# Supplementary material for: Redesigning Vina@QNLM for Ultra-Large-Scale Molecular Docking and Screening on a Sunway Supercomputer
Source: Front Chem. 2021 Oct 28;9:750325. doi: 10.3389/fchem.2021.750325 (PMC8581564; doi:10.3389/fchem.2021.750325)
Supplement: Supplementary file 1 [file DataSheet1.ZIP]

Archive with 10 entries (9 files):
- result_Top1000/
- result_Top1000/ACE2.txt
- result_Top1000/Mpro.txt
- result_Top1000/NSP16.txt
- result_Top1000/PLpro1.txt
- result_Top1000/PLpro2.txt
- result_Top1000/RdRo_noMg.txt
- result_Top1000/RdRp.txt
- result_Top1000/Spike_RBD.txt
- result_Top1000/X-domain.txt
