# Supplementary material for: Redesigning Vina@QNLM for Ultra-Large-Scale Molecular Docking and Screening on a Sunway Supercomputer
Source: Front Chem. 2021 Oct 28;9:750325. doi: 10.3389/fchem.2021.750325 (PMC8581564; doi:10.3389/fchem.2021.750325)
Supplement: Supplementary file 1 [file DataSheet1.ZIP › result_Top1000/ACE2.txt]

 1r4l_rec.pdbqt&&&&ZINC000738407239.pdbqt
MODEL 1
REMARK VINA RESULT:     -12.8      0.000      0.000
REMARK                            x       y       z     vdW  Elec       q    Type
REMARK                         _______ _______ _______ _____ _____    ______ ____
ROOT
ATOM      1  C   LIG    1       44.053   4.255  30.136  0.00  0.00    +0.150 A 
ATOM      2  N   LIG    1       44.514   3.210  29.507  0.00  0.00    -0.240 NA
ATOM      3  N   LIG    1       44.191   3.279  28.264  0.00  0.00    -0.270 NA
ATOM      4  C   LIG    1       43.507   4.380  28.055  0.00  0.00    +0.230 A 
ATOM      5  O   LIG    1       43.402   5.015  29.239  0.00  0.00    -0.210 OA
ENDROOT
BRANCH   4   6
ATOM      6  C   LIG    1       42.950   4.833  26.763  0.00  0.00    -0.030 A 
ATOM      7  C   LIG    1       43.805   5.155  25.707  0.00  0.00    +0.080 A 
ATOM      8  C   LIG    1       43.285   5.578  24.500  0.00  0.00    +0.030 A 
ATOM      9  C   LIG    1       41.918   5.686  24.330  0.00  0.00    +0.090 A 
ATOM     10  C   LIG    1       41.054   5.366  25.377  0.00  0.00    -0.020 A 
ATOM     11  C   LIG    1       41.570   4.934  26.593  0.00  0.00    +0.140 A 
BRANCH  10  12
ATOM     12  C   LIG    1       39.587   5.481  25.190  0.00  0.00    +0.210 A 
ATOM     13  N   LIG    1       38.653   4.890  25.908  0.00  0.00    -0.290 NA
ATOM     14  N   LIG    1       37.508   5.241  25.433  0.00  0.00    -0.220 N 
ATOM     15  H   LIG    1       36.645   4.952  25.772  0.00  0.00    +0.480 HD
ATOM     16  N   LIG    1       37.686   6.037  24.436  0.00  0.00    -0.040 NA
ATOM     17  N   LIG    1       38.952   6.211  24.262  0.00  0.00    -0.260 NA
ENDBRANCH  10  12
ENDBRANCH   4   6
BRANCH   1  18
ATOM     18  C   LIG    1       44.215   4.553  31.605  0.00  0.00    +0.380 C 
BRANCH  18  19
ATOM     19  O   LIG    1       43.995   3.360  32.359  0.00  0.00    -0.300 OA
BRANCH  19  23
ATOM     20  C   LIG    1       40.827   3.372  35.007  0.00  0.00    +0.090 A 
ATOM     21  C   LIG    1       41.587   4.521  34.827  0.00  0.00    +0.070 A 
ATOM     22  C   LIG    1       42.647   4.515  33.941  0.00  0.00    +0.030 A 
ATOM     23  C   LIG    1       42.952   3.364  33.231  0.00  0.00    +0.140 A 
ATOM     24  C   LIG    1       42.193   2.216  33.410  0.00  0.00    -0.040 A 
ATOM     25  C   LIG    1       41.137   2.218  34.300  0.00  0.00    +0.090 A 
BRANCH  20  30
ATOM     26  C   LIG    1       39.552   2.547  36.952  0.00  0.00    +0.460 A 
ATOM     27  N   LIG    1       38.430   2.900  37.522  0.00  0.00    -0.330 NA
ATOM     28  N   LIG    1       37.904   3.897  36.906  0.00  0.00    -0.030 NA
ATOM     29  N   LIG    1       38.646   4.247  35.911  0.00  0.00    -0.080 NA
ATOM     30  N   LIG    1       39.751   3.377  35.906  0.00  0.00    -0.320 N 
ENDBRANCH  20  30
ENDBRANCH  19  23
ENDBRANCH  18  19
ENDBRANCH   1  18
TORSDOF 6
ENDMDL
MODEL 2
REMARK VINA RESULT:     -11.4      2.558      3.599
REMARK                            x       y       z     vdW  Elec       q    Type
REMARK                         _______ _______ _______ _____ _____    ______ ____
ROOT
ATOM      1  C   LIG    1       43.744   4.235  30.245  0.00  0.00    +0.150 A 
ATOM      2  N   LIG    1       43.297   3.103  29.776  0.00  0.00    -0.240 NA
ATOM      3  N   LIG    1       43.068   3.220  28.516  0.00  0.00    -0.270 NA
ATOM      4  C   LIG    1       43.365   4.441  28.134  0.00  0.00    +0.230 A 
ATOM      5  O   LIG    1       43.792   5.107  29.225  0.00  0.00    -0.210 OA
ENDROOT
BRANCH   4   6
ATOM      6  C   LIG    1       43.244   4.985  26.765  0.00  0.00    -0.030 A 
ATOM      7  C   LIG    1       42.013   4.955  26.106  0.00  0.00    +0.080 A 
ATOM      8  C   LIG    1       41.899   5.463  24.828  0.00  0.00    +0.030 A 
ATOM      9  C   LIG    1       43.000   6.003  24.193  0.00  0.00    +0.090 A 
ATOM     10  C   LIG    1       44.235   6.039  24.840  0.00  0.00    -0.020 A 
ATOM     11  C   LIG    1       44.356   5.535  26.130  0.00  0.00    +0.140 A 
BRANCH  10  12
ATOM     12  C   LIG    1       45.416   6.622  24.155  0.00  0.00    +0.210 A 
ATOM     13  N   LIG    1       45.773   7.890  24.144  0.00  0.00    -0.290 NA
ATOM     14  N   LIG    1       46.850   7.991  23.443  0.00  0.00    -0.220 N 
ATOM     15  H   LIG    1       47.332   8.815  23.269  0.00  0.00    +0.480 HD
ATOM     16  N   LIG    1       47.186   6.825  23.009  0.00  0.00    -0.040 NA
ATOM     17  N   LIG    1       46.330   5.959  23.433  0.00  0.00    -0.260 NA
ENDBRANCH  10  12
ENDBRANCH   4   6
BRANCH   1  18
ATOM     18  C   LIG    1       44.131   4.515  31.675  0.00  0.00    +0.380 C 
BRANCH  18  19
ATOM     19  O   LIG    1       43.934   3.337  32.460  0.00  0.00    -0.300 OA
BRANCH  19  23
ATOM     20  C   LIG    1       40.782   3.369  35.127  0.00  0.00    +0.090 A 
ATOM     21  C   LIG    1       41.484   4.539  34.867  0.00  0.00    +0.070 A 
ATOM     22  C   LIG    1       42.538   4.527  33.975  0.00  0.00    +0.030 A 
ATOM     23  C   LIG    1       42.896   3.348  33.338  0.00  0.00    +0.140 A 
ATOM     24  C   LIG    1       42.195   2.179  33.598  0.00  0.00    -0.040 A 
ATOM     25  C   LIG    1       41.144   2.188  34.494  0.00  0.00    +0.090 A 
BRANCH  20  30
ATOM     26  C   LIG    1       39.493   2.527  37.056  0.00  0.00    +0.460 A 
ATOM     27  N   LIG    1       38.385   2.897  37.643  0.00  0.00    -0.330 NA
ATOM     28  N   LIG    1       37.887   3.928  37.059  0.00  0.00    -0.030 NA
ATOM     29  N   LIG    1       38.633   4.284  36.070  0.00  0.00    -0.080 NA
ATOM     30  N   LIG    1       39.711   3.381  36.033  0.00  0.00    -0.320 N 
ENDBRANCH  20  30
ENDBRANCH  19  23
ENDBRANCH  18  19
ENDBRANCH   1  18
TORSDOF 6
ENDMDL
MODEL 3
REMARK VINA RESULT:     -11.4      6.613      9.463
REMARK                            x       y       z     vdW  Elec       q    Type
REMARK                         _______ _______ _______ _____ _____    ______ ____
ROOT
ATOM      1  C   LIG    1       40.776   5.324  25.034  0.00  0.00    +0.150 A 
ATOM      2  N   LIG    1       40.499   4.517  26.020  0.00  0.00    -0.240 NA
ATOM      3  N   LIG    1       39.273   4.679  26.377  0.00  0.00    -0.270 NA
ATOM      4  C   LIG    1       38.722   5.602  25.623  0.00  0.00    +0.230 A 
ATOM      5  O   LIG    1       39.667   6.032  24.764  0.00  0.00    -0.210 OA
ENDROOT
BRANCH   4   6
ATOM      6  C   LIG    1       37.327   6.086  25.709  0.00  0.00    -0.030 A 
ATOM      7  C   LIG    1       36.398   5.405  26.498  0.00  0.00    +0.080 A 
ATOM      8  C   LIG    1       35.096   5.856  26.579  0.00  0.00    +0.030 A 
ATOM      9  C   LIG    1       34.705   6.982  25.880  0.00  0.00    +0.090 A 
ATOM     10  C   LIG    1       35.624   7.671  25.090  0.00  0.00    -0.020 A 
ATOM     11  C   LIG    1       36.938   7.226  25.008  0.00  0.00    +0.140 A 
BRANCH  10  12
ATOM     12  C   LIG    1       35.200   8.881  24.342  0.00  0.00    +0.210 A 
ATOM     13  N   LIG    1       35.335  10.133  24.730  0.00  0.00    -0.290 NA
ATOM     14  N   LIG    1       34.845  10.887  23.806  0.00  0.00    -0.220 N 
ATOM     15  H   LIG    1       34.813  11.857  23.831  0.00  0.00    +0.480 HD
ATOM     16  N   LIG    1       34.405  10.152  22.845  0.00  0.00    -0.040 NA
ATOM     17  N   LIG    1       34.612   8.913  23.138  0.00  0.00    -0.260 NA
ENDBRANCH  10  12
ENDBRANCH   4   6
BRANCH   1  18
ATOM     18  C   LIG    1       42.103   5.445  24.331  0.00  0.00    +0.380 C 
BRANCH  18  19
ATOM     19  O   LIG    1       42.792   6.602  24.810  0.00  0.00    -0.300 OA
BRANCH  19  23
ATOM     20  C   LIG    1       46.872   6.264  25.348  0.00  0.00    +0.090 A 
ATOM     21  C   LIG    1       46.004   5.500  26.117  0.00  0.00    +0.070 A 
ATOM     22  C   LIG    1       44.640   5.614  25.936  0.00  0.00    +0.030 A 
ATOM     23  C   LIG    1       44.136   6.490  24.987  0.00  0.00    +0.140 A 
ATOM     24  C   LIG    1       45.003   7.254  24.218  0.00  0.00    -0.040 A 
ATOM     25  C   LIG    1       46.367   7.145  24.402  0.00  0.00    +0.090 A 
BRANCH  20  30
ATOM     26  C   LIG    1       48.987   5.013  25.578  0.00  0.00    +0.460 A 
ATOM     27  N   LIG    1       50.235   5.359  25.762  0.00  0.00    -0.330 NA
ATOM     28  N   LIG    1       50.343   6.637  25.835  0.00  0.00    -0.030 NA
ATOM     29  N   LIG    1       49.186   7.191  25.704  0.00  0.00    -0.080 NA
ATOM     30  N   LIG    1       48.258   6.148  25.531  0.00  0.00    -0.320 N 
ENDBRANCH  20  30
ENDBRANCH  19  23
ENDBRANCH  18  19
ENDBRANCH   1  18
TORSDOF 6
ENDMDL
MODEL 4
REMARK VINA RESULT:     -11.3      6.460     10.574
REMARK                            x       y       z     vdW  Elec       q    Type
REMARK                         _______ _______ _______ _____ _____    ______ ____
ROOT
ATOM      1  C   LIG    1       37.831   5.638  25.779  0.00  0.00    +0.150 A 
ATOM      2  N   LIG    1       38.205   6.019  24.590  0.00  0.00    -0.240 NA
ATOM      3  N   LIG    1       39.470   6.253  24.592  0.00  0.00    -0.270 NA
ATOM      4  C   LIG    1       39.950   6.028  25.793  0.00  0.00    +0.230 A 
ATOM      5  O   LIG    1       38.918   5.641  26.569  0.00  0.00    -0.210 OA
ENDROOT
BRANCH   4   6
ATOM      6  C   LIG    1       41.358   6.179  26.218  0.00  0.00    -0.030 A 
ATOM      7  C   LIG    1       41.683   6.183  27.576  0.00  0.00    +0.080 A 
ATOM      8  C   LIG    1       42.998   6.323  27.973  0.00  0.00    +0.030 A 
ATOM      9  C   LIG    1       43.998   6.461  27.030  0.00  0.00    +0.090 A 
ATOM     10  C   LIG    1       43.686   6.457  25.671  0.00  0.00    -0.020 A 
ATOM     11  C   LIG    1       42.366   6.311  25.263  0.00  0.00    +0.140 A 
BRANCH  10  12
ATOM     12  C   LIG    1       44.764   6.604  24.661  0.00  0.00    +0.210 A 
ATOM     13  N   LIG    1       45.359   7.723  24.301  0.00  0.00    -0.290 NA
ATOM     14  N   LIG    1       46.235   7.433  23.402  0.00  0.00    -0.220 N 
ATOM     15  H   LIG    1       46.820   8.070  22.960  0.00  0.00    +0.480 HD
ATOM     16  N   LIG    1       46.216   6.164  23.182  0.00  0.00    -0.040 NA
ATOM     17  N   LIG    1       45.327   5.622  23.943  0.00  0.00    -0.260 NA
ENDBRANCH  10  12
ENDBRANCH   4   6
BRANCH   1  18
ATOM     18  C   LIG    1       36.430   5.270  26.195  0.00  0.00    +0.380 C 
BRANCH  18  19
ATOM     19  O   LIG    1       35.740   6.441  26.635  0.00  0.00    -0.300 OA
BRANCH  19  23
ATOM     20  C   LIG    1       34.688   9.193  23.742  0.00  0.00    +0.090 A 
ATOM     21  C   LIG    1       34.134   7.920  23.724  0.00  0.00    +0.070 A 
ATOM     22  C   LIG    1       34.486   7.000  24.692  0.00  0.00    +0.030 A 
ATOM     23  C   LIG    1       35.393   7.348  25.682  0.00  0.00    +0.140 A 
ATOM     24  C   LIG    1       35.948   8.619  25.700  0.00  0.00    -0.040 A 
ATOM     25  C   LIG    1       35.601   9.538  24.730  0.00  0.00    +0.090 A 
BRANCH  20  30
ATOM     26  C   LIG    1       33.660   9.895  21.611  0.00  0.00    +0.460 A 
ATOM     27  N   LIG    1       33.540  11.040  20.991  0.00  0.00    -0.330 NA
ATOM     28  N   LIG    1       34.090  11.982  21.670  0.00  0.00    -0.030 NA
ATOM     29  N   LIG    1       34.594  11.510  22.759  0.00  0.00    -0.080 NA
ATOM     30  N   LIG    1       34.331  10.128  22.759  0.00  0.00    -0.320 N 
ENDBRANCH  20  30
ENDBRANCH  19  23
ENDBRANCH  18  19
ENDBRANCH   1  18
TORSDOF 6
ENDMDL
MODEL 5
REMARK VINA RESULT:     -11.1      3.884      4.507
REMARK                            x       y       z     vdW  Elec       q    Type
REMARK                         _______ _______ _______ _____ _____    ______ ____
ROOT
ATOM      1  C   LIG    1       46.054   4.082  31.406  0.00  0.00    +0.150 A 
ATOM      2  N   LIG    1       47.119   3.342  31.546  0.00  0.00    -0.240 NA
ATOM      3  N   LIG    1       47.822   3.393  30.470  0.00  0.00    -0.270 NA
ATOM      4  C   LIG    1       47.224   4.173  29.599  0.00  0.00    +0.230 A 
ATOM      5  O   LIG    1       46.090   4.618  30.175  0.00  0.00    -0.210 OA
ENDROOT
BRANCH   4   6
ATOM      6  C   LIG    1       47.703   4.497  28.239  0.00  0.00    -0.030 A 
ATOM      7  C   LIG    1       48.975   4.090  27.830  0.00  0.00    +0.080 A 
ATOM      8  C   LIG    1       49.423   4.391  26.559  0.00  0.00    +0.030 A 
ATOM      9  C   LIG    1       48.617   5.094  25.686  0.00  0.00    +0.090 A 
ATOM     10  C   LIG    1       47.344   5.504  26.081  0.00  0.00    -0.020 A 
ATOM     11  C   LIG    1       46.884   5.201  27.357  0.00  0.00    +0.140 A 
BRANCH  10  12
ATOM     12  C   LIG    1       46.480   6.259  25.140  0.00  0.00    +0.210 A 
ATOM     13  N   LIG    1       46.157   7.534  25.217  0.00  0.00    -0.290 NA
ATOM     14  N   LIG    1       45.394   7.809  24.216  0.00  0.00    -0.220 N 
ATOM     15  H   LIG    1       45.008   8.679  24.025  0.00  0.00    +0.480 HD
ATOM     16  N   LIG    1       45.224   6.748  23.505  0.00  0.00    -0.040 NA
ATOM     17  N   LIG    1       45.882   5.777  24.041  0.00  0.00    -0.260 NA
ENDBRANCH  10  12
ENDBRANCH   4   6
BRANCH   1  18
ATOM     18  C   LIG    1       44.974   4.290  32.437  0.00  0.00    +0.380 C 
BRANCH  18  19
ATOM     19  O   LIG    1       44.131   3.137  32.482  0.00  0.00    -0.300 OA
BRANCH  19  23
ATOM     20  C   LIG    1       40.888   3.287  35.034  0.00  0.00    +0.090 A 
ATOM     21  C   LIG    1       41.226   2.094  34.408  0.00  0.00    +0.070 A 
ATOM     22  C   LIG    1       42.310   2.045  33.555  0.00  0.00    +0.030 A 
ATOM     23  C   LIG    1       43.063   3.187  33.323  0.00  0.00    +0.140 A 
ATOM     24  C   LIG    1       42.726   4.379  33.947  0.00  0.00    -0.040 A 
ATOM     25  C   LIG    1       41.638   4.431  34.797  0.00  0.00    +0.090 A 
BRANCH  20  30
ATOM     26  C   LIG    1       39.561   2.567  36.986  0.00  0.00    +0.460 A 
ATOM     27  N   LIG    1       38.422   2.947  37.504  0.00  0.00    -0.330 NA
ATOM     28  N   LIG    1       37.911   3.906  36.818  0.00  0.00    -0.030 NA
ATOM     29  N   LIG    1       38.680   4.203  35.826  0.00  0.00    -0.080 NA
ATOM     30  N   LIG    1       39.787   3.338  35.901  0.00  0.00    -0.320 N 
ENDBRANCH  20  30
ENDBRANCH  19  23
ENDBRANCH  18  19
ENDBRANCH   1  18
TORSDOF 6
ENDMDL
MODEL 6
REMARK VINA RESULT:     -11.0      2.228      8.858
REMARK                            x       y       z     vdW  Elec       q    Type
REMARK                         _______ _______ _______ _____ _____    ______ ____
ROOT
ATOM      1  C   LIG    1       44.978   6.467  32.318  0.00  0.00    +0.150 A 
ATOM      2  N   LIG    1       44.557   7.125  33.362  0.00  0.00    -0.240 NA
ATOM      3  N   LIG    1       43.720   6.401  34.018  0.00  0.00    -0.270 NA
ATOM      4  C   LIG    1       43.577   5.247  33.409  0.00  0.00    +0.230 A 
ATOM      5  O   LIG    1       44.367   5.271  32.317  0.00  0.00    -0.210 OA
ENDROOT
BRANCH   4   6
ATOM      6  C   LIG    1       42.706   4.132  33.838  0.00  0.00    -0.030 A 
ATOM      7  C   LIG    1       42.942   2.838  33.368  0.00  0.00    +0.080 A 
ATOM      8  C   LIG    1       42.129   1.797  33.768  0.00  0.00    +0.030 A 
ATOM      9  C   LIG    1       41.079   2.027  34.636  0.00  0.00    +0.090 A 
ATOM     10  C   LIG    1       40.834   3.314  35.114  0.00  0.00    -0.020 A 
ATOM     11  C   LIG    1       41.651   4.367  34.719  0.00  0.00    +0.140 A 
BRANCH  10  12
ATOM     12  C   LIG    1       39.706   3.558  36.047  0.00  0.00    +0.210 A 
ATOM     13  N   LIG    1       39.694   3.326  37.344  0.00  0.00    -0.290 NA
ATOM     14  N   LIG    1       38.536   3.669  37.795  0.00  0.00    -0.220 N 
ATOM     15  H   LIG    1       38.252   3.604  38.721  0.00  0.00    +0.480 HD
ATOM     16  N   LIG    1       37.814   4.111  36.824  0.00  0.00    -0.040 NA
ATOM     17  N   LIG    1       38.504   4.062  35.735  0.00  0.00    -0.260 NA
ENDBRANCH  10  12
ENDBRANCH   4   6
BRANCH   1  18
ATOM     18  C   LIG    1       45.965   6.963  31.292  0.00  0.00    +0.380 C 
BRANCH  18  19
ATOM     19  O   LIG    1       46.276   5.906  30.382  0.00  0.00    -0.300 OA
BRANCH  19  23
ATOM     20  C   LIG    1       43.447   5.016  27.510  0.00  0.00    +0.090 A 
ATOM     21  C   LIG    1       43.747   6.339  27.802  0.00  0.00    +0.070 A 
ATOM     22  C   LIG    1       44.693   6.636  28.763  0.00  0.00    +0.030 A 
ATOM     23  C   LIG    1       45.345   5.613  29.436  0.00  0.00    +0.140 A 
ATOM     24  C   LIG    1       45.045   4.290  29.144  0.00  0.00    -0.040 A 
ATOM     25  C   LIG    1       44.095   3.992  28.187  0.00  0.00    +0.090 A 
BRANCH  20  30
ATOM     26  C   LIG    1       42.500   5.069  25.231  0.00  0.00    +0.460 A 
ATOM     27  N   LIG    1       41.418   4.581  24.683  0.00  0.00    -0.330 NA
ATOM     28  N   LIG    1       40.720   3.940  25.551  0.00  0.00    -0.030 NA
ATOM     29  N   LIG    1       41.301   3.974  26.702  0.00  0.00    -0.080 NA
ATOM     30  N   LIG    1       42.486   4.713  26.533  0.00  0.00    -0.320 N 
ENDBRANCH  20  30
ENDBRANCH  19  23
ENDBRANCH  18  19
ENDBRANCH   1  18
TORSDOF 6
ENDMDL
MODEL 7
REMARK VINA RESULT:     -10.7      5.890      8.038
REMARK                            x       y       z     vdW  Elec       q    Type
REMARK                         _______ _______ _______ _____ _____    ______ ____
ROOT
ATOM      1  C   LIG    1       46.873   6.867  23.847  0.00  0.00    +0.150 A 
ATOM      2  N   LIG    1       46.607   5.816  23.122  0.00  0.00    -0.240 NA
ATOM      3  N   LIG    1       45.598   5.193  23.620  0.00  0.00    -0.270 NA
ATOM      4  C   LIG    1       45.182   5.831  24.690  0.00  0.00    +0.230 A 
ATOM      5  O   LIG    1       45.987   6.899  24.856  0.00  0.00    -0.210 OA
ENDROOT
BRANCH   4   6
ATOM      6  C   LIG    1       44.047   5.444  25.555  0.00  0.00    -0.030 A 
ATOM      7  C   LIG    1       44.284   4.883  26.811  0.00  0.00    +0.080 A 
ATOM      8  C   LIG    1       43.225   4.521  27.619  0.00  0.00    +0.030 A 
ATOM      9  C   LIG    1       41.926   4.713  27.191  0.00  0.00    +0.090 A 
ATOM     10  C   LIG    1       41.676   5.274  25.939  0.00  0.00    -0.020 A 
ATOM     11  C   LIG    1       42.737   5.646  25.122  0.00  0.00    +0.140 A 
BRANCH  10  12
ATOM     12  C   LIG    1       40.279   5.481  25.483  0.00  0.00    +0.210 A 
ATOM     13  N   LIG    1       39.186   5.017  26.057  0.00  0.00    -0.290 NA
ATOM     14  N   LIG    1       38.177   5.412  25.360  0.00  0.00    -0.220 N 
ATOM     15  H   LIG    1       37.247   5.215  25.557  0.00  0.00    +0.480 HD
ATOM     16  N   LIG    1       38.594   6.112  24.363  0.00  0.00    -0.040 NA
ATOM     17  N   LIG    1       39.881   6.179  24.410  0.00  0.00    -0.260 NA
ENDBRANCH  10  12
ENDBRANCH   4   6
BRANCH   1  18
ATOM     18  C   LIG    1       47.979   7.860  23.602  0.00  0.00    +0.380 C 
BRANCH  18  19
ATOM     19  O   LIG    1       49.186   7.387  24.203  0.00  0.00    -0.300 OA
BRANCH  19  23
ATOM     20  C   LIG    1       48.800   4.712  27.324  0.00  0.00    +0.090 A 
ATOM     21  C   LIG    1       48.322   6.009  27.458  0.00  0.00    +0.070 A 
ATOM     22  C   LIG    1       48.452   6.903  26.414  0.00  0.00    +0.030 A 
ATOM     23  C   LIG    1       49.059   6.506  25.231  0.00  0.00    +0.140 A 
ATOM     24  C   LIG    1       49.537   5.210  25.097  0.00  0.00    -0.040 A 
ATOM     25  C   LIG    1       49.413   4.317  26.143  0.00  0.00    +0.090 A 
BRANCH  20  30
ATOM     26  C   LIG    1       47.637   3.695  29.249  0.00  0.00    +0.460 A 
ATOM     27  N   LIG    1       47.921   2.722  30.075  0.00  0.00    -0.330 NA
ATOM     28  N   LIG    1       49.064   2.208  29.791  0.00  0.00    -0.030 NA
ATOM     29  N   LIG    1       49.584   2.809  28.776  0.00  0.00    -0.080 NA
ATOM     30  N   LIG    1       48.669   3.803  28.385  0.00  0.00    -0.320 N 
ENDBRANCH  20  30
ENDBRANCH  19  23
ENDBRANCH  18  19
ENDBRANCH   1  18
TORSDOF 6
ENDMDL
MODEL 8
REMARK VINA RESULT:     -10.7      5.531      9.566
REMARK                            x       y       z     vdW  Elec       q    Type
REMARK                         _______ _______ _______ _____ _____    ______ ____
ROOT
ATOM      1  C   LIG    1       47.930   5.124  25.350  0.00  0.00    +0.150 A 
ATOM      2  N   LIG    1       49.184   4.779  25.250  0.00  0.00    -0.240 NA
ATOM      3  N   LIG    1       49.600   4.339  26.385  0.00  0.00    -0.270 NA
ATOM      4  C   LIG    1       48.618   4.389  27.255  0.00  0.00    +0.230 A 
ATOM      5  O   LIG    1       47.544   4.894  26.616  0.00  0.00    -0.210 OA
ENDROOT
BRANCH   4   6
ATOM      6  C   LIG    1       48.682   3.976  28.673  0.00  0.00    -0.030 A 
ATOM      7  C   LIG    1       49.194   2.723  29.015  0.00  0.00    +0.080 A 
ATOM      8  C   LIG    1       49.255   2.337  30.339  0.00  0.00    +0.030 A 
ATOM      9  C   LIG    1       48.809   3.187  31.332  0.00  0.00    +0.090 A 
ATOM     10  C   LIG    1       48.297   4.441  31.004  0.00  0.00    -0.020 A 
ATOM     11  C   LIG    1       48.237   4.839  29.674  0.00  0.00    +0.140 A 
BRANCH  10  12
ATOM     12  C   LIG    1       47.820   5.352  32.075  0.00  0.00    +0.210 A 
ATOM     13  N   LIG    1       47.783   6.669  32.029  0.00  0.00    -0.290 NA
ATOM     14  N   LIG    1       47.307   7.089  33.151  0.00  0.00    -0.220 N 
ATOM     15  H   LIG    1       47.170   8.020  33.390  0.00  0.00    +0.480 HD
ATOM     16  N   LIG    1       47.040   6.080  33.905  0.00  0.00    -0.040 NA
ATOM     17  N   LIG    1       47.338   4.996  33.274  0.00  0.00    -0.260 NA
ENDBRANCH  10  12
ENDBRANCH   4   6
BRANCH   1  18
ATOM     18  C   LIG    1       47.072   5.688  24.246  0.00  0.00    +0.380 C 
BRANCH  18  19
ATOM     19  O   LIG    1       46.253   6.736  24.768  0.00  0.00    -0.300 OA
BRANCH  19  23
ATOM     20  C   LIG    1       42.246   5.892  25.300  0.00  0.00    +0.090 A 
ATOM     21  C   LIG    1       43.080   4.955  24.704  0.00  0.00    +0.070 A 
ATOM     22  C   LIG    1       44.420   5.239  24.526  0.00  0.00    +0.030 A 
ATOM     23  C   LIG    1       44.933   6.458  24.943  0.00  0.00    +0.140 A 
ATOM     24  C   LIG    1       44.100   7.394  25.539  0.00  0.00    -0.040 A 
ATOM     25  C   LIG    1       42.759   7.114  25.712  0.00  0.00    +0.090 A 
BRANCH  20  30
ATOM     26  C   LIG    1       39.834   6.203  24.881  0.00  0.00    +0.460 A 
ATOM     27  N   LIG    1       38.749   5.631  25.334  0.00  0.00    -0.330 NA
ATOM     28  N   LIG    1       39.044   4.711  26.182  0.00  0.00    -0.030 NA
ATOM     29  N   LIG    1       40.323   4.632  26.327  0.00  0.00    -0.080 NA
ATOM     30  N   LIG    1       40.885   5.605  25.481  0.00  0.00    -0.320 N 
ENDBRANCH  20  30
ENDBRANCH  19  23
ENDBRANCH  18  19
ENDBRANCH   1  18
TORSDOF 6
ENDMDL
MODEL 9
REMARK VINA RESULT:     -10.7      5.061      8.974
REMARK                            x       y       z     vdW  Elec       q    Type
REMARK                         _______ _______ _______ _____ _____    ______ ____
ROOT
ATOM      1  C   LIG    1       40.901   5.210  25.958  0.00  0.00    +0.150 A 
ATOM      2  N   LIG    1       41.764   4.494  25.293  0.00  0.00    -0.240 NA
ATOM      3  N   LIG    1       42.762   4.210  26.054  0.00  0.00    -0.270 NA
ATOM      4  C   LIG    1       42.567   4.739  27.239  0.00  0.00    +0.230 A 
ATOM      5  O   LIG    1       41.387   5.388  27.197  0.00  0.00    -0.210 OA
ENDROOT
BRANCH   4   6
ATOM      6  C   LIG    1       43.477   4.646  28.401  0.00  0.00    -0.030 A 
ATOM      7  C   LIG    1       43.573   3.454  29.121  0.00  0.00    +0.080 A 
ATOM      8  C   LIG    1       44.423   3.367  30.205  0.00  0.00    +0.030 A 
ATOM      9  C   LIG    1       45.183   4.456  30.583  0.00  0.00    +0.090 A 
ATOM     10  C   LIG    1       45.098   5.652  29.871  0.00  0.00    -0.020 A 
ATOM     11  C   LIG    1       44.248   5.746  28.775  0.00  0.00    +0.140 A 
BRANCH  10  12
ATOM     12  C   LIG    1       45.917   6.820  30.279  0.00  0.00    +0.210 A 
ATOM     13  N   LIG    1       45.590   7.740  31.165  0.00  0.00    -0.290 NA
ATOM     14  N   LIG    1       46.564   8.582  31.237  0.00  0.00    -0.220 N 
ATOM     15  H   LIG    1       46.590   9.363  31.813  0.00  0.00    +0.480 HD
ATOM     16  N   LIG    1       47.497   8.224  30.424  0.00  0.00    -0.040 NA
ATOM     17  N   LIG    1       47.136   7.142  29.823  0.00  0.00    -0.260 NA
ENDBRANCH  10  12
ENDBRANCH   4   6
BRANCH   1  18
ATOM     18  C   LIG    1       39.596   5.748  25.428  0.00  0.00    +0.380 C 
BRANCH  18  19
ATOM     19  O   LIG    1       38.514   4.977  25.956  0.00  0.00    -0.300 OA
BRANCH  19  23
ATOM     20  C   LIG    1       34.864   6.872  26.315  0.00  0.00    +0.090 A 
ATOM     21  C   LIG    1       36.011   7.614  26.070  0.00  0.00    +0.070 A 
ATOM     22  C   LIG    1       37.231   6.980  25.950  0.00  0.00    +0.030 A 
ATOM     23  C   LIG    1       37.312   5.601  26.074  0.00  0.00    +0.140 A 
ATOM     24  C   LIG    1       36.166   4.858  26.319  0.00  0.00    -0.040 A 
ATOM     25  C   LIG    1       34.945   5.492  26.444  0.00  0.00    +0.090 A 
BRANCH  20  30
ATOM     26  C   LIG    1       32.912   8.117  25.459  0.00  0.00    +0.460 A 
ATOM     27  N   LIG    1       31.820   8.586  26.004  0.00  0.00    -0.330 NA
ATOM     28  N   LIG    1       31.793   8.322  27.261  0.00  0.00    -0.030 NA
ATOM     29  N   LIG    1       32.854   7.673  27.603  0.00  0.00    -0.080 NA
ATOM     30  N   LIG    1       33.623   7.516  26.436  0.00  0.00    -0.320 N 
ENDBRANCH  20  30
ENDBRANCH  19  23
ENDBRANCH  18  19
ENDBRANCH   1  18
TORSDOF 6
ENDMDL
####
 1r4l_rec.pdbqt&&&&ZINC000810521111.pdbqt
MODEL 1
REMARK VINA RESULT:     -12.8      0.000      0.000
REMARK                            x       y       z     vdW  Elec       q    Type
REMARK                         _______ _______ _______ _____ _____    ______ ____
ROOT
ATOM      1  O   LIG    1       41.101   3.811  25.488  0.00  0.00    -0.590 OA
ATOM      2  C   LIG    1       40.976   5.000  25.271  0.00  0.00    +0.590 C 
ATOM      3  N   LIG    1       42.051   5.742  24.944  0.00  0.00    -1.090 NA
ENDROOT
BRANCH   2   4
ATOM      4  C   LIG    1       39.636   5.633  25.359  0.00  0.00    +0.270 A 
ATOM      5  N   LIG    1       39.478   6.887  24.928  0.00  0.00    -0.190 NA
ATOM      6  N   LIG    1       38.339   7.489  24.978  0.00  0.00    -0.160 NA
ATOM      7  C   LIG    1       37.273   6.851  25.475  0.00  0.00    +0.000 A 
ATOM      8  C   LIG    1       36.013   7.465  25.550  0.00  0.00    +0.090 A 
ATOM      9  C   LIG    1       34.957   6.776  26.064  0.00  0.00    +0.040 A 
ATOM     10  C   LIG    1       35.106   5.466  26.519  0.00  0.00    +0.060 A 
ATOM     11  C   LIG    1       36.312   4.837  26.463  0.00  0.00    +0.060 A 
ATOM     12  C   LIG    1       37.425   5.516  25.939  0.00  0.00    +0.130 A 
ATOM     13  N   LIG    1       38.627   4.941  25.856  0.00  0.00    -0.410 NA
ENDBRANCH   2   4
BRANCH   3  14
ATOM     14  S   LIG    1       43.545   5.035  24.839  0.00  0.00    +2.570 S 
ATOM     15  O   LIG    1       43.505   4.312  23.616  0.00  0.00    -0.990 OA
ATOM     16  O   LIG    1       43.703   4.363  26.082  0.00  0.00    -0.990 OA
BRANCH  14  17
ATOM     17  C   LIG    1       44.699   6.429  24.718  0.00  0.00    -0.240 C 
BRANCH  17  18
ATOM     18  C   LIG    1       46.079   5.912  24.397  0.00  0.00    +0.140 A 
ATOM     19  N   LIG    1       46.583   5.754  23.213  0.00  0.00    -0.270 NA
ATOM     20  O   LIG    1       47.900   5.250  23.318  0.00  0.00    -0.090 OA
ATOM     21  C   LIG    1       48.214   5.093  24.619  0.00  0.00    +0.080 A 
ATOM     22  C   LIG    1       49.350   4.641  25.279  0.00  0.00    +0.010 A 
ATOM     23  C   LIG    1       49.369   4.595  26.657  0.00  0.00    +0.080 A 
ATOM     24  C   LIG    1       48.262   4.995  27.392  0.00  0.00    -0.010 A 
ATOM     25  C   LIG    1       47.135   5.441  26.762  0.00  0.00    +0.110 A 
ATOM     26  C   LIG    1       47.098   5.502  25.367  0.00  0.00    -0.190 A 
ENDBRANCH  17  18
ENDBRANCH  14  17
ENDBRANCH   3  14
TORSDOF 4
ENDMDL
MODEL 2
REMARK VINA RESULT:     -11.4      2.172      9.304
REMARK                            x       y       z     vdW  Elec       q    Type
REMARK                         _______ _______ _______ _____ _____    ______ ____
ROOT
ATOM      1  O   LIG    1       43.687   3.974  25.167  0.00  0.00    -0.590 OA
ATOM      2  C   LIG    1       43.591   5.185  25.207  0.00  0.00    +0.590 C 
ATOM      3  N   LIG    1       42.460   5.756  25.664  0.00  0.00    -1.090 NA
ENDROOT
BRANCH   2   4
ATOM      4  C   LIG    1       44.723   6.033  24.758  0.00  0.00    +0.270 A 
ATOM      5  N   LIG    1       44.762   7.316  25.127  0.00  0.00    -0.190 NA
ATOM      6  N   LIG    1       45.719   8.102  24.769  0.00  0.00    -0.160 NA
ATOM      7  C   LIG    1       46.712   7.633  24.006  0.00  0.00    +0.000 A 
ATOM      8  C   LIG    1       47.775   8.450  23.591  0.00  0.00    +0.090 A 
ATOM      9  C   LIG    1       48.764   7.928  22.814  0.00  0.00    +0.040 A 
ATOM     10  C   LIG    1       48.738   6.590  22.419  0.00  0.00    +0.060 A 
ATOM     11  C   LIG    1       47.722   5.766  22.801  0.00  0.00    +0.060 A 
ATOM     12  C   LIG    1       46.685   6.269  23.604  0.00  0.00    +0.130 A 
ATOM     13  N   LIG    1       45.672   5.501  24.010  0.00  0.00    -0.410 NA
ENDBRANCH   2   4
BRANCH   3  14
ATOM     14  S   LIG    1       41.199   4.809  26.170  0.00  0.00    +2.570 S 
ATOM     15  O   LIG    1       41.718   4.107  27.292  0.00  0.00    -0.990 OA
ATOM     16  O   LIG    1       40.788   4.117  24.999  0.00  0.00    -0.990 OA
BRANCH  14  17
ATOM     17  C   LIG    1       39.926   5.991  26.691  0.00  0.00    -0.240 C 
BRANCH  17  18
ATOM     18  C   LIG    1       38.867   6.092  25.623  0.00  0.00    +0.140 A 
ATOM     19  N   LIG    1       39.070   6.282  24.356  0.00  0.00    -0.270 NA
ATOM     20  O   LIG    1       37.832   6.319  23.674  0.00  0.00    -0.090 OA
ATOM     21  C   LIG    1       36.831   6.144  24.559  0.00  0.00    +0.080 A 
ATOM     22  C   LIG    1       35.447   6.095  24.438  0.00  0.00    +0.010 A 
ATOM     23  C   LIG    1       34.669   5.897  25.559  0.00  0.00    +0.080 A 
ATOM     24  C   LIG    1       35.253   5.747  26.807  0.00  0.00    -0.010 A 
ATOM     25  C   LIG    1       36.612   5.794  26.948  0.00  0.00    +0.110 A 
ATOM     26  C   LIG    1       37.419   5.987  25.824  0.00  0.00    -0.190 A 
ENDBRANCH  17  18
ENDBRANCH  14  17
ENDBRANCH   3  14
TORSDOF 4
ENDMDL
MODEL 3
REMARK VINA RESULT:     -10.3      2.406      2.842
REMARK                            x       y       z     vdW  Elec       q    Type
REMARK                         _______ _______ _______ _____ _____    ______ ____
ROOT
ATOM      1  O   LIG    1       41.293   3.896  26.121  0.00  0.00    -0.590 OA
ATOM      2  C   LIG    1       41.029   4.996  25.676  0.00  0.00    +0.590 C 
ATOM      3  N   LIG    1       42.017   5.878  25.431  0.00  0.00    -1.090 NA
ENDROOT
BRANCH   2   4
ATOM      4  C   LIG    1       39.619   5.363  25.395  0.00  0.00    +0.270 A 
ATOM      5  N   LIG    1       39.331   6.039  24.281  0.00  0.00    -0.190 NA
ATOM      6  N   LIG    1       38.125   6.385  23.982  0.00  0.00    -0.160 NA
ATOM      7  C   LIG    1       37.121   6.065  24.805  0.00  0.00    +0.000 A 
ATOM      8  C   LIG    1       35.792   6.420  24.524  0.00  0.00    +0.090 A 
ATOM      9  C   LIG    1       34.803   6.072  25.392  0.00  0.00    +0.040 A 
ATOM     10  C   LIG    1       35.087   5.366  26.562  0.00  0.00    +0.060 A 
ATOM     11  C   LIG    1       36.363   5.005  26.869  0.00  0.00    +0.060 A 
ATOM     12  C   LIG    1       37.411   5.346  25.997  0.00  0.00    +0.130 A 
ATOM     13  N   LIG    1       38.677   5.008  26.251  0.00  0.00    -0.410 NA
ENDBRANCH   2   4
BRANCH   3  14
ATOM     14  S   LIG    1       43.592   5.466  25.738  0.00  0.00    +2.570 S 
ATOM     15  O   LIG    1       44.347   6.303  24.872  0.00  0.00    -0.990 OA
ATOM     16  O   LIG    1       43.618   4.052  25.596  0.00  0.00    -0.990 OA
BRANCH  14  17
ATOM     17  C   LIG    1       43.854   5.937  27.469  0.00  0.00    -0.240 C 
BRANCH  17  18
ATOM     18  C   LIG    1       45.192   5.419  27.933  0.00  0.00    +0.140 A 
ATOM     19  N   LIG    1       46.324   6.048  27.865  0.00  0.00    -0.270 NA
ATOM     20  O   LIG    1       47.353   5.239  28.400  0.00  0.00    -0.090 OA
ATOM     21  C   LIG    1       46.829   4.067  28.812  0.00  0.00    +0.080 A 
ATOM     22  C   LIG    1       47.374   2.932  29.400  0.00  0.00    +0.010 A 
ATOM     23  C   LIG    1       46.558   1.866  29.715  0.00  0.00    +0.080 A 
ATOM     24  C   LIG    1       45.198   1.914  29.449  0.00  0.00    -0.010 A 
ATOM     25  C   LIG    1       44.643   3.021  28.870  0.00  0.00    +0.110 A 
ATOM     26  C   LIG    1       45.451   4.115  28.550  0.00  0.00    -0.190 A 
ENDBRANCH  17  18
ENDBRANCH  14  17
ENDBRANCH   3  14
TORSDOF 4
ENDMDL
####
 1r4l_rec.pdbqt&&&&ZINC000811315905.pdbqt
MODEL 1
REMARK VINA RESULT:     -12.8      0.000      0.000
REMARK                            x       y       z     vdW  Elec       q    Type
REMARK                         _______ _______ _______ _____ _____    ______ ____
ROOT
ATOM      1  C   LIG    1       45.611   7.442  24.247  0.00  0.00    +0.630 A 
ATOM      2  N   LIG    1       44.446   6.982  23.797  0.00  0.00    -0.610 NA
ATOM      3  C   LIG    1       43.700   6.207  24.564  0.00  0.00    +0.430 A 
ATOM      4  N   LIG    1       44.107   5.884  25.779  0.00  0.00    -0.610 NA
ATOM      5  C   LIG    1       45.271   6.340  26.236  0.00  0.00    +0.630 A 
ATOM      6  N   LIG    1       46.027   7.116  25.467  0.00  0.00    -0.630 NA
ENDROOT
BRANCH   1   7
ATOM      7  N   LIG    1       46.390   8.252  23.446  0.00  0.00    -0.800 N 
ATOM      8  H   LIG    1       45.984   8.753  22.722  0.00  0.00    +0.420 HD
ATOM      9  H   LIG    1       47.346   8.317  23.605  0.00  0.00    +0.420 HD
ENDBRANCH   1   7
BRANCH   5  10
ATOM     10  N   LIG    1       45.696   6.002  27.507  0.00  0.00    -0.630 N 
ATOM     11  H   LIG    1       45.182   6.284  28.280  0.00  0.00    +0.430 HD
BRANCH  10  12
ATOM     12  C   LIG    1       46.866   5.256  27.677  0.00  0.00    +0.160 A 
ATOM     13  C   LIG    1       47.847   5.267  26.693  0.00  0.00    -0.010 A 
ATOM     14  C   LIG    1       49.002   4.530  26.865  0.00  0.00    +0.030 A 
ATOM     15  C   LIG    1       49.182   3.780  28.012  0.00  0.00    -0.010 A 
ATOM     16  C   LIG    1       48.207   3.766  28.992  0.00  0.00    +0.030 A 
ATOM     17  C   LIG    1       47.052   4.507  28.831  0.00  0.00    +0.020 A 
ENDBRANCH  10  12
ENDBRANCH   5  10
BRANCH   3  18
ATOM     18  C   LIG    1       42.382   5.687  24.050  0.00  0.00    +0.360 C 
BRANCH  18  19
ATOM     19  O   LIG    1       41.952   4.566  24.865  0.00  0.00    -0.320 OA
BRANCH  19  20
ATOM     20  C   LIG    1       41.080   4.828  25.856  0.00  0.00    +0.550 C 
ATOM     21  O   LIG    1       41.429   4.726  27.014  0.00  0.00    -0.460 OA
BRANCH  20  22
ATOM     22  C   LIG    1       39.692   5.240  25.535  0.00  0.00    +0.230 A 
ATOM     23  N   LIG    1       39.476   5.983  24.449  0.00  0.00    -0.210 NA
ATOM     24  N   LIG    1       38.301   6.383  24.099  0.00  0.00    -0.140 NA
ATOM     25  C   LIG    1       37.243   6.048  24.845  0.00  0.00    +0.030 A 
ATOM     26  C   LIG    1       35.937   6.446  24.526  0.00  0.00    +0.090 A 
ATOM     27  C   LIG    1       34.908   6.066  25.334  0.00  0.00    +0.070 A 
ATOM     28  C   LIG    1       35.116   5.291  26.471  0.00  0.00    +0.080 A 
ATOM     29  C   LIG    1       36.361   4.873  26.834  0.00  0.00    +0.080 A 
ATOM     30  C   LIG    1       37.463   5.231  26.043  0.00  0.00    +0.130 A 
ATOM     31  N   LIG    1       38.710   4.855  26.332  0.00  0.00    -0.390 NA
ENDBRANCH  20  22
ENDBRANCH  19  20
ENDBRANCH  18  19
ENDBRANCH   3  18
TORSDOF 7
ENDMDL
MODEL 2
REMARK VINA RESULT:     -12.7      4.138      5.406
REMARK                            x       y       z     vdW  Elec       q    Type
REMARK                         _______ _______ _______ _____ _____    ______ ____
ROOT
ATOM      1  C   LIG    1       44.403   2.400  29.265  0.00  0.00    +0.630 A 
ATOM      2  N   LIG    1       43.821   3.162  28.342  0.00  0.00    -0.610 NA
ATOM      3  C   LIG    1       43.254   4.304  28.687  0.00  0.00    +0.430 A 
ATOM      4  N   LIG    1       43.261   4.694  29.950  0.00  0.00    -0.610 NA
ATOM      5  C   LIG    1       43.840   3.939  30.879  0.00  0.00    +0.630 A 
ATOM      6  N   LIG    1       44.408   2.786  30.537  0.00  0.00    -0.630 NA
ENDROOT
BRANCH   1   7
ATOM      7  N   LIG    1       44.994   1.207  28.905  0.00  0.00    -0.800 N 
ATOM      8  H   LIG    1       45.642   0.789  29.494  0.00  0.00    +0.420 HD
ATOM      9  H   LIG    1       44.765   0.786  28.061  0.00  0.00    +0.420 HD
ENDBRANCH   1   7
BRANCH   5  10
ATOM     10  N   LIG    1       43.848   4.347  32.199  0.00  0.00    -0.630 N 
ATOM     11  H   LIG    1       44.499   5.001  32.500  0.00  0.00    +0.430 HD
BRANCH  10  12
ATOM     12  C   LIG    1       42.918   3.819  33.100  0.00  0.00    +0.160 A 
ATOM     13  C   LIG    1       42.257   4.657  33.989  0.00  0.00    -0.010 A 
ATOM     14  C   LIG    1       41.338   4.132  34.877  0.00  0.00    +0.030 A 
ATOM     15  C   LIG    1       41.079   2.774  34.883  0.00  0.00    -0.010 A 
ATOM     16  C   LIG    1       41.736   1.937  34.000  0.00  0.00    +0.030 A 
ATOM     17  C   LIG    1       42.651   2.457  33.104  0.00  0.00    +0.020 A 
ENDBRANCH  10  12
ENDBRANCH   5  10
BRANCH   3  18
ATOM     18  C   LIG    1       42.596   5.163  27.639  0.00  0.00    +0.360 C 
BRANCH  18  19
ATOM     19  O   LIG    1       41.387   4.513  27.168  0.00  0.00    -0.320 OA
BRANCH  19  20
ATOM     20  C   LIG    1       41.037   4.726  25.886  0.00  0.00    +0.550 C 
ATOM     21  O   LIG    1       41.841   4.535  24.997  0.00  0.00    -0.460 OA
BRANCH  20  22
ATOM     22  C   LIG    1       39.669   5.197  25.558  0.00  0.00    +0.230 A 
ATOM     23  N   LIG    1       39.491   5.960  24.479  0.00  0.00    -0.210 NA
ATOM     24  N   LIG    1       38.337   6.410  24.125  0.00  0.00    -0.140 NA
ATOM     25  C   LIG    1       37.260   6.109  24.859  0.00  0.00    +0.030 A 
ATOM     26  C   LIG    1       35.973   6.562  24.534  0.00  0.00    +0.090 A 
ATOM     27  C   LIG    1       34.923   6.214  25.329  0.00  0.00    +0.070 A 
ATOM     28  C   LIG    1       35.091   5.418  26.459  0.00  0.00    +0.080 A 
ATOM     29  C   LIG    1       36.315   4.947  26.826  0.00  0.00    +0.080 A 
ATOM     30  C   LIG    1       37.438   5.270  26.048  0.00  0.00    +0.130 A 
ATOM     31  N   LIG    1       38.666   4.841  26.342  0.00  0.00    -0.390 NA
ENDBRANCH  20  22
ENDBRANCH  19  20
ENDBRANCH  18  19
ENDBRANCH   3  18
TORSDOF 7
ENDMDL
MODEL 3
REMARK VINA RESULT:     -12.4      0.799      1.206
REMARK                            x       y       z     vdW  Elec       q    Type
REMARK                         _______ _______ _______ _____ _____    ______ ____
ROOT
ATOM      1  C   LIG    1       45.889   7.282  24.264  0.00  0.00    +0.630 A 
ATOM      2  N   LIG    1       44.837   6.587  23.838  0.00  0.00    -0.610 NA
ATOM      3  C   LIG    1       44.224   5.746  24.652  0.00  0.00    +0.430 A 
ATOM      4  N   LIG    1       44.654   5.591  25.893  0.00  0.00    -0.610 NA
ATOM      5  C   LIG    1       45.704   6.283  26.327  0.00  0.00    +0.630 A 
ATOM      6  N   LIG    1       46.327   7.126  25.510  0.00  0.00    -0.630 NA
ENDROOT
BRANCH   1   7
ATOM      7  N   LIG    1       46.529   8.159  23.413  0.00  0.00    -0.800 N 
ATOM      8  H   LIG    1       46.323   9.107  23.449  0.00  0.00    +0.420 HD
ATOM      9  H   LIG    1       47.183   7.829  22.777  0.00  0.00    +0.420 HD
ENDBRANCH   1   7
BRANCH   5  10
ATOM     10  N   LIG    1       46.152   6.120  27.624  0.00  0.00    -0.630 N 
ATOM     11  H   LIG    1       45.764   6.648  28.340  0.00  0.00    +0.430 HD
BRANCH  10  12
ATOM     12  C   LIG    1       47.165   5.198  27.904  0.00  0.00    +0.160 A 
ATOM     13  C   LIG    1       47.084   4.399  29.038  0.00  0.00    -0.010 A 
ATOM     14  C   LIG    1       48.085   3.488  29.311  0.00  0.00    +0.030 A 
ATOM     15  C   LIG    1       49.167   3.372  28.459  0.00  0.00    -0.010 A 
ATOM     16  C   LIG    1       49.252   4.166  27.330  0.00  0.00    +0.030 A 
ATOM     17  C   LIG    1       48.250   5.075  27.047  0.00  0.00    +0.020 A 
ENDBRANCH  10  12
ENDBRANCH   5  10
BRANCH   3  18
ATOM     18  C   LIG    1       43.035   4.961  24.165  0.00  0.00    +0.360 C 
BRANCH  18  19
ATOM     19  O   LIG    1       41.818   5.705  24.435  0.00  0.00    -0.320 OA
BRANCH  19  20
ATOM     20  C   LIG    1       40.865   5.080  25.151  0.00  0.00    +0.550 C 
ATOM     21  O   LIG    1       41.102   4.012  25.676  0.00  0.00    -0.460 OA
BRANCH  20  22
ATOM     22  C   LIG    1       39.523   5.696  25.297  0.00  0.00    +0.230 A 
ATOM     23  N   LIG    1       39.350   6.961  24.912  0.00  0.00    -0.210 NA
ATOM     24  N   LIG    1       38.218   7.570  25.006  0.00  0.00    -0.140 NA
ATOM     25  C   LIG    1       37.161   6.921  25.507  0.00  0.00    +0.030 A 
ATOM     26  C   LIG    1       35.899   7.519  25.638  0.00  0.00    +0.090 A 
ATOM     27  C   LIG    1       34.869   6.795  26.157  0.00  0.00    +0.070 A 
ATOM     28  C   LIG    1       35.033   5.473  26.564  0.00  0.00    +0.080 A 
ATOM     29  C   LIG    1       36.233   4.838  26.463  0.00  0.00    +0.080 A 
ATOM     30  C   LIG    1       37.335   5.529  25.935  0.00  0.00    +0.130 A 
ATOM     31  N   LIG    1       38.538   4.971  25.799  0.00  0.00    -0.390 NA
ENDBRANCH  20  22
ENDBRANCH  19  20
ENDBRANCH  18  19
ENDBRANCH   3  18
TORSDOF 7
ENDMDL
MODEL 4
REMARK VINA RESULT:     -12.3      2.007      3.093
REMARK                            x       y       z     vdW  Elec       q    Type
REMARK                         _______ _______ _______ _____ _____    ______ ____
ROOT
ATOM      1  C   LIG    1       43.930   3.222  28.887  0.00  0.00    +0.630 A 
ATOM      2  N   LIG    1       42.919   3.976  28.463  0.00  0.00    -0.610 NA
ATOM      3  C   LIG    1       43.143   5.203  28.027  0.00  0.00    +0.430 A 
ATOM      4  N   LIG    1       44.373   5.688  28.013  0.00  0.00    -0.610 NA
ATOM      5  C   LIG    1       45.389   4.941  28.436  0.00  0.00    +0.630 A 
ATOM      6  N   LIG    1       45.168   3.708  28.879  0.00  0.00    -0.630 NA
ENDROOT
BRANCH   1   7
ATOM      7  N   LIG    1       43.695   1.942  29.342  0.00  0.00    -0.800 N 
ATOM      8  H   LIG    1       43.781   1.739  30.287  0.00  0.00    +0.420 HD
ATOM      9  H   LIG    1       43.447   1.242  28.717  0.00  0.00    +0.420 HD
ENDBRANCH   1   7
BRANCH   5  10
ATOM     10  N   LIG    1       46.675   5.449  28.420  0.00  0.00    -0.630 N 
ATOM     11  H   LIG    1       47.003   5.958  29.178  0.00  0.00    +0.430 HD
BRANCH  10  12
ATOM     12  C   LIG    1       47.500   5.229  27.314  0.00  0.00    +0.160 A 
ATOM     13  C   LIG    1       48.774   4.704  27.489  0.00  0.00    -0.010 A 
ATOM     14  C   LIG    1       49.587   4.486  26.394  0.00  0.00    +0.030 A 
ATOM     15  C   LIG    1       49.134   4.792  25.124  0.00  0.00    -0.010 A 
ATOM     16  C   LIG    1       47.867   5.316  24.946  0.00  0.00    +0.030 A 
ATOM     17  C   LIG    1       47.046   5.529  26.037  0.00  0.00    +0.020 A 
ENDBRANCH  10  12
ENDBRANCH   5  10
BRANCH   3  18
ATOM     18  C   LIG    1       41.995   6.052  27.548  0.00  0.00    +0.360 C 
BRANCH  18  19
ATOM     19  O   LIG    1       41.804   5.851  26.124  0.00  0.00    -0.320 OA
BRANCH  19  20
ATOM     20  C   LIG    1       40.891   4.935  25.751  0.00  0.00    +0.550 C 
ATOM     21  O   LIG    1       41.209   3.768  25.651  0.00  0.00    -0.460 OA
BRANCH  20  22
ATOM     22  C   LIG    1       39.497   5.350  25.462  0.00  0.00    +0.230 A 
ATOM     23  N   LIG    1       39.249   6.043  24.349  0.00  0.00    -0.210 NA
ATOM     24  N   LIG    1       38.068   6.442  24.025  0.00  0.00    -0.140 NA
ATOM     25  C   LIG    1       37.034   6.158  24.824  0.00  0.00    +0.030 A 
ATOM     26  C   LIG    1       35.722   6.558  24.535  0.00  0.00    +0.090 A 
ATOM     27  C   LIG    1       34.719   6.232  25.398  0.00  0.00    +0.070 A 
ATOM     28  C   LIG    1       34.960   5.510  26.563  0.00  0.00    +0.080 A 
ATOM     29  C   LIG    1       36.213   5.094  26.900  0.00  0.00    +0.080 A 
ATOM     30  C   LIG    1       37.289   5.397  26.052  0.00  0.00    +0.130 A 
ATOM     31  N   LIG    1       38.541   5.018  26.312  0.00  0.00    -0.390 NA
ENDBRANCH  20  22
ENDBRANCH  19  20
ENDBRANCH  18  19
ENDBRANCH   3  18
TORSDOF 7
ENDMDL
MODEL 5
REMARK VINA RESULT:     -12.0      3.551      4.627
REMARK                            x       y       z     vdW  Elec       q    Type
REMARK                         _______ _______ _______ _____ _____    ______ ____
ROOT
ATOM      1  C   LIG    1       45.321   5.857  29.065  0.00  0.00    +0.630 A 
ATOM      2  N   LIG    1       44.281   6.299  28.361  0.00  0.00    -0.610 NA
ATOM      3  C   LIG    1       43.099   5.724  28.494  0.00  0.00    +0.430 A 
ATOM      4  N   LIG    1       42.944   4.706  29.323  0.00  0.00    -0.610 NA
ATOM      5  C   LIG    1       43.979   4.258  30.030  0.00  0.00    +0.630 A 
ATOM      6  N   LIG    1       45.171   4.831  29.897  0.00  0.00    -0.630 NA
ENDROOT
BRANCH   1   7
ATOM      7  N   LIG    1       46.555   6.457  28.926  0.00  0.00    -0.800 N 
ATOM      8  H   LIG    1       47.309   6.144  29.450  0.00  0.00    +0.420 HD
ATOM      9  H   LIG    1       46.669   7.195  28.306  0.00  0.00    +0.420 HD
ENDBRANCH   1   7
BRANCH   5  10
ATOM     10  N   LIG    1       43.817   3.195  30.897  0.00  0.00    -0.630 N 
ATOM     11  H   LIG    1       44.197   2.329  30.679  0.00  0.00    +0.430 HD
BRANCH  10  12
ATOM     12  C   LIG    1       43.105   3.366  32.088  0.00  0.00    +0.160 A 
ATOM     13  C   LIG    1       42.997   4.629  32.658  0.00  0.00    -0.010 A 
ATOM     14  C   LIG    1       42.292   4.796  33.834  0.00  0.00    +0.030 A 
ATOM     15  C   LIG    1       41.696   3.708  34.444  0.00  0.00    -0.010 A 
ATOM     16  C   LIG    1       41.801   2.451  33.880  0.00  0.00    +0.030 A 
ATOM     17  C   LIG    1       42.499   2.278  32.700  0.00  0.00    +0.020 A 
ENDBRANCH  10  12
ENDBRANCH   5  10
BRANCH   3  18
ATOM     18  C   LIG    1       41.925   6.227  27.695  0.00  0.00    +0.360 C 
BRANCH  18  19
ATOM     19  O   LIG    1       42.015   5.732  26.334  0.00  0.00    -0.320 OA
BRANCH  19  20
ATOM     20  C   LIG    1       41.012   4.946  25.901  0.00  0.00    +0.550 C 
ATOM     21  O   LIG    1       41.215   3.770  25.679  0.00  0.00    -0.460 OA
BRANCH  20  22
ATOM     22  C   LIG    1       39.659   5.516  25.693  0.00  0.00    +0.230 A 
ATOM     23  N   LIG    1       39.532   6.625  24.962  0.00  0.00    -0.210 NA
ATOM     24  N   LIG    1       38.394   7.184  24.734  0.00  0.00    -0.140 NA
ATOM     25  C   LIG    1       37.282   6.643  25.243  0.00  0.00    +0.030 A 
ATOM     26  C   LIG    1       36.010   7.196  25.037  0.00  0.00    +0.090 A 
ATOM     27  C   LIG    1       34.921   6.589  25.587  0.00  0.00    +0.070 A 
ATOM     28  C   LIG    1       35.035   5.432  26.352  0.00  0.00    +0.080 A 
ATOM     29  C   LIG    1       36.243   4.848  26.589  0.00  0.00    +0.080 A 
ATOM     30  C   LIG    1       37.403   5.425  26.049  0.00  0.00    +0.130 A 
ATOM     31  N   LIG    1       38.618   4.906  26.233  0.00  0.00    -0.390 NA
ENDBRANCH  20  22
ENDBRANCH  19  20
ENDBRANCH  18  19
ENDBRANCH   3  18
TORSDOF 7
ENDMDL
MODEL 6
REMARK VINA RESULT:     -11.8      3.920     10.885
REMARK                            x       y       z     vdW  Elec       q    Type
REMARK                         _______ _______ _______ _____ _____    ______ ____
ROOT
ATOM      1  C   LIG    1       34.289   8.353  23.402  0.00  0.00    +0.630 A 
ATOM      2  N   LIG    1       34.696   7.158  23.826  0.00  0.00    -0.610 NA
ATOM      3  C   LIG    1       34.752   6.899  25.121  0.00  0.00    +0.430 A 
ATOM      4  N   LIG    1       34.406   7.824  25.999  0.00  0.00    -0.610 NA
ATOM      5  C   LIG    1       33.999   9.020  25.583  0.00  0.00    +0.630 A 
ATOM      6  N   LIG    1       33.945   9.287  24.282  0.00  0.00    -0.630 NA
ENDROOT
BRANCH   1   7
ATOM      7  N   LIG    1       34.231   8.623  22.051  0.00  0.00    -0.800 N 
ATOM      8  H   LIG    1       33.976   7.925  21.427  0.00  0.00    +0.420 HD
ATOM      9  H   LIG    1       34.448   9.511  21.723  0.00  0.00    +0.420 HD
ENDBRANCH   1   7
BRANCH   5  10
ATOM     10  N   LIG    1       33.638   9.987  26.502  0.00  0.00    -0.630 N 
ATOM     11  H   LIG    1       34.280  10.663  26.771  0.00  0.00    +0.430 HD
BRANCH  10  12
ATOM     12  C   LIG    1       32.349   9.990  27.044  0.00  0.00    +0.160 A 
ATOM     13  C   LIG    1       31.406  10.904  26.592  0.00  0.00    -0.010 A 
ATOM     14  C   LIG    1       30.134  10.904  27.128  0.00  0.00    +0.030 A 
ATOM     15  C   LIG    1       29.798   9.996  28.115  0.00  0.00    -0.010 A 
ATOM     16  C   LIG    1       30.735   9.085  28.568  0.00  0.00    +0.030 A 
ATOM     17  C   LIG    1       32.008   9.075  28.031  0.00  0.00    +0.020 A 
ENDBRANCH  10  12
ENDBRANCH   5  10
BRANCH   3  18
ATOM     18  C   LIG    1       35.213   5.546  25.596  0.00  0.00    +0.360 C 
BRANCH  18  19
ATOM     19  O   LIG    1       36.588   5.330  25.186  0.00  0.00    -0.320 OA
BRANCH  19  20
ATOM     20  C   LIG    1       37.550   5.697  26.053  0.00  0.00    +0.550 C 
ATOM     21  O   LIG    1       37.255   6.032  27.181  0.00  0.00    -0.460 OA
BRANCH  20  22
ATOM     22  C   LIG    1       38.972   5.693  25.629  0.00  0.00    +0.230 A 
ATOM     23  N   LIG    1       39.280   6.119  24.404  0.00  0.00    -0.210 NA
ATOM     24  N   LIG    1       40.489   6.148  23.959  0.00  0.00    -0.140 NA
ATOM     25  C   LIG    1       41.490   5.736  24.745  0.00  0.00    +0.030 A 
ATOM     26  C   LIG    1       42.829   5.739  24.329  0.00  0.00    +0.090 A 
ATOM     27  C   LIG    1       43.795   5.305  25.185  0.00  0.00    +0.070 A 
ATOM     28  C   LIG    1       43.491   4.856  26.468  0.00  0.00    +0.080 A 
ATOM     29  C   LIG    1       42.210   4.829  26.930  0.00  0.00    +0.080 A 
ATOM     30  C   LIG    1       41.168   5.263  26.095  0.00  0.00    +0.130 A 
ATOM     31  N   LIG    1       39.891   5.271  26.481  0.00  0.00    -0.390 NA
ENDBRANCH  20  22
ENDBRANCH  19  20
ENDBRANCH  18  19
ENDBRANCH   3  18
TORSDOF 7
ENDMDL
MODEL 7
REMARK VINA RESULT:     -11.8      1.305      1.929
REMARK                            x       y       z     vdW  Elec       q    Type
REMARK                         _______ _______ _______ _____ _____    ______ ____
ROOT
ATOM      1  C   LIG    1       46.129   7.214  24.198  0.00  0.00    +0.630 A 
ATOM      2  N   LIG    1       44.943   6.734  23.831  0.00  0.00    -0.610 NA
ATOM      3  C   LIG    1       44.213   6.044  24.689  0.00  0.00    +0.430 A 
ATOM      4  N   LIG    1       44.658   5.825  25.915  0.00  0.00    -0.610 NA
ATOM      5  C   LIG    1       45.843   6.300  26.289  0.00  0.00    +0.630 A 
ATOM      6  N   LIG    1       46.582   6.992  25.428  0.00  0.00    -0.630 NA
ENDROOT
BRANCH   1   7
ATOM      7  N   LIG    1       46.891   7.934  23.302  0.00  0.00    -0.800 N 
ATOM      8  H   LIG    1       47.756   8.282  23.571  0.00  0.00    +0.420 HD
ATOM      9  H   LIG    1       46.562   8.095  22.404  0.00  0.00    +0.420 HD
ENDBRANCH   1   7
BRANCH   5  10
ATOM     10  N   LIG    1       46.307   6.071  27.571  0.00  0.00    -0.630 N 
ATOM     11  H   LIG    1       47.118   6.506  27.876  0.00  0.00    +0.430 HD
BRANCH  10  12
ATOM     12  C   LIG    1       45.608   5.214  28.424  0.00  0.00    +0.160 A 
ATOM     13  C   LIG    1       44.483   5.670  29.101  0.00  0.00    -0.010 A 
ATOM     14  C   LIG    1       43.793   4.820  29.943  0.00  0.00    +0.030 A 
ATOM     15  C   LIG    1       44.222   3.517  30.115  0.00  0.00    -0.010 A 
ATOM     16  C   LIG    1       45.341   3.060  29.444  0.00  0.00    +0.030 A 
ATOM     17  C   LIG    1       46.031   3.903  28.594  0.00  0.00    +0.020 A 
ENDBRANCH  10  12
ENDBRANCH   5  10
BRANCH   3  18
ATOM     18  C   LIG    1       42.871   5.503  24.269  0.00  0.00    +0.360 C 
BRANCH  18  19
ATOM     19  O   LIG    1       41.878   5.832  25.276  0.00  0.00    -0.320 OA
BRANCH  19  20
ATOM     20  C   LIG    1       40.877   4.951  25.458  0.00  0.00    +0.550 C 
ATOM     21  O   LIG    1       41.126   3.805  25.771  0.00  0.00    -0.460 OA
BRANCH  20  22
ATOM     22  C   LIG    1       39.469   5.380  25.276  0.00  0.00    +0.230 A 
ATOM     23  N   LIG    1       39.150   6.105  24.203  0.00  0.00    -0.210 NA
ATOM     24  N   LIG    1       37.951   6.517  23.971  0.00  0.00    -0.140 NA
ATOM     25  C   LIG    1       36.973   6.214  24.831  0.00  0.00    +0.030 A 
ATOM     26  C   LIG    1       35.646   6.627  24.643  0.00  0.00    +0.090 A 
ATOM     27  C   LIG    1       34.703   6.280  25.562  0.00  0.00    +0.070 A 
ATOM     28  C   LIG    1       35.018   5.524  26.688  0.00  0.00    +0.080 A 
ATOM     29  C   LIG    1       36.288   5.093  26.926  0.00  0.00    +0.080 A 
ATOM     30  C   LIG    1       37.307   5.417  26.016  0.00  0.00    +0.130 A 
ATOM     31  N   LIG    1       38.571   5.026  26.180  0.00  0.00    -0.390 NA
ENDBRANCH  20  22
ENDBRANCH  19  20
ENDBRANCH  18  19
ENDBRANCH   3  18
TORSDOF 7
ENDMDL
MODEL 8
REMARK VINA RESULT:     -11.6      3.381      4.730
REMARK                            x       y       z     vdW  Elec       q    Type
REMARK                         _______ _______ _______ _____ _____    ______ ____
ROOT
ATOM      1  C   LIG    1       44.226   2.869  29.378  0.00  0.00    +0.630 A 
ATOM      2  N   LIG    1       43.360   3.493  28.583  0.00  0.00    -0.610 NA
ATOM      3  C   LIG    1       43.231   4.806  28.645  0.00  0.00    +0.430 A 
ATOM      4  N   LIG    1       43.960   5.506  29.498  0.00  0.00    -0.610 NA
ATOM      5  C   LIG    1       44.828   4.889  30.296  0.00  0.00    +0.630 A 
ATOM      6  N   LIG    1       44.958   3.568  30.240  0.00  0.00    -0.630 NA
ENDROOT
BRANCH   1   7
ATOM      7  N   LIG    1       44.360   1.497  29.312  0.00  0.00    -0.800 N 
ATOM      8  H   LIG    1       45.235   1.090  29.415  0.00  0.00    +0.420 HD
ATOM      9  H   LIG    1       43.581   0.940  29.161  0.00  0.00    +0.420 HD
ENDBRANCH   1   7
BRANCH   5  10
ATOM     10  N   LIG    1       45.589   5.621  31.187  0.00  0.00    -0.630 N 
ATOM     11  H   LIG    1       46.547   5.701  31.053  0.00  0.00    +0.430 HD
BRANCH  10  12
ATOM     12  C   LIG    1       44.981   6.244  32.280  0.00  0.00    +0.160 A 
ATOM     13  C   LIG    1       44.035   5.558  33.034  0.00  0.00    -0.010 A 
ATOM     14  C   LIG    1       43.436   6.175  34.114  0.00  0.00    +0.030 A 
ATOM     15  C   LIG    1       43.774   7.474  34.445  0.00  0.00    -0.010 A 
ATOM     16  C   LIG    1       44.714   8.160  33.697  0.00  0.00    +0.030 A 
ATOM     17  C   LIG    1       45.322   7.546  32.620  0.00  0.00    +0.020 A 
ENDBRANCH  10  12
ENDBRANCH   5  10
BRANCH   3  18
ATOM     18  C   LIG    1       42.249   5.508  27.744  0.00  0.00    +0.360 C 
BRANCH  18  19
ATOM     19  O   LIG    1       41.374   4.530  27.124  0.00  0.00    -0.320 OA
BRANCH  19  20
ATOM     20  C   LIG    1       41.017   4.752  25.845  0.00  0.00    +0.550 C 
ATOM     21  O   LIG    1       41.821   4.578  24.952  0.00  0.00    -0.460 OA
BRANCH  20  22
ATOM     22  C   LIG    1       39.643   5.209  25.527  0.00  0.00    +0.230 A 
ATOM     23  N   LIG    1       39.449   5.960  24.441  0.00  0.00    -0.210 NA
ATOM     24  N   LIG    1       38.288   6.398  24.094  0.00  0.00    -0.140 NA
ATOM     25  C   LIG    1       37.221   6.097  24.842  0.00  0.00    +0.030 A 
ATOM     26  C   LIG    1       35.928   6.539  24.526  0.00  0.00    +0.090 A 
ATOM     27  C   LIG    1       34.888   6.192  25.334  0.00  0.00    +0.070 A 
ATOM     28  C   LIG    1       35.072   5.410  26.471  0.00  0.00    +0.080 A 
ATOM     29  C   LIG    1       36.303   4.951  26.831  0.00  0.00    +0.080 A 
ATOM     30  C   LIG    1       37.416   5.273  26.039  0.00  0.00    +0.130 A 
ATOM     31  N   LIG    1       38.650   4.856  26.325  0.00  0.00    -0.390 NA
ENDBRANCH  20  22
ENDBRANCH  19  20
ENDBRANCH  18  19
ENDBRANCH   3  18
TORSDOF 7
ENDMDL
MODEL 9
REMARK VINA RESULT:     -11.5      1.883      8.937
REMARK                            x       y       z     vdW  Elec       q    Type
REMARK                         _______ _______ _______ _____ _____    ______ ____
ROOT
ATOM      1  C   LIG    1       41.948   5.541  24.786  0.00  0.00    +0.630 A 
ATOM      2  N   LIG    1       42.664   5.052  25.795  0.00  0.00    -0.610 NA
ATOM      3  C   LIG    1       42.205   5.126  27.032  0.00  0.00    +0.430 A 
ATOM      4  N   LIG    1       41.032   5.687  27.272  0.00  0.00    -0.610 NA
ATOM      5  C   LIG    1       40.310   6.179  26.269  0.00  0.00    +0.630 A 
ATOM      6  N   LIG    1       40.770   6.111  25.024  0.00  0.00    -0.630 NA
ENDROOT
BRANCH   1   7
ATOM      7  N   LIG    1       42.428   5.464  23.495  0.00  0.00    -0.800 N 
ATOM      8  H   LIG    1       41.922   4.990  22.817  0.00  0.00    +0.420 HD
ATOM      9  H   LIG    1       43.274   5.882  23.266  0.00  0.00    +0.420 HD
ENDBRANCH   1   7
BRANCH   5  10
ATOM     10  N   LIG    1       39.084   6.766  26.521  0.00  0.00    -0.630 N 
ATOM     11  H   LIG    1       39.032   7.557  27.081  0.00  0.00    +0.430 HD
BRANCH  10  12
ATOM     12  C   LIG    1       37.922   6.220  25.970  0.00  0.00    +0.160 A 
ATOM     13  C   LIG    1       37.373   6.770  24.817  0.00  0.00    -0.010 A 
ATOM     14  C   LIG    1       36.225   6.228  24.274  0.00  0.00    +0.030 A 
ATOM     15  C   LIG    1       35.620   5.140  24.877  0.00  0.00    -0.010 A 
ATOM     16  C   LIG    1       36.163   4.591  26.024  0.00  0.00    +0.030 A 
ATOM     17  C   LIG    1       37.315   5.124  26.569  0.00  0.00    +0.020 A 
ENDBRANCH  10  12
ENDBRANCH   5  10
BRANCH   3  18
ATOM     18  C   LIG    1       43.019   4.571  28.171  0.00  0.00    +0.360 C 
BRANCH  18  19
ATOM     19  O   LIG    1       43.296   5.626  29.129  0.00  0.00    -0.320 OA
BRANCH  19  20
ATOM     20  C   LIG    1       44.588   5.918  29.362  0.00  0.00    +0.550 C 
ATOM     21  O   LIG    1       44.947   6.242  30.475  0.00  0.00    -0.460 OA
BRANCH  20  22
ATOM     22  C   LIG    1       45.576   5.846  28.258  0.00  0.00    +0.230 A 
ATOM     23  N   LIG    1       45.323   6.498  27.123  0.00  0.00    -0.210 NA
ATOM     24  N   LIG    1       46.128   6.487  26.117  0.00  0.00    -0.140 NA
ATOM     25  C   LIG    1       47.271   5.796  26.196  0.00  0.00    +0.030 A 
ATOM     26  C   LIG    1       48.194   5.739  25.142  0.00  0.00    +0.090 A 
ATOM     27  C   LIG    1       49.338   5.015  25.296  0.00  0.00    +0.070 A 
ATOM     28  C   LIG    1       49.618   4.327  26.474  0.00  0.00    +0.080 A 
ATOM     29  C   LIG    1       48.761   4.344  27.532  0.00  0.00    +0.080 A 
ATOM     30  C   LIG    1       47.565   5.073  27.437  0.00  0.00    +0.130 A 
ATOM     31  N   LIG    1       46.681   5.140  28.433  0.00  0.00    -0.390 NA
ENDBRANCH  20  22
ENDBRANCH  19  20
ENDBRANCH  18  19
ENDBRANCH   3  18
TORSDOF 7
ENDMDL
####
 1r4l_rec.pdbqt&&&&ZINC000822340965.pdbqt
MODEL 1
REMARK VINA RESULT:     -12.7      0.000      0.000
REMARK                            x       y       z     vdW  Elec       q    Type
REMARK                         _______ _______ _______ _____ _____    ______ ____
ROOT
ATOM      1  N   LIG    1       41.641   5.849  27.438  0.00  0.00    -0.740 N 
ATOM      2  H   LIG    1       41.352   6.629  27.937  0.00  0.00    +0.400 HD
ATOM      3  C   LIG    1       42.486   4.963  28.001  0.00  0.00    +0.710 C 
ATOM      4  N   LIG    1       42.930   5.161  29.258  0.00  0.00    -0.740 N 
ATOM      5  H   LIG    1       42.642   5.942  29.757  0.00  0.00    +0.400 HD
ATOM      6  O   LIG    1       42.848   3.985  27.375  0.00  0.00    -0.590 OA
ENDROOT
BRANCH   1   7
ATOM      7  C   LIG    1       41.157   5.634  26.071  0.00  0.00    +0.390 C 
BRANCH   7  15
ATOM      8  C   LIG    1       36.546   8.694  25.364  0.00  0.00    +0.130 C 
ATOM      9  C   LIG    1       36.468   7.227  25.704  0.00  0.00    +0.090 A 
ATOM     10  C   LIG    1       35.262   6.637  25.841  0.00  0.00    +0.010 A 
ATOM     11  C   LIG    1       35.174   5.271  26.158  0.00  0.00    +0.060 A 
ATOM     12  C   LIG    1       36.310   4.544  26.326  0.00  0.00    +0.060 A 
ATOM     13  C   LIG    1       37.562   5.175  26.180  0.00  0.00    +0.230 A 
ATOM     14  N   LIG    1       38.805   4.727  26.283  0.00  0.00    -0.480 NA
ATOM     15  C   LIG    1       39.654   5.730  26.050  0.00  0.00    +0.040 A 
ATOM     16  C   LIG    1       38.939   6.848  25.791  0.00  0.00    +0.100 A 
ATOM     17  N   LIG    1       37.616   6.508  25.865  0.00  0.00    -0.360 N 
ENDBRANCH   7  15
ENDBRANCH   1   7
BRANCH   4  18
ATOM     18  C   LIG    1       43.849   4.198  29.870  0.00  0.00    +0.310 C 
BRANCH  18  19
ATOM     19  C   LIG    1       44.065   4.562  31.340  0.00  0.00    +0.200 C 
BRANCH  19  20
ATOM     20  O   LIG    1       43.912   3.393  32.148  0.00  0.00    -0.310 OA
BRANCH  20  21
ATOM     21  C   LIG    1       42.895   3.394  33.049  0.00  0.00    +0.150 A 
ATOM     22  C   LIG    1       42.608   4.546  33.768  0.00  0.00    -0.070 A 
ATOM     23  C   LIG    1       41.576   4.550  34.683  0.00  0.00    +0.110 A 
ATOM     24  C   LIG    1       40.822   3.396  34.886  0.00  0.00    -0.060 A 
ATOM     25  C   LIG    1       41.113   2.241  34.163  0.00  0.00    +0.100 A 
ATOM     26  C   LIG    1       42.142   2.244  33.245  0.00  0.00    -0.010 A 
BRANCH  24  27
ATOM     27  C   LIG    1       39.710   3.397  35.870  0.00  0.00    +0.220 A 
ATOM     28  N   LIG    1       39.592   2.615  36.925  0.00  0.00    -0.300 NA
ATOM     29  N   LIG    1       38.494   2.926  37.525  0.00  0.00    -0.230 N 
ATOM     30  H   LIG    1       38.157   2.506  38.331  0.00  0.00    +0.480 HD
ATOM     31  N   LIG    1       37.914   3.880  36.883  0.00  0.00    -0.050 NA
ATOM     32  N   LIG    1       38.636   4.198  35.863  0.00  0.00    -0.270 NA
ENDBRANCH  24  27
ENDBRANCH  20  21
ENDBRANCH  19  20
ENDBRANCH  18  19
ENDBRANCH   4  18
TORSDOF 7
ENDMDL
MODEL 2
REMARK VINA RESULT:     -10.7      6.063      7.330
REMARK                            x       y       z     vdW  Elec       q    Type
REMARK                         _______ _______ _______ _____ _____    ______ ____
ROOT
ATOM      1  N   LIG    1       41.657   6.072  25.540  0.00  0.00    -0.740 N 
ATOM      2  H   LIG    1       41.324   6.970  25.697  0.00  0.00    +0.400 HD
ATOM      3  C   LIG    1       42.854   5.891  24.948  0.00  0.00    +0.710 C 
ATOM      4  N   LIG    1       43.589   6.958  24.574  0.00  0.00    -0.740 N 
ATOM      5  H   LIG    1       43.256   7.855  24.731  0.00  0.00    +0.400 HD
ATOM      6  O   LIG    1       43.272   4.766  24.751  0.00  0.00    -0.590 OA
ENDROOT
BRANCH   1   7
ATOM      7  C   LIG    1       40.858   4.912  25.947  0.00  0.00    +0.390 C 
BRANCH   7  15
ATOM      8  C   LIG    1       36.890   8.790  25.365  0.00  0.00    +0.130 C 
ATOM      9  C   LIG    1       36.553   7.383  25.785  0.00  0.00    +0.090 A 
ATOM     10  C   LIG    1       35.268   7.047  26.026  0.00  0.00    +0.010 A 
ATOM     11  C   LIG    1       34.939   5.738  26.418  0.00  0.00    +0.060 A 
ATOM     12  C   LIG    1       35.922   4.809  26.554  0.00  0.00    +0.060 A 
ATOM     13  C   LIG    1       37.259   5.175  26.299  0.00  0.00    +0.230 A 
ATOM     14  N   LIG    1       38.395   4.495  26.348  0.00  0.00    -0.480 NA
ATOM     15  C   LIG    1       39.405   5.302  26.012  0.00  0.00    +0.040 A 
ATOM     16  C   LIG    1       38.904   6.527  25.740  0.00  0.00    +0.100 A 
ATOM     17  N   LIG    1       37.549   6.458  25.912  0.00  0.00    -0.360 N 
ENDBRANCH   7  15
ENDBRANCH   1   7
BRANCH   4  18
ATOM     18  C   LIG    1       44.890   6.762  23.931  0.00  0.00    +0.310 C 
BRANCH  18  19
ATOM     19  C   LIG    1       46.003   6.933  24.966  0.00  0.00    +0.200 C 
BRANCH  19  20
ATOM     20  O   LIG    1       47.013   5.947  24.747  0.00  0.00    -0.310 OA
BRANCH  20  21
ATOM     21  C   LIG    1       47.525   5.333  25.846  0.00  0.00    +0.150 A 
ATOM     22  C   LIG    1       46.740   5.173  26.979  0.00  0.00    -0.070 A 
ATOM     23  C   LIG    1       47.257   4.551  28.096  0.00  0.00    +0.110 A 
ATOM     24  C   LIG    1       48.569   4.082  28.086  0.00  0.00    -0.060 A 
ATOM     25  C   LIG    1       49.355   4.244  26.947  0.00  0.00    +0.100 A 
ATOM     26  C   LIG    1       48.832   4.862  25.831  0.00  0.00    -0.010 A 
BRANCH  24  27
ATOM     27  C   LIG    1       49.128   3.411  29.287  0.00  0.00    +0.220 A 
ATOM     28  N   LIG    1       49.139   3.882  30.518  0.00  0.00    -0.300 NA
ATOM     29  N   LIG    1       49.709   3.004  31.271  0.00  0.00    -0.230 N 
ATOM     30  H   LIG    1       49.852   3.092  32.225  0.00  0.00    +0.480 HD
ATOM     31  N   LIG    1       50.059   1.992  30.555  0.00  0.00    -0.050 NA
ATOM     32  N   LIG    1       49.712   2.206  29.331  0.00  0.00    -0.270 NA
ENDBRANCH  24  27
ENDBRANCH  20  21
ENDBRANCH  19  20
ENDBRANCH  18  19
ENDBRANCH   4  18
TORSDOF 7
ENDMDL
MODEL 3
REMARK VINA RESULT:     -10.7      6.424     10.018
REMARK                            x       y       z     vdW  Elec       q    Type
REMARK                         _______ _______ _______ _____ _____    ______ ____
ROOT
ATOM      1  N   LIG    1       43.999   7.316  25.019  0.00  0.00    -0.740 N 
ATOM      2  H   LIG    1       43.909   8.033  25.666  0.00  0.00    +0.400 HD
ATOM      3  C   LIG    1       42.929   6.563  24.693  0.00  0.00    +0.710 C 
ATOM      4  N   LIG    1       41.734   6.807  25.268  0.00  0.00    -0.740 N 
ATOM      5  H   LIG    1       41.644   7.523  25.916  0.00  0.00    +0.400 HD
ATOM      6  O   LIG    1       43.041   5.665  23.881  0.00  0.00    -0.590 OA
ENDROOT
BRANCH   1   7
ATOM      7  C   LIG    1       45.297   7.051  24.394  0.00  0.00    +0.390 C 
BRANCH   7  15
ATOM      8  C   LIG    1       50.211   4.697  25.591  0.00  0.00    +0.130 C 
ATOM      9  C   LIG    1       49.071   4.671  26.576  0.00  0.00    +0.090 A 
ATOM     10  C   LIG    1       49.235   4.070  27.773  0.00  0.00    +0.010 A 
ATOM     11  C   LIG    1       48.181   4.039  28.701  0.00  0.00    +0.060 A 
ATOM     12  C   LIG    1       46.991   4.619  28.389  0.00  0.00    +0.060 A 
ATOM     13  C   LIG    1       46.836   5.244  27.135  0.00  0.00    +0.230 A 
ATOM     14  N   LIG    1       45.815   5.875  26.573  0.00  0.00    -0.480 NA
ATOM     15  C   LIG    1       46.173   6.293  25.356  0.00  0.00    +0.040 A 
ATOM     16  C   LIG    1       47.453   5.921  25.133  0.00  0.00    +0.100 A 
ATOM     17  N   LIG    1       47.884   5.263  26.252  0.00  0.00    -0.360 N 
ENDBRANCH   7  15
ENDBRANCH   1   7
BRANCH   4  18
ATOM     18  C   LIG    1       40.571   5.989  24.915  0.00  0.00    +0.310 C 
BRANCH  18  19
ATOM     19  C   LIG    1       39.774   5.661  26.179  0.00  0.00    +0.200 C 
BRANCH  19  20
ATOM     20  O   LIG    1       38.618   4.898  25.828  0.00  0.00    -0.310 OA
BRANCH  20  21
ATOM     21  C   LIG    1       37.411   5.504  25.974  0.00  0.00    +0.150 A 
ATOM     22  C   LIG    1       36.255   4.739  26.039  0.00  0.00    -0.070 A 
ATOM     23  C   LIG    1       35.028   5.352  26.186  0.00  0.00    +0.110 A 
ATOM     24  C   LIG    1       34.950   6.741  26.269  0.00  0.00    -0.060 A 
ATOM     25  C   LIG    1       36.113   7.506  26.203  0.00  0.00    +0.100 A 
ATOM     26  C   LIG    1       37.337   6.888  26.062  0.00  0.00    -0.010 A 
BRANCH  24  27
ATOM     27  C   LIG    1       33.631   7.403  26.429  0.00  0.00    +0.220 A 
ATOM     28  N   LIG    1       33.040   7.717  27.565  0.00  0.00    -0.300 NA
ATOM     29  N   LIG    1       31.914   8.277  27.283  0.00  0.00    -0.230 N 
ATOM     30  H   LIG    1       31.274   8.607  27.931  0.00  0.00    +0.480 HD
ATOM     31  N   LIG    1       31.774   8.330  26.004  0.00  0.00    -0.050 NA
ATOM     32  N   LIG    1       32.813   7.806  25.447  0.00  0.00    -0.270 NA
ENDBRANCH  24  27
ENDBRANCH  20  21
ENDBRANCH  19  20
ENDBRANCH  18  19
ENDBRANCH   4  18
TORSDOF 7
ENDMDL
MODEL 4
REMARK VINA RESULT:     -10.6      3.796      6.352
REMARK                            x       y       z     vdW  Elec       q    Type
REMARK                         _______ _______ _______ _____ _____    ______ ____
ROOT
ATOM      1  N   LIG    1       43.234   6.441  27.232  0.00  0.00    -0.740 N 
ATOM      2  H   LIG    1       43.153   7.303  27.671  0.00  0.00    +0.400 HD
ATOM      3  C   LIG    1       43.271   5.311  27.967  0.00  0.00    +0.710 C 
ATOM      4  N   LIG    1       43.197   5.379  29.311  0.00  0.00    -0.740 N 
ATOM      5  H   LIG    1       43.117   6.241  29.749  0.00  0.00    +0.400 HD
ATOM      6  O   LIG    1       43.371   4.231  27.416  0.00  0.00    -0.590 OA
ENDROOT
BRANCH   1   7
ATOM      7  C   LIG    1       43.313   6.367  25.771  0.00  0.00    +0.390 C 
BRANCH   7  15
ATOM      8  C   LIG    1       48.712   4.973  25.931  0.00  0.00    +0.130 C 
ATOM      9  C   LIG    1       48.230   6.138  25.106  0.00  0.00    +0.090 A 
ATOM     10  C   LIG    1       49.115   6.862  24.390  0.00  0.00    +0.010 A 
ATOM     11  C   LIG    1       48.679   7.951  23.616  0.00  0.00    +0.060 A 
ATOM     12  C   LIG    1       47.358   8.274  23.591  0.00  0.00    +0.060 A 
ATOM     13  C   LIG    1       46.446   7.508  24.345  0.00  0.00    +0.230 A 
ATOM     14  N   LIG    1       45.133   7.589  24.507  0.00  0.00    -0.480 NA
ATOM     15  C   LIG    1       44.732   6.619  25.332  0.00  0.00    +0.040 A 
ATOM     16  C   LIG    1       45.813   5.899  25.707  0.00  0.00    +0.100 A 
ATOM     17  N   LIG    1       46.901   6.447  25.086  0.00  0.00    -0.360 N 
ENDBRANCH   7  15
ENDBRANCH   1   7
BRANCH   4  18
ATOM     18  C   LIG    1       43.237   4.151  30.109  0.00  0.00    +0.310 C 
BRANCH  18  19
ATOM     19  C   LIG    1       44.097   4.380  31.353  0.00  0.00    +0.200 C 
BRANCH  19  20
ATOM     20  O   LIG    1       43.959   3.267  32.238  0.00  0.00    -0.310 OA
BRANCH  20  21
ATOM     21  C   LIG    1       42.925   3.303  33.119  0.00  0.00    +0.150 A 
ATOM     22  C   LIG    1       42.104   2.193  33.269  0.00  0.00    -0.070 A 
ATOM     23  C   LIG    1       41.054   2.227  34.162  0.00  0.00    +0.110 A 
ATOM     24  C   LIG    1       40.817   3.376  34.914  0.00  0.00    -0.060 A 
ATOM     25  C   LIG    1       41.643   4.488  34.761  0.00  0.00    +0.100 A 
ATOM     26  C   LIG    1       42.695   4.447  33.871  0.00  0.00    -0.010 A 
BRANCH  24  27
ATOM     27  C   LIG    1       39.687   3.415  35.877  0.00  0.00    +0.220 A 
ATOM     28  N   LIG    1       39.534   2.652  36.941  0.00  0.00    -0.300 NA
ATOM     29  N   LIG    1       38.432   2.993  37.516  0.00  0.00    -0.230 N 
ATOM     30  H   LIG    1       38.072   2.593  38.322  0.00  0.00    +0.480 HD
ATOM     31  N   LIG    1       37.883   3.949  36.849  0.00  0.00    -0.050 NA
ATOM     32  N   LIG    1       38.630   4.238  35.838  0.00  0.00    -0.270 NA
ENDBRANCH  24  27
ENDBRANCH  20  21
ENDBRANCH  19  20
ENDBRANCH  18  19
ENDBRANCH   4  18
TORSDOF 7
ENDMDL
MODEL 5
REMARK VINA RESULT:     -10.5      5.459      7.010
REMARK                            x       y       z     vdW  Elec       q    Type
REMARK                         _______ _______ _______ _____ _____    ______ ____
ROOT
ATOM      1  N   LIG    1       48.177   2.067  29.698  0.00  0.00    -0.740 N 
ATOM      2  H   LIG    1       48.096   1.266  29.157  0.00  0.00    +0.400 HD
ATOM      3  C   LIG    1       47.401   2.225  30.789  0.00  0.00    +0.710 C 
ATOM      4  N   LIG    1       46.513   1.269  31.127  0.00  0.00    -0.740 N 
ATOM      5  H   LIG    1       46.432   0.468  30.585  0.00  0.00    +0.400 HD
ATOM      6  O   LIG    1       47.502   3.229  31.467  0.00  0.00    -0.590 OA
ENDROOT
BRANCH   1   7
ATOM      7  C   LIG    1       49.143   3.106  29.330  0.00  0.00    +0.390 C 
BRANCH   7  15
ATOM      8  C   LIG    1       45.059   5.806  26.656  0.00  0.00    +0.130 C 
ATOM      9  C   LIG    1       46.409   5.599  26.017  0.00  0.00    +0.090 A 
ATOM     10  C   LIG    1       46.640   6.074  24.776  0.00  0.00    +0.010 A 
ATOM     11  C   LIG    1       47.894   5.888  24.169  0.00  0.00    +0.060 A 
ATOM     12  C   LIG    1       48.875   5.227  24.838  0.00  0.00    +0.060 A 
ATOM     13  C   LIG    1       48.618   4.737  26.134  0.00  0.00    +0.230 A 
ATOM     14  N   LIG    1       49.367   4.072  27.002  0.00  0.00    -0.480 NA
ATOM     15  C   LIG    1       48.654   3.836  28.106  0.00  0.00    +0.040 A 
ATOM     16  C   LIG    1       47.420   4.361  27.943  0.00  0.00    +0.100 A 
ATOM     17  N   LIG    1       47.387   4.939  26.703  0.00  0.00    -0.360 N 
ENDBRANCH   7  15
ENDBRANCH   1   7
BRANCH   4  18
ATOM     18  C   LIG    1       45.669   1.440  32.313  0.00  0.00    +0.310 C 
BRANCH  18  19
ATOM     19  C   LIG    1       44.334   2.063  31.903  0.00  0.00    +0.200 C 
BRANCH  19  20
ATOM     20  O   LIG    1       44.139   3.285  32.618  0.00  0.00    -0.310 OA
BRANCH  20  21
ATOM     21  C   LIG    1       43.041   3.365  33.415  0.00  0.00    +0.150 A 
ATOM     22  C   LIG    1       42.793   4.524  34.138  0.00  0.00    -0.070 A 
ATOM     23  C   LIG    1       41.680   4.609  34.948  0.00  0.00    +0.110 A 
ATOM     24  C   LIG    1       40.804   3.528  35.040  0.00  0.00    -0.060 A 
ATOM     25  C   LIG    1       41.056   2.367  34.313  0.00  0.00    +0.100 A 
ATOM     26  C   LIG    1       42.168   2.290  33.501  0.00  0.00    -0.010 A 
BRANCH  24  27
ATOM     27  C   LIG    1       39.604   3.617  35.910  0.00  0.00    +0.220 A 
ATOM     28  N   LIG    1       39.527   3.276  37.181  0.00  0.00    -0.300 NA
ATOM     29  N   LIG    1       38.322   3.502  37.578  0.00  0.00    -0.230 N 
ATOM     30  H   LIG    1       37.986   3.340  38.473  0.00  0.00    +0.480 HD
ATOM     31  N   LIG    1       37.633   3.977  36.598  0.00  0.00    -0.050 NA
ATOM     32  N   LIG    1       38.392   4.066  35.558  0.00  0.00    -0.270 NA
ENDBRANCH  24  27
ENDBRANCH  20  21
ENDBRANCH  19  20
ENDBRANCH  18  19
ENDBRANCH   4  18
TORSDOF 7
ENDMDL
MODEL 6
REMARK VINA RESULT:     -10.5      5.103      6.676
REMARK                            x       y       z     vdW  Elec       q    Type
REMARK                         _______ _______ _______ _____ _____    ______ ____
ROOT
ATOM      1  N   LIG    1       47.696   3.412  28.786  0.00  0.00    -0.740 N 
ATOM      2  H   LIG    1       47.058   2.926  28.240  0.00  0.00    +0.400 HD
ATOM      3  C   LIG    1       47.571   3.412  30.128  0.00  0.00    +0.710 C 
ATOM      4  N   LIG    1       46.560   2.737  30.711  0.00  0.00    -0.740 N 
ATOM      5  H   LIG    1       45.922   2.253  30.165  0.00  0.00    +0.400 HD
ATOM      6  O   LIG    1       48.372   4.020  30.813  0.00  0.00    -0.590 OA
ENDROOT
BRANCH   1   7
ATOM      7  C   LIG    1       48.795   4.145  28.152  0.00  0.00    +0.390 C 
BRANCH   7  15
ATOM      8  C   LIG    1       44.445   6.064  25.235  0.00  0.00    +0.130 C 
ATOM      9  C   LIG    1       45.822   6.653  25.065  0.00  0.00    +0.090 A 
ATOM     10  C   LIG    1       46.012   7.666  24.193  0.00  0.00    +0.010 A 
ATOM     11  C   LIG    1       47.291   8.225  24.026  0.00  0.00    +0.060 A 
ATOM     12  C   LIG    1       48.337   7.742  24.747  0.00  0.00    +0.060 A 
ATOM     13  C   LIG    1       48.122   6.684  25.653  0.00  0.00    +0.230 A 
ATOM     14  N   LIG    1       48.934   6.029  26.470  0.00  0.00    -0.480 NA
ATOM     15  C   LIG    1       48.238   5.101  27.130  0.00  0.00    +0.040 A 
ATOM     16  C   LIG    1       46.949   5.162  26.728  0.00  0.00    +0.100 A 
ATOM     17  N   LIG    1       46.862   6.163  25.800  0.00  0.00    -0.360 N 
ENDBRANCH   7  15
ENDBRANCH   1   7
BRANCH   4  18
ATOM     18  C   LIG    1       46.425   2.737  32.170  0.00  0.00    +0.310 C 
BRANCH  18  19
ATOM     19  C   LIG    1       45.036   2.223  32.553  0.00  0.00    +0.200 C 
BRANCH  19  20
ATOM     20  O   LIG    1       44.076   3.266  32.371  0.00  0.00    -0.310 OA
BRANCH  20  21
ATOM     21  C   LIG    1       43.017   3.286  33.224  0.00  0.00    +0.150 A 
ATOM     22  C   LIG    1       42.255   2.140  33.408  0.00  0.00    -0.070 A 
ATOM     23  C   LIG    1       41.180   2.158  34.272  0.00  0.00    +0.110 A 
ATOM     24  C   LIG    1       40.860   3.327  34.961  0.00  0.00    -0.060 A 
ATOM     25  C   LIG    1       41.628   4.474  34.773  0.00  0.00    +0.100 A 
ATOM     26  C   LIG    1       42.704   4.450  33.912  0.00  0.00    -0.010 A 
BRANCH  24  27
ATOM     27  C   LIG    1       39.705   3.348  35.892  0.00  0.00    +0.220 A 
ATOM     28  N   LIG    1       39.472   2.502  36.877  0.00  0.00    -0.300 NA
ATOM     29  N   LIG    1       38.374   2.858  37.451  0.00  0.00    -0.230 N 
ATOM     30  H   LIG    1       37.965   2.409  38.206  0.00  0.00    +0.480 HD
ATOM     31  N   LIG    1       37.905   3.903  36.862  0.00  0.00    -0.050 NA
ATOM     32  N   LIG    1       38.700   4.235  35.902  0.00  0.00    -0.270 NA
ENDBRANCH  24  27
ENDBRANCH  20  21
ENDBRANCH  19  20
ENDBRANCH  18  19
ENDBRANCH   4  18
TORSDOF 7
ENDMDL
MODEL 7
REMARK VINA RESULT:     -10.4      3.171      8.917
REMARK                            x       y       z     vdW  Elec       q    Type
REMARK                         _______ _______ _______ _____ _____    ______ ____
ROOT
ATOM      1  N   LIG    1       44.742   2.729  29.297  0.00  0.00    -0.740 N 
ATOM      2  H   LIG    1       43.970   2.509  28.752  0.00  0.00    +0.400 HD
ATOM      3  C   LIG    1       45.568   3.727  28.924  0.00  0.00    +0.710 C 
ATOM      4  N   LIG    1       45.321   4.419  27.794  0.00  0.00    -0.740 N 
ATOM      5  H   LIG    1       44.549   4.199  27.249  0.00  0.00    +0.400 HD
ATOM      6  O   LIG    1       46.536   4.003  29.607  0.00  0.00    -0.590 OA
ENDROOT
BRANCH   1   7
ATOM      7  C   LIG    1       45.010   1.976  30.525  0.00  0.00    +0.390 C 
BRANCH   7  15
ATOM      8  C   LIG    1       43.394   5.915  34.130  0.00  0.00    +0.130 C 
ATOM      9  C   LIG    1       42.674   4.594  34.040  0.00  0.00    +0.090 A 
ATOM     10  C   LIG    1       41.617   4.354  34.843  0.00  0.00    +0.010 A 
ATOM     11  C   LIG    1       40.936   3.127  34.769  0.00  0.00    +0.060 A 
ATOM     12  C   LIG    1       41.346   2.181  33.884  0.00  0.00    +0.060 A 
ATOM     13  C   LIG    1       42.452   2.447  33.052  0.00  0.00    +0.230 A 
ATOM     14  N   LIG    1       43.059   1.730  32.117  0.00  0.00    -0.480 NA
ATOM     15  C   LIG    1       44.072   2.436  31.610  0.00  0.00    +0.040 A 
ATOM     16  C   LIG    1       44.115   3.635  32.234  0.00  0.00    +0.100 A 
ATOM     17  N   LIG    1       43.093   3.656  33.142  0.00  0.00    -0.360 N 
ENDBRANCH   7  15
ENDBRANCH   1   7
BRANCH   4  18
ATOM     18  C   LIG    1       46.218   5.504  27.389  0.00  0.00    +0.310 C 
BRANCH  18  19
ATOM     19  C   LIG    1       45.941   5.878  25.932  0.00  0.00    +0.200 C 
BRANCH  19  20
ATOM     20  O   LIG    1       45.022   6.971  25.888  0.00  0.00    -0.310 OA
BRANCH  20  21
ATOM     21  C   LIG    1       43.702   6.664  25.787  0.00  0.00    +0.150 A 
ATOM     22  C   LIG    1       43.193   6.181  24.589  0.00  0.00    -0.070 A 
ATOM     23  C   LIG    1       41.854   5.869  24.484  0.00  0.00    +0.110 A 
ATOM     24  C   LIG    1       41.012   6.039  25.581  0.00  0.00    -0.060 A 
ATOM     25  C   LIG    1       41.526   6.524  26.782  0.00  0.00    +0.100 A 
ATOM     26  C   LIG    1       42.867   6.829  26.884  0.00  0.00    -0.010 A 
BRANCH  24  27
ATOM     27  C   LIG    1       39.570   5.702  25.471  0.00  0.00    +0.220 A 
ATOM     28  N   LIG    1       38.682   6.290  24.694  0.00  0.00    -0.300 NA
ATOM     29  N   LIG    1       37.546   5.710  24.885  0.00  0.00    -0.230 N 
ATOM     30  H   LIG    1       36.716   5.944  24.441  0.00  0.00    +0.480 HD
ATOM     31  N   LIG    1       37.687   4.774  25.757  0.00  0.00    -0.050 NA
ATOM     32  N   LIG    1       38.920   4.737  26.136  0.00  0.00    -0.270 NA
ENDBRANCH  24  27
ENDBRANCH  20  21
ENDBRANCH  19  20
ENDBRANCH  18  19
ENDBRANCH   4  18
TORSDOF 7
ENDMDL
MODEL 8
REMARK VINA RESULT:     -10.3      5.982      7.392
REMARK                            x       y       z     vdW  Elec       q    Type
REMARK                         _______ _______ _______ _____ _____    ______ ____
ROOT
ATOM      1  N   LIG    1       41.868   5.997  25.256  0.00  0.00    -0.740 N 
ATOM      2  H   LIG    1       41.407   5.952  24.403  0.00  0.00    +0.400 HD
ATOM      3  C   LIG    1       43.156   6.390  25.306  0.00  0.00    +0.710 C 
ATOM      4  N   LIG    1       43.804   6.719  24.171  0.00  0.00    -0.740 N 
ATOM      5  H   LIG    1       43.344   6.673  23.318  0.00  0.00    +0.400 HD
ATOM      6  O   LIG    1       43.733   6.447  26.375  0.00  0.00    -0.590 OA
ENDROOT
BRANCH   1   7
ATOM      7  C   LIG    1       41.162   5.640  26.489  0.00  0.00    +0.390 C 
BRANCH   7  15
ATOM      8  C   LIG    1       36.671   8.729  25.303  0.00  0.00    +0.130 C 
ATOM      9  C   LIG    1       36.557   7.247  25.555  0.00  0.00    +0.090 A 
ATOM     10  C   LIG    1       35.349   6.650  25.492  0.00  0.00    +0.010 A 
ATOM     11  C   LIG    1       35.228   5.269  25.724  0.00  0.00    +0.060 A 
ATOM     12  C   LIG    1       36.335   4.535  26.011  0.00  0.00    +0.060 A 
ATOM     13  C   LIG    1       37.591   5.173  26.073  0.00  0.00    +0.230 A 
ATOM     14  N   LIG    1       38.810   4.721  26.325  0.00  0.00    -0.480 NA
ATOM     15  C   LIG    1       39.676   5.736  26.264  0.00  0.00    +0.040 A 
ATOM     16  C   LIG    1       38.995   6.865  25.965  0.00  0.00    +0.100 A 
ATOM     17  N   LIG    1       37.678   6.521  25.837  0.00  0.00    -0.360 N 
ENDBRANCH   7  15
ENDBRANCH   1   7
BRANCH   4  18
ATOM     18  C   LIG    1       45.205   7.146  24.225  0.00  0.00    +0.310 C 
BRANCH  18  19
ATOM     19  C   LIG    1       46.115   5.917  24.174  0.00  0.00    +0.200 C 
BRANCH  19  20
ATOM     20  O   LIG    1       47.392   6.248  24.723  0.00  0.00    -0.310 OA
BRANCH  20  21
ATOM     21  C   LIG    1       47.800   5.539  25.808  0.00  0.00    +0.150 A 
ATOM     22  C   LIG    1       49.071   4.982  25.833  0.00  0.00    -0.070 A 
ATOM     23  C   LIG    1       49.488   4.260  26.932  0.00  0.00    +0.110 A 
ATOM     24  C   LIG    1       48.631   4.092  28.019  0.00  0.00    -0.060 A 
ATOM     25  C   LIG    1       47.356   4.653  27.990  0.00  0.00    +0.100 A 
ATOM     26  C   LIG    1       46.946   5.377  26.891  0.00  0.00    -0.010 A 
BRANCH  24  27
ATOM     27  C   LIG    1       49.078   3.317  29.204  0.00  0.00    +0.220 A 
ATOM     28  N   LIG    1       48.733   3.531  30.459  0.00  0.00    -0.300 NA
ATOM     29  N   LIG    1       49.327   2.648  31.186  0.00  0.00    -0.230 N 
ATOM     30  H   LIG    1       49.253   2.573  32.150  0.00  0.00    +0.480 HD
ATOM     31  N   LIG    1       50.036   1.882  30.432  0.00  0.00    -0.050 NA
ATOM     32  N   LIG    1       49.902   2.261  29.206  0.00  0.00    -0.270 NA
ENDBRANCH  24  27
ENDBRANCH  20  21
ENDBRANCH  19  20
ENDBRANCH  18  19
ENDBRANCH   4  18
TORSDOF 7
ENDMDL
MODEL 9
REMARK VINA RESULT:     -10.3      5.752      9.270
REMARK                            x       y       z     vdW  Elec       q    Type
REMARK                         _______ _______ _______ _____ _____    ______ ____
ROOT
ATOM      1  N   LIG    1       43.334   6.481  27.592  0.00  0.00    -0.740 N 
ATOM      2  H   LIG    1       43.491   7.320  28.054  0.00  0.00    +0.400 HD
ATOM      3  C   LIG    1       43.866   6.273  26.371  0.00  0.00    +0.710 C 
ATOM      4  N   LIG    1       44.615   7.231  25.791  0.00  0.00    -0.740 N 
ATOM      5  H   LIG    1       44.771   8.071  26.252  0.00  0.00    +0.400 HD
ATOM      6  O   LIG    1       43.670   5.221  25.793  0.00  0.00    -0.590 OA
ENDROOT
BRANCH   1   7
ATOM      7  C   LIG    1       42.520   5.438  28.224  0.00  0.00    +0.390 C 
BRANCH   7  15
ATOM      8  C   LIG    1       45.949   3.893  32.344  0.00  0.00    +0.130 C 
ATOM      9  C   LIG    1       45.645   2.970  31.193  0.00  0.00    +0.090 A 
ATOM     10  C   LIG    1       46.208   1.744  31.152  0.00  0.00    +0.010 A 
ATOM     11  C   LIG    1       45.932   0.873  30.084  0.00  0.00    +0.060 A 
ATOM     12  C   LIG    1       45.094   1.270  29.090  0.00  0.00    +0.060 A 
ATOM     13  C   LIG    1       44.513   2.553  29.148  0.00  0.00    +0.230 A 
ATOM     14  N   LIG    1       43.679   3.192  28.340  0.00  0.00    -0.480 NA
ATOM     15  C   LIG    1       43.423   4.403  28.842  0.00  0.00    +0.040 A 
ATOM     16  C   LIG    1       44.108   4.543  29.998  0.00  0.00    +0.100 A 
ATOM     17  N   LIG    1       44.796   3.379  30.205  0.00  0.00    -0.360 N 
ENDBRANCH   7  15
ENDBRANCH   1   7
BRANCH   4  18
ATOM     18  C   LIG    1       45.193   7.006  24.464  0.00  0.00    +0.310 C 
BRANCH  18  19
ATOM     19  C   LIG    1       46.580   6.379  24.610  0.00  0.00    +0.200 C 
BRANCH  19  20
ATOM     20  O   LIG    1       47.202   6.874  25.798  0.00  0.00    -0.310 OA
BRANCH  20  21
ATOM     21  C   LIG    1       47.695   5.951  26.667  0.00  0.00    +0.150 A 
ATOM     22  C   LIG    1       48.786   5.173  26.305  0.00  0.00    -0.070 A 
ATOM     23  C   LIG    1       49.287   4.235  27.184  0.00  0.00    +0.110 A 
ATOM     24  C   LIG    1       48.697   4.071  28.436  0.00  0.00    -0.060 A 
ATOM     25  C   LIG    1       47.603   4.854  28.796  0.00  0.00    +0.100 A 
ATOM     26  C   LIG    1       47.108   5.794  27.915  0.00  0.00    -0.010 A 
BRANCH  24  27
ATOM     27  C   LIG    1       49.236   3.064  29.385  0.00  0.00    +0.220 A 
ATOM     28  N   LIG    1       49.721   1.877  29.080  0.00  0.00    -0.300 NA
ATOM     29  N   LIG    1       50.086   1.307  30.177  0.00  0.00    -0.230 N 
ATOM     30  H   LIG    1       50.478   0.423  30.247  0.00  0.00    +0.480 HD
ATOM     31  N   LIG    1       49.849   2.096  31.167  0.00  0.00    -0.050 NA
ATOM     32  N   LIG    1       49.330   3.188  30.716  0.00  0.00    -0.270 NA
ENDBRANCH  24  27
ENDBRANCH  20  21
ENDBRANCH  19  20
ENDBRANCH  18  19
ENDBRANCH   4  18
TORSDOF 7
ENDMDL
####
 1r4l_rec.pdbqt&&&&ZINC000823738657.pdbqt
MODEL 1
REMARK VINA RESULT:     -12.7      0.000      0.000
REMARK                            x       y       z     vdW  Elec       q    Type
REMARK                         _______ _______ _______ _____ _____    ______ ____
ROOT
ATOM      1  C   LIG    1       44.092   4.327  30.070  0.00  0.00    +0.140 A 
ATOM      2  N   LIG    1       44.565   3.273  29.462  0.00  0.00    -0.250 NA
ATOM      3  N   LIG    1       44.231   3.307  28.220  0.00  0.00    -0.270 NA
ATOM      4  C   LIG    1       43.530   4.392  27.990  0.00  0.00    +0.230 A 
ATOM      5  O   LIG    1       43.424   5.056  29.159  0.00  0.00    -0.210 OA
ENDROOT
BRANCH   4   6
ATOM      6  C   LIG    1       42.958   4.808  26.691  0.00  0.00    -0.030 A 
ATOM      7  C   LIG    1       43.797   5.073  25.609  0.00  0.00    +0.080 A 
ATOM      8  C   LIG    1       43.263   5.463  24.397  0.00  0.00    +0.030 A 
ATOM      9  C   LIG    1       41.896   5.592  24.248  0.00  0.00    +0.090 A 
ATOM     10  C   LIG    1       41.047   5.330  25.322  0.00  0.00    -0.010 A 
ATOM     11  C   LIG    1       41.577   4.933  26.545  0.00  0.00    +0.140 A 
BRANCH  10  12
ATOM     12  C   LIG    1       39.577   5.470  25.159  0.00  0.00    +0.210 A 
ATOM     13  N   LIG    1       38.951   6.260  24.311  0.00  0.00    -0.290 NA
ATOM     14  N   LIG    1       37.684   6.092  24.476  0.00  0.00    -0.220 N 
ATOM     15  H   LIG    1       36.988   6.549  23.981  0.00  0.00    +0.480 HD
ATOM     16  N   LIG    1       37.489   5.220  25.403  0.00  0.00    -0.040 NA
ATOM     17  N   LIG    1       38.629   4.812  25.843  0.00  0.00    -0.260 NA
ENDBRANCH  10  12
ENDBRANCH   4   6
BRANCH   1  18
ATOM     18  C   LIG    1       44.260   4.663  31.529  0.00  0.00    +0.450 C 
BRANCH  18  19
ATOM     19  N   LIG    1       44.000   3.469  32.338  0.00  0.00    -0.740 N 
ATOM     20  H   LIG    1       44.570   2.689  32.249  0.00  0.00    +0.410 HD
BRANCH  19  24
ATOM     21  C   LIG    1       40.817   3.423  35.026  0.00  0.00    +0.070 A 
ATOM     22  C   LIG    1       41.591   4.567  34.886  0.00  0.00    +0.070 A 
ATOM     23  C   LIG    1       42.645   4.584  33.995  0.00  0.00    -0.020 A 
ATOM     24  C   LIG    1       42.932   3.455  33.239  0.00  0.00    +0.230 A 
ATOM     25  C   LIG    1       42.158   2.309  33.379  0.00  0.00    -0.040 A 
ATOM     26  C   LIG    1       41.107   2.292  34.274  0.00  0.00    +0.090 A 
BRANCH  21  31
ATOM     27  C   LIG    1       39.563   2.566  36.972  0.00  0.00    +0.460 A 
ATOM     28  N   LIG    1       38.440   2.902  37.551  0.00  0.00    -0.330 NA
ATOM     29  N   LIG    1       37.898   3.897  36.946  0.00  0.00    -0.040 NA
ATOM     30  N   LIG    1       38.630   4.264  35.950  0.00  0.00    -0.080 NA
ATOM     31  N   LIG    1       39.745   3.407  35.932  0.00  0.00    -0.320 N 
ENDBRANCH  21  31
ENDBRANCH  19  24
ENDBRANCH  18  19
ENDBRANCH   1  18
TORSDOF 6
ENDMDL
MODEL 2
REMARK VINA RESULT:     -11.4      2.788      3.717
REMARK                            x       y       z     vdW  Elec       q    Type
REMARK                         _______ _______ _______ _____ _____    ______ ____
ROOT
ATOM      1  C   LIG    1       43.579   3.540  30.054  0.00  0.00    +0.140 A 
ATOM      2  N   LIG    1       43.599   4.795  30.409  0.00  0.00    -0.250 NA
ATOM      3  N   LIG    1       43.517   5.540  29.363  0.00  0.00    -0.270 NA
ATOM      4  C   LIG    1       43.441   4.780  28.296  0.00  0.00    +0.230 A 
ATOM      5  O   LIG    1       43.484   3.498  28.714  0.00  0.00    -0.210 OA
ENDROOT
BRANCH   4   6
ATOM      6  C   LIG    1       43.332   5.242  26.895  0.00  0.00    -0.030 A 
ATOM      7  C   LIG    1       42.156   5.025  26.176  0.00  0.00    +0.080 A 
ATOM      8  C   LIG    1       42.054   5.456  24.868  0.00  0.00    +0.030 A 
ATOM      9  C   LIG    1       43.115   6.103  24.264  0.00  0.00    +0.090 A 
ATOM     10  C   LIG    1       44.295   6.325  24.973  0.00  0.00    -0.010 A 
ATOM     11  C   LIG    1       44.403   5.899  26.292  0.00  0.00    +0.140 A 
BRANCH  10  12
ATOM     12  C   LIG    1       45.433   7.022  24.321  0.00  0.00    +0.210 A 
ATOM     13  N   LIG    1       46.219   6.537  23.381  0.00  0.00    -0.290 NA
ATOM     14  N   LIG    1       47.081   7.446  23.080  0.00  0.00    -0.220 N 
ATOM     15  H   LIG    1       47.782   7.357  22.416  0.00  0.00    +0.480 HD
ATOM     16  N   LIG    1       46.866   8.491  23.799  0.00  0.00    -0.040 NA
ATOM     17  N   LIG    1       45.858   8.269  24.571  0.00  0.00    -0.260 NA
ENDBRANCH  10  12
ENDBRANCH   4   6
BRANCH   1  18
ATOM     18  C   LIG    1       43.655   2.352  30.978  0.00  0.00    +0.450 C 
BRANCH  18  19
ATOM     19  N   LIG    1       43.910   2.812  32.345  0.00  0.00    -0.740 N 
ATOM     20  H   LIG    1       44.815   3.023  32.625  0.00  0.00    +0.410 HD
BRANCH  19  24
ATOM     21  C   LIG    1       40.752   3.217  35.033  0.00  0.00    +0.070 A 
ATOM     22  C   LIG    1       41.366   4.346  34.508  0.00  0.00    +0.070 A 
ATOM     23  C   LIG    1       42.412   4.214  33.617  0.00  0.00    -0.020 A 
ATOM     24  C   LIG    1       42.850   2.949  33.246  0.00  0.00    +0.230 A 
ATOM     25  C   LIG    1       42.236   1.818  33.771  0.00  0.00    -0.040 A 
ATOM     26  C   LIG    1       41.193   1.953  34.665  0.00  0.00    +0.090 A 
BRANCH  21  31
ATOM     27  C   LIG    1       39.493   2.666  37.083  0.00  0.00    +0.460 A 
ATOM     28  N   LIG    1       38.384   3.108  37.617  0.00  0.00    -0.330 NA
ATOM     29  N   LIG    1       37.865   4.027  36.887  0.00  0.00    -0.040 NA
ATOM     30  N   LIG    1       38.597   4.236  35.846  0.00  0.00    -0.080 NA
ATOM     31  N   LIG    1       39.688   3.354  35.938  0.00  0.00    -0.320 N 
ENDBRANCH  21  31
ENDBRANCH  19  24
ENDBRANCH  18  19
ENDBRANCH   1  18
TORSDOF 6
ENDMDL
MODEL 3
REMARK VINA RESULT:     -11.3      0.884      1.501
REMARK                            x       y       z     vdW  Elec       q    Type
REMARK                         _______ _______ _______ _____ _____    ______ ____
ROOT
ATOM      1  C   LIG    1       44.302   3.962  30.024  0.00  0.00    +0.140 A 
ATOM      2  N   LIG    1       44.904   5.109  29.868  0.00  0.00    -0.250 NA
ATOM      3  N   LIG    1       44.574   5.618  28.734  0.00  0.00    -0.270 NA
ATOM      4  C   LIG    1       43.743   4.807  28.121  0.00  0.00    +0.230 A 
ATOM      5  O   LIG    1       43.560   3.740  28.925  0.00  0.00    -0.210 OA
ENDROOT
BRANCH   4   6
ATOM      6  C   LIG    1       43.126   5.021  26.794  0.00  0.00    -0.030 A 
ATOM      7  C   LIG    1       43.930   5.137  25.659  0.00  0.00    +0.080 A 
ATOM      8  C   LIG    1       43.354   5.338  24.420  0.00  0.00    +0.030 A 
ATOM      9  C   LIG    1       41.981   5.425  24.297  0.00  0.00    +0.090 A 
ATOM     10  C   LIG    1       41.168   5.311  25.424  0.00  0.00    -0.010 A 
ATOM     11  C   LIG    1       41.740   5.104  26.674  0.00  0.00    +0.140 A 
BRANCH  10  12
ATOM     12  C   LIG    1       39.692   5.405  25.288  0.00  0.00    +0.210 A 
ATOM     13  N   LIG    1       38.793   4.786  26.025  0.00  0.00    -0.290 NA
ATOM     14  N   LIG    1       37.627   5.127  25.595  0.00  0.00    -0.220 N 
ATOM     15  H   LIG    1       36.782   4.818  25.957  0.00  0.00    +0.480 HD
ATOM     16  N   LIG    1       37.760   5.943  24.608  0.00  0.00    -0.040 NA
ATOM     17  N   LIG    1       39.015   6.141  24.394  0.00  0.00    -0.260 NA
ENDBRANCH  10  12
ENDBRANCH   4   6
BRANCH   1  18
ATOM     18  C   LIG    1       44.422   3.048  31.216  0.00  0.00    +0.450 C 
BRANCH  18  19
ATOM     19  N   LIG    1       44.318   3.836  32.447  0.00  0.00    -0.740 N 
ATOM     20  H   LIG    1       45.001   4.491  32.663  0.00  0.00    +0.410 HD
BRANCH  19  24
ATOM     21  C   LIG    1       41.091   3.269  35.021  0.00  0.00    +0.070 A 
ATOM     22  C   LIG    1       41.590   2.201  34.287  0.00  0.00    +0.070 A 
ATOM     23  C   LIG    1       42.659   2.388  33.435  0.00  0.00    -0.020 A 
ATOM     24  C   LIG    1       43.236   3.645  33.310  0.00  0.00    +0.230 A 
ATOM     25  C   LIG    1       42.737   4.714  34.044  0.00  0.00    -0.040 A 
ATOM     26  C   LIG    1       41.664   4.528  34.892  0.00  0.00    +0.090 A 
BRANCH  21  31
ATOM     27  C   LIG    1       38.762   3.594  35.770  0.00  0.00    +0.460 A 
ATOM     28  N   LIG    1       38.065   3.164  36.789  0.00  0.00    -0.330 NA
ATOM     29  N   LIG    1       38.782   2.412  37.543  0.00  0.00    -0.040 NA
ATOM     30  N   LIG    1       39.975   2.309  37.064  0.00  0.00    -0.080 NA
ATOM     31  N   LIG    1       40.004   3.079  35.887  0.00  0.00    -0.320 N 
ENDBRANCH  21  31
ENDBRANCH  19  24
ENDBRANCH  18  19
ENDBRANCH   1  18
TORSDOF 6
ENDMDL
MODEL 4
REMARK VINA RESULT:     -11.3      6.059     10.579
REMARK                            x       y       z     vdW  Elec       q    Type
REMARK                         _______ _______ _______ _____ _____    ______ ____
ROOT
ATOM      1  C   LIG    1       37.733   5.497  25.826  0.00  0.00    +0.140 A 
ATOM      2  N   LIG    1       38.117   5.963  24.670  0.00  0.00    -0.250 NA
ATOM      3  N   LIG    1       39.370   6.250  24.717  0.00  0.00    -0.270 NA
ATOM      4  C   LIG    1       39.832   5.975  25.914  0.00  0.00    +0.230 A 
ATOM      5  O   LIG    1       38.802   5.497  26.641  0.00  0.00    -0.210 OA
ENDROOT
BRANCH   4   6
ATOM      6  C   LIG    1       41.224   6.159  26.380  0.00  0.00    -0.030 A 
ATOM      7  C   LIG    1       41.546   5.946  27.721  0.00  0.00    +0.080 A 
ATOM      8  C   LIG    1       42.845   6.118  28.158  0.00  0.00    +0.030 A 
ATOM      9  C   LIG    1       43.832   6.501  27.270  0.00  0.00    +0.090 A 
ATOM     10  C   LIG    1       43.522   6.717  25.928  0.00  0.00    -0.010 A 
ATOM     11  C   LIG    1       42.217   6.541  25.481  0.00  0.00    +0.140 A 
BRANCH  10  12
ATOM     12  C   LIG    1       44.586   7.128  24.977  0.00  0.00    +0.210 A 
ATOM     13  N   LIG    1       44.533   7.065  23.662  0.00  0.00    -0.290 NA
ATOM     14  N   LIG    1       45.649   7.514  23.200  0.00  0.00    -0.220 N 
ATOM     15  H   LIG    1       45.882   7.581  22.261  0.00  0.00    +0.480 HD
ATOM     16  N   LIG    1       46.407   7.859  24.182  0.00  0.00    -0.040 NA
ATOM     17  N   LIG    1       45.785   7.640  25.289  0.00  0.00    -0.260 NA
ENDBRANCH  10  12
ENDBRANCH   4   6
BRANCH   1  18
ATOM     18  C   LIG    1       36.341   5.045  26.185  0.00  0.00    +0.450 C 
BRANCH  18  19
ATOM     19  N   LIG    1       35.532   6.207  26.562  0.00  0.00    -0.740 N 
ATOM     20  H   LIG    1       35.211   6.301  27.473  0.00  0.00    +0.410 HD
BRANCH  19  24
ATOM     21  C   LIG    1       34.614   9.117  23.723  0.00  0.00    +0.070 A 
ATOM     22  C   LIG    1       34.092   7.836  23.600  0.00  0.00    +0.070 A 
ATOM     23  C   LIG    1       34.395   6.872  24.540  0.00  0.00    -0.020 A 
ATOM     24  C   LIG    1       35.223   7.183  25.610  0.00  0.00    +0.230 A 
ATOM     25  C   LIG    1       35.747   8.464  25.734  0.00  0.00    -0.040 A 
ATOM     26  C   LIG    1       35.447   9.426  24.791  0.00  0.00    +0.090 A 
BRANCH  21  31
ATOM     27  C   LIG    1       33.630   9.929  21.611  0.00  0.00    +0.460 A 
ATOM     28  N   LIG    1       33.567  11.096  21.025  0.00  0.00    -0.330 NA
ATOM     29  N   LIG    1       34.157  11.990  21.733  0.00  0.00    -0.040 NA
ATOM     30  N   LIG    1       34.634  11.463  22.809  0.00  0.00    -0.080 NA
ATOM     31  N   LIG    1       34.306  10.096  22.767  0.00  0.00    -0.320 N 
ENDBRANCH  21  31
ENDBRANCH  19  24
ENDBRANCH  18  19
ENDBRANCH   1  18
TORSDOF 6
ENDMDL
MODEL 5
REMARK VINA RESULT:     -11.2      6.474      9.405
REMARK                            x       y       z     vdW  Elec       q    Type
REMARK                         _______ _______ _______ _____ _____    ______ ____
ROOT
ATOM      1  C   LIG    1       40.634   5.345  25.273  0.00  0.00    +0.140 A 
ATOM      2  N   LIG    1       40.316   4.548  26.256  0.00  0.00    -0.250 NA
ATOM      3  N   LIG    1       39.075   4.707  26.554  0.00  0.00    -0.270 NA
ATOM      4  C   LIG    1       38.554   5.617  25.766  0.00  0.00    +0.230 A 
ATOM      5  O   LIG    1       39.534   6.043  24.943  0.00  0.00    -0.210 OA
ENDROOT
BRANCH   4   6
ATOM      6  C   LIG    1       37.153   6.093  25.781  0.00  0.00    -0.030 A 
ATOM      7  C   LIG    1       36.185   5.395  26.505  0.00  0.00    +0.080 A 
ATOM      8  C   LIG    1       34.877   5.838  26.517  0.00  0.00    +0.030 A 
ATOM      9  C   LIG    1       34.520   6.973  25.815  0.00  0.00    +0.090 A 
ATOM     10  C   LIG    1       35.478   7.678  25.088  0.00  0.00    -0.010 A 
ATOM     11  C   LIG    1       36.798   7.241  25.075  0.00  0.00    +0.140 A 
BRANCH  10  12
ATOM     12  C   LIG    1       35.091   8.897  24.335  0.00  0.00    +0.210 A 
ATOM     13  N   LIG    1       35.315  10.146  24.689  0.00  0.00    -0.290 NA
ATOM     14  N   LIG    1       34.828  10.910  23.773  0.00  0.00    -0.220 N 
ATOM     15  H   LIG    1       34.854  11.879  23.778  0.00  0.00    +0.480 HD
ATOM     16  N   LIG    1       34.303  10.184  22.849  0.00  0.00    -0.040 NA
ATOM     17  N   LIG    1       34.449   8.942  23.158  0.00  0.00    -0.260 NA
ENDBRANCH  10  12
ENDBRANCH   4   6
BRANCH   1  18
ATOM     18  C   LIG    1       41.991   5.466  24.628  0.00  0.00    +0.450 C 
BRANCH  18  19
ATOM     19  N   LIG    1       42.746   6.540  25.278  0.00  0.00    -0.740 N 
ATOM     20  H   LIG    1       42.281   7.313  25.636  0.00  0.00    +0.410 HD
BRANCH  19  24
ATOM     21  C   LIG    1       46.893   6.278  25.597  0.00  0.00    +0.070 A 
ATOM     22  C   LIG    1       46.083   5.494  26.408  0.00  0.00    +0.070 A 
ATOM     23  C   LIG    1       44.709   5.579  26.303  0.00  0.00    -0.020 A 
ATOM     24  C   LIG    1       44.137   6.451  25.385  0.00  0.00    +0.230 A 
ATOM     25  C   LIG    1       44.947   7.236  24.573  0.00  0.00    -0.040 A 
ATOM     26  C   LIG    1       46.320   7.153  24.683  0.00  0.00    +0.090 A 
BRANCH  21  31
ATOM     27  C   LIG    1       49.028   5.076  25.896  0.00  0.00    +0.460 A 
ATOM     28  N   LIG    1       50.282   5.444  25.935  0.00  0.00    -0.330 NA
ATOM     29  N   LIG    1       50.386   6.715  25.783  0.00  0.00    -0.040 NA
ATOM     30  N   LIG    1       49.219   7.243  25.637  0.00  0.00    -0.080 NA
ATOM     31  N   LIG    1       48.289   6.190  25.704  0.00  0.00    -0.320 N 
ENDBRANCH  21  31
ENDBRANCH  19  24
ENDBRANCH  18  19
ENDBRANCH   1  18
TORSDOF 6
ENDMDL
MODEL 6
REMARK VINA RESULT:     -11.2      2.747      3.470
REMARK                            x       y       z     vdW  Elec       q    Type
REMARK                         _______ _______ _______ _____ _____    ______ ____
ROOT
ATOM      1  C   LIG    1       43.902   2.769  30.347  0.00  0.00    +0.140 A 
ATOM      2  N   LIG    1       43.076   2.099  29.593  0.00  0.00    -0.250 NA
ATOM      3  N   LIG    1       42.719   2.826  28.593  0.00  0.00    -0.270 NA
ATOM      4  C   LIG    1       43.311   3.994  28.675  0.00  0.00    +0.230 A 
ATOM      5  O   LIG    1       44.068   3.982  29.792  0.00  0.00    -0.210 OA
ENDROOT
BRANCH   4   6
ATOM      6  C   LIG    1       43.171   5.118  27.724  0.00  0.00    -0.030 A 
ATOM      7  C   LIG    1       42.104   6.009  27.845  0.00  0.00    +0.080 A 
ATOM      8  C   LIG    1       41.972   7.057  26.956  0.00  0.00    +0.030 A 
ATOM      9  C   LIG    1       42.895   7.231  25.943  0.00  0.00    +0.090 A 
ATOM     10  C   LIG    1       43.965   6.347  25.811  0.00  0.00    -0.010 A 
ATOM     11  C   LIG    1       44.107   5.292  26.706  0.00  0.00    +0.140 A 
BRANCH  10  12
ATOM     12  C   LIG    1       44.956   6.536  24.721  0.00  0.00    +0.210 A 
ATOM     13  N   LIG    1       45.506   7.673  24.346  0.00  0.00    -0.290 NA
ATOM     14  N   LIG    1       46.310   7.420  23.372  0.00  0.00    -0.220 N 
ATOM     15  H   LIG    1       46.848   8.076  22.903  0.00  0.00    +0.480 HD
ATOM     16  N   LIG    1       46.287   6.158  23.118  0.00  0.00    -0.040 NA
ATOM     17  N   LIG    1       45.469   5.582  23.931  0.00  0.00    -0.260 NA
ENDBRANCH  10  12
ENDBRANCH   4   6
BRANCH   1  18
ATOM     18  C   LIG    1       44.550   2.276  31.615  0.00  0.00    +0.450 C 
BRANCH  18  19
ATOM     19  N   LIG    1       44.400   3.286  32.665  0.00  0.00    -0.740 N 
ATOM     20  H   LIG    1       45.100   3.942  32.811  0.00  0.00    +0.410 HD
BRANCH  19  24
ATOM     21  C   LIG    1       40.966   3.342  35.025  0.00  0.00    +0.070 A 
ATOM     22  C   LIG    1       41.733   4.491  34.888  0.00  0.00    +0.070 A 
ATOM     23  C   LIG    1       42.871   4.474  34.106  0.00  0.00    -0.020 A 
ATOM     24  C   LIG    1       43.248   3.306  33.456  0.00  0.00    +0.230 A 
ATOM     25  C   LIG    1       42.480   2.155  33.593  0.00  0.00    -0.040 A 
ATOM     26  C   LIG    1       41.346   2.172  34.379  0.00  0.00    +0.090 A 
BRANCH  21  31
ATOM     27  C   LIG    1       39.565   2.630  36.929  0.00  0.00    +0.460 A 
ATOM     28  N   LIG    1       38.373   2.958  37.355  0.00  0.00    -0.330 NA
ATOM     29  N   LIG    1       37.847   3.846  36.590  0.00  0.00    -0.040 NA
ATOM     30  N   LIG    1       38.657   4.144  35.632  0.00  0.00    -0.080 NA
ATOM     31  N   LIG    1       39.810   3.361  35.820  0.00  0.00    -0.320 N 
ENDBRANCH  21  31
ENDBRANCH  19  24
ENDBRANCH  18  19
ENDBRANCH   1  18
TORSDOF 6
ENDMDL
MODEL 7
REMARK VINA RESULT:     -11.1      2.728      9.440
REMARK                            x       y       z     vdW  Elec       q    Type
REMARK                         _______ _______ _______ _____ _____    ______ ____
ROOT
ATOM      1  C   LIG    1       45.017   6.644  32.370  0.00  0.00    +0.140 A 
ATOM      2  N   LIG    1       44.451   7.323  33.329  0.00  0.00    -0.250 NA
ATOM      3  N   LIG    1       43.584   6.583  33.925  0.00  0.00    -0.270 NA
ATOM      4  C   LIG    1       43.567   5.397  33.363  0.00  0.00    +0.230 A 
ATOM      5  O   LIG    1       44.471   5.416  32.363  0.00  0.00    -0.210 OA
ENDROOT
BRANCH   4   6
ATOM      6  C   LIG    1       42.712   4.254  33.750  0.00  0.00    -0.030 A 
ATOM      7  C   LIG    1       42.945   2.990  33.207  0.00  0.00    +0.080 A 
ATOM      8  C   LIG    1       42.146   1.923  33.568  0.00  0.00    +0.030 A 
ATOM      9  C   LIG    1       41.113   2.100  34.468  0.00  0.00    +0.090 A 
ATOM     10  C   LIG    1       40.870   3.358  35.017  0.00  0.00    -0.010 A 
ATOM     11  C   LIG    1       41.673   4.437  34.662  0.00  0.00    +0.140 A 
BRANCH  10  12
ATOM     12  C   LIG    1       39.759   3.545  35.984  0.00  0.00    +0.210 A 
ATOM     13  N   LIG    1       39.748   3.183  37.250  0.00  0.00    -0.290 NA
ATOM     14  N   LIG    1       38.608   3.519  37.748  0.00  0.00    -0.220 N 
ATOM     15  H   LIG    1       38.329   3.371  38.664  0.00  0.00    +0.480 HD
ATOM     16  N   LIG    1       37.896   4.083  36.835  0.00  0.00    -0.040 NA
ATOM     17  N   LIG    1       38.572   4.121  35.739  0.00  0.00    -0.260 NA
ENDBRANCH  10  12
ENDBRANCH   4   6
BRANCH   1  18
ATOM     18  C   LIG    1       46.086   7.148  31.434  0.00  0.00    +0.450 C 
BRANCH  18  19
ATOM     19  N   LIG    1       46.491   6.069  30.530  0.00  0.00    -0.740 N 
ATOM     20  H   LIG    1       47.196   5.456  30.791  0.00  0.00    +0.410 HD
BRANCH  19  24
ATOM     21  C   LIG    1       44.613   5.632  26.836  0.00  0.00    +0.070 A 
ATOM     22  C   LIG    1       45.967   5.354  26.964  0.00  0.00    +0.070 A 
ATOM     23  C   LIG    1       46.590   5.499  28.187  0.00  0.00    -0.020 A 
ATOM     24  C   LIG    1       45.862   5.922  29.291  0.00  0.00    +0.230 A 
ATOM     25  C   LIG    1       44.506   6.200  29.164  0.00  0.00    -0.040 A 
ATOM     26  C   LIG    1       43.885   6.060  27.939  0.00  0.00    +0.090 A 
BRANCH  21  31
ATOM     27  C   LIG    1       43.691   6.456  24.699  0.00  0.00    +0.460 A 
ATOM     28  N   LIG    1       43.105   5.884  23.680  0.00  0.00    -0.330 NA
ATOM     29  N   LIG    1       43.003   4.618  23.868  0.00  0.00    -0.040 NA
ATOM     30  N   LIG    1       43.512   4.295  25.008  0.00  0.00    -0.080 NA
ATOM     31  N   LIG    1       43.981   5.485  25.592  0.00  0.00    -0.320 N 
ENDBRANCH  21  31
ENDBRANCH  19  24
ENDBRANCH  18  19
ENDBRANCH   1  18
TORSDOF 6
ENDMDL
MODEL 8
REMARK VINA RESULT:     -11.0      4.673      8.804
REMARK                            x       y       z     vdW  Elec       q    Type
REMARK                         _______ _______ _______ _____ _____    ______ ____
ROOT
ATOM      1  C   LIG    1       48.187   6.625  25.338  0.00  0.00    +0.140 A 
ATOM      2  N   LIG    1       48.481   7.378  26.362  0.00  0.00    -0.250 NA
ATOM      3  N   LIG    1       48.397   6.686  27.443  0.00  0.00    -0.270 NA
ATOM      4  C   LIG    1       48.046   5.458  27.144  0.00  0.00    +0.230 A 
ATOM      5  O   LIG    1       47.901   5.397  25.805  0.00  0.00    -0.210 OA
ENDROOT
BRANCH   4   6
ATOM      6  C   LIG    1       47.842   4.346  28.099  0.00  0.00    -0.030 A 
ATOM      7  C   LIG    1       48.939   3.742  28.715  0.00  0.00    +0.080 A 
ATOM      8  C   LIG    1       48.750   2.704  29.605  0.00  0.00    +0.030 A 
ATOM      9  C   LIG    1       47.474   2.258  29.892  0.00  0.00    +0.090 A 
ATOM     10  C   LIG    1       46.370   2.853  29.282  0.00  0.00    -0.010 A 
ATOM     11  C   LIG    1       46.553   3.902  28.388  0.00  0.00    +0.140 A 
BRANCH  10  12
ATOM     12  C   LIG    1       45.000   2.371  29.593  0.00  0.00    +0.210 A 
ATOM     13  N   LIG    1       44.445   2.292  30.785  0.00  0.00    -0.290 NA
ATOM     14  N   LIG    1       43.252   1.828  30.635  0.00  0.00    -0.220 N 
ATOM     15  H   LIG    1       42.618   1.667  31.350  0.00  0.00    +0.480 HD
ATOM     16  N   LIG    1       43.035   1.609  29.385  0.00  0.00    -0.040 NA
ATOM     17  N   LIG    1       44.086   1.936  28.713  0.00  0.00    -0.260 NA
ENDBRANCH  10  12
ENDBRANCH   4   6
BRANCH   1  18
ATOM     18  C   LIG    1       48.167   7.055  23.894  0.00  0.00    +0.450 C 
BRANCH  18  19
ATOM     19  N   LIG    1       46.842   7.582  23.560  0.00  0.00    -0.740 N 
ATOM     20  H   LIG    1       46.761   8.369  22.997  0.00  0.00    +0.410 HD
BRANCH  19  24
ATOM     21  C   LIG    1       43.423   5.703  25.022  0.00  0.00    +0.070 A 
ATOM     22  C   LIG    1       43.643   7.048  25.286  0.00  0.00    +0.070 A 
ATOM     23  C   LIG    1       44.775   7.672  24.802  0.00  0.00    -0.020 A 
ATOM     24  C   LIG    1       45.695   6.953  24.050  0.00  0.00    +0.230 A 
ATOM     25  C   LIG    1       45.475   5.607  23.785  0.00  0.00    -0.040 A 
ATOM     26  C   LIG    1       44.345   4.983  24.274  0.00  0.00    +0.090 A 
BRANCH  21  31
ATOM     27  C   LIG    1       41.027   5.111  24.993  0.00  0.00    +0.460 A 
ATOM     28  N   LIG    1       40.259   4.385  25.763  0.00  0.00    -0.330 NA
ATOM     29  N   LIG    1       40.934   3.888  26.736  0.00  0.00    -0.040 NA
ATOM     30  N   LIG    1       42.167   4.257  26.658  0.00  0.00    -0.080 NA
ATOM     31  N   LIG    1       42.271   5.070  25.515  0.00  0.00    -0.320 N 
ENDBRANCH  21  31
ENDBRANCH  19  24
ENDBRANCH  18  19
ENDBRANCH   1  18
TORSDOF 6
ENDMDL
MODEL 9
REMARK VINA RESULT:     -10.9      3.728      4.430
REMARK                            x       y       z     vdW  Elec       q    Type
REMARK                         _______ _______ _______ _____ _____    ______ ____
ROOT
ATOM      1  C   LIG    1       46.268   3.413  31.267  0.00  0.00    +0.140 A 
ATOM      2  N   LIG    1       47.077   2.412  31.057  0.00  0.00    -0.250 NA
ATOM      3  N   LIG    1       47.679   2.574  29.932  0.00  0.00    -0.270 NA
ATOM      4  C   LIG    1       47.271   3.692  29.380  0.00  0.00    +0.230 A 
ATOM      5  O   LIG    1       46.365   4.243  30.214  0.00  0.00    -0.210 OA
ENDROOT
BRANCH   4   6
ATOM      6  C   LIG    1       47.719   4.246  28.084  0.00  0.00    -0.030 A 
ATOM      7  C   LIG    1       49.037   4.063  27.662  0.00  0.00    +0.080 A 
ATOM      8  C   LIG    1       49.455   4.580  26.452  0.00  0.00    +0.030 A 
ATOM      9  C   LIG    1       48.573   5.280  25.652  0.00  0.00    +0.090 A 
ATOM     10  C   LIG    1       47.254   5.469  26.063  0.00  0.00    -0.010 A 
ATOM     11  C   LIG    1       46.824   4.947  27.278  0.00  0.00    +0.140 A 
BRANCH  10  12
ATOM     12  C   LIG    1       46.307   6.222  25.200  0.00  0.00    +0.210 A 
ATOM     13  N   LIG    1       46.086   7.520  25.221  0.00  0.00    -0.290 NA
ATOM     14  N   LIG    1       45.199   7.784  24.324  0.00  0.00    -0.220 N 
ATOM     15  H   LIG    1       44.848   8.665  24.123  0.00  0.00    +0.480 HD
ATOM     16  N   LIG    1       44.851   6.693  23.736  0.00  0.00    -0.040 NA
ATOM     17  N   LIG    1       45.515   5.712  24.245  0.00  0.00    -0.260 NA
ENDBRANCH  10  12
ENDBRANCH   4   6
BRANCH   1  18
ATOM     18  C   LIG    1       45.379   3.603  32.470  0.00  0.00    +0.450 C 
BRANCH  18  19
ATOM     19  N   LIG    1       43.981   3.664  32.039  0.00  0.00    -0.740 N 
ATOM     20  H   LIG    1       43.767   3.748  31.096  0.00  0.00    +0.410 HD
BRANCH  19  24
ATOM     21  C   LIG    1       40.919   3.479  34.859  0.00  0.00    +0.070 A 
ATOM     22  C   LIG    1       41.163   2.395  34.026  0.00  0.00    +0.070 A 
ATOM     23  C   LIG    1       42.177   2.455  33.092  0.00  0.00    -0.020 A 
ATOM     24  C   LIG    1       42.954   3.601  32.984  0.00  0.00    +0.230 A 
ATOM     25  C   LIG    1       42.711   4.686  33.818  0.00  0.00    -0.040 A 
ATOM     26  C   LIG    1       41.693   4.627  34.748  0.00  0.00    +0.090 A 
BRANCH  21  31
ATOM     27  C   LIG    1       39.843   2.655  36.922  0.00  0.00    +0.460 A 
ATOM     28  N   LIG    1       38.707   2.905  37.518  0.00  0.00    -0.330 NA
ATOM     29  N   LIG    1       38.029   3.772  36.857  0.00  0.00    -0.040 NA
ATOM     30  N   LIG    1       38.677   4.133  35.802  0.00  0.00    -0.080 NA
ATOM     31  N   LIG    1       39.887   3.416  35.808  0.00  0.00    -0.320 N 
ENDBRANCH  21  31
ENDBRANCH  19  24
ENDBRANCH  18  19
ENDBRANCH   1  18
TORSDOF 6
ENDMDL
####
 1r4l_rec.pdbqt&&&&ZINC000823214833.pdbqt
MODEL 1
REMARK VINA RESULT:     -12.7      0.000      0.000
REMARK                            x       y       z     vdW  Elec       q    Type
REMARK                         _______ _______ _______ _____ _____    ______ ____
ROOT
ATOM      1  O   LIG    1       43.876   4.410  26.888  0.00  0.00    -0.490 OA
ATOM      2  C   LIG    1       42.841   4.552  27.509  0.00  0.00    +0.610 C 
ATOM      3  N   LIG    1       42.863   4.591  28.855  0.00  0.00    -0.710 N 
ATOM      4  H   LIG    1       42.036   4.704  29.350  0.00  0.00    +0.410 HD
ENDROOT
BRANCH   2   5
ATOM      5  C   LIG    1       41.554   4.691  26.782  0.00  0.00    +0.140 A 
ATOM      6  N   LIG    1       41.162   3.978  25.758  0.00  0.00    -0.340 NA
ATOM      7  O   LIG    1       40.063   4.336  25.391  0.00  0.00    +0.110 OA
ATOM      8  C   LIG    1       39.628   5.342  26.165  0.00  0.00    +0.230 A 
ATOM      9  N   LIG    1       40.570   5.572  27.059  0.00  0.00    -0.430 NA
BRANCH   8  10
ATOM     10  C   LIG    1       38.336   6.051  26.042  0.00  0.00    -0.010 A 
ATOM     11  C   LIG    1       38.286   7.317  25.456  0.00  0.00    +0.080 A 
ATOM     12  C   LIG    1       37.078   7.975  25.342  0.00  0.00    +0.060 A 
ATOM     13  C   LIG    1       35.917   7.383  25.807  0.00  0.00    +0.030 A 
ATOM     14  C   LIG    1       35.960   6.126  26.391  0.00  0.00    +0.100 A 
ATOM     15  F   LIG    1       34.822   5.554  26.843  0.00  0.00    -0.130 F 
ATOM     16  C   LIG    1       37.162   5.456  26.506  0.00  0.00    +0.040 A 
ENDBRANCH   8  10
ENDBRANCH   2   5
BRANCH   3  17
ATOM     17  C   LIG    1       44.134   4.460  29.571  0.00  0.00    +0.310 C 
BRANCH  17  18
ATOM     18  C   LIG    1       43.926   4.806  31.047  0.00  0.00    +0.210 C 
BRANCH  18  19
ATOM     19  O   LIG    1       43.836   3.602  31.812  0.00  0.00    -0.310 OA
BRANCH  19  20
ATOM     20  C   LIG    1       42.879   3.554  32.776  0.00  0.00    +0.150 A 
ATOM     21  C   LIG    1       42.645   4.664  33.575  0.00  0.00    -0.070 A 
ATOM     22  C   LIG    1       41.675   4.617  34.555  0.00  0.00    +0.110 A 
ATOM     23  C   LIG    1       40.930   3.455  34.740  0.00  0.00    -0.060 A 
ATOM     24  C   LIG    1       41.167   2.342  33.935  0.00  0.00    +0.100 A 
ATOM     25  C   LIG    1       42.135   2.396  32.954  0.00  0.00    -0.010 A 
BRANCH  23  26
ATOM     26  C   LIG    1       39.884   3.401  35.792  0.00  0.00    +0.220 A 
ATOM     27  N   LIG    1       39.876   2.624  36.857  0.00  0.00    -0.300 NA
ATOM     28  N   LIG    1       38.802   2.876  37.522  0.00  0.00    -0.230 N 
ATOM     29  H   LIG    1       38.541   2.446  38.351  0.00  0.00    +0.480 HD
ATOM     30  N   LIG    1       38.128   3.789  36.913  0.00  0.00    -0.050 NA
ATOM     31  N   LIG    1       38.767   4.139  35.848  0.00  0.00    -0.270 NA
ENDBRANCH  23  26
ENDBRANCH  19  20
ENDBRANCH  18  19
ENDBRANCH  17  18
ENDBRANCH   3  17
TORSDOF 7
ENDMDL
MODEL 2
REMARK VINA RESULT:     -12.0      6.244      7.143
REMARK                            x       y       z     vdW  Elec       q    Type
REMARK                         _______ _______ _______ _____ _____    ______ ____
ROOT
ATOM      1  O   LIG    1       43.427   4.556  23.740  0.00  0.00    -0.490 OA
ATOM      2  C   LIG    1       42.886   5.454  24.354  0.00  0.00    +0.610 C 
ATOM      3  N   LIG    1       43.520   6.629  24.527  0.00  0.00    -0.710 N 
ATOM      4  H   LIG    1       43.088   7.346  25.018  0.00  0.00    +0.410 HD
ENDROOT
BRANCH   2   5
ATOM      5  C   LIG    1       41.522   5.257  24.906  0.00  0.00    +0.140 A 
ATOM      6  N   LIG    1       41.069   4.175  25.485  0.00  0.00    -0.340 NA
ATOM      7  O   LIG    1       39.916   4.330  25.826  0.00  0.00    +0.110 OA
ATOM      8  C   LIG    1       39.502   5.562  25.492  0.00  0.00    +0.230 A 
ATOM      9  N   LIG    1       40.522   6.163  24.910  0.00  0.00    -0.430 NA
BRANCH   8  10
ATOM     10  C   LIG    1       38.162   6.137  25.737  0.00  0.00    -0.010 A 
ATOM     11  C   LIG    1       37.927   7.491  25.491  0.00  0.00    +0.080 A 
ATOM     12  C   LIG    1       36.674   8.024  25.720  0.00  0.00    +0.060 A 
ATOM     13  C   LIG    1       35.652   7.219  26.191  0.00  0.00    +0.030 A 
ATOM     14  C   LIG    1       35.879   5.874  26.437  0.00  0.00    +0.100 A 
ATOM     15  F   LIG    1       34.876   5.094  26.898  0.00  0.00    -0.130 F 
ATOM     16  C   LIG    1       37.128   5.328  26.208  0.00  0.00    +0.040 A 
ENDBRANCH   8  10
ENDBRANCH   2   5
BRANCH   3  17
ATOM     17  C   LIG    1       44.864   6.825  23.977  0.00  0.00    +0.310 C 
BRANCH  17  18
ATOM     18  C   LIG    1       45.883   6.855  25.118  0.00  0.00    +0.210 C 
BRANCH  18  19
ATOM     19  O   LIG    1       46.896   5.875  24.879  0.00  0.00    -0.310 OA
BRANCH  19  20
ATOM     20  C   LIG    1       47.438   5.271  25.969  0.00  0.00    +0.150 A 
ATOM     21  C   LIG    1       48.754   4.829  25.933  0.00  0.00    -0.070 A 
ATOM     22  C   LIG    1       49.307   4.215  27.038  0.00  0.00    +0.110 A 
ATOM     23  C   LIG    1       48.544   4.040  28.190  0.00  0.00    -0.060 A 
ATOM     24  C   LIG    1       47.223   4.485  28.223  0.00  0.00    +0.100 A 
ATOM     25  C   LIG    1       46.677   5.102  27.117  0.00  0.00    -0.010 A 
BRANCH  23  26
ATOM     26  C   LIG    1       49.136   3.380  29.381  0.00  0.00    +0.220 A 
ATOM     27  N   LIG    1       49.140   3.841  30.616  0.00  0.00    -0.300 NA
ATOM     28  N   LIG    1       49.748   2.979  31.356  0.00  0.00    -0.230 N 
ATOM     29  H   LIG    1       49.895   3.065  32.311  0.00  0.00    +0.480 HD
ATOM     30  N   LIG    1       50.128   1.986  30.630  0.00  0.00    -0.050 NA
ATOM     31  N   LIG    1       49.763   2.197  29.410  0.00  0.00    -0.270 NA
ENDBRANCH  23  26
ENDBRANCH  19  20
ENDBRANCH  18  19
ENDBRANCH  17  18
ENDBRANCH   3  17
TORSDOF 7
ENDMDL
MODEL 3
REMARK VINA RESULT:     -11.2      6.069      7.018
REMARK                            x       y       z     vdW  Elec       q    Type
REMARK                         _______ _______ _______ _____ _____    ______ ____
ROOT
ATOM      1  O   LIG    1       42.907   5.326  23.464  0.00  0.00    -0.490 OA
ATOM      2  C   LIG    1       42.469   5.911  24.435  0.00  0.00    +0.610 C 
ATOM      3  N   LIG    1       43.249   6.779  25.107  0.00  0.00    -0.710 N 
ATOM      4  H   LIG    1       42.899   7.245  25.882  0.00  0.00    +0.410 HD
ENDROOT
BRANCH   2   5
ATOM      5  C   LIG    1       41.071   5.672  24.876  0.00  0.00    +0.140 A 
ATOM      6  N   LIG    1       40.573   4.536  25.290  0.00  0.00    -0.340 NA
ATOM      7  O   LIG    1       39.403   4.668  25.578  0.00  0.00    +0.110 OA
ATOM      8  C   LIG    1       39.023   5.939  25.371  0.00  0.00    +0.230 A 
ATOM      9  N   LIG    1       40.082   6.588  24.929  0.00  0.00    -0.430 NA
BRANCH   8  10
ATOM     10  C   LIG    1       37.676   6.503  25.603  0.00  0.00    -0.010 A 
ATOM     11  C   LIG    1       36.656   5.694  26.107  0.00  0.00    +0.080 A 
ATOM     12  C   LIG    1       35.400   6.225  26.324  0.00  0.00    +0.060 A 
ATOM     13  C   LIG    1       35.150   7.556  26.043  0.00  0.00    +0.030 A 
ATOM     14  C   LIG    1       36.158   8.365  25.542  0.00  0.00    +0.100 A 
ATOM     15  F   LIG    1       35.907   9.665  25.269  0.00  0.00    -0.130 F 
ATOM     16  C   LIG    1       37.421   7.846  25.325  0.00  0.00    +0.040 A 
ENDBRANCH   8  10
ENDBRANCH   2   5
BRANCH   3  17
ATOM     17  C   LIG    1       44.626   7.018  24.668  0.00  0.00    +0.310 C 
BRANCH  17  18
ATOM     18  C   LIG    1       45.547   5.960  25.278  0.00  0.00    +0.210 C 
BRANCH  18  19
ATOM     19  O   LIG    1       46.120   6.465  26.486  0.00  0.00    -0.310 OA
BRANCH  19  20
ATOM     20  C   LIG    1       46.847   5.594  27.235  0.00  0.00    +0.150 A 
ATOM     21  C   LIG    1       47.988   5.009  26.704  0.00  0.00    -0.070 A 
ATOM     22  C   LIG    1       48.727   4.124  27.461  0.00  0.00    +0.110 A 
ATOM     23  C   LIG    1       48.328   3.821  28.761  0.00  0.00    -0.060 A 
ATOM     24  C   LIG    1       47.182   4.411  29.292  0.00  0.00    +0.100 A 
ATOM     25  C   LIG    1       46.449   5.298  28.531  0.00  0.00    -0.010 A 
BRANCH  23  26
ATOM     26  C   LIG    1       49.122   2.871  29.580  0.00  0.00    +0.220 A 
ATOM     27  N   LIG    1       49.862   1.875  29.136  0.00  0.00    -0.300 NA
ATOM     28  N   LIG    1       50.389   1.289  30.156  0.00  0.00    -0.230 N 
ATOM     29  H   LIG    1       50.980   0.522  30.118  0.00  0.00    +0.480 HD
ATOM     30  N   LIG    1       50.008   1.884  31.232  0.00  0.00    -0.050 NA
ATOM     31  N   LIG    1       49.232   2.865  30.916  0.00  0.00    -0.270 NA
ENDBRANCH  23  26
ENDBRANCH  19  20
ENDBRANCH  18  19
ENDBRANCH  17  18
ENDBRANCH   3  17
TORSDOF 7
ENDMDL
MODEL 4
REMARK VINA RESULT:     -11.2      4.957      5.592
REMARK                            x       y       z     vdW  Elec       q    Type
REMARK                         _______ _______ _______ _____ _____    ______ ____
ROOT
ATOM      1  O   LIG    1       43.294   4.656  23.592  0.00  0.00    -0.490 OA
ATOM      2  C   LIG    1       42.947   5.357  24.522  0.00  0.00    +0.610 C 
ATOM      3  N   LIG    1       43.791   6.278  25.023  0.00  0.00    -0.710 N 
ATOM      4  H   LIG    1       43.514   6.837  25.765  0.00  0.00    +0.410 HD
ENDROOT
BRANCH   2   5
ATOM      5  C   LIG    1       41.588   5.201  25.099  0.00  0.00    +0.140 A 
ATOM      6  N   LIG    1       41.155   4.183  25.796  0.00  0.00    -0.340 NA
ATOM      7  O   LIG    1       40.001   4.357  26.125  0.00  0.00    +0.110 OA
ATOM      8  C   LIG    1       39.566   5.538  25.659  0.00  0.00    +0.230 A 
ATOM      9  N   LIG    1       40.574   6.086  25.008  0.00  0.00    -0.430 NA
BRANCH   8  10
ATOM     10  C   LIG    1       38.218   6.116  25.846  0.00  0.00    -0.010 A 
ATOM     11  C   LIG    1       37.987   7.461  25.552  0.00  0.00    +0.080 A 
ATOM     12  C   LIG    1       36.727   7.996  25.727  0.00  0.00    +0.060 A 
ATOM     13  C   LIG    1       35.693   7.204  26.192  0.00  0.00    +0.030 A 
ATOM     14  C   LIG    1       35.915   5.867  26.485  0.00  0.00    +0.100 A 
ATOM     15  F   LIG    1       34.901   5.098  26.939  0.00  0.00    -0.130 F 
ATOM     16  C   LIG    1       37.171   5.318  26.310  0.00  0.00    +0.040 A 
ENDBRANCH   8  10
ENDBRANCH   2   5
BRANCH   3  17
ATOM     17  C   LIG    1       45.130   6.435  24.448  0.00  0.00    +0.310 C 
BRANCH  17  18
ATOM     18  C   LIG    1       46.157   5.756  25.356  0.00  0.00    +0.210 C 
BRANCH  18  19
ATOM     19  O   LIG    1       45.483   5.083  26.421  0.00  0.00    -0.310 OA
BRANCH  19  20
ATOM     20  C   LIG    1       45.763   5.493  27.686  0.00  0.00    +0.150 A 
ATOM     21  C   LIG    1       44.745   5.972  28.499  0.00  0.00    -0.070 A 
ATOM     22  C   LIG    1       45.027   6.390  29.783  0.00  0.00    +0.110 A 
ATOM     23  C   LIG    1       46.333   6.328  30.264  0.00  0.00    -0.060 A 
ATOM     24  C   LIG    1       47.352   5.846  29.444  0.00  0.00    +0.100 A 
ATOM     25  C   LIG    1       47.064   5.426  28.163  0.00  0.00    -0.010 A 
BRANCH  23  26
ATOM     26  C   LIG    1       46.639   6.775  31.645  0.00  0.00    +0.220 A 
ATOM     27  N   LIG    1       45.929   7.607  32.380  0.00  0.00    -0.300 NA
ATOM     28  N   LIG    1       46.525   7.739  33.515  0.00  0.00    -0.230 N 
ATOM     29  H   LIG    1       46.219   8.295  34.248  0.00  0.00    +0.480 HD
ATOM     30  N   LIG    1       47.590   7.016  33.524  0.00  0.00    -0.050 NA
ATOM     31  N   LIG    1       47.689   6.404  32.392  0.00  0.00    -0.270 NA
ENDBRANCH  23  26
ENDBRANCH  19  20
ENDBRANCH  18  19
ENDBRANCH  17  18
ENDBRANCH   3  17
TORSDOF 7
ENDMDL
MODEL 5
REMARK VINA RESULT:     -11.1      2.166      3.112
REMARK                            x       y       z     vdW  Elec       q    Type
REMARK                         _______ _______ _______ _____ _____    ______ ____
ROOT
ATOM      1  O   LIG    1       42.623   6.935  26.957  0.00  0.00    -0.490 OA
ATOM      2  C   LIG    1       42.241   5.848  26.570  0.00  0.00    +0.610 C 
ATOM      3  N   LIG    1       43.134   4.875  26.308  0.00  0.00    -0.710 N 
ATOM      4  H   LIG    1       42.829   4.007  25.998  0.00  0.00    +0.410 HD
ENDROOT
BRANCH   2   5
ATOM      5  C   LIG    1       40.789   5.593  26.394  0.00  0.00    +0.140 A 
ATOM      6  N   LIG    1       40.228   4.431  26.179  0.00  0.00    -0.340 NA
ATOM      7  O   LIG    1       39.026   4.555  26.079  0.00  0.00    +0.110 OA
ATOM      8  C   LIG    1       38.687   5.845  26.224  0.00  0.00    +0.230 A 
ATOM      9  N   LIG    1       39.805   6.514  26.431  0.00  0.00    -0.430 NA
BRANCH   8  10
ATOM     10  C   LIG    1       37.320   6.407  26.169  0.00  0.00    -0.010 A 
ATOM     11  C   LIG    1       36.232   5.642  26.593  0.00  0.00    +0.080 A 
ATOM     12  C   LIG    1       34.958   6.171  26.543  0.00  0.00    +0.060 A 
ATOM     13  C   LIG    1       34.757   7.456  26.073  0.00  0.00    +0.030 A 
ATOM     14  C   LIG    1       35.832   8.221  25.650  0.00  0.00    +0.100 A 
ATOM     15  F   LIG    1       35.629   9.476  25.192  0.00  0.00    -0.130 F 
ATOM     16  C   LIG    1       37.113   7.705  25.701  0.00  0.00    +0.040 A 
ENDBRANCH   8  10
ENDBRANCH   2   5
BRANCH   3  17
ATOM     17  C   LIG    1       44.566   5.126  26.487  0.00  0.00    +0.310 C 
BRANCH  17  18
ATOM     18  C   LIG    1       45.031   4.504  27.805  0.00  0.00    +0.210 C 
BRANCH  18  19
ATOM     19  O   LIG    1       44.259   3.333  28.079  0.00  0.00    -0.310 OA
BRANCH  19  20
ATOM     20  C   LIG    1       43.793   3.184  29.347  0.00  0.00    +0.150 A 
ATOM     21  C   LIG    1       43.582   1.912  29.863  0.00  0.00    -0.070 A 
ATOM     22  C   LIG    1       43.108   1.758  31.149  0.00  0.00    +0.110 A 
ATOM     23  C   LIG    1       42.843   2.880  31.931  0.00  0.00    -0.060 A 
ATOM     24  C   LIG    1       43.057   4.156  31.410  0.00  0.00    +0.100 A 
ATOM     25  C   LIG    1       43.535   4.304  30.125  0.00  0.00    -0.010 A 
BRANCH  23  26
ATOM     26  C   LIG    1       42.335   2.719  33.316  0.00  0.00    +0.220 A 
ATOM     27  N   LIG    1       41.464   1.823  33.736  0.00  0.00    -0.300 NA
ATOM     28  N   LIG    1       41.285   2.009  34.999  0.00  0.00    -0.230 N 
ATOM     29  H   LIG    1       40.692   1.489  35.564  0.00  0.00    +0.480 HD
ATOM     30  N   LIG    1       42.015   2.993  35.392  0.00  0.00    -0.050 NA
ATOM     31  N   LIG    1       42.679   3.451  34.385  0.00  0.00    -0.270 NA
ENDBRANCH  23  26
ENDBRANCH  19  20
ENDBRANCH  18  19
ENDBRANCH  17  18
ENDBRANCH   3  17
TORSDOF 7
ENDMDL
MODEL 6
REMARK VINA RESULT:     -11.0      4.448      8.569
REMARK                            x       y       z     vdW  Elec       q    Type
REMARK                         _______ _______ _______ _____ _____    ______ ____
ROOT
ATOM      1  O   LIG    1       46.193   6.287  28.319  0.00  0.00    -0.490 OA
ATOM      2  C   LIG    1       45.664   5.312  27.822  0.00  0.00    +0.610 C 
ATOM      3  N   LIG    1       45.933   4.977  26.546  0.00  0.00    -0.710 N 
ATOM      4  H   LIG    1       45.511   4.199  26.150  0.00  0.00    +0.410 HD
ENDROOT
BRANCH   2   5
ATOM      5  C   LIG    1       44.727   4.488  28.625  0.00  0.00    +0.140 A 
ATOM      6  N   LIG    1       43.938   3.548  28.172  0.00  0.00    -0.340 NA
ATOM      7  O   LIG    1       43.296   3.062  29.078  0.00  0.00    +0.110 OA
ATOM      8  C   LIG    1       43.618   3.658  30.237  0.00  0.00    +0.230 A 
ATOM      9  N   LIG    1       44.534   4.565  29.958  0.00  0.00    -0.430 NA
BRANCH   8  10
ATOM     10  C   LIG    1       43.058   3.350  31.570  0.00  0.00    -0.010 A 
ATOM     11  C   LIG    1       42.897   2.023  31.972  0.00  0.00    +0.080 A 
ATOM     12  C   LIG    1       42.375   1.740  33.218  0.00  0.00    +0.060 A 
ATOM     13  C   LIG    1       42.012   2.767  34.069  0.00  0.00    +0.030 A 
ATOM     14  C   LIG    1       42.169   4.088  33.677  0.00  0.00    +0.100 A 
ATOM     15  F   LIG    1       41.813   5.087  34.514  0.00  0.00    -0.130 F 
ATOM     16  C   LIG    1       42.695   4.384  32.434  0.00  0.00    +0.040 A 
ENDBRANCH   8  10
ENDBRANCH   2   5
BRANCH   3  17
ATOM     17  C   LIG    1       46.864   5.787  25.755  0.00  0.00    +0.310 C 
BRANCH  17  18
ATOM     18  C   LIG    1       46.138   6.346  24.530  0.00  0.00    +0.210 C 
BRANCH  18  19
ATOM     19  O   LIG    1       45.193   7.334  24.945  0.00  0.00    -0.310 OA
BRANCH  19  20
ATOM     20  C   LIG    1       43.895   6.944  25.044  0.00  0.00    +0.150 A 
ATOM     21  C   LIG    1       43.136   7.330  26.140  0.00  0.00    -0.070 A 
ATOM     22  C   LIG    1       41.819   6.934  26.243  0.00  0.00    +0.110 A 
ATOM     23  C   LIG    1       41.250   6.147  25.245  0.00  0.00    -0.060 A 
ATOM     24  C   LIG    1       42.014   5.761  24.145  0.00  0.00    +0.100 A 
ATOM     25  C   LIG    1       43.329   6.163  24.044  0.00  0.00    -0.010 A 
BRANCH  23  26
ATOM     26  C   LIG    1       39.832   5.721  25.351  0.00  0.00    +0.220 A 
ATOM     27  N   LIG    1       38.796   6.273  24.752  0.00  0.00    -0.300 NA
ATOM     28  N   LIG    1       37.744   5.614  25.098  0.00  0.00    -0.230 N 
ATOM     29  H   LIG    1       36.840   5.807  24.803  0.00  0.00    +0.480 HD
ATOM     30  N   LIG    1       38.080   4.661  25.895  0.00  0.00    -0.050 NA
ATOM     31  N   LIG    1       39.358   4.693  26.069  0.00  0.00    -0.270 NA
ENDBRANCH  23  26
ENDBRANCH  19  20
ENDBRANCH  18  19
ENDBRANCH  17  18
ENDBRANCH   3  17
TORSDOF 7
ENDMDL
MODEL 7
REMARK VINA RESULT:     -10.9      7.193      9.986
REMARK                            x       y       z     vdW  Elec       q    Type
REMARK                         _______ _______ _______ _____ _____    ______ ____
ROOT
ATOM      1  O   LIG    1       42.582   4.723  24.070  0.00  0.00    -0.490 OA
ATOM      2  C   LIG    1       42.773   5.800  24.599  0.00  0.00    +0.610 C 
ATOM      3  N   LIG    1       41.728   6.559  24.979  0.00  0.00    -0.710 N 
ATOM      4  H   LIG    1       41.881   7.420  25.400  0.00  0.00    +0.410 HD
ENDROOT
BRANCH   2   5
ATOM      5  C   LIG    1       44.161   6.275  24.831  0.00  0.00    +0.140 A 
ATOM      6  N   LIG    1       44.546   7.521  24.929  0.00  0.00    -0.340 NA
ATOM      7  O   LIG    1       45.742   7.579  25.119  0.00  0.00    +0.110 OA
ATOM      8  C   LIG    1       46.258   6.340  25.163  0.00  0.00    +0.230 A 
ATOM      9  N   LIG    1       45.255   5.502  24.987  0.00  0.00    -0.430 NA
BRANCH   8  10
ATOM     10  C   LIG    1       47.678   5.986  25.377  0.00  0.00    -0.010 A 
ATOM     11  C   LIG    1       48.679   6.649  24.666  0.00  0.00    +0.080 A 
ATOM     12  C   LIG    1       50.003   6.316  24.870  0.00  0.00    +0.060 A 
ATOM     13  C   LIG    1       50.340   5.327  25.776  0.00  0.00    +0.030 A 
ATOM     14  C   LIG    1       49.350   4.664  26.486  0.00  0.00    +0.100 A 
ATOM     15  F   LIG    1       49.685   3.698  27.370  0.00  0.00    -0.130 F 
ATOM     16  C   LIG    1       48.021   4.992  26.294  0.00  0.00    +0.040 A 
ENDBRANCH   8  10
ENDBRANCH   2   5
BRANCH   3  17
ATOM     17  C   LIG    1       40.359   6.087  24.755  0.00  0.00    +0.310 C 
BRANCH  17  18
ATOM     18  C   LIG    1       39.778   5.565  26.070  0.00  0.00    +0.210 C 
BRANCH  18  19
ATOM     19  O   LIG    1       38.587   4.821  25.803  0.00  0.00    -0.310 OA
BRANCH  19  20
ATOM     20  C   LIG    1       37.405   5.477  25.944  0.00  0.00    +0.150 A 
ATOM     21  C   LIG    1       36.250   4.767  26.241  0.00  0.00    -0.070 A 
ATOM     22  C   LIG    1       35.049   5.431  26.385  0.00  0.00    +0.110 A 
ATOM     23  C   LIG    1       34.997   6.814  26.232  0.00  0.00    -0.060 A 
ATOM     24  C   LIG    1       36.159   7.524  25.934  0.00  0.00    +0.100 A 
ATOM     25  C   LIG    1       37.358   6.857  25.796  0.00  0.00    -0.010 A 
BRANCH  23  26
ATOM     26  C   LIG    1       33.707   7.532  26.387  0.00  0.00    +0.220 A 
ATOM     27  N   LIG    1       33.098   8.263  25.476  0.00  0.00    -0.300 NA
ATOM     28  N   LIG    1       32.008   8.714  25.995  0.00  0.00    -0.230 N 
ATOM     29  H   LIG    1       31.365   9.282  25.543  0.00  0.00    +0.480 HD
ATOM     30  N   LIG    1       31.906   8.289  27.206  0.00  0.00    -0.050 NA
ATOM     31  N   LIG    1       32.931   7.555  27.479  0.00  0.00    -0.270 NA
ENDBRANCH  23  26
ENDBRANCH  19  20
ENDBRANCH  18  19
ENDBRANCH  17  18
ENDBRANCH   3  17
TORSDOF 7
ENDMDL
MODEL 8
REMARK VINA RESULT:     -10.8      6.546      9.251
REMARK                            x       y       z     vdW  Elec       q    Type
REMARK                         _______ _______ _______ _____ _____    ______ ____
ROOT
ATOM      1  O   LIG    1       36.135   6.306  24.890  0.00  0.00    -0.490 OA
ATOM      2  C   LIG    1       36.470   7.369  25.376  0.00  0.00    +0.610 C 
ATOM      3  N   LIG    1       37.768   7.606  25.647  0.00  0.00    -0.710 N 
ATOM      4  H   LIG    1       38.035   8.454  26.035  0.00  0.00    +0.410 HD
ENDROOT
BRANCH   2   5
ATOM      5  C   LIG    1       35.448   8.406  25.665  0.00  0.00    +0.140 A 
ATOM      6  N   LIG    1       35.544   9.683  25.398  0.00  0.00    -0.340 NA
ATOM      7  O   LIG    1       34.543  10.266  25.757  0.00  0.00    +0.110 OA
ATOM      8  C   LIG    1       33.681   9.396  26.307  0.00  0.00    +0.230 A 
ATOM      9  N   LIG    1       34.248   8.207  26.247  0.00  0.00    -0.430 NA
BRANCH   8  10
ATOM     10  C   LIG    1       32.349   9.712  26.865  0.00  0.00    -0.010 A 
ATOM     11  C   LIG    1       31.583  10.738  26.310  0.00  0.00    +0.080 A 
ATOM     12  C   LIG    1       30.340  11.029  26.833  0.00  0.00    +0.060 A 
ATOM     13  C   LIG    1       29.850  10.305  27.905  0.00  0.00    +0.030 A 
ATOM     14  C   LIG    1       30.605   9.284  28.462  0.00  0.00    +0.100 A 
ATOM     15  F   LIG    1       30.121   8.581  29.509  0.00  0.00    -0.130 F 
ATOM     16  C   LIG    1       31.849   8.981  27.944  0.00  0.00    +0.040 A 
ENDBRANCH   8  10
ENDBRANCH   2   5
BRANCH   3  17
ATOM     17  C   LIG    1       38.776   6.584  25.355  0.00  0.00    +0.310 C 
BRANCH  17  18
ATOM     18  C   LIG    1       38.658   5.447  26.372  0.00  0.00    +0.210 C 
BRANCH  18  19
ATOM     19  O   LIG    1       39.814   4.611  26.289  0.00  0.00    -0.310 OA
BRANCH  19  20
ATOM     20  C   LIG    1       40.975   5.199  25.896  0.00  0.00    +0.150 A 
ATOM     21  C   LIG    1       41.496   4.931  24.638  0.00  0.00    -0.070 A 
ATOM     22  C   LIG    1       42.674   5.526  24.237  0.00  0.00    +0.110 A 
ATOM     23  C   LIG    1       43.339   6.399  25.096  0.00  0.00    -0.060 A 
ATOM     24  C   LIG    1       42.812   6.667  26.358  0.00  0.00    +0.100 A 
ATOM     25  C   LIG    1       41.632   6.072  26.752  0.00  0.00    -0.010 A 
BRANCH  23  26
ATOM     26  C   LIG    1       44.606   7.043  24.667  0.00  0.00    +0.220 A 
ATOM     27  N   LIG    1       45.012   7.235  23.428  0.00  0.00    -0.300 NA
ATOM     28  N   LIG    1       46.157   7.824  23.475  0.00  0.00    -0.230 N 
ATOM     29  H   LIG    1       46.686   8.084  22.705  0.00  0.00    +0.480 HD
ATOM     30  N   LIG    1       46.489   8.013  24.704  0.00  0.00    -0.050 NA
ATOM     31  N   LIG    1       45.555   7.550  25.465  0.00  0.00    -0.270 NA
ENDBRANCH  23  26
ENDBRANCH  19  20
ENDBRANCH  18  19
ENDBRANCH  17  18
ENDBRANCH   3  17
TORSDOF 7
ENDMDL
MODEL 9
REMARK VINA RESULT:     -10.8      4.274      5.797
REMARK                            x       y       z     vdW  Elec       q    Type
REMARK                         _______ _______ _______ _____ _____    ______ ____
ROOT
ATOM      1  O   LIG    1       42.088   5.001  28.209  0.00  0.00    -0.490 OA
ATOM      2  C   LIG    1       43.208   4.586  27.989  0.00  0.00    +0.610 C 
ATOM      3  N   LIG    1       43.864   3.882  28.931  0.00  0.00    -0.710 N 
ATOM      4  H   LIG    1       44.759   3.551  28.755  0.00  0.00    +0.410 HD
ENDROOT
BRANCH   2   5
ATOM      5  C   LIG    1       43.852   4.850  26.677  0.00  0.00    +0.140 A 
ATOM      6  N   LIG    1       43.459   4.393  25.516  0.00  0.00    -0.340 NA
ATOM      7  O   LIG    1       44.194   4.788  24.636  0.00  0.00    +0.110 OA
ATOM      8  C   LIG    1       45.159   5.560  25.160  0.00  0.00    +0.230 A 
ATOM      9  N   LIG    1       44.945   5.609  26.460  0.00  0.00    -0.430 NA
BRANCH   8  10
ATOM     10  C   LIG    1       46.249   6.231  24.419  0.00  0.00    -0.010 A 
ATOM     11  C   LIG    1       47.374   5.507  24.021  0.00  0.00    +0.080 A 
ATOM     12  C   LIG    1       48.387   6.136  23.328  0.00  0.00    +0.060 A 
ATOM     13  C   LIG    1       48.291   7.483  23.026  0.00  0.00    +0.030 A 
ATOM     14  C   LIG    1       47.177   8.208  23.418  0.00  0.00    +0.100 A 
ATOM     15  F   LIG    1       47.089   9.524  23.121  0.00  0.00    -0.130 F 
ATOM     16  C   LIG    1       46.153   7.588  24.109  0.00  0.00    +0.040 A 
ENDBRANCH   8  10
ENDBRANCH   2   5
BRANCH   3  17
ATOM     17  C   LIG    1       43.226   3.616  30.223  0.00  0.00    +0.310 C 
BRANCH  17  18
ATOM     18  C   LIG    1       44.083   4.206  31.345  0.00  0.00    +0.210 C 
BRANCH  18  19
ATOM     19  O   LIG    1       44.118   3.297  32.447  0.00  0.00    -0.310 OA
BRANCH  19  20
ATOM     20  C   LIG    1       43.050   3.304  33.288  0.00  0.00    +0.150 A 
ATOM     21  C   LIG    1       42.330   2.137  33.503  0.00  0.00    -0.070 A 
ATOM     22  C   LIG    1       41.245   2.142  34.355  0.00  0.00    +0.110 A 
ATOM     23  C   LIG    1       40.874   3.319  35.001  0.00  0.00    -0.060 A 
ATOM     24  C   LIG    1       41.599   4.489  34.782  0.00  0.00    +0.100 A 
ATOM     25  C   LIG    1       42.685   4.478  33.933  0.00  0.00    -0.010 A 
BRANCH  23  26
ATOM     26  C   LIG    1       39.708   3.328  35.919  0.00  0.00    +0.220 A 
ATOM     27  N   LIG    1       39.446   2.452  36.869  0.00  0.00    -0.300 NA
ATOM     28  N   LIG    1       38.348   2.808  37.442  0.00  0.00    -0.230 N 
ATOM     29  H   LIG    1       37.922   2.339  38.176  0.00  0.00    +0.480 HD
ATOM     30  N   LIG    1       37.906   3.882  36.887  0.00  0.00    -0.050 NA
ATOM     31  N   LIG    1       38.721   4.234  35.950  0.00  0.00    -0.270 NA
ENDBRANCH  23  26
ENDBRANCH  19  20
ENDBRANCH  18  19
ENDBRANCH  17  18
ENDBRANCH   3  17
TORSDOF 7
ENDMDL
####
 1r4l_rec.pdbqt&&&&ZINC000567433794.pdbqt
MODEL 1
REMARK VINA RESULT:     -12.7      0.000      0.000
REMARK                            x       y       z     vdW  Elec       q    Type
REMARK                         _______ _______ _______ _____ _____    ______ ____
ROOT
ATOM      1  C   LIG    1       43.474   5.808  26.169  0.00  0.00    +0.430 C 
ENDROOT
BRANCH   1   2
ATOM      2  C   LIG    1       44.388   6.488  25.183  0.00  0.00    +0.210 A 
ATOM      3  N   LIG    1       44.150   6.640  23.907  0.00  0.00    -0.280 NA
ATOM      4  N   LIG    1       45.253   7.322  23.367  0.00  0.00    -0.460 N 
ATOM      5  H   LIG    1       45.378   7.583  22.442  0.00  0.00    +0.450 HD
ATOM      6  C   LIG    1       46.102   7.536  24.387  0.00  0.00    +0.290 A 
ATOM      7  N   LIG    1       45.568   7.036  25.471  0.00  0.00    -0.520 NA
BRANCH   6   8
ATOM      8  C   LIG    1       47.432   8.238  24.298  0.00  0.00    +0.360 C 
BRANCH   8   9
ATOM      9  O   LIG    1       48.128   8.102  25.539  0.00  0.00    -0.320 OA
BRANCH   9  10
ATOM     10  C   LIG    1       48.725   6.906  25.783  0.00  0.00    +0.130 A 
ATOM     11  C   LIG    1       48.278   6.107  26.824  0.00  0.00    -0.080 A 
ATOM     12  C   LIG    1       48.887   4.891  27.070  0.00  0.00    +0.050 A 
ATOM     13  C   LIG    1       49.941   4.472  26.281  0.00  0.00    -0.020 A 
ATOM     14  C   LIG    1       50.389   5.268  25.242  0.00  0.00    +0.050 A 
ATOM     15  C   LIG    1       49.780   6.481  24.988  0.00  0.00    -0.020 A 
ENDBRANCH   9  10
ENDBRANCH   8   9
ENDBRANCH   6   8
ENDBRANCH   1   2
BRANCH   1  18
ATOM     16  O   LIG    1       41.493   3.982  26.053  0.00  0.00    -0.490 OA
ATOM     17  C   LIG    1       41.164   5.125  25.803  0.00  0.00    +0.600 C 
ATOM     18  N   LIG    1       42.080   6.111  25.833  0.00  0.00    -0.700 N 
ATOM     19  H   LIG    1       41.817   7.024  25.634  0.00  0.00    +0.420 HD
BRANCH  17  20
ATOM     20  C   LIG    1       39.753   5.431  25.456  0.00  0.00    +0.220 A 
ATOM     21  N   LIG    1       39.487   6.064  24.311  0.00  0.00    -0.240 NA
ATOM     22  N   LIG    1       38.282   6.357  23.956  0.00  0.00    -0.140 NA
ATOM     23  C   LIG    1       37.258   6.023  24.748  0.00  0.00    +0.020 A 
ATOM     24  C   LIG    1       35.930   6.320  24.404  0.00  0.00    +0.080 A 
ATOM     25  C   LIG    1       34.919   5.961  25.243  0.00  0.00    +0.070 A 
ATOM     26  C   LIG    1       35.181   5.300  26.443  0.00  0.00    +0.080 A 
ATOM     27  C   LIG    1       36.456   4.995  26.811  0.00  0.00    +0.060 A 
ATOM     28  C   LIG    1       37.525   5.349  25.971  0.00  0.00    +0.130 A 
ATOM     29  N   LIG    1       38.792   5.067  26.284  0.00  0.00    -0.390 NA
ENDBRANCH  17  20
ENDBRANCH   1  18
TORSDOF 6
ENDMDL
MODEL 2
REMARK VINA RESULT:     -12.0      0.966      1.052
REMARK                            x       y       z     vdW  Elec       q    Type
REMARK                         _______ _______ _______ _____ _____    ______ ____
ROOT
ATOM      1  C   LIG    1       43.321   5.209  24.547  0.00  0.00    +0.430 C 
ENDROOT
BRANCH   1   2
ATOM      2  C   LIG    1       44.338   6.316  24.654  0.00  0.00    +0.210 A 
ATOM      3  N   LIG    1       44.084   7.548  25.014  0.00  0.00    -0.280 NA
ATOM      4  N   LIG    1       45.307   8.239  24.980  0.00  0.00    -0.460 N 
ATOM      5  H   LIG    1       45.450   9.174  25.193  0.00  0.00    +0.450 HD
ATOM      6  C   LIG    1       46.235   7.349  24.588  0.00  0.00    +0.290 A 
ATOM      7  N   LIG    1       45.640   6.199  24.402  0.00  0.00    -0.520 NA
BRANCH   6   8
ATOM      8  C   LIG    1       47.704   7.627  24.405  0.00  0.00    +0.360 C 
BRANCH   8   9
ATOM      9  O   LIG    1       48.348   7.654  25.680  0.00  0.00    -0.320 OA
BRANCH   9  10
ATOM     10  C   LIG    1       48.615   6.455  26.262  0.00  0.00    +0.130 A 
ATOM     11  C   LIG    1       48.011   6.117  27.463  0.00  0.00    -0.080 A 
ATOM     12  C   LIG    1       48.285   4.897  28.053  0.00  0.00    +0.050 A 
ATOM     13  C   LIG    1       49.158   4.015  27.446  0.00  0.00    -0.020 A 
ATOM     14  C   LIG    1       49.761   4.350  26.247  0.00  0.00    +0.050 A 
ATOM     15  C   LIG    1       49.487   5.565  25.651  0.00  0.00    -0.020 A 
ENDBRANCH   9  10
ENDBRANCH   8   9
ENDBRANCH   6   8
ENDBRANCH   1   2
BRANCH   1  18
ATOM     16  O   LIG    1       41.228   3.968  25.709  0.00  0.00    -0.490 OA
ATOM     17  C   LIG    1       40.993   5.069  25.253  0.00  0.00    +0.600 C 
ATOM     18  N   LIG    1       41.972   5.772  24.652  0.00  0.00    -0.700 N 
ATOM     19  H   LIG    1       41.785   6.652  24.289  0.00  0.00    +0.420 HD
BRANCH  17  20
ATOM     20  C   LIG    1       39.625   5.637  25.354  0.00  0.00    +0.220 A 
ATOM     21  N   LIG    1       39.405   6.883  24.929  0.00  0.00    -0.240 NA
ATOM     22  N   LIG    1       38.239   7.430  24.990  0.00  0.00    -0.140 NA
ATOM     23  C   LIG    1       37.209   6.741  25.492  0.00  0.00    +0.020 A 
ATOM     24  C   LIG    1       35.921   7.293  25.579  0.00  0.00    +0.080 A 
ATOM     25  C   LIG    1       34.903   6.553  26.098  0.00  0.00    +0.070 A 
ATOM     26  C   LIG    1       35.118   5.250  26.547  0.00  0.00    +0.080 A 
ATOM     27  C   LIG    1       36.352   4.679  26.479  0.00  0.00    +0.060 A 
ATOM     28  C   LIG    1       37.427   5.412  25.950  0.00  0.00    +0.130 A 
ATOM     29  N   LIG    1       38.655   4.896  25.856  0.00  0.00    -0.390 NA
ENDBRANCH  17  20
ENDBRANCH   1  18
TORSDOF 6
ENDMDL
MODEL 3
REMARK VINA RESULT:     -11.6      4.479      6.281
REMARK                            x       y       z     vdW  Elec       q    Type
REMARK                         _______ _______ _______ _____ _____    ______ ____
ROOT
ATOM      1  C   LIG    1       43.171   5.193  26.292  0.00  0.00    +0.430 C 
ENDROOT
BRANCH   1   2
ATOM      2  C   LIG    1       43.291   4.872  27.759  0.00  0.00    +0.210 A 
ATOM      3  N   LIG    1       43.383   5.750  28.724  0.00  0.00    -0.280 NA
ATOM      4  N   LIG    1       43.475   5.026  29.924  0.00  0.00    -0.460 N 
ATOM      5  H   LIG    1       43.556   5.392  30.818  0.00  0.00    +0.450 HD
ATOM      6  C   LIG    1       43.432   3.725  29.586  0.00  0.00    +0.290 A 
ATOM      7  N   LIG    1       43.316   3.648  28.285  0.00  0.00    -0.520 NA
BRANCH   6   8
ATOM      8  C   LIG    1       43.498   2.561  30.540  0.00  0.00    +0.360 C 
BRANCH   8   9
ATOM      9  O   LIG    1       44.000   3.006  31.802  0.00  0.00    -0.320 OA
BRANCH   9  10
ATOM     10  C   LIG    1       43.096   3.171  32.803  0.00  0.00    +0.130 A 
ATOM     11  C   LIG    1       42.939   4.413  33.398  0.00  0.00    -0.080 A 
ATOM     12  C   LIG    1       42.018   4.578  34.416  0.00  0.00    +0.050 A 
ATOM     13  C   LIG    1       41.254   3.507  34.839  0.00  0.00    -0.020 A 
ATOM     14  C   LIG    1       41.409   2.267  34.246  0.00  0.00    +0.050 A 
ATOM     15  C   LIG    1       42.324   2.098  33.226  0.00  0.00    -0.020 A 
ENDBRANCH   9  10
ENDBRANCH   8   9
ENDBRANCH   6   8
ENDBRANCH   1   2
BRANCH   1  18
ATOM     16  O   LIG    1       41.046   3.609  25.793  0.00  0.00    -0.490 OA
ATOM     17  C   LIG    1       40.823   4.803  25.771  0.00  0.00    +0.600 C 
ATOM     18  N   LIG    1       41.818   5.679  26.007  0.00  0.00    -0.700 N 
ATOM     19  H   LIG    1       41.639   6.632  25.990  0.00  0.00    +0.420 HD
BRANCH  17  20
ATOM     20  C   LIG    1       39.453   5.296  25.477  0.00  0.00    +0.220 A 
ATOM     21  N   LIG    1       39.247   6.030  24.381  0.00  0.00    -0.240 NA
ATOM     22  N   LIG    1       38.081   6.485  24.073  0.00  0.00    -0.140 NA
ATOM     23  C   LIG    1       37.036   6.223  24.865  0.00  0.00    +0.020 A 
ATOM     24  C   LIG    1       35.748   6.697  24.571  0.00  0.00    +0.080 A 
ATOM     25  C   LIG    1       34.714   6.404  25.408  0.00  0.00    +0.070 A 
ATOM     26  C   LIG    1       34.914   5.639  26.557  0.00  0.00    +0.080 A 
ATOM     27  C   LIG    1       36.149   5.162  26.876  0.00  0.00    +0.060 A 
ATOM     28  C   LIG    1       37.239   5.443  26.037  0.00  0.00    +0.130 A 
ATOM     29  N   LIG    1       38.468   4.993  26.302  0.00  0.00    -0.390 NA
ENDBRANCH  17  20
ENDBRANCH   1  18
TORSDOF 6
ENDMDL
MODEL 4
REMARK VINA RESULT:     -11.2      1.568      2.176
REMARK                            x       y       z     vdW  Elec       q    Type
REMARK                         _______ _______ _______ _____ _____    ______ ____
ROOT
ATOM      1  C   LIG    1       43.315   5.159  24.942  0.00  0.00    +0.430 C 
ENDROOT
BRANCH   1   2
ATOM      2  C   LIG    1       44.029   5.476  26.230  0.00  0.00    +0.210 A 
ATOM      3  N   LIG    1       43.512   6.114  27.248  0.00  0.00    -0.280 NA
ATOM      4  N   LIG    1       44.514   6.190  28.230  0.00  0.00    -0.460 N 
ATOM      5  H   LIG    1       44.440   6.605  29.103  0.00  0.00    +0.450 HD
ATOM      6  C   LIG    1       45.594   5.576  27.717  0.00  0.00    +0.290 A 
ATOM      7  N   LIG    1       45.287   5.148  26.519  0.00  0.00    -0.520 NA
BRANCH   6   8
ATOM      8  C   LIG    1       46.923   5.404  28.405  0.00  0.00    +0.360 C 
BRANCH   8   9
ATOM      9  O   LIG    1       47.822   6.425  27.969  0.00  0.00    -0.320 OA
BRANCH   9  10
ATOM     10  C   LIG    1       48.666   6.111  26.950  0.00  0.00    +0.130 A 
ATOM     11  C   LIG    1       49.089   7.095  26.070  0.00  0.00    -0.080 A 
ATOM     12  C   LIG    1       49.946   6.772  25.036  0.00  0.00    +0.050 A 
ATOM     13  C   LIG    1       50.383   5.471  24.879  0.00  0.00    -0.020 A 
ATOM     14  C   LIG    1       49.963   4.487  25.756  0.00  0.00    +0.050 A 
ATOM     15  C   LIG    1       49.110   4.805  26.794  0.00  0.00    -0.020 A 
ENDBRANCH   9  10
ENDBRANCH   8   9
ENDBRANCH   6   8
ENDBRANCH   1   2
BRANCH   1  18
ATOM     16  O   LIG    1       41.052   3.851  25.604  0.00  0.00    -0.490 OA
ATOM     17  C   LIG    1       40.910   5.021  25.309  0.00  0.00    +0.600 C 
ATOM     18  N   LIG    1       41.979   5.762  24.962  0.00  0.00    -0.700 N 
ATOM     19  H   LIG    1       41.866   6.697  24.726  0.00  0.00    +0.420 HD
BRANCH  17  20
ATOM     20  C   LIG    1       39.556   5.630  25.323  0.00  0.00    +0.220 A 
ATOM     21  N   LIG    1       39.376   6.828  24.764  0.00  0.00    -0.240 NA
ATOM     22  N   LIG    1       38.224   7.408  24.745  0.00  0.00    -0.140 NA
ATOM     23  C   LIG    1       37.168   6.802  25.299  0.00  0.00    +0.020 A 
ATOM     24  C   LIG    1       35.895   7.393  25.303  0.00  0.00    +0.080 A 
ATOM     25  C   LIG    1       34.850   6.738  25.880  0.00  0.00    +0.070 A 
ATOM     26  C   LIG    1       35.022   5.485  26.469  0.00  0.00    +0.080 A 
ATOM     27  C   LIG    1       36.242   4.880  26.485  0.00  0.00    +0.060 A 
ATOM     28  C   LIG    1       37.344   5.525  25.900  0.00  0.00    +0.130 A 
ATOM     29  N   LIG    1       38.559   4.971  25.884  0.00  0.00    -0.390 NA
ENDBRANCH  17  20
ENDBRANCH   1  18
TORSDOF 6
ENDMDL
MODEL 5
REMARK VINA RESULT:     -10.7      3.239      4.369
REMARK                            x       y       z     vdW  Elec       q    Type
REMARK                         _______ _______ _______ _____ _____    ______ ____
ROOT
ATOM      1  C   LIG    1       43.432   5.272  25.117  0.00  0.00    +0.430 C 
ENDROOT
BRANCH   1   2
ATOM      2  C   LIG    1       44.103   5.584  26.430  0.00  0.00    +0.210 A 
ATOM      3  N   LIG    1       45.146   6.357  26.585  0.00  0.00    -0.280 NA
ATOM      4  N   LIG    1       45.438   6.372  27.959  0.00  0.00    -0.460 N 
ATOM      5  H   LIG    1       46.158   6.854  28.394  0.00  0.00    +0.450 HD
ATOM      6  C   LIG    1       44.524   5.582  28.549  0.00  0.00    +0.290 A 
ATOM      7  N   LIG    1       43.726   5.121  27.621  0.00  0.00    -0.520 NA
BRANCH   6   8
ATOM      8  C   LIG    1       44.431   5.287  30.024  0.00  0.00    +0.360 C 
BRANCH   8   9
ATOM      9  O   LIG    1       45.284   4.188  30.346  0.00  0.00    -0.320 OA
BRANCH   9  10
ATOM     10  C   LIG    1       44.860   2.949  29.980  0.00  0.00    +0.130 A 
ATOM     11  C   LIG    1       45.763   2.030  29.468  0.00  0.00    -0.080 A 
ATOM     12  C   LIG    1       45.329   0.771  29.097  0.00  0.00    +0.050 A 
ATOM     13  C   LIG    1       43.997   0.429  29.235  0.00  0.00    -0.020 A 
ATOM     14  C   LIG    1       43.095   1.345  29.746  0.00  0.00    +0.050 A 
ATOM     15  C   LIG    1       43.525   2.602  30.123  0.00  0.00    -0.020 A 
ENDBRANCH   9  10
ENDBRANCH   8   9
ENDBRANCH   6   8
ENDBRANCH   1   2
BRANCH   1  18
ATOM     16  O   LIG    1       41.180   3.878  25.622  0.00  0.00    -0.490 OA
ATOM     17  C   LIG    1       41.019   5.057  25.377  0.00  0.00    +0.600 C 
ATOM     18  N   LIG    1       42.081   5.841  25.111  0.00  0.00    -0.700 N 
ATOM     19  H   LIG    1       41.953   6.782  24.916  0.00  0.00    +0.420 HD
BRANCH  17  20
ATOM     20  C   LIG    1       39.650   5.632  25.365  0.00  0.00    +0.220 A 
ATOM     21  N   LIG    1       39.449   6.822  24.796  0.00  0.00    -0.240 NA
ATOM     22  N   LIG    1       38.283   7.372  24.754  0.00  0.00    -0.140 NA
ATOM     23  C   LIG    1       37.234   6.742  25.293  0.00  0.00    +0.020 A 
ATOM     24  C   LIG    1       35.946   7.300  25.272  0.00  0.00    +0.080 A 
ATOM     25  C   LIG    1       34.908   6.622  25.835  0.00  0.00    +0.070 A 
ATOM     26  C   LIG    1       35.102   5.378  26.435  0.00  0.00    +0.080 A 
ATOM     27  C   LIG    1       36.337   4.804  26.475  0.00  0.00    +0.060 A 
ATOM     28  C   LIG    1       37.432   5.474  25.905  0.00  0.00    +0.130 A 
ATOM     29  N   LIG    1       38.660   4.951  25.913  0.00  0.00    -0.390 NA
ENDBRANCH  17  20
ENDBRANCH   1  18
TORSDOF 6
ENDMDL
MODEL 6
REMARK VINA RESULT:     -10.6      1.804      2.632
REMARK                            x       y       z     vdW  Elec       q    Type
REMARK                         _______ _______ _______ _____ _____    ______ ____
ROOT
ATOM      1  C   LIG    1       43.285   7.160  25.607  0.00  0.00    +0.430 C 
ENDROOT
BRANCH   1   2
ATOM      2  C   LIG    1       44.163   6.213  26.384  0.00  0.00    +0.210 A 
ATOM      3  N   LIG    1       43.862   4.978  26.693  0.00  0.00    -0.280 NA
ATOM      4  N   LIG    1       44.954   4.463  27.412  0.00  0.00    -0.460 N 
ATOM      5  H   LIG    1       45.035   3.571  27.783  0.00  0.00    +0.450 HD
ATOM      6  C   LIG    1       45.859   5.454  27.488  0.00  0.00    +0.290 A 
ATOM      7  N   LIG    1       45.374   6.495  26.862  0.00  0.00    -0.520 NA
BRANCH   6   8
ATOM      8  C   LIG    1       47.201   5.375  28.168  0.00  0.00    +0.360 C 
BRANCH   8   9
ATOM      9  O   LIG    1       48.169   4.856  27.254  0.00  0.00    -0.320 OA
BRANCH   9  10
ATOM     10  C   LIG    1       48.396   5.573  26.122  0.00  0.00    +0.130 A 
ATOM     11  C   LIG    1       48.974   6.831  26.202  0.00  0.00    -0.080 A 
ATOM     12  C   LIG    1       49.204   7.558  25.049  0.00  0.00    +0.050 A 
ATOM     13  C   LIG    1       48.859   7.033  23.818  0.00  0.00    -0.020 A 
ATOM     14  C   LIG    1       48.283   5.778  23.737  0.00  0.00    +0.050 A 
ATOM     15  C   LIG    1       48.056   5.045  24.885  0.00  0.00    -0.020 A 
ENDBRANCH   9  10
ENDBRANCH   8   9
ENDBRANCH   6   8
ENDBRANCH   1   2
BRANCH   1  18
ATOM     16  O   LIG    1       41.502   5.831  24.082  0.00  0.00    -0.490 OA
ATOM     17  C   LIG    1       41.072   6.256  25.136  0.00  0.00    +0.600 C 
ATOM     18  N   LIG    1       41.883   6.934  25.970  0.00  0.00    -0.700 N 
ATOM     19  H   LIG    1       41.540   7.273  26.812  0.00  0.00    +0.420 HD
BRANCH  17  20
ATOM     20  C   LIG    1       39.650   6.033  25.501  0.00  0.00    +0.220 A 
ATOM     21  N   LIG    1       39.287   4.857  26.017  0.00  0.00    -0.240 NA
ATOM     22  N   LIG    1       38.069   4.604  26.354  0.00  0.00    -0.140 NA
ATOM     23  C   LIG    1       37.127   5.539  26.185  0.00  0.00    +0.020 A 
ATOM     24  C   LIG    1       35.787   5.311  26.536  0.00  0.00    +0.080 A 
ATOM     25  C   LIG    1       34.864   6.293  26.346  0.00  0.00    +0.070 A 
ATOM     26  C   LIG    1       35.227   7.527  25.806  0.00  0.00    +0.080 A 
ATOM     27  C   LIG    1       36.516   7.786  25.453  0.00  0.00    +0.060 A 
ATOM     28  C   LIG    1       37.497   6.797  25.635  0.00  0.00    +0.130 A 
ATOM     29  N   LIG    1       38.776   7.004  25.311  0.00  0.00    -0.390 NA
ENDBRANCH  17  20
ENDBRANCH   1  18
TORSDOF 6
ENDMDL
MODEL 7
REMARK VINA RESULT:     -10.6      2.991      3.993
REMARK                            x       y       z     vdW  Elec       q    Type
REMARK                         _______ _______ _______ _____ _____    ______ ____
ROOT
ATOM      1  C   LIG    1       43.494   6.896  25.552  0.00  0.00    +0.430 C 
ENDROOT
BRANCH   1   2
ATOM      2  C   LIG    1       44.369   6.062  26.453  0.00  0.00    +0.210 A 
ATOM      3  N   LIG    1       44.136   4.825  26.805  0.00  0.00    -0.280 NA
ATOM      4  N   LIG    1       45.195   4.436  27.642  0.00  0.00    -0.460 N 
ATOM      5  H   LIG    1       45.311   3.572  28.068  0.00  0.00    +0.450 HD
ATOM      6  C   LIG    1       46.013   5.498  27.738  0.00  0.00    +0.290 A 
ATOM      7  N   LIG    1       45.508   6.465  27.015  0.00  0.00    -0.520 NA
BRANCH   6   8
ATOM      8  C   LIG    1       47.292   5.561  28.532  0.00  0.00    +0.360 C 
BRANCH   8   9
ATOM      9  O   LIG    1       47.406   6.843  29.152  0.00  0.00    -0.320 OA
BRANCH   9  10
ATOM     10  C   LIG    1       47.031   6.935  30.455  0.00  0.00    +0.130 A 
ATOM     11  C   LIG    1       47.698   6.198  31.422  0.00  0.00    -0.080 A 
ATOM     12  C   LIG    1       47.314   6.293  32.747  0.00  0.00    +0.050 A 
ATOM     13  C   LIG    1       46.269   7.121  33.108  0.00  0.00    -0.020 A 
ATOM     14  C   LIG    1       45.602   7.857  32.144  0.00  0.00    +0.050 A 
ATOM     15  C   LIG    1       45.985   7.770  30.821  0.00  0.00    -0.020 A 
ENDBRANCH   9  10
ENDBRANCH   8   9
ENDBRANCH   6   8
ENDBRANCH   1   2
BRANCH   1  18
ATOM     16  O   LIG    1       41.766   5.593  23.945  0.00  0.00    -0.490 OA
ATOM     17  C   LIG    1       41.304   5.983  24.999  0.00  0.00    +0.600 C 
ATOM     18  N   LIG    1       42.086   6.646  25.872  0.00  0.00    -0.700 N 
ATOM     19  H   LIG    1       41.718   6.958  26.714  0.00  0.00    +0.420 HD
BRANCH  17  20
ATOM     20  C   LIG    1       39.876   5.736  25.320  0.00  0.00    +0.220 A 
ATOM     21  N   LIG    1       39.567   4.886  26.302  0.00  0.00    -0.240 NA
ATOM     22  N   LIG    1       38.346   4.631  26.627  0.00  0.00    -0.140 NA
ATOM     23  C   LIG    1       37.346   5.228  25.969  0.00  0.00    +0.020 A 
ATOM     24  C   LIG    1       36.001   4.982  26.286  0.00  0.00    +0.080 A 
ATOM     25  C   LIG    1       35.017   5.614  25.588  0.00  0.00    +0.070 A 
ATOM     26  C   LIG    1       35.324   6.504  24.559  0.00  0.00    +0.080 A 
ATOM     27  C   LIG    1       36.616   6.768  24.222  0.00  0.00    +0.060 A 
ATOM     28  C   LIG    1       37.659   6.135  24.920  0.00  0.00    +0.130 A 
ATOM     29  N   LIG    1       38.942   6.365  24.632  0.00  0.00    -0.390 NA
ENDBRANCH  17  20
ENDBRANCH   1  18
TORSDOF 6
ENDMDL
MODEL 8
REMARK VINA RESULT:     -10.6      2.151      3.062
REMARK                            x       y       z     vdW  Elec       q    Type
REMARK                         _______ _______ _______ _____ _____    ______ ____
ROOT
ATOM      1  C   LIG    1       43.126   5.242  26.268  0.00  0.00    +0.430 C 
ENDROOT
BRANCH   1   2
ATOM      2  C   LIG    1       43.517   5.482  27.704  0.00  0.00    +0.210 A 
ATOM      3  N   LIG    1       42.785   5.192  28.749  0.00  0.00    -0.280 NA
ATOM      4  N   LIG    1       43.524   5.577  29.880  0.00  0.00    -0.460 N 
ATOM      5  H   LIG    1       43.251   5.493  30.807  0.00  0.00    +0.450 HD
ATOM      6  C   LIG    1       44.679   6.090  29.422  0.00  0.00    +0.290 A 
ATOM      7  N   LIG    1       44.663   6.021  28.115  0.00  0.00    -0.520 NA
BRANCH   6   8
ATOM      8  C   LIG    1       45.799   6.638  30.267  0.00  0.00    +0.360 C 
BRANCH   8   9
ATOM      9  O   LIG    1       46.923   6.934  29.435  0.00  0.00    -0.320 OA
BRANCH   9  10
ATOM     10  C   LIG    1       47.630   5.878  28.953  0.00  0.00    +0.130 A 
ATOM     11  C   LIG    1       48.072   5.880  27.639  0.00  0.00    -0.080 A 
ATOM     12  C   LIG    1       48.790   4.805  27.152  0.00  0.00    +0.050 A 
ATOM     13  C   LIG    1       49.069   3.729  27.973  0.00  0.00    -0.020 A 
ATOM     14  C   LIG    1       48.629   3.725  29.285  0.00  0.00    +0.050 A 
ATOM     15  C   LIG    1       47.915   4.799  29.778  0.00  0.00    -0.020 A 
ENDBRANCH   9  10
ENDBRANCH   8   9
ENDBRANCH   6   8
ENDBRANCH   1   2
BRANCH   1  18
ATOM     16  O   LIG    1       41.035   3.695  25.558  0.00  0.00    -0.490 OA
ATOM     17  C   LIG    1       40.788   4.877  25.691  0.00  0.00    +0.600 C 
ATOM     18  N   LIG    1       41.765   5.735  26.043  0.00  0.00    -0.700 N 
ATOM     19  H   LIG    1       41.567   6.679  26.149  0.00  0.00    +0.420 HD
BRANCH  17  20
ATOM     20  C   LIG    1       39.410   5.377  25.456  0.00  0.00    +0.220 A 
ATOM     21  N   LIG    1       39.161   6.118  24.373  0.00  0.00    -0.240 NA
ATOM     22  N   LIG    1       37.985   6.579  24.116  0.00  0.00    -0.140 NA
ATOM     23  C   LIG    1       36.973   6.317  24.950  0.00  0.00    +0.020 A 
ATOM     24  C   LIG    1       35.676   6.798  24.712  0.00  0.00    +0.080 A 
ATOM     25  C   LIG    1       34.677   6.505  25.589  0.00  0.00    +0.070 A 
ATOM     26  C   LIG    1       34.920   5.733  26.726  0.00  0.00    +0.080 A 
ATOM     27  C   LIG    1       36.166   5.250  26.991  0.00  0.00    +0.060 A 
ATOM     28  C   LIG    1       37.222   5.531  26.108  0.00  0.00    +0.130 A 
ATOM     29  N   LIG    1       38.458   5.074  26.319  0.00  0.00    -0.390 NA
ENDBRANCH  17  20
ENDBRANCH   1  18
TORSDOF 6
ENDMDL
MODEL 9
REMARK VINA RESULT:     -10.5      4.000     11.451
REMARK                            x       y       z     vdW  Elec       q    Type
REMARK                         _______ _______ _______ _____ _____    ______ ____
ROOT
ATOM      1  C   LIG    1       35.771   5.101  25.986  0.00  0.00    +0.430 C 
ENDROOT
BRANCH   1   2
ATOM      2  C   LIG    1       35.277   6.308  25.231  0.00  0.00    +0.210 A 
ATOM      3  N   LIG    1       35.439   6.522  23.951  0.00  0.00    -0.280 NA
ATOM      4  N   LIG    1       34.828   7.754  23.666  0.00  0.00    -0.460 N 
ATOM      5  H   LIG    1       34.778   8.191  22.801  0.00  0.00    +0.450 HD
ATOM      6  C   LIG    1       34.329   8.208  24.829  0.00  0.00    +0.290 A 
ATOM      7  N   LIG    1       34.601   7.328  25.758  0.00  0.00    -0.520 NA
BRANCH   6   8
ATOM      8  C   LIG    1       33.581   9.501  25.025  0.00  0.00    +0.360 C 
BRANCH   8   9
ATOM      9  O   LIG    1       33.547   9.826  26.416  0.00  0.00    -0.320 OA
BRANCH   9  10
ATOM     10  C   LIG    1       32.326   9.869  27.011  0.00  0.00    +0.130 A 
ATOM     11  C   LIG    1       31.998   8.944  27.990  0.00  0.00    -0.080 A 
ATOM     12  C   LIG    1       30.756   8.990  28.593  0.00  0.00    +0.050 A 
ATOM     13  C   LIG    1       29.841   9.957  28.222  0.00  0.00    -0.020 A 
ATOM     14  C   LIG    1       30.166  10.881  27.245  0.00  0.00    +0.050 A 
ATOM     15  C   LIG    1       31.408  10.843  26.643  0.00  0.00    -0.020 A 
ENDBRANCH   9  10
ENDBRANCH   8   9
ENDBRANCH   6   8
ENDBRANCH   1   2
BRANCH   1  18
ATOM     16  O   LIG    1       37.761   6.721  26.815  0.00  0.00    -0.490 OA
ATOM     17  C   LIG    1       38.110   5.761  26.158  0.00  0.00    +0.600 C 
ATOM     18  N   LIG    1       37.192   4.891  25.696  0.00  0.00    -0.700 N 
ATOM     19  H   LIG    1       37.471   4.124  25.171  0.00  0.00    +0.420 HD
BRANCH  17  20
ATOM     20  C   LIG    1       39.549   5.552  25.859  0.00  0.00    +0.220 A 
ATOM     21  N   LIG    1       39.977   4.327  25.542  0.00  0.00    -0.240 NA
ATOM     22  N   LIG    1       41.214   4.083  25.272  0.00  0.00    -0.140 NA
ATOM     23  C   LIG    1       42.108   5.077  25.306  0.00  0.00    +0.020 A 
ATOM     24  C   LIG    1       43.465   4.861  25.020  0.00  0.00    +0.080 A 
ATOM     25  C   LIG    1       44.339   5.904  25.068  0.00  0.00    +0.070 A 
ATOM     26  C   LIG    1       43.908   7.189  25.398  0.00  0.00    +0.080 A 
ATOM     27  C   LIG    1       42.599   7.438  25.682  0.00  0.00    +0.060 A 
ATOM     28  C   LIG    1       41.668   6.387  25.643  0.00  0.00    +0.130 A 
ATOM     29  N   LIG    1       40.374   6.581  25.907  0.00  0.00    -0.390 NA
ENDBRANCH  17  20
ENDBRANCH   1  18
TORSDOF 6
ENDMDL
####
 1r4l_rec.pdbqt&&&&ZINC000034764610.pdbqt
MODEL 1
REMARK VINA RESULT:     -12.7      0.000      0.000
REMARK                            x       y       z     vdW  Elec       q    Type
REMARK                         _______ _______ _______ _____ _____    ______ ____
ROOT
ATOM      1  C   LIG    1       38.670   6.031  25.512  0.00  0.00    +0.310 A 
ATOM      2  N   LIG    1       39.346   6.978  24.888  0.00  0.00    -0.400 NA
ATOM      3  N   LIG    1       40.596   6.862  24.618  0.00  0.00    -0.210 NA
ATOM      4  C   LIG    1       41.271   5.789  24.955  0.00  0.00    -0.110 A 
ATOM      5  C   LIG    1       40.609   4.734  25.627  0.00  0.00    +0.470 A 
ATOM      6  O   LIG    1       41.209   3.723  25.953  0.00  0.00    -0.590 OA
ATOM      7  N   LIG    1       39.293   4.882  25.904  0.00  0.00    -0.630 NA
ENDROOT
BRANCH   1  12
ATOM      8  C   LIG    1       35.297   7.643  25.895  0.00  0.00    +0.110 A 
ATOM      9  C   LIG    1       34.534   6.567  26.328  0.00  0.00    -0.080 A 
ATOM     10  C   LIG    1       35.116   5.323  26.495  0.00  0.00    +0.020 A 
ATOM     11  C   LIG    1       36.458   5.143  26.231  0.00  0.00    +0.030 A 
ATOM     12  C   LIG    1       37.233   6.219  25.795  0.00  0.00    +0.020 A 
ATOM     13  C   LIG    1       36.644   7.473  25.623  0.00  0.00    +0.030 A 
BRANCH   8  15
ATOM     14  C   LIG    1       35.029   9.572  24.532  0.00  0.00    +0.230 C 
ATOM     15  O   LIG    1       34.720   8.863  25.733  0.00  0.00    -0.320 OA
ENDBRANCH   8  15
ENDBRANCH   1  12
BRANCH   4  16
ATOM     16  C   LIG    1       42.738   5.680  24.627  0.00  0.00    +0.130 C 
BRANCH  16  17
ATOM     17  C   LIG    1       43.501   6.809  25.323  0.00  0.00    +0.080 C 
BRANCH  17  18
ATOM     18  C   LIG    1       44.751   7.125  24.542  0.00  0.00    +0.510 C 
ATOM     19  N   LIG    1       45.891   7.435  25.192  0.00  0.00    -0.740 N 
ATOM     20  H   LIG    1       45.907   7.454  26.162  0.00  0.00    +0.400 HD
ATOM     21  O   LIG    1       44.732   7.101  23.330  0.00  0.00    -0.540 OA
BRANCH  19  22
ATOM     22  C   LIG    1       47.106   7.742  24.433  0.00  0.00    +0.320 C 
BRANCH  22  23
ATOM     23  C   LIG    1       48.227   6.845  24.896  0.00  0.00    -0.160 A 
ATOM     24  C   LIG    1       48.090   5.467  24.843  0.00  0.00    +0.080 A 
ATOM     25  C   LIG    1       49.146   4.682  25.279  0.00  0.00    -0.030 A 
ATOM     26  C   LIG    1       50.292   5.295  25.749  0.00  0.00    +0.260 A 
ATOM     27  N   LIG    1       50.387   6.610  25.785  0.00  0.00    -0.490 NA
ATOM     28  C   LIG    1       49.404   7.388  25.374  0.00  0.00    +0.280 A 
ENDBRANCH  22  23
ENDBRANCH  19  22
ENDBRANCH  17  18
ENDBRANCH  16  17
ENDBRANCH   4  16
TORSDOF 7
ENDMDL
MODEL 2
REMARK VINA RESULT:     -12.1      1.112      1.338
REMARK                            x       y       z     vdW  Elec       q    Type
REMARK                         _______ _______ _______ _____ _____    ______ ____
ROOT
ATOM      1  C   LIG    1       38.691   5.679  25.391  0.00  0.00    +0.310 A 
ATOM      2  N   LIG    1       39.303   6.356  24.436  0.00  0.00    -0.400 NA
ATOM      3  N   LIG    1       40.569   6.268  24.240  0.00  0.00    -0.210 NA
ATOM      4  C   LIG    1       41.325   5.498  24.985  0.00  0.00    -0.110 A 
ATOM      5  C   LIG    1       40.734   4.743  26.027  0.00  0.00    +0.470 A 
ATOM      6  O   LIG    1       41.409   4.017  26.736  0.00  0.00    -0.590 OA
ATOM      7  N   LIG    1       39.399   4.856  26.217  0.00  0.00    -0.630 NA
ENDROOT
BRANCH   1  12
ATOM      8  C   LIG    1       35.058   6.311  24.666  0.00  0.00    +0.110 A 
ATOM      9  C   LIG    1       34.492   6.080  25.912  0.00  0.00    -0.080 A 
ATOM     10  C   LIG    1       35.290   5.720  26.983  0.00  0.00    +0.020 A 
ATOM     11  C   LIG    1       36.654   5.587  26.820  0.00  0.00    +0.030 A 
ATOM     12  C   LIG    1       37.232   5.819  25.570  0.00  0.00    +0.020 A 
ATOM     13  C   LIG    1       36.425   6.177  24.489  0.00  0.00    +0.030 A 
BRANCH   8  15
ATOM     14  C   LIG    1       33.640   7.947  23.681  0.00  0.00    +0.230 C 
ATOM     15  O   LIG    1       34.269   6.665  23.617  0.00  0.00    -0.320 OA
ENDBRANCH   8  15
ENDBRANCH   1  12
BRANCH   4  16
ATOM     16  C   LIG    1       42.808   5.415  24.733  0.00  0.00    +0.130 C 
BRANCH  16  17
ATOM     17  C   LIG    1       43.499   6.633  25.348  0.00  0.00    +0.080 C 
BRANCH  17  18
ATOM     18  C   LIG    1       44.759   6.937  24.580  0.00  0.00    +0.510 C 
ATOM     19  N   LIG    1       45.802   7.525  25.202  0.00  0.00    -0.740 N 
ATOM     20  H   LIG    1       45.740   7.752  26.143  0.00  0.00    +0.400 HD
ATOM     21  O   LIG    1       44.837   6.652  23.404  0.00  0.00    -0.540 OA
BRANCH  19  22
ATOM     22  C   LIG    1       47.028   7.819  24.456  0.00  0.00    +0.320 C 
BRANCH  22  23
ATOM     23  C   LIG    1       48.104   6.842  24.853  0.00  0.00    -0.160 A 
ATOM     24  C   LIG    1       49.279   7.291  25.434  0.00  0.00    +0.080 A 
ATOM     25  C   LIG    1       50.242   6.355  25.783  0.00  0.00    -0.030 A 
ATOM     26  C   LIG    1       50.000   5.017  25.541  0.00  0.00    +0.260 A 
ATOM     27  N   LIG    1       48.869   4.626  24.986  0.00  0.00    -0.490 NA
ATOM     28  C   LIG    1       47.929   5.487  24.646  0.00  0.00    +0.280 A 
ENDBRANCH  22  23
ENDBRANCH  19  22
ENDBRANCH  17  18
ENDBRANCH  16  17
ENDBRANCH   4  16
TORSDOF 7
ENDMDL
MODEL 3
REMARK VINA RESULT:     -12.1      3.368     10.146
REMARK                            x       y       z     vdW  Elec       q    Type
REMARK                         _______ _______ _______ _____ _____    ______ ____
ROOT
ATOM      1  C   LIG    1       39.776   5.488  25.461  0.00  0.00    +0.310 A 
ATOM      2  N   LIG    1       39.058   4.686  26.225  0.00  0.00    -0.400 NA
ATOM      3  N   LIG    1       37.776   4.650  26.165  0.00  0.00    -0.210 NA
ATOM      4  C   LIG    1       37.108   5.417  25.337  0.00  0.00    -0.110 A 
ATOM      5  C   LIG    1       37.815   6.302  24.487  0.00  0.00    +0.470 A 
ATOM      6  O   LIG    1       37.223   7.027  23.706  0.00  0.00    -0.590 OA
ATOM      7  N   LIG    1       39.165   6.324  24.572  0.00  0.00    -0.630 NA
ENDROOT
BRANCH   1  12
ATOM      8  C   LIG    1       43.405   6.113  24.712  0.00  0.00    +0.110 A 
ATOM      9  C   LIG    1       44.013   5.480  25.787  0.00  0.00    -0.080 A 
ATOM     10  C   LIG    1       43.244   4.852  26.751  0.00  0.00    +0.020 A 
ATOM     11  C   LIG    1       41.868   4.852  26.651  0.00  0.00    +0.030 A 
ATOM     12  C   LIG    1       41.248   5.486  25.572  0.00  0.00    +0.020 A 
ATOM     13  C   LIG    1       42.024   6.123  24.603  0.00  0.00    +0.030 A 
BRANCH   8  15
ATOM     14  C   LIG    1       45.453   7.194  24.174  0.00  0.00    +0.230 C 
ATOM     15  O   LIG    1       44.165   6.727  23.767  0.00  0.00    -0.320 OA
ENDBRANCH   8  15
ENDBRANCH   1  12
BRANCH   4  16
ATOM     16  C   LIG    1       35.603   5.356  25.289  0.00  0.00    +0.130 C 
BRANCH  16  17
ATOM     17  C   LIG    1       35.024   6.105  26.490  0.00  0.00    +0.080 C 
BRANCH  17  18
ATOM     18  C   LIG    1       34.569   7.475  26.055  0.00  0.00    +0.510 C 
ATOM     19  N   LIG    1       35.379   8.246  25.302  0.00  0.00    -0.740 N 
ATOM     20  H   LIG    1       36.254   7.920  25.040  0.00  0.00    +0.400 HD
ATOM     21  O   LIG    1       33.475   7.884  26.382  0.00  0.00    -0.540 OA
BRANCH  19  22
ATOM     22  C   LIG    1       34.937   9.578  24.879  0.00  0.00    +0.320 C 
BRANCH  22  23
ATOM     23  C   LIG    1       34.504   9.528  23.435  0.00  0.00    -0.160 A 
ATOM     24  C   LIG    1       34.110  10.684  22.781  0.00  0.00    +0.080 A 
ATOM     25  C   LIG    1       33.720  10.590  21.453  0.00  0.00    -0.030 A 
ATOM     26  C   LIG    1       33.737   9.357  20.832  0.00  0.00    +0.260 A 
ATOM     27  N   LIG    1       34.118   8.276  21.486  0.00  0.00    -0.490 NA
ATOM     28  C   LIG    1       34.501   8.329  22.747  0.00  0.00    +0.280 A 
ENDBRANCH  22  23
ENDBRANCH  19  22
ENDBRANCH  17  18
ENDBRANCH  16  17
ENDBRANCH   4  16
TORSDOF 7
ENDMDL
MODEL 4
REMARK VINA RESULT:     -11.6      2.905      3.869
REMARK                            x       y       z     vdW  Elec       q    Type
REMARK                         _______ _______ _______ _____ _____    ______ ____
ROOT
ATOM      1  C   LIG    1       38.804   5.740  25.563  0.00  0.00    +0.310 A 
ATOM      2  N   LIG    1       39.354   6.351  24.530  0.00  0.00    -0.400 NA
ATOM      3  N   LIG    1       40.596   6.213  24.235  0.00  0.00    -0.210 NA
ATOM      4  C   LIG    1       41.389   5.455  24.953  0.00  0.00    -0.110 A 
ATOM      5  C   LIG    1       40.866   4.769  26.076  0.00  0.00    +0.470 A 
ATOM      6  O   LIG    1       41.577   4.056  26.763  0.00  0.00    -0.590 OA
ATOM      7  N   LIG    1       39.556   4.934  26.368  0.00  0.00    -0.630 NA
ENDROOT
BRANCH   1  12
ATOM      8  C   LIG    1       35.458   7.382  26.038  0.00  0.00    +0.110 A 
ATOM      9  C   LIG    1       34.675   6.295  26.401  0.00  0.00    -0.080 A 
ATOM     10  C   LIG    1       35.235   5.033  26.490  0.00  0.00    +0.020 A 
ATOM     11  C   LIG    1       36.574   4.846  26.219  0.00  0.00    +0.030 A 
ATOM     12  C   LIG    1       37.370   5.934  25.854  0.00  0.00    +0.020 A 
ATOM     13  C   LIG    1       36.803   7.206  25.759  0.00  0.00    +0.030 A 
BRANCH   8  15
ATOM     14  C   LIG    1       35.398   9.483  24.926  0.00  0.00    +0.230 C 
ATOM     15  O   LIG    1       34.902   8.620  25.952  0.00  0.00    -0.320 OA
ENDBRANCH   8  15
ENDBRANCH   1  12
BRANCH   4  16
ATOM     16  C   LIG    1       42.844   5.312  24.585  0.00  0.00    +0.130 C 
BRANCH  16  17
ATOM     17  C   LIG    1       43.583   6.610  24.917  0.00  0.00    +0.080 C 
BRANCH  17  18
ATOM     18  C   LIG    1       44.283   6.465  26.243  0.00  0.00    +0.510 C 
ATOM     19  N   LIG    1       43.593   6.063  27.329  0.00  0.00    -0.740 N 
ATOM     20  H   LIG    1       42.646   5.867  27.257  0.00  0.00    +0.400 HD
ATOM     21  O   LIG    1       45.468   6.708  26.334  0.00  0.00    -0.540 OA
BRANCH  19  22
ATOM     22  C   LIG    1       44.274   5.921  28.619  0.00  0.00    +0.320 C 
BRANCH  22  23
ATOM     23  C   LIG    1       44.089   4.515  29.132  0.00  0.00    -0.160 A 
ATOM     24  C   LIG    1       43.560   4.293  30.394  0.00  0.00    +0.080 A 
ATOM     25  C   LIG    1       43.407   2.984  30.824  0.00  0.00    -0.030 A 
ATOM     26  C   LIG    1       43.785   1.952  29.988  0.00  0.00    +0.260 A 
ATOM     27  N   LIG    1       44.286   2.200  28.792  0.00  0.00    -0.490 NA
ATOM     28  C   LIG    1       44.439   3.432  28.348  0.00  0.00    +0.280 A 
ENDBRANCH  22  23
ENDBRANCH  19  22
ENDBRANCH  17  18
ENDBRANCH  16  17
ENDBRANCH   4  16
TORSDOF 7
ENDMDL
MODEL 5
REMARK VINA RESULT:     -11.3      3.777     10.286
REMARK                            x       y       z     vdW  Elec       q    Type
REMARK                         _______ _______ _______ _____ _____    ______ ____
ROOT
ATOM      1  C   LIG    1       39.817   5.767  25.433  0.00  0.00    +0.310 A 
ATOM      2  N   LIG    1       39.206   4.817  26.117  0.00  0.00    -0.400 NA
ATOM      3  N   LIG    1       37.932   4.661  26.082  0.00  0.00    -0.210 NA
ATOM      4  C   LIG    1       37.166   5.445  25.361  0.00  0.00    -0.110 A 
ATOM      5  C   LIG    1       37.756   6.485  24.602  0.00  0.00    +0.470 A 
ATOM      6  O   LIG    1       37.071   7.229  23.921  0.00  0.00    -0.590 OA
ATOM      7  N   LIG    1       39.099   6.632  24.659  0.00  0.00    -0.630 NA
ENDROOT
BRANCH   1  12
ATOM      8  C   LIG    1       43.281   6.259  26.806  0.00  0.00    +0.110 A 
ATOM      9  C   LIG    1       44.044   6.147  25.652  0.00  0.00    -0.080 A 
ATOM     10  C   LIG    1       43.434   5.913  24.433  0.00  0.00    +0.020 A 
ATOM     11  C   LIG    1       42.062   5.788  24.356  0.00  0.00    +0.030 A 
ATOM     12  C   LIG    1       41.286   5.900  25.511  0.00  0.00    +0.020 A 
ATOM     13  C   LIG    1       41.903   6.131  26.742  0.00  0.00    +0.030 A 
BRANCH   8  15
ATOM     14  C   LIG    1       44.919   5.581  28.391  0.00  0.00    +0.230 C 
ATOM     15  O   LIG    1       43.886   6.489  28.001  0.00  0.00    -0.320 OA
ENDBRANCH   8  15
ENDBRANCH   1  12
BRANCH   4  16
ATOM     16  C   LIG    1       35.674   5.239  25.339  0.00  0.00    +0.130 C 
BRANCH  16  17
ATOM     17  C   LIG    1       35.059   5.830  26.609  0.00  0.00    +0.080 C 
BRANCH  17  18
ATOM     18  C   LIG    1       34.359   7.122  26.275  0.00  0.00    +0.510 C 
ATOM     19  N   LIG    1       34.903   7.971  25.380  0.00  0.00    -0.740 N 
ATOM     20  H   LIG    1       35.745   7.751  24.952  0.00  0.00    +0.400 HD
ATOM     21  O   LIG    1       33.306   7.397  26.809  0.00  0.00    -0.540 OA
BRANCH  19  22
ATOM     22  C   LIG    1       34.221   9.227  25.054  0.00  0.00    +0.320 C 
BRANCH  22  23
ATOM     23  C   LIG    1       34.099   9.357  23.557  0.00  0.00    -0.160 A 
ATOM     24  C   LIG    1       33.900  10.599  22.976  0.00  0.00    +0.080 A 
ATOM     25  C   LIG    1       33.793  10.672  21.595  0.00  0.00    -0.030 A 
ATOM     26  C   LIG    1       33.887   9.512  20.851  0.00  0.00    +0.260 A 
ATOM     27  N   LIG    1       34.076   8.346  21.438  0.00  0.00    -0.490 NA
ATOM     28  C   LIG    1       34.188   8.241  22.748  0.00  0.00    +0.280 A 
ENDBRANCH  22  23
ENDBRANCH  19  22
ENDBRANCH  17  18
ENDBRANCH  16  17
ENDBRANCH   4  16
TORSDOF 7
ENDMDL
MODEL 6
REMARK VINA RESULT:     -11.1      3.075      3.906
REMARK                            x       y       z     vdW  Elec       q    Type
REMARK                         _______ _______ _______ _____ _____    ______ ____
ROOT
ATOM      1  C   LIG    1       38.695   5.794  25.405  0.00  0.00    +0.310 A 
ATOM      2  N   LIG    1       39.414   6.529  24.577  0.00  0.00    -0.400 NA
ATOM      3  N   LIG    1       40.681   6.364  24.441  0.00  0.00    -0.210 NA
ATOM      4  C   LIG    1       41.330   5.453  25.126  0.00  0.00    -0.110 A 
ATOM      5  C   LIG    1       40.620   4.630  26.033  0.00  0.00    +0.470 A 
ATOM      6  O   LIG    1       41.194   3.773  26.683  0.00  0.00    -0.590 OA
ATOM      7  N   LIG    1       39.288   4.825  26.162  0.00  0.00    -0.630 NA
ENDROOT
BRANCH   1  12
ATOM      8  C   LIG    1       35.267   7.240  24.874  0.00  0.00    +0.110 A 
ATOM      9  C   LIG    1       34.511   6.462  25.739  0.00  0.00    -0.080 A 
ATOM     10  C   LIG    1       35.115   5.471  26.493  0.00  0.00    +0.020 A 
ATOM     11  C   LIG    1       36.473   5.249  26.388  0.00  0.00    +0.030 A 
ATOM     12  C   LIG    1       37.242   6.028  25.520  0.00  0.00    +0.020 A 
ATOM     13  C   LIG    1       36.630   7.024  24.757  0.00  0.00    +0.030 A 
BRANCH   8  15
ATOM     14  C   LIG    1       34.953   9.566  24.494  0.00  0.00    +0.230 C 
ATOM     15  O   LIG    1       34.668   8.212  24.136  0.00  0.00    -0.320 OA
ENDBRANCH   8  15
ENDBRANCH   1  12
BRANCH   4  16
ATOM     16  C   LIG    1       42.816   5.282  24.948  0.00  0.00    +0.130 C 
BRANCH  16  17
ATOM     17  C   LIG    1       43.541   6.506  25.512  0.00  0.00    +0.080 C 
BRANCH  17  18
ATOM     18  C   LIG    1       44.129   6.165  26.857  0.00  0.00    +0.510 C 
ATOM     19  N   LIG    1       43.376   5.536  27.782  0.00  0.00    -0.740 N 
ATOM     20  H   LIG    1       42.457   5.302  27.581  0.00  0.00    +0.400 HD
ATOM     21  O   LIG    1       45.279   6.457  27.108  0.00  0.00    -0.540 OA
BRANCH  19  22
ATOM     22  C   LIG    1       43.948   5.204  29.089  0.00  0.00    +0.320 C 
BRANCH  22  23
ATOM     23  C   LIG    1       44.254   3.729  29.144  0.00  0.00    -0.160 A 
ATOM     24  C   LIG    1       45.562   3.288  29.265  0.00  0.00    +0.080 A 
ATOM     25  C   LIG    1       45.796   1.922  29.312  0.00  0.00    -0.030 A 
ATOM     26  C   LIG    1       44.726   1.052  29.235  0.00  0.00    +0.260 A 
ATOM     27  N   LIG    1       43.493   1.508  29.119  0.00  0.00    -0.490 NA
ATOM     28  C   LIG    1       43.233   2.800  29.078  0.00  0.00    +0.280 A 
ENDBRANCH  22  23
ENDBRANCH  19  22
ENDBRANCH  17  18
ENDBRANCH  16  17
ENDBRANCH   4  16
TORSDOF 7
ENDMDL
MODEL 7
REMARK VINA RESULT:     -11.1      3.387     10.925
REMARK                            x       y       z     vdW  Elec       q    Type
REMARK                         _______ _______ _______ _____ _____    ______ ____
ROOT
ATOM      1  C   LIG    1       39.990   5.655  25.989  0.00  0.00    +0.310 A 
ATOM      2  N   LIG    1       39.286   4.569  26.249  0.00  0.00    -0.400 NA
ATOM      3  N   LIG    1       38.005   4.590  26.343  0.00  0.00    -0.210 NA
ATOM      4  C   LIG    1       37.326   5.701  26.187  0.00  0.00    -0.110 A 
ATOM      5  C   LIG    1       38.018   6.904  25.906  0.00  0.00    +0.470 A 
ATOM      6  O   LIG    1       37.415   7.953  25.755  0.00  0.00    -0.590 OA
ATOM      7  N   LIG    1       39.367   6.857  25.817  0.00  0.00    -0.630 NA
ENDROOT
BRANCH   1  12
ATOM      8  C   LIG    1       43.512   6.142  24.773  0.00  0.00    +0.110 A 
ATOM      9  C   LIG    1       44.223   5.411  25.713  0.00  0.00    -0.080 A 
ATOM     10  C   LIG    1       43.559   4.761  26.738  0.00  0.00    +0.020 A 
ATOM     11  C   LIG    1       42.185   4.838  26.833  0.00  0.00    +0.030 A 
ATOM     12  C   LIG    1       41.460   5.571  25.891  0.00  0.00    +0.020 A 
ATOM     13  C   LIG    1       42.133   6.230  24.860  0.00  0.00    +0.030 A 
BRANCH   8  15
ATOM     14  C   LIG    1       45.466   7.299  24.069  0.00  0.00    +0.230 C 
ATOM     15  O   LIG    1       44.170   6.778  23.768  0.00  0.00    -0.320 OA
ENDBRANCH   8  15
ENDBRANCH   1  12
BRANCH   4  16
ATOM     16  C   LIG    1       35.824   5.698  26.305  0.00  0.00    +0.130 C 
BRANCH  16  17
ATOM     17  C   LIG    1       35.204   5.539  24.915  0.00  0.00    +0.080 C 
BRANCH  17  18
ATOM     18  C   LIG    1       34.430   6.784  24.565  0.00  0.00    +0.510 C 
ATOM     19  N   LIG    1       34.511   7.872  25.356  0.00  0.00    -0.740 N 
ATOM     20  H   LIG    1       35.067   7.854  26.150  0.00  0.00    +0.400 HD
ATOM     21  O   LIG    1       33.734   6.807  23.572  0.00  0.00    -0.540 OA
BRANCH  19  22
ATOM     22  C   LIG    1       33.758   9.083  25.016  0.00  0.00    +0.320 C 
BRANCH  22  23
ATOM     23  C   LIG    1       32.759   9.375  26.106  0.00  0.00    -0.160 A 
ATOM     24  C   LIG    1       32.745   8.618  27.267  0.00  0.00    +0.080 A 
ATOM     25  C   LIG    1       31.808   8.923  28.243  0.00  0.00    -0.030 A 
ATOM     26  C   LIG    1       30.926   9.964  28.027  0.00  0.00    +0.260 A 
ATOM     27  N   LIG    1       30.968  10.664  26.910  0.00  0.00    -0.490 NA
ATOM     28  C   LIG    1       31.849  10.405  25.963  0.00  0.00    +0.280 A 
ENDBRANCH  22  23
ENDBRANCH  19  22
ENDBRANCH  17  18
ENDBRANCH  16  17
ENDBRANCH   4  16
TORSDOF 7
ENDMDL
MODEL 8
REMARK VINA RESULT:     -11.0      4.875      6.570
REMARK                            x       y       z     vdW  Elec       q    Type
REMARK                         _______ _______ _______ _____ _____    ______ ____
ROOT
ATOM      1  C   LIG    1       39.156   5.476  26.148  0.00  0.00    +0.310 A 
ATOM      2  N   LIG    1       39.751   4.303  26.028  0.00  0.00    -0.400 NA
ATOM      3  N   LIG    1       40.987   4.129  26.331  0.00  0.00    -0.210 NA
ATOM      4  C   LIG    1       41.727   5.116  26.775  0.00  0.00    -0.110 A 
ATOM      5  C   LIG    1       41.153   6.401  26.927  0.00  0.00    +0.470 A 
ATOM      6  O   LIG    1       41.815   7.339  27.338  0.00  0.00    -0.590 OA
ATOM      7  N   LIG    1       39.851   6.560  26.597  0.00  0.00    -0.630 NA
ENDROOT
BRANCH   1  12
ATOM      8  C   LIG    1       36.027   6.495  24.333  0.00  0.00    +0.110 A 
ATOM      9  C   LIG    1       35.055   5.878  25.108  0.00  0.00    -0.080 A 
ATOM     10  C   LIG    1       35.417   5.134  26.217  0.00  0.00    +0.020 A 
ATOM     11  C   LIG    1       36.747   4.999  26.558  0.00  0.00    +0.030 A 
ATOM     12  C   LIG    1       37.732   5.617  25.785  0.00  0.00    +0.020 A 
ATOM     13  C   LIG    1       37.365   6.364  24.664  0.00  0.00    +0.030 A 
BRANCH   8  15
ATOM     14  C   LIG    1       34.800   8.340  23.471  0.00  0.00    +0.230 C 
ATOM     15  O   LIG    1       35.665   7.226  23.245  0.00  0.00    -0.320 OA
ENDBRANCH   8  15
ENDBRANCH   1  12
BRANCH   4  16
ATOM     16  C   LIG    1       43.176   4.884  27.121  0.00  0.00    +0.130 C 
BRANCH  16  17
ATOM     17  C   LIG    1       43.405   5.207  28.599  0.00  0.00    +0.080 C 
BRANCH  17  18
ATOM     18  C   LIG    1       43.417   3.929  29.396  0.00  0.00    +0.510 C 
ATOM     19  N   LIG    1       43.524   3.973  30.740  0.00  0.00    -0.740 N 
ATOM     20  H   LIG    1       43.592   4.829  31.193  0.00  0.00    +0.400 HD
ATOM     21  O   LIG    1       43.332   2.860  28.831  0.00  0.00    -0.540 OA
BRANCH  19  22
ATOM     22  C   LIG    1       43.535   2.731  31.515  0.00  0.00    +0.320 C 
BRANCH  22  23
ATOM     23  C   LIG    1       42.676   2.897  32.743  0.00  0.00    -0.160 A 
ATOM     24  C   LIG    1       42.492   4.150  33.305  0.00  0.00    +0.080 A 
ATOM     25  C   LIG    1       41.693   4.255  34.434  0.00  0.00    -0.030 A 
ATOM     26  C   LIG    1       41.113   3.116  34.958  0.00  0.00    +0.260 A 
ATOM     27  N   LIG    1       41.311   1.939  34.396  0.00  0.00    -0.490 NA
ATOM     28  C   LIG    1       42.059   1.802  33.318  0.00  0.00    +0.280 A 
ENDBRANCH  22  23
ENDBRANCH  19  22
ENDBRANCH  17  18
ENDBRANCH  16  17
ENDBRANCH   4  16
TORSDOF 7
ENDMDL
MODEL 9
REMARK VINA RESULT:     -10.7      4.970      6.439
REMARK                            x       y       z     vdW  Elec       q    Type
REMARK                         _______ _______ _______ _____ _____    ______ ____
ROOT
ATOM      1  C   LIG    1       39.156   5.601  26.140  0.00  0.00    +0.310 A 
ATOM      2  N   LIG    1       39.530   6.280  27.209  0.00  0.00    -0.400 NA
ATOM      3  N   LIG    1       40.748   6.296  27.617  0.00  0.00    -0.210 NA
ATOM      4  C   LIG    1       41.688   5.631  26.989  0.00  0.00    -0.110 A 
ATOM      5  C   LIG    1       41.356   4.881  25.835  0.00  0.00    +0.470 A 
ATOM      6  O   LIG    1       42.208   4.253  25.229  0.00  0.00    -0.590 OA
ATOM      7  N   LIG    1       40.067   4.876  25.428  0.00  0.00    -0.630 NA
ENDROOT
BRANCH   1  12
ATOM      8  C   LIG    1       36.013   6.431  24.253  0.00  0.00    +0.110 A 
ATOM      9  C   LIG    1       35.084   5.650  24.926  0.00  0.00    -0.080 A 
ATOM     10  C   LIG    1       35.478   4.857  25.988  0.00  0.00    +0.020 A 
ATOM     11  C   LIG    1       36.799   4.837  26.387  0.00  0.00    +0.030 A 
ATOM     12  C   LIG    1       37.741   5.619  25.717  0.00  0.00    +0.020 A 
ATOM     13  C   LIG    1       37.343   6.415  24.641  0.00  0.00    +0.030 A 
BRANCH   8  15
ATOM     14  C   LIG    1       34.808   8.343  23.516  0.00  0.00    +0.230 C 
ATOM     15  O   LIG    1       35.620   7.208  23.210  0.00  0.00    -0.320 OA
ENDBRANCH   8  15
ENDBRANCH   1  12
BRANCH   4  16
ATOM     16  C   LIG    1       43.109   5.666  27.491  0.00  0.00    +0.130 C 
BRANCH  16  17
ATOM     17  C   LIG    1       43.377   4.428  28.348  0.00  0.00    +0.080 C 
BRANCH  17  18
ATOM     18  C   LIG    1       43.805   4.856  29.728  0.00  0.00    +0.510 C 
ATOM     19  N   LIG    1       43.128   4.418  30.809  0.00  0.00    -0.740 N 
ATOM     20  H   LIG    1       42.366   3.828  30.698  0.00  0.00    +0.400 HD
ATOM     21  O   LIG    1       44.758   5.593  29.868  0.00  0.00    -0.540 OA
BRANCH  19  22
ATOM     22  C   LIG    1       43.544   4.834  32.151  0.00  0.00    +0.320 C 
BRANCH  22  23
ATOM     23  C   LIG    1       42.685   4.142  33.180  0.00  0.00    -0.160 A 
ATOM     24  C   LIG    1       42.452   2.779  33.096  0.00  0.00    +0.080 A 
ATOM     25  C   LIG    1       41.655   2.185  34.064  0.00  0.00    -0.030 A 
ATOM     26  C   LIG    1       41.125   2.967  35.071  0.00  0.00    +0.260 A 
ATOM     27  N   LIG    1       41.368   4.263  35.120  0.00  0.00    -0.490 NA
ATOM     28  C   LIG    1       42.125   4.859  34.220  0.00  0.00    +0.280 A 
ENDBRANCH  22  23
ENDBRANCH  19  22
ENDBRANCH  17  18
ENDBRANCH  16  17
ENDBRANCH   4  16
TORSDOF 7
ENDMDL
####
 1r4l_rec.pdbqt&&&&ZINC000737478374.pdbqt
MODEL 1
REMARK VINA RESULT:     -12.6      0.000      0.000
REMARK                            x       y       z     vdW  Elec       q    Type
REMARK                         _______ _______ _______ _____ _____    ______ ____
ROOT
ATOM      1  S   LIG    1       43.942   4.664  30.976  0.00  0.00    -0.200 S 
ENDROOT
BRANCH   1   2
ATOM      2  C   LIG    1       43.777   3.684  29.457  0.00  0.00    +0.240 C 
BRANCH   2   6
ATOM      3  C   LIG    1       41.865   5.060  26.748  0.00  0.00    +0.170 A 
ATOM      4  N   LIG    1       41.471   5.767  27.764  0.00  0.00    -0.360 NA
ATOM      5  O   LIG    1       42.043   5.409  28.772  0.00  0.00    +0.100 OA
ATOM      6  C   LIG    1       42.881   4.408  28.487  0.00  0.00    +0.190 A 
ATOM      7  N   LIG    1       42.772   4.175  27.201  0.00  0.00    -0.450 NA
BRANCH   3   8
ATOM      8  C   LIG    1       41.390   5.200  25.325  0.00  0.00    +0.330 C 
BRANCH   8  12
ATOM      9  C   LIG    1       36.509   4.919  26.412  0.00  0.00    +0.250 C 
ATOM     10  C   LIG    1       37.835   5.262  25.783  0.00  0.00    +0.180 A 
ATOM     11  N   LIG    1       39.013   4.822  26.156  0.00  0.00    -0.480 NA
ATOM     12  C   LIG    1       39.895   5.389  25.312  0.00  0.00    +0.170 A 
ATOM     13  N   LIG    1       39.220   6.131  24.485  0.00  0.00    -0.360 NA
ATOM     14  O   LIG    1       38.034   6.067  24.736  0.00  0.00    +0.080 OA
ENDBRANCH   8  12
ENDBRANCH   3   8
ENDBRANCH   2   6
ENDBRANCH   1   2
BRANCH   1  15
ATOM     15  C   LIG    1       44.205   3.400  32.250  0.00  0.00    +0.150 C 
BRANCH  15  16
ATOM     16  C   LIG    1       43.035   3.393  33.199  0.00  0.00    -0.060 A 
ATOM     17  C   LIG    1       42.763   4.510  33.969  0.00  0.00    +0.040 A 
ATOM     18  C   LIG    1       41.693   4.508  34.839  0.00  0.00    +0.060 A 
ATOM     19  C   LIG    1       40.884   3.379  34.942  0.00  0.00    -0.010 A 
ATOM     20  C   LIG    1       41.161   2.256  34.165  0.00  0.00    +0.060 A 
ATOM     21  C   LIG    1       42.232   2.270  33.294  0.00  0.00    +0.040 A 
BRANCH  19  22
ATOM     22  C   LIG    1       39.731   3.371  35.876  0.00  0.00    +0.210 A 
ATOM     23  N   LIG    1       39.531   2.534  36.875  0.00  0.00    -0.290 NA
ATOM     24  N   LIG    1       38.421   2.856  37.445  0.00  0.00    -0.220 N 
ATOM     25  H   LIG    1       38.031   2.405  38.210  0.00  0.00    +0.480 HD
ATOM     26  N   LIG    1       37.910   3.870  36.837  0.00  0.00    -0.050 NA
ATOM     27  N   LIG    1       38.691   4.217  35.873  0.00  0.00    -0.270 NA
ENDBRANCH  19  22
ENDBRANCH  15  16
ENDBRANCH   1  15
TORSDOF 7
ENDMDL
MODEL 2
REMARK VINA RESULT:     -11.5      0.577      1.278
REMARK                            x       y       z     vdW  Elec       q    Type
REMARK                         _______ _______ _______ _____ _____    ______ ____
ROOT
ATOM      1  S   LIG    1       43.669   3.034  30.354  0.00  0.00    -0.200 S 
ENDROOT
BRANCH   1   2
ATOM      2  C   LIG    1       43.846   4.741  29.765  0.00  0.00    +0.240 C 
BRANCH   2   6
ATOM      3  C   LIG    1       41.650   4.949  26.933  0.00  0.00    +0.170 A 
ATOM      4  N   LIG    1       41.219   5.905  27.700  0.00  0.00    -0.360 NA
ATOM      5  O   LIG    1       41.878   5.958  28.717  0.00  0.00    +0.100 OA
ATOM      6  C   LIG    1       42.821   5.012  28.695  0.00  0.00    +0.190 A 
ATOM      7  N   LIG    1       42.681   4.361  27.565  0.00  0.00    -0.450 NA
BRANCH   3   8
ATOM      8  C   LIG    1       41.093   4.566  25.586  0.00  0.00    +0.330 C 
BRANCH   8  12
ATOM      9  C   LIG    1       36.199   5.382  26.268  0.00  0.00    +0.250 C 
ATOM     10  C   LIG    1       37.616   5.424  25.758  0.00  0.00    +0.180 A 
ATOM     11  N   LIG    1       38.630   4.725  26.211  0.00  0.00    -0.480 NA
ATOM     12  C   LIG    1       39.684   5.089  25.459  0.00  0.00    +0.170 A 
ATOM     13  N   LIG    1       39.266   5.972  24.603  0.00  0.00    -0.360 NA
ATOM     14  O   LIG    1       38.079   6.174  24.754  0.00  0.00    +0.080 OA
ENDBRANCH   8  12
ENDBRANCH   3   8
ENDBRANCH   2   6
ENDBRANCH   1   2
BRANCH   1  15
ATOM     15  C   LIG    1       44.259   3.130  32.067  0.00  0.00    +0.150 C 
BRANCH  15  16
ATOM     16  C   LIG    1       43.079   3.151  33.004  0.00  0.00    -0.060 A 
ATOM     17  C   LIG    1       42.541   1.962  33.462  0.00  0.00    +0.040 A 
ATOM     18  C   LIG    1       41.461   1.977  34.320  0.00  0.00    +0.060 A 
ATOM     19  C   LIG    1       40.912   3.191  34.726  0.00  0.00    -0.010 A 
ATOM     20  C   LIG    1       41.458   4.386  34.262  0.00  0.00    +0.060 A 
ATOM     21  C   LIG    1       42.542   4.360  33.407  0.00  0.00    +0.040 A 
BRANCH  19  22
ATOM     22  C   LIG    1       39.751   3.213  35.649  0.00  0.00    +0.210 A 
ATOM     23  N   LIG    1       38.759   4.082  35.647  0.00  0.00    -0.290 NA
ATOM     24  N   LIG    1       37.952   3.762  36.600  0.00  0.00    -0.220 N 
ATOM     25  H   LIG    1       37.134   4.233  36.825  0.00  0.00    +0.480 HD
ATOM     26  N   LIG    1       38.402   2.718  37.206  0.00  0.00    -0.050 NA
ATOM     27  N   LIG    1       39.502   2.350  36.645  0.00  0.00    -0.270 NA
ENDBRANCH  19  22
ENDBRANCH  15  16
ENDBRANCH   1  15
TORSDOF 7
ENDMDL
MODEL 3
REMARK VINA RESULT:     -11.3      2.442      3.712
REMARK                            x       y       z     vdW  Elec       q    Type
REMARK                         _______ _______ _______ _____ _____    ______ ____
ROOT
ATOM      1  S   LIG    1       44.065   4.764  31.093  0.00  0.00    -0.200 S 
ENDROOT
BRANCH   1   2
ATOM      2  C   LIG    1       44.005   4.075  29.414  0.00  0.00    +0.240 C 
BRANCH   2   6
ATOM      3  C   LIG    1       42.448   6.194  26.970  0.00  0.00    +0.170 A 
ATOM      4  N   LIG    1       41.526   6.082  27.880  0.00  0.00    -0.360 NA
ATOM      5  O   LIG    1       41.916   5.379  28.789  0.00  0.00    +0.100 OA
ATOM      6  C   LIG    1       43.162   4.963  28.538  0.00  0.00    +0.190 A 
ATOM      7  N   LIG    1       43.507   5.473  27.380  0.00  0.00    -0.450 NA
BRANCH   3   8
ATOM      8  C   LIG    1       42.346   6.982  25.690  0.00  0.00    +0.330 C 
BRANCH   8  12
ATOM      9  C   LIG    1       47.060   7.924  24.285  0.00  0.00    +0.250 C 
ATOM     10  C   LIG    1       45.666   7.360  24.393  0.00  0.00    +0.180 A 
ATOM     11  N   LIG    1       44.743   7.719  25.253  0.00  0.00    -0.480 NA
ATOM     12  C   LIG    1       43.673   6.952  24.976  0.00  0.00    +0.170 A 
ATOM     13  N   LIG    1       43.993   6.181  23.980  0.00  0.00    -0.360 NA
ATOM     14  O   LIG    1       45.133   6.405  23.627  0.00  0.00    +0.080 OA
ENDBRANCH   8  12
ENDBRANCH   3   8
ENDBRANCH   2   6
ENDBRANCH   1   2
BRANCH   1  15
ATOM     15  C   LIG    1       44.130   3.283  32.139  0.00  0.00    +0.150 C 
BRANCH  15  16
ATOM     16  C   LIG    1       42.978   3.305  33.111  0.00  0.00    -0.060 A 
ATOM     17  C   LIG    1       42.208   2.171  33.294  0.00  0.00    +0.040 A 
ATOM     18  C   LIG    1       41.153   2.187  34.183  0.00  0.00    +0.060 A 
ATOM     19  C   LIG    1       40.864   3.347  34.897  0.00  0.00    -0.010 A 
ATOM     20  C   LIG    1       41.643   4.487  34.709  0.00  0.00    +0.060 A 
ATOM     21  C   LIG    1       42.699   4.459  33.821  0.00  0.00    +0.040 A 
BRANCH  19  22
ATOM     22  C   LIG    1       39.731   3.369  35.855  0.00  0.00    +0.210 A 
ATOM     23  N   LIG    1       39.581   2.602  36.916  0.00  0.00    -0.290 NA
ATOM     24  N   LIG    1       38.471   2.927  37.486  0.00  0.00    -0.220 N 
ATOM     25  H   LIG    1       38.113   2.521  38.290  0.00  0.00    +0.480 HD
ATOM     26  N   LIG    1       37.913   3.876  36.818  0.00  0.00    -0.050 NA
ATOM     27  N   LIG    1       38.662   4.178  35.813  0.00  0.00    -0.270 NA
ENDBRANCH  19  22
ENDBRANCH  15  16
ENDBRANCH   1  15
TORSDOF 7
ENDMDL
MODEL 4
REMARK VINA RESULT:     -10.9      7.213     10.709
REMARK                            x       y       z     vdW  Elec       q    Type
REMARK                         _______ _______ _______ _____ _____    ______ ____
ROOT
ATOM      1  S   LIG    1       34.209   8.744  24.775  0.00  0.00    -0.200 S 
ENDROOT
BRANCH   1   2
ATOM      2  C   LIG    1       32.482   9.295  24.875  0.00  0.00    +0.240 C 
BRANCH   2   6
ATOM      3  C   LIG    1       31.134   9.202  28.201  0.00  0.00    +0.170 A 
ATOM      4  N   LIG    1       32.063  10.106  28.294  0.00  0.00    -0.360 NA
ATOM      5  O   LIG    1       32.618  10.250  27.225  0.00  0.00    +0.100 OA
ATOM      6  C   LIG    1       32.080   9.426  26.321  0.00  0.00    +0.190 A 
ATOM      7  N   LIG    1       31.138   8.751  26.934  0.00  0.00    -0.450 NA
BRANCH   3   8
ATOM      8  C   LIG    1       30.226   8.740  29.311  0.00  0.00    +0.330 C 
BRANCH   8  12
ATOM      9  C   LIG    1       31.489   4.439  31.545  0.00  0.00    +0.250 C 
ATOM     10  C   LIG    1       31.455   5.870  31.072  0.00  0.00    +0.180 A 
ATOM     11  N   LIG    1       30.562   6.408  30.277  0.00  0.00    -0.480 NA
ATOM     12  C   LIG    1       30.932   7.694  30.135  0.00  0.00    +0.170 A 
ATOM     13  N   LIG    1       32.012   7.868  30.838  0.00  0.00    -0.360 NA
ATOM     14  O   LIG    1       32.325   6.834  31.389  0.00  0.00    +0.080 OA
ENDBRANCH   8  12
ENDBRANCH   3   8
ENDBRANCH   2   6
ENDBRANCH   1   2
BRANCH   1  15
ATOM     15  C   LIG    1       34.269   7.372  25.960  0.00  0.00    +0.150 C 
BRANCH  15  16
ATOM     16  C   LIG    1       35.667   6.813  26.011  0.00  0.00    -0.060 A 
ATOM     17  C   LIG    1       36.734   7.584  25.587  0.00  0.00    +0.040 A 
ATOM     18  C   LIG    1       38.017   7.077  25.631  0.00  0.00    +0.060 A 
ATOM     19  C   LIG    1       38.236   5.785  26.104  0.00  0.00    -0.010 A 
ATOM     20  C   LIG    1       37.158   5.012  26.530  0.00  0.00    +0.060 A 
ATOM     21  C   LIG    1       35.880   5.531  26.485  0.00  0.00    +0.040 A 
BRANCH  19  22
ATOM     22  C   LIG    1       39.613   5.234  26.155  0.00  0.00    +0.210 A 
ATOM     23  N   LIG    1       40.556   5.548  27.021  0.00  0.00    -0.290 NA
ATOM     24  N   LIG    1       41.605   4.856  26.731  0.00  0.00    -0.220 N 
ATOM     25  H   LIG    1       42.448   4.889  27.209  0.00  0.00    +0.480 HD
ATOM     26  N   LIG    1       41.355   4.115  25.708  0.00  0.00    -0.050 NA
ATOM     27  N   LIG    1       40.139   4.316  25.331  0.00  0.00    -0.270 NA
ENDBRANCH  19  22
ENDBRANCH  15  16
ENDBRANCH   1  15
TORSDOF 7
ENDMDL
MODEL 5
REMARK VINA RESULT:     -10.8      5.940      8.790
REMARK                            x       y       z     vdW  Elec       q    Type
REMARK                         _______ _______ _______ _____ _____    ______ ____
ROOT
ATOM      1  S   LIG    1       48.522   6.044  23.944  0.00  0.00    -0.200 S 
ENDROOT
BRANCH   1   2
ATOM      2  C   LIG    1       49.508   5.828  25.451  0.00  0.00    +0.240 C 
BRANCH   2   6
ATOM      3  C   LIG    1       47.287   4.995  28.146  0.00  0.00    +0.170 A 
ATOM      4  N   LIG    1       47.475   6.270  28.314  0.00  0.00    -0.360 NA
ATOM      5  O   LIG    1       48.220   6.701  27.459  0.00  0.00    +0.100 OA
ATOM      6  C   LIG    1       48.591   5.712  26.640  0.00  0.00    +0.190 A 
ATOM      7  N   LIG    1       48.006   4.621  27.072  0.00  0.00    -0.450 NA
BRANCH   3   8
ATOM      8  C   LIG    1       46.429   4.100  29.001  0.00  0.00    +0.330 C 
BRANCH   8  12
ATOM      9  C   LIG    1       41.875   6.048  28.260  0.00  0.00    +0.250 C 
ATOM     10  C   LIG    1       43.061   5.121  28.316  0.00  0.00    +0.180 A 
ATOM     11  N   LIG    1       44.257   5.409  28.772  0.00  0.00    -0.480 NA
ATOM     12  C   LIG    1       44.981   4.284  28.624  0.00  0.00    +0.170 A 
ATOM     13  N   LIG    1       44.203   3.387  28.096  0.00  0.00    -0.360 NA
ATOM     14  O   LIG    1       43.094   3.846  27.917  0.00  0.00    +0.080 OA
ENDBRANCH   8  12
ENDBRANCH   3   8
ENDBRANCH   2   6
ENDBRANCH   1   2
BRANCH   1  15
ATOM     15  C   LIG    1       47.415   7.416  24.373  0.00  0.00    +0.150 C 
BRANCH  15  16
ATOM     16  C   LIG    1       46.008   6.899  24.519  0.00  0.00    -0.060 A 
ATOM     17  C   LIG    1       44.991   7.759  24.892  0.00  0.00    +0.040 A 
ATOM     18  C   LIG    1       43.701   7.290  25.027  0.00  0.00    +0.060 A 
ATOM     19  C   LIG    1       43.422   5.947  24.787  0.00  0.00    -0.010 A 
ATOM     20  C   LIG    1       44.449   5.083  24.411  0.00  0.00    +0.060 A 
ATOM     21  C   LIG    1       45.736   5.564  24.275  0.00  0.00    +0.040 A 
BRANCH  19  22
ATOM     22  C   LIG    1       42.036   5.437  24.930  0.00  0.00    +0.210 A 
ATOM     23  N   LIG    1       40.922   6.120  24.750  0.00  0.00    -0.290 NA
ATOM     24  N   LIG    1       39.932   5.324  24.969  0.00  0.00    -0.220 N 
ATOM     25  H   LIG    1       38.994   5.565  24.907  0.00  0.00    +0.480 HD
ATOM     26  N   LIG    1       40.383   4.160  25.282  0.00  0.00    -0.050 NA
ATOM     27  N   LIG    1       41.671   4.190  25.262  0.00  0.00    -0.270 NA
ENDBRANCH  19  22
ENDBRANCH  15  16
ENDBRANCH   1  15
TORSDOF 7
ENDMDL
MODEL 6
REMARK VINA RESULT:     -10.6      4.913      9.032
REMARK                            x       y       z     vdW  Elec       q    Type
REMARK                         _______ _______ _______ _____ _____    ______ ____
ROOT
ATOM      1  S   LIG    1       45.321   5.434  29.634  0.00  0.00    -0.200 S 
ENDROOT
BRANCH   1   2
ATOM      2  C   LIG    1       43.666   4.740  29.905  0.00  0.00    +0.240 C 
BRANCH   2   6
ATOM      3  C   LIG    1       41.923   5.409  26.840  0.00  0.00    +0.170 A 
ATOM      4  N   LIG    1       41.754   4.130  26.991  0.00  0.00    -0.360 NA
ATOM      5  O   LIG    1       42.299   3.751  28.007  0.00  0.00    +0.100 OA
ATOM      6  C   LIG    1       42.886   4.784  28.618  0.00  0.00    +0.190 A 
ATOM      7  N   LIG    1       42.656   5.844  27.880  0.00  0.00    -0.450 NA
BRANCH   3   8
ATOM      8  C   LIG    1       41.399   6.250  25.704  0.00  0.00    +0.330 C 
BRANCH   8  12
ATOM      9  C   LIG    1       36.627   4.947  26.491  0.00  0.00    +0.250 C 
ATOM     10  C   LIG    1       37.912   5.436  25.873  0.00  0.00    +0.180 A 
ATOM     11  N   LIG    1       39.086   5.494  26.454  0.00  0.00    -0.480 NA
ATOM     12  C   LIG    1       39.925   5.990  25.526  0.00  0.00    +0.170 A 
ATOM     13  N   LIG    1       39.231   6.204  24.448  0.00  0.00    -0.360 NA
ATOM     14  O   LIG    1       38.073   5.887  24.625  0.00  0.00    +0.080 OA
ENDBRANCH   8  12
ENDBRANCH   3   8
ENDBRANCH   2   6
ENDBRANCH   1   2
BRANCH   1  15
ATOM     15  C   LIG    1       45.990   4.391  28.309  0.00  0.00    +0.150 C 
BRANCH  15  16
ATOM     16  C   LIG    1       46.449   5.261  27.168  0.00  0.00    -0.060 A 
ATOM     17  C   LIG    1       45.569   5.590  26.153  0.00  0.00    +0.040 A 
ATOM     18  C   LIG    1       45.985   6.387  25.107  0.00  0.00    +0.060 A 
ATOM     19  C   LIG    1       47.294   6.861  25.073  0.00  0.00    -0.010 A 
ATOM     20  C   LIG    1       48.177   6.527  26.098  0.00  0.00    +0.060 A 
ATOM     21  C   LIG    1       47.749   5.733  27.143  0.00  0.00    +0.040 A 
BRANCH  19  22
ATOM     22  C   LIG    1       47.747   7.719  23.950  0.00  0.00    +0.210 A 
ATOM     23  N   LIG    1       47.147   8.800  23.493  0.00  0.00    -0.290 NA
ATOM     24  N   LIG    1       47.851   9.258  22.515  0.00  0.00    -0.220 N 
ATOM     25  H   LIG    1       47.640  10.049  21.994  0.00  0.00    +0.480 HD
ATOM     26  N   LIG    1       48.877   8.501  22.338  0.00  0.00    -0.050 NA
ATOM     27  N   LIG    1       48.849   7.549  23.206  0.00  0.00    -0.270 NA
ENDBRANCH  19  22
ENDBRANCH  15  16
ENDBRANCH   1  15
TORSDOF 7
ENDMDL
MODEL 7
REMARK VINA RESULT:     -10.6      6.748      8.200
REMARK                            x       y       z     vdW  Elec       q    Type
REMARK                         _______ _______ _______ _____ _____    ______ ____
ROOT
ATOM      1  S   LIG    1       47.943   6.895  23.510  0.00  0.00    -0.200 S 
ENDROOT
BRANCH   1   2
ATOM      2  C   LIG    1       46.549   7.979  23.927  0.00  0.00    +0.240 C 
BRANCH   2   6
ATOM      3  C   LIG    1       43.940   5.849  25.169  0.00  0.00    +0.170 A 
ATOM      4  N   LIG    1       43.462   6.252  24.030  0.00  0.00    -0.360 NA
ATOM      5  O   LIG    1       44.250   6.995  23.483  0.00  0.00    +0.100 OA
ATOM      6  C   LIG    1       45.339   7.141  24.244  0.00  0.00    +0.190 A 
ATOM      7  N   LIG    1       45.149   6.419  25.322  0.00  0.00    -0.450 NA
BRANCH   3   8
ATOM      8  C   LIG    1       43.263   4.918  26.141  0.00  0.00    +0.330 C 
BRANCH   8  12
ATOM      9  C   LIG    1       38.502   6.456  25.917  0.00  0.00    +0.250 C 
ATOM     10  C   LIG    1       39.764   5.636  25.841  0.00  0.00    +0.180 A 
ATOM     11  N   LIG    1       40.973   6.032  26.157  0.00  0.00    -0.480 NA
ATOM     12  C   LIG    1       41.771   4.972  25.931  0.00  0.00    +0.170 A 
ATOM     13  N   LIG    1       41.020   4.004  25.497  0.00  0.00    -0.360 NA
ATOM     14  O   LIG    1       39.862   4.364  25.444  0.00  0.00    +0.080 OA
ENDBRANCH   8  12
ENDBRANCH   3   8
ENDBRANCH   2   6
ENDBRANCH   1   2
BRANCH   1  15
ATOM     15  C   LIG    1       49.142   7.246  24.825  0.00  0.00    +0.150 C 
BRANCH  15  16
ATOM     16  C   LIG    1       49.032   6.194  25.898  0.00  0.00    -0.060 A 
ATOM     17  C   LIG    1       49.849   5.078  25.857  0.00  0.00    +0.040 A 
ATOM     18  C   LIG    1       49.752   4.112  26.837  0.00  0.00    +0.060 A 
ATOM     19  C   LIG    1       48.830   4.262  27.870  0.00  0.00    -0.010 A 
ATOM     20  C   LIG    1       48.010   5.387  27.908  0.00  0.00    +0.060 A 
ATOM     21  C   LIG    1       48.118   6.350  26.924  0.00  0.00    +0.040 A 
BRANCH  19  22
ATOM     22  C   LIG    1       48.722   3.226  28.928  0.00  0.00    +0.210 A 
ATOM     23  N   LIG    1       47.610   2.704  29.408  0.00  0.00    -0.290 NA
ATOM     24  N   LIG    1       47.936   1.842  30.309  0.00  0.00    -0.220 N 
ATOM     25  H   LIG    1       47.314   1.307  30.826  0.00  0.00    +0.480 HD
ATOM     26  N   LIG    1       49.219   1.803  30.416  0.00  0.00    -0.050 NA
ATOM     27  N   LIG    1       49.734   2.636  29.578  0.00  0.00    -0.270 NA
ENDBRANCH  19  22
ENDBRANCH  15  16
ENDBRANCH   1  15
TORSDOF 7
ENDMDL
MODEL 8
REMARK VINA RESULT:     -10.5      5.952      7.343
REMARK                            x       y       z     vdW  Elec       q    Type
REMARK                         _______ _______ _______ _____ _____    ______ ____
ROOT
ATOM      1  S   LIG    1       48.130   4.078  28.534  0.00  0.00    -0.200 S 
ENDROOT
BRANCH   1   2
ATOM      2  C   LIG    1       49.226   4.430  27.131  0.00  0.00    +0.240 C 
BRANCH   2   6
ATOM      3  C   LIG    1       47.831   7.085  25.157  0.00  0.00    +0.170 A 
ATOM      4  N   LIG    1       48.593   7.721  25.995  0.00  0.00    -0.360 NA
ATOM      5  O   LIG    1       49.143   6.939  26.742  0.00  0.00    +0.100 OA
ATOM      6  C   LIG    1       48.771   5.690  26.443  0.00  0.00    +0.190 A 
ATOM      7  N   LIG    1       47.932   5.773  25.438  0.00  0.00    -0.450 NA
BRANCH   3   8
ATOM      8  C   LIG    1       46.984   7.703  24.075  0.00  0.00    +0.330 C 
BRANCH   8  12
ATOM      9  C   LIG    1       42.360   5.793  23.839  0.00  0.00    +0.250 C 
ATOM     10  C   LIG    1       43.582   6.585  24.230  0.00  0.00    +0.180 A 
ATOM     11  N   LIG    1       44.764   6.526  23.664  0.00  0.00    -0.480 NA
ATOM     12  C   LIG    1       45.532   7.401  24.340  0.00  0.00    +0.170 A 
ATOM     13  N   LIG    1       44.791   7.936  25.265  0.00  0.00    -0.360 NA
ATOM     14  O   LIG    1       43.666   7.485  25.214  0.00  0.00    +0.080 OA
ENDBRANCH   8  12
ENDBRANCH   3   8
ENDBRANCH   2   6
ENDBRANCH   1   2
BRANCH   1  15
ATOM     15  C   LIG    1       47.292   5.664  28.806  0.00  0.00    +0.150 C 
BRANCH  15  16
ATOM     16  C   LIG    1       45.854   5.553  28.370  0.00  0.00    -0.060 A 
ATOM     17  C   LIG    1       44.872   6.252  29.048  0.00  0.00    +0.040 A 
ATOM     18  C   LIG    1       43.553   6.154  28.652  0.00  0.00    +0.060 A 
ATOM     19  C   LIG    1       43.212   5.348  27.568  0.00  0.00    -0.010 A 
ATOM     20  C   LIG    1       44.205   4.645  26.889  0.00  0.00    +0.060 A 
ATOM     21  C   LIG    1       45.521   4.755  27.290  0.00  0.00    +0.040 A 
BRANCH  19  22
ATOM     22  C   LIG    1       41.796   5.239  27.138  0.00  0.00    +0.210 A 
ATOM     23  N   LIG    1       40.894   6.201  27.144  0.00  0.00    -0.290 NA
ATOM     24  N   LIG    1       39.789   5.709  26.699  0.00  0.00    -0.220 N 
ATOM     25  H   LIG    1       38.958   6.198  26.596  0.00  0.00    +0.480 HD
ATOM     26  N   LIG    1       39.962   4.465  26.412  0.00  0.00    -0.050 NA
ATOM     27  N   LIG    1       41.185   4.144  26.663  0.00  0.00    -0.270 NA
ENDBRANCH  19  22
ENDBRANCH  15  16
ENDBRANCH   1  15
TORSDOF 7
ENDMDL
MODEL 9
REMARK VINA RESULT:     -10.0      2.676      8.490
REMARK                            x       y       z     vdW  Elec       q    Type
REMARK                         _______ _______ _______ _____ _____    ______ ____
ROOT
ATOM      1  S   LIG    1       45.270   5.412  28.266  0.00  0.00    -0.200 S 
ENDROOT
BRANCH   1   2
ATOM      2  C   LIG    1       44.271   3.900  28.363  0.00  0.00    +0.240 C 
BRANCH   2   6
ATOM      3  C   LIG    1       43.140   2.966  31.640  0.00  0.00    +0.170 A 
ATOM      4  N   LIG    1       42.874   4.237  31.596  0.00  0.00    -0.360 NA
ATOM      5  O   LIG    1       43.207   4.701  30.526  0.00  0.00    +0.100 OA
ATOM      6  C   LIG    1       43.735   3.740  29.761  0.00  0.00    +0.190 A 
ATOM      7  N   LIG    1       43.702   2.633  30.463  0.00  0.00    -0.450 NA
BRANCH   3   8
ATOM      8  C   LIG    1       42.876   2.038  32.797  0.00  0.00    +0.330 C 
BRANCH   8  12
ATOM      9  C   LIG    1       39.061   3.403  35.741  0.00  0.00    +0.250 C 
ATOM     10  C   LIG    1       40.401   3.308  35.058  0.00  0.00    +0.180 A 
ATOM     11  N   LIG    1       40.743   2.453  34.125  0.00  0.00    -0.480 NA
ATOM     12  C   LIG    1       42.021   2.743  33.820  0.00  0.00    +0.170 A 
ATOM     13  N   LIG    1       42.384   3.741  34.569  0.00  0.00    -0.360 NA
ATOM     14  O   LIG    1       41.465   4.084  35.284  0.00  0.00    +0.080 OA
ENDBRANCH   8  12
ENDBRANCH   3   8
ENDBRANCH   2   6
ENDBRANCH   1   2
BRANCH   1  15
ATOM     15  C   LIG    1       44.894   6.044  26.608  0.00  0.00    +0.150 C 
BRANCH  15  16
ATOM     16  C   LIG    1       43.418   5.903  26.340  0.00  0.00    -0.060 A 
ATOM     17  C   LIG    1       42.982   5.199  25.232  0.00  0.00    +0.040 A 
ATOM     18  C   LIG    1       41.632   5.067  24.983  0.00  0.00    +0.060 A 
ATOM     19  C   LIG    1       40.706   5.644  25.849  0.00  0.00    -0.010 A 
ATOM     20  C   LIG    1       41.150   6.353  26.963  0.00  0.00    +0.060 A 
ATOM     21  C   LIG    1       42.504   6.475  27.206  0.00  0.00    +0.040 A 
BRANCH  19  22
ATOM     22  C   LIG    1       39.252   5.505  25.586  0.00  0.00    +0.210 A 
ATOM     23  N   LIG    1       38.396   4.767  26.264  0.00  0.00    -0.290 NA
ATOM     24  N   LIG    1       37.234   4.914  25.725  0.00  0.00    -0.220 N 
ATOM     25  H   LIG    1       36.418   4.484  26.025  0.00  0.00    +0.480 HD
ATOM     26  N   LIG    1       37.328   5.723  24.727  0.00  0.00    -0.050 NA
ATOM     27  N   LIG    1       38.552   6.111  24.616  0.00  0.00    -0.270 NA
ENDBRANCH  19  22
ENDBRANCH  15  16
ENDBRANCH   1  15
TORSDOF 7
ENDMDL
####
 1r4l_rec.pdbqt&&&&ZINC000819988027.pdbqt
MODEL 1
REMARK VINA RESULT:     -12.6      0.000      0.000
REMARK                            x       y       z     vdW  Elec       q    Type
REMARK                         _______ _______ _______ _____ _____    ______ ____
ROOT
ATOM      1  C   LIG    1       43.408   3.657  29.385  0.00  0.00    +0.510 C 
ATOM      2  N   LIG    1       43.606   4.004  30.672  0.00  0.00    -0.730 N 
ATOM      3  H   LIG    1       43.600   4.939  30.929  0.00  0.00    +0.400 HD
ATOM      4  O   LIG    1       43.414   2.488  29.064  0.00  0.00    -0.520 OA
ENDROOT
BRANCH   1   5
ATOM      5  C   LIG    1       43.178   4.723  28.345  0.00  0.00    +0.210 C 
BRANCH   5   6
ATOM      6  N   LIG    1       42.113   4.292  27.428  0.00  0.00    -0.660 NA
ATOM      7  H   LIG    1       41.327   3.917  27.937  0.00  0.00    +0.360 HD
BRANCH   6   9
ATOM      8  C   LIG    1       41.720   6.707  27.334  0.00  0.00    +0.040 C 
ATOM      9  C   LIG    1       41.696   5.393  26.550  0.00  0.00    +0.100 C 
ATOM     10  C   LIG    1       42.655   5.490  25.363  0.00  0.00    +0.070 C 
BRANCH   9  11
ATOM     11  C   LIG    1       40.299   5.133  26.049  0.00  0.00    +0.530 C 
ATOM     12  N   LIG    1       39.284   5.927  26.444  0.00  0.00    -0.660 N 
ATOM     13  H   LIG    1       39.439   6.623  27.101  0.00  0.00    +0.420 HD
ATOM     14  O   LIG    1       40.088   4.209  25.292  0.00  0.00    -0.520 OA
BRANCH  12  15
ATOM     15  C   LIG    1       38.004   5.746  25.905  0.00  0.00    +0.140 A 
ATOM     16  C   LIG    1       37.623   6.446  24.768  0.00  0.00    -0.010 A 
ATOM     17  C   LIG    1       36.361   6.266  24.238  0.00  0.00    +0.030 A 
ATOM     18  C   LIG    1       35.476   5.388  24.840  0.00  0.00    -0.010 A 
ATOM     19  C   LIG    1       35.852   4.690  25.973  0.00  0.00    +0.020 A 
ATOM     20  C   LIG    1       37.116   4.862  26.503  0.00  0.00    +0.020 A 
ENDBRANCH  12  15
ENDBRANCH   9  11
ENDBRANCH   6   9
ENDBRANCH   5   6
ENDBRANCH   1   5
BRANCH   2  21
ATOM     21  C   LIG    1       43.829   2.968  31.684  0.00  0.00    +0.320 C 
BRANCH  21  22
ATOM     22  C   LIG    1       42.782   3.084  32.761  0.00  0.00    -0.090 A 
ATOM     23  C   LIG    1       42.081   1.962  33.166  0.00  0.00    +0.030 A 
ATOM     24  C   LIG    1       41.121   2.063  34.152  0.00  0.00    +0.060 A 
ATOM     25  C   LIG    1       40.858   3.299  34.740  0.00  0.00    -0.010 A 
ATOM     26  C   LIG    1       41.565   4.425  34.328  0.00  0.00    +0.060 A 
ATOM     27  C   LIG    1       42.527   4.312  33.344  0.00  0.00    +0.030 A 
BRANCH  25  28
ATOM     28  C   LIG    1       39.826   3.413  35.801  0.00  0.00    +0.210 A 
ATOM     29  N   LIG    1       39.845   2.831  36.983  0.00  0.00    -0.290 NA
ATOM     30  N   LIG    1       38.775   3.178  37.612  0.00  0.00    -0.220 N 
ATOM     31  H   LIG    1       38.532   2.892  38.506  0.00  0.00    +0.480 HD
ATOM     32  N   LIG    1       38.078   3.962  36.865  0.00  0.00    -0.040 NA
ATOM     33  N   LIG    1       38.696   4.134  35.747  0.00  0.00    -0.270 NA
ENDBRANCH  25  28
ENDBRANCH  21  22
ENDBRANCH   2  21
TORSDOF 8
ENDMDL
MODEL 2
REMARK VINA RESULT:     -12.6      0.160      1.269
REMARK                            x       y       z     vdW  Elec       q    Type
REMARK                         _______ _______ _______ _____ _____    ______ ____
ROOT
ATOM      1  C   LIG    1       43.327   3.703  29.564  0.00  0.00    +0.510 C 
ATOM      2  N   LIG    1       43.676   4.057  30.817  0.00  0.00    -0.730 N 
ATOM      3  H   LIG    1       43.792   4.994  31.041  0.00  0.00    +0.400 HD
ATOM      4  O   LIG    1       43.180   2.533  29.284  0.00  0.00    -0.520 OA
ENDROOT
BRANCH   1   5
ATOM      5  C   LIG    1       43.118   4.762  28.513  0.00  0.00    +0.210 C 
BRANCH   5   6
ATOM      6  N   LIG    1       42.164   4.273  27.507  0.00  0.00    -0.660 NA
ATOM      7  H   LIG    1       41.348   3.875  27.946  0.00  0.00    +0.360 HD
BRANCH   6   9
ATOM      8  C   LIG    1       41.858   6.692  27.287  0.00  0.00    +0.040 C 
ATOM      9  C   LIG    1       41.792   5.341  26.571  0.00  0.00    +0.100 C 
ATOM     10  C   LIG    1       42.761   5.344  25.387  0.00  0.00    +0.070 C 
BRANCH   9  11
ATOM     11  C   LIG    1       40.390   5.105  26.072  0.00  0.00    +0.530 C 
ATOM     12  N   LIG    1       39.392   5.928  26.454  0.00  0.00    -0.660 N 
ATOM     13  H   LIG    1       39.563   6.630  27.100  0.00  0.00    +0.420 HD
ATOM     14  O   LIG    1       40.158   4.175  25.329  0.00  0.00    -0.520 OA
BRANCH  12  15
ATOM     15  C   LIG    1       38.109   5.768  25.916  0.00  0.00    +0.140 A 
ATOM     16  C   LIG    1       37.214   4.885  26.505  0.00  0.00    -0.010 A 
ATOM     17  C   LIG    1       35.949   4.729  25.973  0.00  0.00    +0.030 A 
ATOM     18  C   LIG    1       35.574   5.451  24.855  0.00  0.00    -0.010 A 
ATOM     19  C   LIG    1       36.464   6.331  24.266  0.00  0.00    +0.020 A 
ATOM     20  C   LIG    1       37.727   6.496  24.798  0.00  0.00    +0.020 A 
ENDBRANCH  12  15
ENDBRANCH   9  11
ENDBRANCH   6   9
ENDBRANCH   5   6
ENDBRANCH   1   5
BRANCH   2  21
ATOM     21  C   LIG    1       43.878   3.028  31.840  0.00  0.00    +0.320 C 
BRANCH  21  22
ATOM     22  C   LIG    1       42.809   3.151  32.894  0.00  0.00    -0.090 A 
ATOM     23  C   LIG    1       42.647   4.344  33.577  0.00  0.00    +0.030 A 
ATOM     24  C   LIG    1       41.669   4.461  34.543  0.00  0.00    +0.060 A 
ATOM     25  C   LIG    1       40.843   3.376  34.831  0.00  0.00    -0.010 A 
ATOM     26  C   LIG    1       41.011   2.178  34.141  0.00  0.00    +0.060 A 
ATOM     27  C   LIG    1       41.989   2.073  33.172  0.00  0.00    +0.030 A 
BRANCH  25  28
ATOM     28  C   LIG    1       39.790   3.497  35.869  0.00  0.00    +0.210 A 
ATOM     29  N   LIG    1       39.839   3.026  37.099  0.00  0.00    -0.290 NA
ATOM     30  N   LIG    1       38.734   3.336  37.685  0.00  0.00    -0.220 N 
ATOM     31  H   LIG    1       38.502   3.112  38.600  0.00  0.00    +0.480 HD
ATOM     32  N   LIG    1       37.986   3.989  36.866  0.00  0.00    -0.040 NA
ATOM     33  N   LIG    1       38.605   4.113  35.741  0.00  0.00    -0.270 NA
ENDBRANCH  25  28
ENDBRANCH  21  22
ENDBRANCH   2  21
TORSDOF 8
ENDMDL
MODEL 3
REMARK VINA RESULT:     -11.1      2.370      5.119
REMARK                            x       y       z     vdW  Elec       q    Type
REMARK                         _______ _______ _______ _____ _____    ______ ____
ROOT
ATOM      1  C   LIG    1       43.617   3.685  29.837  0.00  0.00    +0.510 C 
ATOM      2  N   LIG    1       43.771   4.063  31.122  0.00  0.00    -0.730 N 
ATOM      3  H   LIG    1       43.748   5.004  31.356  0.00  0.00    +0.400 HD
ATOM      4  O   LIG    1       43.643   2.509  29.544  0.00  0.00    -0.520 OA
ENDROOT
BRANCH   1   5
ATOM      5  C   LIG    1       43.411   4.724  28.766  0.00  0.00    +0.210 C 
BRANCH   5   6
ATOM      6  N   LIG    1       42.335   4.292  27.863  0.00  0.00    -0.660 NA
ATOM      7  H   LIG    1       41.448   4.265  28.344  0.00  0.00    +0.360 HD
BRANCH   6   9
ATOM      8  C   LIG    1       41.091   4.716  25.797  0.00  0.00    +0.040 C 
ATOM      9  C   LIG    1       42.265   5.154  26.676  0.00  0.00    +0.100 C 
ATOM     10  C   LIG    1       42.062   6.606  27.111  0.00  0.00    +0.070 C 
BRANCH   9  11
ATOM     11  C   LIG    1       43.548   5.037  25.895  0.00  0.00    +0.530 C 
ATOM     12  N   LIG    1       44.549   5.914  26.111  0.00  0.00    -0.660 N 
ATOM     13  H   LIG    1       44.420   6.658  26.719  0.00  0.00    +0.420 HD
ATOM     14  O   LIG    1       43.680   4.157  25.071  0.00  0.00    -0.520 OA
BRANCH  12  15
ATOM     15  C   LIG    1       45.776   5.749  25.456  0.00  0.00    +0.140 A 
ATOM     16  C   LIG    1       46.870   5.245  26.145  0.00  0.00    -0.010 A 
ATOM     17  C   LIG    1       48.079   5.083  25.498  0.00  0.00    +0.030 A 
ATOM     18  C   LIG    1       48.200   5.424  24.162  0.00  0.00    -0.010 A 
ATOM     19  C   LIG    1       47.111   5.928  23.473  0.00  0.00    +0.020 A 
ATOM     20  C   LIG    1       45.899   6.084  24.114  0.00  0.00    +0.020 A 
ENDBRANCH  12  15
ENDBRANCH   9  11
ENDBRANCH   6   9
ENDBRANCH   5   6
ENDBRANCH   1   5
BRANCH   2  21
ATOM     21  C   LIG    1       43.970   3.053  32.164  0.00  0.00    +0.320 C 
BRANCH  21  22
ATOM     22  C   LIG    1       42.846   3.135  33.164  0.00  0.00    -0.090 A 
ATOM     23  C   LIG    1       42.455   4.365  33.663  0.00  0.00    +0.030 A 
ATOM     24  C   LIG    1       41.426   4.445  34.579  0.00  0.00    +0.060 A 
ATOM     25  C   LIG    1       40.781   3.285  35.001  0.00  0.00    -0.010 A 
ATOM     26  C   LIG    1       41.179   2.050  34.496  0.00  0.00    +0.060 A 
ATOM     27  C   LIG    1       42.205   1.981  33.576  0.00  0.00    +0.030 A 
BRANCH  25  28
ATOM     28  C   LIG    1       39.674   3.366  35.987  0.00  0.00    +0.210 A 
ATOM     29  N   LIG    1       39.538   2.642  37.080  0.00  0.00    -0.290 NA
ATOM     30  N   LIG    1       38.451   3.010  37.665  0.00  0.00    -0.220 N 
ATOM     31  H   LIG    1       38.106   2.641  38.493  0.00  0.00    +0.480 HD
ATOM     32  N   LIG    1       37.892   3.944  36.977  0.00  0.00    -0.040 NA
ATOM     33  N   LIG    1       38.619   4.193  35.942  0.00  0.00    -0.270 NA
ENDBRANCH  25  28
ENDBRANCH  21  22
ENDBRANCH   2  21
TORSDOF 8
ENDMDL
MODEL 4
REMARK VINA RESULT:     -10.6      5.756      7.313
REMARK                            x       y       z     vdW  Elec       q    Type
REMARK                         _______ _______ _______ _____ _____    ______ ____
ROOT
ATOM      1  C   LIG    1       44.409   6.703  24.660  0.00  0.00    +0.510 C 
ATOM      2  N   LIG    1       45.417   5.820  24.516  0.00  0.00    -0.730 N 
ATOM      3  H   LIG    1       45.225   4.898  24.282  0.00  0.00    +0.400 HD
ATOM      4  O   LIG    1       44.649   7.855  24.951  0.00  0.00    -0.520 OA
ENDROOT
BRANCH   1   5
ATOM      5  C   LIG    1       42.984   6.258  24.457  0.00  0.00    +0.210 C 
BRANCH   5   6
ATOM      6  N   LIG    1       42.119   6.916  25.446  0.00  0.00    -0.660 NA
ATOM      7  H   LIG    1       41.371   7.420  24.994  0.00  0.00    +0.360 HD
BRANCH   6   9
ATOM      8  C   LIG    1       42.505   4.717  26.454  0.00  0.00    +0.040 C 
ATOM      9  C   LIG    1       41.591   5.944  26.413  0.00  0.00    +0.100 C 
ATOM     10  C   LIG    1       41.535   6.584  27.801  0.00  0.00    +0.070 C 
BRANCH   9  11
ATOM     11  C   LIG    1       40.205   5.524  25.996  0.00  0.00    +0.530 C 
ATOM     12  N   LIG    1       39.145   6.296  26.308  0.00  0.00    -0.660 N 
ATOM     13  H   LIG    1       39.266   7.087  26.857  0.00  0.00    +0.420 HD
ATOM     14  O   LIG    1       40.043   4.491  25.383  0.00  0.00    -0.520 OA
BRANCH  12  15
ATOM     15  C   LIG    1       37.871   5.957  25.840  0.00  0.00    +0.140 A 
ATOM     16  C   LIG    1       37.361   6.571  24.704  0.00  0.00    -0.010 A 
ATOM     17  C   LIG    1       36.103   6.234  24.243  0.00  0.00    +0.030 A 
ATOM     18  C   LIG    1       35.351   5.286  24.913  0.00  0.00    -0.010 A 
ATOM     19  C   LIG    1       35.857   4.672  26.046  0.00  0.00    +0.020 A 
ATOM     20  C   LIG    1       37.116   5.000  26.506  0.00  0.00    +0.020 A 
ENDBRANCH  12  15
ENDBRANCH   9  11
ENDBRANCH   6   9
ENDBRANCH   5   6
ENDBRANCH   1   5
BRANCH   2  21
ATOM     21  C   LIG    1       46.803   6.252  24.713  0.00  0.00    +0.320 C 
BRANCH  21  22
ATOM     22  C   LIG    1       47.398   5.514  25.883  0.00  0.00    -0.090 A 
ATOM     23  C   LIG    1       46.641   5.303  27.023  0.00  0.00    +0.030 A 
ATOM     24  C   LIG    1       47.182   4.626  28.098  0.00  0.00    +0.060 A 
ATOM     25  C   LIG    1       48.492   4.157  28.034  0.00  0.00    -0.010 A 
ATOM     26  C   LIG    1       49.249   4.373  26.886  0.00  0.00    +0.060 A 
ATOM     27  C   LIG    1       48.697   5.045  25.814  0.00  0.00    +0.030 A 
BRANCH  25  28
ATOM     28  C   LIG    1       49.078   3.429  29.188  0.00  0.00    +0.210 A 
ATOM     29  N   LIG    1       49.118   3.839  30.440  0.00  0.00    -0.290 NA
ATOM     30  N   LIG    1       49.706   2.928  31.135  0.00  0.00    -0.220 N 
ATOM     31  H   LIG    1       49.871   2.971  32.090  0.00  0.00    +0.480 HD
ATOM     32  N   LIG    1       50.041   1.953  30.364  0.00  0.00    -0.040 NA
ATOM     33  N   LIG    1       49.665   2.223  29.161  0.00  0.00    -0.270 NA
ENDBRANCH  25  28
ENDBRANCH  21  22
ENDBRANCH   2  21
TORSDOF 8
ENDMDL
MODEL 5
REMARK VINA RESULT:     -10.6      5.874      7.354
REMARK                            x       y       z     vdW  Elec       q    Type
REMARK                         _______ _______ _______ _____ _____    ______ ____
ROOT
ATOM      1  C   LIG    1       44.170   6.447  24.608  0.00  0.00    +0.510 C 
ATOM      2  N   LIG    1       45.231   5.616  24.596  0.00  0.00    -0.730 N 
ATOM      3  H   LIG    1       45.102   4.666  24.448  0.00  0.00    +0.400 HD
ATOM      4  O   LIG    1       44.332   7.634  24.791  0.00  0.00    -0.520 OA
ENDROOT
BRANCH   1   5
ATOM      5  C   LIG    1       42.783   5.900  24.392  0.00  0.00    +0.210 C 
BRANCH   5   6
ATOM      6  N   LIG    1       41.804   6.766  25.064  0.00  0.00    -0.660 NA
ATOM      7  H   LIG    1       41.204   7.221  24.392  0.00  0.00    +0.360 HD
BRANCH   6   9
ATOM      8  C   LIG    1       41.403   4.531  25.979  0.00  0.00    +0.040 C 
ATOM      9  C   LIG    1       41.018   6.010  26.047  0.00  0.00    +0.100 C 
ATOM     10  C   LIG    1       41.303   6.547  27.450  0.00  0.00    +0.070 C 
BRANCH   9  11
ATOM     11  C   LIG    1       39.550   6.161  25.739  0.00  0.00    +0.530 C 
ATOM     12  N   LIG    1       38.662   6.292  26.744  0.00  0.00    -0.660 N 
ATOM     13  H   LIG    1       38.957   6.222  27.665  0.00  0.00    +0.420 HD
ATOM     14  O   LIG    1       39.169   6.162  24.588  0.00  0.00    -0.520 OA
BRANCH  12  15
ATOM     15  C   LIG    1       37.312   6.527  26.457  0.00  0.00    +0.140 A 
ATOM     16  C   LIG    1       36.380   5.510  26.612  0.00  0.00    -0.010 A 
ATOM     17  C   LIG    1       35.049   5.745  26.329  0.00  0.00    +0.030 A 
ATOM     18  C   LIG    1       34.643   6.993  25.892  0.00  0.00    -0.010 A 
ATOM     19  C   LIG    1       35.570   8.009  25.736  0.00  0.00    +0.020 A 
ATOM     20  C   LIG    1       36.901   7.781  26.024  0.00  0.00    +0.020 A 
ENDBRANCH  12  15
ENDBRANCH   9  11
ENDBRANCH   6   9
ENDBRANCH   5   6
ENDBRANCH   1   5
BRANCH   2  21
ATOM     21  C   LIG    1       46.580   6.148  24.805  0.00  0.00    +0.320 C 
BRANCH  21  22
ATOM     22  C   LIG    1       47.224   5.441  25.969  0.00  0.00    -0.090 A 
ATOM     23  C   LIG    1       48.541   5.025  25.882  0.00  0.00    +0.030 A 
ATOM     24  C   LIG    1       49.135   4.378  26.946  0.00  0.00    +0.060 A 
ATOM     25  C   LIG    1       48.406   4.142  28.109  0.00  0.00    -0.010 A 
ATOM     26  C   LIG    1       47.081   4.561  28.191  0.00  0.00    +0.060 A 
ATOM     27  C   LIG    1       46.498   5.213  27.124  0.00  0.00    +0.030 A 
BRANCH  25  28
ATOM     28  C   LIG    1       49.041   3.445  29.256  0.00  0.00    +0.210 A 
ATOM     29  N   LIG    1       49.127   3.887  30.495  0.00  0.00    -0.290 NA
ATOM     30  N   LIG    1       49.746   2.996  31.190  0.00  0.00    -0.220 N 
ATOM     31  H   LIG    1       49.949   3.063  32.136  0.00  0.00    +0.480 HD
ATOM     32  N   LIG    1       50.056   2.003  30.430  0.00  0.00    -0.040 NA
ATOM     33  N   LIG    1       49.632   2.242  29.236  0.00  0.00    -0.270 NA
ENDBRANCH  25  28
ENDBRANCH  21  22
ENDBRANCH   2  21
TORSDOF 8
ENDMDL
MODEL 6
REMARK VINA RESULT:     -10.5      3.640      6.202
REMARK                            x       y       z     vdW  Elec       q    Type
REMARK                         _______ _______ _______ _____ _____    ______ ____
ROOT
ATOM      1  C   LIG    1       43.624   4.653  29.667  0.00  0.00    +0.510 C 
ATOM      2  N   LIG    1       43.135   3.723  30.512  0.00  0.00    -0.730 N 
ATOM      3  H   LIG    1       42.346   3.214  30.268  0.00  0.00    +0.400 HD
ATOM      4  O   LIG    1       44.611   5.288  29.970  0.00  0.00    -0.520 OA
ENDROOT
BRANCH   1   5
ATOM      5  C   LIG    1       42.945   4.901  28.345  0.00  0.00    +0.210 C 
BRANCH   5   6
ATOM      6  N   LIG    1       43.751   4.320  27.262  0.00  0.00    -0.660 NA
ATOM      7  H   LIG    1       43.270   3.546  26.830  0.00  0.00    +0.360 HD
BRANCH   6   9
ATOM      8  C   LIG    1       43.733   4.844  24.870  0.00  0.00    +0.040 C 
ATOM      9  C   LIG    1       44.110   5.340  26.268  0.00  0.00    +0.100 C 
ATOM     10  C   LIG    1       43.356   6.635  26.570  0.00  0.00    +0.070 C 
BRANCH   9  11
ATOM     11  C   LIG    1       45.594   5.596  26.326  0.00  0.00    +0.530 C 
ATOM     12  N   LIG    1       46.341   5.485  25.210  0.00  0.00    -0.660 N 
ATOM     13  H   LIG    1       45.936   5.175  24.384  0.00  0.00    +0.420 HD
ATOM     14  O   LIG    1       46.116   5.902  27.377  0.00  0.00    -0.520 OA
BRANCH  12  15
ATOM     15  C   LIG    1       47.701   5.815  25.242  0.00  0.00    +0.140 A 
ATOM     16  C   LIG    1       48.637   4.873  25.645  0.00  0.00    -0.010 A 
ATOM     17  C   LIG    1       49.977   5.201  25.675  0.00  0.00    +0.030 A 
ATOM     18  C   LIG    1       50.389   6.469  25.305  0.00  0.00    -0.010 A 
ATOM     19  C   LIG    1       49.458   7.411  24.903  0.00  0.00    +0.020 A 
ATOM     20  C   LIG    1       48.117   7.085  24.865  0.00  0.00    +0.020 A 
ENDBRANCH  12  15
ENDBRANCH   9  11
ENDBRANCH   6   9
ENDBRANCH   5   6
ENDBRANCH   1   5
BRANCH   2  21
ATOM     21  C   LIG    1       43.796   3.481  31.796  0.00  0.00    +0.320 C 
BRANCH  21  22
ATOM     22  C   LIG    1       42.765   3.461  32.895  0.00  0.00    -0.090 A 
ATOM     23  C   LIG    1       42.024   2.315  33.126  0.00  0.00    +0.030 A 
ATOM     24  C   LIG    1       41.079   2.292  34.131  0.00  0.00    +0.060 A 
ATOM     25  C   LIG    1       40.871   3.426  34.914  0.00  0.00    -0.010 A 
ATOM     26  C   LIG    1       41.618   4.576  34.677  0.00  0.00    +0.060 A 
ATOM     27  C   LIG    1       42.565   4.587  33.673  0.00  0.00    +0.030 A 
BRANCH  25  28
ATOM     28  C   LIG    1       39.855   3.406  35.997  0.00  0.00    +0.210 A 
ATOM     29  N   LIG    1       39.915   2.719  37.120  0.00  0.00    -0.290 NA
ATOM     30  N   LIG    1       38.846   2.969  37.793  0.00  0.00    -0.220 N 
ATOM     31  H   LIG    1       38.629   2.594  38.662  0.00  0.00    +0.480 HD
ATOM     32  N   LIG    1       38.109   3.792  37.133  0.00  0.00    -0.040 NA
ATOM     33  N   LIG    1       38.701   4.088  36.026  0.00  0.00    -0.270 NA
ENDBRANCH  25  28
ENDBRANCH  21  22
ENDBRANCH   2  21
TORSDOF 8
ENDMDL
MODEL 7
REMARK VINA RESULT:     -10.5      3.531      8.837
REMARK                            x       y       z     vdW  Elec       q    Type
REMARK                         _______ _______ _______ _____ _____    ______ ____
ROOT
ATOM      1  C   LIG    1       46.375   6.633  29.538  0.00  0.00    +0.510 C 
ATOM      2  N   LIG    1       45.220   6.159  29.030  0.00  0.00    -0.730 N 
ATOM      3  H   LIG    1       44.416   6.160  29.573  0.00  0.00    +0.400 HD
ATOM      4  O   LIG    1       47.381   6.633  28.860  0.00  0.00    -0.520 OA
ENDROOT
BRANCH   1   5
ATOM      5  C   LIG    1       46.417   7.164  30.947  0.00  0.00    +0.210 C 
BRANCH   5   6
ATOM      6  N   LIG    1       45.146   6.865  31.622  0.00  0.00    -0.660 NA
ATOM      7  H   LIG    1       44.747   6.006  31.276  0.00  0.00    +0.360 HD
BRANCH   6   9
ATOM      8  C   LIG    1       46.803   6.613  33.408  0.00  0.00    +0.040 C 
ATOM      9  C   LIG    1       45.322   6.817  33.079  0.00  0.00    +0.100 C 
ATOM     10  C   LIG    1       44.840   8.131  33.696  0.00  0.00    +0.070 C 
BRANCH   9  11
ATOM     11  C   LIG    1       44.521   5.672  33.644  0.00  0.00    +0.530 C 
ATOM     12  N   LIG    1       43.249   5.478  33.242  0.00  0.00    -0.660 N 
ATOM     13  H   LIG    1       42.828   6.112  32.641  0.00  0.00    +0.420 HD
ATOM     14  O   LIG    1       45.019   4.927  34.461  0.00  0.00    -0.520 OA
BRANCH  12  15
ATOM     15  C   LIG    1       42.536   4.361  33.692  0.00  0.00    +0.140 A 
ATOM     16  C   LIG    1       42.660   3.145  33.034  0.00  0.00    -0.010 A 
ATOM     17  C   LIG    1       41.956   2.044  33.480  0.00  0.00    +0.030 A 
ATOM     18  C   LIG    1       41.127   2.152  34.582  0.00  0.00    -0.010 A 
ATOM     19  C   LIG    1       41.001   3.362  35.240  0.00  0.00    +0.020 A 
ATOM     20  C   LIG    1       41.708   4.464  34.802  0.00  0.00    +0.020 A 
ENDBRANCH  12  15
ENDBRANCH   9  11
ENDBRANCH   6   9
ENDBRANCH   5   6
ENDBRANCH   1   5
BRANCH   2  21
ATOM     21  C   LIG    1       45.179   5.643  27.660  0.00  0.00    +0.320 C 
BRANCH  21  22
ATOM     22  C   LIG    1       43.752   5.608  27.179  0.00  0.00    -0.090 A 
ATOM     23  C   LIG    1       42.765   6.259  27.900  0.00  0.00    +0.030 A 
ATOM     24  C   LIG    1       41.456   6.230  27.463  0.00  0.00    +0.060 A 
ATOM     25  C   LIG    1       41.129   5.543  26.296  0.00  0.00    -0.010 A 
ATOM     26  C   LIG    1       42.125   4.889  25.576  0.00  0.00    +0.060 A 
ATOM     27  C   LIG    1       43.432   4.929  26.018  0.00  0.00    +0.030 A 
BRANCH  25  28
ATOM     28  C   LIG    1       39.722   5.509  25.823  0.00  0.00    +0.210 A 
ATOM     29  N   LIG    1       39.197   6.240  24.860  0.00  0.00    -0.290 NA
ATOM     30  N   LIG    1       37.955   5.917  24.751  0.00  0.00    -0.220 N 
ATOM     31  H   LIG    1       37.328   6.303  24.118  0.00  0.00    +0.480 HD
ATOM     32  N   LIG    1       37.675   5.004  25.615  0.00  0.00    -0.040 NA
ATOM     33  N   LIG    1       38.739   4.724  26.287  0.00  0.00    -0.270 NA
ENDBRANCH  25  28
ENDBRANCH  21  22
ENDBRANCH   2  21
TORSDOF 8
ENDMDL
MODEL 8
REMARK VINA RESULT:     -10.5      5.525      7.304
REMARK                            x       y       z     vdW  Elec       q    Type
REMARK                         _______ _______ _______ _____ _____    ______ ____
ROOT
ATOM      1  C   LIG    1       44.738   6.885  24.832  0.00  0.00    +0.510 C 
ATOM      2  N   LIG    1       45.524   5.832  24.534  0.00  0.00    -0.730 N 
ATOM      3  H   LIG    1       45.124   4.977  24.308  0.00  0.00    +0.400 HD
ATOM      4  O   LIG    1       45.237   7.954  25.113  0.00  0.00    -0.520 OA
ENDROOT
BRANCH   1   5
ATOM      5  C   LIG    1       43.238   6.735  24.816  0.00  0.00    +0.210 C 
BRANCH   5   6
ATOM      6  N   LIG    1       42.872   5.409  25.334  0.00  0.00    -0.660 NA
ATOM      7  H   LIG    1       43.694   4.879  25.582  0.00  0.00    +0.360 HD
BRANCH   6   9
ATOM      8  C   LIG    1       42.365   4.528  27.561  0.00  0.00    +0.040 C 
ATOM      9  C   LIG    1       41.955   5.525  26.475  0.00  0.00    +0.100 C 
ATOM     10  C   LIG    1       42.016   6.945  27.037  0.00  0.00    +0.070 C 
BRANCH   9  11
ATOM     11  C   LIG    1       40.550   5.223  26.021  0.00  0.00    +0.530 C 
ATOM     12  N   LIG    1       39.530   6.010  26.420  0.00  0.00    -0.660 N 
ATOM     13  H   LIG    1       39.690   6.729  27.051  0.00  0.00    +0.420 HD
ATOM     14  O   LIG    1       40.336   4.272  25.300  0.00  0.00    -0.520 OA
BRANCH  12  15
ATOM     15  C   LIG    1       38.240   5.788  25.923  0.00  0.00    +0.140 A 
ATOM     16  C   LIG    1       37.797   6.482  24.806  0.00  0.00    -0.010 A 
ATOM     17  C   LIG    1       36.524   6.262  24.317  0.00  0.00    +0.030 A 
ATOM     18  C   LIG    1       35.691   5.350  24.941  0.00  0.00    -0.010 A 
ATOM     19  C   LIG    1       36.130   4.657  26.055  0.00  0.00    +0.020 A 
ATOM     20  C   LIG    1       37.404   4.869  26.543  0.00  0.00    +0.020 A 
ENDBRANCH  12  15
ENDBRANCH   9  11
ENDBRANCH   6   9
ENDBRANCH   5   6
ENDBRANCH   1   5
BRANCH   2  21
ATOM     21  C   LIG    1       46.981   5.978  24.549  0.00  0.00    +0.320 C 
BRANCH  21  22
ATOM     22  C   LIG    1       47.539   5.315  25.782  0.00  0.00    -0.090 A 
ATOM     23  C   LIG    1       48.842   4.848  25.784  0.00  0.00    +0.030 A 
ATOM     24  C   LIG    1       49.358   4.241  26.910  0.00  0.00    +0.060 A 
ATOM     25  C   LIG    1       48.564   4.097  28.046  0.00  0.00    -0.010 A 
ATOM     26  C   LIG    1       47.254   4.567  28.038  0.00  0.00    +0.060 A 
ATOM     27  C   LIG    1       46.749   5.179  26.908  0.00  0.00    +0.030 A 
BRANCH  25  28
ATOM     28  C   LIG    1       49.115   3.443  29.261  0.00  0.00    +0.210 A 
ATOM     29  N   LIG    1       49.086   3.917  30.490  0.00  0.00    -0.290 NA
ATOM     30  N   LIG    1       49.664   3.058  31.258  0.00  0.00    -0.220 N 
ATOM     31  H   LIG    1       49.785   3.152  32.216  0.00  0.00    +0.480 HD
ATOM     32  N   LIG    1       50.058   2.054  30.553  0.00  0.00    -0.040 NA
ATOM     33  N   LIG    1       49.732   2.254  29.321  0.00  0.00    -0.270 NA
ENDBRANCH  25  28
ENDBRANCH  21  22
ENDBRANCH   2  21
TORSDOF 8
ENDMDL
MODEL 9
REMARK VINA RESULT:     -10.5      5.889      9.292
REMARK                            x       y       z     vdW  Elec       q    Type
REMARK                         _______ _______ _______ _____ _____    ______ ____
ROOT
ATOM      1  C   LIG    1       39.311   6.106  26.093  0.00  0.00    +0.510 C 
ATOM      2  N   LIG    1       40.252   6.858  26.696  0.00  0.00    -0.730 N 
ATOM      3  H   LIG    1       40.175   7.825  26.693  0.00  0.00    +0.400 HD
ATOM      4  O   LIG    1       39.405   4.897  26.098  0.00  0.00    -0.520 OA
ENDROOT
BRANCH   1   5
ATOM      5  C   LIG    1       38.139   6.767  25.413  0.00  0.00    +0.210 C 
BRANCH   5   6
ATOM      6  N   LIG    1       37.100   7.068  26.407  0.00  0.00    -0.660 NA
ATOM      7  H   LIG    1       37.124   8.042  26.670  0.00  0.00    +0.360 HD
BRANCH   6   9
ATOM      8  C   LIG    1       35.868   6.300  24.435  0.00  0.00    +0.040 C 
ATOM      9  C   LIG    1       35.771   6.687  25.913  0.00  0.00    +0.100 C 
ATOM     10  C   LIG    1       35.250   5.496  26.718  0.00  0.00    +0.070 C 
BRANCH   9  11
ATOM     11  C   LIG    1       34.826   7.850  26.066  0.00  0.00    +0.530 C 
ATOM     12  N   LIG    1       33.508   7.628  26.238  0.00  0.00    -0.660 N 
ATOM     13  H   LIG    1       33.158   6.724  26.197  0.00  0.00    +0.420 HD
ATOM     14  O   LIG    1       35.250   8.986  26.033  0.00  0.00    -0.520 OA
BRANCH  12  15
ATOM     15  C   LIG    1       32.643   8.703  26.477  0.00  0.00    +0.140 A 
ATOM     16  C   LIG    1       32.194   9.482  25.419  0.00  0.00    -0.010 A 
ATOM     17  C   LIG    1       31.341  10.542  25.656  0.00  0.00    +0.030 A 
ATOM     18  C   LIG    1       30.932  10.827  26.947  0.00  0.00    -0.010 A 
ATOM     19  C   LIG    1       31.378  10.052  28.003  0.00  0.00    +0.020 A 
ATOM     20  C   LIG    1       32.226   8.987  27.770  0.00  0.00    +0.020 A 
ENDBRANCH  12  15
ENDBRANCH   9  11
ENDBRANCH   6   9
ENDBRANCH   5   6
ENDBRANCH   1   5
BRANCH   2  21
ATOM     21  C   LIG    1       41.390   6.215  27.358  0.00  0.00    +0.320 C 
BRANCH  21  22
ATOM     22  C   LIG    1       42.579   6.225  26.433  0.00  0.00    -0.090 A 
ATOM     23  C   LIG    1       43.245   5.045  26.153  0.00  0.00    +0.030 A 
ATOM     24  C   LIG    1       44.335   5.049  25.306  0.00  0.00    +0.060 A 
ATOM     25  C   LIG    1       44.765   6.244  24.734  0.00  0.00    -0.010 A 
ATOM     26  C   LIG    1       44.092   7.429  25.021  0.00  0.00    +0.060 A 
ATOM     27  C   LIG    1       42.999   7.413  25.864  0.00  0.00    +0.030 A 
BRANCH  25  28
ATOM     28  C   LIG    1       45.937   6.254  23.823  0.00  0.00    +0.210 A 
ATOM     29  N   LIG    1       46.727   7.277  23.568  0.00  0.00    -0.290 NA
ATOM     30  N   LIG    1       47.624   6.885  22.730  0.00  0.00    -0.220 N 
ATOM     31  H   LIG    1       48.335   7.437  22.369  0.00  0.00    +0.480 HD
ATOM     32  N   LIG    1       47.426   5.645  22.445  0.00  0.00    -0.040 NA
ATOM     33  N   LIG    1       46.402   5.222  23.104  0.00  0.00    -0.270 NA
ENDBRANCH  25  28
ENDBRANCH  21  22
ENDBRANCH   2  21
TORSDOF 8
ENDMDL
####
 1r4l_rec.pdbqt&&&&ZINC000826424774.pdbqt
MODEL 1
REMARK VINA RESULT:     -12.6      0.000      0.000
REMARK                            x       y       z     vdW  Elec       q    Type
REMARK                         _______ _______ _______ _____ _____    ______ ____
ROOT
ATOM      1  O   LIG    1       43.631   4.023  27.405  0.00  0.00    -0.500 OA
ATOM      2  C   LIG    1       43.117   4.948  27.998  0.00  0.00    +0.500 C 
ATOM      3  N   LIG    1       43.091   4.952  29.347  0.00  0.00    -0.730 N 
ATOM      4  H   LIG    1       42.680   5.691  29.822  0.00  0.00    +0.410 HD
ENDROOT
BRANCH   3   5
ATOM      5  C   LIG    1       43.684   3.840  30.093  0.00  0.00    +0.290 C 
BRANCH   5   6
ATOM      6  C   LIG    1       44.196   4.348  31.443  0.00  0.00    +0.210 C 
BRANCH   6   7
ATOM      7  O   LIG    1       44.123   3.294  32.406  0.00  0.00    -0.310 OA
BRANCH   7   8
ATOM      8  C   LIG    1       43.053   3.300  33.245  0.00  0.00    +0.150 A 
ATOM      9  C   LIG    1       42.731   4.451  33.949  0.00  0.00    -0.070 A 
ATOM     10  C   LIG    1       41.646   4.460  34.801  0.00  0.00    +0.110 A 
ATOM     11  C   LIG    1       40.873   3.311  34.954  0.00  0.00    -0.060 A 
ATOM     12  C   LIG    1       41.199   2.157  34.245  0.00  0.00    +0.100 A 
ATOM     13  C   LIG    1       42.282   2.155  33.391  0.00  0.00    -0.010 A 
BRANCH  11  14
ATOM     14  C   LIG    1       39.704   3.318  35.869  0.00  0.00    +0.220 A 
ATOM     15  N   LIG    1       39.421   2.419  36.791  0.00  0.00    -0.300 NA
ATOM     16  N   LIG    1       38.329   2.781  37.371  0.00  0.00    -0.230 N 
ATOM     17  H   LIG    1       37.890   2.300  38.090  0.00  0.00    +0.480 HD
ATOM     18  N   LIG    1       37.912   3.881  36.848  0.00  0.00    -0.050 NA
ATOM     19  N   LIG    1       38.736   4.243  35.924  0.00  0.00    -0.270 NA
ENDBRANCH  11  14
ENDBRANCH   7   8
ENDBRANCH   6   7
ENDBRANCH   5   6
ENDBRANCH   3   5
BRANCH   2  20
ATOM     20  C   LIG    1       42.502   6.088  27.230  0.00  0.00    +0.360 C 
BRANCH  20  21
ATOM     21  N   LIG    1       41.212   5.665  26.677  0.00  0.00    -0.370 N 
ATOM     22  C   LIG    1       40.998   4.651  25.820  0.00  0.00    +0.480 A 
ATOM     23  N   LIG    1       39.717   4.593  25.564  0.00  0.00    -0.530 NA
ATOM     24  C   LIG    1       39.077   5.557  26.240  0.00  0.00    +0.260 A 
ATOM     25  N   LIG    1       39.957   6.236  26.942  0.00  0.00    -0.280 NA
BRANCH  24  26
ATOM     26  C   LIG    1       37.615   5.811  26.207  0.00  0.00    -0.020 A 
ATOM     27  C   LIG    1       37.134   7.101  25.996  0.00  0.00    +0.050 A 
ATOM     28  C   LIG    1       35.773   7.331  25.966  0.00  0.00    +0.010 A 
ATOM     29  C   LIG    1       34.888   6.284  26.146  0.00  0.00    +0.020 A 
ATOM     30  C   LIG    1       35.360   5.001  26.356  0.00  0.00    +0.000 A 
ATOM     31  C   LIG    1       36.719   4.758  26.381  0.00  0.00    +0.050 A 
ENDBRANCH  24  26
ENDBRANCH  20  21
ENDBRANCH   2  20
TORSDOF 8
ENDMDL
MODEL 2
REMARK VINA RESULT:     -12.3      5.880      9.165
REMARK                            x       y       z     vdW  Elec       q    Type
REMARK                         _______ _______ _______ _____ _____    ______ ____
ROOT
ATOM      1  O   LIG    1       50.370   7.070  25.007  0.00  0.00    -0.500 OA
ATOM      2  C   LIG    1       49.636   6.104  25.027  0.00  0.00    +0.500 C 
ATOM      3  N   LIG    1       48.473   6.127  24.345  0.00  0.00    -0.730 N 
ATOM      4  H   LIG    1       47.886   5.355  24.362  0.00  0.00    +0.410 HD
ENDROOT
BRANCH   3   5
ATOM      5  C   LIG    1       48.096   7.319  23.581  0.00  0.00    +0.290 C 
BRANCH   5   6
ATOM      6  C   LIG    1       46.733   7.823  24.062  0.00  0.00    +0.210 C 
BRANCH   6   7
ATOM      7  O   LIG    1       46.313   7.054  25.191  0.00  0.00    -0.310 OA
BRANCH   7   8
ATOM      8  C   LIG    1       44.997   6.721  25.255  0.00  0.00    +0.150 A 
ATOM      9  C   LIG    1       44.055   7.682  25.595  0.00  0.00    -0.070 A 
ATOM     10  C   LIG    1       42.719   7.347  25.660  0.00  0.00    +0.110 A 
ATOM     11  C   LIG    1       42.315   6.043  25.384  0.00  0.00    -0.060 A 
ATOM     12  C   LIG    1       43.263   5.081  25.042  0.00  0.00    +0.100 A 
ATOM     13  C   LIG    1       44.597   5.422  24.974  0.00  0.00    -0.010 A 
BRANCH  11  14
ATOM     14  C   LIG    1       40.877   5.680  25.452  0.00  0.00    +0.220 A 
ATOM     15  N   LIG    1       39.890   6.243  24.783  0.00  0.00    -0.300 NA
ATOM     16  N   LIG    1       38.798   5.646  25.115  0.00  0.00    -0.230 N 
ATOM     17  H   LIG    1       37.915   5.859  24.773  0.00  0.00    +0.480 HD
ATOM     18  N   LIG    1       39.061   4.722  25.972  0.00  0.00    -0.050 NA
ATOM     19  N   LIG    1       40.330   4.710  26.199  0.00  0.00    -0.270 NA
ENDBRANCH  11  14
ENDBRANCH   7   8
ENDBRANCH   6   7
ENDBRANCH   5   6
ENDBRANCH   3   5
BRANCH   2  20
ATOM     20  C   LIG    1       50.022   4.881  25.817  0.00  0.00    +0.360 C 
BRANCH  20  21
ATOM     21  N   LIG    1       48.992   4.605  26.823  0.00  0.00    -0.370 N 
ATOM     22  C   LIG    1       49.148   3.910  27.964  0.00  0.00    +0.480 A 
ATOM     23  N   LIG    1       48.001   3.884  28.590  0.00  0.00    -0.530 NA
ATOM     24  C   LIG    1       47.083   4.555  27.879  0.00  0.00    +0.260 A 
ATOM     25  N   LIG    1       47.652   5.020  26.788  0.00  0.00    -0.280 NA
BRANCH  24  26
ATOM     26  C   LIG    1       45.662   4.747  28.263  0.00  0.00    -0.020 A 
ATOM     27  C   LIG    1       44.774   3.676  28.211  0.00  0.00    +0.050 A 
ATOM     28  C   LIG    1       43.453   3.860  28.569  0.00  0.00    +0.010 A 
ATOM     29  C   LIG    1       43.013   5.104  28.981  0.00  0.00    +0.020 A 
ATOM     30  C   LIG    1       43.892   6.171  29.035  0.00  0.00    +0.000 A 
ATOM     31  C   LIG    1       45.216   5.997  28.685  0.00  0.00    +0.050 A 
ENDBRANCH  24  26
ENDBRANCH  20  21
ENDBRANCH   2  20
TORSDOF 8
ENDMDL
MODEL 3
REMARK VINA RESULT:     -12.0      5.806      9.105
REMARK                            x       y       z     vdW  Elec       q    Type
REMARK                         _______ _______ _______ _____ _____    ______ ____
ROOT
ATOM      1  O   LIG    1       49.653   6.163  23.700  0.00  0.00    -0.500 OA
ATOM      2  C   LIG    1       49.340   6.260  24.868  0.00  0.00    +0.500 C 
ATOM      3  N   LIG    1       48.467   7.211  25.255  0.00  0.00    -0.730 N 
ATOM      4  H   LIG    1       48.217   7.289  26.189  0.00  0.00    +0.410 HD
ENDROOT
BRANCH   3   5
ATOM      5  C   LIG    1       47.896   8.127  24.265  0.00  0.00    +0.290 C 
BRANCH   5   6
ATOM      6  C   LIG    1       46.423   7.777  24.036  0.00  0.00    +0.210 C 
BRANCH   6   7
ATOM      7  O   LIG    1       46.071   6.652  24.844  0.00  0.00    -0.310 OA
BRANCH   7   8
ATOM      8  C   LIG    1       44.746   6.388  24.990  0.00  0.00    +0.150 A 
ATOM      9  C   LIG    1       44.250   5.131  24.673  0.00  0.00    -0.070 A 
ATOM     10  C   LIG    1       42.906   4.861  24.821  0.00  0.00    +0.110 A 
ATOM     11  C   LIG    1       42.045   5.851  25.289  0.00  0.00    -0.060 A 
ATOM     12  C   LIG    1       42.546   7.112  25.607  0.00  0.00    +0.100 A 
ATOM     13  C   LIG    1       43.891   7.376  25.462  0.00  0.00    -0.010 A 
BRANCH  11  14
ATOM     14  C   LIG    1       40.598   5.563  25.451  0.00  0.00    +0.220 A 
ATOM     15  N   LIG    1       39.605   6.119  24.785  0.00  0.00    -0.300 NA
ATOM     16  N   LIG    1       38.505   5.602  25.212  0.00  0.00    -0.230 N 
ATOM     17  H   LIG    1       37.618   5.829  24.894  0.00  0.00    +0.480 HD
ATOM     18  N   LIG    1       38.769   4.735  26.127  0.00  0.00    -0.050 NA
ATOM     19  N   LIG    1       40.046   4.681  26.297  0.00  0.00    -0.270 NA
ENDBRANCH  11  14
ENDBRANCH   7   8
ENDBRANCH   6   7
ENDBRANCH   5   6
ENDBRANCH   3   5
BRANCH   2  20
ATOM     20  C   LIG    1       49.933   5.321  25.887  0.00  0.00    +0.360 C 
BRANCH  20  21
ATOM     21  N   LIG    1       48.892   4.907  26.833  0.00  0.00    -0.370 N 
ATOM     22  C   LIG    1       49.044   4.085  27.886  0.00  0.00    +0.480 A 
ATOM     23  N   LIG    1       47.887   3.963  28.482  0.00  0.00    -0.530 NA
ATOM     24  C   LIG    1       46.967   4.693  27.836  0.00  0.00    +0.260 A 
ATOM     25  N   LIG    1       47.543   5.295  26.820  0.00  0.00    -0.280 NA
BRANCH  24  26
ATOM     26  C   LIG    1       45.535   4.808  28.212  0.00  0.00    -0.020 A 
ATOM     27  C   LIG    1       44.704   3.693  28.146  0.00  0.00    +0.050 A 
ATOM     28  C   LIG    1       43.373   3.807  28.497  0.00  0.00    +0.010 A 
ATOM     29  C   LIG    1       42.866   5.024  28.914  0.00  0.00    +0.020 A 
ATOM     30  C   LIG    1       43.688   6.134  28.981  0.00  0.00    +0.000 A 
ATOM     31  C   LIG    1       45.022   6.031  28.638  0.00  0.00    +0.050 A 
ENDBRANCH  24  26
ENDBRANCH  20  21
ENDBRANCH   2  20
TORSDOF 8
ENDMDL
MODEL 4
REMARK VINA RESULT:     -11.1      6.120      7.423
REMARK                            x       y       z     vdW  Elec       q    Type
REMARK                         _______ _______ _______ _____ _____    ______ ____
ROOT
ATOM      1  O   LIG    1       42.859   7.262  25.414  0.00  0.00    -0.500 OA
ATOM      2  C   LIG    1       43.268   6.517  24.548  0.00  0.00    +0.500 C 
ATOM      3  N   LIG    1       44.528   6.647  24.088  0.00  0.00    -0.730 N 
ATOM      4  H   LIG    1       44.855   6.052  23.395  0.00  0.00    +0.410 HD
ENDROOT
BRANCH   3   5
ATOM      5  C   LIG    1       45.404   7.687  24.635  0.00  0.00    +0.290 C 
BRANCH   5   6
ATOM      6  C   LIG    1       46.846   7.177  24.661  0.00  0.00    +0.210 C 
BRANCH   6   7
ATOM      7  O   LIG    1       46.845   5.751  24.751  0.00  0.00    -0.310 OA
BRANCH   7   8
ATOM      8  C   LIG    1       47.390   5.204  25.870  0.00  0.00    +0.150 A 
ATOM      9  C   LIG    1       46.613   5.033  27.007  0.00  0.00    -0.070 A 
ATOM     10  C   LIG    1       47.162   4.478  28.144  0.00  0.00    +0.110 A 
ATOM     11  C   LIG    1       48.499   4.087  28.149  0.00  0.00    -0.060 A 
ATOM     12  C   LIG    1       49.277   4.259  27.006  0.00  0.00    +0.100 A 
ATOM     13  C   LIG    1       48.721   4.810  25.871  0.00  0.00    -0.010 A 
BRANCH  11  14
ATOM     14  C   LIG    1       49.093   3.488  29.370  0.00  0.00    +0.220 A 
ATOM     15  N   LIG    1       49.058   3.988  30.590  0.00  0.00    -0.300 NA
ATOM     16  N   LIG    1       49.682   3.173  31.368  0.00  0.00    -0.230 N 
ATOM     17  H   LIG    1       49.809   3.294  32.322  0.00  0.00    +0.480 HD
ATOM     18  N   LIG    1       50.112   2.173  30.681  0.00  0.00    -0.050 NA
ATOM     19  N   LIG    1       49.764   2.330  29.450  0.00  0.00    -0.270 NA
ENDBRANCH  11  14
ENDBRANCH   7   8
ENDBRANCH   6   7
ENDBRANCH   5   6
ENDBRANCH   3   5
BRANCH   2  20
ATOM     20  C   LIG    1       42.365   5.452  23.982  0.00  0.00    +0.360 C 
BRANCH  20  21
ATOM     21  N   LIG    1       41.190   5.298  24.844  0.00  0.00    -0.370 N 
ATOM     22  C   LIG    1       41.110   4.570  25.972  0.00  0.00    +0.480 A 
ATOM     23  N   LIG    1       39.899   4.686  26.451  0.00  0.00    -0.530 NA
ATOM     24  C   LIG    1       39.172   5.483  25.655  0.00  0.00    +0.260 A 
ATOM     25  N   LIG    1       39.929   5.887  24.658  0.00  0.00    -0.280 NA
BRANCH  24  26
ATOM     26  C   LIG    1       37.751   5.854  25.867  0.00  0.00    -0.020 A 
ATOM     27  C   LIG    1       37.355   7.186  25.772  0.00  0.00    +0.050 A 
ATOM     28  C   LIG    1       36.032   7.526  25.971  0.00  0.00    +0.010 A 
ATOM     29  C   LIG    1       35.100   6.547  26.263  0.00  0.00    +0.020 A 
ATOM     30  C   LIG    1       35.489   5.223  26.359  0.00  0.00    +0.000 A 
ATOM     31  C   LIG    1       36.808   4.870  26.156  0.00  0.00    +0.050 A 
ENDBRANCH  24  26
ENDBRANCH  20  21
ENDBRANCH   2  20
TORSDOF 8
ENDMDL
MODEL 5
REMARK VINA RESULT:     -11.0      5.985      7.570
REMARK                            x       y       z     vdW  Elec       q    Type
REMARK                         _______ _______ _______ _____ _____    ______ ____
ROOT
ATOM      1  O   LIG    1       48.266   4.221  34.525  0.00  0.00    -0.500 OA
ATOM      2  C   LIG    1       48.243   3.653  33.454  0.00  0.00    +0.500 C 
ATOM      3  N   LIG    1       47.076   3.506  32.794  0.00  0.00    -0.730 N 
ATOM      4  H   LIG    1       47.058   3.051  31.938  0.00  0.00    +0.410 HD
ENDROOT
BRANCH   3   5
ATOM      5  C   LIG    1       45.838   4.033  33.371  0.00  0.00    +0.290 C 
BRANCH   5   6
ATOM      6  C   LIG    1       44.842   4.337  32.250  0.00  0.00    +0.210 C 
BRANCH   6   7
ATOM      7  O   LIG    1       43.884   3.279  32.166  0.00  0.00    -0.310 OA
BRANCH   7   8
ATOM      8  C   LIG    1       42.864   3.299  33.064  0.00  0.00    +0.150 A 
ATOM      9  C   LIG    1       42.250   2.113  33.442  0.00  0.00    -0.070 A 
ATOM     10  C   LIG    1       41.215   2.129  34.353  0.00  0.00    +0.110 A 
ATOM     11  C   LIG    1       40.786   3.339  34.895  0.00  0.00    -0.060 A 
ATOM     12  C   LIG    1       41.404   4.528  34.514  0.00  0.00    +0.100 A 
ATOM     13  C   LIG    1       42.442   4.505  33.607  0.00  0.00    -0.010 A 
BRANCH  11  14
ATOM     14  C   LIG    1       39.673   3.360  35.876  0.00  0.00    +0.220 A 
ATOM     15  N   LIG    1       39.498   2.532  36.887  0.00  0.00    -0.300 NA
ATOM     16  N   LIG    1       38.421   2.880  37.502  0.00  0.00    -0.230 N 
ATOM     17  H   LIG    1       38.054   2.441  38.285  0.00  0.00    +0.480 HD
ATOM     18  N   LIG    1       37.907   3.904  36.914  0.00  0.00    -0.050 NA
ATOM     19  N   LIG    1       38.653   4.230  35.913  0.00  0.00    -0.270 NA
ENDBRANCH  11  14
ENDBRANCH   7   8
ENDBRANCH   6   7
ENDBRANCH   5   6
ENDBRANCH   3   5
BRANCH   2  20
ATOM     20  C   LIG    1       49.516   3.105  32.864  0.00  0.00    +0.360 C 
BRANCH  20  21
ATOM     21  N   LIG    1       49.388   3.033  31.406  0.00  0.00    -0.370 N 
ATOM     22  C   LIG    1       49.824   2.042  30.607  0.00  0.00    +0.480 A 
ATOM     23  N   LIG    1       49.521   2.346  29.373  0.00  0.00    -0.530 NA
ATOM     24  C   LIG    1       48.888   3.528  29.340  0.00  0.00    +0.260 A 
ATOM     25  N   LIG    1       48.780   3.982  30.568  0.00  0.00    -0.280 NA
BRANCH  24  26
ATOM     26  C   LIG    1       48.387   4.206  28.118  0.00  0.00    -0.020 A 
ATOM     27  C   LIG    1       49.218   4.354  27.011  0.00  0.00    +0.050 A 
ATOM     28  C   LIG    1       48.746   4.986  25.878  0.00  0.00    +0.010 A 
ATOM     29  C   LIG    1       47.452   5.471  25.841  0.00  0.00    +0.020 A 
ATOM     30  C   LIG    1       46.623   5.326  26.938  0.00  0.00    +0.000 A 
ATOM     31  C   LIG    1       47.082   4.690  28.075  0.00  0.00    +0.050 A 
ENDBRANCH  24  26
ENDBRANCH  20  21
ENDBRANCH   2  20
TORSDOF 8
ENDMDL
MODEL 6
REMARK VINA RESULT:     -11.0      3.666      8.851
REMARK                            x       y       z     vdW  Elec       q    Type
REMARK                         _______ _______ _______ _____ _____    ______ ____
ROOT
ATOM      1  O   LIG    1       47.798   6.158  30.377  0.00  0.00    -0.500 OA
ATOM      2  C   LIG    1       46.734   6.688  30.137  0.00  0.00    +0.500 C 
ATOM      3  N   LIG    1       46.107   6.440  28.969  0.00  0.00    -0.730 N 
ATOM      4  H   LIG    1       45.256   6.865  28.776  0.00  0.00    +0.410 HD
ENDROOT
BRANCH   3   5
ATOM      5  C   LIG    1       46.711   5.532  27.992  0.00  0.00    +0.290 C 
BRANCH   5   6
ATOM      6  C   LIG    1       45.827   5.462  26.745  0.00  0.00    +0.210 C 
BRANCH   6   7
ATOM      7  O   LIG    1       44.967   6.603  26.708  0.00  0.00    -0.310 OA
BRANCH   7   8
ATOM      8  C   LIG    1       43.653   6.376  26.444  0.00  0.00    +0.150 A 
ATOM      9  C   LIG    1       42.713   6.486  27.460  0.00  0.00    -0.070 A 
ATOM     10  C   LIG    1       41.379   6.257  27.195  0.00  0.00    +0.110 A 
ATOM     11  C   LIG    1       40.975   5.916  25.906  0.00  0.00    -0.060 A 
ATOM     12  C   LIG    1       41.920   5.807  24.889  0.00  0.00    +0.100 A 
ATOM     13  C   LIG    1       43.252   6.042  25.157  0.00  0.00    -0.010 A 
BRANCH  11  14
ATOM     14  C   LIG    1       39.540   5.671  25.618  0.00  0.00    +0.220 A 
ATOM     15  N   LIG    1       38.797   6.297  24.727  0.00  0.00    -0.300 NA
ATOM     16  N   LIG    1       37.611   5.797  24.780  0.00  0.00    -0.230 N 
ATOM     17  H   LIG    1       36.860   6.072  24.231  0.00  0.00    +0.480 HD
ATOM     18  N   LIG    1       37.579   4.872  25.675  0.00  0.00    -0.050 NA
ATOM     19  N   LIG    1       38.748   4.763  26.208  0.00  0.00    -0.270 NA
ENDBRANCH  11  14
ENDBRANCH   7   8
ENDBRANCH   6   7
ENDBRANCH   5   6
ENDBRANCH   3   5
BRANCH   2  20
ATOM     20  C   LIG    1       46.116   7.627  31.139  0.00  0.00    +0.360 C 
BRANCH  20  21
ATOM     21  N   LIG    1       45.504   6.852  32.222  0.00  0.00    -0.370 N 
ATOM     22  C   LIG    1       45.851   6.871  33.521  0.00  0.00    +0.480 A 
ATOM     23  N   LIG    1       45.071   6.045  34.167  0.00  0.00    -0.530 NA
ATOM     24  C   LIG    1       44.208   5.476  33.313  0.00  0.00    +0.260 A 
ATOM     25  N   LIG    1       44.435   5.949  32.108  0.00  0.00    -0.280 NA
BRANCH  24  26
ATOM     26  C   LIG    1       43.165   4.483  33.671  0.00  0.00    -0.020 A 
ATOM     27  C   LIG    1       42.150   4.826  34.561  0.00  0.00    +0.050 A 
ATOM     28  C   LIG    1       41.182   3.898  34.891  0.00  0.00    +0.010 A 
ATOM     29  C   LIG    1       41.218   2.632  34.339  0.00  0.00    +0.020 A 
ATOM     30  C   LIG    1       42.224   2.286  33.455  0.00  0.00    +0.000 A 
ATOM     31  C   LIG    1       43.194   3.207  33.113  0.00  0.00    +0.050 A 
ENDBRANCH  24  26
ENDBRANCH  20  21
ENDBRANCH   2  20
TORSDOF 8
ENDMDL
MODEL 7
REMARK VINA RESULT:     -11.0      5.464      8.457
REMARK                            x       y       z     vdW  Elec       q    Type
REMARK                         _______ _______ _______ _____ _____    ______ ____
ROOT
ATOM      1  O   LIG    1       43.943   6.614  23.714  0.00  0.00    -0.500 OA
ATOM      2  C   LIG    1       43.981   5.886  24.684  0.00  0.00    +0.500 C 
ATOM      3  N   LIG    1       45.170   5.475  25.171  0.00  0.00    -0.730 N 
ATOM      4  H   LIG    1       45.201   4.892  25.946  0.00  0.00    +0.410 HD
ENDROOT
BRANCH   3   5
ATOM      5  C   LIG    1       46.413   5.909  24.530  0.00  0.00    +0.290 C 
BRANCH   5   6
ATOM      6  C   LIG    1       47.523   6.000  25.580  0.00  0.00    +0.210 C 
BRANCH   6   7
ATOM      7  O   LIG    1       46.942   6.190  26.871  0.00  0.00    -0.310 OA
BRANCH   7   8
ATOM      8  C   LIG    1       47.455   5.455  27.893  0.00  0.00    +0.150 A 
ATOM      9  C   LIG    1       48.312   4.397  27.623  0.00  0.00    -0.070 A 
ATOM     10  C   LIG    1       48.835   3.649  28.657  0.00  0.00    +0.110 A 
ATOM     11  C   LIG    1       48.502   3.957  29.974  0.00  0.00    -0.060 A 
ATOM     12  C   LIG    1       47.643   5.020  30.242  0.00  0.00    +0.100 A 
ATOM     13  C   LIG    1       47.126   5.767  29.205  0.00  0.00    -0.010 A 
BRANCH  11  14
ATOM     14  C   LIG    1       49.065   3.155  31.089  0.00  0.00    +0.220 A 
ATOM     15  N   LIG    1       48.856   3.343  32.378  0.00  0.00    -0.300 NA
ATOM     16  N   LIG    1       49.516   2.442  33.019  0.00  0.00    -0.230 N 
ATOM     17  H   LIG    1       49.542   2.346  33.984  0.00  0.00    +0.480 HD
ATOM     18  N   LIG    1       50.135   1.688  32.179  0.00  0.00    -0.050 NA
ATOM     19  N   LIG    1       49.877   2.094  30.983  0.00  0.00    -0.270 NA
ENDBRANCH  11  14
ENDBRANCH   7   8
ENDBRANCH   6   7
ENDBRANCH   5   6
ENDBRANCH   3   5
BRANCH   2  20
ATOM     20  C   LIG    1       42.702   5.435  25.339  0.00  0.00    +0.360 C 
BRANCH  20  21
ATOM     21  N   LIG    1       42.966   5.089  26.739  0.00  0.00    -0.370 N 
ATOM     22  C   LIG    1       42.460   5.697  27.826  0.00  0.00    +0.480 A 
ATOM     23  N   LIG    1       42.932   5.099  28.888  0.00  0.00    -0.530 NA
ATOM     24  C   LIG    1       43.747   4.100  28.520  0.00  0.00    +0.260 A 
ATOM     25  N   LIG    1       43.792   4.055  27.207  0.00  0.00    -0.280 NA
BRANCH  24  26
ATOM     26  C   LIG    1       44.473   3.192  29.442  0.00  0.00    -0.020 A 
ATOM     27  C   LIG    1       44.447   3.424  30.815  0.00  0.00    +0.050 A 
ATOM     28  C   LIG    1       45.124   2.575  31.669  0.00  0.00    +0.010 A 
ATOM     29  C   LIG    1       45.825   1.497  31.163  0.00  0.00    +0.020 A 
ATOM     30  C   LIG    1       45.854   1.262  29.800  0.00  0.00    +0.000 A 
ATOM     31  C   LIG    1       45.176   2.100  28.938  0.00  0.00    +0.050 A 
ENDBRANCH  24  26
ENDBRANCH  20  21
ENDBRANCH   2  20
TORSDOF 8
ENDMDL
MODEL 8
REMARK VINA RESULT:     -10.9      5.658      6.954
REMARK                            x       y       z     vdW  Elec       q    Type
REMARK                         _______ _______ _______ _____ _____    ______ ____
ROOT
ATOM      1  O   LIG    1       46.473   4.842  34.337  0.00  0.00    -0.500 OA
ATOM      2  C   LIG    1       46.771   4.924  33.164  0.00  0.00    +0.500 C 
ATOM      3  N   LIG    1       46.683   3.838  32.369  0.00  0.00    -0.730 N 
ATOM      4  H   LIG    1       46.921   3.904  31.431  0.00  0.00    +0.410 HD
ENDROOT
BRANCH   3   5
ATOM      5  C   LIG    1       46.227   2.561  32.922  0.00  0.00    +0.290 C 
BRANCH   5   6
ATOM      6  C   LIG    1       44.918   2.150  32.244  0.00  0.00    +0.210 C 
BRANCH   6   7
ATOM      7  O   LIG    1       44.032   3.270  32.202  0.00  0.00    -0.310 OA
BRANCH   7   8
ATOM      8  C   LIG    1       42.999   3.273  33.086  0.00  0.00    +0.150 A 
ATOM      9  C   LIG    1       42.728   4.411  33.833  0.00  0.00    -0.070 A 
ATOM     10  C   LIG    1       41.681   4.417  34.730  0.00  0.00    +0.110 A 
ATOM     11  C   LIG    1       40.893   3.278  34.885  0.00  0.00    -0.060 A 
ATOM     12  C   LIG    1       41.166   2.138  34.133  0.00  0.00    +0.100 A 
ATOM     13  C   LIG    1       42.212   2.139  33.234  0.00  0.00    -0.010 A 
BRANCH  11  14
ATOM     14  C   LIG    1       39.764   3.282  35.848  0.00  0.00    +0.220 A 
ATOM     15  N   LIG    1       38.700   4.060  35.812  0.00  0.00    -0.300 NA
ATOM     16  N   LIG    1       37.955   3.756  36.818  0.00  0.00    -0.230 N 
ATOM     17  H   LIG    1       37.107   4.174  37.035  0.00  0.00    +0.480 HD
ATOM     18  N   LIG    1       38.511   2.810  37.490  0.00  0.00    -0.050 NA
ATOM     19  N   LIG    1       39.623   2.489  36.921  0.00  0.00    -0.270 NA
ENDBRANCH  11  14
ENDBRANCH   7   8
ENDBRANCH   6   7
ENDBRANCH   5   6
ENDBRANCH   3   5
BRANCH   2  20
ATOM     20  C   LIG    1       47.246   6.236  32.597  0.00  0.00    +0.360 C 
BRANCH  20  21
ATOM     21  N   LIG    1       47.006   6.259  31.151  0.00  0.00    -0.370 N 
ATOM     22  C   LIG    1       45.976   6.845  30.515  0.00  0.00    +0.480 A 
ATOM     23  N   LIG    1       46.117   6.644  29.232  0.00  0.00    -0.530 NA
ATOM     24  C   LIG    1       47.229   5.931  29.005  0.00  0.00    +0.260 A 
ATOM     25  N   LIG    1       47.810   5.678  30.157  0.00  0.00    -0.280 NA
BRANCH  24  26
ATOM     26  C   LIG    1       47.727   5.504  27.673  0.00  0.00    -0.020 A 
ATOM     27  C   LIG    1       46.961   5.738  26.534  0.00  0.00    +0.050 A 
ATOM     28  C   LIG    1       47.429   5.339  25.298  0.00  0.00    +0.010 A 
ATOM     29  C   LIG    1       48.655   4.709  25.190  0.00  0.00    +0.020 A 
ATOM     30  C   LIG    1       49.419   4.474  26.319  0.00  0.00    +0.000 A 
ATOM     31  C   LIG    1       48.964   4.874  27.559  0.00  0.00    +0.050 A 
ENDBRANCH  24  26
ENDBRANCH  20  21
ENDBRANCH   2  20
TORSDOF 8
ENDMDL
MODEL 9
REMARK VINA RESULT:     -10.8      3.978      5.492
REMARK                            x       y       z     vdW  Elec       q    Type
REMARK                         _______ _______ _______ _____ _____    ______ ____
ROOT
ATOM      1  O   LIG    1       46.450   4.370  34.580  0.00  0.00    -0.500 OA
ATOM      2  C   LIG    1       46.509   4.696  33.413  0.00  0.00    +0.500 C 
ATOM      3  N   LIG    1       46.453   3.755  32.448  0.00  0.00    -0.730 N 
ATOM      4  H   LIG    1       46.501   4.015  31.515  0.00  0.00    +0.410 HD
ENDROOT
BRANCH   3   5
ATOM      5  C   LIG    1       46.323   2.342  32.810  0.00  0.00    +0.290 C 
BRANCH   5   6
ATOM      6  C   LIG    1       44.894   1.873  32.528  0.00  0.00    +0.210 C 
BRANCH   6   7
ATOM      7  O   LIG    1       44.040   3.010  32.384  0.00  0.00    -0.310 OA
BRANCH   7   8
ATOM      8  C   LIG    1       42.989   3.104  33.241  0.00  0.00    +0.150 A 
ATOM      9  C   LIG    1       42.315   1.957  33.640  0.00  0.00    -0.070 A 
ATOM     10  C   LIG    1       41.249   2.049  34.509  0.00  0.00    +0.110 A 
ATOM     11  C   LIG    1       40.848   3.294  34.988  0.00  0.00    -0.060 A 
ATOM     12  C   LIG    1       41.525   4.443  34.586  0.00  0.00    +0.100 A 
ATOM     13  C   LIG    1       42.594   4.346  33.721  0.00  0.00    -0.010 A 
BRANCH  11  14
ATOM     14  C   LIG    1       39.701   3.396  35.924  0.00  0.00    +0.220 A 
ATOM     15  N   LIG    1       39.552   2.743  37.061  0.00  0.00    -0.300 NA
ATOM     16  N   LIG    1       38.430   3.106  37.579  0.00  0.00    -0.230 N 
ATOM     17  H   LIG    1       38.068   2.781  38.419  0.00  0.00    +0.480 HD
ATOM     18  N   LIG    1       37.863   3.968  36.809  0.00  0.00    -0.050 NA
ATOM     19  N   LIG    1       38.618   4.175  35.784  0.00  0.00    -0.270 NA
ENDBRANCH  11  14
ENDBRANCH   7   8
ENDBRANCH   6   7
ENDBRANCH   5   6
ENDBRANCH   3   5
BRANCH   2  20
ATOM     20  C   LIG    1       46.649   6.149  33.042  0.00  0.00    +0.360 C 
BRANCH  20  21
ATOM     21  N   LIG    1       46.381   6.315  31.610  0.00  0.00    -0.370 N 
ATOM     22  C   LIG    1       47.078   7.072  30.744  0.00  0.00    +0.480 A 
ATOM     23  N   LIG    1       46.527   6.958  29.564  0.00  0.00    -0.530 NA
ATOM     24  C   LIG    1       45.472   6.134  29.635  0.00  0.00    +0.260 A 
ATOM     25  N   LIG    1       45.350   5.711  30.873  0.00  0.00    -0.280 NA
BRANCH  24  26
ATOM     26  C   LIG    1       44.593   5.756  28.500  0.00  0.00    -0.020 A 
ATOM     27  C   LIG    1       43.209   5.800  28.645  0.00  0.00    +0.050 A 
ATOM     28  C   LIG    1       42.396   5.447  27.586  0.00  0.00    +0.010 A 
ATOM     29  C   LIG    1       42.953   5.052  26.384  0.00  0.00    +0.020 A 
ATOM     30  C   LIG    1       44.327   5.006  26.236  0.00  0.00    +0.000 A 
ATOM     31  C   LIG    1       45.150   5.362  27.286  0.00  0.00    +0.050 A 
ENDBRANCH  24  26
ENDBRANCH  20  21
ENDBRANCH   2  20
TORSDOF 8
ENDMDL
####
 1r4l_rec.pdbqt&&&&ZINC000169780429.pdbqt
MODEL 1
REMARK VINA RESULT:     -12.6      0.000      0.000
REMARK                            x       y       z     vdW  Elec       q    Type
REMARK                         _______ _______ _______ _____ _____    ______ ____
ROOT
ATOM      1  C   LIG    1       37.314   6.381  26.214  0.00  0.00    +0.260 C 
ATOM      2  C   LIG    1       36.261   5.271  26.236  0.00  0.00    +0.040 C 
ATOM      3  C   LIG    1       34.883   5.876  26.509  0.00  0.00    +0.050 C 
ATOM      4  C   LIG    1       34.529   6.855  25.384  0.00  0.00    +0.270 C 
ATOM      5  N   LIG    1       35.609   7.843  25.260  0.00  0.00    -0.610 N 
ATOM      6  C   LIG    1       35.341   9.163  25.305  0.00  0.00    +0.520 C 
ATOM      7  O   LIG    1       36.242   9.969  25.201  0.00  0.00    -0.500 OA
ATOM      8  C   LIG    1       36.987   7.366  25.086  0.00  0.00    +0.310 C 
ENDROOT
BRANCH   1  11
ATOM      9  C   LIG    1       40.711   5.518  25.409  0.00  0.00    +0.050 A 
ATOM     10  C   LIG    1       39.694   6.430  25.431  0.00  0.00    +0.200 A 
ATOM     11  N   LIG    1       38.638   5.796  25.984  0.00  0.00    -0.280 N 
ATOM     12  N   LIG    1       38.988   4.593  26.274  0.00  0.00    -0.070 NA
ATOM     13  N   LIG    1       40.213   4.388  25.940  0.00  0.00    -0.220 NA
BRANCH   9  17
ATOM     14  C   LIG    1       45.233   7.426  24.504  0.00  0.00    +0.260 C 
ATOM     15  C   LIG    1       44.005   6.552  24.517  0.00  0.00    +0.190 A 
ATOM     16  N   LIG    1       42.901   6.770  25.187  0.00  0.00    -0.460 NA
ATOM     17  C   LIG    1       42.087   5.731  24.894  0.00  0.00    +0.260 A 
ATOM     18  N   LIG    1       42.738   4.950  24.073  0.00  0.00    -0.370 NA
ATOM     19  O   LIG    1       43.837   5.410  23.843  0.00  0.00    +0.080 OA
ENDBRANCH   9  17
ENDBRANCH   1  11
BRANCH   6  20
ATOM     20  C   LIG    1       33.922   9.639  25.484  0.00  0.00    +0.240 C 
BRANCH  20  21
ATOM     21  O   LIG    1       33.698   9.965  26.857  0.00  0.00    -0.290 OA
BRANCH  21  22
ATOM     22  C   LIG    1       32.410   9.961  27.290  0.00  0.00    +0.130 A 
ATOM     23  C   LIG    1       31.498  10.865  26.767  0.00  0.00    -0.080 A 
ATOM     24  C   LIG    1       30.189  10.858  27.208  0.00  0.00    +0.050 A 
ATOM     25  C   LIG    1       29.787   9.951  28.172  0.00  0.00    -0.030 A 
ATOM     26  C   LIG    1       30.695   9.048  28.694  0.00  0.00    +0.050 A 
ATOM     27  C   LIG    1       32.004   9.047  28.251  0.00  0.00    -0.020 A 
ENDBRANCH  21  22
ENDBRANCH  20  21
ENDBRANCH   6  20
TORSDOF 5
ENDMDL
MODEL 2
REMARK VINA RESULT:     -10.9      2.176      3.204
REMARK                            x       y       z     vdW  Elec       q    Type
REMARK                         _______ _______ _______ _____ _____    ______ ____
ROOT
ATOM      1  C   LIG    1       38.036   6.018  26.190  0.00  0.00    +0.260 C 
ATOM      2  C   LIG    1       37.019   4.876  26.226  0.00  0.00    +0.040 C 
ATOM      3  C   LIG    1       35.633   5.433  26.556  0.00  0.00    +0.050 C 
ATOM      4  C   LIG    1       35.212   6.421  25.463  0.00  0.00    +0.270 C 
ATOM      5  N   LIG    1       36.257   7.444  25.322  0.00  0.00    -0.610 N 
ATOM      6  C   LIG    1       35.951   8.754  25.401  0.00  0.00    +0.520 C 
ATOM      7  O   LIG    1       36.823   9.589  25.283  0.00  0.00    -0.500 OA
ATOM      8  C   LIG    1       37.643   7.013  25.093  0.00  0.00    +0.310 C 
ENDROOT
BRANCH   1  11
ATOM      9  C   LIG    1       41.445   5.288  25.303  0.00  0.00    +0.050 A 
ATOM     10  C   LIG    1       40.413   6.177  25.410  0.00  0.00    +0.200 A 
ATOM     11  N   LIG    1       39.369   5.478  25.905  0.00  0.00    -0.280 N 
ATOM     12  N   LIG    1       39.739   4.260  26.082  0.00  0.00    -0.070 NA
ATOM     13  N   LIG    1       40.966   4.106  25.729  0.00  0.00    -0.220 NA
BRANCH   9  17
ATOM     14  C   LIG    1       45.778   7.526  24.248  0.00  0.00    +0.260 C 
ATOM     15  C   LIG    1       44.652   6.531  24.365  0.00  0.00    +0.190 A 
ATOM     16  N   LIG    1       43.497   6.729  24.951  0.00  0.00    -0.460 NA
ATOM     17  C   LIG    1       42.815   5.570  24.807  0.00  0.00    +0.260 A 
ATOM     18  N   LIG    1       43.588   4.745  24.151  0.00  0.00    -0.370 NA
ATOM     19  O   LIG    1       44.642   5.284  23.885  0.00  0.00    +0.080 OA
ENDBRANCH   9  17
ENDBRANCH   1  11
BRANCH   6  20
ATOM     20  C   LIG    1       34.525   9.183  25.636  0.00  0.00    +0.240 C 
BRANCH  20  21
ATOM     21  O   LIG    1       34.220  10.303  24.804  0.00  0.00    -0.290 OA
BRANCH  21  22
ATOM     22  C   LIG    1       33.958  10.046  23.496  0.00  0.00    +0.130 A 
ATOM     23  C   LIG    1       33.643   8.758  23.090  0.00  0.00    -0.080 A 
ATOM     24  C   LIG    1       33.377   8.500  21.759  0.00  0.00    +0.050 A 
ATOM     25  C   LIG    1       33.424   9.524  20.832  0.00  0.00    -0.030 A 
ATOM     26  C   LIG    1       33.738  10.809  21.234  0.00  0.00    +0.050 A 
ATOM     27  C   LIG    1       33.999  11.074  22.565  0.00  0.00    -0.020 A 
ENDBRANCH  21  22
ENDBRANCH  20  21
ENDBRANCH   6  20
TORSDOF 5
ENDMDL
MODEL 3
REMARK VINA RESULT:     -10.4      3.092     11.023
REMARK                            x       y       z     vdW  Elec       q    Type
REMARK                         _______ _______ _______ _____ _____    ______ ____
ROOT
ATOM      1  C   LIG    1       41.682   5.367  25.768  0.00  0.00    +0.260 C 
ATOM      2  C   LIG    1       42.059   5.168  27.237  0.00  0.00    +0.040 C 
ATOM      3  C   LIG    1       43.581   5.082  27.369  0.00  0.00    +0.050 C 
ATOM      4  C   LIG    1       44.206   6.394  26.883  0.00  0.00    +0.270 C 
ATOM      5  N   LIG    1       43.732   6.667  25.519  0.00  0.00    -0.610 N 
ATOM      6  C   LIG    1       44.607   6.899  24.521  0.00  0.00    +0.520 C 
ATOM      7  O   LIG    1       44.203   7.123  23.399  0.00  0.00    -0.500 OA
ATOM      8  C   LIG    1       42.285   6.682  25.263  0.00  0.00    +0.310 C 
ENDROOT
BRANCH   1  11
ATOM      9  C   LIG    1       38.208   6.011  25.098  0.00  0.00    +0.050 A 
ATOM     10  C   LIG    1       39.524   6.344  24.950  0.00  0.00    +0.200 A 
ATOM     11  N   LIG    1       40.223   5.417  25.640  0.00  0.00    -0.280 N 
ATOM     12  N   LIG    1       39.394   4.588  26.167  0.00  0.00    -0.070 NA
ATOM     13  N   LIG    1       38.185   4.912  25.873  0.00  0.00    -0.220 NA
BRANCH   9  17
ATOM     14  C   LIG    1       34.799   9.488  24.004  0.00  0.00    +0.260 C 
ATOM     15  C   LIG    1       35.596   8.210  24.070  0.00  0.00    +0.190 A 
ATOM     16  N   LIG    1       36.677   8.003  24.781  0.00  0.00    -0.460 NA
ATOM     17  C   LIG    1       37.039   6.725  24.527  0.00  0.00    +0.260 A 
ATOM     18  N   LIG    1       36.167   6.237  23.684  0.00  0.00    -0.370 NA
ATOM     19  O   LIG    1       35.331   7.075  23.417  0.00  0.00    +0.080 OA
ENDBRANCH   9  17
ENDBRANCH   1  11
BRANCH   6  20
ATOM     20  C   LIG    1       46.089   6.880  24.798  0.00  0.00    +0.240 C 
BRANCH  20  21
ATOM     21  O   LIG    1       46.593   5.557  24.604  0.00  0.00    -0.290 OA
BRANCH  21  22
ATOM     22  C   LIG    1       47.606   5.158  25.418  0.00  0.00    +0.130 A 
ATOM     23  C   LIG    1       47.383   4.996  26.777  0.00  0.00    -0.080 A 
ATOM     24  C   LIG    1       48.414   4.590  27.602  0.00  0.00    +0.050 A 
ATOM     25  C   LIG    1       49.669   4.348  27.074  0.00  0.00    -0.030 A 
ATOM     26  C   LIG    1       49.894   4.509  25.719  0.00  0.00    +0.050 A 
ATOM     27  C   LIG    1       48.864   4.908  24.889  0.00  0.00    -0.020 A 
ENDBRANCH  21  22
ENDBRANCH  20  21
ENDBRANCH   6  20
TORSDOF 5
ENDMDL
MODEL 4
REMARK VINA RESULT:     -10.1     10.403     13.774
REMARK                            x       y       z     vdW  Elec       q    Type
REMARK                         _______ _______ _______ _____ _____    ______ ____
ROOT
ATOM      1  C   LIG    1       44.099   2.560  31.873  0.00  0.00    +0.260 C 
ATOM      2  C   LIG    1       43.460   2.063  30.574  0.00  0.00    +0.040 C 
ATOM      3  C   LIG    1       44.401   2.341  29.401  0.00  0.00    +0.050 C 
ATOM      4  C   LIG    1       45.715   1.581  29.615  0.00  0.00    +0.270 C 
ATOM      5  N   LIG    1       46.263   1.945  30.929  0.00  0.00    -0.610 N 
ATOM      6  C   LIG    1       47.526   2.401  31.043  0.00  0.00    +0.520 C 
ATOM      7  O   LIG    1       47.967   2.698  32.133  0.00  0.00    -0.500 OA
ATOM      8  C   LIG    1       45.409   1.803  32.115  0.00  0.00    +0.310 C 
ENDROOT
BRANCH   1  11
ATOM      9  C   LIG    1       41.612   2.549  34.471  0.00  0.00    +0.050 A 
ATOM     10  C   LIG    1       42.216   3.166  33.412  0.00  0.00    +0.200 A 
ATOM     11  N   LIG    1       43.183   2.322  32.992  0.00  0.00    -0.280 N 
ATOM     12  N   LIG    1       43.166   1.275  33.739  0.00  0.00    -0.070 NA
ATOM     13  N   LIG    1       42.249   1.376  34.635  0.00  0.00    -0.220 NA
BRANCH   9  17
ATOM     14  C   LIG    1       38.568   3.664  38.265  0.00  0.00    +0.260 C 
ATOM     15  C   LIG    1       39.200   3.540  36.902  0.00  0.00    +0.190 A 
ATOM     16  N   LIG    1       40.320   2.925  36.616  0.00  0.00    -0.460 NA
ATOM     17  C   LIG    1       40.485   3.073  35.282  0.00  0.00    +0.260 A 
ATOM     18  N   LIG    1       39.467   3.764  34.842  0.00  0.00    -0.370 NA
ATOM     19  O   LIG    1       38.718   4.034  35.757  0.00  0.00    +0.080 OA
ENDBRANCH   9  17
ENDBRANCH   1  11
BRANCH   6  20
ATOM     20  C   LIG    1       48.391   2.542  29.817  0.00  0.00    +0.240 C 
BRANCH  20  21
ATOM     21  O   LIG    1       48.601   3.928  29.539  0.00  0.00    -0.290 OA
BRANCH  21  22
ATOM     22  C   LIG    1       48.298   4.358  28.286  0.00  0.00    +0.130 A 
ATOM     23  C   LIG    1       47.032   4.850  28.007  0.00  0.00    -0.080 A 
ATOM     24  C   LIG    1       46.726   5.287  26.733  0.00  0.00    +0.050 A 
ATOM     25  C   LIG    1       47.682   5.232  25.734  0.00  0.00    -0.030 A 
ATOM     26  C   LIG    1       48.945   4.741  26.009  0.00  0.00    +0.050 A 
ATOM     27  C   LIG    1       49.257   4.310  27.284  0.00  0.00    -0.020 A 
ENDBRANCH  21  22
ENDBRANCH  20  21
ENDBRANCH   6  20
TORSDOF 5
ENDMDL
MODEL 5
REMARK VINA RESULT:     -10.0      4.698     11.719
REMARK                            x       y       z     vdW  Elec       q    Type
REMARK                         _______ _______ _______ _____ _____    ______ ____
ROOT
ATOM      1  C   LIG    1       43.060   4.828  27.273  0.00  0.00    +0.260 C 
ATOM      2  C   LIG    1       42.822   5.298  28.709  0.00  0.00    +0.040 C 
ATOM      3  C   LIG    1       44.129   5.208  29.500  0.00  0.00    +0.050 C 
ATOM      4  C   LIG    1       45.174   6.125  28.857  0.00  0.00    +0.270 C 
ATOM      5  N   LIG    1       45.303   5.773  27.437  0.00  0.00    -0.610 N 
ATOM      6  C   LIG    1       46.508   5.485  26.907  0.00  0.00    +0.520 C 
ATOM      7  O   LIG    1       46.601   5.196  25.733  0.00  0.00    -0.500 OA
ATOM      8  C   LIG    1       44.093   5.740  26.604  0.00  0.00    +0.310 C 
ENDROOT
BRANCH   1  11
ATOM      9  C   LIG    1       39.966   5.584  25.602  0.00  0.00    +0.050 A 
ATOM     10  C   LIG    1       41.032   5.982  26.357  0.00  0.00    +0.200 A 
ATOM     11  N   LIG    1       41.801   4.885  26.524  0.00  0.00    -0.280 N 
ATOM     12  N   LIG    1       41.243   3.897  25.918  0.00  0.00    -0.070 NA
ATOM     13  N   LIG    1       40.145   4.273  25.363  0.00  0.00    -0.220 NA
BRANCH   9  17
ATOM     14  C   LIG    1       36.373   9.039  25.364  0.00  0.00    +0.260 C 
ATOM     15  C   LIG    1       37.310   7.900  25.056  0.00  0.00    +0.190 A 
ATOM     16  N   LIG    1       38.263   7.444  25.831  0.00  0.00    -0.460 NA
ATOM     17  C   LIG    1       38.833   6.428  25.145  0.00  0.00    +0.260 A 
ATOM     18  N   LIG    1       38.201   6.328  24.005  0.00  0.00    -0.370 NA
ATOM     19  O   LIG    1       37.322   7.161  23.942  0.00  0.00    +0.080 OA
ENDBRANCH   9  17
ENDBRANCH   1  11
BRANCH   6  20
ATOM     20  C   LIG    1       47.741   5.522  27.774  0.00  0.00    +0.240 C 
BRANCH  20  21
ATOM     21  O   LIG    1       48.324   4.219  27.830  0.00  0.00    -0.290 OA
BRANCH  21  22
ATOM     22  C   LIG    1       48.662   3.748  29.059  0.00  0.00    +0.130 A 
ATOM     23  C   LIG    1       49.354   2.552  29.179  0.00  0.00    -0.080 A 
ATOM     24  C   LIG    1       49.698   2.076  30.429  0.00  0.00    +0.050 A 
ATOM     25  C   LIG    1       49.350   2.790  31.562  0.00  0.00    -0.030 A 
ATOM     26  C   LIG    1       48.659   3.982  31.445  0.00  0.00    +0.050 A 
ATOM     27  C   LIG    1       48.320   4.466  30.196  0.00  0.00    -0.020 A 
ENDBRANCH  21  22
ENDBRANCH  20  21
ENDBRANCH   6  20
TORSDOF 5
ENDMDL
####
 1r4l_rec.pdbqt&&&&ZINC000826525377.pdbqt
MODEL 1
REMARK VINA RESULT:     -12.5      0.000      0.000
REMARK                            x       y       z     vdW  Elec       q    Type
REMARK                         _______ _______ _______ _____ _____    ______ ____
ROOT
ATOM      1  N   LIG    1       42.634   4.828  29.273  0.00  0.00    -0.680 NA
ATOM      2  H   LIG    1       42.258   5.749  29.445  0.00  0.00    +0.340 HD
ENDROOT
BRANCH   1   3
ATOM      3  C   LIG    1       42.962   4.652  27.852  0.00  0.00    +0.290 C 
BRANCH   3   5
ATOM      4  C   LIG    1       41.047   6.040  26.876  0.00  0.00    +0.140 A 
ATOM      5  C   LIG    1       41.727   4.879  27.019  0.00  0.00    -0.020 A 
ATOM      6  N   LIG    1       41.085   3.969  26.275  0.00  0.00    -0.250 NA
ATOM      7  N   LIG    1       40.076   4.531  25.710  0.00  0.00    -0.080 NA
ATOM      8  N   LIG    1       40.015   5.774  26.043  0.00  0.00    -0.290 N 
BRANCH   8   9
ATOM      9  C   LIG    1       39.002   6.733  25.597  0.00  0.00    +0.390 C 
BRANCH   9  10
ATOM     10  C   LIG    1       37.706   6.009  25.334  0.00  0.00    -0.180 A 
ATOM     11  C   LIG    1       37.141   5.204  26.310  0.00  0.00    +0.090 A 
ATOM     12  C   LIG    1       35.948   4.558  26.024  0.00  0.00    -0.040 A 
ATOM     13  C   LIG    1       35.366   4.737  24.785  0.00  0.00    +0.280 A 
ATOM     14  N   LIG    1       35.932   5.511  23.879  0.00  0.00    -0.480 NA
ATOM     15  C   LIG    1       37.064   6.145  24.118  0.00  0.00    +0.300 A 
ENDBRANCH   9  10
ENDBRANCH   8   9
ENDBRANCH   3   5
ENDBRANCH   1   3
BRANCH   1  16
ATOM     16  C   LIG    1       43.806   4.571  30.120  0.00  0.00    +0.210 C 
BRANCH  16  17
ATOM     17  C   LIG    1       43.619   3.245  30.860  0.00  0.00    +0.190 C 
BRANCH  17  18
ATOM     18  O   LIG    1       43.956   3.417  32.238  0.00  0.00    -0.290 OA
BRANCH  18  19
ATOM     19  C   LIG    1       42.929   3.417  33.128  0.00  0.00    +0.160 A 
ATOM     20  C   LIG    1       42.664   4.553  33.880  0.00  0.00    -0.090 A 
ATOM     21  C   LIG    1       41.624   4.556  34.785  0.00  0.00    +0.110 A 
ATOM     22  C   LIG    1       40.837   3.417  34.943  0.00  0.00    -0.060 A 
ATOM     23  C   LIG    1       41.104   2.278  34.186  0.00  0.00    +0.100 A 
ATOM     24  C   LIG    1       42.144   2.282  33.280  0.00  0.00    -0.010 A 
BRANCH  22  25
ATOM     25  C   LIG    1       39.716   3.418  35.915  0.00  0.00    +0.230 A 
ATOM     26  N   LIG    1       39.589   2.639  36.972  0.00  0.00    -0.300 NA
ATOM     27  N   LIG    1       38.484   2.946  37.558  0.00  0.00    -0.230 N 
ATOM     28  H   LIG    1       38.141   2.529  38.363  0.00  0.00    +0.480 HD
ATOM     29  N   LIG    1       37.906   3.895  36.908  0.00  0.00    -0.050 NA
ATOM     30  N   LIG    1       38.637   4.214  35.894  0.00  0.00    -0.270 NA
ENDBRANCH  22  25
ENDBRANCH  18  19
ENDBRANCH  17  18
ENDBRANCH  16  17
ENDBRANCH   1  16
TORSDOF 9
ENDMDL
MODEL 2
REMARK VINA RESULT:     -11.8      5.729      9.270
REMARK                            x       y       z     vdW  Elec       q    Type
REMARK                         _______ _______ _______ _____ _____    ______ ____
ROOT
ATOM      1  N   LIG    1       48.327   8.066  25.527  0.00  0.00    -0.680 NA
ATOM      2  H   LIG    1       47.648   7.920  26.259  0.00  0.00    +0.340 HD
ENDROOT
BRANCH   1   3
ATOM      3  C   LIG    1       49.423   7.091  25.626  0.00  0.00    +0.290 C 
BRANCH   3   5
ATOM      4  C   LIG    1       48.112   6.034  27.551  0.00  0.00    +0.140 A 
ATOM      5  C   LIG    1       49.017   5.970  26.547  0.00  0.00    -0.020 A 
ATOM      6  N   LIG    1       49.480   4.714  26.533  0.00  0.00    -0.250 NA
ATOM      7  N   LIG    1       48.901   4.046  27.467  0.00  0.00    -0.080 NA
ATOM      8  N   LIG    1       48.072   4.799  28.103  0.00  0.00    -0.290 N 
BRANCH   8   9
ATOM      9  C   LIG    1       47.231   4.389  29.229  0.00  0.00    +0.390 C 
BRANCH   9  10
ATOM     10  C   LIG    1       45.779   4.575  28.866  0.00  0.00    -0.180 A 
ATOM     11  C   LIG    1       45.134   5.770  29.143  0.00  0.00    +0.090 A 
ATOM     12  C   LIG    1       43.799   5.896  28.791  0.00  0.00    -0.040 A 
ATOM     13  C   LIG    1       43.160   4.835  28.181  0.00  0.00    +0.280 A 
ATOM     14  N   LIG    1       43.805   3.711  27.933  0.00  0.00    -0.480 NA
ATOM     15  C   LIG    1       45.076   3.557  28.250  0.00  0.00    +0.300 A 
ENDBRANCH   9  10
ENDBRANCH   8   9
ENDBRANCH   3   5
ENDBRANCH   1   3
BRANCH   1  16
ATOM     16  C   LIG    1       47.695   8.015  24.203  0.00  0.00    +0.210 C 
BRANCH  16  17
ATOM     17  C   LIG    1       46.177   7.926  24.365  0.00  0.00    +0.190 C 
BRANCH  17  18
ATOM     18  O   LIG    1       45.799   6.565  24.580  0.00  0.00    -0.290 OA
BRANCH  18  19
ATOM     19  C   LIG    1       44.478   6.316  24.779  0.00  0.00    +0.160 A 
ATOM     20  C   LIG    1       43.940   5.093  24.402  0.00  0.00    -0.090 A 
ATOM     21  C   LIG    1       42.600   4.837  24.601  0.00  0.00    +0.110 A 
ATOM     22  C   LIG    1       41.785   5.806  25.183  0.00  0.00    -0.060 A 
ATOM     23  C   LIG    1       42.328   7.033  25.561  0.00  0.00    +0.100 A 
ATOM     24  C   LIG    1       43.671   7.282  25.363  0.00  0.00    -0.010 A 
BRANCH  22  25
ATOM     25  C   LIG    1       40.343   5.533  25.400  0.00  0.00    +0.230 A 
ATOM     26  N   LIG    1       39.332   6.084  24.757  0.00  0.00    -0.300 NA
ATOM     27  N   LIG    1       38.243   5.586  25.233  0.00  0.00    -0.230 N 
ATOM     28  H   LIG    1       37.347   5.814  24.941  0.00  0.00    +0.480 HD
ATOM     29  N   LIG    1       38.532   4.737  26.156  0.00  0.00    -0.050 NA
ATOM     30  N   LIG    1       39.814   4.675  26.283  0.00  0.00    -0.270 NA
ENDBRANCH  22  25
ENDBRANCH  18  19
ENDBRANCH  17  18
ENDBRANCH  16  17
ENDBRANCH   1  16
TORSDOF 9
ENDMDL
MODEL 3
REMARK VINA RESULT:     -11.6      0.904      1.425
REMARK                            x       y       z     vdW  Elec       q    Type
REMARK                         _______ _______ _______ _____ _____    ______ ____
ROOT
ATOM      1  N   LIG    1       43.358   3.687  28.290  0.00  0.00    -0.680 NA
ATOM      2  H   LIG    1       42.482   3.199  28.396  0.00  0.00    +0.340 HD
ENDROOT
BRANCH   1   3
ATOM      3  C   LIG    1       43.144   5.042  27.763  0.00  0.00    +0.290 C 
BRANCH   3   5
ATOM      4  C   LIG    1       41.193   6.197  26.577  0.00  0.00    +0.140 A 
ATOM      5  C   LIG    1       41.836   5.090  27.016  0.00  0.00    -0.020 A 
ATOM      6  N   LIG    1       41.080   4.045  26.657  0.00  0.00    -0.250 NA
ATOM      7  N   LIG    1       40.039   4.477  26.037  0.00  0.00    -0.080 NA
ATOM      8  N   LIG    1       40.067   5.762  25.966  0.00  0.00    -0.290 N 
BRANCH   8   9
ATOM      9  C   LIG    1       39.052   6.608  25.333  0.00  0.00    +0.390 C 
BRANCH   9  10
ATOM     10  C   LIG    1       37.679   6.107  25.701  0.00  0.00    -0.180 A 
ATOM     11  C   LIG    1       36.855   5.547  24.738  0.00  0.00    +0.090 A 
ATOM     12  C   LIG    1       35.600   5.099  25.122  0.00  0.00    -0.040 A 
ATOM     13  C   LIG    1       35.215   5.224  26.442  0.00  0.00    +0.280 A 
ATOM     14  N   LIG    1       36.026   5.762  27.333  0.00  0.00    -0.480 NA
ATOM     15  C   LIG    1       37.228   6.195  27.005  0.00  0.00    +0.300 A 
ENDBRANCH   9  10
ENDBRANCH   8   9
ENDBRANCH   3   5
ENDBRANCH   1   3
BRANCH   1  16
ATOM     16  C   LIG    1       44.097   3.726  29.558  0.00  0.00    +0.210 C 
BRANCH  16  17
ATOM     17  C   LIG    1       43.503   2.702  30.526  0.00  0.00    +0.190 C 
BRANCH  17  18
ATOM     18  O   LIG    1       43.920   3.007  31.858  0.00  0.00    -0.290 OA
BRANCH  18  19
ATOM     19  C   LIG    1       42.949   3.086  32.806  0.00  0.00    +0.160 A 
ATOM     20  C   LIG    1       42.331   1.931  33.264  0.00  0.00    -0.090 A 
ATOM     21  C   LIG    1       41.345   2.009  34.224  0.00  0.00    +0.110 A 
ATOM     22  C   LIG    1       40.971   3.249  34.738  0.00  0.00    -0.060 A 
ATOM     23  C   LIG    1       41.594   4.408  34.278  0.00  0.00    +0.100 A 
ATOM     24  C   LIG    1       42.582   4.323  33.319  0.00  0.00    -0.010 A 
BRANCH  22  25
ATOM     25  C   LIG    1       39.911   3.336  35.773  0.00  0.00    +0.230 A 
ATOM     26  N   LIG    1       39.843   2.640  36.891  0.00  0.00    -0.300 NA
ATOM     27  N   LIG    1       38.779   3.004  37.518  0.00  0.00    -0.230 N 
ATOM     28  H   LIG    1       38.483   2.652  38.372  0.00  0.00    +0.480 HD
ATOM     29  N   LIG    1       38.170   3.908  36.835  0.00  0.00    -0.050 NA
ATOM     30  N   LIG    1       38.840   4.141  35.758  0.00  0.00    -0.270 NA
ENDBRANCH  22  25
ENDBRANCH  18  19
ENDBRANCH  17  18
ENDBRANCH  16  17
ENDBRANCH   1  16
TORSDOF 9
ENDMDL
MODEL 4
REMARK VINA RESULT:     -11.5      6.230      7.376
REMARK                            x       y       z     vdW  Elec       q    Type
REMARK                         _______ _______ _______ _____ _____    ______ ____
ROOT
ATOM      1  N   LIG    1       43.773   6.053  24.002  0.00  0.00    -0.680 NA
ATOM      2  H   LIG    1       44.053   5.653  23.119  0.00  0.00    +0.340 HD
ENDROOT
BRANCH   1   3
ATOM      3  C   LIG    1       43.479   5.003  24.986  0.00  0.00    +0.290 C 
BRANCH   3   5
ATOM      4  C   LIG    1       41.275   6.180  25.537  0.00  0.00    +0.140 A 
ATOM      5  C   LIG    1       42.022   5.065  25.367  0.00  0.00    -0.020 A 
ATOM      6  N   LIG    1       41.211   4.026  25.604  0.00  0.00    -0.250 NA
ATOM      7  N   LIG    1       40.041   4.470  25.901  0.00  0.00    -0.080 NA
ATOM      8  N   LIG    1       40.035   5.757  25.873  0.00  0.00    -0.290 N 
BRANCH   8   9
ATOM      9  C   LIG    1       38.883   6.616  26.156  0.00  0.00    +0.390 C 
BRANCH   9  10
ATOM     10  C   LIG    1       37.629   5.963  25.633  0.00  0.00    -0.180 A 
ATOM     11  C   LIG    1       36.874   5.137  26.452  0.00  0.00    +0.090 A 
ATOM     12  C   LIG    1       35.728   4.558  25.929  0.00  0.00    -0.040 A 
ATOM     13  C   LIG    1       35.379   4.820  24.618  0.00  0.00    +0.280 A 
ATOM     14  N   LIG    1       36.122   5.611  23.868  0.00  0.00    -0.480 NA
ATOM     15  C   LIG    1       37.215   6.183  24.333  0.00  0.00    +0.300 A 
ENDBRANCH   9  10
ENDBRANCH   8   9
ENDBRANCH   3   5
ENDBRANCH   1   3
BRANCH   1  16
ATOM     16  C   LIG    1       44.794   6.979  24.509  0.00  0.00    +0.210 C 
BRANCH  16  17
ATOM     17  C   LIG    1       46.107   6.224  24.720  0.00  0.00    +0.190 C 
BRANCH  17  18
ATOM     18  O   LIG    1       46.787   6.758  25.857  0.00  0.00    -0.290 OA
BRANCH  18  19
ATOM     19  C   LIG    1       47.371   5.868  26.702  0.00  0.00    +0.160 A 
ATOM     20  C   LIG    1       46.784   5.590  27.929  0.00  0.00    -0.090 A 
ATOM     21  C   LIG    1       47.374   4.688  28.789  0.00  0.00    +0.110 A 
ATOM     22  C   LIG    1       48.560   4.053  28.424  0.00  0.00    -0.060 A 
ATOM     23  C   LIG    1       49.146   4.332  27.190  0.00  0.00    +0.100 A 
ATOM     24  C   LIG    1       48.549   5.233  26.333  0.00  0.00    -0.010 A 
BRANCH  22  25
ATOM     25  C   LIG    1       49.197   3.080  29.346  0.00  0.00    +0.230 A 
ATOM     26  N   LIG    1       49.786   1.949  29.013  0.00  0.00    -0.300 NA
ATOM     27  N   LIG    1       50.211   1.392  30.094  0.00  0.00    -0.230 N 
ATOM     28  H   LIG    1       50.684   0.546  30.141  0.00  0.00    +0.480 HD
ATOM     29  N   LIG    1       49.910   2.133  31.102  0.00  0.00    -0.050 NA
ATOM     30  N   LIG    1       49.290   3.183  30.679  0.00  0.00    -0.270 NA
ENDBRANCH  22  25
ENDBRANCH  18  19
ENDBRANCH  17  18
ENDBRANCH  16  17
ENDBRANCH   1  16
TORSDOF 9
ENDMDL
MODEL 5
REMARK VINA RESULT:     -11.3      5.605      9.451
REMARK                            x       y       z     vdW  Elec       q    Type
REMARK                         _______ _______ _______ _____ _____    ______ ____
ROOT
ATOM      1  N   LIG    1       48.151   7.608  25.534  0.00  0.00    -0.680 NA
ATOM      2  H   LIG    1       47.638   7.538  26.400  0.00  0.00    +0.340 HD
ENDROOT
BRANCH   1   3
ATOM      3  C   LIG    1       48.930   6.387  25.286  0.00  0.00    +0.290 C 
BRANCH   3   5
ATOM      4  C   LIG    1       47.974   5.610  27.528  0.00  0.00    +0.140 A 
ATOM      5  C   LIG    1       48.796   5.457  26.465  0.00  0.00    -0.020 A 
ATOM      6  N   LIG    1       49.468   4.317  26.666  0.00  0.00    -0.250 NA
ATOM      7  N   LIG    1       49.086   3.799  27.780  0.00  0.00    -0.080 NA
ATOM      8  N   LIG    1       48.191   4.543  28.331  0.00  0.00    -0.290 N 
BRANCH   8   9
ATOM      9  C   LIG    1       47.522   4.278  29.607  0.00  0.00    +0.390 C 
BRANCH   9  10
ATOM     10  C   LIG    1       46.469   3.218  29.411  0.00  0.00    -0.180 A 
ATOM     11  C   LIG    1       46.655   1.941  29.919  0.00  0.00    +0.090 A 
ATOM     12  C   LIG    1       45.659   0.998  29.716  0.00  0.00    -0.040 A 
ATOM     13  C   LIG    1       44.522   1.359  29.018  0.00  0.00    +0.280 A 
ATOM     14  N   LIG    1       44.379   2.583  28.549  0.00  0.00    -0.480 NA
ATOM     15  C   LIG    1       45.303   3.507  28.727  0.00  0.00    +0.300 A 
ENDBRANCH   9  10
ENDBRANCH   8   9
ENDBRANCH   3   5
ENDBRANCH   1   3
BRANCH   1  16
ATOM     16  C   LIG    1       47.252   7.896  24.409  0.00  0.00    +0.210 C 
BRANCH  16  17
ATOM     17  C   LIG    1       46.068   6.928  24.442  0.00  0.00    +0.190 C 
BRANCH  17  18
ATOM     18  O   LIG    1       45.311   7.141  25.636  0.00  0.00    -0.290 OA
BRANCH  18  19
ATOM     19  C   LIG    1       43.997   6.796  25.603  0.00  0.00    +0.160 A 
ATOM     20  C   LIG    1       43.240   6.841  26.766  0.00  0.00    -0.090 A 
ATOM     21  C   LIG    1       41.907   6.490  26.736  0.00  0.00    +0.110 A 
ATOM     22  C   LIG    1       41.319   6.092  25.537  0.00  0.00    -0.060 A 
ATOM     23  C   LIG    1       42.081   6.050  24.370  0.00  0.00    +0.100 A 
ATOM     24  C   LIG    1       43.413   6.405  24.406  0.00  0.00    -0.010 A 
BRANCH  22  25
ATOM     25  C   LIG    1       39.884   5.716  25.501  0.00  0.00    +0.230 A 
ATOM     26  N   LIG    1       38.930   6.313  24.813  0.00  0.00    -0.300 NA
ATOM     27  N   LIG    1       37.827   5.690  25.047  0.00  0.00    -0.230 N 
ATOM     28  H   LIG    1       36.963   5.917  24.669  0.00  0.00    +0.480 HD
ATOM     29  N   LIG    1       38.050   4.717  25.860  0.00  0.00    -0.050 NA
ATOM     30  N   LIG    1       39.306   4.700  26.157  0.00  0.00    -0.270 NA
ENDBRANCH  22  25
ENDBRANCH  18  19
ENDBRANCH  17  18
ENDBRANCH  16  17
ENDBRANCH   1  16
TORSDOF 9
ENDMDL
MODEL 6
REMARK VINA RESULT:     -11.2      5.697      9.187
REMARK                            x       y       z     vdW  Elec       q    Type
REMARK                         _______ _______ _______ _____ _____    ______ ____
ROOT
ATOM      1  N   LIG    1       48.345   6.686  24.145  0.00  0.00    -0.680 NA
ATOM      2  H   LIG    1       48.735   6.397  23.261  0.00  0.00    +0.340 HD
ENDROOT
BRANCH   1   3
ATOM      3  C   LIG    1       49.364   6.654  25.204  0.00  0.00    +0.290 C 
BRANCH   3   5
ATOM      4  C   LIG    1       47.982   6.226  27.314  0.00  0.00    +0.140 A 
ATOM      5  C   LIG    1       48.859   5.832  26.362  0.00  0.00    -0.020 A 
ATOM      6  N   LIG    1       49.190   4.568  26.652  0.00  0.00    -0.250 NA
ATOM      7  N   LIG    1       48.560   4.204  27.712  0.00  0.00    -0.080 NA
ATOM      8  N   LIG    1       47.823   5.169  28.143  0.00  0.00    -0.290 N 
BRANCH   8   9
ATOM      9  C   LIG    1       46.963   5.127  29.327  0.00  0.00    +0.390 C 
BRANCH   9  10
ATOM     10  C   LIG    1       45.533   4.910  28.902  0.00  0.00    -0.180 A 
ATOM     11  C   LIG    1       44.538   5.785  29.311  0.00  0.00    +0.090 A 
ATOM     12  C   LIG    1       43.237   5.546  28.896  0.00  0.00    -0.040 A 
ATOM     13  C   LIG    1       42.977   4.453  28.092  0.00  0.00    +0.280 A 
ATOM     14  N   LIG    1       43.948   3.642  27.721  0.00  0.00    -0.480 NA
ATOM     15  C   LIG    1       45.198   3.840  28.094  0.00  0.00    +0.300 A 
ENDBRANCH   9  10
ENDBRANCH   8   9
ENDBRANCH   3   5
ENDBRANCH   1   3
BRANCH   1  16
ATOM     16  C   LIG    1       47.735   8.018  24.042  0.00  0.00    +0.210 C 
BRANCH  16  17
ATOM     17  C   LIG    1       46.212   7.884  24.064  0.00  0.00    +0.190 C 
BRANCH  17  18
ATOM     18  O   LIG    1       45.846   6.721  24.809  0.00  0.00    -0.290 OA
BRANCH  18  19
ATOM     19  C   LIG    1       44.518   6.456  24.927  0.00  0.00    +0.160 A 
ATOM     20  C   LIG    1       43.691   7.345  25.600  0.00  0.00    -0.090 A 
ATOM     21  C   LIG    1       42.344   7.078  25.721  0.00  0.00    +0.110 A 
ATOM     22  C   LIG    1       41.812   5.916  25.166  0.00  0.00    -0.060 A 
ATOM     23  C   LIG    1       42.645   5.026  24.489  0.00  0.00    +0.100 A 
ATOM     24  C   LIG    1       43.991   5.300  24.367  0.00  0.00    -0.010 A 
BRANCH  22  25
ATOM     25  C   LIG    1       40.362   5.626  25.293  0.00  0.00    +0.230 A 
ATOM     26  N   LIG    1       39.375   6.280  24.713  0.00  0.00    -0.300 NA
ATOM     27  N   LIG    1       38.269   5.724  25.072  0.00  0.00    -0.230 N 
ATOM     28  H   LIG    1       37.384   6.004  24.792  0.00  0.00    +0.480 HD
ATOM     29  N   LIG    1       38.524   4.739  25.861  0.00  0.00    -0.050 NA
ATOM     30  N   LIG    1       39.801   4.646  26.015  0.00  0.00    -0.270 NA
ENDBRANCH  22  25
ENDBRANCH  18  19
ENDBRANCH  17  18
ENDBRANCH  16  17
ENDBRANCH   1  16
TORSDOF 9
ENDMDL
MODEL 7
REMARK VINA RESULT:     -11.0      2.110      3.737
REMARK                            x       y       z     vdW  Elec       q    Type
REMARK                         _______ _______ _______ _____ _____    ______ ____
ROOT
ATOM      1  N   LIG    1       46.559   2.070  30.952  0.00  0.00    -0.680 NA
ATOM      2  H   LIG    1       47.539   1.830  30.924  0.00  0.00    +0.340 HD
ENDROOT
BRANCH   1   3
ATOM      3  C   LIG    1       45.824   1.405  29.866  0.00  0.00    +0.290 C 
BRANCH   3   5
ATOM      4  C   LIG    1       45.123   3.612  28.778  0.00  0.00    +0.140 A 
ATOM      5  C   LIG    1       44.847   2.375  29.254  0.00  0.00    -0.020 A 
ATOM      6  N   LIG    1       43.534   2.183  29.073  0.00  0.00    -0.250 NA
ATOM      7  N   LIG    1       43.032   3.231  28.523  0.00  0.00    -0.080 NA
ATOM      8  N   LIG    1       43.949   4.114  28.328  0.00  0.00    -0.290 N 
BRANCH   8   9
ATOM      9  C   LIG    1       43.756   5.433  27.724  0.00  0.00    +0.390 C 
BRANCH   9  10
ATOM     10  C   LIG    1       42.405   5.488  27.058  0.00  0.00    -0.180 A 
ATOM     11  C   LIG    1       42.189   4.835  25.854  0.00  0.00    +0.090 A 
ATOM     12  C   LIG    1       40.930   4.912  25.278  0.00  0.00    -0.040 A 
ATOM     13  C   LIG    1       39.940   5.631  25.917  0.00  0.00    +0.280 A 
ATOM     14  N   LIG    1       40.181   6.241  27.062  0.00  0.00    -0.480 NA
ATOM     15  C   LIG    1       41.364   6.185  27.641  0.00  0.00    +0.300 A 
ENDBRANCH   9  10
ENDBRANCH   8   9
ENDBRANCH   3   5
ENDBRANCH   1   3
BRANCH   1  16
ATOM     16  C   LIG    1       45.973   1.745  32.259  0.00  0.00    +0.210 C 
BRANCH  16  17
ATOM     17  C   LIG    1       45.428   3.020  32.904  0.00  0.00    +0.190 C 
BRANCH  17  18
ATOM     18  O   LIG    1       44.156   3.336  32.336  0.00  0.00    -0.290 OA
BRANCH  18  19
ATOM     19  C   LIG    1       43.087   3.333  33.176  0.00  0.00    +0.160 A 
ATOM     20  C   LIG    1       42.314   2.188  33.310  0.00  0.00    -0.090 A 
ATOM     21  C   LIG    1       41.229   2.183  34.160  0.00  0.00    +0.110 A 
ATOM     22  C   LIG    1       40.909   3.328  34.887  0.00  0.00    -0.060 A 
ATOM     23  C   LIG    1       41.688   4.476  34.752  0.00  0.00    +0.100 A 
ATOM     24  C   LIG    1       42.775   4.474  33.902  0.00  0.00    -0.010 A 
BRANCH  22  25
ATOM     25  C   LIG    1       39.743   3.325  35.804  0.00  0.00    +0.230 A 
ATOM     26  N   LIG    1       39.543   2.510  36.822  0.00  0.00    -0.300 NA
ATOM     27  N   LIG    1       38.420   2.828  37.367  0.00  0.00    -0.230 N 
ATOM     28  H   LIG    1       38.028   2.391  38.139  0.00  0.00    +0.480 HD
ATOM     29  N   LIG    1       37.901   3.817  36.728  0.00  0.00    -0.050 NA
ATOM     30  N   LIG    1       38.690   4.152  35.764  0.00  0.00    -0.270 NA
ENDBRANCH  22  25
ENDBRANCH  18  19
ENDBRANCH  17  18
ENDBRANCH  16  17
ENDBRANCH   1  16
TORSDOF 9
ENDMDL
MODEL 8
REMARK VINA RESULT:     -11.0      5.589      9.384
REMARK                            x       y       z     vdW  Elec       q    Type
REMARK                         _______ _______ _______ _____ _____    ______ ____
ROOT
ATOM      1  N   LIG    1       48.423   4.794  24.782  0.00  0.00    -0.680 NA
ATOM      2  H   LIG    1       48.852   4.104  24.184  0.00  0.00    +0.340 HD
ENDROOT
BRANCH   1   3
ATOM      3  C   LIG    1       49.281   5.094  25.937  0.00  0.00    +0.290 C 
BRANCH   3   5
ATOM      4  C   LIG    1       48.035   4.405  28.063  0.00  0.00    +0.140 A 
ATOM      5  C   LIG    1       48.422   5.329  27.153  0.00  0.00    -0.020 A 
ATOM      6  N   LIG    1       47.892   6.494  27.546  0.00  0.00    -0.250 NA
ATOM      7  N   LIG    1       47.222   6.303  28.627  0.00  0.00    -0.080 NA
ATOM      8  N   LIG    1       47.280   5.064  28.972  0.00  0.00    -0.290 N 
BRANCH   8   9
ATOM      9  C   LIG    1       46.640   4.470  30.148  0.00  0.00    +0.390 C 
BRANCH   9  10
ATOM     10  C   LIG    1       45.949   3.190  29.750  0.00  0.00    -0.180 A 
ATOM     11  C   LIG    1       46.449   1.965  30.164  0.00  0.00    +0.090 A 
ATOM     12  C   LIG    1       45.782   0.814  29.775  0.00  0.00    -0.040 A 
ATOM     13  C   LIG    1       44.648   0.924  28.994  0.00  0.00    +0.280 A 
ATOM     14  N   LIG    1       44.201   2.107  28.618  0.00  0.00    -0.480 NA
ATOM     15  C   LIG    1       44.807   3.223  28.973  0.00  0.00    +0.300 A 
ENDBRANCH   9  10
ENDBRANCH   8   9
ENDBRANCH   3   5
ENDBRANCH   1   3
BRANCH   1  16
ATOM     16  C   LIG    1       48.103   6.017  24.034  0.00  0.00    +0.210 C 
BRANCH  16  17
ATOM     17  C   LIG    1       46.588   6.228  24.027  0.00  0.00    +0.190 C 
BRANCH  17  18
ATOM     18  O   LIG    1       45.997   5.471  25.085  0.00  0.00    -0.290 OA
BRANCH  18  19
ATOM     19  C   LIG    1       44.639   5.451  25.145  0.00  0.00    +0.160 A 
ATOM     20  C   LIG    1       43.999   5.548  26.373  0.00  0.00    -0.090 A 
ATOM     21  C   LIG    1       42.622   5.527  26.437  0.00  0.00    +0.110 A 
ATOM     22  C   LIG    1       41.872   5.411  25.268  0.00  0.00    -0.060 A 
ATOM     23  C   LIG    1       42.518   5.316  24.036  0.00  0.00    +0.100 A 
ATOM     24  C   LIG    1       43.896   5.341  23.978  0.00  0.00    -0.010 A 
BRANCH  22  25
ATOM     25  C   LIG    1       40.390   5.390  25.334  0.00  0.00    +0.230 A 
ATOM     26  N   LIG    1       39.559   6.117  24.612  0.00  0.00    -0.300 NA
ATOM     27  N   LIG    1       38.359   5.809  24.963  0.00  0.00    -0.230 N 
ATOM     28  H   LIG    1       37.549   6.193  24.592  0.00  0.00    +0.480 HD
ATOM     29  N   LIG    1       38.401   4.909  25.884  0.00  0.00    -0.050 NA
ATOM     30  N   LIG    1       39.634   4.624  26.133  0.00  0.00    -0.270 NA
ENDBRANCH  22  25
ENDBRANCH  18  19
ENDBRANCH  17  18
ENDBRANCH  16  17
ENDBRANCH   1  16
TORSDOF 9
ENDMDL
MODEL 9
REMARK VINA RESULT:     -11.0      2.158      2.931
REMARK                            x       y       z     vdW  Elec       q    Type
REMARK                         _______ _______ _______ _____ _____    ______ ____
ROOT
ATOM      1  N   LIG    1       44.189   4.392  25.940  0.00  0.00    -0.680 NA
ATOM      2  H   LIG    1       43.568   3.860  26.532  0.00  0.00    +0.340 HD
ENDROOT
BRANCH   1   3
ATOM      3  C   LIG    1       43.449   5.030  24.842  0.00  0.00    +0.290 C 
BRANCH   3   5
ATOM      4  C   LIG    1       41.247   6.211  25.392  0.00  0.00    +0.140 A 
ATOM      5  C   LIG    1       41.984   5.094  25.194  0.00  0.00    -0.020 A 
ATOM      6  N   LIG    1       41.157   4.056  25.371  0.00  0.00    -0.250 NA
ATOM      7  N   LIG    1       39.986   4.503  25.660  0.00  0.00    -0.080 NA
ATOM      8  N   LIG    1       39.995   5.790  25.684  0.00  0.00    -0.290 N 
BRANCH   8   9
ATOM      9  C   LIG    1       38.846   6.650  25.977  0.00  0.00    +0.390 C 
BRANCH   9  10
ATOM     10  C   LIG    1       37.579   5.963  25.538  0.00  0.00    -0.180 A 
ATOM     11  C   LIG    1       36.883   5.146  26.416  0.00  0.00    +0.090 A 
ATOM     12  C   LIG    1       35.722   4.535  25.969  0.00  0.00    -0.040 A 
ATOM     13  C   LIG    1       35.299   4.757  24.674  0.00  0.00    +0.280 A 
ATOM     14  N   LIG    1       35.987   5.540  23.865  0.00  0.00    -0.480 NA
ATOM     15  C   LIG    1       37.093   6.142  24.257  0.00  0.00    +0.300 A 
ENDBRANCH   9  10
ENDBRANCH   8   9
ENDBRANCH   3   5
ENDBRANCH   1   3
BRANCH   1  16
ATOM     16  C   LIG    1       44.936   5.389  26.719  0.00  0.00    +0.210 C 
BRANCH  16  17
ATOM     17  C   LIG    1       45.365   4.775  28.052  0.00  0.00    +0.190 C 
BRANCH  17  18
ATOM     18  O   LIG    1       44.668   3.545  28.258  0.00  0.00    -0.290 OA
BRANCH  18  19
ATOM     19  C   LIG    1       44.109   3.350  29.481  0.00  0.00    +0.160 A 
ATOM     20  C   LIG    1       43.801   4.439  30.284  0.00  0.00    -0.090 A 
ATOM     21  C   LIG    1       43.234   4.244  31.526  0.00  0.00    +0.110 A 
ATOM     22  C   LIG    1       42.968   2.952  31.973  0.00  0.00    -0.060 A 
ATOM     23  C   LIG    1       43.276   1.859  31.164  0.00  0.00    +0.100 A 
ATOM     24  C   LIG    1       43.840   2.061  29.922  0.00  0.00    -0.010 A 
BRANCH  22  25
ATOM     25  C   LIG    1       42.356   2.738  33.309  0.00  0.00    +0.230 A 
ATOM     26  N   LIG    1       41.394   1.888  33.607  0.00  0.00    -0.300 NA
ATOM     27  N   LIG    1       41.143   2.002  34.866  0.00  0.00    -0.230 N 
ATOM     28  H   LIG    1       40.477   1.494  35.353  0.00  0.00    +0.480 HD
ATOM     29  N   LIG    1       41.915   2.897  35.375  0.00  0.00    -0.050 NA
ATOM     30  N   LIG    1       42.679   3.368  34.447  0.00  0.00    -0.270 NA
ENDBRANCH  22  25
ENDBRANCH  18  19
ENDBRANCH  17  18
ENDBRANCH  16  17
ENDBRANCH   1  16
TORSDOF 9
ENDMDL
####
 1r4l_rec.pdbqt&&&&ZINC000822130012.pdbqt
MODEL 1
REMARK VINA RESULT:     -12.5      0.000      0.000
REMARK                            x       y       z     vdW  Elec       q    Type
REMARK                         _______ _______ _______ _____ _____    ______ ____
ROOT
ATOM      1  S   LIG    1       43.495   5.293  27.548  0.00  0.00    +0.050 S 
ENDROOT
BRANCH   1   5
ATOM      2  C   LIG    1       39.983   5.217  25.839  0.00  0.00    +0.220 A 
ATOM      3  N   LIG    1       40.602   4.209  25.272  0.00  0.00    -0.230 NA
ATOM      4  N   LIG    1       41.793   4.104  25.742  0.00  0.00    -0.280 NA
ATOM      5  C   LIG    1       42.008   5.040  26.638  0.00  0.00    +0.190 A 
ATOM      6  N   LIG    1       40.867   5.785  26.727  0.00  0.00    -0.300 N 
BRANCH   2  10
ATOM      7  C   LIG    1       35.042   6.203  26.429  0.00  0.00    +0.160 C 
ATOM      8  C   LIG    1       36.426   6.092  25.844  0.00  0.00    +0.100 A 
ATOM      9  C   LIG    1       37.511   5.582  26.464  0.00  0.00    -0.060 A 
ATOM     10  C   LIG    1       38.599   5.664  25.570  0.00  0.00    +0.150 A 
ATOM     11  N   LIG    1       38.163   6.209  24.452  0.00  0.00    -0.290 NA
ATOM     12  N   LIG    1       36.797   6.480  24.604  0.00  0.00    -0.450 N 
ATOM     13  H   LIG    1       36.219   6.881  23.937  0.00  0.00    +0.450 HD
ENDBRANCH   2  10
BRANCH   6  14
ATOM     14  N   LIG    1       40.645   6.863  27.537  0.00  0.00    -0.580 N 
ATOM     15  H   LIG    1       41.461   7.072  28.093  0.00  0.00    +0.390 HD
ATOM     16  H   LIG    1       39.836   6.715  28.121  0.00  0.00    +0.370 HD
ENDBRANCH   6  14
ENDBRANCH   1   5
BRANCH   1  17
ATOM     17  C   LIG    1       43.442   3.853  28.644  0.00  0.00    +0.080 C 
BRANCH  17  18
ATOM     18  C   LIG    1       43.552   4.315  30.099  0.00  0.00    +0.070 C 
BRANCH  18  19
ATOM     19  C   LIG    1       43.873   3.115  30.992  0.00  0.00    +0.200 C 
BRANCH  19  20
ATOM     20  O   LIG    1       44.112   3.565  32.327  0.00  0.00    -0.310 OA
BRANCH  20  21
ATOM     21  C   LIG    1       43.060   3.532  33.187  0.00  0.00    +0.150 A 
ATOM     22  C   LIG    1       42.258   2.402  33.256  0.00  0.00    -0.070 A 
ATOM     23  C   LIG    1       41.189   2.365  34.128  0.00  0.00    +0.110 A 
ATOM     24  C   LIG    1       40.916   3.465  34.939  0.00  0.00    -0.060 A 
ATOM     25  C   LIG    1       41.723   4.597  34.867  0.00  0.00    +0.100 A 
ATOM     26  C   LIG    1       42.793   4.627  33.997  0.00  0.00    -0.010 A 
BRANCH  24  27
ATOM     27  C   LIG    1       39.768   3.428  35.878  0.00  0.00    +0.220 A 
ATOM     28  N   LIG    1       39.644   2.657  36.941  0.00  0.00    -0.300 NA
ATOM     29  N   LIG    1       38.509   2.923  37.491  0.00  0.00    -0.230 N 
ATOM     30  H   LIG    1       38.161   2.500  38.292  0.00  0.00    +0.480 HD
ATOM     31  N   LIG    1       37.911   3.837  36.811  0.00  0.00    -0.050 NA
ATOM     32  N   LIG    1       38.657   4.175  35.815  0.00  0.00    -0.270 NA
ENDBRANCH  24  27
ENDBRANCH  20  21
ENDBRANCH  19  20
ENDBRANCH  18  19
ENDBRANCH  17  18
ENDBRANCH   1  17
TORSDOF 9
ENDMDL
MODEL 2
REMARK VINA RESULT:     -12.5      0.508      1.047
REMARK                            x       y       z     vdW  Elec       q    Type
REMARK                         _______ _______ _______ _____ _____    ______ ____
ROOT
ATOM      1  S   LIG    1       43.719   5.555  27.815  0.00  0.00    +0.050 S 
ENDROOT
BRANCH   1   5
ATOM      2  C   LIG    1       40.298   5.099  25.986  0.00  0.00    +0.220 A 
ATOM      3  N   LIG    1       40.975   4.045  25.597  0.00  0.00    -0.230 NA
ATOM      4  N   LIG    1       42.145   4.055  26.128  0.00  0.00    -0.280 NA
ATOM      5  C   LIG    1       42.286   5.117  26.888  0.00  0.00    +0.190 A 
ATOM      6  N   LIG    1       41.119   5.822  26.819  0.00  0.00    -0.300 N 
BRANCH   2  10
ATOM      7  C   LIG    1       35.245   5.548  26.049  0.00  0.00    +0.160 C 
ATOM      8  C   LIG    1       36.692   5.639  25.636  0.00  0.00    +0.100 A 
ATOM      9  C   LIG    1       37.745   5.155  26.328  0.00  0.00    -0.060 A 
ATOM     10  C   LIG    1       38.915   5.449  25.595  0.00  0.00    +0.150 A 
ATOM     11  N   LIG    1       38.556   6.090  24.501  0.00  0.00    -0.290 NA
ATOM     12  N   LIG    1       37.160   6.214  24.507  0.00  0.00    -0.450 N 
ATOM     13  H   LIG    1       36.624   6.643  23.823  0.00  0.00    +0.450 HD
ENDBRANCH   2  10
BRANCH   6  14
ATOM     14  N   LIG    1       40.824   6.995  27.454  0.00  0.00    -0.580 N 
ATOM     15  H   LIG    1       41.620   7.615  27.458  0.00  0.00    +0.390 HD
ATOM     16  H   LIG    1       40.492   6.825  28.391  0.00  0.00    +0.370 HD
ENDBRANCH   6  14
ENDBRANCH   1   5
BRANCH   1  17
ATOM     17  C   LIG    1       43.328   4.760  29.394  0.00  0.00    +0.080 C 
BRANCH  17  18
ATOM     18  C   LIG    1       44.024   3.399  29.465  0.00  0.00    +0.070 C 
BRANCH  18  19
ATOM     19  C   LIG    1       43.440   2.589  30.625  0.00  0.00    +0.200 C 
BRANCH  19  20
ATOM     20  O   LIG    1       43.779   3.217  31.863  0.00  0.00    -0.310 OA
BRANCH  20  21
ATOM     21  C   LIG    1       42.816   3.253  32.821  0.00  0.00    +0.150 A 
ATOM     22  C   LIG    1       42.479   4.458  33.421  0.00  0.00    -0.070 A 
ATOM     23  C   LIG    1       41.502   4.498  34.394  0.00  0.00    +0.110 A 
ATOM     24  C   LIG    1       40.853   3.325  34.774  0.00  0.00    -0.060 A 
ATOM     25  C   LIG    1       41.193   2.117  34.171  0.00  0.00    +0.100 A 
ATOM     26  C   LIG    1       42.167   2.084  33.195  0.00  0.00    -0.010 A 
BRANCH  24  27
ATOM     27  C   LIG    1       39.801   3.364  35.820  0.00  0.00    +0.220 A 
ATOM     28  N   LIG    1       39.709   2.578  36.875  0.00  0.00    -0.300 NA
ATOM     29  N   LIG    1       38.662   2.928  37.538  0.00  0.00    -0.230 N 
ATOM     30  H   LIG    1       38.354   2.517  38.361  0.00  0.00    +0.480 HD
ATOM     31  N   LIG    1       38.087   3.911  36.938  0.00  0.00    -0.050 NA
ATOM     32  N   LIG    1       38.762   4.209  35.880  0.00  0.00    -0.270 NA
ENDBRANCH  24  27
ENDBRANCH  20  21
ENDBRANCH  19  20
ENDBRANCH  18  19
ENDBRANCH  17  18
ENDBRANCH   1  17
TORSDOF 9
ENDMDL
MODEL 3
REMARK VINA RESULT:     -11.3      5.889      9.895
REMARK                            x       y       z     vdW  Elec       q    Type
REMARK                         _______ _______ _______ _____ _____    ______ ____
ROOT
ATOM      1  S   LIG    1       49.694   7.008  24.648  0.00  0.00    +0.050 S 
ENDROOT
BRANCH   1   5
ATOM      2  C   LIG    1       48.420   4.976  27.731  0.00  0.00    +0.220 A 
ATOM      3  N   LIG    1       47.957   6.181  27.969  0.00  0.00    -0.230 NA
ATOM      4  N   LIG    1       48.301   6.977  27.022  0.00  0.00    -0.280 NA
ATOM      5  C   LIG    1       49.006   6.330  26.122  0.00  0.00    +0.190 A 
ATOM      6  N   LIG    1       49.111   5.036  26.544  0.00  0.00    -0.300 N 
BRANCH   2  10
ATOM      7  C   LIG    1       46.272   1.425  30.649  0.00  0.00    +0.160 C 
ATOM      8  C   LIG    1       47.280   2.225  29.865  0.00  0.00    +0.100 A 
ATOM      9  C   LIG    1       47.026   3.351  29.164  0.00  0.00    -0.060 A 
ATOM     10  C   LIG    1       48.238   3.780  28.583  0.00  0.00    +0.150 A 
ATOM     11  N   LIG    1       49.180   2.928  28.934  0.00  0.00    -0.290 NA
ATOM     12  N   LIG    1       48.596   1.945  29.746  0.00  0.00    -0.450 N 
ATOM     13  H   LIG    1       49.057   1.192  30.147  0.00  0.00    +0.450 HD
ENDBRANCH   2  10
BRANCH   6  14
ATOM     14  N   LIG    1       49.760   4.012  25.914  0.00  0.00    -0.580 N 
ATOM     15  H   LIG    1       49.272   3.736  25.075  0.00  0.00    +0.390 HD
ATOM     16  H   LIG    1       49.884   3.227  26.536  0.00  0.00    +0.370 HD
ENDBRANCH   6  14
ENDBRANCH   1   5
BRANCH   1  17
ATOM     17  C   LIG    1       48.240   7.857  23.983  0.00  0.00    +0.080 C 
BRANCH  17  18
ATOM     18  C   LIG    1       47.093   6.857  23.827  0.00  0.00    +0.070 C 
BRANCH  18  19
ATOM     19  C   LIG    1       45.777   7.524  24.231  0.00  0.00    +0.200 C 
BRANCH  19  20
ATOM     20  O   LIG    1       45.257   6.883  25.398  0.00  0.00    -0.310 OA
BRANCH  20  21
ATOM     21  C   LIG    1       43.930   6.590  25.402  0.00  0.00    +0.150 A 
ATOM     22  C   LIG    1       43.216   6.627  26.592  0.00  0.00    -0.070 A 
ATOM     23  C   LIG    1       41.869   6.330  26.600  0.00  0.00    +0.110 A 
ATOM     24  C   LIG    1       41.226   5.992  25.410  0.00  0.00    -0.060 A 
ATOM     25  C   LIG    1       41.944   5.956  24.218  0.00  0.00    +0.100 A 
ATOM     26  C   LIG    1       43.290   6.258  24.216  0.00  0.00    -0.010 A 
BRANCH  24  27
ATOM     27  C   LIG    1       39.776   5.673  25.415  0.00  0.00    +0.220 A 
ATOM     28  N   LIG    1       38.836   6.270  24.708  0.00  0.00    -0.300 NA
ATOM     29  N   LIG    1       37.713   5.706  24.991  0.00  0.00    -0.230 N 
ATOM     30  H   LIG    1       36.852   5.947  24.613  0.00  0.00    +0.480 HD
ATOM     31  N   LIG    1       37.911   4.771  25.853  0.00  0.00    -0.050 NA
ATOM     32  N   LIG    1       39.168   4.719  26.134  0.00  0.00    -0.270 NA
ENDBRANCH  24  27
ENDBRANCH  20  21
ENDBRANCH  19  20
ENDBRANCH  18  19
ENDBRANCH  17  18
ENDBRANCH   1  17
TORSDOF 9
ENDMDL
MODEL 4
REMARK VINA RESULT:     -11.2      6.419     10.012
REMARK                            x       y       z     vdW  Elec       q    Type
REMARK                         _______ _______ _______ _____ _____    ______ ____
ROOT
ATOM      1  S   LIG    1       47.684   5.505  23.436  0.00  0.00    +0.050 S 
ENDROOT
BRANCH   1   5
ATOM      2  C   LIG    1       48.796   4.520  27.049  0.00  0.00    +0.220 A 
ATOM      3  N   LIG    1       49.909   4.407  26.364  0.00  0.00    -0.230 NA
ATOM      4  N   LIG    1       49.699   4.706  25.133  0.00  0.00    -0.280 NA
ATOM      5  C   LIG    1       48.437   5.027  24.956  0.00  0.00    +0.190 A 
ATOM      6  N   LIG    1       47.817   4.913  26.167  0.00  0.00    -0.300 N 
BRANCH   2  10
ATOM      7  C   LIG    1       49.111   2.353  31.626  0.00  0.00    +0.160 C 
ATOM      8  C   LIG    1       48.771   3.299  30.503  0.00  0.00    +0.100 A 
ATOM      9  C   LIG    1       49.152   3.170  29.214  0.00  0.00    -0.060 A 
ATOM     10  C   LIG    1       48.623   4.263  28.496  0.00  0.00    +0.150 A 
ATOM     11  N   LIG    1       47.948   5.015  29.342  0.00  0.00    -0.290 NA
ATOM     12  N   LIG    1       48.025   4.421  30.609  0.00  0.00    -0.450 N 
ATOM     13  H   LIG    1       47.619   4.759  31.422  0.00  0.00    +0.450 HD
ENDBRANCH   2  10
BRANCH   6  14
ATOM     14  N   LIG    1       46.501   5.151  26.446  0.00  0.00    -0.580 N 
ATOM     15  H   LIG    1       46.309   5.019  27.428  0.00  0.00    +0.390 HD
ATOM     16  H   LIG    1       45.901   4.571  25.879  0.00  0.00    +0.370 HD
ENDBRANCH   6  14
ENDBRANCH   1   5
BRANCH   1  17
ATOM     17  C   LIG    1       48.196   7.240  23.363  0.00  0.00    +0.080 C 
BRANCH  17  18
ATOM     18  C   LIG    1       47.294   8.076  24.274  0.00  0.00    +0.070 C 
BRANCH  18  19
ATOM     19  C   LIG    1       45.839   7.635  24.094  0.00  0.00    +0.200 C 
BRANCH  19  20
ATOM     20  O   LIG    1       45.272   7.335  25.371  0.00  0.00    -0.310 OA
BRANCH  20  21
ATOM     21  C   LIG    1       43.970   6.948  25.392  0.00  0.00    +0.150 A 
ATOM     22  C   LIG    1       43.168   7.271  26.478  0.00  0.00    -0.070 A 
ATOM     23  C   LIG    1       41.845   6.880  26.502  0.00  0.00    +0.110 A 
ATOM     24  C   LIG    1       41.315   6.158  25.434  0.00  0.00    -0.060 A 
ATOM     25  C   LIG    1       42.121   5.835  24.346  0.00  0.00    +0.100 A 
ATOM     26  C   LIG    1       43.442   6.234  24.325  0.00  0.00    -0.010 A 
BRANCH  24  27
ATOM     27  C   LIG    1       39.892   5.736  25.457  0.00  0.00    +0.220 A 
ATOM     28  N   LIG    1       38.890   6.310  24.820  0.00  0.00    -0.300 NA
ATOM     29  N   LIG    1       37.819   5.649  25.094  0.00  0.00    -0.230 N 
ATOM     30  H   LIG    1       36.932   5.852  24.757  0.00  0.00    +0.480 HD
ATOM     31  N   LIG    1       38.110   4.674  25.883  0.00  0.00    -0.050 NA
ATOM     32  N   LIG    1       39.376   4.694  26.124  0.00  0.00    -0.270 NA
ENDBRANCH  24  27
ENDBRANCH  20  21
ENDBRANCH  19  20
ENDBRANCH  18  19
ENDBRANCH  17  18
ENDBRANCH   1  17
TORSDOF 9
ENDMDL
MODEL 5
REMARK VINA RESULT:     -10.8      7.278      9.414
REMARK                            x       y       z     vdW  Elec       q    Type
REMARK                         _______ _______ _______ _____ _____    ______ ____
ROOT
ATOM      1  S   LIG    1       37.281   7.867  26.082  0.00  0.00    +0.050 S 
ENDROOT
BRANCH   1   5
ATOM      2  C   LIG    1       34.747   9.132  23.392  0.00  0.00    +0.220 A 
ATOM      3  N   LIG    1       34.719  10.090  24.287  0.00  0.00    -0.230 NA
ATOM      4  N   LIG    1       35.520   9.812  25.253  0.00  0.00    -0.280 NA
ATOM      5  C   LIG    1       36.107   8.657  25.034  0.00  0.00    +0.190 A 
ATOM      6  N   LIG    1       35.631   8.181  23.846  0.00  0.00    -0.300 N 
BRANCH   2  10
ATOM      7  C   LIG    1       31.222  10.083  19.870  0.00  0.00    +0.160 C 
ATOM      8  C   LIG    1       32.412   9.508  20.595  0.00  0.00    +0.100 A 
ATOM      9  C   LIG    1       32.826   9.851  21.834  0.00  0.00    -0.060 A 
ATOM     10  C   LIG    1       33.968   9.079  22.136  0.00  0.00    +0.150 A 
ATOM     11  N   LIG    1       34.218   8.303  21.100  0.00  0.00    -0.290 NA
ATOM     12  N   LIG    1       33.245   8.555  20.123  0.00  0.00    -0.450 N 
ATOM     13  H   LIG    1       33.184   8.125  19.257  0.00  0.00    +0.450 HD
ENDBRANCH   2  10
BRANCH   6  14
ATOM     14  N   LIG    1       35.971   7.009  23.231  0.00  0.00    -0.580 N 
ATOM     15  H   LIG    1       36.290   6.327  23.902  0.00  0.00    +0.390 HD
ATOM     16  H   LIG    1       36.664   7.165  22.514  0.00  0.00    +0.370 HD
ENDBRANCH   6  14
ENDBRANCH   1   5
BRANCH   1  17
ATOM     17  C   LIG    1       36.277   6.492  26.699  0.00  0.00    +0.080 C 
BRANCH  17  18
ATOM     18  C   LIG    1       37.092   5.199  26.640  0.00  0.00    +0.070 C 
BRANCH  18  19
ATOM     19  C   LIG    1       38.310   5.405  25.736  0.00  0.00    +0.200 C 
BRANCH  19  20
ATOM     20  O   LIG    1       39.484   4.938  26.404  0.00  0.00    -0.310 OA
BRANCH  20  21
ATOM     21  C   LIG    1       40.672   5.454  25.996  0.00  0.00    +0.150 A 
ATOM     22  C   LIG    1       41.379   6.309  26.831  0.00  0.00    -0.070 A 
ATOM     23  C   LIG    1       42.586   6.835  26.420  0.00  0.00    +0.110 A 
ATOM     24  C   LIG    1       43.096   6.507  25.165  0.00  0.00    -0.060 A 
ATOM     25  C   LIG    1       42.385   5.649  24.330  0.00  0.00    +0.100 A 
ATOM     26  C   LIG    1       41.180   5.122  24.748  0.00  0.00    -0.010 A 
BRANCH  24  27
ATOM     27  C   LIG    1       44.395   7.071  24.720  0.00  0.00    +0.220 A 
ATOM     28  N   LIG    1       44.809   7.207  23.475  0.00  0.00    -0.300 NA
ATOM     29  N   LIG    1       45.984   7.735  23.507  0.00  0.00    -0.230 N 
ATOM     30  H   LIG    1       46.525   7.947  22.730  0.00  0.00    +0.480 HD
ATOM     31  N   LIG    1       46.327   7.938  24.730  0.00  0.00    -0.050 NA
ATOM     32  N   LIG    1       45.372   7.546  25.504  0.00  0.00    -0.270 NA
ENDBRANCH  24  27
ENDBRANCH  20  21
ENDBRANCH  19  20
ENDBRANCH  18  19
ENDBRANCH  17  18
ENDBRANCH   1  17
TORSDOF 9
ENDMDL
MODEL 6
REMARK VINA RESULT:     -10.8      2.166      3.116
REMARK                            x       y       z     vdW  Elec       q    Type
REMARK                         _______ _______ _______ _____ _____    ______ ____
ROOT
ATOM      1  S   LIG    1       46.700   3.735  29.493  0.00  0.00    +0.050 S 
ENDROOT
BRANCH   1   5
ATOM      2  C   LIG    1       43.120   4.499  28.130  0.00  0.00    +0.220 A 
ATOM      3  N   LIG    1       43.046   3.226  28.437  0.00  0.00    -0.230 NA
ATOM      4  N   LIG    1       44.170   2.822  28.909  0.00  0.00    -0.280 NA
ATOM      5  C   LIG    1       45.032   3.813  28.931  0.00  0.00    +0.190 A 
ATOM      6  N   LIG    1       44.397   4.913  28.431  0.00  0.00    -0.300 N 
BRANCH   2  10
ATOM      7  C   LIG    1       39.752   6.450  24.876  0.00  0.00    +0.160 C 
ATOM      8  C   LIG    1       40.561   6.179  26.119  0.00  0.00    +0.100 A 
ATOM      9  C   LIG    1       41.540   5.258  26.243  0.00  0.00    -0.060 A 
ATOM     10  C   LIG    1       42.038   5.331  27.561  0.00  0.00    +0.150 A 
ATOM     11  N   LIG    1       41.367   6.273  28.194  0.00  0.00    -0.290 NA
ATOM     12  N   LIG    1       40.438   6.821  27.301  0.00  0.00    -0.450 N 
ATOM     13  H   LIG    1       39.811   7.534  27.499  0.00  0.00    +0.450 HD
ENDBRANCH   2  10
BRANCH   6  14
ATOM     14  N   LIG    1       44.917   6.166  28.272  0.00  0.00    -0.580 N 
ATOM     15  H   LIG    1       44.303   6.746  27.719  0.00  0.00    +0.390 HD
ATOM     16  H   LIG    1       45.840   6.126  27.867  0.00  0.00    +0.370 HD
ENDBRANCH   6  14
ENDBRANCH   1   5
BRANCH   1  17
ATOM     17  C   LIG    1       46.436   3.851  31.281  0.00  0.00    +0.080 C 
BRANCH  17  18
ATOM     18  C   LIG    1       46.401   2.445  31.883  0.00  0.00    +0.070 C 
BRANCH  18  19
ATOM     19  C   LIG    1       44.967   2.102  32.294  0.00  0.00    +0.200 C 
BRANCH  19  20
ATOM     20  O   LIG    1       44.189   3.300  32.351  0.00  0.00    -0.310 OA
BRANCH  20  21
ATOM     21  C   LIG    1       43.118   3.300  33.187  0.00  0.00    +0.150 A 
ATOM     22  C   LIG    1       42.353   2.150  33.333  0.00  0.00    -0.070 A 
ATOM     23  C   LIG    1       41.265   2.146  34.180  0.00  0.00    +0.110 A 
ATOM     24  C   LIG    1       40.933   3.299  34.890  0.00  0.00    -0.060 A 
ATOM     25  C   LIG    1       41.702   4.450  34.741  0.00  0.00    +0.100 A 
ATOM     26  C   LIG    1       42.792   4.447  33.896  0.00  0.00    -0.010 A 
BRANCH  24  27
ATOM     27  C   LIG    1       39.763   3.298  35.803  0.00  0.00    +0.220 A 
ATOM     28  N   LIG    1       39.518   2.433  36.768  0.00  0.00    -0.300 NA
ATOM     29  N   LIG    1       38.409   2.772  37.329  0.00  0.00    -0.230 N 
ATOM     30  H   LIG    1       37.991   2.309  38.072  0.00  0.00    +0.480 HD
ATOM     31  N   LIG    1       37.944   3.824  36.752  0.00  0.00    -0.050 NA
ATOM     32  N   LIG    1       38.753   4.178  35.812  0.00  0.00    -0.270 NA
ENDBRANCH  24  27
ENDBRANCH  20  21
ENDBRANCH  19  20
ENDBRANCH  18  19
ENDBRANCH  17  18
ENDBRANCH   1  17
TORSDOF 9
ENDMDL
MODEL 7
REMARK VINA RESULT:     -10.7      1.346      1.828
REMARK                            x       y       z     vdW  Elec       q    Type
REMARK                         _______ _______ _______ _____ _____    ______ ____
ROOT
ATOM      1  S   LIG    1       43.721   5.799  28.038  0.00  0.00    +0.050 S 
ENDROOT
BRANCH   1   5
ATOM      2  C   LIG    1       40.432   5.206  26.016  0.00  0.00    +0.220 A 
ATOM      3  N   LIG    1       41.171   4.178  25.672  0.00  0.00    -0.230 NA
ATOM      4  N   LIG    1       42.306   4.235  26.269  0.00  0.00    -0.280 NA
ATOM      5  C   LIG    1       42.362   5.303  27.031  0.00  0.00    +0.190 A 
ATOM      6  N   LIG    1       41.175   5.962  26.892  0.00  0.00    -0.300 N 
BRANCH   2  10
ATOM      7  C   LIG    1       35.373   5.550  25.832  0.00  0.00    +0.160 C 
ATOM      8  C   LIG    1       36.835   5.646  25.478  0.00  0.00    +0.100 A 
ATOM      9  C   LIG    1       37.866   5.228  26.243  0.00  0.00    -0.060 A 
ATOM     10  C   LIG    1       39.061   5.501  25.544  0.00  0.00    +0.150 A 
ATOM     11  N   LIG    1       38.739   6.065  24.397  0.00  0.00    -0.290 NA
ATOM     12  N   LIG    1       37.342   6.159  24.336  0.00  0.00    -0.450 N 
ATOM     13  H   LIG    1       36.829   6.532  23.603  0.00  0.00    +0.450 HD
ENDBRANCH   2  10
BRANCH   6  14
ATOM     14  N   LIG    1       40.798   7.125  27.503  0.00  0.00    -0.580 N 
ATOM     15  H   LIG    1       40.876   7.908  26.872  0.00  0.00    +0.390 HD
ATOM     16  H   LIG    1       41.335   7.281  28.343  0.00  0.00    +0.370 HD
ENDBRANCH   6  14
ENDBRANCH   1   5
BRANCH   1  17
ATOM     17  C   LIG    1       45.075   4.967  27.170  0.00  0.00    +0.080 C 
BRANCH  17  18
ATOM     18  C   LIG    1       46.068   4.410  28.191  0.00  0.00    +0.070 C 
BRANCH  18  19
ATOM     19  C   LIG    1       45.487   4.556  29.600  0.00  0.00    +0.200 C 
BRANCH  19  20
ATOM     20  O   LIG    1       45.027   3.284  30.060  0.00  0.00    -0.310 OA
BRANCH  20  21
ATOM     21  C   LIG    1       44.132   3.284  31.081  0.00  0.00    +0.150 A 
ATOM     22  C   LIG    1       43.523   2.098  31.469  0.00  0.00    -0.070 A 
ATOM     23  C   LIG    1       42.613   2.095  32.505  0.00  0.00    +0.110 A 
ATOM     24  C   LIG    1       42.306   3.284  33.164  0.00  0.00    -0.060 A 
ATOM     25  C   LIG    1       42.918   4.472  32.774  0.00  0.00    +0.100 A 
ATOM     26  C   LIG    1       43.831   4.469  31.739  0.00  0.00    -0.010 A 
BRANCH  24  27
ATOM     27  C   LIG    1       41.327   3.283  34.281  0.00  0.00    +0.220 A 
ATOM     28  N   LIG    1       40.749   2.228  34.820  0.00  0.00    -0.300 NA
ATOM     29  N   LIG    1       39.969   2.643  35.758  0.00  0.00    -0.230 N 
ATOM     30  H   LIG    1       39.419   2.077  36.322  0.00  0.00    +0.480 HD
ATOM     31  N   LIG    1       40.036   3.926  35.832  0.00  0.00    -0.050 NA
ATOM     32  N   LIG    1       40.865   4.354  34.941  0.00  0.00    -0.270 NA
ENDBRANCH  24  27
ENDBRANCH  20  21
ENDBRANCH  19  20
ENDBRANCH  18  19
ENDBRANCH  17  18
ENDBRANCH   1  17
TORSDOF 9
ENDMDL
MODEL 8
REMARK VINA RESULT:     -10.7      6.071      7.442
REMARK                            x       y       z     vdW  Elec       q    Type
REMARK                         _______ _______ _______ _____ _____    ______ ____
ROOT
ATOM      1  S   LIG    1       43.676   6.026  26.485  0.00  0.00    +0.050 S 
ENDROOT
BRANCH   1   5
ATOM      2  C   LIG    1       39.909   5.104  26.018  0.00  0.00    +0.220 A 
ATOM      3  N   LIG    1       40.522   4.164  25.338  0.00  0.00    -0.230 NA
ATOM      4  N   LIG    1       41.793   4.336  25.400  0.00  0.00    -0.280 NA
ATOM      5  C   LIG    1       42.070   5.397  26.123  0.00  0.00    +0.190 A 
ATOM      6  N   LIG    1       40.881   5.927  26.536  0.00  0.00    -0.300 N 
BRANCH   2  10
ATOM      7  C   LIG    1       35.210   7.008  25.820  0.00  0.00    +0.160 C 
ATOM      8  C   LIG    1       36.386   6.105  26.093  0.00  0.00    +0.100 A 
ATOM      9  C   LIG    1       37.668   6.346  25.747  0.00  0.00    -0.060 A 
ATOM     10  C   LIG    1       38.447   5.255  26.188  0.00  0.00    +0.150 A 
ATOM     11  N   LIG    1       37.641   4.395  26.778  0.00  0.00    -0.290 NA
ATOM     12  N   LIG    1       36.341   4.916  26.733  0.00  0.00    -0.450 N 
ATOM     13  H   LIG    1       35.547   4.493  27.093  0.00  0.00    +0.450 HD
ENDBRANCH   2  10
BRANCH   6  14
ATOM     14  N   LIG    1       40.696   7.037  27.311  0.00  0.00    -0.580 N 
ATOM     15  H   LIG    1       41.579   7.463  27.549  0.00  0.00    +0.390 HD
ATOM     16  H   LIG    1       40.165   6.814  28.139  0.00  0.00    +0.370 HD
ENDBRANCH   6  14
ENDBRANCH   1   5
BRANCH   1  17
ATOM     17  C   LIG    1       43.833   7.262  25.171  0.00  0.00    +0.080 C 
BRANCH  17  18
ATOM     18  C   LIG    1       45.277   7.290  24.668  0.00  0.00    +0.070 C 
BRANCH  18  19
ATOM     19  C   LIG    1       45.937   5.936  24.938  0.00  0.00    +0.200 C 
BRANCH  19  20
ATOM     20  O   LIG    1       47.304   6.138  25.305  0.00  0.00    -0.310 OA
BRANCH  20  21
ATOM     21  C   LIG    1       47.799   5.352  26.297  0.00  0.00    +0.150 A 
ATOM     22  C   LIG    1       47.027   5.085  27.420  0.00  0.00    -0.070 A 
ATOM     23  C   LIG    1       47.525   4.288  28.428  0.00  0.00    +0.110 A 
ATOM     24  C   LIG    1       48.806   3.749  28.319  0.00  0.00    -0.060 A 
ATOM     25  C   LIG    1       49.578   4.018  27.192  0.00  0.00    +0.100 A 
ATOM     26  C   LIG    1       49.073   4.813  26.184  0.00  0.00    -0.010 A 
BRANCH  24  27
ATOM     27  C   LIG    1       49.346   2.890  29.402  0.00  0.00    +0.220 A 
ATOM     28  N   LIG    1       49.984   1.745  29.255  0.00  0.00    -0.300 NA
ATOM     29  N   LIG    1       50.289   1.311  30.430  0.00  0.00    -0.230 N 
ATOM     30  H   LIG    1       50.764   0.486  30.617  0.00  0.00    +0.480 HD
ATOM     31  N   LIG    1       49.866   2.143  31.315  0.00  0.00    -0.050 NA
ATOM     32  N   LIG    1       49.285   3.129  30.720  0.00  0.00    -0.270 NA
ENDBRANCH  24  27
ENDBRANCH  20  21
ENDBRANCH  19  20
ENDBRANCH  18  19
ENDBRANCH  17  18
ENDBRANCH   1  17
TORSDOF 9
ENDMDL
MODEL 9
REMARK VINA RESULT:     -10.7      5.900      6.983
REMARK                            x       y       z     vdW  Elec       q    Type
REMARK                         _______ _______ _______ _____ _____    ______ ____
ROOT
ATOM      1  S   LIG    1       48.881   2.762  32.535  0.00  0.00    +0.050 S 
ENDROOT
BRANCH   1   5
ATOM      2  C   LIG    1       48.659   3.951  28.821  0.00  0.00    +0.220 A 
ATOM      3  N   LIG    1       49.228   2.773  28.713  0.00  0.00    -0.230 NA
ATOM      4  N   LIG    1       49.369   2.246  29.876  0.00  0.00    -0.280 NA
ATOM      5  C   LIG    1       48.901   3.056  30.798  0.00  0.00    +0.190 A 
ATOM      6  N   LIG    1       48.439   4.171  30.160  0.00  0.00    -0.300 N 
BRANCH   2  10
ATOM      7  C   LIG    1       48.356   5.996  24.188  0.00  0.00    +0.160 C 
ATOM      8  C   LIG    1       48.201   5.759  25.669  0.00  0.00    +0.100 A 
ATOM      9  C   LIG    1       48.695   4.710  26.360  0.00  0.00    -0.060 A 
ATOM     10  C   LIG    1       48.326   4.871  27.712  0.00  0.00    +0.150 A 
ATOM     11  N   LIG    1       47.633   5.988  27.812  0.00  0.00    -0.290 NA
ATOM     12  N   LIG    1       47.549   6.563  26.537  0.00  0.00    -0.450 N 
ATOM     13  H   LIG    1       47.096   7.391  26.315  0.00  0.00    +0.450 HD
ENDBRANCH   2  10
BRANCH   6  14
ATOM     14  N   LIG    1       47.867   5.273  30.732  0.00  0.00    -0.580 N 
ATOM     15  H   LIG    1       47.017   5.529  30.254  0.00  0.00    +0.390 HD
ATOM     16  H   LIG    1       48.516   6.045  30.757  0.00  0.00    +0.370 HD
ENDBRANCH   6  14
ENDBRANCH   1   5
BRANCH   1  17
ATOM     17  C   LIG    1       47.341   1.821  32.678  0.00  0.00    +0.080 C 
BRANCH  17  18
ATOM     18  C   LIG    1       46.203   2.765  33.072  0.00  0.00    +0.070 C 
BRANCH  18  19
ATOM     19  C   LIG    1       44.945   2.405  32.278  0.00  0.00    +0.200 C 
BRANCH  19  20
ATOM     20  O   LIG    1       44.054   3.523  32.267  0.00  0.00    -0.310 OA
BRANCH  20  21
ATOM     21  C   LIG    1       43.010   3.488  33.135  0.00  0.00    +0.150 A 
ATOM     22  C   LIG    1       42.691   4.615  33.880  0.00  0.00    -0.070 A 
ATOM     23  C   LIG    1       41.631   4.584  34.763  0.00  0.00    +0.110 A 
ATOM     24  C   LIG    1       40.881   3.418  34.906  0.00  0.00    -0.060 A 
ATOM     25  C   LIG    1       41.203   2.289  34.158  0.00  0.00    +0.100 A 
ATOM     26  C   LIG    1       42.261   2.327  33.273  0.00  0.00    -0.010 A 
BRANCH  24  27
ATOM     27  C   LIG    1       39.740   3.382  35.855  0.00  0.00    +0.220 A 
ATOM     28  N   LIG    1       39.577   2.541  36.858  0.00  0.00    -0.300 NA
ATOM     29  N   LIG    1       38.466   2.835  37.441  0.00  0.00    -0.230 N 
ATOM     30  H   LIG    1       38.098   2.375  38.212  0.00  0.00    +0.480 HD
ATOM     31  N   LIG    1       37.921   3.834  36.841  0.00  0.00    -0.050 NA
ATOM     32  N   LIG    1       38.679   4.200  35.864  0.00  0.00    -0.270 NA
ENDBRANCH  24  27
ENDBRANCH  20  21
ENDBRANCH  19  20
ENDBRANCH  18  19
ENDBRANCH  17  18
ENDBRANCH   1  17
TORSDOF 9
ENDMDL
####
 1r4l_rec.pdbqt&&&&ZINC000012534119.pdbqt
MODEL 1
REMARK VINA RESULT:     -12.5      0.000      0.000
REMARK                            x       y       z     vdW  Elec       q    Type
REMARK                         _______ _______ _______ _____ _____    ______ ____
ROOT
ATOM      1  C   LIG    1       38.769   6.077  26.202  0.00  0.00    +0.560 C 
ATOM      2  N   LIG    1       39.268   4.879  25.925  0.00  0.00    -0.640 NA
ATOM      3  C   LIG    1       40.586   4.678  25.931  0.00  0.00    +0.520 C 
ATOM      4  C   LIG    1       41.515   5.808  26.272  0.00  0.00    +0.210 C 
ATOM      5  N   LIG    1       40.882   7.095  25.967  0.00  0.00    -0.410 NA
ATOM      6  H   LIG    1       41.432   7.862  26.323  0.00  0.00    +0.370 HD
ATOM      7  C   LIG    1       42.837   5.667  25.502  0.00  0.00    +0.140 C 
ATOM      8  C   LIG    1       43.877   5.537  26.595  0.00  0.00    +0.120 C 
ATOM      9  N   LIG    1       43.298   5.589  27.748  0.00  0.00    -0.190 NA
ATOM     10  N   LIG    1       41.913   5.747  27.681  0.00  0.00    -0.640 N 
ATOM     11  H   LIG    1       41.313   5.807  28.442  0.00  0.00    +0.440 HD
ATOM     12  O   LIG    1       41.035   3.582  25.659  0.00  0.00    -0.460 OA
ATOM     13  N   LIG    1       39.612   7.119  26.481  0.00  0.00    -0.580 N 
ATOM     14  H   LIG    1       39.316   7.857  27.037  0.00  0.00    +0.420 HD
ENDROOT
BRANCH   8  15
ATOM     15  C   LIG    1       45.318   5.377  26.376  0.00  0.00    +0.090 A 
ATOM     16  C   LIG    1       45.971   5.665  25.219  0.00  0.00    +0.020 A 
ATOM     17  C   LIG    1       47.381   5.353  25.460  0.00  0.00    -0.140 A 
ATOM     18  C   LIG    1       48.539   5.428  24.686  0.00  0.00    +0.070 A 
ATOM     19  C   LIG    1       49.739   5.049  25.222  0.00  0.00    -0.010 A 
ATOM     20  C   LIG    1       49.810   4.592  26.530  0.00  0.00    +0.050 A 
ATOM     21  C   LIG    1       48.676   4.511  27.311  0.00  0.00    +0.030 A 
ATOM     22  C   LIG    1       47.447   4.891  26.788  0.00  0.00    +0.070 A 
ATOM     23  O   LIG    1       46.198   4.928  27.295  0.00  0.00    -0.180 OA
ENDBRANCH   8  15
BRANCH   1  29
ATOM     24  C   LIG    1       36.785   7.580  26.052  0.00  0.00    +0.300 A 
ATOM     25  C   LIG    1       35.408   7.763  26.052  0.00  0.00    -0.090 A 
ATOM     26  C   LIG    1       34.566   6.682  26.205  0.00  0.00    +0.100 A 
ATOM     27  C   LIG    1       35.084   5.404  26.359  0.00  0.00    -0.060 A 
ATOM     28  C   LIG    1       36.446   5.201  26.361  0.00  0.00    +0.090 A 
ATOM     29  C   LIG    1       37.314   6.287  26.201  0.00  0.00    -0.190 A 
BRANCH  24  30
ATOM     30  N   LIG    1       37.633   8.668  25.897  0.00  0.00    -0.840 N 
ATOM     31  H   LIG    1       37.978   9.130  26.677  0.00  0.00    +0.390 HD
ATOM     32  H   LIG    1       37.878   8.969  25.008  0.00  0.00    +0.430 HD
ENDBRANCH  24  30
ENDBRANCH   1  29
TORSDOF 3
ENDMDL
MODEL 2
REMARK VINA RESULT:     -12.5      1.271      1.564
REMARK                            x       y       z     vdW  Elec       q    Type
REMARK                         _______ _______ _______ _____ _____    ______ ____
ROOT
ATOM      1  C   LIG    1       38.747   5.975  25.950  0.00  0.00    +0.560 C 
ATOM      2  N   LIG    1       39.391   4.814  25.963  0.00  0.00    -0.640 NA
ATOM      3  C   LIG    1       40.724   4.783  25.991  0.00  0.00    +0.520 C 
ATOM      4  C   LIG    1       41.504   6.065  26.029  0.00  0.00    +0.210 C 
ATOM      5  N   LIG    1       40.722   7.153  25.435  0.00  0.00    -0.410 NA
ATOM      6  H   LIG    1       41.170   8.044  25.583  0.00  0.00    +0.370 HD
ATOM      7  C   LIG    1       42.841   5.902  25.291  0.00  0.00    +0.140 C 
ATOM      8  C   LIG    1       43.878   6.168  26.362  0.00  0.00    +0.120 C 
ATOM      9  N   LIG    1       43.285   6.429  27.479  0.00  0.00    -0.190 NA
ATOM     10  N   LIG    1       41.892   6.397  27.404  0.00  0.00    -0.640 N 
ATOM     11  H   LIG    1       41.281   6.566  28.139  0.00  0.00    +0.440 HD
ATOM     12  O   LIG    1       41.306   3.716  25.984  0.00  0.00    -0.460 OA
ATOM     13  N   LIG    1       39.453   7.147  25.953  0.00  0.00    -0.580 N 
ATOM     14  H   LIG    1       39.063   7.957  26.319  0.00  0.00    +0.420 HD
ENDROOT
BRANCH   8  15
ATOM     15  C   LIG    1       45.330   6.136  26.160  0.00  0.00    +0.090 A 
ATOM     16  C   LIG    1       46.147   5.110  26.519  0.00  0.00    +0.020 A 
ATOM     17  C   LIG    1       47.499   5.512  26.130  0.00  0.00    -0.140 A 
ATOM     18  C   LIG    1       48.756   4.914  26.223  0.00  0.00    +0.070 A 
ATOM     19  C   LIG    1       49.857   5.573  25.750  0.00  0.00    -0.010 A 
ATOM     20  C   LIG    1       49.731   6.831  25.179  0.00  0.00    +0.050 A 
ATOM     21  C   LIG    1       48.497   7.439  25.078  0.00  0.00    +0.030 A 
ATOM     22  C   LIG    1       47.365   6.788  25.551  0.00  0.00    +0.070 A 
ATOM     23  O   LIG    1       46.057   7.115  25.585  0.00  0.00    -0.180 OA
ENDBRANCH   8  15
BRANCH   1  29
ATOM     24  C   LIG    1       36.589   6.092  24.706  0.00  0.00    +0.300 A 
ATOM     25  C   LIG    1       35.200   6.114  24.700  0.00  0.00    -0.090 A 
ATOM     26  C   LIG    1       34.501   6.052  25.888  0.00  0.00    +0.100 A 
ATOM     27  C   LIG    1       35.176   5.967  27.096  0.00  0.00    -0.060 A 
ATOM     28  C   LIG    1       36.554   5.944  27.124  0.00  0.00    +0.090 A 
ATOM     29  C   LIG    1       37.277   6.000  25.928  0.00  0.00    -0.190 A 
BRANCH  24  30
ATOM     30  N   LIG    1       37.293   6.153  23.511  0.00  0.00    -0.840 N 
ATOM     31  H   LIG    1       37.528   5.336  23.044  0.00  0.00    +0.390 HD
ATOM     32  H   LIG    1       37.552   7.013  23.145  0.00  0.00    +0.430 HD
ENDBRANCH  24  30
ENDBRANCH   1  29
TORSDOF 3
ENDMDL
MODEL 3
REMARK VINA RESULT:     -12.0      1.200      1.256
REMARK                            x       y       z     vdW  Elec       q    Type
REMARK                         _______ _______ _______ _____ _____    ______ ____
ROOT
ATOM      1  C   LIG    1       39.176   6.323  25.882  0.00  0.00    +0.560 C 
ATOM      2  N   LIG    1       39.741   6.052  24.712  0.00  0.00    -0.640 NA
ATOM      3  C   LIG    1       41.067   5.945  24.612  0.00  0.00    +0.520 C 
ATOM      4  C   LIG    1       41.927   6.112  25.832  0.00  0.00    +0.210 C 
ATOM      5  N   LIG    1       41.244   6.947  26.824  0.00  0.00    -0.410 NA
ATOM      6  H   LIG    1       41.743   6.949  27.701  0.00  0.00    +0.370 HD
ATOM      7  C   LIG    1       43.281   6.730  25.453  0.00  0.00    +0.140 C 
ATOM      8  C   LIG    1       44.286   5.676  25.865  0.00  0.00    +0.120 C 
ATOM      9  N   LIG    1       43.664   4.663  26.372  0.00  0.00    -0.190 NA
ATOM     10  N   LIG    1       42.277   4.808  26.404  0.00  0.00    -0.640 N 
ATOM     11  H   LIG    1       41.647   4.154  26.748  0.00  0.00    +0.440 HD
ATOM     12  O   LIG    1       41.578   5.715  23.534  0.00  0.00    -0.460 OA
ATOM     13  N   LIG    1       39.956   6.508  26.991  0.00  0.00    -0.580 N 
ATOM     14  H   LIG    1       39.605   6.327  27.877  0.00  0.00    +0.420 HD
ENDROOT
BRANCH   8  15
ATOM     15  C   LIG    1       45.740   5.787  25.713  0.00  0.00    +0.090 A 
ATOM     16  C   LIG    1       46.384   6.793  25.063  0.00  0.00    +0.020 A 
ATOM     17  C   LIG    1       47.813   6.491  25.163  0.00  0.00    -0.140 A 
ATOM     18  C   LIG    1       48.973   7.121  24.712  0.00  0.00    +0.070 A 
ATOM     19  C   LIG    1       50.194   6.565  24.978  0.00  0.00    -0.010 A 
ATOM     20  C   LIG    1       50.284   5.379  25.693  0.00  0.00    +0.050 A 
ATOM     21  C   LIG    1       49.148   4.742  26.148  0.00  0.00    +0.030 A 
ATOM     22  C   LIG    1       47.898   5.289  25.890  0.00  0.00    +0.070 A 
ATOM     23  O   LIG    1       46.642   4.911  26.201  0.00  0.00    -0.180 OA
ENDBRANCH   8  15
BRANCH   1  29
ATOM     24  C   LIG    1       37.077   7.664  25.764  0.00  0.00    +0.300 A 
ATOM     25  C   LIG    1       35.693   7.751  25.864  0.00  0.00    -0.090 A 
ATOM     26  C   LIG    1       34.951   6.633  26.183  0.00  0.00    +0.100 A 
ATOM     27  C   LIG    1       35.576   5.415  26.407  0.00  0.00    -0.060 A 
ATOM     28  C   LIG    1       36.946   5.308  26.313  0.00  0.00    +0.090 A 
ATOM     29  C   LIG    1       37.713   6.431  25.985  0.00  0.00    -0.190 A 
BRANCH  24  30
ATOM     30  N   LIG    1       37.825   8.788  25.442  0.00  0.00    -0.840 N 
ATOM     31  H   LIG    1       37.413   9.667  25.460  0.00  0.00    +0.390 HD
ATOM     32  H   LIG    1       38.758   8.694  25.195  0.00  0.00    +0.430 HD
ENDBRANCH  24  30
ENDBRANCH   1  29
TORSDOF 3
ENDMDL
MODEL 4
REMARK VINA RESULT:     -11.9      2.023      9.542
REMARK                            x       y       z     vdW  Elec       q    Type
REMARK                         _______ _______ _______ _____ _____    ______ ____
ROOT
ATOM      1  C   LIG    1       46.158   5.899  25.613  0.00  0.00    +0.560 C 
ATOM      2  N   LIG    1       45.586   6.203  26.771  0.00  0.00    -0.640 NA
ATOM      3  C   LIG    1       44.259   6.176  26.896  0.00  0.00    +0.520 C 
ATOM      4  C   LIG    1       43.404   5.779  25.726  0.00  0.00    +0.210 C 
ATOM      5  N   LIG    1       44.104   6.056  24.469  0.00  0.00    -0.410 NA
ATOM      6  H   LIG    1       43.607   5.664  23.684  0.00  0.00    +0.370 HD
ATOM      7  C   LIG    1       42.061   6.524  25.766  0.00  0.00    +0.140 C 
ATOM      8  C   LIG    1       41.037   5.414  25.872  0.00  0.00    +0.120 C 
ATOM      9  N   LIG    1       41.640   4.272  25.891  0.00  0.00    -0.190 NA
ATOM     10  N   LIG    1       43.030   4.364  25.812  0.00  0.00    -0.640 N 
ATOM     11  H   LIG    1       43.647   3.615  25.812  0.00  0.00    +0.440 HD
ATOM     12  O   LIG    1       43.741   6.473  27.955  0.00  0.00    -0.460 OA
ATOM     13  N   LIG    1       45.384   5.568  24.534  0.00  0.00    -0.580 N 
ATOM     14  H   LIG    1       45.733   4.996  23.834  0.00  0.00    +0.420 HD
ENDROOT
BRANCH   8  15
ATOM     15  C   LIG    1       39.585   5.607  25.942  0.00  0.00    +0.090 A 
ATOM     16  C   LIG    1       38.942   6.789  25.752  0.00  0.00    +0.020 A 
ATOM     17  C   LIG    1       37.515   6.507  25.916  0.00  0.00    -0.140 A 
ATOM     18  C   LIG    1       36.357   7.281  25.848  0.00  0.00    +0.070 A 
ATOM     19  C   LIG    1       35.138   6.698  26.057  0.00  0.00    -0.010 A 
ATOM     20  C   LIG    1       35.047   5.342  26.336  0.00  0.00    +0.050 A 
ATOM     21  C   LIG    1       36.181   4.560  26.408  0.00  0.00    +0.030 A 
ATOM     22  C   LIG    1       37.429   5.131  26.198  0.00  0.00    +0.070 A 
ATOM     23  O   LIG    1       38.684   4.636  26.198  0.00  0.00    -0.180 OA
ENDBRANCH   8  15
BRANCH   1  29
ATOM     24  C   LIG    1       48.281   7.104  25.099  0.00  0.00    +0.300 A 
ATOM     25  C   LIG    1       49.665   7.113  24.986  0.00  0.00    -0.090 A 
ATOM     26  C   LIG    1       50.389   5.968  25.247  0.00  0.00    +0.100 A 
ATOM     27  C   LIG    1       49.744   4.800  25.625  0.00  0.00    -0.060 A 
ATOM     28  C   LIG    1       48.371   4.770  25.744  0.00  0.00    +0.090 A 
ATOM     29  C   LIG    1       47.623   5.924  25.487  0.00  0.00    -0.190 A 
BRANCH  24  30
ATOM     30  N   LIG    1       47.552   8.256  24.837  0.00  0.00    -0.840 N 
ATOM     31  H   LIG    1       47.937   9.127  25.022  0.00  0.00    +0.390 HD
ATOM     32  H   LIG    1       46.655   8.189  24.473  0.00  0.00    +0.430 HD
ENDBRANCH  24  30
ENDBRANCH   1  29
TORSDOF 3
ENDMDL
####
 1r4l_rec.pdbqt&&&&ZINC000577108592.pdbqt
MODEL 1
REMARK VINA RESULT:     -12.5      0.000      0.000
REMARK                            x       y       z     vdW  Elec       q    Type
REMARK                         _______ _______ _______ _____ _____    ______ ____
ROOT
ATOM      1  C   LIG    1       42.818   4.757  27.243  0.00  0.00    +0.190 A 
ATOM      2  N   LIG    1       42.990   4.265  26.050  0.00  0.00    -0.360 NA
ATOM      3  O   LIG    1       41.983   4.401  25.388  0.00  0.00    +0.120 OA
ATOM      4  C   LIG    1       41.040   5.014  26.120  0.00  0.00    +0.240 A 
ATOM      5  N   LIG    1       41.568   5.239  27.307  0.00  0.00    -0.410 NA
ENDROOT
BRANCH   4   6
ATOM      6  C   LIG    1       39.671   5.365  25.679  0.00  0.00    +0.330 A 
ATOM      7  N   LIG    1       39.500   5.967  24.498  0.00  0.00    -0.210 NA
ATOM      8  N   LIG    1       38.332   6.296  24.063  0.00  0.00    -0.130 NA
ATOM      9  C   LIG    1       37.248   6.036  24.803  0.00  0.00    +0.020 A 
ATOM     10  C   LIG    1       35.958   6.376  24.368  0.00  0.00    +0.090 A 
ATOM     11  C   LIG    1       34.885   6.090  25.157  0.00  0.00    +0.070 A 
ATOM     12  C   LIG    1       35.046   5.464  26.392  0.00  0.00    +0.090 A 
ATOM     13  C   LIG    1       36.281   5.119  26.847  0.00  0.00    +0.070 A 
ATOM     14  C   LIG    1       37.413   5.398  26.062  0.00  0.00    +0.140 A 
ATOM     15  N   LIG    1       38.645   5.073  26.462  0.00  0.00    -0.420 NA
ENDBRANCH   4   6
BRANCH   1  16
ATOM     16  C   LIG    1       43.839   4.776  28.352  0.00  0.00    +0.210 C 
BRANCH  16  18
ATOM     17  O   LIG    1       44.207   2.448  28.472  0.00  0.00    -0.530 OA
ATOM     18  C   LIG    1       43.839   3.445  29.057  0.00  0.00    +0.520 C 
ATOM     19  N   LIG    1       43.423   3.359  30.337  0.00  0.00    -0.730 N 
ATOM     20  H   LIG    1       43.127   4.156  30.805  0.00  0.00    +0.400 HD
BRANCH  19  21
ATOM     21  C   LIG    1       43.417   2.064  31.020  0.00  0.00    +0.260 C 
BRANCH  21  22
ATOM     22  C   LIG    1       43.997   2.226  32.427  0.00  0.00    +0.070 C 
BRANCH  22  23
ATOM     23  C   LIG    1       42.949   2.808  33.339  0.00  0.00    -0.090 A 
ATOM     24  C   LIG    1       41.961   1.995  33.863  0.00  0.00    +0.010 A 
ATOM     25  C   LIG    1       40.998   2.529  34.700  0.00  0.00    +0.000 A 
ATOM     26  C   LIG    1       41.024   3.875  35.012  0.00  0.00    +0.000 A 
ATOM     27  C   LIG    1       42.012   4.687  34.488  0.00  0.00    +0.000 A 
ATOM     28  C   LIG    1       42.978   4.153  33.655  0.00  0.00    +0.010 A 
ENDBRANCH  22  23
ENDBRANCH  21  22
ENDBRANCH  19  21
ENDBRANCH  16  18
ENDBRANCH   1  16
TORSDOF 6
ENDMDL
MODEL 2
REMARK VINA RESULT:     -12.1      4.363      6.003
REMARK                            x       y       z     vdW  Elec       q    Type
REMARK                         _______ _______ _______ _____ _____    ______ ____
ROOT
ATOM      1  C   LIG    1       43.053   5.074  25.217  0.00  0.00    +0.190 A 
ATOM      2  N   LIG    1       42.681   4.254  26.157  0.00  0.00    -0.360 NA
ATOM      3  O   LIG    1       41.475   4.280  26.288  0.00  0.00    +0.120 OA
ATOM      4  C   LIG    1       40.944   5.149  25.413  0.00  0.00    +0.240 A 
ATOM      5  N   LIG    1       41.950   5.662  24.731  0.00  0.00    -0.410 NA
ENDROOT
BRANCH   4   6
ATOM      6  C   LIG    1       39.509   5.472  25.251  0.00  0.00    +0.330 A 
ATOM      7  N   LIG    1       39.102   6.095  24.141  0.00  0.00    -0.210 NA
ATOM      8  N   LIG    1       37.865   6.401  23.944  0.00  0.00    -0.130 NA
ATOM      9  C   LIG    1       36.948   6.094  24.869  0.00  0.00    +0.020 A 
ATOM     10  C   LIG    1       35.591   6.408  24.696  0.00  0.00    +0.090 A 
ATOM     11  C   LIG    1       34.695   6.075  25.666  0.00  0.00    +0.070 A 
ATOM     12  C   LIG    1       35.103   5.426  26.831  0.00  0.00    +0.090 A 
ATOM     13  C   LIG    1       36.410   5.105  27.034  0.00  0.00    +0.070 A 
ATOM     14  C   LIG    1       37.364   5.433  26.055  0.00  0.00    +0.140 A 
ATOM     15  N   LIG    1       38.658   5.134  26.205  0.00  0.00    -0.420 NA
ENDBRANCH   4   6
BRANCH   1  16
ATOM     16  C   LIG    1       44.469   5.322  24.762  0.00  0.00    +0.210 C 
BRANCH  16  18
ATOM     17  O   LIG    1       45.637   6.994  25.949  0.00  0.00    -0.530 OA
ATOM     18  C   LIG    1       45.286   5.834  25.920  0.00  0.00    +0.520 C 
ATOM     19  N   LIG    1       45.632   5.000  26.922  0.00  0.00    -0.730 N 
ATOM     20  H   LIG    1       45.352   4.072  26.898  0.00  0.00    +0.400 HD
BRANCH  19  21
ATOM     21  C   LIG    1       46.431   5.497  28.044  0.00  0.00    +0.260 C 
BRANCH  21  22
ATOM     22  C   LIG    1       47.752   4.728  28.110  0.00  0.00    +0.070 C 
BRANCH  22  23
ATOM     23  C   LIG    1       48.682   5.234  27.037  0.00  0.00    -0.090 A 
ATOM     24  C   LIG    1       48.698   6.579  26.715  0.00  0.00    +0.010 A 
ATOM     25  C   LIG    1       49.551   7.043  25.730  0.00  0.00    +0.000 A 
ATOM     26  C   LIG    1       50.387   6.163  25.069  0.00  0.00    +0.000 A 
ATOM     27  C   LIG    1       50.371   4.819  25.392  0.00  0.00    +0.000 A 
ATOM     28  C   LIG    1       49.521   4.355  26.379  0.00  0.00    +0.010 A 
ENDBRANCH  22  23
ENDBRANCH  21  22
ENDBRANCH  19  21
ENDBRANCH  16  18
ENDBRANCH   1  16
TORSDOF 6
ENDMDL
MODEL 3
REMARK VINA RESULT:     -12.0      3.575      4.571
REMARK                            x       y       z     vdW  Elec       q    Type
REMARK                         _______ _______ _______ _____ _____    ______ ____
ROOT
ATOM      1  C   LIG    1       43.998   6.291  24.341  0.00  0.00    +0.190 A 
ATOM      2  N   LIG    1       43.870   5.004  24.201  0.00  0.00    -0.360 NA
ATOM      3  O   LIG    1       42.745   4.656  24.495  0.00  0.00    +0.120 OA
ATOM      4  C   LIG    1       42.023   5.726  24.862  0.00  0.00    +0.240 A 
ATOM      5  N   LIG    1       42.821   6.772  24.770  0.00  0.00    -0.410 NA
ENDROOT
BRANCH   4   6
ATOM      6  C   LIG    1       40.606   5.730  25.292  0.00  0.00    +0.330 A 
ATOM      7  N   LIG    1       40.101   4.642  25.882  0.00  0.00    -0.210 NA
ATOM      8  N   LIG    1       38.876   4.587  26.278  0.00  0.00    -0.130 NA
ATOM      9  C   LIG    1       38.071   5.641  26.100  0.00  0.00    +0.020 A 
ATOM     10  C   LIG    1       36.730   5.626  26.515  0.00  0.00    +0.090 A 
ATOM     11  C   LIG    1       35.951   6.724  26.311  0.00  0.00    +0.070 A 
ATOM     12  C   LIG    1       36.461   7.866  25.697  0.00  0.00    +0.090 A 
ATOM     13  C   LIG    1       37.757   7.918  25.280  0.00  0.00    +0.070 A 
ATOM     14  C   LIG    1       38.592   6.805  25.473  0.00  0.00    +0.140 A 
ATOM     15  N   LIG    1       39.872   6.810  25.088  0.00  0.00    -0.420 NA
ENDBRANCH   4   6
BRANCH   1  16
ATOM     16  C   LIG    1       45.245   7.094  24.074  0.00  0.00    +0.210 C 
BRANCH  16  18
ATOM     17  O   LIG    1       47.204   7.491  25.330  0.00  0.00    -0.530 OA
ATOM     18  C   LIG    1       46.311   6.713  25.068  0.00  0.00    +0.520 C 
ATOM     19  N   LIG    1       46.275   5.503  25.663  0.00  0.00    -0.730 N 
ATOM     20  H   LIG    1       45.561   4.880  25.453  0.00  0.00    +0.400 HD
BRANCH  19  21
ATOM     21  C   LIG    1       47.314   5.130  26.625  0.00  0.00    +0.260 C 
BRANCH  21  22
ATOM     22  C   LIG    1       46.842   5.465  28.042  0.00  0.00    +0.070 C 
BRANCH  22  23
ATOM     23  C   LIG    1       45.358   5.229  28.146  0.00  0.00    -0.090 A 
ATOM     24  C   LIG    1       44.867   3.938  28.218  0.00  0.00    +0.010 A 
ATOM     25  C   LIG    1       43.505   3.721  28.312  0.00  0.00    +0.000 A 
ATOM     26  C   LIG    1       42.635   4.795  28.337  0.00  0.00    +0.000 A 
ATOM     27  C   LIG    1       43.126   6.085  28.267  0.00  0.00    +0.000 A 
ATOM     28  C   LIG    1       44.488   6.302  28.175  0.00  0.00    +0.010 A 
ENDBRANCH  22  23
ENDBRANCH  21  22
ENDBRANCH  19  21
ENDBRANCH  16  18
ENDBRANCH   1  16
TORSDOF 6
ENDMDL
MODEL 4
REMARK VINA RESULT:     -11.9      3.916      5.143
REMARK                            x       y       z     vdW  Elec       q    Type
REMARK                         _______ _______ _______ _____ _____    ______ ____
ROOT
ATOM      1  C   LIG    1       43.307   6.240  24.388  0.00  0.00    +0.190 A 
ATOM      2  N   LIG    1       43.197   4.993  24.031  0.00  0.00    -0.360 NA
ATOM      3  O   LIG    1       42.069   4.595  24.226  0.00  0.00    +0.120 OA
ATOM      4  C   LIG    1       41.323   5.584  24.744  0.00  0.00    +0.240 A 
ATOM      5  N   LIG    1       42.112   6.635  24.854  0.00  0.00    -0.410 NA
ENDROOT
BRANCH   4   6
ATOM      6  C   LIG    1       39.894   5.507  25.122  0.00  0.00    +0.330 A 
ATOM      7  N   LIG    1       39.526   4.695  26.119  0.00  0.00    -0.210 NA
ATOM      8  N   LIG    1       38.297   4.587  26.492  0.00  0.00    -0.130 NA
ATOM      9  C   LIG    1       37.349   5.300  25.875  0.00  0.00    +0.020 A 
ATOM     10  C   LIG    1       35.999   5.213  26.249  0.00  0.00    +0.090 A 
ATOM     11  C   LIG    1       35.069   5.960  25.590  0.00  0.00    +0.070 A 
ATOM     12  C   LIG    1       35.436   6.810  24.548  0.00  0.00    +0.090 A 
ATOM     13  C   LIG    1       36.735   6.921  24.157  0.00  0.00    +0.070 A 
ATOM     14  C   LIG    1       37.723   6.167  24.813  0.00  0.00    +0.140 A 
ATOM     15  N   LIG    1       39.012   6.244  24.470  0.00  0.00    -0.420 NA
ENDBRANCH   4   6
BRANCH   1  16
ATOM     16  C   LIG    1       44.552   7.085  24.300  0.00  0.00    +0.210 C 
BRANCH  16  18
ATOM     17  O   LIG    1       46.167   5.594  23.439  0.00  0.00    -0.530 OA
ATOM     18  C   LIG    1       45.767   6.200  24.410  0.00  0.00    +0.520 C 
ATOM     19  N   LIG    1       46.407   6.079  25.591  0.00  0.00    -0.730 N 
ATOM     20  H   LIG    1       46.088   6.563  26.368  0.00  0.00    +0.400 HD
BRANCH  19  21
ATOM     21  C   LIG    1       47.585   5.215  25.699  0.00  0.00    +0.260 C 
BRANCH  21  22
ATOM     22  C   LIG    1       48.336   5.536  26.993  0.00  0.00    +0.070 C 
BRANCH  22  23
ATOM     23  C   LIG    1       48.112   4.432  27.992  0.00  0.00    -0.090 A 
ATOM     24  C   LIG    1       46.855   4.235  28.534  0.00  0.00    +0.010 A 
ATOM     25  C   LIG    1       46.650   3.221  29.452  0.00  0.00    +0.000 A 
ATOM     26  C   LIG    1       47.700   2.405  29.826  0.00  0.00    +0.000 A 
ATOM     27  C   LIG    1       48.956   2.601  29.284  0.00  0.00    +0.000 A 
ATOM     28  C   LIG    1       49.162   3.612  28.363  0.00  0.00    +0.010 A 
ENDBRANCH  22  23
ENDBRANCH  21  22
ENDBRANCH  19  21
ENDBRANCH  16  18
ENDBRANCH   1  16
TORSDOF 6
ENDMDL
MODEL 5
REMARK VINA RESULT:     -11.8      3.398      6.019
REMARK                            x       y       z     vdW  Elec       q    Type
REMARK                         _______ _______ _______ _____ _____    ______ ____
ROOT
ATOM      1  C   LIG    1       42.975   4.493  27.209  0.00  0.00    +0.190 A 
ATOM      2  N   LIG    1       43.217   4.253  25.953  0.00  0.00    -0.360 NA
ATOM      3  O   LIG    1       42.228   4.466  25.284  0.00  0.00    +0.120 OA
ATOM      4  C   LIG    1       41.226   4.878  26.076  0.00  0.00    +0.240 A 
ATOM      5  N   LIG    1       41.698   4.891  27.308  0.00  0.00    -0.410 NA
ENDROOT
BRANCH   4   6
ATOM      6  C   LIG    1       39.856   5.241  25.649  0.00  0.00    +0.330 A 
ATOM      7  N   LIG    1       39.689   5.958  24.534  0.00  0.00    -0.210 NA
ATOM      8  N   LIG    1       38.520   6.303  24.114  0.00  0.00    -0.130 NA
ATOM      9  C   LIG    1       37.431   5.942  24.802  0.00  0.00    +0.020 A 
ATOM     10  C   LIG    1       36.140   6.295  24.381  0.00  0.00    +0.090 A 
ATOM     11  C   LIG    1       35.062   5.903  25.116  0.00  0.00    +0.070 A 
ATOM     12  C   LIG    1       35.219   5.155  26.281  0.00  0.00    +0.090 A 
ATOM     13  C   LIG    1       36.455   4.794  26.721  0.00  0.00    +0.070 A 
ATOM     14  C   LIG    1       37.592   5.179  25.990  0.00  0.00    +0.140 A 
ATOM     15  N   LIG    1       38.826   4.844  26.377  0.00  0.00    -0.420 NA
ENDBRANCH   4   6
BRANCH   1  16
ATOM     16  C   LIG    1       43.953   4.345  28.347  0.00  0.00    +0.210 C 
BRANCH  16  18
ATOM     17  O   LIG    1       45.069   6.302  27.644  0.00  0.00    -0.530 OA
ATOM     18  C   LIG    1       45.181   5.170  28.065  0.00  0.00    +0.520 C 
ATOM     19  N   LIG    1       46.407   4.647  28.273  0.00  0.00    -0.730 N 
ATOM     20  H   LIG    1       46.497   3.741  28.609  0.00  0.00    +0.400 HD
BRANCH  19  21
ATOM     21  C   LIG    1       47.601   5.447  27.993  0.00  0.00    +0.260 C 
BRANCH  21  22
ATOM     22  C   LIG    1       48.290   4.912  26.736  0.00  0.00    +0.070 C 
BRANCH  22  23
ATOM     23  C   LIG    1       48.035   5.849  25.585  0.00  0.00    -0.090 A 
ATOM     24  C   LIG    1       47.222   5.453  24.538  0.00  0.00    +0.010 A 
ATOM     25  C   LIG    1       46.988   6.313  23.481  0.00  0.00    +0.000 A 
ATOM     26  C   LIG    1       47.566   7.568  23.471  0.00  0.00    +0.000 A 
ATOM     27  C   LIG    1       48.377   7.964  24.518  0.00  0.00    +0.000 A 
ATOM     28  C   LIG    1       48.609   7.106  25.577  0.00  0.00    +0.010 A 
ENDBRANCH  22  23
ENDBRANCH  21  22
ENDBRANCH  19  21
ENDBRANCH  16  18
ENDBRANCH   1  16
TORSDOF 6
ENDMDL
MODEL 6
REMARK VINA RESULT:     -11.7      2.117      3.071
REMARK                            x       y       z     vdW  Elec       q    Type
REMARK                         _______ _______ _______ _____ _____    ______ ____
ROOT
ATOM      1  C   LIG    1       43.152   5.170  26.738  0.00  0.00    +0.190 A 
ATOM      2  N   LIG    1       42.646   4.067  27.208  0.00  0.00    -0.360 NA
ATOM      3  O   LIG    1       41.462   4.002  26.952  0.00  0.00    +0.120 OA
ATOM      4  C   LIG    1       41.087   5.095  26.269  0.00  0.00    +0.240 A 
ATOM      5  N   LIG    1       42.163   5.846  26.135  0.00  0.00    -0.410 NA
ENDROOT
BRANCH   4   6
ATOM      6  C   LIG    1       39.728   5.400  25.768  0.00  0.00    +0.330 A 
ATOM      7  N   LIG    1       39.588   5.972  24.569  0.00  0.00    -0.210 NA
ATOM      8  N   LIG    1       38.430   6.261  24.081  0.00  0.00    -0.130 NA
ATOM      9  C   LIG    1       37.324   5.986  24.783  0.00  0.00    +0.020 A 
ATOM     10  C   LIG    1       36.044   6.282  24.291  0.00  0.00    +0.090 A 
ATOM     11  C   LIG    1       34.949   5.982  25.043  0.00  0.00    +0.070 A 
ATOM     12  C   LIG    1       35.077   5.386  26.297  0.00  0.00    +0.090 A 
ATOM     13  C   LIG    1       36.302   5.084  26.807  0.00  0.00    +0.070 A 
ATOM     14  C   LIG    1       37.456   5.377  26.061  0.00  0.00    +0.140 A 
ATOM     15  N   LIG    1       38.680   5.095  26.516  0.00  0.00    -0.420 NA
ENDBRANCH   4   6
BRANCH   1  16
ATOM     16  C   LIG    1       44.589   5.609  26.856  0.00  0.00    +0.210 C 
BRANCH  16  18
ATOM     17  O   LIG    1       45.927   6.411  28.628  0.00  0.00    -0.530 OA
ATOM     18  C   LIG    1       44.948   5.769  28.311  0.00  0.00    +0.520 C 
ATOM     19  N   LIG    1       44.183   5.193  29.261  0.00  0.00    -0.730 N 
ATOM     20  H   LIG    1       43.401   4.679  29.007  0.00  0.00    +0.400 HD
BRANCH  19  21
ATOM     21  C   LIG    1       44.535   5.343  30.674  0.00  0.00    +0.260 C 
BRANCH  21  22
ATOM     22  C   LIG    1       44.103   4.093  31.444  0.00  0.00    +0.070 C 
BRANCH  22  23
ATOM     23  C   LIG    1       44.429   2.866  30.633  0.00  0.00    -0.090 A 
ATOM     24  C   LIG    1       43.409   2.106  30.088  0.00  0.00    +0.010 A 
ATOM     25  C   LIG    1       43.709   0.980  29.345  0.00  0.00    +0.000 A 
ATOM     26  C   LIG    1       45.026   0.614  29.145  0.00  0.00    +0.000 A 
ATOM     27  C   LIG    1       46.045   1.374  29.688  0.00  0.00    +0.000 A 
ATOM     28  C   LIG    1       45.747   2.503  30.429  0.00  0.00    +0.010 A 
ENDBRANCH  22  23
ENDBRANCH  21  22
ENDBRANCH  19  21
ENDBRANCH  16  18
ENDBRANCH   1  16
TORSDOF 6
ENDMDL
MODEL 7
REMARK VINA RESULT:     -11.6      4.769     10.200
REMARK                            x       y       z     vdW  Elec       q    Type
REMARK                         _______ _______ _______ _____ _____    ______ ____
ROOT
ATOM      1  C   LIG    1       37.373   5.080  25.710  0.00  0.00    +0.190 A 
ATOM      2  N   LIG    1       37.642   5.862  24.705  0.00  0.00    -0.360 NA
ATOM      3  O   LIG    1       38.840   6.015  24.596  0.00  0.00    +0.120 OA
ATOM      4  C   LIG    1       39.473   5.319  25.554  0.00  0.00    +0.240 A 
ATOM      5  N   LIG    1       38.539   4.725  26.271  0.00  0.00    -0.410 NA
ENDROOT
BRANCH   4   6
ATOM      6  C   LIG    1       40.936   5.240  25.767  0.00  0.00    +0.330 A 
ATOM      7  N   LIG    1       41.418   4.382  26.672  0.00  0.00    -0.210 NA
ATOM      8  N   LIG    1       42.681   4.269  26.900  0.00  0.00    -0.130 NA
ATOM      9  C   LIG    1       43.551   5.025  26.219  0.00  0.00    +0.020 A 
ATOM     10  C   LIG    1       44.935   4.934  26.435  0.00  0.00    +0.090 A 
ATOM     11  C   LIG    1       45.780   5.725  25.717  0.00  0.00    +0.070 A 
ATOM     12  C   LIG    1       45.294   6.625  24.770  0.00  0.00    +0.090 A 
ATOM     13  C   LIG    1       43.959   6.741  24.533  0.00  0.00    +0.070 A 
ATOM     14  C   LIG    1       43.055   5.942  25.254  0.00  0.00    +0.140 A 
ATOM     15  N   LIG    1       41.736   6.015  25.054  0.00  0.00    -0.420 NA
ENDBRANCH   4   6
BRANCH   1  16
ATOM     16  C   LIG    1       36.000   4.656  26.164  0.00  0.00    +0.210 C 
BRANCH  16  18
ATOM     17  O   LIG    1       34.455   6.025  27.309  0.00  0.00    -0.530 OA
ATOM     18  C   LIG    1       35.120   5.871  26.306  0.00  0.00    +0.520 C 
ATOM     19  N   LIG    1       35.067   6.784  25.315  0.00  0.00    -0.730 N 
ATOM     20  H   LIG    1       35.598   6.660  24.513  0.00  0.00    +0.400 HD
BRANCH  19  21
ATOM     21  C   LIG    1       34.208   7.962  25.451  0.00  0.00    +0.260 C 
BRANCH  21  22
ATOM     22  C   LIG    1       34.959   9.201  24.958  0.00  0.00    +0.070 C 
BRANCH  22  23
ATOM     23  C   LIG    1       34.492   9.553  23.570  0.00  0.00    -0.090 A 
ATOM     24  C   LIG    1       34.233   8.550  22.652  0.00  0.00    +0.010 A 
ATOM     25  C   LIG    1       33.806   8.873  21.378  0.00  0.00    +0.000 A 
ATOM     26  C   LIG    1       33.635  10.198  21.022  0.00  0.00    +0.000 A 
ATOM     27  C   LIG    1       33.893  11.199  21.938  0.00  0.00    +0.000 A 
ATOM     28  C   LIG    1       34.317  10.877  23.214  0.00  0.00    +0.010 A 
ENDBRANCH  22  23
ENDBRANCH  21  22
ENDBRANCH  19  21
ENDBRANCH  16  18
ENDBRANCH   1  16
TORSDOF 6
ENDMDL
MODEL 8
REMARK VINA RESULT:     -11.3      3.453      4.441
REMARK                            x       y       z     vdW  Elec       q    Type
REMARK                         _______ _______ _______ _____ _____    ______ ____
ROOT
ATOM      1  C   LIG    1       42.850   4.693  27.216  0.00  0.00    +0.190 A 
ATOM      2  N   LIG    1       43.030   4.256  26.004  0.00  0.00    -0.360 NA
ATOM      3  O   LIG    1       42.023   4.409  25.345  0.00  0.00    +0.120 OA
ATOM      4  C   LIG    1       41.071   4.978  26.100  0.00  0.00    +0.240 A 
ATOM      5  N   LIG    1       41.594   5.157  27.298  0.00  0.00    -0.410 NA
ENDROOT
BRANCH   4   6
ATOM      6  C   LIG    1       39.699   5.332  25.672  0.00  0.00    +0.330 A 
ATOM      7  N   LIG    1       39.524   5.988  24.521  0.00  0.00    -0.210 NA
ATOM      8  N   LIG    1       38.353   6.322  24.098  0.00  0.00    -0.130 NA
ATOM      9  C   LIG    1       37.270   6.012  24.820  0.00  0.00    +0.020 A 
ATOM     10  C   LIG    1       35.977   6.355  24.396  0.00  0.00    +0.090 A 
ATOM     11  C   LIG    1       34.905   6.017  25.167  0.00  0.00    +0.070 A 
ATOM     12  C   LIG    1       35.071   5.334  26.370  0.00  0.00    +0.090 A 
ATOM     13  C   LIG    1       36.309   4.984  26.813  0.00  0.00    +0.070 A 
ATOM     14  C   LIG    1       37.439   5.315  26.047  0.00  0.00    +0.140 A 
ATOM     15  N   LIG    1       38.675   4.988  26.435  0.00  0.00    -0.420 NA
ENDBRANCH   4   6
BRANCH   1  16
ATOM     16  C   LIG    1       43.868   4.676  28.328  0.00  0.00    +0.210 C 
BRANCH  16  18
ATOM     17  O   LIG    1       45.113   6.560  27.643  0.00  0.00    -0.530 OA
ATOM     18  C   LIG    1       45.124   5.369  27.870  0.00  0.00    +0.520 C 
ATOM     19  N   LIG    1       46.262   4.663  27.705  0.00  0.00    -0.730 N 
ATOM     20  H   LIG    1       46.271   3.710  27.885  0.00  0.00    +0.400 HD
BRANCH  19  21
ATOM     21  C   LIG    1       47.482   5.336  27.253  0.00  0.00    +0.260 C 
BRANCH  21  22
ATOM     22  C   LIG    1       48.678   4.398  27.431  0.00  0.00    +0.070 C 
BRANCH  22  23
ATOM     23  C   LIG    1       48.726   3.909  28.855  0.00  0.00    -0.090 A 
ATOM     24  C   LIG    1       48.268   4.718  29.879  0.00  0.00    +0.010 A 
ATOM     25  C   LIG    1       48.313   4.270  31.186  0.00  0.00    +0.000 A 
ATOM     26  C   LIG    1       48.814   3.013  31.469  0.00  0.00    +0.000 A 
ATOM     27  C   LIG    1       49.270   2.205  30.445  0.00  0.00    +0.000 A 
ATOM     28  C   LIG    1       49.222   2.651  29.137  0.00  0.00    +0.010 A 
ENDBRANCH  22  23
ENDBRANCH  21  22
ENDBRANCH  19  21
ENDBRANCH  16  18
ENDBRANCH   1  16
TORSDOF 6
ENDMDL
MODEL 9
REMARK VINA RESULT:     -11.2      5.120      9.747
REMARK                            x       y       z     vdW  Elec       q    Type
REMARK                         _______ _______ _______ _____ _____    ______ ____
ROOT
ATOM      1  C   LIG    1       37.677   5.352  25.549  0.00  0.00    +0.190 A 
ATOM      2  N   LIG    1       37.889   6.072  24.486  0.00  0.00    -0.360 NA
ATOM      3  O   LIG    1       39.080   6.206  24.296  0.00  0.00    +0.120 OA
ATOM      4  C   LIG    1       39.765   5.562  25.254  0.00  0.00    +0.240 A 
ATOM      5  N   LIG    1       38.873   5.019  26.059  0.00  0.00    -0.410 NA
ENDROOT
BRANCH   4   6
ATOM      6  C   LIG    1       41.238   5.481  25.383  0.00  0.00    +0.330 A 
ATOM      7  N   LIG    1       41.786   4.390  25.925  0.00  0.00    -0.210 NA
ATOM      8  N   LIG    1       43.061   4.263  26.063  0.00  0.00    -0.130 NA
ATOM      9  C   LIG    1       43.876   5.244  25.657  0.00  0.00    +0.020 A 
ATOM     10  C   LIG    1       45.270   5.148  25.787  0.00  0.00    +0.090 A 
ATOM     11  C   LIG    1       46.057   6.174  25.358  0.00  0.00    +0.070 A 
ATOM     12  C   LIG    1       45.501   7.320  24.791  0.00  0.00    +0.090 A 
ATOM     13  C   LIG    1       44.153   7.448  24.648  0.00  0.00    +0.070 A 
ATOM     14  C   LIG    1       43.309   6.412  25.079  0.00  0.00    +0.140 A 
ATOM     15  N   LIG    1       41.980   6.488  24.955  0.00  0.00    -0.420 NA
ENDBRANCH   4   6
BRANCH   1  16
ATOM     16  C   LIG    1       36.331   4.968  26.109  0.00  0.00    +0.210 C 
BRANCH  16  18
ATOM     17  O   LIG    1       34.794   5.527  24.408  0.00  0.00    -0.530 OA
ATOM     18  C   LIG    1       35.264   5.828  25.485  0.00  0.00    +0.520 C 
ATOM     19  N   LIG    1       34.835   6.937  26.121  0.00  0.00    -0.730 N 
ATOM     20  H   LIG    1       35.211   7.179  26.982  0.00  0.00    +0.400 HD
BRANCH  19  21
ATOM     21  C   LIG    1       33.801   7.777  25.511  0.00  0.00    +0.260 C 
BRANCH  21  22
ATOM     22  C   LIG    1       33.877   9.188  26.100  0.00  0.00    +0.070 C 
BRANCH  22  23
ATOM     23  C   LIG    1       32.581   9.513  26.795  0.00  0.00    -0.090 A 
ATOM     24  C   LIG    1       31.833  10.603  26.389  0.00  0.00    +0.010 A 
ATOM     25  C   LIG    1       30.644  10.902  27.027  0.00  0.00    +0.000 A 
ATOM     26  C   LIG    1       30.201  10.110  28.070  0.00  0.00    +0.000 A 
ATOM     27  C   LIG    1       30.948   9.019  28.475  0.00  0.00    +0.000 A 
ATOM     28  C   LIG    1       32.136   8.718  27.835  0.00  0.00    +0.010 A 
ENDBRANCH  22  23
ENDBRANCH  21  22
ENDBRANCH  19  21
ENDBRANCH  16  18
ENDBRANCH   1  16
TORSDOF 6
ENDMDL
####
 1r4l_rec.pdbqt&&&&ZINC000073745810.pdbqt
MODEL 1
REMARK VINA RESULT:     -12.5      0.000      0.000
REMARK                            x       y       z     vdW  Elec       q    Type
REMARK                         _______ _______ _______ _____ _____    ______ ____
ROOT
ATOM      1  C   LIG    1       45.214   6.668  24.861  0.00  0.00    +0.060 C 
ENDROOT
BRANCH   1   2
ATOM      2  C   LIG    1       43.925   5.955  24.539  0.00  0.00    +0.510 C 
ATOM      3  N   LIG    1       42.747   6.487  24.922  0.00  0.00    -0.730 N 
ATOM      4  H   LIG    1       42.729   7.329  25.404  0.00  0.00    +0.400 HD
ATOM      5  O   LIG    1       43.948   4.902  23.938  0.00  0.00    -0.520 OA
BRANCH   3   6
ATOM      6  C   LIG    1       41.495   5.794  24.611  0.00  0.00    +0.270 C 
BRANCH   6   7
ATOM      7  C   LIG    1       40.893   5.226  25.896  0.00  0.00    +0.120 C 
BRANCH   7   8
ATOM      8  C   LIG    1       39.426   5.564  25.958  0.00  0.00    +0.000 A 
ATOM      9  C   LIG    1       38.889   6.793  25.815  0.00  0.00    +0.120 A 
ATOM     10  N   LIG    1       37.540   6.648  25.939  0.00  0.00    -0.460 N 
ATOM     11  C   LIG    1       36.514   7.691  25.859  0.00  0.00    +0.280 C 
ATOM     12  C   LIG    1       35.152   7.025  25.629  0.00  0.00    +0.030 C 
ATOM     13  C   LIG    1       34.947   5.910  26.658  0.00  0.00    +0.020 C 
ATOM     14  C   LIG    1       35.910   4.757  26.352  0.00  0.00    +0.150 C 
ATOM     15  C   LIG    1       37.292   5.335  26.157  0.00  0.00    +0.210 A 
ATOM     16  N   LIG    1       38.423   4.693  26.161  0.00  0.00    -0.480 NA
ENDBRANCH   7   8
ENDBRANCH   6   7
ENDBRANCH   3   6
ENDBRANCH   1   2
BRANCH   1  17
ATOM     17  C   LIG    1       46.355   6.048  24.051  0.00  0.00    +0.330 C 
BRANCH  17  23
ATOM     18  C   LIG    1       47.801   4.799  28.677  0.00  0.00    +0.090 C 
ATOM     19  C   LIG    1       48.097   4.918  27.204  0.00  0.00    -0.080 A 
ATOM     20  C   LIG    1       49.333   4.540  26.715  0.00  0.00    +0.000 A 
ATOM     21  C   LIG    1       49.605   4.649  25.364  0.00  0.00    +0.000 A 
ATOM     22  C   LIG    1       48.642   5.137  24.502  0.00  0.00    +0.010 A 
ATOM     23  C   LIG    1       47.406   5.516  24.991  0.00  0.00    -0.090 A 
ATOM     24  C   LIG    1       47.132   5.402  26.341  0.00  0.00    +0.020 A 
ENDBRANCH  17  23
BRANCH  17  25
ATOM     25  N   LIG    1       46.948   7.069  23.184  0.00  0.00    -0.730 N 
ATOM     26  H   LIG    1       47.095   6.881  22.244  0.00  0.00    +0.390 HD
ATOM     27  C   LIG    1       47.290   8.270  23.692  0.00  0.00    +0.710 C 
ATOM     28  O   LIG    1       47.189   8.474  24.887  0.00  0.00    -0.590 OA
ATOM     29  N   LIG    1       47.741   9.243  22.877  0.00  0.00    -0.870 N 
ATOM     30  H   LIG    1       47.986  10.108  23.244  0.00  0.00    +0.410 HD
ATOM     31  H   LIG    1       47.820   9.080  21.924  0.00  0.00    +0.390 HD
ENDBRANCH  17  25
ENDBRANCH   1  17
TORSDOF 7
ENDMDL
MODEL 2
REMARK VINA RESULT:     -11.8      1.957      2.646
REMARK                            x       y       z     vdW  Elec       q    Type
REMARK                         _______ _______ _______ _____ _____    ______ ____
ROOT
ATOM      1  C   LIG    1       45.236   6.027  24.830  0.00  0.00    +0.060 C 
ENDROOT
BRANCH   1   2
ATOM      2  C   LIG    1       43.839   5.545  24.531  0.00  0.00    +0.510 C 
ATOM      3  N   LIG    1       42.781   6.330  24.818  0.00  0.00    -0.730 N 
ATOM      4  H   LIG    1       42.918   7.203  25.216  0.00  0.00    +0.400 HD
ATOM      5  O   LIG    1       43.667   4.453  24.034  0.00  0.00    -0.520 OA
BRANCH   3   6
ATOM      6  C   LIG    1       41.424   5.862  24.529  0.00  0.00    +0.270 C 
BRANCH   6   7
ATOM      7  C   LIG    1       40.832   5.207  25.778  0.00  0.00    +0.120 C 
BRANCH   7   8
ATOM      8  C   LIG    1       39.369   5.552  25.882  0.00  0.00    +0.000 A 
ATOM      9  C   LIG    1       38.831   6.780  25.736  0.00  0.00    +0.120 A 
ATOM     10  N   LIG    1       37.486   6.641  25.907  0.00  0.00    -0.460 N 
ATOM     11  C   LIG    1       36.461   7.687  25.843  0.00  0.00    +0.280 C 
ATOM     12  C   LIG    1       35.091   7.022  25.669  0.00  0.00    +0.030 C 
ATOM     13  C   LIG    1       34.916   5.925  26.723  0.00  0.00    +0.020 C 
ATOM     14  C   LIG    1       35.865   4.763  26.405  0.00  0.00    +0.150 C 
ATOM     15  C   LIG    1       37.242   5.333  26.155  0.00  0.00    +0.210 A 
ATOM     16  N   LIG    1       38.371   4.688  26.132  0.00  0.00    -0.480 NA
ENDBRANCH   7   8
ENDBRANCH   6   7
ENDBRANCH   3   6
ENDBRANCH   1   2
BRANCH   1  17
ATOM     17  C   LIG    1       45.545   5.807  26.312  0.00  0.00    +0.330 C 
BRANCH  17  23
ATOM     18  C   LIG    1       49.024   3.456  29.035  0.00  0.00    +0.090 C 
ATOM     19  C   LIG    1       48.611   4.149  27.763  0.00  0.00    -0.080 A 
ATOM     20  C   LIG    1       49.518   4.296  26.729  0.00  0.00    +0.000 A 
ATOM     21  C   LIG    1       49.140   4.932  25.562  0.00  0.00    +0.000 A 
ATOM     22  C   LIG    1       47.854   5.421  25.427  0.00  0.00    +0.010 A 
ATOM     23  C   LIG    1       46.947   5.274  26.459  0.00  0.00    -0.090 A 
ATOM     24  C   LIG    1       47.324   4.633  27.625  0.00  0.00    +0.020 A 
ENDBRANCH  17  23
BRANCH  17  25
ATOM     25  N   LIG    1       44.595   4.842  26.871  0.00  0.00    -0.730 N 
ATOM     26  H   LIG    1       44.452   3.991  26.429  0.00  0.00    +0.390 HD
ATOM     27  C   LIG    1       43.917   5.139  27.998  0.00  0.00    +0.710 C 
ATOM     28  O   LIG    1       44.027   6.240  28.500  0.00  0.00    -0.590 OA
ATOM     29  N   LIG    1       43.119   4.214  28.567  0.00  0.00    -0.870 N 
ATOM     30  H   LIG    1       42.632   4.427  29.379  0.00  0.00    +0.410 HD
ATOM     31  H   LIG    1       43.032   3.335  28.166  0.00  0.00    +0.390 HD
ENDBRANCH  17  25
ENDBRANCH   1  17
TORSDOF 7
ENDMDL
MODEL 3
REMARK VINA RESULT:     -11.6      1.596      2.038
REMARK                            x       y       z     vdW  Elec       q    Type
REMARK                         _______ _______ _______ _____ _____    ______ ____
ROOT
ATOM      1  C   LIG    1       44.770   5.940  27.739  0.00  0.00    +0.060 C 
ENDROOT
BRANCH   1   2
ATOM      2  C   LIG    1       43.326   5.580  27.498  0.00  0.00    +0.510 C 
ATOM      3  N   LIG    1       42.927   5.183  26.273  0.00  0.00    -0.730 N 
ATOM      4  H   LIG    1       43.568   5.128  25.548  0.00  0.00    +0.400 HD
ATOM      5  O   LIG    1       42.524   5.649  28.405  0.00  0.00    -0.520 OA
BRANCH   3   6
ATOM      6  C   LIG    1       41.524   4.833  26.039  0.00  0.00    +0.270 C 
BRANCH   6   7
ATOM      7  C   LIG    1       40.888   5.871  25.113  0.00  0.00    +0.120 C 
BRANCH   7   8
ATOM      8  C   LIG    1       39.416   5.984  25.419  0.00  0.00    +0.000 A 
ATOM      9  C   LIG    1       38.694   7.123  25.430  0.00  0.00    +0.120 A 
ATOM     10  N   LIG    1       37.417   6.774  25.753  0.00  0.00    -0.460 N 
ATOM     11  C   LIG    1       36.254   7.654  25.891  0.00  0.00    +0.280 C 
ATOM     12  C   LIG    1       34.982   6.801  25.836  0.00  0.00    +0.030 C 
ATOM     13  C   LIG    1       35.105   5.633  26.820  0.00  0.00    +0.020 C 
ATOM     14  C   LIG    1       36.161   4.648  26.304  0.00  0.00    +0.150 C 
ATOM     15  C   LIG    1       37.397   5.432  25.932  0.00  0.00    +0.210 A 
ATOM     16  N   LIG    1       38.594   4.967  25.724  0.00  0.00    -0.480 NA
ENDBRANCH   7   8
ENDBRANCH   6   7
ENDBRANCH   3   6
ENDBRANCH   1   2
BRANCH   1  17
ATOM     17  C   LIG    1       45.596   5.589  26.500  0.00  0.00    +0.330 C 
BRANCH  17  23
ATOM     18  C   LIG    1       48.455   3.368  29.956  0.00  0.00    +0.090 C 
ATOM     19  C   LIG    1       48.295   3.965  28.582  0.00  0.00    -0.080 A 
ATOM     20  C   LIG    1       49.370   3.998  27.713  0.00  0.00    +0.000 A 
ATOM     21  C   LIG    1       49.224   4.546  26.453  0.00  0.00    +0.000 A 
ATOM     22  C   LIG    1       48.003   5.060  26.060  0.00  0.00    +0.010 A 
ATOM     23  C   LIG    1       46.928   5.027  26.928  0.00  0.00    -0.090 A 
ATOM     24  C   LIG    1       47.073   4.475  28.187  0.00  0.00    +0.020 A 
ENDBRANCH  17  23
BRANCH  17  25
ATOM     25  N   LIG    1       45.811   6.796  25.699  0.00  0.00    -0.730 N 
ATOM     26  H   LIG    1       46.292   7.549  26.075  0.00  0.00    +0.390 HD
ATOM     27  C   LIG    1       45.337   6.861  24.438  0.00  0.00    +0.710 C 
ATOM     28  O   LIG    1       44.655   5.955  23.998  0.00  0.00    -0.590 OA
ATOM     29  N   LIG    1       45.619   7.929  23.667  0.00  0.00    -0.870 N 
ATOM     30  H   LIG    1       45.279   7.974  22.759  0.00  0.00    +0.410 HD
ATOM     31  H   LIG    1       46.163   8.650  24.017  0.00  0.00    +0.390 HD
ENDBRANCH  17  25
ENDBRANCH   1  17
TORSDOF 7
ENDMDL
MODEL 4
REMARK VINA RESULT:     -11.5      2.818      3.575
REMARK                            x       y       z     vdW  Elec       q    Type
REMARK                         _______ _______ _______ _____ _____    ______ ____
ROOT
ATOM      1  C   LIG    1       45.339   4.534  28.451  0.00  0.00    +0.060 C 
ENDROOT
BRANCH   1   2
ATOM      2  C   LIG    1       43.976   5.164  28.321  0.00  0.00    +0.510 C 
ATOM      3  N   LIG    1       43.302   5.076  27.157  0.00  0.00    -0.730 N 
ATOM      4  H   LIG    1       43.693   4.607  26.404  0.00  0.00    +0.400 HD
ATOM      5  O   LIG    1       43.487   5.751  29.263  0.00  0.00    -0.520 OA
BRANCH   3   6
ATOM      6  C   LIG    1       41.977   5.689  27.031  0.00  0.00    +0.270 C 
BRANCH   6   7
ATOM      7  C   LIG    1       41.203   5.003  25.904  0.00  0.00    +0.120 C 
BRANCH   7   8
ATOM      8  C   LIG    1       39.755   5.417  25.963  0.00  0.00    +0.000 A 
ATOM      9  C   LIG    1       39.285   6.674  25.830  0.00  0.00    +0.120 A 
ATOM     10  N   LIG    1       37.929   6.599  25.948  0.00  0.00    -0.460 N 
ATOM     11  C   LIG    1       36.960   7.695  25.874  0.00  0.00    +0.280 C 
ATOM     12  C   LIG    1       35.566   7.104  25.633  0.00  0.00    +0.030 C 
ATOM     13  C   LIG    1       35.298   5.992  26.651  0.00  0.00    +0.020 C 
ATOM     14  C   LIG    1       36.200   4.792  26.337  0.00  0.00    +0.150 C 
ATOM     15  C   LIG    1       37.612   5.298  26.153  0.00  0.00    +0.210 A 
ATOM     16  N   LIG    1       38.708   4.598  26.154  0.00  0.00    -0.480 NA
ENDBRANCH   7   8
ENDBRANCH   6   7
ENDBRANCH   3   6
ENDBRANCH   1   2
BRANCH   1  17
ATOM     17  C   LIG    1       46.412   5.623  28.388  0.00  0.00    +0.330 C 
BRANCH  17  23
ATOM     18  C   LIG    1       47.536   5.585  23.511  0.00  0.00    +0.090 C 
ATOM     19  C   LIG    1       47.915   5.293  24.940  0.00  0.00    -0.080 A 
ATOM     20  C   LIG    1       49.149   4.740  25.229  0.00  0.00    +0.000 A 
ATOM     21  C   LIG    1       49.496   4.473  26.540  0.00  0.00    +0.000 A 
ATOM     22  C   LIG    1       48.612   4.758  27.562  0.00  0.00    +0.010 A 
ATOM     23  C   LIG    1       47.378   5.311  27.274  0.00  0.00    -0.090 A 
ATOM     24  C   LIG    1       47.032   5.583  25.963  0.00  0.00    +0.020 A 
ENDBRANCH  17  23
BRANCH  17  25
ATOM     25  N   LIG    1       47.135   5.669  29.662  0.00  0.00    -0.730 N 
ATOM     26  H   LIG    1       47.600   4.881  29.984  0.00  0.00    +0.390 HD
ATOM     27  C   LIG    1       47.153   6.807  30.385  0.00  0.00    +0.710 C 
ATOM     28  O   LIG    1       46.497   7.765  30.027  0.00  0.00    -0.590 OA
ATOM     29  N   LIG    1       47.899   6.880  31.505  0.00  0.00    -0.870 N 
ATOM     30  H   LIG    1       47.913   7.700  32.025  0.00  0.00    +0.410 HD
ATOM     31  H   LIG    1       48.424   6.116  31.790  0.00  0.00    +0.390 HD
ENDBRANCH  17  25
ENDBRANCH   1  17
TORSDOF 7
ENDMDL
MODEL 5
REMARK VINA RESULT:     -11.0      4.344      5.836
REMARK                            x       y       z     vdW  Elec       q    Type
REMARK                         _______ _______ _______ _____ _____    ______ ____
ROOT
ATOM      1  C   LIG    1       48.188   4.157  28.949  0.00  0.00    +0.060 C 
ENDROOT
BRANCH   1   2
ATOM      2  C   LIG    1       47.261   3.113  29.516  0.00  0.00    +0.510 C 
ATOM      3  N   LIG    1       45.946   3.382  29.651  0.00  0.00    -0.730 N 
ATOM      4  H   LIG    1       45.598   4.246  29.383  0.00  0.00    +0.400 HD
ATOM      5  O   LIG    1       47.696   2.032  29.852  0.00  0.00    -0.520 OA
BRANCH   3   6
ATOM      6  C   LIG    1       45.044   2.368  30.202  0.00  0.00    +0.270 C 
BRANCH   6   7
ATOM      7  C   LIG    1       43.600   2.857  30.094  0.00  0.00    +0.120 C 
BRANCH   7   8
ATOM      8  C   LIG    1       43.475   3.805  28.928  0.00  0.00    +0.000 A 
ATOM      9  C   LIG    1       42.871   5.011  28.948  0.00  0.00    +0.120 A 
ATOM     10  N   LIG    1       42.987   5.527  27.692  0.00  0.00    -0.460 N 
ATOM     11  C   LIG    1       42.495   6.818  27.204  0.00  0.00    +0.280 C 
ATOM     12  C   LIG    1       43.212   7.154  25.891  0.00  0.00    +0.030 C 
ATOM     13  C   LIG    1       43.124   5.958  24.939  0.00  0.00    +0.020 C 
ATOM     14  C   LIG    1       43.991   4.816  25.482  0.00  0.00    +0.150 C 
ATOM     15  C   LIG    1       43.657   4.621  26.942  0.00  0.00    +0.210 A 
ATOM     16  N   LIG    1       43.951   3.598  27.689  0.00  0.00    -0.480 NA
ENDBRANCH   7   8
ENDBRANCH   6   7
ENDBRANCH   3   6
ENDBRANCH   1   2
BRANCH   1  17
ATOM     17  C   LIG    1       47.365   5.284  28.323  0.00  0.00    +0.330 C 
BRANCH  17  23
ATOM     18  C   LIG    1       46.665   7.446  23.864  0.00  0.00    +0.090 C 
ATOM     19  C   LIG    1       47.412   6.475  24.741  0.00  0.00    -0.080 A 
ATOM     20  C   LIG    1       48.450   5.727  24.216  0.00  0.00    +0.000 A 
ATOM     21  C   LIG    1       49.135   4.836  25.019  0.00  0.00    +0.000 A 
ATOM     22  C   LIG    1       48.785   4.693  26.348  0.00  0.00    +0.010 A 
ATOM     23  C   LIG    1       47.748   5.441  26.874  0.00  0.00    -0.090 A 
ATOM     24  C   LIG    1       47.065   6.335  26.071  0.00  0.00    +0.020 A 
ENDBRANCH  17  23
BRANCH  17  25
ATOM     25  N   LIG    1       47.631   6.536  29.036  0.00  0.00    -0.730 N 
ATOM     26  H   LIG    1       48.414   7.064  28.813  0.00  0.00    +0.390 HD
ATOM     27  C   LIG    1       46.790   6.953  30.003  0.00  0.00    +0.710 C 
ATOM     28  O   LIG    1       45.861   6.248  30.345  0.00  0.00    -0.590 OA
ATOM     29  N   LIG    1       46.979   8.152  30.589  0.00  0.00    -0.870 N 
ATOM     30  H   LIG    1       46.372   8.452  31.284  0.00  0.00    +0.410 HD
ATOM     31  H   LIG    1       47.719   8.715  30.315  0.00  0.00    +0.390 HD
ENDBRANCH  17  25
ENDBRANCH   1  17
TORSDOF 7
ENDMDL
MODEL 6
REMARK VINA RESULT:     -11.0      2.662      3.408
REMARK                            x       y       z     vdW  Elec       q    Type
REMARK                         _______ _______ _______ _____ _____    ______ ____
ROOT
ATOM      1  C   LIG    1       44.881   4.279  28.083  0.00  0.00    +0.060 C 
ENDROOT
BRANCH   1   2
ATOM      2  C   LIG    1       43.433   4.684  27.988  0.00  0.00    +0.510 C 
ATOM      3  N   LIG    1       43.077   5.741  27.231  0.00  0.00    -0.730 N 
ATOM      4  H   LIG    1       43.753   6.241  26.748  0.00  0.00    +0.400 HD
ATOM      5  O   LIG    1       42.587   4.059  28.592  0.00  0.00    -0.520 OA
BRANCH   3   6
ATOM      6  C   LIG    1       41.670   6.135  27.138  0.00  0.00    +0.270 C 
BRANCH   6   7
ATOM      7  C   LIG    1       41.010   5.399  25.972  0.00  0.00    +0.120 C 
BRANCH   7   8
ATOM      8  C   LIG    1       39.523   5.644  25.998  0.00  0.00    +0.000 A 
ATOM      9  C   LIG    1       38.913   6.837  25.843  0.00  0.00    +0.120 A 
ATOM     10  N   LIG    1       37.573   6.607  25.936  0.00  0.00    -0.460 N 
ATOM     11  C   LIG    1       36.486   7.584  25.832  0.00  0.00    +0.280 C 
ATOM     12  C   LIG    1       35.174   6.834  25.570  0.00  0.00    +0.030 C 
ATOM     13  C   LIG    1       35.016   5.707  26.594  0.00  0.00    +0.020 C 
ATOM     14  C   LIG    1       36.056   4.617  26.310  0.00  0.00    +0.150 C 
ATOM     15  C   LIG    1       37.404   5.281  26.148  0.00  0.00    +0.210 A 
ATOM     16  N   LIG    1       38.573   4.712  26.178  0.00  0.00    -0.480 NA
ENDBRANCH   7   8
ENDBRANCH   6   7
ENDBRANCH   3   6
ENDBRANCH   1   2
BRANCH   1  17
ATOM     17  C   LIG    1       45.767   5.522  27.963  0.00  0.00    +0.330 C 
BRANCH  17  23
ATOM     18  C   LIG    1       50.107   4.560  25.663  0.00  0.00    +0.090 C 
ATOM     19  C   LIG    1       48.659   4.976  25.599  0.00  0.00    -0.080 A 
ATOM     20  C   LIG    1       48.080   5.278  24.380  0.00  0.00    +0.000 A 
ATOM     21  C   LIG    1       46.753   5.659  24.321  0.00  0.00    +0.000 A 
ATOM     22  C   LIG    1       46.004   5.738  25.480  0.00  0.00    +0.010 A 
ATOM     23  C   LIG    1       46.583   5.436  26.699  0.00  0.00    -0.090 A 
ATOM     24  C   LIG    1       47.909   5.050  26.757  0.00  0.00    +0.020 A 
ENDBRANCH  17  23
BRANCH  17  25
ATOM     25  N   LIG    1       46.664   5.596  29.119  0.00  0.00    -0.730 N 
ATOM     26  H   LIG    1       47.356   4.927  29.239  0.00  0.00    +0.390 HD
ATOM     27  C   LIG    1       46.526   6.592  30.016  0.00  0.00    +0.710 C 
ATOM     28  O   LIG    1       45.602   7.377  29.915  0.00  0.00    -0.590 OA
ATOM     29  N   LIG    1       47.411   6.718  31.023  0.00  0.00    -0.870 N 
ATOM     30  H   LIG    1       47.313   7.437  31.668  0.00  0.00    +0.410 HD
ATOM     31  H   LIG    1       48.148   6.093  31.103  0.00  0.00    +0.390 HD
ENDBRANCH  17  25
ENDBRANCH   1  17
TORSDOF 7
ENDMDL
MODEL 7
REMARK VINA RESULT:     -10.9      4.661      6.242
REMARK                            x       y       z     vdW  Elec       q    Type
REMARK                         _______ _______ _______ _____ _____    ______ ____
ROOT
ATOM      1  C   LIG    1       43.347   4.460  29.353  0.00  0.00    +0.060 C 
ENDROOT
BRANCH   1   2
ATOM      2  C   LIG    1       43.051   4.374  27.878  0.00  0.00    +0.510 C 
ATOM      3  N   LIG    1       41.910   4.899  27.389  0.00  0.00    -0.730 N 
ATOM      4  H   LIG    1       41.280   5.332  27.986  0.00  0.00    +0.400 HD
ATOM      5  O   LIG    1       43.838   3.832  27.132  0.00  0.00    -0.520 OA
BRANCH   3   6
ATOM      6  C   LIG    1       41.621   4.816  25.955  0.00  0.00    +0.270 C 
BRANCH   6   7
ATOM      7  C   LIG    1       41.058   6.152  25.470  0.00  0.00    +0.120 C 
BRANCH   7   8
ATOM      8  C   LIG    1       39.559   6.154  25.628  0.00  0.00    +0.000 A 
ATOM      9  C   LIG    1       38.755   7.233  25.541  0.00  0.00    +0.120 A 
ATOM     10  N   LIG    1       37.482   6.790  25.746  0.00  0.00    -0.460 N 
ATOM     11  C   LIG    1       36.247   7.578  25.749  0.00  0.00    +0.280 C 
ATOM     12  C   LIG    1       35.055   6.627  25.591  0.00  0.00    +0.030 C 
ATOM     13  C   LIG    1       35.170   5.490  26.611  0.00  0.00    +0.020 C 
ATOM     14  C   LIG    1       36.344   4.582  26.225  0.00  0.00    +0.150 C 
ATOM     15  C   LIG    1       37.548   5.454  25.955  0.00  0.00    +0.210 A 
ATOM     16  N   LIG    1       38.791   5.081  25.877  0.00  0.00    -0.480 NA
ENDBRANCH   7   8
ENDBRANCH   6   7
ENDBRANCH   3   6
ENDBRANCH   1   2
BRANCH   1  17
ATOM     17  C   LIG    1       43.419   3.049  29.942  0.00  0.00    +0.330 C 
BRANCH  17  23
ATOM     18  C   LIG    1       42.840   5.622  34.196  0.00  0.00    +0.090 C 
ATOM     19  C   LIG    1       42.759   4.325  33.434  0.00  0.00    -0.080 A 
ATOM     20  C   LIG    1       42.332   3.174  34.071  0.00  0.00    +0.000 A 
ATOM     21  C   LIG    1       42.258   1.984  33.372  0.00  0.00    +0.000 A 
ATOM     22  C   LIG    1       42.609   1.944  32.037  0.00  0.00    +0.010 A 
ATOM     23  C   LIG    1       43.035   3.093  31.399  0.00  0.00    -0.090 A 
ATOM     24  C   LIG    1       43.105   4.285  32.096  0.00  0.00    +0.020 A 
ENDBRANCH  17  23
BRANCH  17  25
ATOM     25  N   LIG    1       44.784   2.535  29.812  0.00  0.00    -0.730 N 
ATOM     26  H   LIG    1       45.536   3.083  30.083  0.00  0.00    +0.390 HD
ATOM     27  C   LIG    1       44.995   1.300  29.314  0.00  0.00    +0.710 C 
ATOM     28  O   LIG    1       44.060   0.649  28.890  0.00  0.00    -0.590 OA
ATOM     29  N   LIG    1       46.241   0.788  29.287  0.00  0.00    -0.870 N 
ATOM     30  H   LIG    1       46.392  -0.102  28.930  0.00  0.00    +0.410 HD
ATOM     31  H   LIG    1       46.986   1.307  29.627  0.00  0.00    +0.390 HD
ENDBRANCH  17  25
ENDBRANCH   1  17
TORSDOF 7
ENDMDL
MODEL 8
REMARK VINA RESULT:     -10.8      2.765      4.049
REMARK                            x       y       z     vdW  Elec       q    Type
REMARK                         _______ _______ _______ _____ _____    ______ ____
ROOT
ATOM      1  C   LIG    1       44.600   5.791  28.532  0.00  0.00    +0.060 C 
ENDROOT
BRANCH   1   2
ATOM      2  C   LIG    1       43.243   5.260  28.150  0.00  0.00    +0.510 C 
ATOM      3  N   LIG    1       42.841   5.301  26.864  0.00  0.00    -0.730 N 
ATOM      4  H   LIG    1       43.425   5.673  26.185  0.00  0.00    +0.400 HD
ATOM      5  O   LIG    1       42.512   4.795  28.999  0.00  0.00    -0.520 OA
BRANCH   3   6
ATOM      6  C   LIG    1       41.522   4.785  26.492  0.00  0.00    +0.270 C 
BRANCH   6   7
ATOM      7  C   LIG    1       40.947   5.628  25.352  0.00  0.00    +0.120 C 
BRANCH   7   8
ATOM      8  C   LIG    1       39.468   5.824  25.567  0.00  0.00    +0.000 A 
ATOM      9  C   LIG    1       38.815   7.004  25.553  0.00  0.00    +0.120 A 
ATOM     10  N   LIG    1       37.502   6.727  25.789  0.00  0.00    -0.460 N 
ATOM     11  C   LIG    1       36.386   7.673  25.869  0.00  0.00    +0.280 C 
ATOM     12  C   LIG    1       35.072   6.898  25.720  0.00  0.00    +0.030 C 
ATOM     13  C   LIG    1       35.064   5.713  26.689  0.00  0.00    +0.020 C 
ATOM     14  C   LIG    1       36.090   4.673  26.223  0.00  0.00    +0.150 C 
ATOM     15  C   LIG    1       37.392   5.387  25.943  0.00  0.00    +0.210 A 
ATOM     16  N   LIG    1       38.570   4.854  25.802  0.00  0.00    -0.480 NA
ENDBRANCH   7   8
ENDBRANCH   6   7
ENDBRANCH   3   6
ENDBRANCH   1   2
BRANCH   1  17
ATOM     17  C   LIG    1       45.569   4.622  28.727  0.00  0.00    +0.330 C 
BRANCH  17  23
ATOM     18  C   LIG    1       47.225   5.769  24.145  0.00  0.00    +0.090 C 
ATOM     19  C   LIG    1       47.494   5.289  25.548  0.00  0.00    -0.080 A 
ATOM     20  C   LIG    1       48.780   4.957  25.931  0.00  0.00    +0.000 A 
ATOM     21  C   LIG    1       49.027   4.517  27.217  0.00  0.00    +0.000 A 
ATOM     22  C   LIG    1       47.989   4.409  28.122  0.00  0.00    +0.010 A 
ATOM     23  C   LIG    1       46.702   4.741  27.740  0.00  0.00    -0.090 A 
ATOM     24  C   LIG    1       46.456   5.185  26.455  0.00  0.00    +0.020 A 
ENDBRANCH  17  23
BRANCH  17  25
ATOM     25  N   LIG    1       44.860   3.360  28.507  0.00  0.00    -0.730 N 
ATOM     26  H   LIG    1       44.164   3.305  27.833  0.00  0.00    +0.390 HD
ATOM     27  C   LIG    1       45.173   2.274  29.241  0.00  0.00    +0.710 C 
ATOM     28  O   LIG    1       45.980   2.365  30.146  0.00  0.00    -0.590 OA
ATOM     29  N   LIG    1       44.593   1.088  28.972  0.00  0.00    -0.870 N 
ATOM     30  H   LIG    1       44.820   0.306  29.500  0.00  0.00    +0.410 HD
ATOM     31  H   LIG    1       43.950   1.015  28.250  0.00  0.00    +0.390 HD
ENDBRANCH  17  25
ENDBRANCH   1  17
TORSDOF 7
ENDMDL
MODEL 9
REMARK VINA RESULT:     -10.8      3.931      6.981
REMARK                            x       y       z     vdW  Elec       q    Type
REMARK                         _______ _______ _______ _____ _____    ______ ____
ROOT
ATOM      1  C   LIG    1       44.273   4.303  28.903  0.00  0.00    +0.060 C 
ENDROOT
BRANCH   1   2
ATOM      2  C   LIG    1       43.256   4.692  27.861  0.00  0.00    +0.510 C 
ATOM      3  N   LIG    1       43.598   4.702  26.557  0.00  0.00    -0.730 N 
ATOM      4  H   LIG    1       44.498   4.461  26.289  0.00  0.00    +0.400 HD
ATOM      5  O   LIG    1       42.130   4.995  28.195  0.00  0.00    -0.520 OA
BRANCH   3   6
ATOM      6  C   LIG    1       42.610   5.080  25.544  0.00  0.00    +0.270 C 
BRANCH   6   7
ATOM      7  C   LIG    1       42.883   6.509  25.073  0.00  0.00    +0.120 C 
BRANCH   7   8
ATOM      8  C   LIG    1       44.322   6.630  24.639  0.00  0.00    +0.000 A 
ATOM      9  C   LIG    1       45.106   7.716  24.790  0.00  0.00    +0.120 A 
ATOM     10  N   LIG    1       46.322   7.397  24.264  0.00  0.00    -0.460 N 
ATOM     11  C   LIG    1       47.517   8.241  24.189  0.00  0.00    +0.280 C 
ATOM     12  C   LIG    1       48.735   7.349  23.923  0.00  0.00    +0.030 C 
ATOM     13  C   LIG    1       48.445   6.428  22.735  0.00  0.00    +0.020 C 
ATOM     14  C   LIG    1       47.388   5.395  23.142  0.00  0.00    +0.150 C 
ATOM     15  C   LIG    1       46.243   6.126  23.804  0.00  0.00    +0.210 A 
ATOM     16  N   LIG    1       45.047   5.673  24.038  0.00  0.00    -0.480 NA
ENDBRANCH   7   8
ENDBRANCH   6   7
ENDBRANCH   3   6
ENDBRANCH   1   2
BRANCH   1  17
ATOM     17  C   LIG    1       45.305   5.423  29.050  0.00  0.00    +0.330 C 
BRANCH  17  23
ATOM     18  C   LIG    1       49.375   2.535  29.426  0.00  0.00    +0.090 C 
ATOM     19  C   LIG    1       48.578   3.577  28.685  0.00  0.00    -0.080 A 
ATOM     20  C   LIG    1       49.063   4.107  27.504  0.00  0.00    +0.000 A 
ATOM     21  C   LIG    1       48.332   5.063  26.824  0.00  0.00    +0.000 A 
ATOM     22  C   LIG    1       47.116   5.489  27.323  0.00  0.00    +0.010 A 
ATOM     23  C   LIG    1       46.631   4.959  28.504  0.00  0.00    -0.090 A 
ATOM     24  C   LIG    1       47.359   3.999  29.182  0.00  0.00    +0.020 A 
ENDBRANCH  17  23
BRANCH  17  25
ATOM     25  N   LIG    1       45.453   5.767  30.466  0.00  0.00    -0.730 N 
ATOM     26  H   LIG    1       45.135   5.156  31.149  0.00  0.00    +0.390 HD
ATOM     27  C   LIG    1       46.031   6.933  30.820  0.00  0.00    +0.710 C 
ATOM     28  O   LIG    1       46.347   7.737  29.966  0.00  0.00    -0.590 OA
ATOM     29  N   LIG    1       46.258   7.204  32.120  0.00  0.00    -0.870 N 
ATOM     30  H   LIG    1       46.675   8.043  32.375  0.00  0.00    +0.410 HD
ATOM     31  H   LIG    1       46.007   6.561  32.801  0.00  0.00    +0.390 HD
ENDBRANCH  17  25
ENDBRANCH   1  17
TORSDOF 7
ENDMDL
####
 1r4l_rec.pdbqt&&&&ZINC000811313332.pdbqt
MODEL 1
REMARK VINA RESULT:     -12.5      0.000      0.000
REMARK                            x       y       z     vdW  Elec       q    Type
REMARK                         _______ _______ _______ _____ _____    ______ ____
ROOT
[truncated: 24,012,626 more chars]
