# Supplementary material for: Redesigning Vina@QNLM for Ultra-Large-Scale Molecular Docking and Screening on a Sunway Supercomputer
Source: Front Chem. 2021 Oct 28;9:750325. doi: 10.3389/fchem.2021.750325 (PMC8581564; doi:10.3389/fchem.2021.750325)
Supplement: Supplementary file 1 [file DataSheet1.ZIP › result_Top1000/Mpro.txt]

 6lu7_pro.pdbqt&&&&ZINC000823440392.pdbqt
MODEL 1
REMARK VINA RESULT:     -10.8      0.000      0.000
REMARK                            x       y       z     vdW  Elec       q    Type
REMARK                         _______ _______ _______ _____ _____    ______ ____
ROOT
ATOM      1  O   LIG    1       -8.837  19.906  66.019  0.00  0.00    -0.350 OA
ENDROOT
BRANCH   1   3
ATOM      2  O   LIG    1       -7.232  18.497  65.413  0.00  0.00    -0.490 OA
ATOM      3  C   LIG    1       -7.646  19.308  66.217  0.00  0.00    +0.530 C 
BRANCH   3   4
ATOM      4  C   LIG    1       -6.847  19.632  67.415  0.00  0.00    -0.170 A 
ATOM      5  C   LIG    1       -6.103  20.819  67.475  0.00  0.00    +0.160 A 
ATOM      6  C   LIG    1       -5.372  21.078  68.616  0.00  0.00    +0.020 A 
ATOM      7  C   LIG    1       -5.396  20.159  69.665  0.00  0.00    +0.240 A 
ATOM      8  N   LIG    1       -6.111  19.044  69.576  0.00  0.00    -0.460 NA
ATOM      9  C   LIG    1       -6.826  18.762  68.509  0.00  0.00    +0.350 A 
BRANCH   7  10
ATOM     10  C   LIG    1       -4.613  20.430  70.894  0.00  0.00    +0.200 A 
ATOM     11  N   LIG    1       -4.100  21.588  71.263  0.00  0.00    -0.250 NA
ATOM     12  N   LIG    1       -3.494  21.411  72.387  0.00  0.00    -0.220 N 
ATOM     13  H   LIG    1       -3.026  22.098  72.886  0.00  0.00    +0.480 HD
ATOM     14  N   LIG    1       -3.607  20.179  72.742  0.00  0.00    -0.040 NA
ATOM     15  N   LIG    1       -4.293  19.547  71.851  0.00  0.00    -0.250 NA
ENDBRANCH   7  10
ENDBRANCH   3   4
ENDBRANCH   1   3
BRANCH   1  16
ATOM     16  C   LIG    1       -9.999  19.272  66.614  0.00  0.00    +0.420 C 
BRANCH  16  17
ATOM     17  C   LIG    1      -10.416  18.094  65.771  0.00  0.00    +0.180 A 
ATOM     18  N   LIG    1      -10.223  16.828  66.052  0.00  0.00    -0.440 NA
ATOM     19  C   LIG    1      -10.758  16.142  65.018  0.00  0.00    +0.210 A 
ATOM     20  N   LIG    1      -11.240  17.021  64.178  0.00  0.00    -0.360 NA
ATOM     21  O   LIG    1      -11.055  18.143  64.599  0.00  0.00    +0.110 OA
BRANCH  19  22
ATOM     22  C   LIG    1      -10.793  14.666  64.865  0.00  0.00    -0.010 A 
ATOM     23  C   LIG    1       -9.729  13.890  65.321  0.00  0.00    +0.110 A 
ATOM     24  C   LIG    1       -9.765  12.519  65.178  0.00  0.00    +0.030 A 
ATOM     25  C   LIG    1      -10.857  11.910  64.582  0.00  0.00    +0.090 A 
ATOM     26  C   LIG    1      -11.920  12.678  64.126  0.00  0.00    +0.070 A 
ATOM     27  F   LIG    1      -12.983  12.079  63.545  0.00  0.00    -0.120 F 
ATOM     28  F   LIG    1      -10.887  10.567  64.444  0.00  0.00    -0.120 F 
ATOM     29  C   LIG    1      -11.894  14.051  64.271  0.00  0.00    +0.070 A 
ENDBRANCH  19  22
ENDBRANCH  16  17
ENDBRANCH   1  16
TORSDOF 6
ENDMDL
MODEL 2
REMARK VINA RESULT:      -8.6      4.333      6.207
REMARK                            x       y       z     vdW  Elec       q    Type
REMARK                         _______ _______ _______ _____ _____    ______ ____
ROOT
ATOM      1  O   LIG    1       -9.071  18.569  67.442  0.00  0.00    -0.350 OA
ENDROOT
BRANCH   1   3
ATOM      2  O   LIG    1      -10.170  18.905  69.340  0.00  0.00    -0.490 OA
ATOM      3  C   LIG    1       -9.838  18.136  68.460  0.00  0.00    +0.530 C 
BRANCH   3   4
ATOM      4  C   LIG    1      -10.271  16.726  68.511  0.00  0.00    -0.170 A 
ATOM      5  C   LIG    1      -11.633  16.397  68.458  0.00  0.00    +0.160 A 
ATOM      6  C   LIG    1      -11.988  15.065  68.509  0.00  0.00    +0.020 A 
ATOM      7  C   LIG    1      -10.990  14.096  68.611  0.00  0.00    +0.240 A 
ATOM      8  N   LIG    1       -9.709  14.442  68.660  0.00  0.00    -0.460 NA
ATOM      9  C   LIG    1       -9.328  15.699  68.608  0.00  0.00    +0.350 A 
BRANCH   7  10
ATOM     10  C   LIG    1      -11.364  12.662  68.667  0.00  0.00    +0.200 A 
ATOM     11  N   LIG    1      -11.120  11.822  69.653  0.00  0.00    -0.250 NA
ATOM     12  N   LIG    1      -11.601  10.673  69.321  0.00  0.00    -0.220 N 
ATOM     13  H   LIG    1      -11.562   9.871  69.863  0.00  0.00    +0.480 HD
ATOM     14  N   LIG    1      -12.143  10.759  68.156  0.00  0.00    -0.040 NA
ATOM     15  N   LIG    1      -12.020  11.969  67.725  0.00  0.00    -0.250 NA
ENDBRANCH   7  10
ENDBRANCH   3   4
ENDBRANCH   1   3
BRANCH   1  16
ATOM     16  C   LIG    1       -9.757  19.032  66.249  0.00  0.00    +0.420 C 
BRANCH  16  17
ATOM     17  C   LIG    1      -10.339  17.852  65.514  0.00  0.00    +0.180 A 
ATOM     18  N   LIG    1      -10.041  16.590  65.708  0.00  0.00    -0.440 NA
ATOM     19  C   LIG    1      -10.801  15.899  64.829  0.00  0.00    +0.210 A 
ATOM     20  N   LIG    1      -11.509  16.772  64.159  0.00  0.00    -0.360 NA
ATOM     21  O   LIG    1      -11.258  17.894  64.545  0.00  0.00    +0.110 OA
BRANCH  19  22
ATOM     22  C   LIG    1      -10.828  14.426  64.657  0.00  0.00    -0.010 A 
ATOM     23  C   LIG    1       -9.780  13.646  65.142  0.00  0.00    +0.110 A 
ATOM     24  C   LIG    1       -9.809  12.276  64.980  0.00  0.00    +0.030 A 
ATOM     25  C   LIG    1      -10.877  11.674  64.336  0.00  0.00    +0.090 A 
ATOM     26  C   LIG    1      -11.924  12.445  63.852  0.00  0.00    +0.070 A 
ATOM     27  F   LIG    1      -12.964  11.853  63.225  0.00  0.00    -0.120 F 
ATOM     28  F   LIG    1      -10.901  10.332  64.181  0.00  0.00    -0.120 F 
ATOM     29  C   LIG    1      -11.905  13.817  64.014  0.00  0.00    +0.070 A 
ENDBRANCH  19  22
ENDBRANCH  16  17
ENDBRANCH   1  16
TORSDOF 6
ENDMDL
MODEL 3
REMARK VINA RESULT:      -8.5      4.511      4.958
REMARK                            x       y       z     vdW  Elec       q    Type
REMARK                         _______ _______ _______ _____ _____    ______ ____
ROOT
ATOM      1  O   LIG    1       -7.798  15.366  67.024  0.00  0.00    -0.350 OA
ENDROOT
BRANCH   1   3
ATOM      2  O   LIG    1       -7.968  17.177  65.752  0.00  0.00    -0.490 OA
ATOM      3  C   LIG    1       -7.610  16.680  66.802  0.00  0.00    +0.530 C 
BRANCH   3   4
ATOM      4  C   LIG    1       -6.962  17.518  67.830  0.00  0.00    -0.170 A 
ATOM      5  C   LIG    1       -7.595  18.674  68.309  0.00  0.00    +0.160 A 
ATOM      6  C   LIG    1       -6.950  19.424  69.271  0.00  0.00    +0.020 A 
ATOM      7  C   LIG    1       -5.699  19.014  69.731  0.00  0.00    +0.240 A 
ATOM      8  N   LIG    1       -5.127  17.914  69.255  0.00  0.00    -0.460 NA
ATOM      9  C   LIG    1       -5.711  17.168  68.344  0.00  0.00    +0.350 A 
BRANCH   7  10
ATOM     10  C   LIG    1       -4.999  19.815  70.764  0.00  0.00    +0.200 A 
ATOM     11  N   LIG    1       -4.727  21.104  70.711  0.00  0.00    -0.250 NA
ATOM     12  N   LIG    1       -4.112  21.423  71.797  0.00  0.00    -0.220 N 
ATOM     13  H   LIG    1       -3.794  22.310  72.023  0.00  0.00    +0.480 HD
ATOM     14  N   LIG    1       -3.985  20.376  72.537  0.00  0.00    -0.040 NA
ATOM     15  N   LIG    1       -4.523  19.370  71.936  0.00  0.00    -0.250 NA
ENDBRANCH   7  10
ENDBRANCH   3   4
ENDBRANCH   1   3
BRANCH   1  16
ATOM     16  C   LIG    1       -8.914  14.735  66.343  0.00  0.00    +0.420 C 
BRANCH  16  17
ATOM     17  C   LIG    1      -10.150  14.842  67.198  0.00  0.00    +0.180 A 
ATOM     18  N   LIG    1      -10.187  14.948  68.504  0.00  0.00    -0.440 NA
ATOM     19  C   LIG    1      -11.498  15.013  68.826  0.00  0.00    +0.210 A 
ATOM     20  N   LIG    1      -12.175  14.944  67.709  0.00  0.00    -0.360 NA
ATOM     21  O   LIG    1      -11.416  14.850  66.768  0.00  0.00    +0.110 OA
BRANCH  19  22
ATOM     22  C   LIG    1      -12.064  15.141  70.192  0.00  0.00    -0.010 A 
ATOM     23  C   LIG    1      -11.265  15.591  71.241  0.00  0.00    +0.110 A 
ATOM     24  C   LIG    1      -11.794  15.709  72.509  0.00  0.00    +0.030 A 
ATOM     25  C   LIG    1      -13.119  15.381  72.743  0.00  0.00    +0.090 A 
ATOM     26  C   LIG    1      -13.920  14.933  71.702  0.00  0.00    +0.070 A 
ATOM     27  F   LIG    1      -15.213  14.615  71.934  0.00  0.00    -0.120 F 
ATOM     28  F   LIG    1      -13.633  15.499  73.986  0.00  0.00    -0.120 F 
ATOM     29  C   LIG    1      -13.400  14.817  70.428  0.00  0.00    +0.070 A 
ENDBRANCH  19  22
ENDBRANCH  16  17
ENDBRANCH   1  16
TORSDOF 6
ENDMDL
MODEL 4
REMARK VINA RESULT:      -8.5      3.455      6.392
REMARK                            x       y       z     vdW  Elec       q    Type
REMARK                         _______ _______ _______ _____ _____    ______ ____
ROOT
ATOM      1  O   LIG    1       -5.636  20.183  68.141  0.00  0.00    -0.350 OA
ENDROOT
BRANCH   1   3
ATOM      2  O   LIG    1       -6.680  21.829  67.077  0.00  0.00    -0.490 OA
ATOM      3  C   LIG    1       -6.621  20.645  67.346  0.00  0.00    +0.530 C 
BRANCH   3   4
ATOM      4  C   LIG    1       -7.633  19.716  66.808  0.00  0.00    -0.170 A 
ATOM      5  C   LIG    1       -9.000  19.963  66.999  0.00  0.00    +0.160 A 
ATOM      6  C   LIG    1       -9.908  19.065  66.476  0.00  0.00    +0.020 A 
ATOM      7  C   LIG    1       -9.442  17.949  65.782  0.00  0.00    +0.240 A 
ATOM      8  N   LIG    1       -8.140  17.744  65.620  0.00  0.00    -0.460 NA
ATOM      9  C   LIG    1       -7.242  18.578  66.096  0.00  0.00    +0.350 A 
BRANCH   7  10
ATOM     10  C   LIG    1      -10.411  16.979  65.218  0.00  0.00    +0.200 A 
ATOM     11  N   LIG    1      -11.273  17.202  64.244  0.00  0.00    -0.250 NA
ATOM     12  N   LIG    1      -11.934  16.114  64.046  0.00  0.00    -0.220 N 
ATOM     13  H   LIG    1      -12.634  15.995  63.386  0.00  0.00    +0.480 HD
ATOM     14  N   LIG    1      -11.519  15.209  64.862  0.00  0.00    -0.040 NA
ATOM     15  N   LIG    1      -10.580  15.704  65.595  0.00  0.00    -0.250 NA
ENDBRANCH   7  10
ENDBRANCH   3   4
ENDBRANCH   1   3
BRANCH   1  16
ATOM     16  C   LIG    1       -6.016  19.733  69.467  0.00  0.00    +0.420 C 
BRANCH  16  17
ATOM     17  C   LIG    1       -6.587  18.340  69.381  0.00  0.00    +0.180 A 
ATOM     18  N   LIG    1       -7.849  18.025  69.216  0.00  0.00    -0.440 NA
ATOM     19  C   LIG    1       -7.886  16.674  69.199  0.00  0.00    +0.210 A 
ATOM     20  N   LIG    1       -6.657  16.251  69.352  0.00  0.00    -0.360 NA
ATOM     21  O   LIG    1       -5.902  17.195  69.452  0.00  0.00    +0.110 OA
BRANCH  19  22
ATOM     22  C   LIG    1       -9.094  15.828  69.035  0.00  0.00    -0.010 A 
ATOM     23  C   LIG    1      -10.358  16.361  69.278  0.00  0.00    +0.110 A 
ATOM     24  C   LIG    1      -11.480  15.572  69.125  0.00  0.00    +0.030 A 
ATOM     25  C   LIG    1      -11.351  14.251  68.731  0.00  0.00    +0.090 A 
ATOM     26  C   LIG    1      -10.095  13.715  68.487  0.00  0.00    +0.070 A 
ATOM     27  F   LIG    1       -9.974  12.425  68.102  0.00  0.00    -0.120 F 
ATOM     28  F   LIG    1      -12.452  13.482  68.582  0.00  0.00    -0.120 F 
ATOM     29  C   LIG    1       -8.968  14.499  68.633  0.00  0.00    +0.070 A 
ENDBRANCH  19  22
ENDBRANCH  16  17
ENDBRANCH   1  16
TORSDOF 6
ENDMDL
MODEL 5
REMARK VINA RESULT:      -8.2      4.350      4.700
REMARK                            x       y       z     vdW  Elec       q    Type
REMARK                         _______ _______ _______ _____ _____    ______ ____
ROOT
ATOM      1  O   LIG    1       -7.781  17.228  66.166  0.00  0.00    -0.350 OA
ENDROOT
BRANCH   1   3
ATOM      2  O   LIG    1       -6.680  18.762  64.999  0.00  0.00    -0.490 OA
ATOM      3  C   LIG    1       -6.922  18.262  66.080  0.00  0.00    +0.530 C 
BRANCH   3   4
ATOM      4  C   LIG    1       -6.271  18.783  67.297  0.00  0.00    -0.170 A 
ATOM      5  C   LIG    1       -4.874  18.893  67.365  0.00  0.00    +0.160 A 
ATOM      6  C   LIG    1       -4.311  19.387  68.524  0.00  0.00    +0.020 A 
ATOM      7  C   LIG    1       -5.141  19.757  69.582  0.00  0.00    +0.240 A 
ATOM      8  N   LIG    1       -6.460  19.639  69.485  0.00  0.00    -0.460 NA
ATOM      9  C   LIG    1       -7.036  19.179  68.397  0.00  0.00    +0.350 A 
BRANCH   7  10
ATOM     10  C   LIG    1       -4.543  20.288  70.831  0.00  0.00    +0.200 A 
ATOM     11  N   LIG    1       -4.288  21.553  71.106  0.00  0.00    -0.250 NA
ATOM     12  N   LIG    1       -3.771  21.602  72.286  0.00  0.00    -0.220 N 
ATOM     13  H   LIG    1       -3.488  22.410  72.741  0.00  0.00    +0.480 HD
ATOM     14  N   LIG    1       -3.692  20.410  72.767  0.00  0.00    -0.040 NA
ATOM     15  N   LIG    1       -4.162  19.577  71.901  0.00  0.00    -0.250 NA
ENDBRANCH   7  10
ENDBRANCH   3   4
ENDBRANCH   1   3
BRANCH   1  16
ATOM     16  C   LIG    1       -7.391  16.117  67.015  0.00  0.00    +0.420 C 
BRANCH  16  17
ATOM     17  C   LIG    1       -8.624  15.461  67.582  0.00  0.00    +0.180 A 
ATOM     18  N   LIG    1       -9.134  15.660  68.773  0.00  0.00    -0.440 NA
ATOM     19  C   LIG    1      -10.225  14.864  68.838  0.00  0.00    +0.210 A 
ATOM     20  N   LIG    1      -10.313  14.234  67.694  0.00  0.00    -0.360 NA
ATOM     21  O   LIG    1       -9.405  14.570  66.964  0.00  0.00    +0.110 OA
BRANCH  19  22
ATOM     22  C   LIG    1      -11.150  14.730  69.990  0.00  0.00    -0.010 A 
ATOM     23  C   LIG    1      -12.005  13.634  70.076  0.00  0.00    +0.110 A 
ATOM     24  C   LIG    1      -12.863  13.512  71.149  0.00  0.00    +0.030 A 
ATOM     25  C   LIG    1      -12.877  14.478  72.142  0.00  0.00    +0.090 A 
ATOM     26  C   LIG    1      -12.027  15.572  72.061  0.00  0.00    +0.070 A 
ATOM     27  F   LIG    1      -12.044  16.512  73.032  0.00  0.00    -0.120 F 
ATOM     28  F   LIG    1      -13.719  14.354  73.191  0.00  0.00    -0.120 F 
ATOM     29  C   LIG    1      -11.161  15.698  70.993  0.00  0.00    +0.070 A 
ENDBRANCH  19  22
ENDBRANCH  16  17
ENDBRANCH   1  16
TORSDOF 6
ENDMDL
MODEL 6
REMARK VINA RESULT:      -8.1      2.312      2.988
REMARK                            x       y       z     vdW  Elec       q    Type
REMARK                         _______ _______ _______ _____ _____    ______ ____
ROOT
ATOM      1  O   LIG    1       -6.691  20.311  65.820  0.00  0.00    -0.350 OA
ENDROOT
BRANCH   1   3
ATOM      2  O   LIG    1       -8.348  20.621  67.264  0.00  0.00    -0.490 OA
ATOM      3  C   LIG    1       -7.157  20.475  67.073  0.00  0.00    +0.530 C 
BRANCH   3   4
ATOM      4  C   LIG    1       -6.221  20.485  68.214  0.00  0.00    -0.170 A 
ATOM      5  C   LIG    1       -6.383  19.584  69.276  0.00  0.00    +0.160 A 
ATOM      6  C   LIG    1       -5.482  19.631  70.320  0.00  0.00    +0.020 A 
ATOM      7  C   LIG    1       -4.448  20.567  70.287  0.00  0.00    +0.240 A 
ATOM      8  N   LIG    1       -4.324  21.408  69.266  0.00  0.00    -0.460 NA
ATOM      9  C   LIG    1       -5.157  21.391  68.249  0.00  0.00    +0.350 A 
BRANCH   7  10
ATOM     10  C   LIG    1       -3.476  20.625  71.405  0.00  0.00    +0.200 A 
ATOM     11  N   LIG    1       -2.330  21.277  71.420  0.00  0.00    -0.250 NA
ATOM     12  N   LIG    1       -1.778  21.079  72.568  0.00  0.00    -0.220 N 
ATOM     13  H   LIG    1       -0.925  21.443  72.850  0.00  0.00    +0.480 HD
ATOM     14  N   LIG    1       -2.538  20.323  73.281  0.00  0.00    -0.040 NA
ATOM     15  N   LIG    1       -3.593  20.028  72.600  0.00  0.00    -0.250 NA
ENDBRANCH   7  10
ENDBRANCH   3   4
ENDBRANCH   1   3
BRANCH   1  16
ATOM     16  C   LIG    1       -6.039  19.050  65.520  0.00  0.00    +0.420 C 
BRANCH  16  17
ATOM     17  C   LIG    1       -6.933  17.910  65.935  0.00  0.00    +0.180 A 
ATOM     18  N   LIG    1       -8.168  17.707  65.546  0.00  0.00    -0.440 NA
ATOM     19  C   LIG    1       -8.563  16.575  66.171  0.00  0.00    +0.210 A 
ATOM     20  N   LIG    1       -7.556  16.160  66.895  0.00  0.00    -0.360 NA
ATOM     21  O   LIG    1       -6.613  16.912  66.765  0.00  0.00    +0.110 OA
BRANCH  19  22
ATOM     22  C   LIG    1       -9.892  15.924  66.055  0.00  0.00    -0.010 A 
ATOM     23  C   LIG    1      -10.663  16.109  64.910  0.00  0.00    +0.110 A 
ATOM     24  C   LIG    1      -11.898  15.502  64.805  0.00  0.00    +0.030 A 
ATOM     25  C   LIG    1      -12.373  14.710  65.838  0.00  0.00    +0.090 A 
ATOM     26  C   LIG    1      -11.608  14.522  66.981  0.00  0.00    +0.070 A 
ATOM     27  F   LIG    1      -12.075  13.748  67.985  0.00  0.00    -0.120 F 
ATOM     28  F   LIG    1      -13.582  14.118  65.731  0.00  0.00    -0.120 F 
ATOM     29  C   LIG    1      -10.369  15.122  67.090  0.00  0.00    +0.070 A 
ENDBRANCH  19  22
ENDBRANCH  16  17
ENDBRANCH   1  16
TORSDOF 6
ENDMDL
MODEL 7
REMARK VINA RESULT:      -8.1      1.340      1.755
REMARK                            x       y       z     vdW  Elec       q    Type
REMARK                         _______ _______ _______ _____ _____    ______ ____
ROOT
ATOM      1  O   LIG    1       -8.504  20.272  65.856  0.00  0.00    -0.350 OA
ENDROOT
BRANCH   1   3
ATOM      2  O   LIG    1       -6.860  18.995  65.085  0.00  0.00    -0.490 OA
ATOM      3  C   LIG    1       -7.301  19.681  65.986  0.00  0.00    +0.530 C 
BRANCH   3   4
ATOM      4  C   LIG    1       -6.521  19.859  67.226  0.00  0.00    -0.170 A 
ATOM      5  C   LIG    1       -6.432  18.822  68.166  0.00  0.00    +0.160 A 
ATOM      6  C   LIG    1       -5.691  19.035  69.310  0.00  0.00    +0.020 A 
ATOM      7  C   LIG    1       -5.060  20.265  69.495  0.00  0.00    +0.240 A 
ATOM      8  N   LIG    1       -5.165  21.227  68.585  0.00  0.00    -0.460 NA
ATOM      9  C   LIG    1       -5.856  21.062  67.479  0.00  0.00    +0.350 A 
BRANCH   7  10
ATOM     10  C   LIG    1       -4.262  20.503  70.721  0.00  0.00    +0.200 A 
ATOM     11  N   LIG    1       -4.265  19.770  71.818  0.00  0.00    -0.250 NA
ATOM     12  N   LIG    1       -3.440  20.304  72.652  0.00  0.00    -0.220 N 
ATOM     13  H   LIG    1       -3.247  19.970  73.541  0.00  0.00    +0.480 HD
ATOM     14  N   LIG    1       -2.914  21.351  72.119  0.00  0.00    -0.040 NA
ATOM     15  N   LIG    1       -3.391  21.501  70.930  0.00  0.00    -0.250 NA
ENDBRANCH   7  10
ENDBRANCH   3   4
ENDBRANCH   1   3
BRANCH   1  16
ATOM     16  C   LIG    1       -9.590  19.743  66.661  0.00  0.00    +0.420 C 
BRANCH  16  17
ATOM     17  C   LIG    1      -10.184  18.540  65.974  0.00  0.00    +0.180 A 
ATOM     18  N   LIG    1      -10.241  17.320  66.450  0.00  0.00    -0.440 NA
ATOM     19  C   LIG    1      -10.853  16.586  65.495  0.00  0.00    +0.210 A 
ATOM     20  N   LIG    1      -11.131  17.394  64.504  0.00  0.00    -0.360 NA
ATOM     21  O   LIG    1      -10.758  18.518  64.767  0.00  0.00    +0.110 OA
BRANCH  19  22
ATOM     22  C   LIG    1      -11.156  15.135  65.558  0.00  0.00    -0.010 A 
ATOM     23  C   LIG    1      -11.037  14.346  64.416  0.00  0.00    +0.110 A 
ATOM     24  C   LIG    1      -11.318  12.997  64.479  0.00  0.00    +0.030 A 
ATOM     25  C   LIG    1      -11.719  12.424  65.675  0.00  0.00    +0.090 A 
ATOM     26  C   LIG    1      -11.838  13.205  66.816  0.00  0.00    +0.070 A 
ATOM     27  F   LIG    1      -12.228  12.643  67.981  0.00  0.00    -0.120 F 
ATOM     28  F   LIG    1      -11.993  11.103  65.731  0.00  0.00    -0.120 F 
ATOM     29  C   LIG    1      -11.553  14.556  66.763  0.00  0.00    +0.070 A 
ENDBRANCH  19  22
ENDBRANCH  16  17
ENDBRANCH   1  16
TORSDOF 6
ENDMDL
####
 6lu7_pro.pdbqt&&&&ZINC000737290224.pdbqt
MODEL 1
REMARK VINA RESULT:     -10.7      0.000      0.000
REMARK                            x       y       z     vdW  Elec       q    Type
REMARK                         _______ _______ _______ _____ _____    ______ ____
ROOT
ATOM      1  C   LIG    1       -7.762  19.896  66.393  0.00  0.00    +0.240 C 
ENDROOT
BRANCH   1   2
ATOM      2  C   LIG    1       -6.903  20.075  67.619  0.00  0.00    -0.080 A 
ATOM      3  C   LIG    1       -5.848  20.968  67.597  0.00  0.00    +0.060 A 
ATOM      4  C   LIG    1       -5.059  21.135  68.717  0.00  0.00    +0.070 A 
ATOM      5  C   LIG    1       -5.327  20.402  69.870  0.00  0.00    +0.000 A 
ATOM      6  C   LIG    1       -6.391  19.503  69.887  0.00  0.00    +0.060 A 
ATOM      7  C   LIG    1       -7.176  19.347  68.763  0.00  0.00    +0.040 A 
BRANCH   5   8
ATOM      8  C   LIG    1       -4.482  20.579  71.078  0.00  0.00    +0.210 A 
ATOM      9  N   LIG    1       -4.014  21.716  71.552  0.00  0.00    -0.290 NA
ATOM     10  N   LIG    1       -3.328  21.451  72.610  0.00  0.00    -0.220 N 
ATOM     11  H   LIG    1       -2.869  22.105  73.160  0.00  0.00    +0.480 HD
ATOM     12  N   LIG    1       -3.348  20.181  72.822  0.00  0.00    -0.040 NA
ATOM     13  N   LIG    1       -4.052  19.613  71.904  0.00  0.00    -0.270 NA
ENDBRANCH   5   8
ENDBRANCH   1   2
BRANCH   1  14
ATOM     14  C   LIG    1       -6.891  19.903  65.164  0.00  0.00    +0.510 C 
ATOM     15  O   LIG    1       -6.450  18.862  64.727  0.00  0.00    -0.520 OA
ATOM     16  N   LIG    1       -6.600  21.068  64.551  0.00  0.00    -0.840 N 
ATOM     17  H   LIG    1       -6.039  21.073  63.760  0.00  0.00    +0.410 HD
ATOM     18  H   LIG    1       -6.953  21.902  64.901  0.00  0.00    +0.400 HD
ENDBRANCH   1  14
BRANCH   1  19
ATOM     19  O   LIG    1       -8.468  18.629  66.478  0.00  0.00    -0.310 OA
BRANCH  19  20
ATOM     20  C   LIG    1       -9.776  18.636  66.155  0.00  0.00    +0.560 C 
ATOM     21  O   LIG    1      -10.468  19.592  66.444  0.00  0.00    -0.490 OA
BRANCH  20  24
ATOM     22  C   LIG    1      -10.900  15.424  64.836  0.00  0.00    +0.090 A 
ATOM     23  C   LIG    1      -10.152  16.120  65.748  0.00  0.00    +0.040 A 
ATOM     24  C   LIG    1      -10.368  17.482  65.449  0.00  0.00    +0.000 A 
ATOM     25  N   LIG    1      -11.194  17.535  64.423  0.00  0.00    -0.200 NA
ATOM     26  N   LIG    1      -11.516  16.351  64.043  0.00  0.00    -0.360 N 
ATOM     27  H   LIG    1      -12.112  16.144  63.307  0.00  0.00    +0.450 HD
BRANCH  22  32
ATOM     28  C   LIG    1       -9.765  10.639  63.852  0.00  0.00    +0.180 C 
ATOM     29  C   LIG    1      -10.524  11.862  64.298  0.00  0.00    +0.010 A 
ATOM     30  C   LIG    1      -11.768  11.870  64.815  0.00  0.00    -0.050 A 
ATOM     31  C   LIG    1      -12.091  13.212  65.094  0.00  0.00    -0.030 A 
ATOM     32  C   LIG    1      -11.014  13.960  64.727  0.00  0.00    +0.040 A 
ATOM     33  O   LIG    1      -10.069  13.125  64.251  0.00  0.00    -0.160 OA
ENDBRANCH  22  32
ENDBRANCH  20  24
ENDBRANCH  19  20
ENDBRANCH   1  19
TORSDOF 7
ENDMDL
MODEL 2
REMARK VINA RESULT:     -10.3      1.097      1.126
REMARK                            x       y       z     vdW  Elec       q    Type
REMARK                         _______ _______ _______ _____ _____    ______ ____
ROOT
ATOM      1  C   LIG    1       -7.674  19.290  66.550  0.00  0.00    +0.240 C 
ENDROOT
BRANCH   1   2
ATOM      2  C   LIG    1       -6.822  19.621  67.748  0.00  0.00    -0.080 A 
ATOM      3  C   LIG    1       -5.825  20.573  67.645  0.00  0.00    +0.060 A 
ATOM      4  C   LIG    1       -5.043  20.879  68.740  0.00  0.00    +0.070 A 
ATOM      5  C   LIG    1       -5.259  20.226  69.951  0.00  0.00    +0.000 A 
ATOM      6  C   LIG    1       -6.265  19.266  70.050  0.00  0.00    +0.060 A 
ATOM      7  C   LIG    1       -7.044  18.972  68.950  0.00  0.00    +0.040 A 
BRANCH   5   8
ATOM      8  C   LIG    1       -4.421  20.552  71.133  0.00  0.00    +0.210 A 
ATOM      9  N   LIG    1       -4.137  21.756  71.588  0.00  0.00    -0.290 NA
ATOM     10  N   LIG    1       -3.386  21.618  72.626  0.00  0.00    -0.220 N 
ATOM     11  H   LIG    1       -3.027  22.345  73.159  0.00  0.00    +0.480 HD
ATOM     12  N   LIG    1       -3.188  20.365  72.844  0.00  0.00    -0.040 NA
ATOM     13  N   LIG    1       -3.814  19.679  71.950  0.00  0.00    -0.270 NA
ENDBRANCH   5   8
ENDBRANCH   1   2
BRANCH   1  14
ATOM     14  C   LIG    1       -6.925  18.344  65.647  0.00  0.00    +0.510 C 
ATOM     15  O   LIG    1       -6.484  18.736  64.588  0.00  0.00    -0.520 OA
ATOM     16  N   LIG    1       -6.747  17.060  66.017  0.00  0.00    -0.840 N 
ATOM     17  H   LIG    1       -6.266  16.450  65.436  0.00  0.00    +0.410 HD
ATOM     18  H   LIG    1       -7.101  16.745  66.864  0.00  0.00    +0.400 HD
ENDBRANCH   1  14
BRANCH   1  19
ATOM     19  O   LIG    1       -8.907  18.663  66.991  0.00  0.00    -0.310 OA
BRANCH  19  20
ATOM     20  C   LIG    1       -9.968  18.752  66.163  0.00  0.00    +0.560 C 
ATOM     21  O   LIG    1      -10.499  19.827  65.969  0.00  0.00    -0.490 OA
BRANCH  20  24
ATOM     22  C   LIG    1      -10.962  15.439  64.999  0.00  0.00    +0.090 A 
ATOM     23  C   LIG    1      -10.322  16.210  65.932  0.00  0.00    +0.040 A 
ATOM     24  C   LIG    1      -10.483  17.541  65.493  0.00  0.00    +0.000 A 
ATOM     25  N   LIG    1      -11.178  17.506  64.372  0.00  0.00    -0.200 NA
ATOM     26  N   LIG    1      -11.465  16.294  64.059  0.00  0.00    -0.360 N 
ATOM     27  H   LIG    1      -11.970  16.025  63.276  0.00  0.00    +0.450 HD
BRANCH  22  32
ATOM     28  C   LIG    1      -10.500  10.648  66.411  0.00  0.00    +0.180 C 
ATOM     29  C   LIG    1      -10.881  11.871  65.616  0.00  0.00    +0.010 A 
ATOM     30  C   LIG    1      -11.579  11.872  64.464  0.00  0.00    -0.050 A 
ATOM     31  C   LIG    1      -11.713  13.216  64.063  0.00  0.00    -0.030 A 
ATOM     32  C   LIG    1      -11.080  13.971  65.003  0.00  0.00    +0.040 A 
ATOM     33  O   LIG    1      -10.586  13.140  65.942  0.00  0.00    -0.160 OA
ENDBRANCH  22  32
ENDBRANCH  20  24
ENDBRANCH  19  20
ENDBRANCH   1  19
TORSDOF 7
ENDMDL
MODEL 3
REMARK VINA RESULT:     -10.1      0.772      1.180
REMARK                            x       y       z     vdW  Elec       q    Type
REMARK                         _______ _______ _______ _____ _____    ______ ____
ROOT
ATOM      1  C   LIG    1       -7.462  19.477  66.256  0.00  0.00    +0.240 C 
ENDROOT
BRANCH   1   2
ATOM      2  C   LIG    1       -6.674  19.763  67.508  0.00  0.00    -0.080 A 
ATOM      3  C   LIG    1       -6.976  19.094  68.680  0.00  0.00    +0.060 A 
ATOM      4  C   LIG    1       -6.256  19.353  69.829  0.00  0.00    +0.070 A 
ATOM      5  C   LIG    1       -5.226  20.290  69.807  0.00  0.00    +0.000 A 
ATOM      6  C   LIG    1       -4.927  20.961  68.624  0.00  0.00    +0.060 A 
ATOM      7  C   LIG    1       -5.649  20.691  67.480  0.00  0.00    +0.040 A 
BRANCH   5   8
ATOM      8  C   LIG    1       -4.448  20.571  71.041  0.00  0.00    +0.210 A 
ATOM      9  N   LIG    1       -4.129  21.758  71.516  0.00  0.00    -0.290 NA
ATOM     10  N   LIG    1       -3.453  21.581  72.599  0.00  0.00    -0.220 N 
ATOM     11  H   LIG    1       -3.091  22.288  73.156  0.00  0.00    +0.480 HD
ATOM     12  N   LIG    1       -3.338  20.319  72.826  0.00  0.00    -0.040 NA
ATOM     13  N   LIG    1       -3.941  19.668  71.892  0.00  0.00    -0.270 NA
ENDBRANCH   5   8
ENDBRANCH   1   2
BRANCH   1  14
ATOM     14  C   LIG    1       -6.514  19.215  65.114  0.00  0.00    +0.510 C 
ATOM     15  O   LIG    1       -6.495  19.961  64.158  0.00  0.00    -0.520 OA
ATOM     16  N   LIG    1       -5.688  18.151  65.155  0.00  0.00    -0.840 N 
ATOM     17  H   LIG    1       -5.077  17.982  64.421  0.00  0.00    +0.410 HD
ATOM     18  H   LIG    1       -5.703  17.554  65.920  0.00  0.00    +0.400 HD
ENDBRANCH   1  14
BRANCH   1  19
ATOM     19  O   LIG    1       -8.298  18.307  66.467  0.00  0.00    -0.310 OA
BRANCH  19  20
ATOM     20  C   LIG    1       -9.600  18.420  66.138  0.00  0.00    +0.560 C 
ATOM     21  O   LIG    1      -10.218  19.423  66.437  0.00  0.00    -0.490 OA
BRANCH  20  24
ATOM     22  C   LIG    1      -10.904  15.320  64.720  0.00  0.00    +0.090 A 
ATOM     23  C   LIG    1      -10.065  15.942  65.606  0.00  0.00    +0.040 A 
ATOM     24  C   LIG    1      -10.276  17.325  65.415  0.00  0.00    +0.000 A 
ATOM     25  N   LIG    1      -11.187  17.458  64.470  0.00  0.00    -0.200 NA
ATOM     26  N   LIG    1      -11.566  16.307  64.045  0.00  0.00    -0.360 N 
ATOM     27  H   LIG    1      -12.228  16.159  63.352  0.00  0.00    +0.450 HD
BRANCH  22  32
ATOM     28  C   LIG    1       -9.993  10.391  64.881  0.00  0.00    +0.180 C 
ATOM     29  C   LIG    1      -10.666  11.709  64.594  0.00  0.00    +0.010 A 
ATOM     30  C   LIG    1      -11.835  11.868  63.944  0.00  0.00    -0.050 A 
ATOM     31  C   LIG    1      -12.096  13.251  63.896  0.00  0.00    -0.030 A 
ATOM     32  C   LIG    1      -11.060  13.868  64.527  0.00  0.00    +0.040 A 
ATOM     33  O   LIG    1      -10.203  12.918  64.951  0.00  0.00    -0.160 OA
ENDBRANCH  22  32
ENDBRANCH  20  24
ENDBRANCH  19  20
ENDBRANCH   1  19
TORSDOF 7
ENDMDL
MODEL 4
REMARK VINA RESULT:     -10.1      6.937      8.083
REMARK                            x       y       z     vdW  Elec       q    Type
REMARK                         _______ _______ _______ _____ _____    ______ ____
ROOT
ATOM      1  C   LIG    1      -11.245  12.381  67.910  0.00  0.00    +0.240 C 
ENDROOT
BRANCH   1   2
ATOM      2  C   LIG    1      -11.654  13.114  69.162  0.00  0.00    -0.080 A 
ATOM      3  C   LIG    1      -12.314  12.439  70.172  0.00  0.00    +0.060 A 
ATOM      4  C   LIG    1      -12.690  13.106  71.320  0.00  0.00    +0.070 A 
ATOM      5  C   LIG    1      -12.405  14.462  71.460  0.00  0.00    +0.000 A 
ATOM      6  C   LIG    1      -11.741  15.138  70.439  0.00  0.00    +0.060 A 
ATOM      7  C   LIG    1      -11.365  14.460  69.297  0.00  0.00    +0.040 A 
BRANCH   5   8
ATOM      8  C   LIG    1      -12.807  15.185  72.693  0.00  0.00    +0.210 A 
ATOM      9  N   LIG    1      -13.908  15.888  72.871  0.00  0.00    -0.290 NA
ATOM     10  N   LIG    1      -13.888  16.355  74.071  0.00  0.00    -0.220 N 
ATOM     11  H   LIG    1      -14.578  16.910  74.468  0.00  0.00    +0.480 HD
ATOM     12  N   LIG    1      -12.811  15.968  74.661  0.00  0.00    -0.040 NA
ATOM     13  N   LIG    1      -12.124  15.242  73.846  0.00  0.00    -0.270 NA
ENDBRANCH   5   8
ENDBRANCH   1   2
BRANCH   1  14
ATOM     14  C   LIG    1      -10.768  10.998  68.272  0.00  0.00    +0.510 C 
ATOM     15  O   LIG    1       -9.695  10.849  68.816  0.00  0.00    -0.520 OA
ATOM     16  N   LIG    1      -11.535   9.926  67.989  0.00  0.00    -0.840 N 
ATOM     17  H   LIG    1      -11.228   9.035  68.220  0.00  0.00    +0.410 HD
ATOM     18  H   LIG    1      -12.394  10.045  67.553  0.00  0.00    +0.400 HD
ENDBRANCH   1  14
BRANCH   1  19
ATOM     19  O   LIG    1      -12.384  12.281  67.015  0.00  0.00    -0.310 OA
BRANCH  19  20
ATOM     20  C   LIG    1      -12.311  12.964  65.855  0.00  0.00    +0.560 C 
ATOM     21  O   LIG    1      -12.715  14.109  65.797  0.00  0.00    -0.490 OA
BRANCH  20  24
ATOM     22  C   LIG    1      -10.325  11.476  63.179  0.00  0.00    +0.090 A 
ATOM     23  C   LIG    1      -10.371  12.088  64.404  0.00  0.00    +0.040 A 
ATOM     24  C   LIG    1      -11.740  12.321  64.655  0.00  0.00    +0.000 A 
ATOM     25  N   LIG    1      -12.415  11.859  63.620  0.00  0.00    -0.200 NA
ATOM     26  N   LIG    1      -11.615  11.367  62.744  0.00  0.00    -0.360 N 
ATOM     27  H   LIG    1      -11.887  10.970  61.902  0.00  0.00    +0.450 HD
BRANCH  22  32
ATOM     28  C   LIG    1       -5.727  11.471  61.176  0.00  0.00    +0.180 C 
ATOM     29  C   LIG    1       -7.104  11.018  61.586  0.00  0.00    +0.010 A 
ATOM     30  C   LIG    1       -7.647   9.814  61.319  0.00  0.00    -0.050 A 
ATOM     31  C   LIG    1       -8.939   9.810  61.881  0.00  0.00    -0.030 A 
ATOM     32  C   LIG    1       -9.117  11.026  62.466  0.00  0.00    +0.040 A 
ATOM     33  O   LIG    1       -7.992  11.746  62.283  0.00  0.00    -0.160 OA
ENDBRANCH  22  32
ENDBRANCH  20  24
ENDBRANCH  19  20
ENDBRANCH   1  19
TORSDOF 7
ENDMDL
MODEL 5
REMARK VINA RESULT:      -9.7      4.103      5.075
REMARK                            x       y       z     vdW  Elec       q    Type
REMARK                         _______ _______ _______ _____ _____    ______ ____
ROOT
ATOM      1  C   LIG    1       -8.412  16.995  67.556  0.00  0.00    +0.240 C 
ENDROOT
BRANCH   1   2
ATOM      2  C   LIG    1       -7.504  17.780  68.467  0.00  0.00    -0.080 A 
ATOM      3  C   LIG    1       -7.522  19.162  68.435  0.00  0.00    +0.060 A 
ATOM      4  C   LIG    1       -6.692  19.885  69.268  0.00  0.00    +0.070 A 
ATOM      5  C   LIG    1       -5.833  19.220  70.140  0.00  0.00    +0.000 A 
ATOM      6  C   LIG    1       -5.818  17.827  70.167  0.00  0.00    +0.060 A 
ATOM      7  C   LIG    1       -6.656  17.114  69.334  0.00  0.00    +0.040 A 
BRANCH   5   8
ATOM      8  C   LIG    1       -4.939  19.993  71.038  0.00  0.00    +0.210 A 
ATOM      9  N   LIG    1       -4.516  21.228  70.855  0.00  0.00    -0.290 NA
ATOM     10  N   LIG    1       -3.761  21.538  71.852  0.00  0.00    -0.220 N 
ATOM     11  H   LIG    1       -3.315  22.391  71.974  0.00  0.00    +0.480 HD
ATOM     12  N   LIG    1       -3.694  20.539  72.662  0.00  0.00    -0.040 NA
ATOM     13  N   LIG    1       -4.410  19.573  72.197  0.00  0.00    -0.270 NA
ENDBRANCH   5   8
ENDBRANCH   1   2
BRANCH   1  14
ATOM     14  C   LIG    1       -8.319  17.546  66.157  0.00  0.00    +0.510 C 
ATOM     15  O   LIG    1       -9.321  17.675  65.487  0.00  0.00    -0.520 OA
ATOM     16  N   LIG    1       -7.120  17.894  65.649  0.00  0.00    -0.840 N 
ATOM     17  H   LIG    1       -7.059  18.248  64.748  0.00  0.00    +0.410 HD
ATOM     18  H   LIG    1       -6.317  17.790  66.184  0.00  0.00    +0.400 HD
ENDBRANCH   1  14
BRANCH   1  19
ATOM     19  O   LIG    1       -8.007  15.600  67.554  0.00  0.00    -0.310 OA
BRANCH  19  20
ATOM     20  C   LIG    1       -8.990  14.679  67.596  0.00  0.00    +0.560 C 
ATOM     21  O   LIG    1       -8.847  13.611  67.035  0.00  0.00    -0.490 OA
BRANCH  20  24
ATOM     22  C   LIG    1      -11.739  15.246  69.930  0.00  0.00    +0.090 A 
ATOM     23  C   LIG    1      -10.431  14.894  69.721  0.00  0.00    +0.040 A 
ATOM     24  C   LIG    1      -10.242  14.968  68.325  0.00  0.00    +0.000 A 
ATOM     25  N   LIG    1      -11.388  15.341  67.790  0.00  0.00    -0.200 NA
ATOM     26  N   LIG    1      -12.278  15.505  68.702  0.00  0.00    -0.360 N 
ATOM     27  H   LIG    1      -13.195  15.778  68.543  0.00  0.00    +0.450 HD
BRANCH  22  32
ATOM     28  C   LIG    1      -12.650  16.197  74.769  0.00  0.00    +0.180 C 
ATOM     29  C   LIG    1      -12.837  15.737  73.346  0.00  0.00    +0.010 A 
ATOM     30  C   LIG    1      -13.947  15.162  72.846  0.00  0.00    -0.050 A 
ATOM     31  C   LIG    1      -13.697  14.893  71.486  0.00  0.00    -0.030 A 
ATOM     32  C   LIG    1      -12.432  15.324  71.227  0.00  0.00    +0.040 A 
ATOM     33  O   LIG    1      -11.925  15.838  72.365  0.00  0.00    -0.160 OA
ENDBRANCH  22  32
ENDBRANCH  20  24
ENDBRANCH  19  20
ENDBRANCH   1  19
TORSDOF 7
ENDMDL
MODEL 6
REMARK VINA RESULT:      -9.6      4.262      6.085
REMARK                            x       y       z     vdW  Elec       q    Type
REMARK                         _______ _______ _______ _____ _____    ______ ____
ROOT
ATOM      1  C   LIG    1      -10.601  16.114  65.960  0.00  0.00    +0.240 C 
ENDROOT
BRANCH   1   2
ATOM      2  C   LIG    1       -9.577  17.151  66.340  0.00  0.00    -0.080 A 
ATOM      3  C   LIG    1       -9.964  18.279  67.041  0.00  0.00    +0.060 A 
ATOM      4  C   LIG    1       -9.029  19.231  67.391  0.00  0.00    +0.070 A 
ATOM      5  C   LIG    1       -7.694  19.056  67.038  0.00  0.00    +0.000 A 
ATOM      6  C   LIG    1       -7.309  17.919  66.331  0.00  0.00    +0.060 A 
ATOM      7  C   LIG    1       -8.251  16.970  65.990  0.00  0.00    +0.040 A 
BRANCH   5   8
ATOM      8  C   LIG    1       -6.684  20.078  67.414  0.00  0.00    +0.210 A 
ATOM      9  N   LIG    1       -6.351  21.148  66.719  0.00  0.00    -0.290 NA
ATOM     10  N   LIG    1       -5.441  21.779  67.379  0.00  0.00    -0.220 N 
ATOM     11  H   LIG    1       -5.015  22.604  67.099  0.00  0.00    +0.480 HD
ATOM     12  N   LIG    1       -5.190  21.144  68.471  0.00  0.00    -0.040 NA
ATOM     13  N   LIG    1       -5.939  20.096  68.528  0.00  0.00    -0.270 NA
ENDBRANCH   5   8
ENDBRANCH   1   2
BRANCH   1  14
ATOM     14  C   LIG    1      -11.301  16.539  64.695  0.00  0.00    +0.510 C 
ATOM     15  O   LIG    1      -11.321  17.709  64.376  0.00  0.00    -0.520 OA
ATOM     16  N   LIG    1      -11.907  15.619  63.918  0.00  0.00    -0.840 N 
ATOM     17  H   LIG    1      -12.358  15.892  63.104  0.00  0.00    +0.410 HD
ATOM     18  H   LIG    1      -11.891  14.682  64.173  0.00  0.00    +0.400 HD
ENDBRANCH   1  14
BRANCH   1  19
ATOM     19  O   LIG    1       -9.940  14.839  65.741  0.00  0.00    -0.310 OA
BRANCH  19  20
ATOM     20  C   LIG    1      -10.108  13.893  66.687  0.00  0.00    +0.560 C 
ATOM     21  O   LIG    1      -10.140  12.720  66.374  0.00  0.00    -0.490 OA
BRANCH  20  24
ATOM     22  C   LIG    1      -11.104  14.782  70.084  0.00  0.00    +0.090 A 
ATOM     23  C   LIG    1      -11.463  14.393  68.821  0.00  0.00    +0.040 A 
ATOM     24  C   LIG    1      -10.253  14.285  68.103  0.00  0.00    +0.000 A 
ATOM     25  N   LIG    1       -9.275  14.599  68.930  0.00  0.00    -0.200 NA
ATOM     26  N   LIG    1       -9.742  14.897  70.088  0.00  0.00    -0.360 N 
ATOM     27  H   LIG    1       -9.209  15.160  70.855  0.00  0.00    +0.450 HD
BRANCH  22  32
ATOM     28  C   LIG    1      -12.751  16.064  74.645  0.00  0.00    +0.180 C 
ATOM     29  C   LIG    1      -12.738  15.593  73.213  0.00  0.00    +0.010 A 
ATOM     30  C   LIG    1      -13.816  15.210  72.502  0.00  0.00    -0.050 A 
ATOM     31  C   LIG    1      -13.359  14.849  71.220  0.00  0.00    -0.030 A 
ATOM     32  C   LIG    1      -12.010  15.033  71.218  0.00  0.00    +0.040 A 
ATOM     33  O   LIG    1      -11.649  15.490  72.433  0.00  0.00    -0.160 OA
ENDBRANCH  22  32
ENDBRANCH  20  24
ENDBRANCH  19  20
ENDBRANCH   1  19
TORSDOF 7
ENDMDL
MODEL 7
REMARK VINA RESULT:      -9.5      3.971      5.054
REMARK                            x       y       z     vdW  Elec       q    Type
REMARK                         _______ _______ _______ _____ _____    ______ ____
ROOT
ATOM      1  C   LIG    1       -8.615  16.987  67.605  0.00  0.00    +0.240 C 
ENDROOT
BRANCH   1   2
ATOM      2  C   LIG    1       -7.665  17.764  68.479  0.00  0.00    -0.080 A 
ATOM      3  C   LIG    1       -6.826  17.095  69.351  0.00  0.00    +0.060 A 
ATOM      4  C   LIG    1       -5.954  17.803  70.153  0.00  0.00    +0.070 A 
ATOM      5  C   LIG    1       -5.920  19.193  70.083  0.00  0.00    +0.000 A 
ATOM      6  C   LIG    1       -6.767  19.863  69.204  0.00  0.00    +0.060 A 
ATOM      7  C   LIG    1       -7.632  19.145  68.403  0.00  0.00    +0.040 A 
BRANCH   5   8
ATOM      8  C   LIG    1       -4.982  19.959  70.943  0.00  0.00    +0.210 A 
ATOM      9  N   LIG    1       -4.360  19.517  72.018  0.00  0.00    -0.290 NA
ATOM     10  N   LIG    1       -3.639  20.480  72.481  0.00  0.00    -0.220 N 
ATOM     11  H   LIG    1       -3.076  20.430  73.268  0.00  0.00    +0.480 HD
ATOM     12  N   LIG    1       -3.784  21.518  71.732  0.00  0.00    -0.040 NA
ATOM     13  N   LIG    1       -4.598  21.233  70.774  0.00  0.00    -0.270 NA
ENDBRANCH   5   8
ENDBRANCH   1   2
BRANCH   1  14
ATOM     14  C   LIG    1       -8.689  17.632  66.245  0.00  0.00    +0.510 C 
ATOM     15  O   LIG    1       -7.728  17.601  65.506  0.00  0.00    -0.520 OA
ATOM     16  N   LIG    1       -9.822  18.245  65.851  0.00  0.00    -0.840 N 
ATOM     17  H   LIG    1       -9.870  18.661  64.976  0.00  0.00    +0.410 HD
ATOM     18  H   LIG    1      -10.591  18.271  66.442  0.00  0.00    +0.400 HD
ENDBRANCH   1  14
BRANCH   1  19
ATOM     19  O   LIG    1       -8.139  15.622  67.467  0.00  0.00    -0.310 OA
BRANCH  19  20
ATOM     20  C   LIG    1       -9.071  14.664  67.294  0.00  0.00    +0.560 C 
ATOM     21  O   LIG    1       -8.866  13.748  66.524  0.00  0.00    -0.490 OA
BRANCH  20  24
ATOM     22  C   LIG    1      -11.834  14.933  69.664  0.00  0.00    +0.090 A 
ATOM     23  C   LIG    1      -10.485  14.962  69.428  0.00  0.00    +0.040 A 
ATOM     24  C   LIG    1      -10.343  14.729  68.043  0.00  0.00    +0.000 A 
ATOM     25  N   LIG    1      -11.553  14.579  67.542  0.00  0.00    -0.200 NA
ATOM     26  N   LIG    1      -12.439  14.688  68.464  0.00  0.00    -0.360 N 
ATOM     27  H   LIG    1      -13.397  14.614  68.329  0.00  0.00    +0.450 HD
BRANCH  22  32
ATOM     28  C   LIG    1      -12.563  15.982  74.515  0.00  0.00    +0.180 C 
ATOM     29  C   LIG    1      -12.829  15.581  73.086  0.00  0.00    +0.010 A 
ATOM     30  C   LIG    1      -14.026  15.227  72.579  0.00  0.00    -0.050 A 
ATOM     31  C   LIG    1      -13.827  14.932  71.216  0.00  0.00    -0.030 A 
ATOM     32  C   LIG    1      -12.503  15.123  70.963  0.00  0.00    +0.040 A 
ATOM     33  O   LIG    1      -11.912  15.522  72.106  0.00  0.00    -0.160 OA
ENDBRANCH  22  32
ENDBRANCH  20  24
ENDBRANCH  19  20
ENDBRANCH   1  19
TORSDOF 7
ENDMDL
MODEL 8
REMARK VINA RESULT:      -9.3      6.408      7.387
REMARK                            x       y       z     vdW  Elec       q    Type
REMARK                         _______ _______ _______ _____ _____    ______ ____
ROOT
ATOM      1  C   LIG    1      -10.803  13.820  67.593  0.00  0.00    +0.240 C 
ENDROOT
BRANCH   1   2
ATOM      2  C   LIG    1      -11.279  14.251  68.956  0.00  0.00    -0.080 A 
ATOM      3  C   LIG    1      -10.816  15.431  69.507  0.00  0.00    +0.060 A 
ATOM      4  C   LIG    1      -11.250  15.830  70.755  0.00  0.00    +0.070 A 
ATOM      5  C   LIG    1      -12.155  15.041  71.460  0.00  0.00    +0.000 A 
ATOM      6  C   LIG    1      -12.619  13.852  70.900  0.00  0.00    +0.060 A 
ATOM      7  C   LIG    1      -12.182  13.466  69.649  0.00  0.00    +0.040 A 
BRANCH   5   8
ATOM      8  C   LIG    1      -12.626  15.465  72.802  0.00  0.00    +0.210 A 
ATOM      9  N   LIG    1      -13.764  16.070  73.083  0.00  0.00    -0.290 NA
ATOM     10  N   LIG    1      -13.801  16.270  74.355  0.00  0.00    -0.220 N 
ATOM     11  H   LIG    1      -14.527  16.698  74.834  0.00  0.00    +0.480 HD
ATOM     12  N   LIG    1      -12.724  15.809  74.890  0.00  0.00    -0.040 NA
ATOM     13  N   LIG    1      -11.981  15.302  73.966  0.00  0.00    -0.270 NA
ENDBRANCH   5   8
ENDBRANCH   1   2
BRANCH   1  14
ATOM     14  C   LIG    1       -9.460  13.147  67.719  0.00  0.00    +0.510 C 
ATOM     15  O   LIG    1       -8.467  13.687  67.281  0.00  0.00    -0.520 OA
ATOM     16  N   LIG    1       -9.364  11.944  68.318  0.00  0.00    -0.840 N 
ATOM     17  H   LIG    1       -8.500  11.510  68.400  0.00  0.00    +0.410 HD
ATOM     18  H   LIG    1      -10.159  11.511  68.669  0.00  0.00    +0.400 HD
ENDBRANCH   1  14
BRANCH   1  19
ATOM     19  O   LIG    1      -11.758  12.888  67.019  0.00  0.00    -0.310 OA
BRANCH  19  20
ATOM     20  C   LIG    1      -12.237  13.183  65.794  0.00  0.00    +0.560 C 
ATOM     21  O   LIG    1      -13.073  14.055  65.662  0.00  0.00    -0.490 OA
BRANCH  20  24
ATOM     22  C   LIG    1      -10.435  11.440  63.141  0.00  0.00    +0.090 A 
ATOM     23  C   LIG    1      -10.403  12.117  64.331  0.00  0.00    +0.040 A 
ATOM     24  C   LIG    1      -11.747  12.445  64.612  0.00  0.00    +0.000 A 
ATOM     25  N   LIG    1      -12.483  11.972  63.626  0.00  0.00    -0.200 NA
ATOM     26  N   LIG    1      -11.745  11.387  62.753  0.00  0.00    -0.360 N 
ATOM     27  H   LIG    1      -12.068  10.964  61.943  0.00  0.00    +0.450 HD
BRANCH  22  32
ATOM     28  C   LIG    1       -5.839  10.963  61.191  0.00  0.00    +0.180 C 
ATOM     29  C   LIG    1       -7.270  10.667  61.559  0.00  0.00    +0.010 A 
ATOM     30  C   LIG    1       -7.957   9.560  61.215  0.00  0.00    -0.050 A 
ATOM     31  C   LIG    1       -9.249   9.688  61.761  0.00  0.00    -0.030 A 
ATOM     32  C   LIG    1       -9.281  10.882  62.416  0.00  0.00    +0.040 A 
ATOM     33  O   LIG    1       -8.071  11.461  62.288  0.00  0.00    -0.160 OA
ENDBRANCH  22  32
ENDBRANCH  20  24
ENDBRANCH  19  20
ENDBRANCH   1  19
TORSDOF 7
ENDMDL
MODEL 9
REMARK VINA RESULT:      -9.1      3.352      4.079
REMARK                            x       y       z     vdW  Elec       q    Type
REMARK                         _______ _______ _______ _____ _____    ______ ____
ROOT
ATOM      1  C   LIG    1       -7.288  18.946  66.526  0.00  0.00    +0.240 C 
ENDROOT
BRANCH   1   2
ATOM      2  C   LIG    1       -6.480  19.361  67.728  0.00  0.00    -0.080 A 
ATOM      3  C   LIG    1       -5.748  20.533  67.695  0.00  0.00    +0.060 A 
ATOM      4  C   LIG    1       -5.006  20.917  68.794  0.00  0.00    +0.070 A 
ATOM      5  C   LIG    1       -4.994  20.121  69.936  0.00  0.00    +0.000 A 
ATOM      6  C   LIG    1       -5.733  18.940  69.964  0.00  0.00    +0.060 A 
ATOM      7  C   LIG    1       -6.475  18.568  68.862  0.00  0.00    +0.040 A 
BRANCH   5   8
ATOM      8  C   LIG    1       -4.199  20.530  71.121  0.00  0.00    +0.210 A 
ATOM      9  N   LIG    1       -3.402  19.762  71.838  0.00  0.00    -0.290 NA
ATOM     10  N   LIG    1       -2.896  20.485  72.776  0.00  0.00    -0.220 N 
ATOM     11  H   LIG    1       -2.273  20.173  73.451  0.00  0.00    +0.480 HD
ATOM     12  N   LIG    1       -3.345  21.688  72.675  0.00  0.00    -0.040 NA
ATOM     13  N   LIG    1       -4.144  21.754  71.666  0.00  0.00    -0.270 NA
ENDBRANCH   5   8
ENDBRANCH   1   2
BRANCH   1  14
ATOM     14  C   LIG    1       -6.367  18.715  65.356  0.00  0.00    +0.510 C 
ATOM     15  O   LIG    1       -6.538  19.322  64.320  0.00  0.00    -0.520 OA
ATOM     16  N   LIG    1       -5.354  17.833  65.460  0.00  0.00    -0.840 N 
ATOM     17  H   LIG    1       -4.761  17.683  64.707  0.00  0.00    +0.410 HD
ATOM     18  H   LIG    1       -5.217  17.346  66.289  0.00  0.00    +0.400 HD
ENDBRANCH   1  14
BRANCH   1  19
ATOM     19  O   LIG    1       -8.005  17.718  66.826  0.00  0.00    -0.310 OA
BRANCH  19  20
ATOM     20  C   LIG    1       -9.327  17.703  66.562  0.00  0.00    +0.560 C 
ATOM     21  O   LIG    1       -9.787  18.447  65.718  0.00  0.00    -0.490 OA
BRANCH  20  24
ATOM     22  C   LIG    1      -11.336  15.759  68.909  0.00  0.00    +0.090 A 
ATOM     23  C   LIG    1      -10.453  16.783  68.689  0.00  0.00    +0.040 A 
ATOM     24  C   LIG    1      -10.216  16.781  67.298  0.00  0.00    +0.000 A 
ATOM     25  N   LIG    1      -10.932  15.805  66.777  0.00  0.00    -0.200 NA
ATOM     26  N   LIG    1      -11.590  15.190  67.693  0.00  0.00    -0.360 N 
ATOM     27  H   LIG    1      -12.183  14.438  67.543  0.00  0.00    +0.450 HD
BRANCH  22  32
ATOM     28  C   LIG    1      -12.479  15.744  73.792  0.00  0.00    +0.180 C 
ATOM     29  C   LIG    1      -12.403  15.334  72.344  0.00  0.00    +0.010 A 
ATOM     30  C   LIG    1      -12.972  14.238  71.806  0.00  0.00    -0.050 A 
ATOM     31  C   LIG    1      -12.655  14.238  70.434  0.00  0.00    -0.030 A 
ATOM     32  C   LIG    1      -11.899  15.347  70.206  0.00  0.00    +0.040 A 
ATOM     33  O   LIG    1      -11.759  16.005  71.374  0.00  0.00    -0.160 OA
ENDBRANCH  22  32
ENDBRANCH  20  24
ENDBRANCH  19  20
ENDBRANCH   1  19
TORSDOF 7
ENDMDL
####
 6lu7_pro.pdbqt&&&&ZINC001110942654.pdbqt
MODEL 1
REMARK VINA RESULT:     -10.6      0.000      0.000
REMARK                            x       y       z     vdW  Elec       q    Type
REMARK                         _______ _______ _______ _____ _____    ______ ____
ROOT
ATOM      1  N   LIG    1      -10.719  13.583  64.352  0.00  0.00    -0.410 N 
ATOM      2  C   LIG    1       -9.980  12.302  64.065  0.00  0.00    +0.200 C 
ATOM      3  C   LIG    1      -10.963  11.607  63.075  0.00  0.00    +0.070 C 
ATOM      4  C   LIG    1      -12.357  12.069  63.565  0.00  0.00    +0.090 C 
ATOM      5  C   LIG    1      -10.146  11.552  65.421  0.00  0.00    +0.060 C 
ATOM      6  C   LIG    1      -11.576  12.007  65.911  0.00  0.00    +0.270 C 
ATOM      7  C   LIG    1      -12.032  12.983  64.784  0.00  0.00    +0.200 C 
ATOM      8  H   LIG    1      -10.823  14.147  63.521  0.00  0.00    +0.430 HD
ENDROOT
BRANCH   6   9
ATOM      9  N   LIG    1      -11.473  12.710  67.192  0.00  0.00    -0.750 N 
ATOM     10  H   LIG    1      -11.171  13.632  67.217  0.00  0.00    +0.400 HD
ATOM     11  C   LIG    1      -11.799  12.077  68.336  0.00  0.00    +0.520 C 
ATOM     12  O   LIG    1      -12.177  10.925  68.305  0.00  0.00    -0.510 OA
BRANCH  11  13
ATOM     13  C   LIG    1      -11.693  12.800  69.655  0.00  0.00    +0.060 C 
BRANCH  13  14
ATOM     14  C   LIG    1      -12.109  14.260  69.470  0.00  0.00    +0.120 C 
BRANCH  14  15
ATOM     15  C   LIG    1      -12.489  14.846  70.806  0.00  0.00    -0.210 A 
ATOM     16  C   LIG    1      -11.544  15.413  71.591  0.00  0.00    +0.300 A 
ATOM     17  N   LIG    1      -11.872  15.945  72.797  0.00  0.00    -0.610 N 
ATOM     18  H   LIG    1      -11.182  16.347  73.347  0.00  0.00    +0.420 HD
ATOM     19  C   LIG    1      -13.145  15.920  73.236  0.00  0.00    +0.510 A 
ATOM     20  C   LIG    1      -14.152  15.340  72.446  0.00  0.00    -0.080 A 
ATOM     21  O   LIG    1      -13.424  16.402  74.322  0.00  0.00    -0.540 OA
ATOM     22  C   LIG    1      -13.825  14.810  71.232  0.00  0.00    +0.120 A 
ENDBRANCH  14  15
ENDBRANCH  13  14
ENDBRANCH  11  13
ENDBRANCH   6   9
BRANCH   1  23
ATOM     23  C   LIG    1      -10.086  14.342  65.440  0.00  0.00    +0.360 C 
BRANCH  23  29
ATOM     24  C   LIG    1       -8.461  16.826  66.751  0.00  0.00    +0.170 C 
ATOM     25  C   LIG    1       -9.631  16.902  65.804  0.00  0.00    +0.040 A 
ATOM     26  N   LIG    1      -10.191  17.983  65.342  0.00  0.00    -0.340 NA
ATOM     27  O   LIG    1      -11.110  17.725  64.598  0.00  0.00    +0.120 OA
ATOM     28  C   LIG    1      -11.282  16.402  64.467  0.00  0.00    +0.240 A 
ATOM     29  C   LIG    1      -10.332  15.814  65.235  0.00  0.00    -0.280 A 
ENDBRANCH  23  29
ENDBRANCH   1  23
TORSDOF 6
ENDMDL
MODEL 2
REMARK VINA RESULT:      -8.1      2.204      2.915
REMARK                            x       y       z     vdW  Elec       q    Type
REMARK                         _______ _______ _______ _____ _____    ______ ____
ROOT
ATOM      1  N   LIG    1       -7.656  13.387  66.834  0.00  0.00    -0.410 N 
ATOM      2  C   LIG    1       -6.468  12.849  67.587  0.00  0.00    +0.200 C 
ATOM      3  C   LIG    1       -6.087  11.621  66.705  0.00  0.00    +0.070 C 
ATOM      4  C   LIG    1       -7.451  11.128  66.164  0.00  0.00    +0.090 C 
ATOM      5  C   LIG    1       -7.159  12.260  68.854  0.00  0.00    +0.060 C 
ATOM      6  C   LIG    1       -8.541  11.738  68.299  0.00  0.00    +0.270 C 
ATOM      7  C   LIG    1       -8.474  12.123  66.790  0.00  0.00    +0.200 C 
ATOM      8  H   LIG    1       -7.400  13.698  65.909  0.00  0.00    +0.430 HD
ENDROOT
BRANCH   6   9
ATOM      9  N   LIG    1       -9.648  12.433  68.960  0.00  0.00    -0.750 N 
ATOM     10  H   LIG    1       -9.499  13.297  69.376  0.00  0.00    +0.400 HD
ATOM     11  C   LIG    1      -10.873  11.874  68.991  0.00  0.00    +0.520 C 
ATOM     12  O   LIG    1      -11.060  10.794  68.471  0.00  0.00    -0.510 OA
BRANCH  11  13
ATOM     13  C   LIG    1      -12.012  12.589  69.672  0.00  0.00    +0.060 C 
BRANCH  13  14
ATOM     14  C   LIG    1      -11.764  14.098  69.630  0.00  0.00    +0.120 C 
BRANCH  14  15
ATOM     15  C   LIG    1      -12.299  14.730  70.890  0.00  0.00    -0.210 A 
ATOM     16  C   LIG    1      -11.466  15.406  71.714  0.00  0.00    +0.300 A 
ATOM     17  N   LIG    1      -11.934  15.980  72.853  0.00  0.00    -0.610 N 
ATOM     18  H   LIG    1      -11.323  16.462  73.432  0.00  0.00    +0.420 HD
ATOM     19  C   LIG    1      -13.236  15.889  73.185  0.00  0.00    +0.510 A 
ATOM     20  C   LIG    1      -14.128  15.194  72.352  0.00  0.00    -0.080 A 
ATOM     21  O   LIG    1      -13.640  16.410  74.212  0.00  0.00    -0.540 OA
ATOM     22  C   LIG    1      -13.662  14.621  71.205  0.00  0.00    +0.120 A 
ENDBRANCH  14  15
ENDBRANCH  13  14
ENDBRANCH  11  13
ENDBRANCH   6   9
BRANCH   1  23
ATOM     23  C   LIG    1       -8.339  14.448  67.588  0.00  0.00    +0.360 C 
BRANCH  23  29
ATOM     24  C   LIG    1      -11.058  14.759  65.844  0.00  0.00    +0.170 C 
ATOM     25  C   LIG    1       -9.890  15.711  65.887  0.00  0.00    +0.040 A 
ATOM     26  N   LIG    1       -9.772  16.830  65.231  0.00  0.00    -0.340 NA
ATOM     27  O   LIG    1       -8.721  17.378  65.472  0.00  0.00    +0.120 OA
ATOM     28  C   LIG    1       -7.985  16.672  66.342  0.00  0.00    +0.240 A 
ATOM     29  C   LIG    1       -8.710  15.570  66.651  0.00  0.00    -0.280 A 
ENDBRANCH  23  29
ENDBRANCH   1  23
TORSDOF 6
ENDMDL
####
 6lu7_pro.pdbqt&&&&ZINC000737746014.pdbqt
MODEL 1
REMARK VINA RESULT:     -10.6      0.000      0.000
REMARK                            x       y       z     vdW  Elec       q    Type
REMARK                         _______ _______ _______ _____ _____    ______ ____
ROOT
ATOM      1  C   LIG    1       -7.873  19.723  66.494  0.00  0.00    +0.240 C 
ENDROOT
BRANCH   1   2
ATOM      2  C   LIG    1       -6.995  19.943  67.699  0.00  0.00    -0.080 A 
ATOM      3  C   LIG    1       -7.219  19.219  68.856  0.00  0.00    +0.060 A 
ATOM      4  C   LIG    1       -6.416  19.416  69.962  0.00  0.00    +0.070 A 
ATOM      5  C   LIG    1       -5.380  20.345  69.911  0.00  0.00    +0.000 A 
ATOM      6  C   LIG    1       -5.160  21.071  68.743  0.00  0.00    +0.060 A 
ATOM      7  C   LIG    1       -5.964  20.863  67.641  0.00  0.00    +0.030 A 
BRANCH   5   8
ATOM      8  C   LIG    1       -4.515  20.561  71.098  0.00  0.00    +0.210 A 
ATOM      9  N   LIG    1       -4.058  21.717  71.539  0.00  0.00    -0.290 NA
ATOM     10  N   LIG    1       -3.345  21.484  72.588  0.00  0.00    -0.220 N 
ATOM     11  H   LIG    1       -2.888  22.157  73.115  0.00  0.00    +0.480 HD
ATOM     12  N   LIG    1       -3.336  20.219  72.824  0.00  0.00    -0.040 NA
ATOM     13  N   LIG    1       -4.051  19.620  71.932  0.00  0.00    -0.270 NA
ENDBRANCH   5   8
ENDBRANCH   1   2
BRANCH   1  17
ATOM     14  N   LIG    1       -6.737  20.800  64.578  0.00  0.00    -0.840 N 
ATOM     15  H   LIG    1       -7.086  21.649  64.890  0.00  0.00    +0.400 HD
ATOM     16  H   LIG    1       -6.187  20.764  63.780  0.00  0.00    +0.410 HD
ATOM     17  C   LIG    1       -7.019  19.668  65.253  0.00  0.00    +0.510 C 
ATOM     18  O   LIG    1       -6.586  18.605  64.862  0.00  0.00    -0.520 OA
ENDBRANCH   1  17
BRANCH   1  19
ATOM     19  O   LIG    1       -8.593  18.470  66.642  0.00  0.00    -0.310 OA
BRANCH  19  20
ATOM     20  C   LIG    1       -9.918  18.494  66.398  0.00  0.00    +0.570 C 
ATOM     21  O   LIG    1      -10.599  19.402  66.831  0.00  0.00    -0.490 OA
BRANCH  20  22
ATOM     22  C   LIG    1      -10.542  17.416  65.606  0.00  0.00    +0.000 A 
ATOM     23  N   LIG    1      -10.965  17.506  64.360  0.00  0.00    -0.220 NA
ATOM     24  N   LIG    1      -11.456  16.385  63.971  0.00  0.00    -0.370 N 
ATOM     25  H   LIG    1      -11.828  16.216  63.091  0.00  0.00    +0.450 HD
ATOM     26  C   LIG    1      -11.378  15.468  64.977  0.00  0.00    +0.100 A 
ATOM     27  C   LIG    1      -10.791  16.096  66.040  0.00  0.00    +0.010 A 
BRANCH  26  28
ATOM     28  C   LIG    1      -11.836  14.061  64.926  0.00  0.00    -0.140 A 
ATOM     29  C   LIG    1      -12.258  13.296  65.968  0.00  0.00    +0.220 A 
ATOM     30  O   LIG    1      -12.584  12.083  65.499  0.00  0.00    -0.170 OA
ATOM     31  C   LIG    1      -12.392  12.018  64.172  0.00  0.00    +0.190 A 
ATOM     32  C   LIG    1      -11.935  13.204  63.738  0.00  0.00    -0.060 A 
ENDBRANCH  26  28
ENDBRANCH  20  22
ENDBRANCH  19  20
ENDBRANCH   1  19
TORSDOF 7
ENDMDL
MODEL 2
REMARK VINA RESULT:      -9.9      0.892      1.287
REMARK                            x       y       z     vdW  Elec       q    Type
REMARK                         _______ _______ _______ _____ _____    ______ ____
ROOT
ATOM      1  C   LIG    1       -7.659  19.770  66.331  0.00  0.00    +0.240 C 
ENDROOT
BRANCH   1   2
ATOM      2  C   LIG    1       -6.827  19.981  67.570  0.00  0.00    -0.080 A 
ATOM      3  C   LIG    1       -5.729  20.821  67.528  0.00  0.00    +0.060 A 
ATOM      4  C   LIG    1       -4.965  21.018  68.660  0.00  0.00    +0.070 A 
ATOM      5  C   LIG    1       -5.300  20.369  69.846  0.00  0.00    +0.000 A 
ATOM      6  C   LIG    1       -6.406  19.523  69.882  0.00  0.00    +0.060 A 
ATOM      7  C   LIG    1       -7.167  19.337  68.746  0.00  0.00    +0.030 A 
BRANCH   5   8
ATOM      8  C   LIG    1       -4.480  20.577  71.066  0.00  0.00    +0.210 A 
ATOM      9  N   LIG    1       -4.073  21.733  71.553  0.00  0.00    -0.290 NA
ATOM     10  N   LIG    1       -3.389  21.492  72.619  0.00  0.00    -0.220 N 
ATOM     11  H   LIG    1       -2.970  22.164  73.179  0.00  0.00    +0.480 HD
ATOM     12  N   LIG    1       -3.350  20.222  72.823  0.00  0.00    -0.040 NA
ATOM     13  N   LIG    1       -4.016  19.628  71.891  0.00  0.00    -0.270 NA
ENDBRANCH   5   8
ENDBRANCH   1   2
BRANCH   1  17
ATOM     14  N   LIG    1       -6.048  18.664  64.814  0.00  0.00    -0.840 N 
ATOM     15  H   LIG    1       -6.107  17.877  65.378  0.00  0.00    +0.400 HD
ATOM     16  H   LIG    1       -5.472  18.661  64.034  0.00  0.00    +0.410 HD
ATOM     17  C   LIG    1       -6.764  19.765  65.119  0.00  0.00    +0.510 C 
ATOM     18  O   LIG    1       -6.688  20.751  64.418  0.00  0.00    -0.520 OA
ENDBRANCH   1  17
BRANCH   1  19
ATOM     19  O   LIG    1       -8.352  18.497  66.426  0.00  0.00    -0.310 OA
BRANCH  19  20
ATOM     20  C   LIG    1       -9.676  18.501  66.171  0.00  0.00    +0.570 C 
ATOM     21  O   LIG    1      -10.362  19.435  66.536  0.00  0.00    -0.490 OA
BRANCH  20  22
ATOM     22  C   LIG    1      -10.292  17.371  65.450  0.00  0.00    +0.000 A 
ATOM     23  N   LIG    1      -11.161  17.455  64.461  0.00  0.00    -0.220 NA
ATOM     24  N   LIG    1      -11.497  16.282  64.058  0.00  0.00    -0.370 N 
ATOM     25  H   LIG    1      -12.123  16.099  63.341  0.00  0.00    +0.450 HD
ATOM     26  C   LIG    1      -10.843  15.334  64.787  0.00  0.00    +0.100 A 
ATOM     27  C   LIG    1      -10.057  15.999  65.687  0.00  0.00    +0.010 A 
BRANCH  26  28
ATOM     28  C   LIG    1      -10.957  13.866  64.631  0.00  0.00    -0.140 A 
ATOM     29  C   LIG    1      -10.122  12.919  65.134  0.00  0.00    +0.220 A 
ATOM     30  O   LIG    1      -10.577  11.713  64.766  0.00  0.00    -0.170 OA
ATOM     31  C   LIG    1      -11.695  11.829  64.032  0.00  0.00    +0.190 A 
ATOM     32  C   LIG    1      -12.001  13.131  63.906  0.00  0.00    -0.060 A 
ENDBRANCH  26  28
ENDBRANCH  20  22
ENDBRANCH  19  20
ENDBRANCH   1  19
TORSDOF 7
ENDMDL
MODEL 3
REMARK VINA RESULT:      -9.5      4.093      5.621
REMARK                            x       y       z     vdW  Elec       q    Type
REMARK                         _______ _______ _______ _____ _____    ______ ____
ROOT
ATOM      1  C   LIG    1      -10.286  16.493  66.347  0.00  0.00    +0.240 C 
ENDROOT
BRANCH   1   2
ATOM      2  C   LIG    1       -9.273  17.589  66.551  0.00  0.00    -0.080 A 
ATOM      3  C   LIG    1       -7.999  17.456  66.030  0.00  0.00    +0.060 A 
ATOM      4  C   LIG    1       -7.067  18.458  66.213  0.00  0.00    +0.070 A 
ATOM      5  C   LIG    1       -7.412  19.604  66.925  0.00  0.00    +0.000 A 
ATOM      6  C   LIG    1       -8.696  19.733  67.448  0.00  0.00    +0.060 A 
ATOM      7  C   LIG    1       -9.622  18.728  67.255  0.00  0.00    +0.030 A 
BRANCH   5   8
ATOM      8  C   LIG    1       -6.414  20.685  67.125  0.00  0.00    +0.210 A 
ATOM      9  N   LIG    1       -5.573  20.803  68.134  0.00  0.00    -0.290 NA
ATOM     10  N   LIG    1       -4.876  21.870  67.943  0.00  0.00    -0.220 N 
ATOM     11  H   LIG    1       -4.180  22.199  68.533  0.00  0.00    +0.480 HD
ATOM     12  N   LIG    1       -5.247  22.431  66.845  0.00  0.00    -0.040 NA
ATOM     13  N   LIG    1       -6.187  21.726  66.312  0.00  0.00    -0.270 NA
ENDBRANCH   5   8
ENDBRANCH   1   2
BRANCH   1  17
ATOM     14  N   LIG    1      -11.243  15.502  64.292  0.00  0.00    -0.840 N 
ATOM     15  H   LIG    1      -11.112  14.628  64.691  0.00  0.00    +0.400 HD
ATOM     16  H   LIG    1      -11.628  15.579  63.405  0.00  0.00    +0.410 HD
ATOM     17  C   LIG    1      -10.885  16.612  64.969  0.00  0.00    +0.510 C 
ATOM     18  O   LIG    1      -11.044  17.705  64.470  0.00  0.00    -0.520 OA
ENDBRANCH   1  17
BRANCH   1  19
ATOM     19  O   LIG    1       -9.635  15.201  66.482  0.00  0.00    -0.310 OA
BRANCH  19  20
ATOM     20  C   LIG    1       -9.594  14.664  67.717  0.00  0.00    +0.570 C 
ATOM     21  O   LIG    1       -8.575  14.137  68.117  0.00  0.00    -0.490 OA
BRANCH  20  22
ATOM     22  C   LIG    1      -10.788  14.714  68.584  0.00  0.00    +0.000 A 
ATOM     23  N   LIG    1      -12.032  14.472  68.217  0.00  0.00    -0.220 NA
ATOM     24  N   LIG    1      -12.828  14.601  69.216  0.00  0.00    -0.370 N 
ATOM     25  H   LIG    1      -13.789  14.472  69.182  0.00  0.00    +0.450 HD
ATOM     26  C   LIG    1      -12.124  14.948  70.330  0.00  0.00    +0.100 A 
ATOM     27  C   LIG    1      -10.810  15.023  69.961  0.00  0.00    +0.010 A 
BRANCH  26  28
ATOM     28  C   LIG    1      -12.676  15.190  71.683  0.00  0.00    -0.140 A 
ATOM     29  C   LIG    1      -13.914  14.859  72.136  0.00  0.00    +0.220 A 
ATOM     30  O   LIG    1      -14.017  15.251  73.414  0.00  0.00    -0.170 OA
ATOM     31  C   LIG    1      -12.881  15.833  73.827  0.00  0.00    +0.190 A 
ATOM     32  C   LIG    1      -11.996  15.831  72.816  0.00  0.00    -0.060 A 
ENDBRANCH  26  28
ENDBRANCH  20  22
ENDBRANCH  19  20
ENDBRANCH   1  19
TORSDOF 7
ENDMDL
MODEL 4
REMARK VINA RESULT:      -9.3      1.878      2.709
REMARK                            x       y       z     vdW  Elec       q    Type
REMARK                         _______ _______ _______ _____ _____    ______ ____
ROOT
ATOM      1  C   LIG    1       -8.122  16.789  68.179  0.00  0.00    +0.240 C 
ENDROOT
BRANCH   1   2
ATOM      2  C   LIG    1       -7.212  17.645  69.021  0.00  0.00    -0.080 A 
ATOM      3  C   LIG    1       -6.302  17.051  69.876  0.00  0.00    +0.060 A 
ATOM      4  C   LIG    1       -5.466  17.832  70.649  0.00  0.00    +0.070 A 
ATOM      5  C   LIG    1       -5.541  19.220  70.568  0.00  0.00    +0.000 A 
ATOM      6  C   LIG    1       -6.459  19.813  69.705  0.00  0.00    +0.060 A 
ATOM      7  C   LIG    1       -7.287  19.024  68.933  0.00  0.00    +0.030 A 
BRANCH   5   8
ATOM      8  C   LIG    1       -4.644  20.064  71.397  0.00  0.00    +0.210 A 
ATOM      9  N   LIG    1       -3.620  19.651  72.118  0.00  0.00    -0.290 NA
ATOM     10  N   LIG    1       -3.099  20.683  72.689  0.00  0.00    -0.220 N 
ATOM     11  H   LIG    1       -2.330  20.669  73.279  0.00  0.00    +0.480 HD
ATOM     12  N   LIG    1       -3.761  21.735  72.353  0.00  0.00    -0.040 NA
ATOM     13  N   LIG    1       -4.714  21.393  71.554  0.00  0.00    -0.270 NA
ENDBRANCH   5   8
ENDBRANCH   1   2
BRANCH   1  17
ATOM     14  N   LIG    1       -8.400  14.538  69.166  0.00  0.00    -0.840 N 
ATOM     15  H   LIG    1       -7.614  14.259  68.671  0.00  0.00    +0.400 HD
ATOM     16  H   LIG    1       -8.866  13.905  69.734  0.00  0.00    +0.410 HD
ATOM     17  C   LIG    1       -8.846  15.806  69.061  0.00  0.00    +0.510 C 
ATOM     18  O   LIG    1       -9.831  16.154  69.677  0.00  0.00    -0.520 OA
ENDBRANCH   1  17
BRANCH   1  19
ATOM     19  O   LIG    1       -9.089  17.633  67.500  0.00  0.00    -0.310 OA
BRANCH  19  20
ATOM     20  C   LIG    1       -9.088  17.603  66.153  0.00  0.00    +0.570 C 
ATOM     21  O   LIG    1       -8.254  18.231  65.532  0.00  0.00    -0.490 OA
BRANCH  20  22
ATOM     22  C   LIG    1      -10.101  16.809  65.432  0.00  0.00    +0.000 A 
ATOM     23  N   LIG    1      -10.958  17.261  64.537  0.00  0.00    -0.220 NA
ATOM     24  N   LIG    1      -11.699  16.307  64.102  0.00  0.00    -0.370 N 
ATOM     25  H   LIG    1      -12.401  16.405  63.440  0.00  0.00    +0.450 HD
ATOM     26  C   LIG    1      -11.356  15.137  64.711  0.00  0.00    +0.100 A 
ATOM     27  C   LIG    1      -10.329  15.422  65.567  0.00  0.00    +0.010 A 
BRANCH  26  28
ATOM     28  C   LIG    1      -11.973  13.809  64.484  0.00  0.00    -0.140 A 
ATOM     29  C   LIG    1      -12.609  13.032  65.400  0.00  0.00    +0.220 A 
ATOM     30  O   LIG    1      -13.022  11.911  64.791  0.00  0.00    -0.170 OA
ATOM     31  C   LIG    1      -12.677  11.919  63.494  0.00  0.00    +0.190 A 
ATOM     32  C   LIG    1      -12.029  13.063  63.221  0.00  0.00    -0.060 A 
ENDBRANCH  26  28
ENDBRANCH  20  22
ENDBRANCH  19  20
ENDBRANCH   1  19
TORSDOF 7
ENDMDL
MODEL 5
REMARK VINA RESULT:      -9.1      4.945      7.534
REMARK                            x       y       z     vdW  Elec       q    Type
REMARK                         _______ _______ _______ _____ _____    ______ ____
ROOT
ATOM      1  C   LIG    1      -10.217  12.547  66.247  0.00  0.00    +0.240 C 
ENDROOT
BRANCH   1   2
ATOM      2  C   LIG    1      -10.005  14.039  66.206  0.00  0.00    -0.080 A 
ATOM      3  C   LIG    1       -9.048  14.621  67.016  0.00  0.00    +0.060 A 
ATOM      4  C   LIG    1       -8.849  15.987  66.981  0.00  0.00    +0.070 A 
ATOM      5  C   LIG    1       -9.615  16.778  66.129  0.00  0.00    +0.000 A 
ATOM      6  C   LIG    1      -10.578  16.186  65.316  0.00  0.00    +0.060 A 
ATOM      7  C   LIG    1      -10.765  14.820  65.354  0.00  0.00    +0.030 A 
BRANCH   5   8
ATOM      8  C   LIG    1       -9.406  18.248  66.088  0.00  0.00    +0.210 A 
ATOM      9  N   LIG    1       -8.285  18.875  65.788  0.00  0.00    -0.290 NA
ATOM     10  N   LIG    1       -8.511  20.142  65.864  0.00  0.00    -0.220 N 
ATOM     11  H   LIG    1       -7.858  20.838  65.694  0.00  0.00    +0.480 HD
ATOM     12  N   LIG    1       -9.737  20.337  66.202  0.00  0.00    -0.040 NA
ATOM     13  N   LIG    1      -10.320  19.194  66.342  0.00  0.00    -0.270 NA
ENDBRANCH   5   8
ENDBRANCH   1   2
BRANCH   1  17
ATOM     14  N   LIG    1       -8.825  11.957  64.289  0.00  0.00    -0.840 N 
ATOM     15  H   LIG    1       -9.435  12.474  63.740  0.00  0.00    +0.400 HD
ATOM     16  H   LIG    1       -8.065  11.511  63.884  0.00  0.00    +0.410 HD
ATOM     17  C   LIG    1       -9.036  11.855  65.617  0.00  0.00    +0.510 C 
ATOM     18  O   LIG    1       -8.277  11.205  66.304  0.00  0.00    -0.520 OA
ENDBRANCH   1  17
BRANCH   1  19
ATOM     19  O   LIG    1      -10.351  12.116  67.627  0.00  0.00    -0.310 OA
BRANCH  19  20
ATOM     20  C   LIG    1      -11.589  12.144  68.159  0.00  0.00    +0.570 C 
ATOM     21  O   LIG    1      -12.345  11.209  67.989  0.00  0.00    -0.490 OA
BRANCH  20  22
ATOM     22  C   LIG    1      -12.026  13.313  68.947  0.00  0.00    +0.000 A 
ATOM     23  N   LIG    1      -12.361  14.497  68.470  0.00  0.00    -0.220 NA
ATOM     24  N   LIG    1      -12.694  15.288  69.426  0.00  0.00    -0.370 N 
ATOM     25  H   LIG    1      -12.976  16.209  69.312  0.00  0.00    +0.450 HD
ATOM     26  C   LIG    1      -12.591  14.642  70.622  0.00  0.00    +0.100 A 
ATOM     27  C   LIG    1      -12.170  13.371  70.351  0.00  0.00    +0.010 A 
BRANCH  26  28
ATOM     28  C   LIG    1      -12.884  15.209  71.959  0.00  0.00    -0.140 A 
ATOM     29  C   LIG    1      -14.098  15.583  72.442  0.00  0.00    +0.220 A 
ATOM     30  O   LIG    1      -13.933  16.044  73.691  0.00  0.00    -0.170 OA
ATOM     31  C   LIG    1      -12.642  15.986  74.053  0.00  0.00    +0.190 A 
ATOM     32  C   LIG    1      -11.926  15.475  73.038  0.00  0.00    -0.060 A 
ENDBRANCH  26  28
ENDBRANCH  20  22
ENDBRANCH  19  20
ENDBRANCH   1  19
TORSDOF 7
ENDMDL
MODEL 6
REMARK VINA RESULT:      -9.1      4.305      4.935
REMARK                            x       y       z     vdW  Elec       q    Type
REMARK                         _______ _______ _______ _____ _____    ______ ____
ROOT
ATOM      1  C   LIG    1       -6.887  15.620  67.690  0.00  0.00    +0.240 C 
ENDROOT
BRANCH   1   2
ATOM      2  C   LIG    1       -6.326  16.720  68.554  0.00  0.00    -0.080 A 
ATOM      3  C   LIG    1       -6.126  16.502  69.905  0.00  0.00    +0.060 A 
ATOM      4  C   LIG    1       -5.611  17.507  70.700  0.00  0.00    +0.070 A 
ATOM      5  C   LIG    1       -5.295  18.742  70.139  0.00  0.00    +0.000 A 
ATOM      6  C   LIG    1       -5.499  18.956  68.779  0.00  0.00    +0.060 A 
ATOM      7  C   LIG    1       -6.008  17.944  67.991  0.00  0.00    +0.030 A 
BRANCH   5   8
ATOM      8  C   LIG    1       -4.742  19.826  70.990  0.00  0.00    +0.210 A 
ATOM      9  N   LIG    1       -4.689  21.110  70.694  0.00  0.00    -0.290 NA
ATOM     10  N   LIG    1       -4.140  21.721  71.687  0.00  0.00    -0.220 N 
ATOM     11  H   LIG    1       -3.976  22.676  71.736  0.00  0.00    +0.480 HD
ATOM     12  N   LIG    1       -3.842  20.866  72.602  0.00  0.00    -0.040 NA
ATOM     13  N   LIG    1       -4.204  19.691  72.210  0.00  0.00    -0.270 NA
ENDBRANCH   5   8
ENDBRANCH   1   2
BRANCH   1  17
ATOM     14  N   LIG    1       -6.216  13.251  67.932  0.00  0.00    -0.840 N 
ATOM     15  H   LIG    1       -7.109  13.066  68.263  0.00  0.00    +0.400 HD
ATOM     16  H   LIG    1       -5.567  12.535  67.859  0.00  0.00    +0.410 HD
ATOM     17  C   LIG    1       -5.877  14.507  67.577  0.00  0.00    +0.510 C 
ATOM     18  O   LIG    1       -4.760  14.740  67.168  0.00  0.00    -0.520 OA
ENDBRANCH   1  17
BRANCH   1  19
ATOM     19  O   LIG    1       -8.106  15.108  68.290  0.00  0.00    -0.310 OA
BRANCH  19  20
ATOM     20  C   LIG    1       -9.271  15.531  67.762  0.00  0.00    +0.570 C 
ATOM     21  O   LIG    1       -9.309  15.934  66.617  0.00  0.00    -0.490 OA
BRANCH  20  22
ATOM     22  C   LIG    1      -10.502  15.508  68.576  0.00  0.00    +0.000 A 
ATOM     23  N   LIG    1      -11.735  15.674  68.135  0.00  0.00    -0.220 NA
ATOM     24  N   LIG    1      -12.573  15.594  69.105  0.00  0.00    -0.370 N 
ATOM     25  H   LIG    1      -13.534  15.685  69.018  0.00  0.00    +0.450 HD
ATOM     26  C   LIG    1      -11.911  15.363  70.275  0.00  0.00    +0.100 A 
ATOM     27  C   LIG    1      -10.580  15.297  69.970  0.00  0.00    +0.010 A 
BRANCH  26  28
ATOM     28  C   LIG    1      -12.518  15.208  71.617  0.00  0.00    -0.140 A 
ATOM     29  C   LIG    1      -13.559  14.404  71.958  0.00  0.00    +0.220 A 
ATOM     30  O   LIG    1      -13.800  14.555  73.269  0.00  0.00    -0.170 OA
ATOM     31  C   LIG    1      -12.947  15.439  73.811  0.00  0.00    +0.190 A 
ATOM     32  C   LIG    1      -12.116  15.886  72.855  0.00  0.00    -0.060 A 
ENDBRANCH  26  28
ENDBRANCH  20  22
ENDBRANCH  19  20
ENDBRANCH   1  19
TORSDOF 7
ENDMDL
MODEL 7
REMARK VINA RESULT:      -8.8      3.685      4.461
REMARK                            x       y       z     vdW  Elec       q    Type
REMARK                         _______ _______ _______ _____ _____    ______ ____
ROOT
ATOM      1  C   LIG    1       -8.770  17.233  67.593  0.00  0.00    +0.240 C 
ENDROOT
BRANCH   1   2
ATOM      2  C   LIG    1       -7.782  17.956  68.471  0.00  0.00    -0.080 A 
ATOM      3  C   LIG    1       -6.975  17.239  69.336  0.00  0.00    +0.060 A 
ATOM      4  C   LIG    1       -6.067  17.896  70.142  0.00  0.00    +0.070 A 
ATOM      5  C   LIG    1       -5.965  19.284  70.084  0.00  0.00    +0.000 A 
ATOM      6  C   LIG    1       -6.780  20.001  69.212  0.00  0.00    +0.060 A 
ATOM      7  C   LIG    1       -7.681  19.334  68.406  0.00  0.00    +0.030 A 
BRANCH   5   8
ATOM      8  C   LIG    1       -4.990  19.996  70.949  0.00  0.00    +0.210 A 
ATOM      9  N   LIG    1       -4.371  19.506  72.006  0.00  0.00    -0.290 NA
ATOM     10  N   LIG    1       -3.612  20.432  72.481  0.00  0.00    -0.220 N 
ATOM     11  H   LIG    1       -3.041  20.344  73.260  0.00  0.00    +0.480 HD
ATOM     12  N   LIG    1       -3.729  21.492  71.759  0.00  0.00    -0.040 NA
ATOM     13  N   LIG    1       -4.564  21.258  70.804  0.00  0.00    -0.270 NA
ENDBRANCH   5   8
ENDBRANCH   1   2
BRANCH   1  17
ATOM     14  N   LIG    1      -10.076  18.666  66.056  0.00  0.00    -0.840 N 
ATOM     15  H   LIG    1      -10.789  18.666  66.714  0.00  0.00    +0.400 HD
ATOM     16  H   LIG    1      -10.183  19.152  65.224  0.00  0.00    +0.410 HD
ATOM     17  C   LIG    1       -8.937  17.988  66.299  0.00  0.00    +0.510 C 
ATOM     18  O   LIG    1       -8.046  17.984  65.476  0.00  0.00    -0.520 OA
ENDBRANCH   1  17
BRANCH   1  19
ATOM     19  O   LIG    1       -8.280  15.895  67.313  0.00  0.00    -0.310 OA
BRANCH  19  20
ATOM     20  C   LIG    1       -9.073  14.867  67.670  0.00  0.00    +0.570 C 
ATOM     21  O   LIG    1       -8.758  13.729  67.386  0.00  0.00    -0.490 OA
BRANCH  20  22
ATOM     22  C   LIG    1      -10.327  15.123  68.406  0.00  0.00    +0.000 A 
ATOM     23  N   LIG    1      -11.463  15.552  67.890  0.00  0.00    -0.220 NA
ATOM     24  N   LIG    1      -12.356  15.668  68.806  0.00  0.00    -0.370 N 
ATOM     25  H   LIG    1      -13.267  15.968  68.659  0.00  0.00    +0.450 HD
ATOM     26  C   LIG    1      -11.834  15.309  70.013  0.00  0.00    +0.100 A 
ATOM     27  C   LIG    1      -10.535  14.948  69.792  0.00  0.00    +0.010 A 
BRANCH  26  28
ATOM     28  C   LIG    1      -12.542  15.305  71.314  0.00  0.00    -0.140 A 
ATOM     29  C   LIG    1      -13.850  15.007  71.536  0.00  0.00    +0.220 A 
ATOM     30  O   LIG    1      -14.094  15.120  72.850  0.00  0.00    -0.170 OA
ATOM     31  C   LIG    1      -12.984  15.486  73.510  0.00  0.00    +0.190 A 
ATOM     32  C   LIG    1      -11.976  15.616  72.632  0.00  0.00    -0.060 A 
ENDBRANCH  26  28
ENDBRANCH  20  22
ENDBRANCH  19  20
ENDBRANCH   1  19
TORSDOF 7
ENDMDL
MODEL 8
REMARK VINA RESULT:      -8.4      3.509      7.589
REMARK                            x       y       z     vdW  Elec       q    Type
REMARK                         _______ _______ _______ _____ _____    ______ ____
ROOT
ATOM      1  C   LIG    1       -5.866  20.022  68.311  0.00  0.00    +0.240 C 
ENDROOT
BRANCH   1   2
ATOM      2  C   LIG    1       -6.939  19.290  67.548  0.00  0.00    -0.080 A 
ATOM      3  C   LIG    1       -6.593  18.276  66.674  0.00  0.00    +0.060 A 
ATOM      4  C   LIG    1       -7.573  17.601  65.973  0.00  0.00    +0.070 A 
ATOM      5  C   LIG    1       -8.912  17.944  66.148  0.00  0.00    +0.000 A 
ATOM      6  C   LIG    1       -9.254  18.966  67.029  0.00  0.00    +0.060 A 
ATOM      7  C   LIG    1       -8.268  19.631  67.729  0.00  0.00    +0.030 A 
BRANCH   5   8
ATOM      8  C   LIG    1       -9.970  17.221  65.397  0.00  0.00    +0.210 A 
ATOM      9  N   LIG    1      -10.134  15.915  65.330  0.00  0.00    -0.290 NA
ATOM     10  N   LIG    1      -11.159  15.685  64.582  0.00  0.00    -0.220 N 
ATOM     11  H   LIG    1      -11.506  14.807  64.362  0.00  0.00    +0.480 HD
ATOM     12  N   LIG    1      -11.648  16.804  64.175  0.00  0.00    -0.040 NA
ATOM     13  N   LIG    1      -10.946  17.770  64.662  0.00  0.00    -0.270 NA
ENDBRANCH   5   8
ENDBRANCH   1   2
BRANCH   1  17
ATOM     14  N   LIG    1       -4.324  21.880  67.770  0.00  0.00    -0.840 N 
ATOM     15  H   LIG    1       -3.669  21.463  68.352  0.00  0.00    +0.400 HD
ATOM     16  H   LIG    1       -4.110  22.708  67.313  0.00  0.00    +0.410 HD
ATOM     17  C   LIG    1       -5.533  21.309  67.600  0.00  0.00    +0.510 C 
ATOM     18  O   LIG    1       -6.354  21.832  66.877  0.00  0.00    -0.520 OA
ENDBRANCH   1  17
BRANCH   1  19
ATOM     19  O   LIG    1       -6.342  20.318  69.651  0.00  0.00    -0.310 OA
BRANCH  19  20
ATOM     20  C   LIG    1       -5.634  19.807  70.677  0.00  0.00    +0.570 C 
ATOM     21  O   LIG    1       -5.414  20.486  71.661  0.00  0.00    -0.490 OA
BRANCH  20  22
ATOM     22  C   LIG    1       -5.126  18.423  70.606  0.00  0.00    +0.000 A 
ATOM     23  N   LIG    1       -3.884  18.059  70.352  0.00  0.00    -0.220 NA
ATOM     24  N   LIG    1       -3.780  16.779  70.365  0.00  0.00    -0.370 N 
ATOM     25  H   LIG    1       -2.960  16.286  70.204  0.00  0.00    +0.450 HD
ATOM     26  C   LIG    1       -4.991  16.217  70.639  0.00  0.00    +0.100 A 
ATOM     27  C   LIG    1       -5.877  17.244  70.805  0.00  0.00    +0.010 A 
BRANCH  26  28
ATOM     28  C   LIG    1       -5.289  14.769  70.743  0.00  0.00    -0.140 A 
ATOM     29  C   LIG    1       -5.431  14.041  71.881  0.00  0.00    +0.220 A 
ATOM     30  O   LIG    1       -5.696  12.771  71.542  0.00  0.00    -0.170 OA
ATOM     31  C   LIG    1       -5.735  12.633  70.207  0.00  0.00    +0.190 A 
ATOM     32  C   LIG    1       -5.499  13.826  69.638  0.00  0.00    -0.060 A 
ENDBRANCH  26  28
ENDBRANCH  20  22
ENDBRANCH  19  20
ENDBRANCH   1  19
TORSDOF 7
ENDMDL
MODEL 9
REMARK VINA RESULT:      -8.3      3.090      3.661
REMARK                            x       y       z     vdW  Elec       q    Type
REMARK                         _______ _______ _______ _____ _____    ______ ____
ROOT
ATOM      1  C   LIG    1       -6.865  18.668  66.022  0.00  0.00    +0.240 C 
ENDROOT
BRANCH   1   2
ATOM      2  C   LIG    1       -6.216  19.123  67.304  0.00  0.00    -0.080 A 
ATOM      3  C   LIG    1       -6.037  20.473  67.545  0.00  0.00    +0.060 A 
ATOM      4  C   LIG    1       -5.444  20.894  68.719  0.00  0.00    +0.070 A 
ATOM      5  C   LIG    1       -5.027  19.957  69.661  0.00  0.00    +0.000 A 
ATOM      6  C   LIG    1       -5.210  18.599  69.413  0.00  0.00    +0.060 A 
ATOM      7  C   LIG    1       -5.808  18.188  68.239  0.00  0.00    +0.030 A 
BRANCH   5   8
ATOM      8  C   LIG    1       -4.389  20.405  70.924  0.00  0.00    +0.210 A 
ATOM      9  N   LIG    1       -4.178  21.651  71.301  0.00  0.00    -0.290 NA
ATOM     10  N   LIG    1       -3.604  21.622  72.455  0.00  0.00    -0.220 N 
ATOM     11  H   LIG    1       -3.334  22.400  72.966  0.00  0.00    +0.480 HD
ATOM     12  N   LIG    1       -3.444  20.398  72.820  0.00  0.00    -0.040 NA
ATOM     13  N   LIG    1       -3.921  19.622  71.906  0.00  0.00    -0.270 NA
ENDBRANCH   5   8
ENDBRANCH   1   2
BRANCH   1  17
ATOM     14  N   LIG    1       -4.640  18.154  65.070  0.00  0.00    -0.840 N 
ATOM     15  H   LIG    1       -4.415  17.724  65.910  0.00  0.00    +0.400 HD
ATOM     16  H   LIG    1       -3.990  18.183  64.351  0.00  0.00    +0.410 HD
ATOM     17  C   LIG    1       -5.855  18.714  64.904  0.00  0.00    +0.510 C 
ATOM     18  O   LIG    1       -6.135  19.256  63.856  0.00  0.00    -0.520 OA
ENDBRANCH   1  17
BRANCH   1  19
ATOM     19  O   LIG    1       -7.348  17.308  66.181  0.00  0.00    -0.310 OA
BRANCH  19  20
ATOM     20  C   LIG    1       -8.660  17.153  66.448  0.00  0.00    +0.570 C 
ATOM     21  O   LIG    1       -9.492  17.600  65.684  0.00  0.00    -0.490 OA
BRANCH  20  22
ATOM     22  C   LIG    1       -9.086  16.442  67.669  0.00  0.00    +0.000 A 
ATOM     23  N   LIG    1       -8.335  15.659  68.420  0.00  0.00    -0.220 NA
ATOM     24  N   LIG    1       -9.014  15.199  69.408  0.00  0.00    -0.370 N 
ATOM     25  H   LIG    1       -8.669  14.602  70.090  0.00  0.00    +0.450 HD
ATOM     26  C   LIG    1      -10.292  15.671  69.355  0.00  0.00    +0.100 A 
ATOM     27  C   LIG    1      -10.371  16.477  68.253  0.00  0.00    +0.010 A 
BRANCH  26  28
ATOM     28  C   LIG    1      -11.383  15.373  70.311  0.00  0.00    -0.140 A 
ATOM     29  C   LIG    1      -11.491  15.809  71.594  0.00  0.00    +0.220 A 
ATOM     30  O   LIG    1      -12.625  15.316  72.114  0.00  0.00    -0.170 OA
ATOM     31  C   LIG    1      -13.275  14.564  71.213  0.00  0.00    +0.190 A 
ATOM     32  C   LIG    1      -12.576  14.553  70.067  0.00  0.00    -0.060 A 
ENDBRANCH  26  28
ENDBRANCH  20  22
ENDBRANCH  19  20
ENDBRANCH   1  19
TORSDOF 7
ENDMDL
####
 6lu7_pro.pdbqt&&&&ZINC000822851216.pdbqt
MODEL 1
REMARK VINA RESULT:     -10.5      0.000      0.000
REMARK                            x       y       z     vdW  Elec       q    Type
REMARK                         _______ _______ _______ _____ _____    ______ ____
ROOT
ATOM      1  C   LIG    1       -7.604  19.530  66.271  0.00  0.00    +0.200 C 
ENDROOT
BRANCH   1   2
ATOM      2  C   LIG    1       -6.793  19.795  67.513  0.00  0.00    -0.080 A 
ATOM      3  C   LIG    1       -5.783  20.739  67.489  0.00  0.00    +0.050 A 
ATOM      4  C   LIG    1       -5.038  20.985  68.624  0.00  0.00    +0.070 A 
ATOM      5  C   LIG    1       -5.306  20.282  69.796  0.00  0.00    -0.010 A 
ATOM      6  C   LIG    1       -6.325  19.332  69.816  0.00  0.00    +0.060 A 
ATOM      7  C   LIG    1       -7.067  19.097  68.675  0.00  0.00    +0.020 A 
BRANCH   5   8
ATOM      8  C   LIG    1       -4.508  20.543  71.021  0.00  0.00    +0.210 A 
ATOM      9  N   LIG    1       -4.099  21.717  71.459  0.00  0.00    -0.290 NA
ATOM     10  N   LIG    1       -3.439  21.524  72.548  0.00  0.00    -0.220 N 
ATOM     11  H   LIG    1       -3.024  22.218  73.083  0.00  0.00    +0.480 HD
ATOM     12  N   LIG    1       -3.416  20.264  72.815  0.00  0.00    -0.040 NA
ATOM     13  N   LIG    1       -4.069  19.631  71.900  0.00  0.00    -0.270 NA
ENDBRANCH   5   8
ENDBRANCH   1   2
BRANCH   1  17
ATOM     14  N   LIG    1       -6.685  21.074  64.571  0.00  0.00    -0.860 N 
ATOM     15  H   LIG    1       -7.170  21.792  65.007  0.00  0.00    +0.400 HD
ATOM     16  H   LIG    1       -6.145  21.259  63.787  0.00  0.00    +0.410 HD
ATOM     17  C   LIG    1       -6.765  19.818  65.053  0.00  0.00    +0.520 C 
ATOM     18  O   LIG    1       -6.162  18.919  64.506  0.00  0.00    -0.510 OA
ENDBRANCH   1  17
BRANCH   1  19
ATOM     19  N   LIG    1       -8.790  20.398  66.265  0.00  0.00    -0.660 NA
ATOM     20  H   LIG    1       -8.590  21.285  66.702  0.00  0.00    +0.350 HD
BRANCH  19  21
ATOM     21  C   LIG    1       -9.930  19.737  66.912  0.00  0.00    +0.320 C 
BRANCH  21  22
ATOM     22  C   LIG    1      -10.271  18.475  66.161  0.00  0.00    +0.000 A 
ATOM     23  N   LIG    1      -10.758  18.422  64.964  0.00  0.00    -0.230 NA
ATOM     24  N   LIG    1      -10.990  17.282  64.471  0.00  0.00    -0.250 NA
ATOM     25  C   LIG    1      -10.711  16.257  65.230  0.00  0.00    +0.060 A 
ATOM     26  S   LIG    1      -10.068  16.880  66.750  0.00  0.00    +0.130 S 
BRANCH  25  27
ATOM     27  C   LIG    1      -10.894  14.833  64.878  0.00  0.00    -0.030 A 
ATOM     28  C   LIG    1      -12.139  14.370  64.453  0.00  0.00    +0.040 A 
ATOM     29  C   LIG    1      -12.303  13.040  64.126  0.00  0.00    +0.010 A 
ATOM     30  C   LIG    1      -11.235  12.165  64.218  0.00  0.00    +0.030 A 
ATOM     31  C   LIG    1       -9.997  12.617  64.639  0.00  0.00    +0.010 A 
ATOM     32  C   LIG    1       -9.819  13.946  64.964  0.00  0.00    +0.070 A 
ENDBRANCH  25  27
ENDBRANCH  21  22
ENDBRANCH  19  21
ENDBRANCH   1  19
TORSDOF 7
ENDMDL
MODEL 2
REMARK VINA RESULT:      -9.9      0.474      1.009
REMARK                            x       y       z     vdW  Elec       q    Type
REMARK                         _______ _______ _______ _____ _____    ______ ____
ROOT
ATOM      1  C   LIG    1       -7.028  19.398  65.888  0.00  0.00    +0.200 C 
ENDROOT
BRANCH   1   2
ATOM      2  C   LIG    1       -6.345  19.690  67.199  0.00  0.00    -0.080 A 
ATOM      3  C   LIG    1       -6.454  18.795  68.248  0.00  0.00    +0.050 A 
ATOM      4  C   LIG    1       -5.829  19.057  69.450  0.00  0.00    +0.070 A 
ATOM      5  C   LIG    1       -5.087  20.226  69.606  0.00  0.00    -0.010 A 
ATOM      6  C   LIG    1       -4.980  21.124  68.546  0.00  0.00    +0.060 A 
ATOM      7  C   LIG    1       -5.605  20.849  67.346  0.00  0.00    +0.020 A 
BRANCH   5   8
ATOM      8  C   LIG    1       -4.412  20.513  70.897  0.00  0.00    +0.210 A 
ATOM      9  N   LIG    1       -4.092  21.701  71.370  0.00  0.00    -0.290 NA
ATOM     10  N   LIG    1       -3.523  21.529  72.513  0.00  0.00    -0.220 N 
ATOM     11  H   LIG    1       -3.185  22.237  73.085  0.00  0.00    +0.480 HD
ATOM     12  N   LIG    1       -3.473  20.270  72.780  0.00  0.00    -0.040 NA
ATOM     13  N   LIG    1       -4.015  19.616  71.810  0.00  0.00    -0.270 NA
ENDBRANCH   5   8
ENDBRANCH   1   2
BRANCH   1  17
ATOM     14  N   LIG    1       -6.211  20.757  63.990  0.00  0.00    -0.860 N 
ATOM     15  H   LIG    1       -6.932  21.381  64.168  0.00  0.00    +0.400 HD
ATOM     16  H   LIG    1       -5.595  20.923  63.260  0.00  0.00    +0.410 HD
ATOM     17  C   LIG    1       -6.070  19.656  64.754  0.00  0.00    +0.520 C 
ATOM     18  O   LIG    1       -5.172  18.873  64.529  0.00  0.00    -0.510 OA
ENDBRANCH   1  17
BRANCH   1  19
ATOM     19  N   LIG    1       -8.204  20.268  65.744  0.00  0.00    -0.660 NA
ATOM     20  H   LIG    1       -7.980  21.220  65.987  0.00  0.00    +0.350 HD
BRANCH  19  21
ATOM     21  C   LIG    1       -9.330  19.769  66.544  0.00  0.00    +0.320 C 
BRANCH  21  22
ATOM     22  C   LIG    1       -9.865  18.504  65.924  0.00  0.00    +0.000 A 
ATOM     23  N   LIG    1      -10.651  18.444  64.898  0.00  0.00    -0.230 NA
ATOM     24  N   LIG    1      -11.013  17.303  64.497  0.00  0.00    -0.250 NA
ATOM     25  C   LIG    1      -10.551  16.282  65.167  0.00  0.00    +0.060 A 
ATOM     26  S   LIG    1       -9.526  16.912  66.457  0.00  0.00    +0.130 S 
BRANCH  25  27
ATOM     27  C   LIG    1      -10.830  14.856  64.892  0.00  0.00    -0.030 A 
ATOM     28  C   LIG    1      -12.099  14.460  64.469  0.00  0.00    +0.040 A 
ATOM     29  C   LIG    1      -12.354  13.128  64.214  0.00  0.00    +0.010 A 
ATOM     30  C   LIG    1      -11.353  12.186  64.376  0.00  0.00    +0.030 A 
ATOM     31  C   LIG    1      -10.092  12.573  64.795  0.00  0.00    +0.010 A 
ATOM     32  C   LIG    1       -9.824  13.902  65.049  0.00  0.00    +0.070 A 
ENDBRANCH  25  27
ENDBRANCH  21  22
ENDBRANCH  19  21
ENDBRANCH   1  19
TORSDOF 7
ENDMDL
MODEL 3
REMARK VINA RESULT:      -9.0      5.811      7.769
REMARK                            x       y       z     vdW  Elec       q    Type
REMARK                         _______ _______ _______ _____ _____    ______ ____
ROOT
ATOM      1  C   LIG    1      -10.099  15.095  65.860  0.00  0.00    +0.200 C 
ENDROOT
BRANCH   1   2
ATOM      2  C   LIG    1      -10.650  15.140  67.261  0.00  0.00    -0.080 A 
ATOM      3  C   LIG    1      -12.004  14.954  67.476  0.00  0.00    +0.050 A 
ATOM      4  C   LIG    1      -12.514  14.993  68.758  0.00  0.00    +0.070 A 
ATOM      5  C   LIG    1      -11.662  15.219  69.836  0.00  0.00    -0.010 A 
ATOM      6  C   LIG    1      -10.300  15.405  69.615  0.00  0.00    +0.060 A 
ATOM      7  C   LIG    1       -9.800  15.360  68.329  0.00  0.00    +0.020 A 
BRANCH   5   8
ATOM      8  C   LIG    1      -12.205  15.261  71.218  0.00  0.00    +0.210 A 
ATOM      9  N   LIG    1      -13.476  15.300  71.564  0.00  0.00    -0.290 NA
ATOM     10  N   LIG    1      -13.534  15.329  72.850  0.00  0.00    -0.220 N 
ATOM     11  H   LIG    1      -14.350  15.360  73.375  0.00  0.00    +0.480 HD
ATOM     12  N   LIG    1      -12.340  15.308  73.331  0.00  0.00    -0.040 NA
ATOM     13  N   LIG    1      -11.497  15.262  72.356  0.00  0.00    -0.270 NA
ENDBRANCH   5   8
ENDBRANCH   1   2
BRANCH   1  17
ATOM     14  N   LIG    1      -11.590  16.030  64.121  0.00  0.00    -0.860 N 
ATOM     15  H   LIG    1      -11.904  15.129  63.951  0.00  0.00    +0.400 HD
ATOM     16  H   LIG    1      -11.946  16.773  63.610  0.00  0.00    +0.410 HD
ATOM     17  C   LIG    1      -10.653  16.250  65.065  0.00  0.00    +0.520 C 
ATOM     18  O   LIG    1      -10.256  17.376  65.275  0.00  0.00    -0.510 OA
ENDBRANCH   1  17
BRANCH   1  19
ATOM     19  N   LIG    1      -10.487  13.830  65.220  0.00  0.00    -0.660 NA
ATOM     20  H   LIG    1      -11.473  13.654  65.337  0.00  0.00    +0.350 HD
BRANCH  19  21
ATOM     21  C   LIG    1       -9.687  12.712  65.737  0.00  0.00    +0.320 C 
BRANCH  21  22
ATOM     22  C   LIG    1      -10.452  12.009  66.828  0.00  0.00    +0.000 A 
ATOM     23  N   LIG    1      -11.702  11.678  66.776  0.00  0.00    -0.230 NA
ATOM     24  N   LIG    1      -12.199  11.090  67.777  0.00  0.00    -0.250 NA
ATOM     25  C   LIG    1      -11.391  10.872  68.779  0.00  0.00    +0.060 A 
ATOM     26  S   LIG    1       -9.808  11.511  68.334  0.00  0.00    +0.130 S 
BRANCH  25  27
ATOM     27  C   LIG    1      -11.737  10.206  70.053  0.00  0.00    -0.030 A 
ATOM     28  C   LIG    1      -10.907   9.212  70.573  0.00  0.00    +0.040 A 
ATOM     29  C   LIG    1      -11.237   8.594  71.762  0.00  0.00    +0.010 A 
ATOM     30  C   LIG    1      -12.387   8.959  72.439  0.00  0.00    +0.030 A 
ATOM     31  C   LIG    1      -13.214   9.944  71.929  0.00  0.00    +0.010 A 
ATOM     32  C   LIG    1      -12.894  10.572  70.743  0.00  0.00    +0.070 A 
ENDBRANCH  25  27
ENDBRANCH  21  22
ENDBRANCH  19  21
ENDBRANCH   1  19
TORSDOF 7
ENDMDL
MODEL 4
REMARK VINA RESULT:      -8.9      3.805      4.220
REMARK                            x       y       z     vdW  Elec       q    Type
REMARK                         _______ _______ _______ _____ _____    ______ ____
ROOT
ATOM      1  C   LIG    1       -6.892  18.362  66.398  0.00  0.00    +0.200 C 
ENDROOT
BRANCH   1   2
ATOM      2  C   LIG    1       -6.205  18.883  67.634  0.00  0.00    -0.080 A 
ATOM      3  C   LIG    1       -6.893  18.945  68.832  0.00  0.00    +0.050 A 
ATOM      4  C   LIG    1       -6.267  19.421  69.966  0.00  0.00    +0.070 A 
ATOM      5  C   LIG    1       -4.940  19.838  69.903  0.00  0.00    -0.010 A 
ATOM      6  C   LIG    1       -4.250  19.773  68.694  0.00  0.00    +0.060 A 
ATOM      7  C   LIG    1       -4.885  19.291  67.567  0.00  0.00    +0.020 A 
BRANCH   5   8
ATOM      8  C   LIG    1       -4.261  20.350  71.120  0.00  0.00    +0.210 A 
ATOM      9  N   LIG    1       -4.136  21.612  71.480  0.00  0.00    -0.290 NA
ATOM     10  N   LIG    1       -3.486  21.642  72.592  0.00  0.00    -0.220 N 
ATOM     11  H   LIG    1       -3.253  22.445  73.085  0.00  0.00    +0.480 HD
ATOM     12  N   LIG    1       -3.195  20.439  72.949  0.00  0.00    -0.040 NA
ATOM     13  N   LIG    1       -3.661  19.618  72.070  0.00  0.00    -0.270 NA
ENDBRANCH   5   8
ENDBRANCH   1   2
BRANCH   1  17
ATOM     14  N   LIG    1       -7.205  20.632  65.465  0.00  0.00    -0.860 N 
ATOM     15  H   LIG    1       -7.612  20.888  66.308  0.00  0.00    +0.400 HD
ATOM     16  H   LIG    1       -7.120  21.281  64.750  0.00  0.00    +0.410 HD
ATOM     17  C   LIG    1       -6.761  19.372  65.287  0.00  0.00    +0.520 C 
ATOM     18  O   LIG    1       -6.256  19.050  64.233  0.00  0.00    -0.510 OA
ENDBRANCH   1  17
BRANCH   1  19
ATOM     19  N   LIG    1       -8.315  18.136  66.688  0.00  0.00    -0.660 NA
ATOM     20  H   LIG    1       -8.559  18.490  67.600  0.00  0.00    +0.350 HD
BRANCH  19  21
ATOM     21  C   LIG    1       -8.658  16.713  66.566  0.00  0.00    +0.320 C 
BRANCH  21  22
ATOM     22  C   LIG    1       -9.338  16.249  67.829  0.00  0.00    +0.000 A 
ATOM     23  N   LIG    1       -8.772  15.590  68.788  0.00  0.00    -0.230 NA
ATOM     24  N   LIG    1       -9.481  15.274  69.785  0.00  0.00    -0.250 NA
ATOM     25  C   LIG    1      -10.731  15.650  69.747  0.00  0.00    +0.060 A 
ATOM     26  S   LIG    1      -10.980  16.518  68.232  0.00  0.00    +0.130 S 
BRANCH  25  27
ATOM     27  C   LIG    1      -11.750  15.400  70.788  0.00  0.00    -0.030 A 
ATOM     28  C   LIG    1      -13.023  14.953  70.430  0.00  0.00    +0.040 A 
ATOM     29  C   LIG    1      -13.970  14.722  71.406  0.00  0.00    +0.010 A 
ATOM     30  C   LIG    1      -13.659  14.930  72.738  0.00  0.00    +0.030 A 
ATOM     31  C   LIG    1      -12.400  15.373  73.100  0.00  0.00    +0.010 A 
ATOM     32  C   LIG    1      -11.443  15.604  72.134  0.00  0.00    +0.070 A 
ENDBRANCH  25  27
ENDBRANCH  21  22
ENDBRANCH  19  21
ENDBRANCH   1  19
TORSDOF 7
ENDMDL
MODEL 5
REMARK VINA RESULT:      -8.9      4.490      5.231
REMARK                            x       y       z     vdW  Elec       q    Type
REMARK                         _______ _______ _______ _____ _____    ______ ____
ROOT
ATOM      1  C   LIG    1       -7.231  15.456  67.983  0.00  0.00    +0.200 C 
ENDROOT
BRANCH   1   2
ATOM      2  C   LIG    1       -6.623  16.583  68.776  0.00  0.00    -0.080 A 
ATOM      3  C   LIG    1       -6.778  17.889  68.348  0.00  0.00    +0.050 A 
ATOM      4  C   LIG    1       -6.223  18.926  69.071  0.00  0.00    +0.070 A 
ATOM      5  C   LIG    1       -5.508  18.654  70.235  0.00  0.00    -0.010 A 
ATOM      6  C   LIG    1       -5.355  17.338  70.663  0.00  0.00    +0.060 A 
ATOM      7  C   LIG    1       -5.918  16.309  69.933  0.00  0.00    +0.020 A 
BRANCH   5   8
ATOM      8  C   LIG    1       -4.910  19.766  71.018  0.00  0.00    +0.210 A 
ATOM      9  N   LIG    1       -4.826  21.030  70.654  0.00  0.00    -0.290 NA
ATOM     10  N   LIG    1       -4.243  21.676  71.604  0.00  0.00    -0.220 N 
ATOM     11  H   LIG    1       -4.052  22.627  71.601  0.00  0.00    +0.480 HD
ATOM     12  N   LIG    1       -3.955  20.861  72.559  0.00  0.00    -0.040 NA
ATOM     13  N   LIG    1       -4.355  19.679  72.236  0.00  0.00    -0.270 NA
ENDBRANCH   5   8
ENDBRANCH   1   2
BRANCH   1  17
ATOM     14  N   LIG    1       -6.329  13.170  67.697  0.00  0.00    -0.860 N 
ATOM     15  H   LIG    1       -7.157  12.831  68.071  0.00  0.00    +0.400 HD
ATOM     16  H   LIG    1       -5.632  12.554  67.424  0.00  0.00    +0.410 HD
ATOM     17  C   LIG    1       -6.146  14.498  67.559  0.00  0.00    +0.520 C 
ATOM     18  O   LIG    1       -5.110  14.923  67.095  0.00  0.00    -0.510 OA
ENDBRANCH   1  17
BRANCH   1  19
ATOM     19  N   LIG    1       -7.897  15.999  66.791  0.00  0.00    -0.660 NA
ATOM     20  H   LIG    1       -8.132  16.971  66.920  0.00  0.00    +0.350 HD
BRANCH  19  21
ATOM     21  C   LIG    1       -9.088  15.209  66.448  0.00  0.00    +0.320 C 
BRANCH  21  22
ATOM     22  C   LIG    1       -9.900  14.959  67.692  0.00  0.00    +0.000 A 
ATOM     23  N   LIG    1      -10.108  13.802  68.233  0.00  0.00    -0.230 NA
ATOM     24  N   LIG    1      -10.814  13.758  69.279  0.00  0.00    -0.250 NA
ATOM     25  C   LIG    1      -11.270  14.901  69.717  0.00  0.00    +0.060 A 
ATOM     26  S   LIG    1      -10.690  16.158  68.624  0.00  0.00    +0.130 S 
BRANCH  25  27
ATOM     27  C   LIG    1      -12.113  15.105  70.914  0.00  0.00    -0.030 A 
ATOM     28  C   LIG    1      -11.537  15.524  72.114  0.00  0.00    +0.040 A 
ATOM     29  C   LIG    1      -12.329  15.713  73.228  0.00  0.00    +0.010 A 
ATOM     30  C   LIG    1      -13.693  15.488  73.156  0.00  0.00    +0.030 A 
ATOM     31  C   LIG    1      -14.270  15.072  71.970  0.00  0.00    +0.010 A 
ATOM     32  C   LIG    1      -13.489  14.884  70.848  0.00  0.00    +0.070 A 
ENDBRANCH  25  27
ENDBRANCH  21  22
ENDBRANCH  19  21
ENDBRANCH   1  19
TORSDOF 7
ENDMDL
MODEL 6
REMARK VINA RESULT:      -8.7      3.731      4.132
REMARK                            x       y       z     vdW  Elec       q    Type
REMARK                         _______ _______ _______ _____ _____    ______ ____
ROOT
ATOM      1  C   LIG    1       -6.799  18.241  66.379  0.00  0.00    +0.200 C 
ENDROOT
BRANCH   1   2
ATOM      2  C   LIG    1       -6.129  18.787  67.613  0.00  0.00    -0.080 A 
ATOM      3  C   LIG    1       -4.750  18.788  67.706  0.00  0.00    +0.050 A 
ATOM      4  C   LIG    1       -4.132  19.288  68.834  0.00  0.00    +0.070 A 
ATOM      5  C   LIG    1       -4.901  19.793  69.880  0.00  0.00    -0.010 A 
ATOM      6  C   LIG    1       -6.290  19.791  69.782  0.00  0.00    +0.060 A 
ATOM      7  C   LIG    1       -6.897  19.292  68.646  0.00  0.00    +0.020 A 
BRANCH   5   8
ATOM      8  C   LIG    1       -4.241  20.334  71.096  0.00  0.00    +0.210 A 
ATOM      9  N   LIG    1       -4.214  21.593  71.483  0.00  0.00    -0.290 NA
ATOM     10  N   LIG    1       -3.546  21.654  72.583  0.00  0.00    -0.220 N 
ATOM     11  H   LIG    1       -3.369  22.462  73.089  0.00  0.00    +0.480 HD
ATOM     12  N   LIG    1       -3.150  20.471  72.906  0.00  0.00    -0.040 NA
ATOM     13  N   LIG    1       -3.564  19.634  72.017  0.00  0.00    -0.270 NA
ENDBRANCH   5   8
ENDBRANCH   1   2
BRANCH   1  17
ATOM     14  N   LIG    1       -7.325  20.464  65.430  0.00  0.00    -0.860 N 
ATOM     15  H   LIG    1       -7.801  20.666  66.250  0.00  0.00    +0.400 HD
ATOM     16  H   LIG    1       -7.280  21.123  64.720  0.00  0.00    +0.410 HD
ATOM     17  C   LIG    1       -6.729  19.264  65.275  0.00  0.00    +0.520 C 
ATOM     18  O   LIG    1       -6.137  19.009  64.248  0.00  0.00    -0.510 OA
ENDBRANCH   1  17
BRANCH   1  19
ATOM     19  N   LIG    1       -8.205  17.937  66.677  0.00  0.00    -0.660 NA
ATOM     20  H   LIG    1       -8.509  18.418  67.510  0.00  0.00    +0.350 HD
BRANCH  19  21
ATOM     21  C   LIG    1       -8.418  16.489  66.796  0.00  0.00    +0.320 C 
BRANCH  21  22
ATOM     22  C   LIG    1       -9.556  16.225  67.749  0.00  0.00    +0.000 A 
ATOM     23  N   LIG    1      -10.812  16.382  67.481  0.00  0.00    -0.230 NA
ATOM     24  N   LIG    1      -11.647  16.117  68.391  0.00  0.00    -0.250 NA
ATOM     25  C   LIG    1      -11.152  15.704  69.527  0.00  0.00    +0.060 A 
ATOM     26  S   LIG    1       -9.397  15.661  69.358  0.00  0.00    +0.130 S 
BRANCH  25  27
ATOM     27  C   LIG    1      -11.923  15.334  70.733  0.00  0.00    -0.030 A 
ATOM     28  C   LIG    1      -11.481  15.730  71.996  0.00  0.00    +0.040 A 
ATOM     29  C   LIG    1      -12.205  15.382  73.117  0.00  0.00    +0.010 A 
ATOM     30  C   LIG    1      -13.368  14.642  72.992  0.00  0.00    +0.030 A 
ATOM     31  C   LIG    1      -13.811  14.246  71.743  0.00  0.00    +0.010 A 
ATOM     32  C   LIG    1      -13.099  14.592  70.613  0.00  0.00    +0.070 A 
ENDBRANCH  25  27
ENDBRANCH  21  22
ENDBRANCH  19  21
ENDBRANCH   1  19
TORSDOF 7
ENDMDL
MODEL 7
REMARK VINA RESULT:      -8.6      6.544      9.171
REMARK                            x       y       z     vdW  Elec       q    Type
REMARK                         _______ _______ _______ _____ _____    ______ ____
ROOT
ATOM      1  C   LIG    1       -8.169  10.392  66.749  0.00  0.00    +0.200 C 
ENDROOT
BRANCH   1   2
ATOM      2  C   LIG    1       -8.843  11.642  66.247  0.00  0.00    -0.080 A 
ATOM      3  C   LIG    1       -9.531  11.619  65.047  0.00  0.00    +0.050 A 
ATOM      4  C   LIG    1      -10.151  12.762  64.583  0.00  0.00    +0.070 A 
ATOM      5  C   LIG    1      -10.084  13.938  65.325  0.00  0.00    -0.010 A 
ATOM      6  C   LIG    1       -9.390  13.956  66.533  0.00  0.00    +0.060 A 
ATOM      7  C   LIG    1       -8.778  12.806  66.990  0.00  0.00    +0.020 A 
BRANCH   5   8
ATOM      8  C   LIG    1      -10.749  15.171  64.830  0.00  0.00    +0.210 A 
ATOM      9  N   LIG    1      -11.954  15.257  64.302  0.00  0.00    -0.290 NA
ATOM     10  N   LIG    1      -12.165  16.491  64.001  0.00  0.00    -0.220 N 
ATOM     11  H   LIG    1      -12.975  16.840  63.597  0.00  0.00    +0.480 HD
ATOM     12  N   LIG    1      -11.132  17.191  64.322  0.00  0.00    -0.040 NA
ATOM     13  N   LIG    1      -10.244  16.412  64.840  0.00  0.00    -0.270 NA
ENDBRANCH   5   8
ENDBRANCH   1   2
BRANCH   1  17
ATOM     14  N   LIG    1       -6.399  11.177  65.210  0.00  0.00    -0.860 N 
ATOM     15  H   LIG    1       -6.951  11.952  65.022  0.00  0.00    +0.400 HD
ATOM     16  H   LIG    1       -5.538  11.077  64.775  0.00  0.00    +0.410 HD
ATOM     17  C   LIG    1       -6.831  10.236  66.073  0.00  0.00    +0.520 C 
ATOM     18  O   LIG    1       -6.144   9.265  66.305  0.00  0.00    -0.510 OA
ENDBRANCH   1  17
BRANCH   1  19
ATOM     19  N   LIG    1       -9.010   9.226  66.446  0.00  0.00    -0.660 NA
ATOM     20  H   LIG    1       -9.665   9.435  65.709  0.00  0.00    +0.350 HD
BRANCH  19  21
ATOM     21  C   LIG    1       -9.705   8.750  67.650  0.00  0.00    +0.320 C 
BRANCH  21  22
ATOM     22  C   LIG    1      -10.554   9.861  68.211  0.00  0.00    +0.000 A 
ATOM     23  N   LIG    1      -11.560  10.413  67.614  0.00  0.00    -0.230 NA
ATOM     24  N   LIG    1      -12.173  11.335  68.220  0.00  0.00    -0.250 NA
ATOM     25  C   LIG    1      -11.724  11.644  69.407  0.00  0.00    +0.060 A 
ATOM     26  S   LIG    1      -10.350  10.591  69.747  0.00  0.00    +0.130 S 
BRANCH  25  27
ATOM     27  C   LIG    1      -12.271  12.683  70.306  0.00  0.00    -0.030 A 
ATOM     28  C   LIG    1      -13.033  12.319  71.416  0.00  0.00    +0.040 A 
ATOM     29  C   LIG    1      -13.541  13.294  72.251  0.00  0.00    +0.010 A 
ATOM     30  C   LIG    1      -13.294  14.630  71.988  0.00  0.00    +0.030 A 
ATOM     31  C   LIG    1      -12.540  14.998  70.888  0.00  0.00    +0.010 A 
ATOM     32  C   LIG    1      -12.023  14.033  70.049  0.00  0.00    +0.070 A 
ENDBRANCH  25  27
ENDBRANCH  21  22
ENDBRANCH  19  21
ENDBRANCH   1  19
TORSDOF 7
ENDMDL
MODEL 8
REMARK VINA RESULT:      -8.3      5.627      8.123
REMARK                            x       y       z     vdW  Elec       q    Type
REMARK                         _______ _______ _______ _____ _____    ______ ____
ROOT
ATOM      1  C   LIG    1      -11.376  13.548  68.251  0.00  0.00    +0.200 C 
ENDROOT
BRANCH   1   2
ATOM      2  C   LIG    1      -11.634  14.131  69.616  0.00  0.00    -0.080 A 
ATOM      3  C   LIG    1      -10.973  15.280  70.011  0.00  0.00    +0.050 A 
ATOM      4  C   LIG    1      -11.207  15.819  71.260  0.00  0.00    +0.070 A 
ATOM      5  C   LIG    1      -12.110  15.203  72.124  0.00  0.00    -0.010 A 
ATOM      6  C   LIG    1      -12.773  14.046  71.721  0.00  0.00    +0.060 A 
ATOM      7  C   LIG    1      -12.535  13.519  70.468  0.00  0.00    +0.020 A 
BRANCH   5   8
ATOM      8  C   LIG    1      -12.365  15.778  73.469  0.00  0.00    +0.210 A 
ATOM      9  N   LIG    1      -12.926  15.167  74.493  0.00  0.00    -0.290 NA
ATOM     10  N   LIG    1      -12.968  16.000  75.475  0.00  0.00    -0.220 N 
ATOM     11  H   LIG    1      -13.332  15.814  76.354  0.00  0.00    +0.480 HD
ATOM     12  N   LIG    1      -12.451  17.120  75.105  0.00  0.00    -0.040 NA
ATOM     13  N   LIG    1      -12.064  17.019  73.879  0.00  0.00    -0.270 NA
ENDBRANCH   5   8
ENDBRANCH   1   2
BRANCH   1  17
ATOM     14  N   LIG    1      -10.412  11.389  68.979  0.00  0.00    -0.860 N 
ATOM     15  H   LIG    1       -9.685  11.887  69.385  0.00  0.00    +0.400 HD
ATOM     16  H   LIG    1      -10.427  10.421  69.033  0.00  0.00    +0.410 HD
ATOM     17  C   LIG    1      -11.399  12.043  68.335  0.00  0.00    +0.520 C 
ATOM     18  O   LIG    1      -12.306  11.421  67.824  0.00  0.00    -0.510 OA
ENDBRANCH   1  17
BRANCH   1  19
ATOM     19  N   LIG    1      -10.061  13.991  67.769  0.00  0.00    -0.660 NA
ATOM     20  H   LIG    1       -9.695  14.731  68.348  0.00  0.00    +0.350 HD
BRANCH  19  21
ATOM     21  C   LIG    1      -10.128  14.406  66.362  0.00  0.00    +0.320 C 
BRANCH  21  22
ATOM     22  C   LIG    1       -9.555  15.793  66.219  0.00  0.00    +0.000 A 
ATOM     23  N   LIG    1      -10.164  16.808  65.696  0.00  0.00    -0.230 NA
ATOM     24  N   LIG    1       -9.545  17.907  65.649  0.00  0.00    -0.250 NA
ATOM     25  C   LIG    1       -8.335  17.911  66.141  0.00  0.00    +0.060 A 
ATOM     26  S   LIG    1       -7.996  16.283  66.729  0.00  0.00    +0.130 S 
BRANCH  25  27
ATOM     27  C   LIG    1       -7.419  19.070  66.200  0.00  0.00    -0.030 A 
ATOM     28  C   LIG    1       -7.536  20.005  67.229  0.00  0.00    +0.040 A 
ATOM     29  C   LIG    1       -6.678  21.084  67.278  0.00  0.00    +0.010 A 
ATOM     30  C   LIG    1       -5.702  21.240  66.309  0.00  0.00    +0.030 A 
ATOM     31  C   LIG    1       -5.581  20.317  65.286  0.00  0.00    +0.010 A 
ATOM     32  C   LIG    1       -6.430  19.231  65.229  0.00  0.00    +0.070 A 
ENDBRANCH  25  27
ENDBRANCH  21  22
ENDBRANCH  19  21
ENDBRANCH   1  19
TORSDOF 7
ENDMDL
MODEL 9
REMARK VINA RESULT:      -7.9      6.664      9.488
REMARK                            x       y       z     vdW  Elec       q    Type
REMARK                         _______ _______ _______ _____ _____    ______ ____
ROOT
ATOM      1  C   LIG    1       -7.112  12.186  68.605  0.00  0.00    +0.200 C 
ENDROOT
BRANCH   1   2
ATOM      2  C   LIG    1       -7.985  13.050  67.732  0.00  0.00    -0.080 A 
ATOM      3  C   LIG    1       -7.730  14.405  67.628  0.00  0.00    +0.050 A 
ATOM      4  C   LIG    1       -8.527  15.200  66.829  0.00  0.00    +0.070 A 
ATOM      5  C   LIG    1       -9.588  14.634  66.126  0.00  0.00    -0.010 A 
ATOM      6  C   LIG    1       -9.840  13.269  66.234  0.00  0.00    +0.060 A 
ATOM      7  C   LIG    1       -9.034  12.482  67.032  0.00  0.00    +0.020 A 
BRANCH   5   8
ATOM      8  C   LIG    1      -10.448  15.485  65.264  0.00  0.00    +0.210 A 
ATOM      9  N   LIG    1      -11.542  15.111  64.631  0.00  0.00    -0.290 NA
ATOM     10  N   LIG    1      -11.997  16.134  63.993  0.00  0.00    -0.220 N 
ATOM     11  H   LIG    1      -12.795  16.142  63.442  0.00  0.00    +0.480 HD
ATOM     12  N   LIG    1      -11.226  17.144  64.202  0.00  0.00    -0.040 NA
ATOM     13  N   LIG    1      -10.266  16.783  64.984  0.00  0.00    -0.270 NA
ENDBRANCH   5   8
ENDBRANCH   1   2
BRANCH   1  17
ATOM     14  N   LIG    1       -5.346  11.868  66.901  0.00  0.00    -0.860 N 
ATOM     15  H   LIG    1       -6.025  11.502  66.313  0.00  0.00    +0.400 HD
ATOM     16  H   LIG    1       -4.427  11.931  66.601  0.00  0.00    +0.410 HD
ATOM     17  C   LIG    1       -5.682  12.284  68.139  0.00  0.00    +0.520 C 
ATOM     18  O   LIG    1       -4.833  12.738  68.876  0.00  0.00    -0.510 OA
ENDBRANCH   1  17
BRANCH   1  19
ATOM     19  N   LIG    1       -7.560  10.789  68.519  0.00  0.00    -0.660 NA
ATOM     20  H   LIG    1       -8.553  10.739  68.350  0.00  0.00    +0.350 HD
BRANCH  19  21
ATOM     21  C   LIG    1       -7.191  10.042  69.728  0.00  0.00    +0.320 C 
BRANCH  21  22
ATOM     22  C   LIG    1       -8.441   9.566  70.425  0.00  0.00    +0.000 A 
ATOM     23  N   LIG    1       -8.512   9.180  71.658  0.00  0.00    -0.230 NA
ATOM     24  N   LIG    1       -9.637   8.809  72.096  0.00  0.00    -0.250 NA
ATOM     25  C   LIG    1      -10.630   8.855  71.249  0.00  0.00    +0.060 A 
ATOM     26  S   LIG    1       -9.996   9.459  69.717  0.00  0.00    +0.130 S 
BRANCH  25  27
ATOM     27  C   LIG    1      -12.032   8.475  71.525  0.00  0.00    -0.030 A 
ATOM     28  C   LIG    1      -12.495   7.205  71.178  0.00  0.00    +0.040 A 
ATOM     29  C   LIG    1      -13.805   6.857  71.437  0.00  0.00    +0.010 A 
ATOM     30  C   LIG    1      -14.658   7.764  72.042  0.00  0.00    +0.030 A 
ATOM     31  C   LIG    1      -14.205   9.024  72.388  0.00  0.00    +0.010 A 
ATOM     32  C   LIG    1      -12.897   9.383  72.138  0.00  0.00    +0.070 A 
ENDBRANCH  25  27
ENDBRANCH  21  22
ENDBRANCH  19  21
ENDBRANCH   1  19
TORSDOF 7
ENDMDL
####
 6lu7_pro.pdbqt&&&&ZINC000819868459.pdbqt
MODEL 1
REMARK VINA RESULT:     -10.5      0.000      0.000
REMARK                            x       y       z     vdW  Elec       q    Type
REMARK                         _______ _______ _______ _____ _____    ______ ____
ROOT
ATOM      1  C   LIG    1       -8.670  19.410  66.146  0.00  0.00    +0.510 C 
ATOM      2  N   LIG    1       -8.119  20.551  66.604  0.00  0.00    -0.720 N 
ATOM      3  H   LIG    1       -8.652  21.172  67.124  0.00  0.00    +0.410 HD
ATOM      4  O   LIG    1       -8.003  18.632  65.497  0.00  0.00    -0.500 OA
ENDROOT
BRANCH   1   6
ATOM      5  C   LIG    1      -10.269  18.757  67.925  0.00  0.00    +0.120 C 
ATOM      6  C   LIG    1      -10.115  19.099  66.442  0.00  0.00    +0.290 C 
BRANCH   6   7
ATOM      7  N   LIG    1      -10.545  17.957  65.630  0.00  0.00    -0.130 N 
ATOM      8  N   LIG    1      -11.138  18.035  64.490  0.00  0.00    -0.030 NA
ATOM      9  N   LIG    1      -11.370  16.843  64.057  0.00  0.00    -0.270 NA
ATOM     10  C   LIG    1      -10.899  15.987  64.974  0.00  0.00    +0.210 A 
ATOM     11  N   LIG    1      -10.384  16.717  65.943  0.00  0.00    -0.300 NA
BRANCH  10  12
ATOM     12  C   LIG    1      -10.941  14.504  64.909  0.00  0.00    -0.020 A 
ATOM     13  C   LIG    1      -12.011  13.861  64.291  0.00  0.00    +0.050 A 
ATOM     14  C   LIG    1      -12.045  12.483  64.233  0.00  0.00    +0.010 A 
ATOM     15  C   LIG    1      -11.017  11.740  64.788  0.00  0.00    +0.030 A 
ATOM     16  C   LIG    1       -9.952  12.373  65.402  0.00  0.00    +0.010 A 
ATOM     17  C   LIG    1       -9.906  13.751  65.460  0.00  0.00    +0.060 A 
ENDBRANCH  10  12
ENDBRANCH   6   7
ENDBRANCH   1   6
BRANCH   2  18
ATOM     18  C   LIG    1       -6.714  20.853  66.316  0.00  0.00    +0.340 C 
BRANCH  18  19
ATOM     19  C   LIG    1       -5.917  20.795  67.594  0.00  0.00    -0.130 A 
ATOM     20  C   LIG    1       -6.425  20.128  68.694  0.00  0.00    +0.080 A 
ATOM     21  C   LIG    1       -5.700  20.072  69.867  0.00  0.00    +0.060 A 
ATOM     22  C   LIG    1       -4.454  20.689  69.944  0.00  0.00    +0.030 A 
ATOM     23  C   LIG    1       -3.945  21.361  68.834  0.00  0.00    +0.030 A 
ATOM     24  C   LIG    1       -4.676  21.406  67.662  0.00  0.00    +0.120 A 
ATOM     25  F   LIG    1       -4.184  22.057  66.585  0.00  0.00    -0.130 F 
BRANCH  22  26
ATOM     26  C   LIG    1       -3.670  20.631  71.203  0.00  0.00    +0.210 A 
ATOM     27  N   LIG    1       -2.633  21.381  71.521  0.00  0.00    -0.290 NA
ATOM     28  N   LIG    1       -2.235  21.026  72.694  0.00  0.00    -0.220 N 
ATOM     29  H   LIG    1       -1.486  21.414  73.173  0.00  0.00    +0.480 HD
ATOM     30  N   LIG    1       -2.987  20.076  73.130  0.00  0.00    -0.040 NA
ATOM     31  N   LIG    1       -3.884  19.812  72.242  0.00  0.00    -0.260 NA
ENDBRANCH  22  26
ENDBRANCH  18  19
ENDBRANCH   2  18
TORSDOF 6
ENDMDL
MODEL 2
REMARK VINA RESULT:      -9.7      3.417      4.431
REMARK                            x       y       z     vdW  Elec       q    Type
REMARK                         _______ _______ _______ _____ _____    ______ ____
ROOT
ATOM      1  C   LIG    1       -9.138  17.146  66.056  0.00  0.00    +0.510 C 
ATOM      2  N   LIG    1       -7.914  17.420  66.547  0.00  0.00    -0.720 N 
ATOM      3  H   LIG    1       -7.438  16.752  67.064  0.00  0.00    +0.410 HD
ATOM      4  O   LIG    1       -9.734  17.982  65.409  0.00  0.00    -0.500 OA
ENDROOT
BRANCH   1   6
ATOM      5  C   LIG    1      -11.123  15.730  65.601  0.00  0.00    +0.120 C 
ATOM      6  C   LIG    1       -9.767  15.800  66.308  0.00  0.00    +0.290 C 
BRANCH   6   7
ATOM      7  N   LIG    1       -9.957  15.611  67.748  0.00  0.00    -0.130 N 
ATOM      8  N   LIG    1       -9.013  15.464  68.611  0.00  0.00    -0.030 NA
ATOM      9  N   LIG    1       -9.535  15.323  69.782  0.00  0.00    -0.270 NA
ATOM     10  C   LIG    1      -10.866  15.385  69.636  0.00  0.00    +0.210 A 
ATOM     11  N   LIG    1      -11.096  15.572  68.351  0.00  0.00    -0.300 NA
BRANCH  10  12
ATOM     12  C   LIG    1      -11.883  15.274  70.711  0.00  0.00    -0.020 A 
ATOM     13  C   LIG    1      -13.169  14.829  70.414  0.00  0.00    +0.050 A 
ATOM     14  C   LIG    1      -14.111  14.727  71.417  0.00  0.00    +0.010 A 
ATOM     15  C   LIG    1      -13.779  15.066  72.718  0.00  0.00    +0.030 A 
ATOM     16  C   LIG    1      -12.503  15.508  73.018  0.00  0.00    +0.010 A 
ATOM     17  C   LIG    1      -11.553  15.607  72.023  0.00  0.00    +0.060 A 
ENDBRANCH  10  12
ENDBRANCH   6   7
ENDBRANCH   1   6
BRANCH   2  18
ATOM     18  C   LIG    1       -7.303  18.729  66.302  0.00  0.00    +0.340 C 
BRANCH  18  19
ATOM     19  C   LIG    1       -6.549  19.169  67.531  0.00  0.00    -0.130 A 
ATOM     20  C   LIG    1       -5.196  19.441  67.448  0.00  0.00    +0.080 A 
ATOM     21  C   LIG    1       -4.500  19.844  68.571  0.00  0.00    +0.060 A 
ATOM     22  C   LIG    1       -5.163  19.978  69.788  0.00  0.00    +0.030 A 
ATOM     23  C   LIG    1       -6.526  19.703  69.868  0.00  0.00    +0.030 A 
ATOM     24  C   LIG    1       -7.215  19.306  68.737  0.00  0.00    +0.120 A 
ATOM     25  F   LIG    1       -8.538  19.039  68.813  0.00  0.00    -0.130 F 
BRANCH  22  26
ATOM     26  C   LIG    1       -4.419  20.411  70.998  0.00  0.00    +0.210 A 
ATOM     27  N   LIG    1       -4.186  21.652  71.377  0.00  0.00    -0.290 NA
ATOM     28  N   LIG    1       -3.512  21.609  72.474  0.00  0.00    -0.220 N 
ATOM     29  H   LIG    1       -3.205  22.381  72.974  0.00  0.00    +0.480 HD
ATOM     30  N   LIG    1       -3.312  20.380  72.803  0.00  0.00    -0.040 NA
ATOM     31  N   LIG    1       -3.860  19.616  71.922  0.00  0.00    -0.260 NA
ENDBRANCH  22  26
ENDBRANCH  18  19
ENDBRANCH   2  18
TORSDOF 6
ENDMDL
MODEL 3
REMARK VINA RESULT:      -9.5      1.194      1.266
REMARK                            x       y       z     vdW  Elec       q    Type
REMARK                         _______ _______ _______ _____ _____    ______ ____
ROOT
ATOM      1  C   LIG    1       -8.535  19.023  66.211  0.00  0.00    +0.510 C 
ATOM      2  N   LIG    1       -7.718  17.973  66.428  0.00  0.00    -0.720 N 
ATOM      3  H   LIG    1       -8.088  17.121  66.705  0.00  0.00    +0.410 HD
ATOM      4  O   LIG    1       -8.072  20.090  65.865  0.00  0.00    -0.500 OA
ENDROOT
BRANCH   1   6
ATOM      5  C   LIG    1      -10.326  18.584  67.869  0.00  0.00    +0.120 C 
ATOM      6  C   LIG    1      -10.023  18.872  66.397  0.00  0.00    +0.290 C 
BRANCH   6   7
ATOM      7  N   LIG    1      -10.508  17.762  65.573  0.00  0.00    -0.130 N 
ATOM      8  N   LIG    1      -11.171  17.883  64.476  0.00  0.00    -0.030 NA
ATOM      9  N   LIG    1      -11.435  16.707  64.015  0.00  0.00    -0.270 NA
ATOM     10  C   LIG    1      -10.911  15.817  64.869  0.00  0.00    +0.210 A 
ATOM     11  N   LIG    1      -10.332  16.511  65.830  0.00  0.00    -0.300 NA
BRANCH  10  12
ATOM     12  C   LIG    1      -10.963  14.338  64.753  0.00  0.00    -0.020 A 
ATOM     13  C   LIG    1      -11.993  13.729  64.040  0.00  0.00    +0.050 A 
ATOM     14  C   LIG    1      -12.037  12.353  63.935  0.00  0.00    +0.010 A 
ATOM     15  C   LIG    1      -11.059  11.580  64.536  0.00  0.00    +0.030 A 
ATOM     16  C   LIG    1      -10.034  12.180  65.244  0.00  0.00    +0.010 A 
ATOM     17  C   LIG    1       -9.977  13.555  65.350  0.00  0.00    +0.060 A 
ENDBRANCH  10  12
ENDBRANCH   6   7
ENDBRANCH   1   6
BRANCH   2  18
ATOM     18  C   LIG    1       -6.272  18.121  66.247  0.00  0.00    +0.340 C 
BRANCH  18  19
ATOM     19  C   LIG    1       -5.667  18.705  67.499  0.00  0.00    -0.130 A 
ATOM     20  C   LIG    1       -5.966  18.153  68.731  0.00  0.00    +0.080 A 
ATOM     21  C   LIG    1       -5.416  18.684  69.880  0.00  0.00    +0.060 A 
ATOM     22  C   LIG    1       -4.558  19.777  69.799  0.00  0.00    +0.030 A 
ATOM     23  C   LIG    1       -4.259  20.332  68.557  0.00  0.00    +0.030 A 
ATOM     24  C   LIG    1       -4.810  19.789  67.411  0.00  0.00    +0.120 A 
ATOM     25  F   LIG    1       -4.520  20.325  66.205  0.00  0.00    -0.130 F 
BRANCH  22  26
ATOM     26  C   LIG    1       -3.964  20.351  71.033  0.00  0.00    +0.210 A 
ATOM     27  N   LIG    1       -3.060  19.786  71.809  0.00  0.00    -0.290 NA
ATOM     28  N   LIG    1       -2.804  20.601  72.773  0.00  0.00    -0.220 N 
ATOM     29  H   LIG    1       -2.173  20.439  73.492  0.00  0.00    +0.480 HD
ATOM     30  N   LIG    1       -3.515  21.665  72.632  0.00  0.00    -0.040 NA
ATOM     31  N   LIG    1       -4.236  21.550  71.570  0.00  0.00    -0.260 NA
ENDBRANCH  22  26
ENDBRANCH  18  19
ENDBRANCH   2  18
TORSDOF 6
ENDMDL
MODEL 4
REMARK VINA RESULT:      -9.3      3.324      4.473
REMARK                            x       y       z     vdW  Elec       q    Type
REMARK                         _______ _______ _______ _____ _____    ______ ____
ROOT
ATOM      1  C   LIG    1       -9.226  16.363  66.222  0.00  0.00    +0.510 C 
ATOM      2  N   LIG    1       -8.136  16.902  66.802  0.00  0.00    -0.720 N 
ATOM      3  H   LIG    1       -7.572  16.358  67.373  0.00  0.00    +0.410 HD
ATOM      4  O   LIG    1       -9.931  17.043  65.507  0.00  0.00    -0.500 OA
ENDROOT
BRANCH   1   6
ATOM      5  C   LIG    1       -9.916  14.248  65.127  0.00  0.00    +0.120 C 
ATOM      6  C   LIG    1       -9.567  14.914  66.459  0.00  0.00    +0.290 C 
BRANCH   6   7
ATOM      7  N   LIG    1      -10.715  14.825  67.366  0.00  0.00    -0.130 N 
ATOM      8  N   LIG    1      -11.909  14.484  67.025  0.00  0.00    -0.030 NA
ATOM      9  N   LIG    1      -12.665  14.511  68.069  0.00  0.00    -0.270 NA
ATOM     10  C   LIG    1      -11.903  14.889  69.104  0.00  0.00    +0.210 A 
ATOM     11  N   LIG    1      -10.687  15.072  68.630  0.00  0.00    -0.300 NA
BRANCH  10  12
ATOM     12  C   LIG    1      -12.341  15.061  70.513  0.00  0.00    -0.020 A 
ATOM     13  C   LIG    1      -11.420  15.428  71.491  0.00  0.00    +0.050 A 
ATOM     14  C   LIG    1      -11.832  15.586  72.799  0.00  0.00    +0.010 A 
ATOM     15  C   LIG    1      -13.159  15.380  73.138  0.00  0.00    +0.030 A 
ATOM     16  C   LIG    1      -14.077  15.017  72.169  0.00  0.00    +0.010 A 
ATOM     17  C   LIG    1      -13.676  14.862  70.859  0.00  0.00    +0.060 A 
ENDBRANCH  10  12
ENDBRANCH   6   7
ENDBRANCH   1   6
BRANCH   2  18
ATOM     18  C   LIG    1       -7.804  18.311  66.571  0.00  0.00    +0.340 C 
BRANCH  18  19
ATOM     19  C   LIG    1       -6.990  18.831  67.728  0.00  0.00    -0.130 A 
ATOM     20  C   LIG    1       -6.675  17.992  68.781  0.00  0.00    +0.080 A 
ATOM     21  C   LIG    1       -5.930  18.462  69.843  0.00  0.00    +0.060 A 
ATOM     22  C   LIG    1       -5.495  19.785  69.855  0.00  0.00    +0.030 A 
ATOM     23  C   LIG    1       -5.813  20.628  68.793  0.00  0.00    +0.030 A 
ATOM     24  C   LIG    1       -6.555  20.146  67.730  0.00  0.00    +0.120 A 
ATOM     25  F   LIG    1       -6.865  20.962  66.699  0.00  0.00    -0.130 F 
BRANCH  22  26
ATOM     26  C   LIG    1       -4.693  20.296  70.995  0.00  0.00    +0.210 A 
ATOM     27  N   LIG    1       -4.271  21.532  71.171  0.00  0.00    -0.290 NA
ATOM     28  N   LIG    1       -3.612  21.570  72.277  0.00  0.00    -0.220 N 
ATOM     29  H   LIG    1       -3.189  22.359  72.651  0.00  0.00    +0.480 HD
ATOM     30  N   LIG    1       -3.603  20.398  72.809  0.00  0.00    -0.040 NA
ATOM     31  N   LIG    1       -4.263  19.590  72.051  0.00  0.00    -0.260 NA
ENDBRANCH  22  26
ENDBRANCH  18  19
ENDBRANCH   2  18
TORSDOF 6
ENDMDL
MODEL 5
REMARK VINA RESULT:      -8.7      3.591      4.585
REMARK                            x       y       z     vdW  Elec       q    Type
REMARK                         _______ _______ _______ _____ _____    ______ ____
ROOT
ATOM      1  C   LIG    1       -8.456  16.678  66.537  0.00  0.00    +0.510 C 
ATOM      2  N   LIG    1       -7.808  15.927  67.449  0.00  0.00    -0.720 N 
ATOM      3  H   LIG    1       -8.312  15.407  68.095  0.00  0.00    +0.410 HD
ATOM      4  O   LIG    1       -7.826  17.328  65.729  0.00  0.00    -0.500 OA
ENDROOT
BRANCH   1   6
ATOM      5  C   LIG    1      -10.445  18.145  66.731  0.00  0.00    +0.120 C 
ATOM      6  C   LIG    1       -9.962  16.709  66.518  0.00  0.00    +0.290 C 
BRANCH   6   7
ATOM      7  N   LIG    1      -10.482  15.855  67.590  0.00  0.00    -0.130 N 
ATOM      8  N   LIG    1      -10.380  14.572  67.636  0.00  0.00    -0.030 NA
ATOM      9  N   LIG    1      -10.945  14.147  68.714  0.00  0.00    -0.270 NA
ATOM     10  C   LIG    1      -11.420  15.218  69.365  0.00  0.00    +0.210 A 
ATOM     11  N   LIG    1      -11.108  16.271  68.637  0.00  0.00    -0.300 NA
BRANCH  10  12
ATOM     12  C   LIG    1      -12.149  15.219  70.658  0.00  0.00    -0.020 A 
ATOM     13  C   LIG    1      -11.498  15.604  71.828  0.00  0.00    +0.050 A 
ATOM     14  C   LIG    1      -12.180  15.603  73.027  0.00  0.00    +0.010 A 
ATOM     15  C   LIG    1      -13.510  15.221  73.069  0.00  0.00    +0.030 A 
ATOM     16  C   LIG    1      -14.161  14.839  71.910  0.00  0.00    +0.010 A 
ATOM     17  C   LIG    1      -13.490  14.842  70.705  0.00  0.00    +0.060 A 
ENDBRANCH  10  12
ENDBRANCH   6   7
ENDBRANCH   1   6
BRANCH   2  18
ATOM     18  C   LIG    1       -6.343  15.897  67.467  0.00  0.00    +0.340 C 
BRANCH  18  19
ATOM     19  C   LIG    1       -5.831  16.975  68.388  0.00  0.00    -0.130 A 
ATOM     20  C   LIG    1       -6.002  16.852  69.755  0.00  0.00    +0.080 A 
ATOM     21  C   LIG    1       -5.535  17.835  70.603  0.00  0.00    +0.060 A 
ATOM     22  C   LIG    1       -4.890  18.954  70.082  0.00  0.00    +0.030 A 
ATOM     23  C   LIG    1       -4.719  19.076  68.705  0.00  0.00    +0.030 A 
ATOM     24  C   LIG    1       -5.185  18.082  67.864  0.00  0.00    +0.120 A 
ATOM     25  F   LIG    1       -5.020  18.198  66.528  0.00  0.00    -0.130 F 
BRANCH  22  26
ATOM     26  C   LIG    1       -4.386  20.015  70.991  0.00  0.00    +0.210 A 
ATOM     27  N   LIG    1       -4.519  21.316  70.833  0.00  0.00    -0.290 NA
ATOM     28  N   LIG    1       -3.948  21.895  71.832  0.00  0.00    -0.220 N 
ATOM     29  H   LIG    1       -3.896  22.853  71.970  0.00  0.00    +0.480 HD
ATOM     30  N   LIG    1       -3.457  21.001  72.619  0.00  0.00    -0.040 NA
ATOM     31  N   LIG    1       -3.713  19.833  72.136  0.00  0.00    -0.260 NA
ENDBRANCH  22  26
ENDBRANCH  18  19
ENDBRANCH   2  18
TORSDOF 6
ENDMDL
MODEL 6
REMARK VINA RESULT:      -8.7      6.402     10.106
REMARK                            x       y       z     vdW  Elec       q    Type
REMARK                         _______ _______ _______ _____ _____    ______ ____
ROOT
ATOM      1  C   LIG    1       -9.278  13.771  66.750  0.00  0.00    +0.510 C 
ATOM      2  N   LIG    1       -9.122  13.024  67.861  0.00  0.00    -0.720 N 
ATOM      3  H   LIG    1       -8.988  13.456  68.720  0.00  0.00    +0.410 HD
ATOM      4  O   LIG    1       -9.446  13.232  65.677  0.00  0.00    -0.500 OA
ENDROOT
BRANCH   1   6
ATOM      5  C   LIG    1       -7.793  15.755  66.828  0.00  0.00    +0.120 C 
ATOM      6  C   LIG    1       -9.246  15.275  66.841  0.00  0.00    +0.290 C 
BRANCH   6   7
ATOM      7  N   LIG    1       -9.891  15.703  68.085  0.00  0.00    -0.130 N 
ATOM      8  N   LIG    1       -9.770  16.865  68.626  0.00  0.00    -0.030 NA
ATOM      9  N   LIG    1      -10.471  16.898  69.707  0.00  0.00    -0.270 NA
ATOM     10  C   LIG    1      -11.052  15.698  69.843  0.00  0.00    +0.210 A 
ATOM     11  N   LIG    1      -10.673  14.976  68.808  0.00  0.00    -0.300 NA
BRANCH  10  12
ATOM     12  C   LIG    1      -11.954  15.268  70.941  0.00  0.00    -0.020 A 
ATOM     13  C   LIG    1      -13.091  14.514  70.657  0.00  0.00    +0.050 A 
ATOM     14  C   LIG    1      -13.926  14.117  71.682  0.00  0.00    +0.010 A 
ATOM     15  C   LIG    1      -13.635  14.466  72.989  0.00  0.00    +0.030 A 
ATOM     16  C   LIG    1      -12.507  15.214  73.276  0.00  0.00    +0.010 A 
ATOM     17  C   LIG    1      -11.663  15.611  72.260  0.00  0.00    +0.060 A 
ENDBRANCH  10  12
ENDBRANCH   6   7
ENDBRANCH   1   6
BRANCH   2  18
ATOM     18  C   LIG    1       -9.154  11.563  67.772  0.00  0.00    +0.340 C 
BRANCH  18  19
ATOM     19  C   LIG    1      -10.163  11.022  68.753  0.00  0.00    -0.130 A 
ATOM     20  C   LIG    1       -9.751  10.184  69.773  0.00  0.00    +0.080 A 
ATOM     21  C   LIG    1      -10.670   9.685  70.674  0.00  0.00    +0.060 A 
ATOM     22  C   LIG    1      -12.015  10.026  70.555  0.00  0.00    +0.030 A 
ATOM     23  C   LIG    1      -12.427  10.870  69.526  0.00  0.00    +0.030 A 
ATOM     24  C   LIG    1      -11.498  11.369  68.632  0.00  0.00    +0.120 A 
ATOM     25  F   LIG    1      -11.896  12.188  67.634  0.00  0.00    -0.130 F 
BRANCH  22  26
ATOM     26  C   LIG    1      -13.008   9.493  71.522  0.00  0.00    +0.210 A 
ATOM     27  N   LIG    1      -12.829   9.309  72.815  0.00  0.00    -0.290 NA
ATOM     28  N   LIG    1      -13.923   8.833  73.300  0.00  0.00    -0.220 N 
ATOM     29  H   LIG    1      -14.070   8.604  74.231  0.00  0.00    +0.480 HD
ATOM     30  N   LIG    1      -14.790   8.709  72.357  0.00  0.00    -0.040 NA
ATOM     31  N   LIG    1      -14.264   9.111  71.250  0.00  0.00    -0.260 NA
ENDBRANCH  22  26
ENDBRANCH  18  19
ENDBRANCH   2  18
TORSDOF 6
ENDMDL
MODEL 7
REMARK VINA RESULT:      -8.5      3.563      4.447
REMARK                            x       y       z     vdW  Elec       q    Type
REMARK                         _______ _______ _______ _____ _____    ______ ____
ROOT
ATOM      1  C   LIG    1       -8.163  17.130  66.408  0.00  0.00    +0.510 C 
ATOM      2  N   LIG    1       -7.508  16.379  67.315  0.00  0.00    -0.720 N 
ATOM      3  H   LIG    1       -8.007  15.863  67.968  0.00  0.00    +0.410 HD
ATOM      4  O   LIG    1       -7.540  17.775  65.592  0.00  0.00    -0.500 OA
ENDROOT
BRANCH   1   6
ATOM      5  C   LIG    1      -10.146  18.576  66.759  0.00  0.00    +0.120 C 
ATOM      6  C   LIG    1       -9.670  17.166  66.405  0.00  0.00    +0.290 C 
BRANCH   6   7
ATOM      7  N   LIG    1      -10.183  16.214  67.394  0.00  0.00    -0.130 N 
ATOM      8  N   LIG    1      -10.033  14.937  67.346  0.00  0.00    -0.030 NA
ATOM      9  N   LIG    1      -10.609  14.410  68.373  0.00  0.00    -0.270 NA
ATOM     10  C   LIG    1      -11.142  15.410  69.088  0.00  0.00    +0.210 A 
ATOM     11  N   LIG    1      -10.852  16.526  68.450  0.00  0.00    -0.300 NA
BRANCH  10  12
ATOM     12  C   LIG    1      -11.904  15.286  70.356  0.00  0.00    -0.020 A 
ATOM     13  C   LIG    1      -13.224  14.841  70.339  0.00  0.00    +0.050 A 
ATOM     14  C   LIG    1      -13.927  14.728  71.521  0.00  0.00    +0.010 A 
ATOM     15  C   LIG    1      -13.322  15.055  72.722  0.00  0.00    +0.030 A 
ATOM     16  C   LIG    1      -12.012  15.496  72.745  0.00  0.00    +0.010 A 
ATOM     17  C   LIG    1      -11.298  15.607  71.570  0.00  0.00    +0.060 A 
ENDBRANCH  10  12
ENDBRANCH   6   7
ENDBRANCH   1   6
BRANCH   2  18
ATOM     18  C   LIG    1       -6.044  16.344  67.317  0.00  0.00    +0.340 C 
BRANCH  18  19
ATOM     19  C   LIG    1       -5.520  17.322  68.338  0.00  0.00    -0.130 A 
ATOM     20  C   LIG    1       -4.479  18.170  68.009  0.00  0.00    +0.080 A 
ATOM     21  C   LIG    1       -3.995  19.067  68.939  0.00  0.00    +0.060 A 
ATOM     22  C   LIG    1       -4.556  19.119  70.212  0.00  0.00    +0.030 A 
ATOM     23  C   LIG    1       -5.606  18.264  70.541  0.00  0.00    +0.030 A 
ATOM     24  C   LIG    1       -6.087  17.373  69.601  0.00  0.00    +0.120 A 
ATOM     25  F   LIG    1       -7.105  16.542  69.918  0.00  0.00    -0.130 F 
BRANCH  22  26
ATOM     26  C   LIG    1       -4.039  20.083  71.217  0.00  0.00    +0.210 A 
ATOM     27  N   LIG    1       -2.922  19.978  71.908  0.00  0.00    -0.290 NA
ATOM     28  N   LIG    1       -2.831  21.013  72.669  0.00  0.00    -0.220 N 
ATOM     29  H   LIG    1       -2.104  21.193  73.286  0.00  0.00    +0.480 HD
ATOM     30  N   LIG    1       -3.854  21.772  72.482  0.00  0.00    -0.040 NA
ATOM     31  N   LIG    1       -4.616  21.234  71.591  0.00  0.00    -0.260 NA
ENDBRANCH  22  26
ENDBRANCH  18  19
ENDBRANCH   2  18
TORSDOF 6
ENDMDL
MODEL 8
REMARK VINA RESULT:      -8.2      8.519     11.530
REMARK                            x       y       z     vdW  Elec       q    Type
REMARK                         _______ _______ _______ _____ _____    ______ ____
ROOT
ATOM      1  C   LIG    1       -9.376   6.951  66.799  0.00  0.00    +0.510 C 
ATOM      2  N   LIG    1      -10.261   7.956  66.653  0.00  0.00    -0.720 N 
ATOM      3  H   LIG    1      -11.199   7.808  66.851  0.00  0.00    +0.410 HD
ATOM      4  O   LIG    1       -8.203   7.136  66.553  0.00  0.00    -0.500 OA
ENDROOT
BRANCH   1   6
ATOM      5  C   LIG    1      -10.806   5.004  66.240  0.00  0.00    +0.120 C 
ATOM      6  C   LIG    1       -9.843   5.598  67.270  0.00  0.00    +0.290 C 
BRANCH   6   7
ATOM      7  N   LIG    1      -10.529   5.738  68.557  0.00  0.00    -0.130 N 
ATOM      8  N   LIG    1      -10.497   4.879  69.516  0.00  0.00    -0.030 NA
ATOM      9  N   LIG    1      -11.208   5.321  70.497  0.00  0.00    -0.270 NA
ATOM     10  C   LIG    1      -11.704   6.509  70.126  0.00  0.00    +0.210 A 
ATOM     11  N   LIG    1      -11.255   6.743  68.909  0.00  0.00    -0.300 NA
BRANCH  10  12
ATOM     12  C   LIG    1      -12.582   7.395  70.931  0.00  0.00    -0.020 A 
ATOM     13  C   LIG    1      -13.820   6.936  71.376  0.00  0.00    +0.050 A 
ATOM     14  C   LIG    1      -14.632   7.763  72.125  0.00  0.00    +0.010 A 
ATOM     15  C   LIG    1      -14.218   9.047  72.434  0.00  0.00    +0.030 A 
ATOM     16  C   LIG    1      -12.989   9.508  71.995  0.00  0.00    +0.010 A 
ATOM     17  C   LIG    1      -12.168   8.686  71.252  0.00  0.00    +0.060 A 
ENDBRANCH  10  12
ENDBRANCH   6   7
ENDBRANCH   1   6
BRANCH   2  18
ATOM     18  C   LIG    1       -9.807   9.272  66.196  0.00  0.00    +0.340 C 
BRANCH  18  19
ATOM     19  C   LIG    1      -10.419  10.343  67.061  0.00  0.00    -0.130 A 
ATOM     20  C   LIG    1      -11.188  11.338  66.485  0.00  0.00    +0.080 A 
ATOM     21  C   LIG    1      -11.750  12.322  67.273  0.00  0.00    +0.060 A 
ATOM     22  C   LIG    1      -11.544  12.313  68.650  0.00  0.00    +0.030 A 
ATOM     23  C   LIG    1      -10.770  11.310  69.227  0.00  0.00    +0.030 A 
ATOM     24  C   LIG    1      -10.215  10.325  68.431  0.00  0.00    +0.120 A 
ATOM     25  F   LIG    1       -9.463   9.351  68.989  0.00  0.00    -0.130 F 
BRANCH  22  26
ATOM     26  C   LIG    1      -12.148  13.369  69.501  0.00  0.00    +0.210 A 
ATOM     27  N   LIG    1      -12.456  14.597  69.134  0.00  0.00    -0.290 NA
ATOM     28  N   LIG    1      -12.958  15.200  70.156  0.00  0.00    -0.220 N 
ATOM     29  H   LIG    1      -13.271  16.118  70.167  0.00  0.00    +0.480 HD
ATOM     30  N   LIG    1      -12.978  14.393  71.159  0.00  0.00    -0.040 NA
ATOM     31  N   LIG    1      -12.494  13.256  70.792  0.00  0.00    -0.260 NA
ENDBRANCH  22  26
ENDBRANCH  18  19
ENDBRANCH   2  18
TORSDOF 6
ENDMDL
MODEL 9
REMARK VINA RESULT:      -8.1      4.158      5.318
REMARK                            x       y       z     vdW  Elec       q    Type
REMARK                         _______ _______ _______ _____ _____    ______ ____
ROOT
ATOM      1  C   LIG    1       -8.158  14.517  67.299  0.00  0.00    +0.510 C 
ATOM      2  N   LIG    1       -7.313  15.562  67.199  0.00  0.00    -0.720 N 
ATOM      3  H   LIG    1       -7.632  16.411  66.853  0.00  0.00    +0.410 HD
ATOM      4  O   LIG    1       -7.760  13.455  67.731  0.00  0.00    -0.500 OA
ENDROOT
BRANCH   1   6
ATOM      5  C   LIG    1       -9.866  16.122  66.490  0.00  0.00    +0.120 C 
ATOM      6  C   LIG    1       -9.596  14.666  66.875  0.00  0.00    +0.290 C 
BRANCH   6   7
ATOM      7  N   LIG    1      -10.475  14.283  67.984  0.00  0.00    -0.130 N 
ATOM      8  N   LIG    1      -10.968  13.109  68.171  0.00  0.00    -0.030 NA
ATOM      9  N   LIG    1      -11.693  13.126  69.238  0.00  0.00    -0.270 NA
ATOM     10  C   LIG    1      -11.645  14.371  69.733  0.00  0.00    +0.210 A 
ATOM     11  N   LIG    1      -10.870  15.068  68.927  0.00  0.00    -0.300 NA
BRANCH  10  12
ATOM     12  C   LIG    1      -12.327  14.867  70.955  0.00  0.00    -0.020 A 
ATOM     13  C   LIG    1      -11.582  15.407  72.001  0.00  0.00    +0.050 A 
ATOM     14  C   LIG    1      -12.220  15.866  73.135  0.00  0.00    +0.010 A 
ATOM     15  C   LIG    1      -13.599  15.791  73.233  0.00  0.00    +0.030 A 
ATOM     16  C   LIG    1      -14.343  15.257  72.197  0.00  0.00    +0.010 A 
ATOM     17  C   LIG    1      -13.715  14.800  71.057  0.00  0.00    +0.060 A 
ENDBRANCH  10  12
ENDBRANCH   6   7
ENDBRANCH   1   6
BRANCH   2  18
ATOM     18  C   LIG    1       -5.915  15.416  67.611  0.00  0.00    +0.340 C 
BRANCH  18  19
ATOM     19  C   LIG    1       -5.528  16.576  68.493  0.00  0.00    -0.130 A 
ATOM     20  C   LIG    1       -6.472  17.528  68.831  0.00  0.00    +0.080 A 
ATOM     21  C   LIG    1       -6.124  18.593  69.638  0.00  0.00    +0.060 A 
ATOM     22  C   LIG    1       -4.820  18.707  70.113  0.00  0.00    +0.030 A 
ATOM     23  C   LIG    1       -3.872  17.746  69.771  0.00  0.00    +0.030 A 
ATOM     24  C   LIG    1       -4.232  16.681  68.967  0.00  0.00    +0.120 A 
ATOM     25  F   LIG    1       -3.313  15.747  68.634  0.00  0.00    -0.130 F 
BRANCH  22  26
ATOM     26  C   LIG    1       -4.441  19.850  70.982  0.00  0.00    +0.210 A 
ATOM     27  N   LIG    1       -3.871  19.783  72.168  0.00  0.00    -0.290 NA
ATOM     28  N   LIG    1       -3.705  20.987  72.595  0.00  0.00    -0.220 N 
ATOM     29  H   LIG    1       -3.305  21.231  73.444  0.00  0.00    +0.480 HD
ATOM     30  N   LIG    1       -4.151  21.816  71.716  0.00  0.00    -0.040 NA
ATOM     31  N   LIG    1       -4.606  21.153  70.708  0.00  0.00    -0.260 NA
ENDBRANCH  22  26
ENDBRANCH  18  19
ENDBRANCH   2  18
TORSDOF 6
ENDMDL
####
 6lu7_pro.pdbqt&&&&ZINC000826252886.pdbqt
MODEL 1
REMARK VINA RESULT:     -10.5      0.000      0.000
REMARK                            x       y       z     vdW  Elec       q    Type
REMARK                         _______ _______ _______ _____ _____    ______ ____
ROOT
ATOM      1  C   LIG    1       -7.523  19.227  66.250  0.00  0.00    +0.520 C 
ATOM      2  O   LIG    1       -7.059  18.473  65.417  0.00  0.00    -0.490 OA
ENDROOT
BRANCH   1   9
ATOM      3  C   LIG    1       -5.697  21.467  66.244  0.00  0.00    +0.120 C 
ATOM      4  C   LIG    1       -5.867  20.621  67.479  0.00  0.00    -0.010 A 
ATOM      5  C   LIG    1       -5.151  20.912  68.618  0.00  0.00    +0.060 A 
ATOM      6  C   LIG    1       -5.308  20.129  69.761  0.00  0.00    +0.030 A 
ATOM      7  C   LIG    1       -6.191  19.049  69.752  0.00  0.00    +0.040 A 
ATOM      8  C   LIG    1       -6.908  18.755  68.615  0.00  0.00    +0.090 A 
ATOM      9  C   LIG    1       -6.756  19.542  67.470  0.00  0.00    -0.120 A 
BRANCH   6  10
ATOM     10  C   LIG    1       -4.536  20.445  70.988  0.00  0.00    +0.210 A 
ATOM     11  N   LIG    1       -4.084  21.630  71.351  0.00  0.00    -0.280 NA
ATOM     12  N   LIG    1       -3.466  21.490  72.473  0.00  0.00    -0.220 N 
ATOM     13  H   LIG    1       -3.034  22.203  72.968  0.00  0.00    +0.480 HD
ATOM     14  N   LIG    1       -3.512  20.254  72.832  0.00  0.00    -0.040 NA
ATOM     15  N   LIG    1       -4.166  19.583  71.946  0.00  0.00    -0.260 NA
ENDBRANCH   6  10
ENDBRANCH   1   9
BRANCH   1  16
ATOM     16  O   LIG    1       -8.739  19.775  66.058  0.00  0.00    -0.350 OA
BRANCH  16  17
ATOM     17  C   LIG    1       -9.868  19.115  66.687  0.00  0.00    +0.420 C 
BRANCH  17  18
ATOM     18  C   LIG    1      -10.364  18.007  65.793  0.00  0.00    +0.170 A 
ATOM     19  N   LIG    1      -10.235  16.720  66.004  0.00  0.00    -0.420 NA
ATOM     20  C   LIG    1      -10.826  16.118  64.948  0.00  0.00    +0.220 A 
ATOM     21  N   LIG    1      -11.275  17.065  64.165  0.00  0.00    -0.350 NA
ATOM     22  O   LIG    1      -11.022  18.152  64.640  0.00  0.00    +0.100 OA
BRANCH  20  23
ATOM     23  C   LIG    1      -10.944  14.656  64.720  0.00  0.00    +0.190 A 
ATOM     24  C   LIG    1      -10.032  13.789  65.314  0.00  0.00    +0.010 A 
ATOM     25  C   LIG    1      -10.154  12.427  65.092  0.00  0.00    +0.080 A 
ATOM     26  C   LIG    1      -11.187  11.979  64.283  0.00  0.00    +0.000 A 
ATOM     27  C   LIG    1      -12.059  12.897  63.726  0.00  0.00    +0.280 A 
ATOM     28  N   LIG    1      -11.922  14.187  63.957  0.00  0.00    -0.450 NA
ENDBRANCH  20  23
ENDBRANCH  17  18
ENDBRANCH  16  17
ENDBRANCH   1  16
TORSDOF 6
ENDMDL
MODEL 2
REMARK VINA RESULT:      -8.8      4.505      7.872
REMARK                            x       y       z     vdW  Elec       q    Type
REMARK                         _______ _______ _______ _____ _____    ______ ____
ROOT
ATOM      1  C   LIG    1      -11.571  12.751  66.758  0.00  0.00    +0.520 C 
ATOM      2  O   LIG    1      -12.484  12.262  66.121  0.00  0.00    -0.490 OA
ENDROOT
BRANCH   1   9
ATOM      3  C   LIG    1      -11.641  11.051  69.095  0.00  0.00    +0.120 C 
ATOM      4  C   LIG    1      -11.870  12.536  69.220  0.00  0.00    -0.010 A 
ATOM      5  C   LIG    1      -12.113  13.094  70.454  0.00  0.00    +0.060 A 
ATOM      6  C   LIG    1      -12.325  14.468  70.570  0.00  0.00    +0.030 A 
ATOM      7  C   LIG    1      -12.291  15.278  69.435  0.00  0.00    +0.040 A 
ATOM      8  C   LIG    1      -12.048  14.723  68.199  0.00  0.00    +0.090 A 
ATOM      9  C   LIG    1      -11.830  13.347  68.082  0.00  0.00    -0.120 A 
BRANCH   6  10
ATOM     10  C   LIG    1      -12.586  15.067  71.901  0.00  0.00    +0.210 A 
ATOM     11  N   LIG    1      -13.718  15.603  72.315  0.00  0.00    -0.280 NA
ATOM     12  N   LIG    1      -13.542  16.011  73.525  0.00  0.00    -0.220 N 
ATOM     13  H   LIG    1      -14.213  16.445  74.074  0.00  0.00    +0.480 HD
ATOM     14  N   LIG    1      -12.334  15.751  73.891  0.00  0.00    -0.040 NA
ATOM     15  N   LIG    1      -11.719  15.166  72.920  0.00  0.00    -0.260 NA
ENDBRANCH   6  10
ENDBRANCH   1   9
BRANCH   1  16
ATOM     16  O   LIG    1      -10.321  12.746  66.253  0.00  0.00    -0.350 OA
BRANCH  16  17
ATOM     17  C   LIG    1      -10.140  13.324  64.934  0.00  0.00    +0.420 C 
BRANCH  17  18
ATOM     18  C   LIG    1      -10.306  14.820  65.014  0.00  0.00    +0.170 A 
ATOM     19  N   LIG    1       -9.779  15.615  65.912  0.00  0.00    -0.420 NA
ATOM     20  C   LIG    1      -10.200  16.859  65.587  0.00  0.00    +0.220 A 
ATOM     21  N   LIG    1      -10.951  16.747  64.522  0.00  0.00    -0.350 NA
ATOM     22  O   LIG    1      -11.017  15.585  64.179  0.00  0.00    +0.100 OA
BRANCH  20  23
ATOM     23  C   LIG    1       -9.870  18.115  66.305  0.00  0.00    +0.190 A 
ATOM     24  C   LIG    1      -10.400  18.347  67.572  0.00  0.00    +0.010 A 
ATOM     25  C   LIG    1      -10.084  19.524  68.229  0.00  0.00    +0.080 A 
ATOM     26  C   LIG    1       -9.246  20.430  67.597  0.00  0.00    +0.000 A 
ATOM     27  C   LIG    1       -8.754  20.135  66.338  0.00  0.00    +0.280 A 
ATOM     28  N   LIG    1       -9.067  19.006  65.737  0.00  0.00    -0.450 NA
ENDBRANCH  20  23
ENDBRANCH  17  18
ENDBRANCH  16  17
ENDBRANCH   1  16
TORSDOF 6
ENDMDL
MODEL 3
REMARK VINA RESULT:      -8.6      3.814      4.394
REMARK                            x       y       z     vdW  Elec       q    Type
REMARK                         _______ _______ _______ _____ _____    ______ ____
ROOT
ATOM      1  C   LIG    1       -7.159  18.043  66.365  0.00  0.00    +0.520 C 
ATOM      2  O   LIG    1       -6.761  18.314  65.249  0.00  0.00    -0.490 OA
ENDROOT
BRANCH   1   9
ATOM      3  C   LIG    1       -6.961  20.910  66.673  0.00  0.00    +0.120 C 
ATOM      4  C   LIG    1       -6.370  19.986  67.707  0.00  0.00    -0.010 A 
ATOM      5  C   LIG    1       -5.731  20.504  68.810  0.00  0.00    +0.060 A 
ATOM      6  C   LIG    1       -5.185  19.650  69.767  0.00  0.00    +0.030 A 
ATOM      7  C   LIG    1       -5.284  18.267  69.607  0.00  0.00    +0.040 A 
ATOM      8  C   LIG    1       -5.922  17.746  68.505  0.00  0.00    +0.090 A 
ATOM      9  C   LIG    1       -6.475  18.601  67.548  0.00  0.00    -0.120 A 
BRANCH   6  10
ATOM     10  C   LIG    1       -4.497  20.211  70.956  0.00  0.00    +0.210 A 
ATOM     11  N   LIG    1       -4.298  21.487  71.221  0.00  0.00    -0.280 NA
ATOM     12  N   LIG    1       -3.668  21.563  72.343  0.00  0.00    -0.220 N 
ATOM     13  H   LIG    1       -3.392  22.386  72.776  0.00  0.00    +0.480 HD
ATOM     14  N   LIG    1       -3.461  20.376  72.796  0.00  0.00    -0.040 NA
ATOM     15  N   LIG    1       -3.962  19.519  71.973  0.00  0.00    -0.260 NA
ENDBRANCH   6  10
ENDBRANCH   1   9
BRANCH   1  16
ATOM     16  O   LIG    1       -8.224  17.233  66.522  0.00  0.00    -0.350 OA
BRANCH  16  17
ATOM     17  C   LIG    1       -9.365  17.775  67.237  0.00  0.00    +0.420 C 
BRANCH  17  18
ATOM     18  C   LIG    1       -9.743  16.845  68.361  0.00  0.00    +0.170 A 
ATOM     19  N   LIG    1      -10.833  16.901  69.085  0.00  0.00    -0.420 NA
ATOM     20  C   LIG    1      -10.740  15.876  69.962  0.00  0.00    +0.220 A 
ATOM     21  N   LIG    1       -9.609  15.264  69.722  0.00  0.00    -0.350 NA
ATOM     22  O   LIG    1       -9.030  15.805  68.803  0.00  0.00    +0.100 OA
BRANCH  20  23
ATOM     23  C   LIG    1      -11.735  15.514  71.002  0.00  0.00    +0.190 A 
ATOM     24  C   LIG    1      -12.760  14.622  70.696  0.00  0.00    +0.010 A 
ATOM     25  C   LIG    1      -13.681  14.293  71.676  0.00  0.00    +0.080 A 
ATOM     26  C   LIG    1      -13.546  14.868  72.931  0.00  0.00    +0.000 A 
ATOM     27  C   LIG    1      -12.503  15.746  73.166  0.00  0.00    +0.280 A 
ATOM     28  N   LIG    1      -11.637  16.037  72.216  0.00  0.00    -0.450 NA
ENDBRANCH  20  23
ENDBRANCH  17  18
ENDBRANCH  16  17
ENDBRANCH   1  16
TORSDOF 6
ENDMDL
MODEL 4
REMARK VINA RESULT:      -7.6      6.750      8.053
REMARK                            x       y       z     vdW  Elec       q    Type
REMARK                         _______ _______ _______ _____ _____    ______ ____
ROOT
ATOM      1  C   LIG    1      -11.537  12.753  67.364  0.00  0.00    +0.520 C 
ATOM      2  O   LIG    1      -12.431  12.249  66.711  0.00  0.00    -0.490 OA
ENDROOT
BRANCH   1   9
ATOM      3  C   LIG    1      -11.949  11.103  69.702  0.00  0.00    +0.120 C 
ATOM      4  C   LIG    1      -12.044  12.605  69.797  0.00  0.00    -0.010 A 
ATOM      5  C   LIG    1      -12.326  13.202  71.004  0.00  0.00    +0.060 A 
ATOM      6  C   LIG    1      -12.413  14.591  71.092  0.00  0.00    +0.030 A 
ATOM      7  C   LIG    1      -12.215  15.377  69.957  0.00  0.00    +0.040 A 
ATOM      8  C   LIG    1      -11.932  14.783  68.748  0.00  0.00    +0.090 A 
ATOM      9  C   LIG    1      -11.839  13.391  68.659  0.00  0.00    -0.120 A 
BRANCH   6  10
ATOM     10  C   LIG    1      -12.717  15.233  72.395  0.00  0.00    +0.210 A 
ATOM     11  N   LIG    1      -11.895  15.366  73.418  0.00  0.00    -0.280 NA
ATOM     12  N   LIG    1      -12.532  15.976  74.358  0.00  0.00    -0.220 N 
ATOM     13  H   LIG    1      -12.166  16.204  75.227  0.00  0.00    +0.480 HD
ATOM     14  N   LIG    1      -13.731  16.234  73.963  0.00  0.00    -0.040 NA
ATOM     15  N   LIG    1      -13.878  15.797  72.759  0.00  0.00    -0.260 NA
ENDBRANCH   6  10
ENDBRANCH   1   9
BRANCH   1  16
ATOM     16  O   LIG    1      -10.271  12.727  66.904  0.00  0.00    -0.350 OA
BRANCH  16  17
ATOM     17  C   LIG    1       -9.993  13.480  65.694  0.00  0.00    +0.420 C 
BRANCH  17  18
ATOM     18  C   LIG    1      -10.085  12.566  64.500  0.00  0.00    +0.170 A 
ATOM     19  N   LIG    1       -9.106  11.870  63.975  0.00  0.00    -0.420 NA
ATOM     20  C   LIG    1       -9.651  11.207  62.931  0.00  0.00    +0.220 A 
ATOM     21  N   LIG    1      -10.917  11.535  62.882  0.00  0.00    -0.350 NA
ATOM     22  O   LIG    1      -11.180  12.309  63.779  0.00  0.00    +0.100 OA
BRANCH  20  23
ATOM     23  C   LIG    1       -8.946  10.279  62.012  0.00  0.00    +0.190 A 
ATOM     24  C   LIG    1       -7.586  10.449  61.768  0.00  0.00    +0.010 A 
ATOM     25  C   LIG    1       -6.941   9.576  60.908  0.00  0.00    +0.080 A 
ATOM     26  C   LIG    1       -7.680   8.560  60.321  0.00  0.00    +0.000 A 
ATOM     27  C   LIG    1       -9.029   8.448  60.609  0.00  0.00    +0.280 A 
ATOM     28  N   LIG    1       -9.615   9.290  61.435  0.00  0.00    -0.450 NA
ENDBRANCH  20  23
ENDBRANCH  17  18
ENDBRANCH  16  17
ENDBRANCH   1  16
TORSDOF 6
ENDMDL
####
 6lu7_pro.pdbqt&&&&ZINC000329068350.pdbqt
MODEL 1
REMARK VINA RESULT:     -10.5      0.000      0.000
REMARK                            x       y       z     vdW  Elec       q    Type
REMARK                         _______ _______ _______ _____ _____    ______ ____
ROOT
ATOM      1  C   LIG    1      -12.084  11.193  69.141  0.00  0.00    +0.610 A 
ATOM      2  N   LIG    1      -12.117  11.129  67.819  0.00  0.00    -0.600 NA
ATOM      3  C   LIG    1      -11.543  12.075  67.075  0.00  0.00    +0.280 A 
ATOM      4  C   LIG    1      -10.904  13.137  67.708  0.00  0.00    -0.150 A 
ATOM      5  C   LIG    1      -10.890  13.167  69.103  0.00  0.00    +0.480 A 
ATOM      6  N   LIG    1      -11.489  12.190  69.776  0.00  0.00    -0.620 NA
ENDROOT
BRANCH   3   7
ATOM      7  C   LIG    1      -11.585  11.996  65.594  0.00  0.00    +0.160 A 
ATOM      8  C   LIG    1      -10.455  11.587  64.892  0.00  0.00    +0.030 A 
ATOM      9  C   LIG    1      -10.510  11.517  63.509  0.00  0.00    +0.060 A 
ATOM     10  C   LIG    1      -11.695  11.862  62.876  0.00  0.00    -0.020 A 
ATOM     11  C   LIG    1      -12.779  12.260  63.637  0.00  0.00    +0.260 A 
ATOM     12  N   LIG    1      -12.701  12.311  64.950  0.00  0.00    -0.460 NA
ENDBRANCH   3   7
BRANCH   1  13
ATOM     13  N   LIG    1      -12.692  10.192  69.878  0.00  0.00    -0.700 N 
ATOM     14  H   LIG    1      -13.117   9.445  69.426  0.00  0.00    +0.420 HD
BRANCH  13  15
ATOM     15  C   LIG    1      -12.696  10.258  71.341  0.00  0.00    +0.280 C 
BRANCH  15  16
ATOM     16  C   LIG    1      -12.707   8.842  71.917  0.00  0.00    +0.020 C 
BRANCH  16  17
ATOM     17  C   LIG    1      -14.142   8.442  72.263  0.00  0.00    +0.180 C 
BRANCH  17  18
ATOM     18  O   LIG    1      -14.413   8.769  73.628  0.00  0.00    -0.580 OA
ATOM     19  H   LIG    1      -14.218   9.688  73.858  0.00  0.00    +0.380 HD
ENDBRANCH  17  18
ENDBRANCH  16  17
ENDBRANCH  15  16
ENDBRANCH  13  15
ENDBRANCH   1  13
BRANCH   5  20
ATOM     20  N   LIG    1      -10.266  14.205  69.776  0.00  0.00    -0.710 N 
ATOM     21  H   LIG    1       -9.372  14.084  70.132  0.00  0.00    +0.410 HD
BRANCH  20  22
ATOM     22  C   LIG    1      -10.957  15.485  69.951  0.00  0.00    +0.330 C 
BRANCH  22  23
ATOM     23  C   LIG    1      -11.999  15.349  71.032  0.00  0.00    -0.080 A 
ATOM     24  C   LIG    1      -13.297  15.007  70.701  0.00  0.00    +0.020 A 
ATOM     25  C   LIG    1      -14.254  14.882  71.690  0.00  0.00    +0.050 A 
ATOM     26  C   LIG    1      -13.915  15.100  73.012  0.00  0.00    +0.000 A 
ATOM     27  C   LIG    1      -12.615  15.443  73.345  0.00  0.00    +0.100 A 
ATOM     28  F   LIG    1      -12.281  15.656  74.637  0.00  0.00    -0.140 F 
ATOM     29  C   LIG    1      -11.655  15.562  72.354  0.00  0.00    +0.010 A 
ENDBRANCH  22  23
ENDBRANCH  20  22
ENDBRANCH   5  20
TORSDOF 9
ENDMDL
MODEL 2
REMARK VINA RESULT:      -8.6      4.226      8.261
REMARK                            x       y       z     vdW  Elec       q    Type
REMARK                         _______ _______ _______ _____ _____    ______ ____
ROOT
ATOM      1  C   LIG    1      -10.026  14.705  68.315  0.00  0.00    +0.610 A 
ATOM      2  N   LIG    1      -10.667  15.164  69.377  0.00  0.00    -0.600 NA
ATOM      3  C   LIG    1      -11.546  14.400  70.027  0.00  0.00    +0.280 A 
ATOM      4  C   LIG    1      -11.783  13.106  69.572  0.00  0.00    -0.150 A 
ATOM      5  C   LIG    1      -11.086  12.660  68.449  0.00  0.00    +0.480 A 
ATOM      6  N   LIG    1      -10.229  13.482  67.851  0.00  0.00    -0.620 NA
ENDROOT
BRANCH   3   7
ATOM      7  C   LIG    1      -12.261  14.922  71.218  0.00  0.00    +0.160 A 
ATOM      8  C   LIG    1      -13.653  14.918  71.244  0.00  0.00    +0.030 A 
ATOM      9  C   LIG    1      -14.307  15.408  72.362  0.00  0.00    +0.060 A 
ATOM     10  C   LIG    1      -13.545  15.888  73.417  0.00  0.00    -0.020 A 
ATOM     11  C   LIG    1      -12.165  15.863  73.323  0.00  0.00    +0.260 A 
ATOM     12  N   LIG    1      -11.569  15.386  72.250  0.00  0.00    -0.460 NA
ENDBRANCH   3   7
BRANCH   1  13
ATOM     13  N   LIG    1       -9.122  15.529  67.667  0.00  0.00    -0.700 N 
ATOM     14  H   LIG    1       -8.204  15.582  67.978  0.00  0.00    +0.420 HD
BRANCH  13  15
ATOM     15  C   LIG    1       -9.550  16.323  66.513  0.00  0.00    +0.280 C 
BRANCH  15  16
ATOM     16  C   LIG    1      -10.054  15.392  65.410  0.00  0.00    +0.020 C 
BRANCH  16  17
ATOM     17  C   LIG    1      -11.430  15.861  64.934  0.00  0.00    +0.180 C 
BRANCH  17  18
ATOM     18  O   LIG    1      -11.277  16.713  63.797  0.00  0.00    -0.580 OA
ATOM     19  H   LIG    1      -11.930  17.425  63.748  0.00  0.00    +0.380 HD
ENDBRANCH  17  18
ENDBRANCH  16  17
ENDBRANCH  15  16
ENDBRANCH  13  15
ENDBRANCH   1  13
BRANCH   5  20
ATOM     20  N   LIG    1      -11.290  11.380  67.959  0.00  0.00    -0.710 N 
ATOM     21  H   LIG    1      -12.037  10.851  68.280  0.00  0.00    +0.410 HD
BRANCH  20  22
ATOM     22  C   LIG    1      -10.376  10.825  66.958  0.00  0.00    +0.330 C 
BRANCH  22  23
ATOM     23  C   LIG    1      -10.810  11.266  65.583  0.00  0.00    -0.080 A 
ATOM     24  C   LIG    1      -11.974  11.994  65.427  0.00  0.00    +0.020 A 
ATOM     25  C   LIG    1      -12.374  12.399  64.167  0.00  0.00    +0.050 A 
ATOM     26  C   LIG    1      -11.610  12.076  63.062  0.00  0.00    +0.000 A 
ATOM     27  C   LIG    1      -10.443  11.346  63.217  0.00  0.00    +0.100 A 
ATOM     28  F   LIG    1       -9.694  11.029  62.138  0.00  0.00    -0.140 F 
ATOM     29  C   LIG    1      -10.040  10.946  64.480  0.00  0.00    +0.010 A 
ENDBRANCH  22  23
ENDBRANCH  20  22
ENDBRANCH   5  20
TORSDOF 9
ENDMDL
MODEL 3
REMARK VINA RESULT:      -8.2      2.780      5.752
REMARK                            x       y       z     vdW  Elec       q    Type
REMARK                         _______ _______ _______ _____ _____    ______ ____
ROOT
ATOM      1  C   LIG    1      -10.307  11.231  67.605  0.00  0.00    +0.610 A 
ATOM      2  N   LIG    1      -10.719  10.399  68.548  0.00  0.00    -0.600 NA
ATOM      3  C   LIG    1      -11.416  10.845  69.594  0.00  0.00    +0.280 A 
ATOM      4  C   LIG    1      -11.707  12.203  69.683  0.00  0.00    -0.150 A 
ATOM      5  C   LIG    1      -11.254  13.047  68.668  0.00  0.00    +0.480 A 
ATOM      6  N   LIG    1      -10.560  12.530  67.659  0.00  0.00    -0.620 NA
ENDROOT
BRANCH   3   7
ATOM      7  C   LIG    1      -11.875   9.906  70.647  0.00  0.00    +0.160 A 
ATOM      8  C   LIG    1      -13.156  10.034  71.175  0.00  0.00    +0.030 A 
ATOM      9  C   LIG    1      -13.571   9.150  72.158  0.00  0.00    +0.060 A 
ATOM     10  C   LIG    1      -12.687   8.167  72.580  0.00  0.00    -0.020 A 
ATOM     11  C   LIG    1      -11.428   8.099  72.011  0.00  0.00    +0.260 A 
ATOM     12  N   LIG    1      -11.062   8.949  71.074  0.00  0.00    -0.460 NA
ENDBRANCH   3   7
BRANCH   1  13
ATOM     13  N   LIG    1       -9.585  10.730  66.535  0.00  0.00    -0.700 N 
ATOM     14  H   LIG    1       -8.631  10.576  66.622  0.00  0.00    +0.420 HD
BRANCH  13  15
ATOM     15  C   LIG    1      -10.261  10.433  65.270  0.00  0.00    +0.280 C 
BRANCH  15  16
ATOM     16  C   LIG    1      -10.040  11.585  64.289  0.00  0.00    +0.020 C 
BRANCH  16  17
ATOM     17  C   LIG    1      -11.383  12.019  63.699  0.00  0.00    +0.180 C 
BRANCH  17  18
ATOM     18  O   LIG    1      -11.684  11.214  62.556  0.00  0.00    -0.580 OA
ATOM     19  H   LIG    1      -11.651  11.694  61.717  0.00  0.00    +0.380 HD
ENDBRANCH  17  18
ENDBRANCH  16  17
ENDBRANCH  15  16
ENDBRANCH  13  15
ENDBRANCH   1  13
BRANCH   5  20
ATOM     20  N   LIG    1      -11.518  14.406  68.715  0.00  0.00    -0.710 N 
ATOM     21  H   LIG    1      -12.053  14.820  68.020  0.00  0.00    +0.410 HD
BRANCH  20  22
ATOM     22  C   LIG    1      -10.991  15.218  69.815  0.00  0.00    +0.330 C 
BRANCH  22  23
ATOM     23  C   LIG    1      -11.994  15.251  70.940  0.00  0.00    -0.080 A 
ATOM     24  C   LIG    1      -11.572  15.491  72.234  0.00  0.00    +0.020 A 
ATOM     25  C   LIG    1      -12.491  15.522  73.267  0.00  0.00    +0.050 A 
ATOM     26  C   LIG    1      -13.832  15.312  73.007  0.00  0.00    +0.000 A 
ATOM     27  C   LIG    1      -14.256  15.071  71.710  0.00  0.00    +0.100 A 
ATOM     28  F   LIG    1      -15.566  14.866  71.453  0.00  0.00    -0.140 F 
ATOM     29  C   LIG    1      -13.335  15.047  70.675  0.00  0.00    +0.010 A 
ENDBRANCH  22  23
ENDBRANCH  20  22
ENDBRANCH   5  20
TORSDOF 9
ENDMDL
MODEL 4
REMARK VINA RESULT:      -8.2      4.555      6.613
REMARK                            x       y       z     vdW  Elec       q    Type
REMARK                         _______ _______ _______ _____ _____    ______ ____
ROOT
ATOM      1  C   LIG    1       -9.603  15.976  65.822  0.00  0.00    +0.610 A 
ATOM      2  N   LIG    1       -8.783  17.004  65.669  0.00  0.00    -0.600 NA
ATOM      3  C   LIG    1       -8.668  17.933  66.619  0.00  0.00    +0.280 A 
ATOM      4  C   LIG    1       -9.424  17.809  67.780  0.00  0.00    -0.150 A 
ATOM      5  C   LIG    1      -10.276  16.711  67.903  0.00  0.00    +0.480 A 
ATOM      6  N   LIG    1      -10.341  15.829  66.912  0.00  0.00    -0.620 NA
ENDROOT
BRANCH   3   7
ATOM      7  C   LIG    1       -7.747  19.083  66.439  0.00  0.00    +0.160 A 
ATOM      8  C   LIG    1       -7.568  19.993  67.476  0.00  0.00    +0.030 A 
ATOM      9  C   LIG    1       -6.705  21.061  67.295  0.00  0.00    +0.060 A 
ATOM     10  C   LIG    1       -6.051  21.183  66.077  0.00  0.00    -0.020 A 
ATOM     11  C   LIG    1       -6.277  20.241  65.089  0.00  0.00    +0.260 A 
ATOM     12  N   LIG    1       -7.098  19.232  65.292  0.00  0.00    -0.460 NA
ENDBRANCH   3   7
BRANCH   1  13
ATOM     13  N   LIG    1       -9.695  15.033  64.813  0.00  0.00    -0.700 N 
ATOM     14  H   LIG    1       -9.382  15.246  63.919  0.00  0.00    +0.420 HD
BRANCH  13  15
ATOM     15  C   LIG    1      -10.265  13.714  65.093  0.00  0.00    +0.280 C 
BRANCH  15  16
ATOM     16  C   LIG    1      -11.725  13.681  64.640  0.00  0.00    +0.020 C 
BRANCH  16  17
ATOM     17  C   LIG    1      -12.630  13.432  65.849  0.00  0.00    +0.180 C 
BRANCH  17  18
ATOM     18  O   LIG    1      -12.827  14.658  66.557  0.00  0.00    -0.580 OA
ATOM     19  H   LIG    1      -13.294  14.555  67.398  0.00  0.00    +0.380 HD
ENDBRANCH  17  18
ENDBRANCH  16  17
ENDBRANCH  15  16
ENDBRANCH  13  15
ENDBRANCH   1  13
BRANCH   5  20
ATOM     20  N   LIG    1      -11.049  16.546  69.042  0.00  0.00    -0.710 N 
ATOM     21  H   LIG    1      -11.681  17.233  69.303  0.00  0.00    +0.410 HD
BRANCH  20  22
ATOM     22  C   LIG    1      -10.910  15.332  69.851  0.00  0.00    +0.330 C 
BRANCH  22  23
ATOM     23  C   LIG    1      -11.970  15.321  70.924  0.00  0.00    -0.080 A 
ATOM     24  C   LIG    1      -13.237  14.848  70.638  0.00  0.00    +0.020 A 
ATOM     25  C   LIG    1      -14.209  14.837  71.619  0.00  0.00    +0.050 A 
ATOM     26  C   LIG    1      -13.916  15.298  72.889  0.00  0.00    +0.000 A 
ATOM     27  C   LIG    1      -12.647  15.771  73.177  0.00  0.00    +0.100 A 
ATOM     28  F   LIG    1      -12.358  16.222  74.417  0.00  0.00    -0.140 F 
ATOM     29  C   LIG    1      -11.671  15.777  72.194  0.00  0.00    +0.010 A 
ENDBRANCH  22  23
ENDBRANCH  20  22
ENDBRANCH   5  20
TORSDOF 9
ENDMDL
MODEL 5
REMARK VINA RESULT:      -8.0      4.104      8.160
REMARK                            x       y       z     vdW  Elec       q    Type
REMARK                         _______ _______ _______ _____ _____    ______ ____
ROOT
ATOM      1  C   LIG    1       -9.584  15.235  68.266  0.00  0.00    +0.610 A 
ATOM      2  N   LIG    1      -10.427  15.554  69.235  0.00  0.00    -0.600 NA
ATOM      3  C   LIG    1      -11.180  14.621  69.819  0.00  0.00    +0.280 A 
ATOM      4  C   LIG    1      -11.069  13.300  69.396  0.00  0.00    -0.150 A 
ATOM      5  C   LIG    1      -10.169  13.005  68.371  0.00  0.00    +0.480 A 
ATOM      6  N   LIG    1       -9.456  13.990  67.835  0.00  0.00    -0.620 NA
ENDROOT
BRANCH   3   7
ATOM      7  C   LIG    1      -12.124  14.987  70.905  0.00  0.00    +0.160 A 
ATOM      8  C   LIG    1      -11.638  15.551  72.081  0.00  0.00    +0.030 A 
ATOM      9  C   LIG    1      -12.530  15.888  73.085  0.00  0.00    +0.060 A 
ATOM     10  C   LIG    1      -13.880  15.647  72.878  0.00  0.00    -0.020 A 
ATOM     11  C   LIG    1      -14.293  15.084  71.684  0.00  0.00    +0.260 A 
ATOM     12  N   LIG    1      -13.424  14.779  70.744  0.00  0.00    -0.460 NA
ENDBRANCH   3   7
BRANCH   1  13
ATOM     13  N   LIG    1       -8.820  16.232  67.684  0.00  0.00    -0.700 N 
ATOM     14  H   LIG    1       -8.114  16.662  68.192  0.00  0.00    +0.420 HD
BRANCH  13  15
ATOM     15  C   LIG    1       -9.078  16.640  66.301  0.00  0.00    +0.280 C 
BRANCH  15  16
ATOM     16  C   LIG    1      -10.190  15.772  65.711  0.00  0.00    +0.020 C 
BRANCH  16  17
ATOM     17  C   LIG    1      -11.152  16.650  64.907  0.00  0.00    +0.180 C 
BRANCH  17  18
ATOM     18  O   LIG    1      -11.732  15.880  63.852  0.00  0.00    -0.580 OA
ATOM     19  H   LIG    1      -11.636  16.278  62.976  0.00  0.00    +0.380 HD
ENDBRANCH  17  18
ENDBRANCH  16  17
ENDBRANCH  15  16
ENDBRANCH  13  15
ENDBRANCH   1  13
BRANCH   5  20
ATOM     20  N   LIG    1      -10.024  11.704  67.917  0.00  0.00    -0.710 N 
ATOM     21  H   LIG    1       -9.193  11.228  68.067  0.00  0.00    +0.410 HD
BRANCH  20  22
ATOM     22  C   LIG    1      -11.127  11.048  67.210  0.00  0.00    +0.330 C 
BRANCH  22  23
ATOM     23  C   LIG    1      -10.936  11.208  65.723  0.00  0.00    -0.080 A 
ATOM     24  C   LIG    1      -10.001  10.434  65.060  0.00  0.00    +0.020 A 
ATOM     25  C   LIG    1       -9.825  10.579  63.697  0.00  0.00    +0.050 A 
ATOM     26  C   LIG    1      -10.581  11.498  62.995  0.00  0.00    +0.000 A 
ATOM     27  C   LIG    1      -11.518  12.274  63.658  0.00  0.00    +0.100 A 
ATOM     28  F   LIG    1      -12.259  13.172  62.974  0.00  0.00    -0.140 F 
ATOM     29  C   LIG    1      -11.699  12.124  65.023  0.00  0.00    +0.010 A 
ENDBRANCH  22  23
ENDBRANCH  20  22
ENDBRANCH   5  20
TORSDOF 9
ENDMDL
MODEL 6
REMARK VINA RESULT:      -7.9      4.347      7.868
REMARK                            x       y       z     vdW  Elec       q    Type
REMARK                         _______ _______ _______ _____ _____    ______ ____
ROOT
ATOM      1  C   LIG    1       -9.247  15.514  68.661  0.00  0.00    +0.610 A 
ATOM      2  N   LIG    1       -9.973  15.500  69.767  0.00  0.00    -0.600 NA
ATOM      3  C   LIG    1      -11.300  15.378  69.712  0.00  0.00    +0.280 A 
ATOM      4  C   LIG    1      -11.917  15.265  68.469  0.00  0.00    -0.150 A 
ATOM      5  C   LIG    1      -11.116  15.285  67.327  0.00  0.00    +0.480 A 
ATOM      6  N   LIG    1       -9.801  15.414  67.462  0.00  0.00    -0.620 NA
ENDROOT
BRANCH   3   7
ATOM      7  C   LIG    1      -12.107  15.364  70.957  0.00  0.00    +0.160 A 
ATOM      8  C   LIG    1      -13.402  14.854  70.935  0.00  0.00    +0.030 A 
ATOM      9  C   LIG    1      -14.144  14.846  72.105  0.00  0.00    +0.060 A 
ATOM     10  C   LIG    1      -13.563  15.352  73.259  0.00  0.00    -0.020 A 
ATOM     11  C   LIG    1      -12.271  15.843  73.208  0.00  0.00    +0.260 A 
ATOM     12  N   LIG    1      -11.587  15.833  72.083  0.00  0.00    -0.460 NA
ENDBRANCH   3   7
BRANCH   1  13
ATOM     13  N   LIG    1       -7.873  15.643  68.760  0.00  0.00    -0.700 N 
ATOM     14  H   LIG    1       -7.486  16.208  69.448  0.00  0.00    +0.420 HD
BRANCH  13  15
ATOM     15  C   LIG    1       -7.000  14.926  67.827  0.00  0.00    +0.280 C 
BRANCH  15  16
ATOM     16  C   LIG    1       -6.845  13.475  68.284  0.00  0.00    +0.020 C 
BRANCH  16  17
ATOM     17  C   LIG    1       -7.555  12.549  67.295  0.00  0.00    +0.180 C 
BRANCH  17  18
ATOM     18  O   LIG    1       -8.200  13.331  66.287  0.00  0.00    -0.580 OA
ATOM     19  H   LIG    1       -8.642  12.807  65.606  0.00  0.00    +0.380 HD
ENDBRANCH  17  18
ENDBRANCH  16  17
ENDBRANCH  15  16
ENDBRANCH  13  15
ENDBRANCH   1  13
BRANCH   5  20
ATOM     20  N   LIG    1      -11.686  15.175  66.068  0.00  0.00    -0.710 N 
ATOM     21  H   LIG    1      -11.492  15.840  65.389  0.00  0.00    +0.410 HD
BRANCH  20  22
ATOM     22  C   LIG    1      -12.581  14.056  65.764  0.00  0.00    +0.330 C 
BRANCH  22  23
ATOM     23  C   LIG    1      -11.762  12.841  65.409  0.00  0.00    -0.080 A 
ATOM     24  C   LIG    1      -11.393  11.945  66.395  0.00  0.00    +0.020 A 
ATOM     25  C   LIG    1      -10.642  10.830  66.072  0.00  0.00    +0.050 A 
ATOM     26  C   LIG    1      -10.258  10.610  64.762  0.00  0.00    +0.000 A 
ATOM     27  C   LIG    1      -10.627  11.508  63.774  0.00  0.00    +0.100 A 
ATOM     28  F   LIG    1      -10.254  11.295  62.493  0.00  0.00    -0.140 F 
ATOM     29  C   LIG    1      -11.385  12.621  64.098  0.00  0.00    +0.010 A 
ENDBRANCH  22  23
ENDBRANCH  20  22
ENDBRANCH   5  20
TORSDOF 9
ENDMDL
MODEL 7
REMARK VINA RESULT:      -7.9      3.090      5.159
REMARK                            x       y       z     vdW  Elec       q    Type
REMARK                         _______ _______ _______ _____ _____    ______ ____
ROOT
ATOM      1  C   LIG    1       -9.593  10.665  69.202  0.00  0.00    +0.610 A 
ATOM      2  N   LIG    1      -10.377   9.813  69.841  0.00  0.00    -0.600 NA
ATOM      3  C   LIG    1      -11.601  10.172  70.232  0.00  0.00    +0.280 A 
ATOM      4  C   LIG    1      -12.046  11.462  69.958  0.00  0.00    -0.150 A 
ATOM      5  C   LIG    1      -11.188  12.331  69.282  0.00  0.00    +0.480 A 
ATOM      6  N   LIG    1       -9.981  11.901  68.929  0.00  0.00    -0.620 NA
ENDROOT
BRANCH   3   7
ATOM      7  C   LIG    1      -12.475   9.210  70.949  0.00  0.00    +0.160 A 
ATOM      8  C   LIG    1      -12.184   7.850  70.907  0.00  0.00    +0.030 A 
ATOM      9  C   LIG    1      -13.008   6.964  71.581  0.00  0.00    +0.060 A 
ATOM     10  C   LIG    1      -14.097   7.471  72.274  0.00  0.00    -0.020 A 
ATOM     11  C   LIG    1      -14.326   8.835  72.273  0.00  0.00    +0.260 A 
ATOM     12  N   LIG    1      -13.523   9.655  71.628  0.00  0.00    -0.460 NA
ENDBRANCH   3   7
BRANCH   1  13
ATOM     13  N   LIG    1       -8.329  10.254  68.814  0.00  0.00    -0.700 N 
ATOM     14  H   LIG    1       -7.896  10.671  68.051  0.00  0.00    +0.420 HD
BRANCH  13  15
ATOM     15  C   LIG    1       -7.645   9.190  69.552  0.00  0.00    +0.280 C 
BRANCH  15  16
ATOM     16  C   LIG    1       -6.944   9.785  70.774  0.00  0.00    +0.020 C 
BRANCH  16  17
ATOM     17  C   LIG    1       -7.437   9.081  72.039  0.00  0.00    +0.180 C 
BRANCH  17  18
ATOM     18  O   LIG    1       -8.851   8.892  71.960  0.00  0.00    -0.580 OA
ATOM     19  H   LIG    1       -9.310   9.566  71.441  0.00  0.00    +0.380 HD
ENDBRANCH  17  18
ENDBRANCH  16  17
ENDBRANCH  15  16
ENDBRANCH  13  15
ENDBRANCH   1  13
BRANCH   5  20
ATOM     20  N   LIG    1      -11.588  13.624  68.988  0.00  0.00    -0.710 N 
ATOM     21  H   LIG    1      -12.186  13.789  68.243  0.00  0.00    +0.410 HD
BRANCH  20  22
ATOM     22  C   LIG    1      -11.106  14.743  69.803  0.00  0.00    +0.330 C 
BRANCH  22  23
ATOM     23  C   LIG    1      -12.095  15.023  70.905  0.00  0.00    -0.080 A 
ATOM     24  C   LIG    1      -11.661  15.564  72.101  0.00  0.00    +0.020 A 
ATOM     25  C   LIG    1      -12.566  15.822  73.113  0.00  0.00    +0.050 A 
ATOM     26  C   LIG    1      -13.907  15.539  72.931  0.00  0.00    +0.000 A 
ATOM     27  C   LIG    1      -14.343  14.996  71.734  0.00  0.00    +0.100 A 
ATOM     28  F   LIG    1      -15.652  14.718  71.554  0.00  0.00    -0.140 F 
ATOM     29  C   LIG    1      -13.436  14.744  70.718  0.00  0.00    +0.010 A 
ENDBRANCH  22  23
ENDBRANCH  20  22
ENDBRANCH   5  20
TORSDOF 9
ENDMDL
MODEL 8
REMARK VINA RESULT:      -7.6      3.163      5.378
REMARK                            x       y       z     vdW  Elec       q    Type
REMARK                         _______ _______ _______ _____ _____    ______ ____
ROOT
ATOM      1  C   LIG    1       -9.490   9.372  68.892  0.00  0.00    +0.610 A 
ATOM      2  N   LIG    1      -10.460   8.770  69.561  0.00  0.00    -0.600 NA
ATOM      3  C   LIG    1      -11.400   9.481  70.186  0.00  0.00    +0.280 A 
ATOM      4  C   LIG    1      -11.349  10.870  70.127  0.00  0.00    -0.150 A 
ATOM      5  C   LIG    1      -10.310  11.466  69.411  0.00  0.00    +0.480 A 
ATOM      6  N   LIG    1       -9.407  10.692  68.818  0.00  0.00    -0.620 NA
ENDROOT
BRANCH   3   7
ATOM      7  C   LIG    1      -12.485   8.799  70.935  0.00  0.00    +0.160 A 
ATOM      8  C   LIG    1      -13.279   9.527  71.815  0.00  0.00    +0.030 A 
ATOM      9  C   LIG    1      -14.289   8.878  72.507  0.00  0.00    +0.060 A 
ATOM     10  C   LIG    1      -14.466   7.518  72.295  0.00  0.00    -0.020 A 
ATOM     11  C   LIG    1      -13.640   6.857  71.405  0.00  0.00    +0.260 A 
ATOM     12  N   LIG    1      -12.692   7.501  70.756  0.00  0.00    -0.460 NA
ENDBRANCH   3   7
BRANCH   1  13
ATOM     13  N   LIG    1       -8.533   8.600  68.256  0.00  0.00    -0.700 N 
ATOM     14  H   LIG    1       -7.641   8.524  68.633  0.00  0.00    +0.420 HD
BRANCH  13  15
ATOM     15  C   LIG    1       -8.864   7.898  67.014  0.00  0.00    +0.280 C 
BRANCH  15  16
ATOM     16  C   LIG    1       -9.466   6.531  67.344  0.00  0.00    +0.020 C 
BRANCH  16  17
ATOM     17  C   LIG    1      -10.950   6.524  66.976  0.00  0.00    +0.180 C 
BRANCH  17  18
ATOM     18  O   LIG    1      -11.737   6.618  68.166  0.00  0.00    -0.580 OA
ATOM     19  H   LIG    1      -12.508   7.196  68.084  0.00  0.00    +0.380 HD
ENDBRANCH  17  18
ENDBRANCH  16  17
ENDBRANCH  15  16
ENDBRANCH  13  15
ENDBRANCH   1  13
BRANCH   5  20
ATOM     20  N   LIG    1      -10.217  12.846  69.324  0.00  0.00    -0.710 N 
ATOM     21  H   LIG    1       -9.356  13.281  69.416  0.00  0.00    +0.410 HD
BRANCH  20  22
ATOM     22  C   LIG    1      -11.422  13.647  69.094  0.00  0.00    +0.330 C 
BRANCH  22  23
ATOM     23  C   LIG    1      -11.961  14.134  70.414  0.00  0.00    -0.080 A 
ATOM     24  C   LIG    1      -11.391  15.233  71.030  0.00  0.00    +0.020 A 
ATOM     25  C   LIG    1      -11.884  15.681  72.241  0.00  0.00    +0.050 A 
ATOM     26  C   LIG    1      -12.948  15.031  72.838  0.00  0.00    +0.000 A 
ATOM     27  C   LIG    1      -13.520  13.930  72.223  0.00  0.00    +0.100 A 
ATOM     28  F   LIG    1      -14.559  13.293  72.805  0.00  0.00    -0.140 F 
ATOM     29  C   LIG    1      -13.029  13.485  71.006  0.00  0.00    +0.010 A 
ENDBRANCH  22  23
ENDBRANCH  20  22
ENDBRANCH   5  20
TORSDOF 9
ENDMDL
####
 6lu7_pro.pdbqt&&&&ZINC000329023044.pdbqt
MODEL 1
REMARK VINA RESULT:     -10.5      0.000      0.000
REMARK                            x       y       z     vdW  Elec       q    Type
REMARK                         _______ _______ _______ _____ _____    ______ ____
ROOT
ATOM      1  C   LIG    1      -12.101  11.144  69.096  0.00  0.00    +0.610 A 
ATOM      2  N   LIG    1      -12.068  11.050  67.776  0.00  0.00    -0.600 NA
ATOM      3  C   LIG    1      -11.451  11.976  67.040  0.00  0.00    +0.280 A 
ATOM      4  C   LIG    1      -10.837  13.048  67.680  0.00  0.00    -0.190 A 
ATOM      5  C   LIG    1      -10.895  13.111  69.073  0.00  0.00    +0.480 A 
ATOM      6  N   LIG    1      -11.533  12.154  69.737  0.00  0.00    -0.620 NA
ENDROOT
BRANCH   3   7
ATOM      7  C   LIG    1      -11.419  11.863  65.561  0.00  0.00    -0.010 A 
ATOM      8  C   LIG    1      -12.419  12.441  64.776  0.00  0.00    -0.010 A 
ATOM      9  C   LIG    1      -12.352  12.312  63.403  0.00  0.00    +0.260 A 
ATOM     10  N   LIG    1      -11.360  11.656  62.834  0.00  0.00    -0.480 NA
ATOM     11  C   LIG    1      -10.396  11.096  63.538  0.00  0.00    +0.250 A 
ATOM     12  C   LIG    1      -10.384  11.181  64.915  0.00  0.00    +0.020 A 
ENDBRANCH   3   7
BRANCH   1  13
ATOM     13  N   LIG    1      -12.752  10.164  69.824  0.00  0.00    -0.700 N 
ATOM     14  H   LIG    1      -13.159   9.410  69.368  0.00  0.00    +0.420 HD
BRANCH  13  15
ATOM     15  C   LIG    1      -12.828  10.263  71.283  0.00  0.00    +0.280 C 
BRANCH  15  16
ATOM     16  C   LIG    1      -12.745   8.865  71.896  0.00  0.00    +0.020 C 
BRANCH  16  17
ATOM     17  C   LIG    1      -14.149   8.388  72.274  0.00  0.00    +0.180 C 
BRANCH  17  18
ATOM     18  O   LIG    1      -14.430   8.754  73.626  0.00  0.00    -0.570 OA
ATOM     19  H   LIG    1      -14.708   8.015  74.184  0.00  0.00    +0.380 HD
ENDBRANCH  17  18
ENDBRANCH  16  17
ENDBRANCH  15  16
ENDBRANCH  13  15
ENDBRANCH   1  13
BRANCH   5  20
ATOM     20  N   LIG    1      -10.299  14.161  69.754  0.00  0.00    -0.710 N 
ATOM     21  H   LIG    1       -9.416  14.051  70.139  0.00  0.00    +0.410 HD
BRANCH  20  22
ATOM     22  C   LIG    1      -11.003  15.439  69.889  0.00  0.00    +0.330 C 
BRANCH  22  23
ATOM     23  C   LIG    1      -12.019  15.337  70.998  0.00  0.00    -0.080 A 
ATOM     24  C   LIG    1      -11.625  15.499  72.313  0.00  0.00    +0.020 A 
ATOM     25  C   LIG    1      -12.556  15.405  73.330  0.00  0.00    +0.050 A 
ATOM     26  C   LIG    1      -13.881  15.150  73.034  0.00  0.00    +0.000 A 
ATOM     27  C   LIG    1      -14.277  14.990  71.717  0.00  0.00    +0.100 A 
ATOM     28  F   LIG    1      -15.573  14.740  71.426  0.00  0.00    -0.140 F 
ATOM     29  C   LIG    1      -13.345  15.089  70.698  0.00  0.00    +0.010 A 
ENDBRANCH  22  23
ENDBRANCH  20  22
ENDBRANCH   5  20
TORSDOF 9
ENDMDL
MODEL 2
REMARK VINA RESULT:     -10.2      1.018      1.386
REMARK                            x       y       z     vdW  Elec       q    Type
REMARK                         _______ _______ _______ _____ _____    ______ ____
ROOT
ATOM      1  C   LIG    1      -11.688  10.849  69.054  0.00  0.00    +0.610 A 
ATOM      2  N   LIG    1      -11.733  10.834  67.731  0.00  0.00    -0.600 NA
ATOM      3  C   LIG    1      -11.347  11.897  67.024  0.00  0.00    +0.280 A 
ATOM      4  C   LIG    1      -10.894  13.028  67.696  0.00  0.00    -0.190 A 
ATOM      5  C   LIG    1      -10.863  13.003  69.091  0.00  0.00    +0.480 A 
ATOM      6  N   LIG    1      -11.268  11.909  69.727  0.00  0.00    -0.620 NA
ENDROOT
BRANCH   3   7
ATOM      7  C   LIG    1      -11.401  11.873  65.541  0.00  0.00    -0.010 A 
ATOM      8  C   LIG    1      -12.463  12.464  64.852  0.00  0.00    -0.010 A 
ATOM      9  C   LIG    1      -12.474  12.419  63.472  0.00  0.00    +0.260 A 
ATOM     10  N   LIG    1      -11.499  11.830  62.807  0.00  0.00    -0.480 NA
ATOM     11  C   LIG    1      -10.478  11.262  63.418  0.00  0.00    +0.250 A 
ATOM     12  C   LIG    1      -10.386  11.266  64.796  0.00  0.00    +0.020 A 
ENDBRANCH   3   7
BRANCH   1  13
ATOM     13  N   LIG    1      -12.097   9.726  69.752  0.00  0.00    -0.700 N 
ATOM     14  H   LIG    1      -12.446   8.956  69.274  0.00  0.00    +0.420 HD
BRANCH  13  15
ATOM     15  C   LIG    1      -12.007   9.699  71.214  0.00  0.00    +0.280 C 
BRANCH  15  16
ATOM     16  C   LIG    1      -13.376  10.015  71.817  0.00  0.00    +0.020 C 
BRANCH  16  17
ATOM     17  C   LIG    1      -14.052   8.716  72.259  0.00  0.00    +0.180 C 
BRANCH  17  18
ATOM     18  O   LIG    1      -14.314   8.767  73.663  0.00  0.00    -0.570 OA
ATOM     19  H   LIG    1      -14.259   7.909  74.104  0.00  0.00    +0.380 HD
ENDBRANCH  17  18
ENDBRANCH  16  17
ENDBRANCH  15  16
ENDBRANCH  13  15
ENDBRANCH   1  13
BRANCH   5  20
ATOM     20  N   LIG    1      -10.420  14.107  69.803  0.00  0.00    -0.710 N 
ATOM     21  H   LIG    1       -9.588  14.062  70.299  0.00  0.00    +0.410 HD
BRANCH  20  22
ATOM     22  C   LIG    1      -11.209  15.342  69.804  0.00  0.00    +0.330 C 
BRANCH  22  23
ATOM     23  C   LIG    1      -12.167  15.324  70.968  0.00  0.00    -0.080 A 
ATOM     24  C   LIG    1      -13.474  14.916  70.781  0.00  0.00    +0.020 A 
ATOM     25  C   LIG    1      -14.353  14.901  71.848  0.00  0.00    +0.050 A 
ATOM     26  C   LIG    1      -13.926  15.293  73.102  0.00  0.00    +0.000 A 
ATOM     27  C   LIG    1      -12.616  15.701  73.290  0.00  0.00    +0.100 A 
ATOM     28  F   LIG    1      -12.198  16.085  74.516  0.00  0.00    -0.140 F 
ATOM     29  C   LIG    1      -11.735  15.712  72.223  0.00  0.00    +0.010 A 
ENDBRANCH  22  23
ENDBRANCH  20  22
ENDBRANCH   5  20
TORSDOF 9
ENDMDL
MODEL 3
REMARK VINA RESULT:      -8.5      4.065      8.177
REMARK                            x       y       z     vdW  Elec       q    Type
REMARK                         _______ _______ _______ _____ _____    ______ ____
ROOT
ATOM      1  C   LIG    1      -10.016  14.805  68.352  0.00  0.00    +0.610 A 
ATOM      2  N   LIG    1      -10.715  15.249  69.384  0.00  0.00    -0.600 NA
ATOM      3  C   LIG    1      -11.579  14.454  70.016  0.00  0.00    +0.280 A 
ATOM      4  C   LIG    1      -11.738  13.144  69.577  0.00  0.00    -0.190 A 
ATOM      5  C   LIG    1      -10.982  12.713  68.485  0.00  0.00    +0.480 A 
ATOM      6  N   LIG    1      -10.145  13.566  67.903  0.00  0.00    -0.620 NA
ENDROOT
BRANCH   3   7
ATOM      7  C   LIG    1      -12.360  14.961  71.172  0.00  0.00    -0.010 A 
ATOM      8  C   LIG    1      -13.756  14.920  71.168  0.00  0.00    -0.010 A 
ATOM      9  C   LIG    1      -14.444  15.402  72.264  0.00  0.00    +0.260 A 
ATOM     10  N   LIG    1      -13.799  15.893  73.304  0.00  0.00    -0.480 NA
ATOM     11  C   LIG    1      -12.482  15.949  73.349  0.00  0.00    +0.250 A 
ATOM     12  C   LIG    1      -11.718  15.484  72.298  0.00  0.00    +0.020 A 
ENDBRANCH   3   7
BRANCH   1  13
ATOM     13  N   LIG    1       -9.130  15.661  67.721  0.00  0.00    -0.700 N 
ATOM     14  H   LIG    1       -8.657  16.335  68.235  0.00  0.00    +0.420 HD
BRANCH  13  15
ATOM     15  C   LIG    1       -8.907  15.551  66.278  0.00  0.00    +0.280 C 
BRANCH  15  16
ATOM     16  C   LIG    1      -10.251  15.424  65.560  0.00  0.00    +0.020 C 
BRANCH  16  17
ATOM     17  C   LIG    1      -10.706  16.803  65.079  0.00  0.00    +0.180 C 
BRANCH  17  18
ATOM     18  O   LIG    1      -11.299  16.685  63.784  0.00  0.00    -0.570 OA
ATOM     19  H   LIG    1      -12.111  17.198  63.675  0.00  0.00    +0.380 HD
ENDBRANCH  17  18
ENDBRANCH  16  17
ENDBRANCH  15  16
ENDBRANCH  13  15
ENDBRANCH   1  13
BRANCH   5  20
ATOM     20  N   LIG    1      -11.107  11.417  68.012  0.00  0.00    -0.710 N 
ATOM     21  H   LIG    1      -11.792  10.833  68.373  0.00  0.00    +0.410 HD
BRANCH  20  22
ATOM     22  C   LIG    1      -10.207  10.930  66.964  0.00  0.00    +0.330 C 
BRANCH  22  23
ATOM     23  C   LIG    1      -10.733  11.350  65.615  0.00  0.00    -0.080 A 
ATOM     24  C   LIG    1      -11.903  12.081  65.527  0.00  0.00    +0.020 A 
ATOM     25  C   LIG    1      -12.386  12.466  64.290  0.00  0.00    +0.050 A 
ATOM     26  C   LIG    1      -11.700  12.122  63.141  0.00  0.00    +0.000 A 
ATOM     27  C   LIG    1      -10.527  11.391  63.229  0.00  0.00    +0.100 A 
ATOM     28  F   LIG    1       -9.856  11.053  62.106  0.00  0.00    -0.140 F 
ATOM     29  C   LIG    1      -10.041  11.010  64.467  0.00  0.00    +0.010 A 
ENDBRANCH  22  23
ENDBRANCH  20  22
ENDBRANCH   5  20
TORSDOF 9
ENDMDL
MODEL 4
REMARK VINA RESULT:      -8.2      4.572      6.465
REMARK                            x       y       z     vdW  Elec       q    Type
REMARK                         _______ _______ _______ _____ _____    ______ ____
ROOT
ATOM      1  C   LIG    1       -9.194  16.529  66.247  0.00  0.00    +0.610 A 
ATOM      2  N   LIG    1       -9.474  15.540  65.413  0.00  0.00    -0.600 NA
ATOM      3  C   LIG    1      -10.424  14.651  65.704  0.00  0.00    +0.280 A 
ATOM      4  C   LIG    1      -11.123  14.775  66.902  0.00  0.00    -0.190 A 
ATOM      5  C   LIG    1      -10.797  15.831  67.753  0.00  0.00    +0.480 A 
ATOM      6  N   LIG    1       -9.834  16.675  67.397  0.00  0.00    -0.620 NA
ENDROOT
BRANCH   3   7
ATOM      7  C   LIG    1      -10.733  13.545  64.764  0.00  0.00    -0.010 A 
ATOM      8  C   LIG    1      -12.013  13.397  64.225  0.00  0.00    -0.010 A 
ATOM      9  C   LIG    1      -12.257  12.354  63.354  0.00  0.00    +0.260 A 
ATOM     10  N   LIG    1      -11.301  11.505  63.031  0.00  0.00    -0.480 NA
ATOM     11  C   LIG    1      -10.079  11.609  63.517  0.00  0.00    +0.250 A 
ATOM     12  C   LIG    1       -9.748  12.626  64.389  0.00  0.00    +0.020 A 
ENDBRANCH   3   7
BRANCH   1  13
ATOM     13  N   LIG    1       -8.201  17.432  65.909  0.00  0.00    -0.700 N 
ATOM     14  H   LIG    1       -7.458  17.151  65.351  0.00  0.00    +0.420 HD
BRANCH  13  15
ATOM     15  C   LIG    1       -8.268  18.812  66.396  0.00  0.00    +0.280 C 
BRANCH  15  16
ATOM     16  C   LIG    1       -6.964  19.536  66.062  0.00  0.00    +0.020 C 
BRANCH  16  17
ATOM     17  C   LIG    1       -6.611  20.502  67.195  0.00  0.00    +0.180 C 
BRANCH  17  18
ATOM     18  O   LIG    1       -6.676  21.846  66.713  0.00  0.00    -0.570 OA
ATOM     19  H   LIG    1       -6.350  22.505  67.342  0.00  0.00    +0.380 HD
ENDBRANCH  17  18
ENDBRANCH  16  17
ENDBRANCH  15  16
ENDBRANCH  13  15
ENDBRANCH   1  13
BRANCH   5  20
ATOM     20  N   LIG    1      -11.465  15.994  68.957  0.00  0.00    -0.710 N 
ATOM     21  H   LIG    1      -12.248  16.564  69.003  0.00  0.00    +0.410 HD
BRANCH  20  22
ATOM     22  C   LIG    1      -10.988  15.305  70.158  0.00  0.00    +0.330 C 
BRANCH  22  23
ATOM     23  C   LIG    1      -12.052  15.359  71.224  0.00  0.00    -0.080 A 
ATOM     24  C   LIG    1      -13.340  14.946  70.936  0.00  0.00    +0.020 A 
ATOM     25  C   LIG    1      -14.317  14.996  71.913  0.00  0.00    +0.050 A 
ATOM     26  C   LIG    1      -14.007  15.458  73.177  0.00  0.00    +0.000 A 
ATOM     27  C   LIG    1      -12.718  15.871  73.466  0.00  0.00    +0.100 A 
ATOM     28  F   LIG    1      -12.416  16.325  74.703  0.00  0.00    -0.140 F 
ATOM     29  C   LIG    1      -11.739  15.817  72.490  0.00  0.00    +0.010 A 
ENDBRANCH  22  23
ENDBRANCH  20  22
ENDBRANCH   5  20
TORSDOF 9
ENDMDL
MODEL 5
REMARK VINA RESULT:      -8.1      3.313      5.425
REMARK                            x       y       z     vdW  Elec       q    Type
REMARK                         _______ _______ _______ _____ _____    ______ ____
ROOT
ATOM      1  C   LIG    1       -9.503  10.608  69.550  0.00  0.00    +0.610 A 
ATOM      2  N   LIG    1      -10.318   9.752  70.145  0.00  0.00    -0.600 NA
ATOM      3  C   LIG    1      -11.591  10.073  70.381  0.00  0.00    +0.280 A 
ATOM      4  C   LIG    1      -12.056  11.326  69.991  0.00  0.00    -0.190 A 
ATOM      5  C   LIG    1      -11.164  12.199  69.367  0.00  0.00    +0.480 A 
ATOM      6  N   LIG    1       -9.909  11.810  69.171  0.00  0.00    -0.620 NA
ENDROOT
BRANCH   3   7
ATOM      7  C   LIG    1      -12.499   9.108  71.049  0.00  0.00    -0.010 A 
ATOM      8  C   LIG    1      -12.295   7.731  70.929  0.00  0.00    -0.010 A 
ATOM      9  C   LIG    1      -13.164   6.867  71.566  0.00  0.00    +0.260 A 
ATOM     10  N   LIG    1      -14.172   7.327  72.280  0.00  0.00    -0.480 NA
ATOM     11  C   LIG    1      -14.400   8.619  72.420  0.00  0.00    +0.250 A 
ATOM     12  C   LIG    1      -13.577   9.551  71.820  0.00  0.00    +0.020 A 
ENDBRANCH   3   7
BRANCH   1  13
ATOM     13  N   LIG    1       -8.189  10.238  69.324  0.00  0.00    -0.700 N 
ATOM     14  H   LIG    1       -7.645  10.739  68.695  0.00  0.00    +0.420 HD
BRANCH  13  15
ATOM     15  C   LIG    1       -7.618   9.090  70.032  0.00  0.00    +0.280 C 
BRANCH  15  16
ATOM     16  C   LIG    1       -6.878   9.575  71.280  0.00  0.00    +0.020 C 
BRANCH  16  17
ATOM     17  C   LIG    1       -5.893  10.679  70.893  0.00  0.00    +0.180 C 
BRANCH  17  18
ATOM     18  O   LIG    1       -6.594  11.917  70.754  0.00  0.00    -0.570 OA
ATOM     19  H   LIG    1       -7.431  11.951  71.236  0.00  0.00    +0.380 HD
ENDBRANCH  17  18
ENDBRANCH  16  17
ENDBRANCH  15  16
ENDBRANCH  13  15
ENDBRANCH   1  13
BRANCH   5  20
ATOM     20  N   LIG    1      -11.581  13.457  68.963  0.00  0.00    -0.710 N 
ATOM     21  H   LIG    1      -12.176  13.550  68.203  0.00  0.00    +0.410 HD
BRANCH  20  22
ATOM     22  C   LIG    1      -11.125  14.647  69.685  0.00  0.00    +0.330 C 
BRANCH  22  23
ATOM     23  C   LIG    1      -12.082  14.949  70.811  0.00  0.00    -0.080 A 
ATOM     24  C   LIG    1      -11.597  15.371  72.035  0.00  0.00    +0.020 A 
ATOM     25  C   LIG    1      -12.474  15.647  73.068  0.00  0.00    +0.050 A 
ATOM     26  C   LIG    1      -13.835  15.501  72.877  0.00  0.00    +0.000 A 
ATOM     27  C   LIG    1      -14.320  15.079  71.652  0.00  0.00    +0.100 A 
ATOM     28  F   LIG    1      -15.651  14.936  71.466  0.00  0.00    -0.140 F 
ATOM     29  C   LIG    1      -13.443  14.807  70.616  0.00  0.00    +0.010 A 
ENDBRANCH  22  23
ENDBRANCH  20  22
ENDBRANCH   5  20
TORSDOF 9
ENDMDL
MODEL 6
REMARK VINA RESULT:      -7.9      4.141      7.597
REMARK                            x       y       z     vdW  Elec       q    Type
REMARK                         _______ _______ _______ _____ _____    ______ ____
ROOT
ATOM      1  C   LIG    1      -12.025  13.673  67.307  0.00  0.00    +0.610 A 
ATOM      2  N   LIG    1      -12.274  14.352  68.416  0.00  0.00    -0.600 NA
ATOM      3  C   LIG    1      -12.340  13.732  69.595  0.00  0.00    +0.280 A 
ATOM      4  C   LIG    1      -12.141  12.355  69.646  0.00  0.00    -0.190 A 
ATOM      5  C   LIG    1      -11.881  11.677  68.455  0.00  0.00    +0.480 A 
ATOM      6  N   LIG    1      -11.837  12.363  67.318  0.00  0.00    -0.620 NA
ENDROOT
BRANCH   3   7
ATOM      7  C   LIG    1      -12.620  14.499  70.833  0.00  0.00    -0.010 A 
ATOM      8  C   LIG    1      -13.931  14.696  71.274  0.00  0.00    -0.010 A 
ATOM      9  C   LIG    1      -14.148  15.417  72.431  0.00  0.00    +0.260 A 
ATOM     10  N   LIG    1      -13.137  15.913  73.118  0.00  0.00    -0.480 NA
ATOM     11  C   LIG    1      -11.885  15.750  72.738  0.00  0.00    +0.250 A 
ATOM     12  C   LIG    1      -11.580  15.038  71.595  0.00  0.00    +0.020 A 
ENDBRANCH   3   7
BRANCH   1  13
ATOM     13  N   LIG    1      -11.965  14.353  66.103  0.00  0.00    -0.700 N 
ATOM     14  H   LIG    1      -12.703  14.921  65.828  0.00  0.00    +0.420 HD
BRANCH  13  15
ATOM     15  C   LIG    1      -10.788  14.214  65.241  0.00  0.00    +0.280 C 
BRANCH  15  16
ATOM     16  C   LIG    1       -9.976  15.509  65.273  0.00  0.00    +0.020 C 
BRANCH  16  17
ATOM     17  C   LIG    1      -10.897  16.698  64.995  0.00  0.00    +0.180 C 
BRANCH  17  18
ATOM     18  O   LIG    1      -11.671  16.438  63.822  0.00  0.00    -0.570 OA
ATOM     19  H   LIG    1      -11.645  17.150  63.168  0.00  0.00    +0.380 HD
ENDBRANCH  17  18
ENDBRANCH  16  17
ENDBRANCH  15  16
ENDBRANCH  13  15
ENDBRANCH   1  13
BRANCH   5  20
ATOM     20  N   LIG    1      -11.679  10.306  68.457  0.00  0.00    -0.710 N 
ATOM     21  H   LIG    1      -12.313   9.723  68.901  0.00  0.00    +0.410 HD
BRANCH  20  22
ATOM     22  C   LIG    1      -10.506   9.738  67.787  0.00  0.00    +0.330 C 
BRANCH  22  23
ATOM     23  C   LIG    1       -9.258  10.144  68.529  0.00  0.00    -0.080 A 
ATOM     24  C   LIG    1       -8.391  11.064  67.971  0.00  0.00    +0.020 A 
ATOM     25  C   LIG    1       -7.246  11.436  68.650  0.00  0.00    +0.050 A 
ATOM     26  C   LIG    1       -6.967  10.888  69.887  0.00  0.00    +0.000 A 
ATOM     27  C   LIG    1       -7.836   9.967  70.447  0.00  0.00    +0.100 A 
ATOM     28  F   LIG    1       -7.563   9.431  71.657  0.00  0.00    -0.140 F 
ATOM     29  C   LIG    1       -8.985   9.599  69.769  0.00  0.00    +0.010 A 
ENDBRANCH  22  23
ENDBRANCH  20  22
ENDBRANCH   5  20
TORSDOF 9
ENDMDL
MODEL 7
REMARK VINA RESULT:      -7.8      2.499      3.468
REMARK                            x       y       z     vdW  Elec       q    Type
REMARK                         _______ _______ _______ _____ _____    ______ ____
ROOT
ATOM      1  C   LIG    1      -12.032  11.175  69.216  0.00  0.00    +0.610 A 
ATOM      2  N   LIG    1      -11.994  11.061  67.898  0.00  0.00    -0.600 NA
ATOM      3  C   LIG    1      -11.534  12.057  67.140  0.00  0.00    +0.280 A 
ATOM      4  C   LIG    1      -11.092  13.225  67.754  0.00  0.00    -0.190 A 
ATOM      5  C   LIG    1      -11.149  13.305  69.146  0.00  0.00    +0.480 A 
ATOM      6  N   LIG    1      -11.624  12.273  69.834  0.00  0.00    -0.620 NA
ENDROOT
BRANCH   3   7
ATOM      7  C   LIG    1      -11.495  11.922  65.663  0.00  0.00    -0.010 A 
ATOM      8  C   LIG    1      -10.456  11.234  65.033  0.00  0.00    -0.010 A 
ATOM      9  C   LIG    1      -10.457  11.132  63.656  0.00  0.00    +0.260 A 
ATOM     10  N   LIG    1      -11.424  11.672  62.939  0.00  0.00    -0.480 NA
ATOM     11  C   LIG    1      -12.423  12.329  63.494  0.00  0.00    +0.250 A 
ATOM     12  C   LIG    1      -12.501  12.474  64.865  0.00  0.00    +0.020 A 
ENDBRANCH   3   7
BRANCH   1  13
ATOM     13  N   LIG    1      -12.516  10.118  69.968  0.00  0.00    -0.700 N 
ATOM     14  H   LIG    1      -13.472   9.958  70.023  0.00  0.00    +0.420 HD
BRANCH  13  15
ATOM     15  C   LIG    1      -11.586   9.242  70.684  0.00  0.00    +0.280 C 
BRANCH  15  16
ATOM     16  C   LIG    1      -12.257   8.711  71.952  0.00  0.00    +0.020 C 
BRANCH  16  17
ATOM     17  C   LIG    1      -13.634   9.357  72.110  0.00  0.00    +0.180 C 
BRANCH  17  18
ATOM     18  O   LIG    1      -14.243   8.894  73.317  0.00  0.00    -0.570 OA
ATOM     19  H   LIG    1      -14.401   7.940  73.337  0.00  0.00    +0.380 HD
ENDBRANCH  17  18
ENDBRANCH  16  17
ENDBRANCH  15  16
ENDBRANCH  13  15
ENDBRANCH   1  13
BRANCH   5  20
ATOM     20  N   LIG    1      -10.721  14.449  69.801  0.00  0.00    -0.710 N 
ATOM     21  H   LIG    1      -11.271  14.845  70.494  0.00  0.00    +0.410 HD
BRANCH  20  22
ATOM     22  C   LIG    1       -9.435  15.057  69.448  0.00  0.00    +0.330 C 
BRANCH  22  23
ATOM     23  C   LIG    1       -9.667  16.203  68.496  0.00  0.00    -0.080 A 
ATOM     24  C   LIG    1       -9.367  16.056  67.154  0.00  0.00    +0.020 A 
ATOM     25  C   LIG    1       -9.579  17.106  66.280  0.00  0.00    +0.050 A 
ATOM     26  C   LIG    1      -10.089  18.302  66.747  0.00  0.00    +0.000 A 
ATOM     27  C   LIG    1      -10.390  18.449  68.090  0.00  0.00    +0.100 A 
ATOM     28  F   LIG    1      -10.889  19.619  68.546  0.00  0.00    -0.140 F 
ATOM     29  C   LIG    1      -10.183  17.396  68.964  0.00  0.00    +0.010 A 
ENDBRANCH  22  23
ENDBRANCH  20  22
ENDBRANCH   5  20
TORSDOF 9
ENDMDL
MODEL 8
REMARK VINA RESULT:      -7.8      3.121      5.448
REMARK                            x       y       z     vdW  Elec       q    Type
REMARK                         _______ _______ _______ _____ _____    ______ ____
ROOT
ATOM      1  C   LIG    1       -9.362  11.097  68.949  0.00  0.00    +0.610 A 
ATOM      2  N   LIG    1      -10.081  10.244  69.662  0.00  0.00    -0.600 NA
ATOM      3  C   LIG    1      -11.291  10.580  70.110  0.00  0.00    +0.280 A 
ATOM      4  C   LIG    1      -11.794  11.844  69.817  0.00  0.00    -0.190 A 
ATOM      5  C   LIG    1      -11.005  12.713  69.063  0.00  0.00    +0.480 A 
ATOM      6  N   LIG    1       -9.806  12.310  68.656  0.00  0.00    -0.620 NA
ENDROOT
BRANCH   3   7
ATOM      7  C   LIG    1      -12.090   9.618  70.909  0.00  0.00    -0.010 A 
ATOM      8  C   LIG    1      -13.138  10.058  71.722  0.00  0.00    -0.010 A 
ATOM      9  C   LIG    1      -13.856   9.131  72.450  0.00  0.00    +0.260 A 
ATOM     10  N   LIG    1      -13.564   7.846  72.383  0.00  0.00    -0.480 NA
ATOM     11  C   LIG    1      -12.584   7.389  71.628  0.00  0.00    +0.250 A 
ATOM     12  C   LIG    1      -11.820   8.248  70.864  0.00  0.00    +0.020 A 
ENDBRANCH   3   7
BRANCH   1  13
ATOM     13  N   LIG    1       -8.110  10.712  68.502  0.00  0.00    -0.700 N 
ATOM     14  H   LIG    1       -7.327  11.232  68.743  0.00  0.00    +0.420 HD
BRANCH  13  15
ATOM     15  C   LIG    1       -7.966   9.519  67.664  0.00  0.00    +0.280 C 
BRANCH  15  16
ATOM     16  C   LIG    1       -8.652   9.754  66.318  0.00  0.00    +0.020 C 
BRANCH  16  17
ATOM     17  C   LIG    1       -7.892  10.828  65.538  0.00  0.00    +0.180 C 
BRANCH  17  18
ATOM     18  O   LIG    1       -8.215  12.118  66.062  0.00  0.00    -0.570 OA
ATOM     19  H   LIG    1       -7.846  12.853  65.554  0.00  0.00    +0.380 HD
ENDBRANCH  17  18
ENDBRANCH  16  17
ENDBRANCH  15  16
ENDBRANCH  13  15
ENDBRANCH   1  13
BRANCH   5  20
ATOM     20  N   LIG    1      -11.463  13.983  68.747  0.00  0.00    -0.710 N 
ATOM     21  H   LIG    1      -12.023  14.116  67.967  0.00  0.00    +0.410 HD
BRANCH  20  22
ATOM     22  C   LIG    1      -11.104  15.122  69.595  0.00  0.00    +0.330 C 
BRANCH  22  23
ATOM     23  C   LIG    1      -12.039  15.183  70.776  0.00  0.00    -0.080 A 
ATOM     24  C   LIG    1      -11.542  15.461  72.036  0.00  0.00    +0.020 A 
ATOM     25  C   LIG    1      -12.398  15.517  73.120  0.00  0.00    +0.050 A 
ATOM     26  C   LIG    1      -13.751  15.295  72.945  0.00  0.00    +0.000 A 
ATOM     27  C   LIG    1      -14.249  15.017  71.684  0.00  0.00    +0.100 A 
ATOM     28  F   LIG    1      -15.571  14.799  71.513  0.00  0.00    -0.140 F 
ATOM     29  C   LIG    1      -13.392  14.966  70.598  0.00  0.00    +0.010 A 
ENDBRANCH  22  23
ENDBRANCH  20  22
ENDBRANCH   5  20
TORSDOF 9
ENDMDL
MODEL 9
REMARK VINA RESULT:      -7.6      3.603      4.676
REMARK                            x       y       z     vdW  Elec       q    Type
REMARK                         _______ _______ _______ _____ _____    ______ ____
ROOT
ATOM      1  C   LIG    1       -7.654  13.296  67.276  0.00  0.00    +0.610 A 
ATOM      2  N   LIG    1       -8.467  12.927  66.299  0.00  0.00    -0.600 NA
ATOM      3  C   LIG    1       -9.787  13.074  66.417  0.00  0.00    +0.280 A 
ATOM      4  C   LIG    1      -10.303  13.623  67.587  0.00  0.00    -0.190 A 
ATOM      5  C   LIG    1       -9.413  13.999  68.594  0.00  0.00    +0.480 A 
ATOM      6  N   LIG    1       -8.110  13.816  68.405  0.00  0.00    -0.620 NA
ENDROOT
BRANCH   3   7
ATOM      7  C   LIG    1      -10.692  12.658  65.317  0.00  0.00    -0.010 A 
ATOM      8  C   LIG    1      -12.078  12.782  65.443  0.00  0.00    -0.010 A 
ATOM      9  C   LIG    1      -12.884  12.382  64.396  0.00  0.00    +0.260 A 
ATOM     10  N   LIG    1      -12.361  11.892  63.289  0.00  0.00    -0.480 NA
ATOM     11  C   LIG    1      -11.058  11.759  63.129  0.00  0.00    +0.250 A 
ATOM     12  C   LIG    1      -10.181  12.138  64.125  0.00  0.00    +0.020 A 
ENDBRANCH   3   7
BRANCH   1  13
ATOM     13  N   LIG    1       -6.289  13.127  67.115  0.00  0.00    -0.700 N 
ATOM     14  H   LIG    1       -5.787  13.738  66.553  0.00  0.00    +0.420 HD
BRANCH  13  15
ATOM     15  C   LIG    1       -5.603  12.024  67.792  0.00  0.00    +0.280 C 
BRANCH  15  16
ATOM     16  C   LIG    1       -6.199  10.692  67.335  0.00  0.00    +0.020 C 
BRANCH  16  17
ATOM     17  C   LIG    1       -5.839  10.447  65.869  0.00  0.00    +0.180 C 
BRANCH  17  18
ATOM     18  O   LIG    1       -6.727  11.189  65.029  0.00  0.00    -0.570 OA
ATOM     19  H   LIG    1       -6.680  12.146  65.156  0.00  0.00    +0.380 HD
ENDBRANCH  17  18
ENDBRANCH  16  17
ENDBRANCH  15  16
ENDBRANCH  13  15
ENDBRANCH   1  13
BRANCH   5  20
ATOM     20  N   LIG    1       -9.881  14.548  69.776  0.00  0.00    -0.710 N 
ATOM     21  H   LIG    1       -9.534  14.237  70.627  0.00  0.00    +0.410 HD
BRANCH  20  22
ATOM     22  C   LIG    1      -10.898  15.602  69.742  0.00  0.00    +0.330 C 
BRANCH  22  23
ATOM     23  C   LIG    1      -11.915  15.354  70.827  0.00  0.00    -0.080 A 
ATOM     24  C   LIG    1      -13.172  14.881  70.500  0.00  0.00    +0.020 A 
ATOM     25  C   LIG    1      -14.106  14.654  71.494  0.00  0.00    +0.050 A 
ATOM     26  C   LIG    1      -13.783  14.899  72.815  0.00  0.00    +0.000 A 
ATOM     27  C   LIG    1      -12.524  15.373  73.143  0.00  0.00    +0.100 A 
ATOM     28  F   LIG    1      -12.208  15.614  74.434  0.00  0.00    -0.140 F 
ATOM     29  C   LIG    1      -11.588  15.595  72.148  0.00  0.00    +0.010 A 
ENDBRANCH  22  23
ENDBRANCH  20  22
ENDBRANCH   5  20
TORSDOF 9
ENDMDL
####
 6lu7_pro.pdbqt&&&&ZINC000737743071.pdbqt
MODEL 1
REMARK VINA RESULT:     -10.5      0.000      0.000
REMARK                            x       y       z     vdW  Elec       q    Type
REMARK                         _______ _______ _______ _____ _____    ______ ____
ROOT
ATOM      1  C   LIG    1       -7.340  19.343  66.133  0.00  0.00    +0.250 C 
ENDROOT
BRANCH   1   2
ATOM      2  C   LIG    1       -6.586  19.646  67.401  0.00  0.00    -0.080 A 
ATOM      3  C   LIG    1       -6.591  18.733  68.440  0.00  0.00    +0.060 A 
ATOM      4  C   LIG    1       -5.901  19.006  69.605  0.00  0.00    +0.070 A 
ATOM      5  C   LIG    1       -5.200  20.203  69.732  0.00  0.00    +0.000 A 
ATOM      6  C   LIG    1       -5.199  21.119  68.682  0.00  0.00    +0.060 A 
ATOM      7  C   LIG    1       -5.888  20.833  67.521  0.00  0.00    +0.040 A 
BRANCH   5   8
ATOM      8  C   LIG    1       -4.456  20.501  70.981  0.00  0.00    +0.210 A 
ATOM      9  N   LIG    1       -4.041  21.684  71.387  0.00  0.00    -0.290 NA
ATOM     10  N   LIG    1       -3.438  21.525  72.515  0.00  0.00    -0.220 N 
ATOM     11  H   LIG    1       -3.032  22.234  73.039  0.00  0.00    +0.480 HD
ATOM     12  N   LIG    1       -3.458  20.279  72.837  0.00  0.00    -0.040 NA
ATOM     13  N   LIG    1       -4.082  19.620  71.920  0.00  0.00    -0.260 NA
ENDBRANCH   5   8
ENDBRANCH   1   2
BRANCH   1  17
ATOM     14  N   LIG    1       -6.670  21.023  64.445  0.00  0.00    -0.840 N 
ATOM     15  H   LIG    1       -7.306  21.634  64.848  0.00  0.00    +0.400 HD
ATOM     16  H   LIG    1       -6.144  21.304  63.681  0.00  0.00    +0.410 HD
ATOM     17  C   LIG    1       -6.522  19.780  64.945  0.00  0.00    +0.510 C 
ATOM     18  O   LIG    1       -5.731  19.013  64.439  0.00  0.00    -0.520 OA
ENDBRANCH   1  17
BRANCH   1  19
ATOM     19  O   LIG    1       -8.605  20.056  66.138  0.00  0.00    -0.310 OA
BRANCH  19  20
ATOM     20  C   LIG    1       -9.682  19.390  66.599  0.00  0.00    +0.570 C 
ATOM     21  O   LIG    1      -10.217  19.740  67.633  0.00  0.00    -0.470 OA
BRANCH  20  22
ATOM     22  C   LIG    1      -10.213  18.238  65.849  0.00  0.00    -0.060 A 
ATOM     23  C   LIG    1      -10.084  16.916  66.176  0.00  0.00    +0.070 A 
ATOM     24  C   LIG    1      -10.771  16.241  65.131  0.00  0.00    +0.060 A 
ATOM     25  N   LIG    1      -11.222  17.169  64.325  0.00  0.00    -0.320 NA
ATOM     26  O   LIG    1      -10.928  18.277  64.708  0.00  0.00    +0.150 OA
BRANCH  24  27
ATOM     27  C   LIG    1      -10.945  14.773  64.984  0.00  0.00    -0.030 A 
ATOM     28  C   LIG    1       -9.832  13.936  64.964  0.00  0.00    +0.040 A 
ATOM     29  C   LIG    1       -9.999  12.573  64.827  0.00  0.00    +0.010 A 
ATOM     30  C   LIG    1      -11.269  12.038  64.709  0.00  0.00    +0.030 A 
ATOM     31  C   LIG    1      -12.377  12.865  64.727  0.00  0.00    +0.010 A 
ATOM     32  C   LIG    1      -12.222  14.228  64.871  0.00  0.00    +0.040 A 
ENDBRANCH  24  27
ENDBRANCH  20  22
ENDBRANCH  19  20
ENDBRANCH   1  19
TORSDOF 7
ENDMDL
MODEL 2
REMARK VINA RESULT:      -9.6      3.445      4.245
REMARK                            x       y       z     vdW  Elec       q    Type
REMARK                         _______ _______ _______ _____ _____    ______ ____
ROOT
ATOM      1  C   LIG    1       -8.100  18.772  66.794  0.00  0.00    +0.250 C 
ENDROOT
BRANCH   1   2
ATOM      2  C   LIG    1       -7.186  19.189  67.917  0.00  0.00    -0.080 A 
ATOM      3  C   LIG    1       -6.495  20.384  67.834  0.00  0.00    +0.060 A 
ATOM      4  C   LIG    1       -5.655  20.771  68.860  0.00  0.00    +0.070 A 
ATOM      5  C   LIG    1       -5.505  19.955  69.979  0.00  0.00    +0.000 A 
ATOM      6  C   LIG    1       -6.204  18.752  70.057  0.00  0.00    +0.060 A 
ATOM      7  C   LIG    1       -7.044  18.378  69.027  0.00  0.00    +0.040 A 
BRANCH   5   8
ATOM      8  C   LIG    1       -4.606  20.366  71.086  0.00  0.00    +0.210 A 
ATOM      9  N   LIG    1       -4.142  21.578  71.316  0.00  0.00    -0.290 NA
ATOM     10  N   LIG    1       -3.398  21.523  72.367  0.00  0.00    -0.220 N 
ATOM     11  H   LIG    1       -2.929  22.275  72.761  0.00  0.00    +0.480 HD
ATOM     12  N   LIG    1       -3.375  20.315  72.810  0.00  0.00    -0.040 NA
ATOM     13  N   LIG    1       -4.112  19.576  72.050  0.00  0.00    -0.260 NA
ENDBRANCH   5   8
ENDBRANCH   1   2
BRANCH   1  17
ATOM     14  N   LIG    1       -9.817  20.179  65.701  0.00  0.00    -0.840 N 
ATOM     15  H   LIG    1       -9.341  20.053  64.865  0.00  0.00    +0.400 HD
ATOM     16  H   LIG    1      -10.623  20.717  65.724  0.00  0.00    +0.410 HD
ATOM     17  C   LIG    1       -9.354  19.609  66.831  0.00  0.00    +0.510 C 
ATOM     18  O   LIG    1       -9.945  19.769  67.877  0.00  0.00    -0.520 OA
ENDBRANCH   1  17
BRANCH   1  19
ATOM     19  O   LIG    1       -8.449  17.371  66.948  0.00  0.00    -0.310 OA
BRANCH  19  20
ATOM     20  C   LIG    1       -9.662  16.990  66.502  0.00  0.00    +0.570 C 
ATOM     21  O   LIG    1       -9.989  17.223  65.354  0.00  0.00    -0.470 OA
BRANCH  20  22
ATOM     22  C   LIG    1      -10.593  16.288  67.403  0.00  0.00    -0.060 A 
ATOM     23  C   LIG    1      -10.689  16.435  68.759  0.00  0.00    +0.070 A 
ATOM     24  C   LIG    1      -11.730  15.538  69.124  0.00  0.00    +0.060 A 
ATOM     25  N   LIG    1      -12.135  14.972  68.015  0.00  0.00    -0.320 NA
ATOM     26  O   LIG    1      -11.522  15.377  67.055  0.00  0.00    +0.150 OA
BRANCH  24  27
ATOM     27  C   LIG    1      -12.255  15.292  70.491  0.00  0.00    -0.030 A 
ATOM     28  C   LIG    1      -13.527  14.753  70.665  0.00  0.00    +0.040 A 
ATOM     29  C   LIG    1      -14.010  14.527  71.939  0.00  0.00    +0.010 A 
ATOM     30  C   LIG    1      -13.232  14.835  73.040  0.00  0.00    +0.030 A 
ATOM     31  C   LIG    1      -11.969  15.370  72.873  0.00  0.00    +0.010 A 
ATOM     32  C   LIG    1      -11.474  15.595  71.604  0.00  0.00    +0.040 A 
ENDBRANCH  24  27
ENDBRANCH  20  22
ENDBRANCH  19  20
ENDBRANCH   1  19
TORSDOF 7
ENDMDL
MODEL 3
REMARK VINA RESULT:      -9.0      0.900      1.306
REMARK                            x       y       z     vdW  Elec       q    Type
REMARK                         _______ _______ _______ _____ _____    ______ ____
ROOT
ATOM      1  C   LIG    1       -7.355  18.725  67.039  0.00  0.00    +0.250 C 
ENDROOT
BRANCH   1   2
ATOM      2  C   LIG    1       -6.424  19.156  68.142  0.00  0.00    -0.080 A 
ATOM      3  C   LIG    1       -6.927  19.421  69.403  0.00  0.00    +0.060 A 
ATOM      4  C   LIG    1       -6.078  19.817  70.418  0.00  0.00    +0.070 A 
ATOM      5  C   LIG    1       -4.713  19.948  70.170  0.00  0.00    +0.000 A 
ATOM      6  C   LIG    1       -4.213  19.679  68.898  0.00  0.00    +0.060 A 
ATOM      7  C   LIG    1       -5.070  19.280  67.892  0.00  0.00    +0.040 A 
BRANCH   5   8
ATOM      8  C   LIG    1       -3.796  20.371  71.257  0.00  0.00    +0.210 A 
ATOM      9  N   LIG    1       -2.881  21.317  71.192  0.00  0.00    -0.290 NA
ATOM     10  N   LIG    1       -2.296  21.381  72.338  0.00  0.00    -0.220 N 
ATOM     11  H   LIG    1       -1.580  21.993  72.570  0.00  0.00    +0.480 HD
ATOM     12  N   LIG    1       -2.811  20.505  73.128  0.00  0.00    -0.040 NA
ATOM     13  N   LIG    1       -3.741  19.869  72.499  0.00  0.00    -0.260 NA
ENDBRANCH   5   8
ENDBRANCH   1   2
BRANCH   1  17
ATOM     14  N   LIG    1       -7.048  20.830  65.777  0.00  0.00    -0.840 N 
ATOM     15  H   LIG    1       -7.279  21.312  66.587  0.00  0.00    +0.400 HD
ATOM     16  H   LIG    1       -6.836  21.318  64.966  0.00  0.00    +0.410 HD
ATOM     17  C   LIG    1       -7.026  19.482  65.779  0.00  0.00    +0.510 C 
ATOM     18  O   LIG    1       -6.741  18.879  64.766  0.00  0.00    -0.520 OA
ENDBRANCH   1  17
BRANCH   1  19
ATOM     19  O   LIG    1       -8.727  19.004  67.427  0.00  0.00    -0.310 OA
BRANCH  19  20
ATOM     20  C   LIG    1       -9.616  19.198  66.433  0.00  0.00    +0.570 C 
ATOM     21  O   LIG    1       -9.938  20.326  66.117  0.00  0.00    -0.470 OA
BRANCH  20  22
ATOM     22  C   LIG    1      -10.198  18.042  65.728  0.00  0.00    -0.060 A 
ATOM     23  C   LIG    1      -10.128  16.729  66.106  0.00  0.00    +0.070 A 
ATOM     24  C   LIG    1      -10.846  16.045  65.088  0.00  0.00    +0.060 A 
ATOM     25  N   LIG    1      -11.255  16.960  64.246  0.00  0.00    -0.320 NA
ATOM     26  O   LIG    1      -10.912  18.068  64.586  0.00  0.00    +0.150 OA
BRANCH  24  27
ATOM     27  C   LIG    1      -11.084  14.582  64.997  0.00  0.00    -0.030 A 
ATOM     28  C   LIG    1      -12.372  14.073  65.155  0.00  0.00    +0.040 A 
ATOM     29  C   LIG    1      -12.588  12.712  65.070  0.00  0.00    +0.010 A 
ATOM     30  C   LIG    1      -11.529  11.855  64.829  0.00  0.00    +0.030 A 
ATOM     31  C   LIG    1      -10.250  12.356  64.672  0.00  0.00    +0.010 A 
ATOM     32  C   LIG    1      -10.024  13.715  64.748  0.00  0.00    +0.040 A 
ENDBRANCH  24  27
ENDBRANCH  20  22
ENDBRANCH  19  20
ENDBRANCH   1  19
TORSDOF 7
ENDMDL
MODEL 4
REMARK VINA RESULT:      -8.9      4.372      5.156
REMARK                            x       y       z     vdW  Elec       q    Type
REMARK                         _______ _______ _______ _____ _____    ______ ____
ROOT
ATOM      1  C   LIG    1       -7.270  15.367  68.233  0.00  0.00    +0.250 C 
ENDROOT
BRANCH   1   2
ATOM      2  C   LIG    1       -6.638  16.514  68.979  0.00  0.00    -0.080 A 
ATOM      3  C   LIG    1       -5.879  16.265  70.108  0.00  0.00    +0.060 A 
ATOM      4  C   LIG    1       -5.297  17.312  70.796  0.00  0.00    +0.070 A 
ATOM      5  C   LIG    1       -5.475  18.619  70.350  0.00  0.00    +0.000 A 
ATOM      6  C   LIG    1       -6.241  18.863  69.211  0.00  0.00    +0.060 A 
ATOM      7  C   LIG    1       -6.814  17.809  68.530  0.00  0.00    +0.040 A 
BRANCH   5   8
ATOM      8  C   LIG    1       -4.852  19.749  71.083  0.00  0.00    +0.210 A 
ATOM      9  N   LIG    1       -4.813  21.010  70.702  0.00  0.00    -0.290 NA
ATOM     10  N   LIG    1       -4.186  21.677  71.609  0.00  0.00    -0.220 N 
ATOM     11  H   LIG    1       -4.012  22.631  71.584  0.00  0.00    +0.480 HD
ATOM     12  N   LIG    1       -3.827  20.879  72.553  0.00  0.00    -0.040 NA
ATOM     13  N   LIG    1       -4.225  19.686  72.266  0.00  0.00    -0.260 NA
ENDBRANCH   5   8
ENDBRANCH   1   2
BRANCH   1  17
ATOM     14  N   LIG    1       -6.206  13.144  68.457  0.00  0.00    -0.840 N 
ATOM     15  H   LIG    1       -6.883  12.922  69.114  0.00  0.00    +0.400 HD
ATOM     16  H   LIG    1       -5.524  12.496  68.223  0.00  0.00    +0.410 HD
ATOM     17  C   LIG    1       -6.210  14.359  67.871  0.00  0.00    +0.510 C 
ATOM     18  O   LIG    1       -5.361  14.639  67.052  0.00  0.00    -0.520 OA
ENDBRANCH   1  17
BRANCH   1  19
ATOM     19  O   LIG    1       -7.899  15.864  67.023  0.00  0.00    -0.310 OA
BRANCH  19  20
ATOM     20  C   LIG    1       -9.191  15.537  66.826  0.00  0.00    +0.570 C 
ATOM     21  O   LIG    1       -9.686  15.652  65.721  0.00  0.00    -0.470 OA
BRANCH  20  22
ATOM     22  C   LIG    1      -10.005  15.038  67.948  0.00  0.00    -0.060 A 
ATOM     23  C   LIG    1      -10.660  15.789  68.885  0.00  0.00    +0.070 A 
ATOM     24  C   LIG    1      -11.280  14.821  69.722  0.00  0.00    +0.060 A 
ATOM     25  N   LIG    1      -10.957  13.650  69.234  0.00  0.00    -0.320 NA
ATOM     26  O   LIG    1      -10.258  13.750  68.252  0.00  0.00    +0.150 OA
BRANCH  24  27
ATOM     27  C   LIG    1      -12.126  15.086  70.913  0.00  0.00    -0.030 A 
ATOM     28  C   LIG    1      -13.495  14.828  70.868  0.00  0.00    +0.040 A 
ATOM     29  C   LIG    1      -14.277  15.076  71.978  0.00  0.00    +0.010 A 
ATOM     30  C   LIG    1      -13.705  15.580  73.132  0.00  0.00    +0.030 A 
ATOM     31  C   LIG    1      -12.348  15.839  73.180  0.00  0.00    +0.010 A 
ATOM     32  C   LIG    1      -11.555  15.588  72.079  0.00  0.00    +0.040 A 
ENDBRANCH  24  27
ENDBRANCH  20  22
ENDBRANCH  19  20
ENDBRANCH   1  19
TORSDOF 7
ENDMDL
MODEL 5
REMARK VINA RESULT:      -8.9      3.447      3.956
REMARK                            x       y       z     vdW  Elec       q    Type
REMARK                         _______ _______ _______ _____ _____    ______ ____
ROOT
ATOM      1  C   LIG    1       -7.525  18.363  66.827  0.00  0.00    +0.250 C 
ENDROOT
BRANCH   1   2
ATOM      2  C   LIG    1       -6.690  18.879  67.971  0.00  0.00    -0.080 A 
ATOM      3  C   LIG    1       -6.699  18.214  69.184  0.00  0.00    +0.060 A 
ATOM      4  C   LIG    1       -5.937  18.682  70.236  0.00  0.00    +0.070 A 
ATOM      5  C   LIG    1       -5.157  19.825  70.073  0.00  0.00    +0.000 A 
ATOM      6  C   LIG    1       -5.152  20.490  68.848  0.00  0.00    +0.060 A 
ATOM      7  C   LIG    1       -5.915  20.010  67.802  0.00  0.00    +0.040 A 
BRANCH   5   8
ATOM      8  C   LIG    1       -4.334  20.332  71.198  0.00  0.00    +0.210 A 
ATOM      9  N   LIG    1       -4.215  21.587  71.585  0.00  0.00    -0.290 NA
ATOM     10  N   LIG    1       -3.414  21.615  72.594  0.00  0.00    -0.220 N 
ATOM     11  H   LIG    1       -3.149  22.413  73.077  0.00  0.00    +0.480 HD
ATOM     12  N   LIG    1       -3.021  20.418  72.859  0.00  0.00    -0.040 NA
ATOM     13  N   LIG    1       -3.571  19.602  72.025  0.00  0.00    -0.260 NA
ENDBRANCH   5   8
ENDBRANCH   1   2
BRANCH   1  17
ATOM     14  N   LIG    1       -8.213  20.420  65.638  0.00  0.00    -0.840 N 
ATOM     15  H   LIG    1       -8.834  20.593  66.362  0.00  0.00    +0.400 HD
ATOM     16  H   LIG    1       -8.154  21.036  64.891  0.00  0.00    +0.410 HD
ATOM     17  C   LIG    1       -7.434  19.320  65.667  0.00  0.00    +0.510 C 
ATOM     18  O   LIG    1       -6.660  19.101  64.759  0.00  0.00    -0.520 OA
ENDBRANCH   1  17
BRANCH   1  19
ATOM     19  O   LIG    1       -8.909  18.246  67.251  0.00  0.00    -0.310 OA
BRANCH  19  20
ATOM     20  C   LIG    1       -9.625  17.231  66.730  0.00  0.00    +0.570 C 
ATOM     21  O   LIG    1       -9.544  16.975  65.545  0.00  0.00    -0.470 OA
BRANCH  20  22
ATOM     22  C   LIG    1      -10.507  16.429  67.597  0.00  0.00    -0.060 A 
ATOM     23  C   LIG    1      -10.639  16.534  68.954  0.00  0.00    +0.070 A 
ATOM     24  C   LIG    1      -11.604  15.542  69.278  0.00  0.00    +0.060 A 
ATOM     25  N   LIG    1      -11.939  14.970  68.149  0.00  0.00    -0.320 NA
ATOM     26  O   LIG    1      -11.347  15.450  67.210  0.00  0.00    +0.150 OA
BRANCH  24  27
ATOM     27  C   LIG    1      -12.129  15.218  70.629  0.00  0.00    -0.030 A 
ATOM     28  C   LIG    1      -13.084  14.216  70.786  0.00  0.00    +0.040 A 
ATOM     29  C   LIG    1      -13.568  13.919  72.044  0.00  0.00    +0.010 A 
ATOM     30  C   LIG    1      -13.108  14.615  73.147  0.00  0.00    +0.030 A 
ATOM     31  C   LIG    1      -12.160  15.611  72.996  0.00  0.00    +0.010 A 
ATOM     32  C   LIG    1      -11.664  15.911  71.744  0.00  0.00    +0.040 A 
ENDBRANCH  24  27
ENDBRANCH  20  22
ENDBRANCH  19  20
ENDBRANCH   1  19
TORSDOF 7
ENDMDL
MODEL 6
REMARK VINA RESULT:      -8.7      5.423      7.543
REMARK                            x       y       z     vdW  Elec       q    Type
REMARK                         _______ _______ _______ _____ _____    ______ ____
ROOT
ATOM      1  C   LIG    1      -10.234  15.067  65.671  0.00  0.00    +0.250 C 
ENDROOT
BRANCH   1   2
ATOM      2  C   LIG    1      -10.735  15.102  67.091  0.00  0.00    -0.080 A 
ATOM      3  C   LIG    1       -9.842  15.281  68.132  0.00  0.00    +0.060 A 
ATOM      4  C   LIG    1      -10.296  15.314  69.436  0.00  0.00    +0.070 A 
ATOM      5  C   LIG    1      -11.656  15.168  69.701  0.00  0.00    +0.000 A 
ATOM      6  C   LIG    1      -12.551  14.988  68.648  0.00  0.00    +0.060 A 
ATOM      7  C   LIG    1      -12.086  14.962  67.348  0.00  0.00    +0.040 A 
BRANCH   5   8
ATOM      8  C   LIG    1      -12.151  15.204  71.100  0.00  0.00    +0.210 A 
ATOM      9  N   LIG    1      -13.409  15.193  71.491  0.00  0.00    -0.290 NA
ATOM     10  N   LIG    1      -13.423  15.234  72.779  0.00  0.00    -0.220 N 
ATOM     11  H   LIG    1      -14.220  15.237  73.332  0.00  0.00    +0.480 HD
ATOM     12  N   LIG    1      -12.213  15.270  73.217  0.00  0.00    -0.040 NA
ATOM     13  N   LIG    1      -11.403  15.247  72.212  0.00  0.00    -0.260 NA
ENDBRANCH   5   8
ENDBRANCH   1   2
BRANCH   1  17
ATOM     14  N   LIG    1      -11.740  16.071  63.985  0.00  0.00    -0.840 N 
ATOM     15  H   LIG    1      -12.075  15.179  63.800  0.00  0.00    +0.400 HD
ATOM     16  H   LIG    1      -12.093  16.832  63.499  0.00  0.00    +0.410 HD
ATOM     17  C   LIG    1      -10.781  16.251  64.915  0.00  0.00    +0.510 C 
ATOM     18  O   LIG    1      -10.359  17.364  65.143  0.00  0.00    -0.520 OA
ENDBRANCH   1  17
BRANCH   1  19
ATOM     19  O   LIG    1      -10.673  13.840  65.032  0.00  0.00    -0.310 OA
BRANCH  19  20
ATOM     20  C   LIG    1       -9.981  12.719  65.317  0.00  0.00    +0.570 C 
ATOM     21  O   LIG    1       -9.327  12.171  64.452  0.00  0.00    -0.470 OA
BRANCH  20  22
ATOM     22  C   LIG    1      -10.015  12.158  66.680  0.00  0.00    -0.060 A 
ATOM     23  C   LIG    1      -11.118  11.723  67.361  0.00  0.00    +0.070 A 
ATOM     24  C   LIG    1      -10.596  11.288  68.609  0.00  0.00    +0.060 A 
ATOM     25  N   LIG    1       -9.303  11.491  68.559  0.00  0.00    -0.320 NA
ATOM     26  O   LIG    1       -8.965  11.966  67.501  0.00  0.00    +0.150 OA
BRANCH  24  27
ATOM     27  C   LIG    1      -11.363  10.715  69.744  0.00  0.00    -0.030 A 
ATOM     28  C   LIG    1      -11.165   9.389  70.123  0.00  0.00    +0.040 A 
ATOM     29  C   LIG    1      -11.881   8.862  71.179  0.00  0.00    +0.010 A 
ATOM     30  C   LIG    1      -12.794   9.647  71.859  0.00  0.00    +0.030 A 
ATOM     31  C   LIG    1      -12.995  10.963  71.486  0.00  0.00    +0.010 A 
ATOM     32  C   LIG    1      -12.279  11.503  70.437  0.00  0.00    +0.040 A 
ENDBRANCH  24  27
ENDBRANCH  20  22
ENDBRANCH  19  20
ENDBRANCH   1  19
TORSDOF 7
ENDMDL
MODEL 7
REMARK VINA RESULT:      -8.6      5.025      7.885
REMARK                            x       y       z     vdW  Elec       q    Type
REMARK                         _______ _______ _______ _____ _____    ______ ____
ROOT
ATOM      1  C   LIG    1      -10.039  12.008  65.325  0.00  0.00    +0.250 C 
ENDROOT
BRANCH   1   2
ATOM      2  C   LIG    1       -9.992  13.505  65.489  0.00  0.00    -0.080 A 
ATOM      3  C   LIG    1       -9.037  14.079  66.308  0.00  0.00    +0.060 A 
ATOM      4  C   LIG    1       -8.989  15.450  66.461  0.00  0.00    +0.070 A 
ATOM      5  C   LIG    1       -9.904  16.256  65.788  0.00  0.00    +0.000 A 
ATOM      6  C   LIG    1      -10.864  15.672  64.963  0.00  0.00    +0.060 A 
ATOM      7  C   LIG    1      -10.899  14.301  64.814  0.00  0.00    +0.040 A 
BRANCH   5   8
ATOM      8  C   LIG    1       -9.857  17.731  65.947  0.00  0.00    +0.210 A 
ATOM      9  N   LIG    1      -10.548  18.619  65.262  0.00  0.00    -0.290 NA
ATOM     10  N   LIG    1      -10.228  19.790  65.697  0.00  0.00    -0.220 N 
ATOM     11  H   LIG    1      -10.588  20.628  65.367  0.00  0.00    +0.480 HD
ATOM     12  N   LIG    1       -9.356  19.671  66.636  0.00  0.00    -0.040 NA
ATOM     13  N   LIG    1       -9.108  18.418  66.821  0.00  0.00    -0.260 NA
ENDBRANCH   5   8
ENDBRANCH   1   2
BRANCH   1  17
ATOM     14  N   LIG    1      -11.090  11.173  63.247  0.00  0.00    -0.840 N 
ATOM     15  H   LIG    1      -11.909  11.044  63.752  0.00  0.00    +0.400 HD
ATOM     16  H   LIG    1      -11.061  10.950  62.305  0.00  0.00    +0.410 HD
ATOM     17  C   LIG    1       -9.993  11.661  63.860  0.00  0.00    +0.510 C 
ATOM     18  O   LIG    1       -8.968  11.819  63.231  0.00  0.00    -0.520 OA
ENDBRANCH   1  17
BRANCH   1  19
ATOM     19  O   LIG    1      -11.267  11.496  65.906  0.00  0.00    -0.310 OA
BRANCH  19  20
ATOM     20  C   LIG    1      -11.328  11.429  67.250  0.00  0.00    +0.570 C 
ATOM     21  O   LIG    1      -11.018  10.402  67.822  0.00  0.00    -0.470 OA
BRANCH  20  22
ATOM     22  C   LIG    1      -11.769  12.601  68.028  0.00  0.00    -0.060 A 
ATOM     23  C   LIG    1      -11.880  12.688  69.388  0.00  0.00    +0.070 A 
ATOM     24  C   LIG    1      -12.339  14.015  69.606  0.00  0.00    +0.060 A 
ATOM     25  N   LIG    1      -12.452  14.565  68.423  0.00  0.00    -0.320 NA
ATOM     26  O   LIG    1      -12.136  13.801  67.541  0.00  0.00    +0.150 OA
BRANCH  24  27
ATOM     27  C   LIG    1      -12.633  14.652  70.915  0.00  0.00    -0.030 A 
ATOM     28  C   LIG    1      -13.952  14.831  71.325  0.00  0.00    +0.040 A 
ATOM     29  C   LIG    1      -14.219  15.423  72.543  0.00  0.00    +0.010 A 
ATOM     30  C   LIG    1      -13.179  15.840  73.355  0.00  0.00    +0.030 A 
ATOM     31  C   LIG    1      -11.868  15.665  72.952  0.00  0.00    +0.010 A 
ATOM     32  C   LIG    1      -11.590  15.068  71.739  0.00  0.00    +0.040 A 
ENDBRANCH  24  27
ENDBRANCH  20  22
ENDBRANCH  19  20
ENDBRANCH   1  19
TORSDOF 7
ENDMDL
MODEL 8
REMARK VINA RESULT:      -8.6      6.939      9.506
REMARK                            x       y       z     vdW  Elec       q    Type
REMARK                         _______ _______ _______ _____ _____    ______ ____
ROOT
ATOM      1  C   LIG    1       -9.093   9.661  66.083  0.00  0.00    +0.250 C 
ENDROOT
BRANCH   1   2
ATOM      2  C   LIG    1       -9.568  11.051  65.746  0.00  0.00    -0.080 A 
ATOM      3  C   LIG    1       -9.058  12.138  66.432  0.00  0.00    +0.060 A 
ATOM      4  C   LIG    1       -9.489  13.414  66.128  0.00  0.00    +0.070 A 
ATOM      5  C   LIG    1      -10.440  13.605  65.127  0.00  0.00    +0.000 A 
ATOM      6  C   LIG    1      -10.950  12.506  64.439  0.00  0.00    +0.060 A 
ATOM      7  C   LIG    1      -10.508  11.235  64.749  0.00  0.00    +0.040 A 
BRANCH   5   8
ATOM      8  C   LIG    1      -10.907  14.973  64.795  0.00  0.00    +0.210 A 
ATOM      9  N   LIG    1      -10.288  16.105  65.066  0.00  0.00    -0.290 NA
ATOM     10  N   LIG    1      -11.013  17.070  64.615  0.00  0.00    -0.220 N 
ATOM     11  H   LIG    1      -10.796  18.013  64.679  0.00  0.00    +0.480 HD
ATOM     12  N   LIG    1      -12.072  16.586  64.066  0.00  0.00    -0.040 NA
ATOM     13  N   LIG    1      -12.038  15.299  64.152  0.00  0.00    -0.260 NA
ENDBRANCH   5   8
ENDBRANCH   1   2
BRANCH   1  17
ATOM     14  N   LIG    1       -9.192   7.821  64.431  0.00  0.00    -0.840 N 
ATOM     15  H   LIG    1       -9.909   7.432  64.956  0.00  0.00    +0.400 HD
ATOM     16  H   LIG    1       -8.887   7.380  63.624  0.00  0.00    +0.410 HD
ATOM     17  C   LIG    1       -8.618   8.975  64.828  0.00  0.00    +0.510 C 
ATOM     18  O   LIG    1       -7.719   9.460  64.175  0.00  0.00    -0.520 OA
ENDBRANCH   1  17
BRANCH   1  19
ATOM     19  O   LIG    1      -10.186   8.903  66.664  0.00  0.00    -0.310 OA
BRANCH  19  20
ATOM     20  C   LIG    1      -10.450   9.113  67.969  0.00  0.00    +0.570 C 
ATOM     21  O   LIG    1      -10.101   8.297  68.799  0.00  0.00    -0.470 OA
BRANCH  20  22
ATOM     22  C   LIG    1      -11.162  10.333  68.391  0.00  0.00    -0.060 A 
ATOM     23  C   LIG    1      -10.982  11.027  69.555  0.00  0.00    +0.070 A 
ATOM     24  C   LIG    1      -11.908  12.101  69.455  0.00  0.00    +0.060 A 
ATOM     25  N   LIG    1      -12.518  11.957  68.306  0.00  0.00    -0.320 NA
ATOM     26  O   LIG    1      -12.116  10.989  67.703  0.00  0.00    +0.150 OA
BRANCH  24  27
ATOM     27  C   LIG    1      -12.136  13.175  70.455  0.00  0.00    -0.030 A 
ATOM     28  C   LIG    1      -11.513  14.412  70.307  0.00  0.00    +0.040 A 
ATOM     29  C   LIG    1      -11.729  15.407  71.240  0.00  0.00    +0.010 A 
ATOM     30  C   LIG    1      -12.562  15.176  72.320  0.00  0.00    +0.030 A 
ATOM     31  C   LIG    1      -13.182  13.950  72.472  0.00  0.00    +0.010 A 
ATOM     32  C   LIG    1      -12.978  12.950  71.542  0.00  0.00    +0.040 A 
ENDBRANCH  24  27
ENDBRANCH  20  22
ENDBRANCH  19  20
ENDBRANCH   1  19
TORSDOF 7
ENDMDL
MODEL 9
REMARK VINA RESULT:      -8.6      2.121      2.495
REMARK                            x       y       z     vdW  Elec       q    Type
REMARK                         _______ _______ _______ _____ _____    ______ ____
ROOT
ATOM      1  C   LIG    1       -6.854  19.199  65.888  0.00  0.00    +0.250 C 
ENDROOT
BRANCH   1   2
ATOM      2  C   LIG    1       -6.199  19.539  67.202  0.00  0.00    -0.080 A 
ATOM      3  C   LIG    1       -6.171  18.602  68.220  0.00  0.00    +0.060 A 
ATOM      4  C   LIG    1       -5.572  18.908  69.426  0.00  0.00    +0.070 A 
ATOM      5  C   LIG    1       -4.995  20.161  69.616  0.00  0.00    +0.000 A 
ATOM      6  C   LIG    1       -5.026  21.100  68.587  0.00  0.00    +0.060 A 
ATOM      7  C   LIG    1       -5.623  20.782  67.384  0.00  0.00    +0.040 A 
BRANCH   5   8
ATOM      8  C   LIG    1       -4.348  20.496  70.909  0.00  0.00    +0.210 A 
ATOM      9  N   LIG    1       -4.026  21.698  71.341  0.00  0.00    -0.290 NA
ATOM     10  N   LIG    1       -3.487  21.568  72.505  0.00  0.00    -0.220 N 
ATOM     11  H   LIG    1       -3.155  22.296  73.054  0.00  0.00    +0.480 HD
ATOM     12  N   LIG    1       -3.458  20.322  72.825  0.00  0.00    -0.040 NA
ATOM     13  N   LIG    1       -3.985  19.633  71.869  0.00  0.00    -0.260 NA
ENDBRANCH   5   8
ENDBRANCH   1   2
BRANCH   1  17
ATOM     14  N   LIG    1       -4.824  18.538  64.637  0.00  0.00    -0.840 N 
ATOM     15  H   LIG    1       -4.714  17.806  65.265  0.00  0.00    +0.400 HD
ATOM     16  H   LIG    1       -4.187  18.659  63.917  0.00  0.00    +0.410 HD
ATOM     17  C   LIG    1       -5.862  19.388  64.769  0.00  0.00    +0.510 C 
ATOM     18  O   LIG    1       -5.998  20.305  63.987  0.00  0.00    -0.520 OA
ENDBRANCH   1  17
BRANCH   1  19
ATOM     19  O   LIG    1       -7.995  20.071  65.676  0.00  0.00    -0.310 OA
BRANCH  19  20
ATOM     20  C   LIG    1       -9.042  19.924  66.512  0.00  0.00    +0.570 C 
ATOM     21  O   LIG    1       -9.486  20.887  67.106  0.00  0.00    -0.470 OA
BRANCH  20  22
ATOM     22  C   LIG    1       -9.649  18.595  66.706  0.00  0.00    -0.060 A 
ATOM     23  C   LIG    1       -9.977  18.009  67.897  0.00  0.00    +0.070 A 
ATOM     24  C   LIG    1      -10.522  16.752  67.517  0.00  0.00    +0.060 A 
ATOM     25  N   LIG    1      -10.472  16.708  66.209  0.00  0.00    -0.320 NA
ATOM     26  O   LIG    1       -9.998  17.719  65.745  0.00  0.00    +0.150 OA
BRANCH  24  27
ATOM     27  C   LIG    1      -11.045  15.698  68.423  0.00  0.00    -0.030 A 
ATOM     28  C   LIG    1      -11.535  14.505  67.897  0.00  0.00    +0.040 A 
ATOM     29  C   LIG    1      -12.020  13.528  68.745  0.00  0.00    +0.010 A 
ATOM     30  C   LIG    1      -12.020  13.734  70.113  0.00  0.00    +0.030 A 
ATOM     31  C   LIG    1      -11.535  14.917  70.639  0.00  0.00    +0.010 A 
ATOM     32  C   LIG    1      -11.042  15.897  69.802  0.00  0.00    +0.040 A 
ENDBRANCH  24  27
ENDBRANCH  20  22
ENDBRANCH  19  20
ENDBRANCH   1  19
TORSDOF 7
ENDMDL
####
 6lu7_pro.pdbqt&&&&ZINC000737400488.pdbqt
MODEL 1
REMARK VINA RESULT:     -10.5      0.000      0.000
REMARK                            x       y       z     vdW  Elec       q    Type
REMARK                         _______ _______ _______ _____ _____    ______ ____
ROOT
ATOM      1  C   LIG    1      -10.394  15.653  68.913  0.00  0.00    +0.240 C 
ATOM      2  C   LIG    1      -10.414  17.163  69.164  0.00  0.00    +0.000 C 
ATOM      3  C   LIG    1      -10.353  17.901  67.824  0.00  0.00    +0.300 C 
ATOM      4  N   LIG    1       -9.180  17.429  67.076  0.00  0.00    -0.990 NA
ATOM      5  C   LIG    1       -9.017  15.985  66.855  0.00  0.00    +0.300 C 
ATOM      6  C   LIG    1       -9.092  15.268  68.207  0.00  0.00    +0.020 C 
ENDROOT
BRANCH   4   7
ATOM      7  S   LIG    1       -8.063  18.503  66.492  0.00  0.00    +2.700 S 
ATOM      8  O   LIG    1       -8.789  19.656  66.089  0.00  0.00    -0.940 OA
ATOM      9  O   LIG    1       -7.221  17.769  65.614  0.00  0.00    -0.940 OA
BRANCH   7  10
ATOM     10  C   LIG    1       -7.056  18.997  67.850  0.00  0.00    -0.730 A 
ATOM     11  C   LIG    1       -6.697  18.079  68.827  0.00  0.00    +0.190 A 
ATOM     12  C   LIG    1       -5.905  18.508  69.878  0.00  0.00    +0.010 A 
ATOM     13  C   LIG    1       -5.496  19.839  69.918  0.00  0.00    +0.260 A 
ATOM     14  N   LIG    1       -5.861  20.685  68.964  0.00  0.00    -0.460 NA
ATOM     15  C   LIG    1       -6.610  20.302  67.951  0.00  0.00    +0.390 A 
BRANCH  13  16
ATOM     16  C   LIG    1       -4.646  20.315  71.038  0.00  0.00    +0.200 A 
ATOM     17  N   LIG    1       -4.230  21.549  71.243  0.00  0.00    -0.250 NA
ATOM     18  N   LIG    1       -3.518  21.552  72.316  0.00  0.00    -0.220 N 
ATOM     19  H   LIG    1       -3.087  22.331  72.701  0.00  0.00    +0.480 HD
ATOM     20  N   LIG    1       -3.470  20.360  72.800  0.00  0.00    -0.040 NA
ATOM     21  N   LIG    1       -4.156  19.573  72.042  0.00  0.00    -0.250 NA
ENDBRANCH  13  16
ENDBRANCH   7  10
ENDBRANCH   4   7
BRANCH   1  22
ATOM     22  N   LIG    1      -10.484  14.944  70.192  0.00  0.00    -0.750 N 
ATOM     23  H   LIG    1       -9.739  14.407  70.501  0.00  0.00    +0.400 HD
BRANCH  22  29
ATOM     24  C   LIG    1      -12.633  16.040  74.473  0.00  0.00    +0.080 C 
ATOM     25  C   LIG    1      -12.715  15.571  73.043  0.00  0.00    -0.040 A 
ATOM     26  C   LIG    1      -13.941  15.239  72.495  0.00  0.00    -0.060 A 
ATOM     27  C   LIG    1      -14.021  14.810  71.182  0.00  0.00    +0.050 A 
ATOM     28  C   LIG    1      -12.876  14.710  70.416  0.00  0.00    -0.080 A 
ATOM     29  C   LIG    1      -11.644  15.042  70.964  0.00  0.00    +0.220 A 
ATOM     30  C   LIG    1      -11.567  15.480  72.280  0.00  0.00    -0.080 A 
ENDBRANCH  22  29
ENDBRANCH   1  22
TORSDOF 5
ENDMDL
####
 6lu7_pro.pdbqt&&&&ZINC000823265651.pdbqt
MODEL 1
REMARK VINA RESULT:     -10.4      0.000      0.000
REMARK                            x       y       z     vdW  Elec       q    Type
REMARK                         _______ _______ _______ _____ _____    ______ ____
ROOT
ATOM      1  C   LIG    1      -10.661  16.896  67.740  0.00  0.00    +0.300 A 
ATOM      2  N   LIG    1       -9.772  16.281  67.024  0.00  0.00    -0.470 NA
ATOM      3  C   LIG    1       -8.766  17.005  66.570  0.00  0.00    +0.260 A 
ATOM      4  C   LIG    1       -8.806  18.292  66.919  0.00  0.00    -0.250 A 
ATOM      5  S   LIG    1      -10.253  18.549  67.890  0.00  0.00    +0.110 S 
ENDROOT
BRANCH   1   8
ATOM      6  O   LIG    1      -10.579  15.427  69.950  0.00  0.00    -0.530 OA
ATOM      7  C   LIG    1      -11.668  15.566  69.426  0.00  0.00    +0.700 C 
ATOM      8  N   LIG    1      -11.784  16.300  68.301  0.00  0.00    -0.650 N 
ATOM      9  H   LIG    1      -12.653  16.412  67.883  0.00  0.00    +0.420 HD
ATOM     10  N   LIG    1      -12.757  14.993  69.973  0.00  0.00    -0.720 N 
ATOM     11  H   LIG    1      -13.625  15.104  69.554  0.00  0.00    +0.410 HD
BRANCH  10  12
ATOM     12  C   LIG    1      -12.631  14.201  71.199  0.00  0.00    +0.430 C 
BRANCH  12  13
ATOM     13  C   LIG    1      -12.974  15.059  72.389  0.00  0.00    +0.210 A 
ATOM     14  N   LIG    1      -14.060  15.746  72.534  0.00  0.00    -0.400 NA
ATOM     15  N   LIG    1      -13.999  16.404  73.770  0.00  0.00    -0.590 N 
ATOM     16  H   LIG    1      -14.676  16.992  74.143  0.00  0.00    +0.400 HD
ATOM     17  C   LIG    1      -12.825  16.071  74.344  0.00  0.00    +0.580 A 
ATOM     18  O   LIG    1      -12.418  16.452  75.428  0.00  0.00    -0.650 OA
ATOM     19  N   LIG    1      -12.186  15.235  73.501  0.00  0.00    -0.670 NA
ENDBRANCH  12  13
ENDBRANCH  10  12
ENDBRANCH   1   8
BRANCH   4  20
ATOM     20  C   LIG    1       -7.793  19.343  66.543  0.00  0.00    +0.190 C 
BRANCH  20  21
ATOM     21  C   LIG    1       -6.927  19.655  67.735  0.00  0.00    -0.060 A 
ATOM     22  C   LIG    1       -5.991  20.673  67.660  0.00  0.00    +0.020 A 
ATOM     23  C   LIG    1       -5.195  20.962  68.749  0.00  0.00    +0.070 A 
ATOM     24  C   LIG    1       -5.334  20.229  69.926  0.00  0.00    -0.020 A 
ATOM     25  C   LIG    1       -6.277  19.207  69.996  0.00  0.00    +0.050 A 
ATOM     26  C   LIG    1       -7.072  18.928  68.903  0.00  0.00    +0.010 A 
BRANCH  24  27
ATOM     27  C   LIG    1       -4.480  20.538  71.101  0.00  0.00    +0.220 A 
ATOM     28  N   LIG    1       -4.148  21.737  71.539  0.00  0.00    -0.290 NA
ATOM     29  N   LIG    1       -3.400  21.583  72.577  0.00  0.00    -0.230 N 
ATOM     30  H   LIG    1       -3.012  22.301  73.100  0.00  0.00    +0.480 HD
ATOM     31  N   LIG    1       -3.249  20.326  72.811  0.00  0.00    -0.050 NA
ATOM     32  N   LIG    1       -3.904  19.654  71.927  0.00  0.00    -0.270 NA
ENDBRANCH  24  27
ENDBRANCH  20  21
ENDBRANCH   4  20
TORSDOF 6
ENDMDL
MODEL 2
REMARK VINA RESULT:      -8.8      4.540      5.827
REMARK                            x       y       z     vdW  Elec       q    Type
REMARK                         _______ _______ _______ _____ _____    ______ ____
ROOT
ATOM      1  C   LIG    1       -9.201  17.585  66.459  0.00  0.00    +0.300 A 
ATOM      2  N   LIG    1       -9.820  18.719  66.570  0.00  0.00    -0.470 NA
ATOM      3  C   LIG    1       -9.078  19.810  66.523  0.00  0.00    +0.260 A 
ATOM      4  C   LIG    1       -7.772  19.587  66.364  0.00  0.00    -0.250 A 
ATOM      5  S   LIG    1       -7.521  17.846  66.282  0.00  0.00    +0.110 S 
ENDROOT
BRANCH   1   8
ATOM      6  O   LIG    1      -10.891  16.753  64.588  0.00  0.00    -0.530 OA
ATOM      7  C   LIG    1      -10.663  15.982  65.501  0.00  0.00    +0.700 C 
ATOM      8  N   LIG    1       -9.814  16.337  66.486  0.00  0.00    -0.650 N 
ATOM      9  H   LIG    1       -9.631  15.722  67.214  0.00  0.00    +0.420 HD
ATOM     10  N   LIG    1      -11.252  14.771  65.523  0.00  0.00    -0.720 N 
ATOM     11  H   LIG    1      -11.070  14.157  66.251  0.00  0.00    +0.410 HD
BRANCH  10  12
ATOM     12  C   LIG    1      -12.170  14.383  64.449  0.00  0.00    +0.430 C 
BRANCH  12  13
ATOM     13  C   LIG    1      -11.704  13.089  63.832  0.00  0.00    +0.210 A 
ATOM     14  N   LIG    1      -12.366  12.382  62.975  0.00  0.00    -0.400 NA
ATOM     15  N   LIG    1      -11.595  11.258  62.649  0.00  0.00    -0.590 N 
ATOM     16  H   LIG    1      -11.840  10.552  62.029  0.00  0.00    +0.400 HD
ATOM     17  C   LIG    1      -10.448  11.338  63.355  0.00  0.00    +0.580 A 
ATOM     18  O   LIG    1       -9.530  10.538  63.333  0.00  0.00    -0.650 OA
ATOM     19  N   LIG    1      -10.504  12.470  64.086  0.00  0.00    -0.670 NA
ENDBRANCH  12  13
ENDBRANCH  10  12
ENDBRANCH   1   8
BRANCH   4  20
ATOM     20  C   LIG    1       -6.699  20.642  66.279  0.00  0.00    +0.190 C 
BRANCH  20  21
ATOM     21  C   LIG    1       -5.884  20.633  67.546  0.00  0.00    -0.060 A 
ATOM     22  C   LIG    1       -4.720  21.379  67.624  0.00  0.00    +0.020 A 
ATOM     23  C   LIG    1       -3.971  21.374  68.782  0.00  0.00    +0.070 A 
ATOM     24  C   LIG    1       -4.387  20.618  69.875  0.00  0.00    -0.020 A 
ATOM     25  C   LIG    1       -5.559  19.870  69.793  0.00  0.00    +0.050 A 
ATOM     26  C   LIG    1       -6.304  19.885  68.631  0.00  0.00    +0.010 A 
BRANCH  24  27
ATOM     27  C   LIG    1       -3.585  20.610  71.125  0.00  0.00    +0.220 A 
ATOM     28  N   LIG    1       -2.482  21.295  71.356  0.00  0.00    -0.290 NA
ATOM     29  N   LIG    1       -2.090  21.018  72.551  0.00  0.00    -0.230 N 
ATOM     30  H   LIG    1       -1.301  21.383  72.982  0.00  0.00    +0.480 HD
ATOM     31  N   LIG    1       -2.910  20.181  73.086  0.00  0.00    -0.050 NA
ATOM     32  N   LIG    1       -3.844  19.912  72.239  0.00  0.00    -0.270 NA
ENDBRANCH  24  27
ENDBRANCH  20  21
ENDBRANCH   4  20
TORSDOF 6
ENDMDL
MODEL 3
REMARK VINA RESULT:      -8.4      3.034      8.661
REMARK                            x       y       z     vdW  Elec       q    Type
REMARK                         _______ _______ _______ _____ _____    ______ ____
ROOT
ATOM      1  C   LIG    1       -7.930  20.118  66.892  0.00  0.00    +0.300 A 
ATOM      2  N   LIG    1       -9.208  20.334  66.942  0.00  0.00    -0.470 NA
ATOM      3  C   LIG    1       -9.997  19.297  66.733  0.00  0.00    +0.260 A 
ATOM      4  C   LIG    1       -9.357  18.151  66.495  0.00  0.00    -0.250 A 
ATOM      5  S   LIG    1       -7.625  18.472  66.545  0.00  0.00    +0.110 S 
ENDROOT
BRANCH   1   8
ATOM      6  O   LIG    1       -5.542  19.583  67.921  0.00  0.00    -0.530 OA
ATOM      7  C   LIG    1       -5.759  20.740  67.615  0.00  0.00    +0.700 C 
ATOM      8  N   LIG    1       -6.950  21.085  67.086  0.00  0.00    -0.650 N 
ATOM      9  H   LIG    1       -7.123  22.007  66.841  0.00  0.00    +0.420 HD
ATOM     10  N   LIG    1       -4.807  21.675  67.798  0.00  0.00    -0.720 N 
ATOM     11  H   LIG    1       -4.980  22.597  67.554  0.00  0.00    +0.410 HD
BRANCH  10  12
ATOM     12  C   LIG    1       -3.510  21.299  68.366  0.00  0.00    +0.430 C 
BRANCH  12  13
ATOM     13  C   LIG    1       -3.613  21.259  69.870  0.00  0.00    +0.210 A 
ATOM     14  N   LIG    1       -4.258  22.107  70.603  0.00  0.00    -0.400 NA
ATOM     15  N   LIG    1       -4.111  21.725  71.943  0.00  0.00    -0.590 N 
ATOM     16  H   LIG    1       -4.488  22.178  72.715  0.00  0.00    +0.400 HD
ATOM     17  C   LIG    1       -3.350  20.612  71.963  0.00  0.00    +0.580 A 
ATOM     18  O   LIG    1       -3.008  19.989  72.952  0.00  0.00    -0.650 OA
ATOM     19  N   LIG    1       -3.041  20.312  70.685  0.00  0.00    -0.670 NA
ENDBRANCH  12  13
ENDBRANCH  10  12
ENDBRANCH   1   8
BRANCH   4  20
ATOM     20  C   LIG    1      -10.003  16.817  66.222  0.00  0.00    +0.190 C 
BRANCH  20  21
ATOM     21  C   LIG    1      -10.620  16.290  67.492  0.00  0.00    -0.060 A 
ATOM     22  C   LIG    1      -10.121  16.691  68.719  0.00  0.00    +0.020 A 
ATOM     23  C   LIG    1      -10.683  16.211  69.885  0.00  0.00    +0.070 A 
ATOM     24  C   LIG    1      -11.753  15.322  69.825  0.00  0.00    -0.020 A 
ATOM     25  C   LIG    1      -12.251  14.921  68.588  0.00  0.00    +0.050 A 
ATOM     26  C   LIG    1      -11.686  15.411  67.428  0.00  0.00    +0.010 A 
BRANCH  24  27
ATOM     27  C   LIG    1      -12.362  14.803  71.077  0.00  0.00    +0.220 A 
ATOM     28  N   LIG    1      -12.587  15.485  72.182  0.00  0.00    -0.290 NA
ATOM     29  N   LIG    1      -13.125  14.683  73.036  0.00  0.00    -0.230 N 
ATOM     30  H   LIG    1      -13.395  14.920  73.937  0.00  0.00    +0.480 HD
ATOM     31  N   LIG    1      -13.249  13.516  72.506  0.00  0.00    -0.050 NA
ATOM     32  N   LIG    1      -12.794  13.554  71.299  0.00  0.00    -0.270 NA
ENDBRANCH  24  27
ENDBRANCH  20  21
ENDBRANCH   4  20
TORSDOF 6
ENDMDL
####
 6lu7_pro.pdbqt&&&&ZINC000328988253.pdbqt
MODEL 1
REMARK VINA RESULT:     -10.4      0.000      0.000
REMARK                            x       y       z     vdW  Elec       q    Type
REMARK                         _______ _______ _______ _____ _____    ______ ____
ROOT
ATOM      1  C   LIG    1      -12.034  11.110  69.180  0.00  0.00    +0.610 A 
ATOM      2  N   LIG    1      -12.020  11.029  67.859  0.00  0.00    -0.600 NA
ATOM      3  C   LIG    1      -11.442  11.977  67.122  0.00  0.00    +0.280 A 
ATOM      4  C   LIG    1      -10.846  13.061  67.761  0.00  0.00    -0.190 A 
ATOM      5  C   LIG    1      -10.882  13.110  69.155  0.00  0.00    +0.480 A 
ATOM      6  N   LIG    1      -11.483  12.129  69.822  0.00  0.00    -0.620 NA
ENDROOT
BRANCH   3   7
ATOM      7  C   LIG    1      -11.431  11.878  65.641  0.00  0.00    -0.010 A 
ATOM      8  C   LIG    1      -10.421  11.178  64.976  0.00  0.00    -0.010 A 
ATOM      9  C   LIG    1      -10.449  11.111  63.598  0.00  0.00    +0.260 A 
ATOM     10  N   LIG    1      -11.410  11.698  62.910  0.00  0.00    -0.480 NA
ATOM     11  C   LIG    1      -12.382  12.368  63.500  0.00  0.00    +0.250 A 
ATOM     12  C   LIG    1      -12.433  12.479  64.875  0.00  0.00    +0.020 A 
ENDBRANCH   3   7
BRANCH   1  13
ATOM     13  N   LIG    1      -12.644  10.105  69.910  0.00  0.00    -0.690 N 
ATOM     14  H   LIG    1      -12.887   9.270  69.477  0.00  0.00    +0.420 HD
BRANCH  13  15
ATOM     15  C   LIG    1      -12.926  10.302  71.334  0.00  0.00    +0.290 C 
BRANCH  15  16
ATOM     16  C   LIG    1      -13.626   9.061  71.891  0.00  0.00    +0.180 C 
BRANCH  16  17
ATOM     17  O   LIG    1      -13.462   9.017  73.310  0.00  0.00    -0.570 OA
ATOM     18  H   LIG    1      -12.582   8.736  73.596  0.00  0.00    +0.380 HD
ENDBRANCH  16  17
ENDBRANCH  15  16
ENDBRANCH  13  15
ENDBRANCH   1  13
BRANCH   5  19
ATOM     19  N   LIG    1      -10.303  14.170  69.836  0.00  0.00    -0.710 N 
ATOM     20  H   LIG    1       -9.426  14.068  70.237  0.00  0.00    +0.410 HD
BRANCH  19  21
ATOM     21  C   LIG    1      -11.016  15.445  69.947  0.00  0.00    +0.350 C 
BRANCH  21  22
ATOM     22  C   LIG    1      -12.050  15.348  71.039  0.00  0.00    -0.050 A 
ATOM     23  C   LIG    1      -11.687  15.567  72.354  0.00  0.00    +0.010 A 
ATOM     24  C   LIG    1      -12.637  15.479  73.359  0.00  0.00    +0.130 A 
ATOM     25  C   LIG    1      -13.949  15.169  73.044  0.00  0.00    -0.030 A 
ATOM     26  C   LIG    1      -14.310  14.950  71.726  0.00  0.00    +0.130 A 
ATOM     27  F   LIG    1      -15.591  14.648  71.417  0.00  0.00    -0.130 F 
ATOM     28  F   LIG    1      -12.283  15.693  74.644  0.00  0.00    -0.130 F 
ATOM     29  C   LIG    1      -13.360  15.045  70.724  0.00  0.00    +0.010 A 
ENDBRANCH  21  22
ENDBRANCH  19  21
ENDBRANCH   5  19
TORSDOF 8
ENDMDL
MODEL 2
REMARK VINA RESULT:      -8.3      3.158      5.383
REMARK                            x       y       z     vdW  Elec       q    Type
REMARK                         _______ _______ _______ _____ _____    ______ ____
ROOT
ATOM      1  C   LIG    1       -9.396  10.824  69.234  0.00  0.00    +0.610 A 
ATOM      2  N   LIG    1      -10.185   9.979  69.879  0.00  0.00    -0.600 NA
ATOM      3  C   LIG    1      -11.416  10.338  70.244  0.00  0.00    +0.280 A 
ATOM      4  C   LIG    1      -11.866  11.619  69.937  0.00  0.00    -0.190 A 
ATOM      5  C   LIG    1      -11.005  12.480  69.256  0.00  0.00    +0.480 A 
ATOM      6  N   LIG    1       -9.788  12.053  68.931  0.00  0.00    -0.620 NA
ENDROOT
BRANCH   3   7
ATOM      7  C   LIG    1      -12.295   9.385  70.967  0.00  0.00    -0.010 A 
ATOM      8  C   LIG    1      -13.329   9.843  71.787  0.00  0.00    -0.010 A 
ATOM      9  C   LIG    1      -14.123   8.923  72.441  0.00  0.00    +0.260 A 
ATOM     10  N   LIG    1      -13.914   7.628  72.300  0.00  0.00    -0.480 NA
ATOM     11  C   LIG    1      -12.949   7.154  71.535  0.00  0.00    +0.250 A 
ATOM     12  C   LIG    1      -12.114   8.006  70.841  0.00  0.00    +0.020 A 
ENDBRANCH   3   7
BRANCH   1  13
ATOM     13  N   LIG    1       -8.124  10.414  68.872  0.00  0.00    -0.690 N 
ATOM     14  H   LIG    1       -7.977   9.997  68.008  0.00  0.00    +0.420 HD
BRANCH  13  15
ATOM     15  C   LIG    1       -7.002  10.609  69.793  0.00  0.00    +0.290 C 
BRANCH  15  16
ATOM     16  C   LIG    1       -6.293  11.924  69.461  0.00  0.00    +0.180 C 
BRANCH  16  17
ATOM     17  O   LIG    1       -7.143  13.022  69.799  0.00  0.00    -0.570 OA
ATOM     18  H   LIG    1       -7.313  13.111  70.747  0.00  0.00    +0.380 HD
ENDBRANCH  16  17
ENDBRANCH  15  16
ENDBRANCH  13  15
ENDBRANCH   1  13
BRANCH   5  19
ATOM     19  N   LIG    1      -11.408  13.765  68.930  0.00  0.00    -0.710 N 
ATOM     20  H   LIG    1      -11.940  13.919  68.133  0.00  0.00    +0.410 HD
BRANCH  19  21
ATOM     21  C   LIG    1      -11.033  14.891  69.788  0.00  0.00    +0.350 C 
BRANCH  21  22
ATOM     22  C   LIG    1      -12.053  15.048  70.885  0.00  0.00    -0.050 A 
ATOM     23  C   LIG    1      -13.399  14.925  70.598  0.00  0.00    +0.010 A 
ATOM     24  C   LIG    1      -14.339  15.068  71.606  0.00  0.00    +0.130 A 
ATOM     25  C   LIG    1      -13.928  15.336  72.901  0.00  0.00    -0.030 A 
ATOM     26  C   LIG    1      -12.580  15.459  73.187  0.00  0.00    +0.130 A 
ATOM     27  F   LIG    1      -12.178  15.719  74.450  0.00  0.00    -0.130 F 
ATOM     28  F   LIG    1      -15.654  14.948  71.325  0.00  0.00    -0.130 F 
ATOM     29  C   LIG    1      -11.643  15.309  72.178  0.00  0.00    +0.010 A 
ENDBRANCH  21  22
ENDBRANCH  19  21
ENDBRANCH   5  19
TORSDOF 8
ENDMDL
MODEL 3
REMARK VINA RESULT:      -7.7      4.552      8.069
REMARK                            x       y       z     vdW  Elec       q    Type
REMARK                         _______ _______ _______ _____ _____    ______ ____
ROOT
ATOM      1  C   LIG    1       -9.330  15.240  69.040  0.00  0.00    +0.610 A 
ATOM      2  N   LIG    1      -10.106  15.203  70.112  0.00  0.00    -0.600 NA
ATOM      3  C   LIG    1      -11.433  15.253  69.996  0.00  0.00    +0.280 A 
ATOM      4  C   LIG    1      -11.998  15.346  68.727  0.00  0.00    -0.190 A 
ATOM      5  C   LIG    1      -11.147  15.384  67.623  0.00  0.00    +0.480 A 
ATOM      6  N   LIG    1       -9.832  15.335  67.818  0.00  0.00    -0.620 NA
ENDROOT
BRANCH   3   7
ATOM      7  C   LIG    1      -12.296  15.210  71.202  0.00  0.00    -0.010 A 
ATOM      8  C   LIG    1      -13.641  14.842  71.110  0.00  0.00    -0.010 A 
ATOM      9  C   LIG    1      -14.408  14.815  72.257  0.00  0.00    +0.260 A 
ATOM     10  N   LIG    1      -13.888  15.132  73.427  0.00  0.00    -0.480 NA
ATOM     11  C   LIG    1      -12.623  15.485  73.558  0.00  0.00    +0.250 A 
ATOM     12  C   LIG    1      -11.785  15.531  72.462  0.00  0.00    +0.020 A 
ENDBRANCH   3   7
BRANCH   1  13
ATOM     13  N   LIG    1       -7.956  15.185  69.201  0.00  0.00    -0.690 N 
ATOM     14  H   LIG    1       -7.555  14.447  69.687  0.00  0.00    +0.420 HD
BRANCH  13  15
ATOM     15  C   LIG    1       -7.110  16.242  68.641  0.00  0.00    +0.290 C 
BRANCH  15  16
ATOM     16  C   LIG    1       -6.402  15.718  67.391  0.00  0.00    +0.180 C 
BRANCH  16  17
ATOM     17  O   LIG    1       -7.262  14.809  66.700  0.00  0.00    -0.570 OA
ATOM     18  H   LIG    1       -8.177  15.114  66.625  0.00  0.00    +0.380 HD
ENDBRANCH  16  17
ENDBRANCH  15  16
ENDBRANCH  13  15
ENDBRANCH   1  13
BRANCH   5  19
ATOM     19  N   LIG    1      -11.663  15.477  66.339  0.00  0.00    -0.710 N 
ATOM     20  H   LIG    1      -12.613  15.621  66.209  0.00  0.00    +0.410 HD
BRANCH  19  21
ATOM     21  C   LIG    1      -10.774  15.359  65.182  0.00  0.00    +0.350 C 
BRANCH  21  22
ATOM     22  C   LIG    1      -10.817  13.948  64.657  0.00  0.00    -0.050 A 
ATOM     23  C   LIG    1       -9.698  13.142  64.752  0.00  0.00    +0.010 A 
ATOM     24  C   LIG    1       -9.737  11.844  64.271  0.00  0.00    +0.130 A 
ATOM     25  C   LIG    1      -10.896  11.354  63.693  0.00  0.00    -0.030 A 
ATOM     26  C   LIG    1      -12.015  12.163  63.598  0.00  0.00    +0.130 A 
ATOM     27  F   LIG    1      -13.147  11.687  63.036  0.00  0.00    -0.130 F 
ATOM     28  F   LIG    1       -8.643  11.056  64.364  0.00  0.00    -0.130 F 
ATOM     29  C   LIG    1      -11.976  13.458  64.086  0.00  0.00    +0.010 A 
ENDBRANCH  21  22
ENDBRANCH  19  21
ENDBRANCH   5  19
TORSDOF 8
ENDMDL
MODEL 4
REMARK VINA RESULT:      -7.6      4.556      8.106
REMARK                            x       y       z     vdW  Elec       q    Type
REMARK                         _______ _______ _______ _____ _____    ______ ____
ROOT
ATOM      1  C   LIG    1       -9.108  15.481  69.148  0.00  0.00    +0.610 A 
ATOM      2  N   LIG    1       -9.934  15.396  70.178  0.00  0.00    -0.600 NA
ATOM      3  C   LIG    1      -11.254  15.367  69.994  0.00  0.00    +0.280 A 
ATOM      4  C   LIG    1      -11.758  15.427  68.698  0.00  0.00    -0.190 A 
ATOM      5  C   LIG    1      -10.854  15.516  67.639  0.00  0.00    +0.480 A 
ATOM      6  N   LIG    1       -9.551  15.546  67.901  0.00  0.00    -0.620 NA
ENDROOT
BRANCH   3   7
ATOM      7  C   LIG    1      -12.174  15.272  71.155  0.00  0.00    -0.010 A 
ATOM      8  C   LIG    1      -13.500  14.863  70.988  0.00  0.00    -0.010 A 
ATOM      9  C   LIG    1      -14.322  14.788  72.094  0.00  0.00    +0.260 A 
ATOM     10  N   LIG    1      -13.871  15.097  73.295  0.00  0.00    -0.480 NA
ATOM     11  C   LIG    1      -12.627  15.487  73.495  0.00  0.00    +0.250 A 
ATOM     12  C   LIG    1      -11.737  15.583  72.445  0.00  0.00    +0.020 A 
ENDBRANCH   3   7
BRANCH   1  13
ATOM     13  N   LIG    1       -7.743  15.508  69.380  0.00  0.00    -0.690 N 
ATOM     14  H   LIG    1       -7.321  16.323  69.695  0.00  0.00    +0.420 HD
BRANCH  13  15
ATOM     15  C   LIG    1       -6.937  14.307  69.149  0.00  0.00    +0.290 C 
BRANCH  15  16
ATOM     16  C   LIG    1       -6.346  14.354  67.739  0.00  0.00    +0.180 C 
BRANCH  16  17
ATOM     17  O   LIG    1       -7.394  14.219  66.777  0.00  0.00    -0.570 OA
ATOM     18  H   LIG    1       -8.279  14.165  67.165  0.00  0.00    +0.380 HD
ENDBRANCH  16  17
ENDBRANCH  15  16
ENDBRANCH  13  15
ENDBRANCH   1  13
BRANCH   5  19
ATOM     19  N   LIG    1      -11.308  15.579  66.330  0.00  0.00    -0.710 N 
ATOM     20  H   LIG    1      -10.915  16.213  65.711  0.00  0.00    +0.410 HD
BRANCH  19  21
ATOM     21  C   LIG    1      -12.381  14.687  65.884  0.00  0.00    +0.350 C 
BRANCH  21  22
ATOM     22  C   LIG    1      -11.804  13.606  65.008  0.00  0.00    -0.050 A 
ATOM     23  C   LIG    1      -12.618  12.931  64.119  0.00  0.00    +0.010 A 
ATOM     24  C   LIG    1      -12.088  11.937  63.312  0.00  0.00    +0.130 A 
ATOM     25  C   LIG    1      -10.743  11.620  63.398  0.00  0.00    -0.030 A 
ATOM     26  C   LIG    1       -9.930  12.298  64.289  0.00  0.00    +0.130 A 
ATOM     27  F   LIG    1       -8.617  11.990  64.374  0.00  0.00    -0.130 F 
ATOM     28  F   LIG    1      -12.884  11.277  62.443  0.00  0.00    -0.130 F 
ATOM     29  C   LIG    1      -10.460  13.295  65.090  0.00  0.00    +0.010 A 
ENDBRANCH  21  22
ENDBRANCH  19  21
ENDBRANCH   5  19
TORSDOF 8
ENDMDL
####
 6lu7_pro.pdbqt&&&&ZINC000974270626.pdbqt
MODEL 1
REMARK VINA RESULT:     -10.4      0.000      0.000
REMARK                            x       y       z     vdW  Elec       q    Type
REMARK                         _______ _______ _______ _____ _____    ______ ____
ROOT
ATOM      1  C   LIG    1       -9.949  18.048  68.578  0.00  0.00    +0.230 C 
ATOM      2  C   LIG    1       -8.679  17.736  67.769  0.00  0.00    +0.030 C 
ATOM      3  C   LIG    1       -9.540  17.899  66.505  0.00  0.00    +0.230 C 
ATOM      4  C   LIG    1      -10.457  18.810  67.341  0.00  0.00    +0.030 C 
ENDROOT
BRANCH   1   7
ATOM      5  O   LIG    1       -8.988  15.851  69.807  0.00  0.00    -0.520 OA
ATOM      6  C   LIG    1      -10.167  15.812  69.521  0.00  0.00    +0.520 C 
ATOM      7  N   LIG    1      -10.745  16.862  68.903  0.00  0.00    -0.720 N 
ATOM      8  H   LIG    1      -11.687  16.832  68.675  0.00  0.00    +0.400 HD
BRANCH   6   9
ATOM      9  C   LIG    1      -10.985  14.595  69.862  0.00  0.00    +0.120 C 
BRANCH   9  10
ATOM     10  C   LIG    1      -11.996  14.950  70.922  0.00  0.00    -0.040 A 
ATOM     11  C   LIG    1      -11.574  15.468  72.132  0.00  0.00    +0.010 A 
ATOM     12  C   LIG    1      -12.500  15.795  73.107  0.00  0.00    +0.040 A 
ATOM     13  C   LIG    1      -13.848  15.603  72.871  0.00  0.00    -0.010 A 
ATOM     14  C   LIG    1      -14.272  15.084  71.659  0.00  0.00    +0.100 A 
ATOM     15  F   LIG    1      -15.590  14.895  71.428  0.00  0.00    -0.140 F 
ATOM     16  C   LIG    1      -13.344  14.762  70.683  0.00  0.00    -0.010 A 
ENDBRANCH   9  10
ENDBRANCH   6   9
ENDBRANCH   1   7
BRANCH   3  17
ATOM     17  N   LIG    1      -10.183  16.656  66.068  0.00  0.00    -0.710 N 
ATOM     18  H   LIG    1      -10.034  15.835  66.561  0.00  0.00    +0.400 HD
ATOM     19  C   LIG    1      -10.981  16.656  64.983  0.00  0.00    +0.550 C 
ATOM     20  O   LIG    1      -11.168  17.684  64.366  0.00  0.00    -0.530 OA
BRANCH  19  21
ATOM     21  C   LIG    1      -11.643  15.379  64.534  0.00  0.00    -0.060 C 
ATOM     22  C   LIG    1      -12.414  14.576  65.582  0.00  0.00    +0.080 C 
ATOM     23  C   LIG    1      -11.070  14.062  65.061  0.00  0.00    +0.100 C 
BRANCH  23  24
ATOM     24  C   LIG    1      -11.090  12.874  64.136  0.00  0.00    +0.030 A 
ATOM     25  C   LIG    1      -12.155  12.433  63.436  0.00  0.00    +0.130 A 
ATOM     26  N   LIG    1      -11.739  11.338  62.729  0.00  0.00    -0.570 N 
ATOM     27  H   LIG    1      -12.279  10.799  62.130  0.00  0.00    +0.420 HD
ATOM     28  C   LIG    1      -10.434  11.146  63.022  0.00  0.00    +0.400 A 
ATOM     29  N   LIG    1      -10.052  12.071  63.859  0.00  0.00    -0.480 NA
ENDBRANCH  23  24
ENDBRANCH  19  21
ENDBRANCH   3  17
TORSDOF 6
ENDMDL
MODEL 2
REMARK VINA RESULT:      -8.7      2.592      5.533
REMARK                            x       y       z     vdW  Elec       q    Type
REMARK                         _______ _______ _______ _____ _____    ______ ____
ROOT
ATOM      1  C   LIG    1      -12.196  13.053  65.784  0.00  0.00    +0.230 C 
ATOM      2  C   LIG    1      -12.948  14.340  65.404  0.00  0.00    +0.030 C 
ATOM      3  C   LIG    1      -11.647  14.806  64.728  0.00  0.00    +0.230 C 
ATOM      4  C   LIG    1      -11.288  13.317  64.570  0.00  0.00    +0.030 C 
ENDROOT
BRANCH   1   7
ATOM      5  O   LIG    1      -12.405  11.236  67.763  0.00  0.00    -0.520 OA
ATOM      6  C   LIG    1      -11.671  12.174  67.995  0.00  0.00    +0.520 C 
ATOM      7  N   LIG    1      -11.498  13.138  67.068  0.00  0.00    -0.720 N 
ATOM      8  H   LIG    1      -10.911  13.888  67.253  0.00  0.00    +0.400 HD
BRANCH   6   9
ATOM      9  C   LIG    1      -10.949  12.258  69.314  0.00  0.00    +0.120 C 
BRANCH   9  10
ATOM     10  C   LIG    1      -11.629  13.275  70.195  0.00  0.00    -0.040 A 
ATOM     11  C   LIG    1      -11.232  14.599  70.154  0.00  0.00    +0.010 A 
ATOM     12  C   LIG    1      -11.855  15.534  70.960  0.00  0.00    +0.040 A 
ATOM     13  C   LIG    1      -12.874  15.145  71.810  0.00  0.00    -0.010 A 
ATOM     14  C   LIG    1      -13.271  13.818  71.851  0.00  0.00    +0.100 A 
ATOM     15  F   LIG    1      -14.268  13.438  72.682  0.00  0.00    -0.140 F 
ATOM     16  C   LIG    1      -12.651  12.885  71.039  0.00  0.00    -0.010 A 
ENDBRANCH   9  10
ENDBRANCH   6   9
ENDBRANCH   1   7
BRANCH   3  17
ATOM     17  N   LIG    1      -10.749  15.537  65.626  0.00  0.00    -0.710 N 
ATOM     18  H   LIG    1      -10.343  15.084  66.380  0.00  0.00    +0.400 HD
ATOM     19  C   LIG    1      -10.487  16.840  65.402  0.00  0.00    +0.550 C 
ATOM     20  O   LIG    1      -10.994  17.407  64.458  0.00  0.00    -0.530 OA
BRANCH  19  21
ATOM     21  C   LIG    1       -9.563  17.592  66.324  0.00  0.00    -0.060 C 
ATOM     22  C   LIG    1      -10.201  18.458  67.413  0.00  0.00    +0.080 C 
ATOM     23  C   LIG    1       -9.532  19.117  66.205  0.00  0.00    +0.100 C 
BRANCH  23  24
ATOM     24  C   LIG    1       -8.211  19.807  66.431  0.00  0.00    +0.030 A 
ATOM     25  C   LIG    1       -7.081  19.604  65.726  0.00  0.00    +0.130 A 
ATOM     26  N   LIG    1       -6.128  20.428  66.259  0.00  0.00    -0.570 N 
ATOM     27  H   LIG    1       -5.207  20.510  65.965  0.00  0.00    +0.420 HD
ATOM     28  C   LIG    1       -6.709  21.107  67.273  0.00  0.00    +0.400 A 
ATOM     29  N   LIG    1       -7.955  20.734  67.366  0.00  0.00    -0.480 NA
ENDBRANCH  23  24
ENDBRANCH  19  21
ENDBRANCH   3  17
TORSDOF 6
ENDMDL
MODEL 3
REMARK VINA RESULT:      -8.1      4.425      6.727
REMARK                            x       y       z     vdW  Elec       q    Type
REMARK                         _______ _______ _______ _____ _____    ______ ____
ROOT
ATOM      1  C   LIG    1       -6.643  11.264  69.204  0.00  0.00    +0.230 C 
ATOM      2  C   LIG    1       -7.179  11.650  67.815  0.00  0.00    +0.030 C 
ATOM      3  C   LIG    1       -7.416  13.058  68.386  0.00  0.00    +0.230 C 
ATOM      4  C   LIG    1       -6.301  12.750  69.401  0.00  0.00    +0.030 C 
ENDROOT
BRANCH   1   7
ATOM      5  O   LIG    1       -7.474   8.704  69.346  0.00  0.00    -0.520 OA
ATOM      6  C   LIG    1       -8.023   9.471  70.109  0.00  0.00    +0.520 C 
ATOM      7  N   LIG    1       -7.679  10.775  70.117  0.00  0.00    -0.720 N 
ATOM      8  H   LIG    1       -8.117  11.388  70.728  0.00  0.00    +0.400 HD
BRANCH   6   9
ATOM      9  C   LIG    1       -9.084   8.966  71.052  0.00  0.00    +0.120 C 
BRANCH   9  10
ATOM     10  C   LIG    1      -10.406   9.607  70.711  0.00  0.00    -0.040 A 
ATOM     11  C   LIG    1      -10.559  10.273  69.509  0.00  0.00    +0.010 A 
ATOM     12  C   LIG    1      -11.771  10.861  69.193  0.00  0.00    +0.040 A 
ATOM     13  C   LIG    1      -12.828  10.784  70.080  0.00  0.00    -0.010 A 
ATOM     14  C   LIG    1      -12.674  10.116  71.284  0.00  0.00    +0.100 A 
ATOM     15  F   LIG    1      -13.708  10.041  72.151  0.00  0.00    -0.140 F 
ATOM     16  C   LIG    1      -11.463   9.524  71.596  0.00  0.00    -0.010 A 
ENDBRANCH   9  10
ENDBRANCH   6   9
ENDBRANCH   1   7
BRANCH   3  17
ATOM     17  N   LIG    1       -8.738  13.228  68.997  0.00  0.00    -0.710 N 
ATOM     18  H   LIG    1       -8.993  12.687  69.760  0.00  0.00    +0.400 HD
ATOM     19  C   LIG    1       -9.598  14.137  68.498  0.00  0.00    +0.550 C 
ATOM     20  O   LIG    1       -9.280  14.815  67.544  0.00  0.00    -0.530 OA
BRANCH  19  21
ATOM     21  C   LIG    1      -10.957  14.313  69.125  0.00  0.00    -0.060 C 
ATOM     22  C   LIG    1      -11.632  15.678  68.981  0.00  0.00    +0.080 C 
ATOM     23  C   LIG    1      -11.063  15.245  70.334  0.00  0.00    +0.100 C 
BRANCH  23  24
ATOM     24  C   LIG    1      -12.045  14.875  71.415  0.00  0.00    +0.030 A 
ATOM     25  C   LIG    1      -12.189  15.497  72.602  0.00  0.00    +0.130 A 
ATOM     26  N   LIG    1      -13.185  14.843  73.274  0.00  0.00    -0.570 N 
ATOM     27  H   LIG    1      -13.519  15.057  74.160  0.00  0.00    +0.420 HD
ATOM     28  C   LIG    1      -13.616  13.843  72.475  0.00  0.00    +0.400 A 
ATOM     29  N   LIG    1      -12.934  13.871  71.364  0.00  0.00    -0.480 NA
ENDBRANCH  23  24
ENDBRANCH  19  21
ENDBRANCH   3  17
TORSDOF 6
ENDMDL
MODEL 4
REMARK VINA RESULT:      -8.0      3.577      6.977
REMARK                            x       y       z     vdW  Elec       q    Type
REMARK                         _______ _______ _______ _____ _____    ______ ____
ROOT
ATOM      1  C   LIG    1       -7.570  12.272  67.730  0.00  0.00    +0.230 C 
ATOM      2  C   LIG    1       -8.084  11.288  68.795  0.00  0.00    +0.030 C 
ATOM      3  C   LIG    1       -9.491  11.531  68.225  0.00  0.00    +0.230 C 
ATOM      4  C   LIG    1       -8.805  11.896  66.895  0.00  0.00    +0.030 C 
ENDROOT
BRANCH   1   7
ATOM      5  O   LIG    1       -5.697  14.088  67.053  0.00  0.00    -0.520 OA
ATOM      6  C   LIG    1       -6.579  14.498  67.778  0.00  0.00    +0.520 C 
ATOM      7  N   LIG    1       -7.565  13.668  68.175  0.00  0.00    -0.720 N 
ATOM      8  H   LIG    1       -8.270  13.995  68.754  0.00  0.00    +0.400 HD
BRANCH   6   9
ATOM      9  C   LIG    1       -6.576  15.935  68.230  0.00  0.00    +0.120 C 
BRANCH   9  10
ATOM     10  C   LIG    1       -7.834  16.614  67.751  0.00  0.00    -0.040 A 
ATOM     11  C   LIG    1       -8.291  16.392  66.465  0.00  0.00    +0.010 A 
ATOM     12  C   LIG    1       -9.445  17.013  66.023  0.00  0.00    +0.040 A 
ATOM     13  C   LIG    1      -10.140  17.859  66.865  0.00  0.00    -0.010 A 
ATOM     14  C   LIG    1       -9.682  18.083  68.154  0.00  0.00    +0.100 A 
ATOM     15  F   LIG    1      -10.362  18.911  68.978  0.00  0.00    -0.140 F 
ATOM     16  C   LIG    1       -8.531  17.456  68.596  0.00  0.00    -0.010 A 
ENDBRANCH   9  10
ENDBRANCH   6   9
ENDBRANCH   1   7
BRANCH   3  17
ATOM     17  N   LIG    1      -10.193  12.654  68.853  0.00  0.00    -0.710 N 
ATOM     18  H   LIG    1       -9.689  13.351  69.300  0.00  0.00    +0.400 HD
ATOM     19  C   LIG    1      -11.538  12.717  68.808  0.00  0.00    +0.550 C 
ATOM     20  O   LIG    1      -12.169  11.846  68.248  0.00  0.00    -0.530 OA
BRANCH  19  21
ATOM     21  C   LIG    1      -12.260  13.872  69.454  0.00  0.00    -0.060 C 
ATOM     22  C   LIG    1      -11.719  15.279  69.194  0.00  0.00    +0.080 C 
ATOM     23  C   LIG    1      -11.532  14.628  70.567  0.00  0.00    +0.100 C 
BRANCH  23  24
ATOM     24  C   LIG    1      -12.362  15.158  71.707  0.00  0.00    +0.030 A 
ATOM     25  C   LIG    1      -13.708  15.146  71.779  0.00  0.00    +0.130 A 
ATOM     26  N   LIG    1      -14.046  15.720  72.975  0.00  0.00    -0.570 N 
ATOM     27  H   LIG    1      -14.944  15.855  73.315  0.00  0.00    +0.420 HD
ATOM     28  C   LIG    1      -12.894  16.064  73.592  0.00  0.00    +0.400 A 
ATOM     29  N   LIG    1      -11.892  15.721  72.830  0.00  0.00    -0.480 NA
ENDBRANCH  23  24
ENDBRANCH  19  21
ENDBRANCH   3  17
TORSDOF 6
ENDMDL
MODEL 5
REMARK VINA RESULT:      -7.7      3.230      4.872
REMARK                            x       y       z     vdW  Elec       q    Type
REMARK                         _______ _______ _______ _____ _____    ______ ____
ROOT
ATOM      1  C   LIG    1       -6.819  15.859  67.989  0.00  0.00    +0.230 C 
ATOM      2  C   LIG    1       -7.454  15.187  69.219  0.00  0.00    +0.030 C 
ATOM      3  C   LIG    1       -7.184  13.842  68.525  0.00  0.00    +0.230 C 
ATOM      4  C   LIG    1       -6.043  14.549  67.770  0.00  0.00    +0.030 C 
ENDROOT
BRANCH   1   7
ATOM      5  O   LIG    1       -8.366  18.064  67.896  0.00  0.00    -0.520 OA
ATOM      6  C   LIG    1       -8.506  17.292  66.971  0.00  0.00    +0.520 C 
ATOM      7  N   LIG    1       -7.778  16.158  66.924  0.00  0.00    -0.720 N 
ATOM      8  H   LIG    1       -7.890  15.540  66.184  0.00  0.00    +0.400 HD
BRANCH   6   9
ATOM      9  C   LIG    1       -9.488  17.603  65.872  0.00  0.00    +0.120 C 
BRANCH   9  10
ATOM     10  C   LIG    1      -10.572  16.554  65.855  0.00  0.00    -0.040 A 
ATOM     11  C   LIG    1      -11.237  16.269  64.678  0.00  0.00    +0.010 A 
ATOM     12  C   LIG    1      -12.231  15.307  64.659  0.00  0.00    +0.040 A 
ATOM     13  C   LIG    1      -12.561  14.632  65.819  0.00  0.00    -0.010 A 
ATOM     14  C   LIG    1      -11.894  14.918  67.000  0.00  0.00    +0.100 A 
ATOM     15  F   LIG    1      -12.216  14.258  68.135  0.00  0.00    -0.140 F 
ATOM     16  C   LIG    1      -10.896  15.877  67.015  0.00  0.00    -0.010 A 
ENDBRANCH   9  10
ENDBRANCH   6   9
ENDBRANCH   1   7
BRANCH   3  17
ATOM     17  N   LIG    1       -8.279  13.399  67.657  0.00  0.00    -0.710 N 
ATOM     18  H   LIG    1       -8.518  13.920  66.875  0.00  0.00    +0.400 HD
ATOM     19  C   LIG    1       -8.952  12.268  67.945  0.00  0.00    +0.550 C 
ATOM     20  O   LIG    1       -8.652  11.616  68.923  0.00  0.00    -0.530 OA
BRANCH  19  21
ATOM     21  C   LIG    1      -10.078  11.813  67.053  0.00  0.00    -0.060 C 
ATOM     22  C   LIG    1      -10.302  10.306  66.911  0.00  0.00    +0.080 C 
ATOM     23  C   LIG    1       -9.705  11.103  65.750  0.00  0.00    +0.100 C 
BRANCH  23  24
ATOM     24  C   LIG    1      -10.582  11.347  64.549  0.00  0.00    +0.030 A 
ATOM     25  C   LIG    1      -10.253  11.102  63.265  0.00  0.00    +0.130 A 
ATOM     26  N   LIG    1      -11.330  11.464  62.504  0.00  0.00    -0.570 N 
ATOM     27  H   LIG    1      -11.399  11.406  61.538  0.00  0.00    +0.420 HD
ATOM     28  C   LIG    1      -12.282  11.918  63.349  0.00  0.00    +0.400 A 
ATOM     29  N   LIG    1      -11.829  11.840  64.570  0.00  0.00    -0.480 NA
ENDBRANCH  23  24
ENDBRANCH  19  21
ENDBRANCH   3  17
TORSDOF 6
ENDMDL
MODEL 6
REMARK VINA RESULT:      -7.7      4.634      5.954
REMARK                            x       y       z     vdW  Elec       q    Type
REMARK                         _______ _______ _______ _____ _____    ______ ____
ROOT
ATOM      1  C   LIG    1      -10.627  14.449  66.664  0.00  0.00    +0.230 C 
ATOM      2  C   LIG    1      -10.184  13.086  66.107  0.00  0.00    +0.030 C 
ATOM      3  C   LIG    1      -11.549  12.545  66.565  0.00  0.00    +0.230 C 
ATOM      4  C   LIG    1      -12.076  13.986  66.437  0.00  0.00    +0.030 C 
ENDROOT
BRANCH   1   7
ATOM      5  O   LIG    1      -11.659  16.382  68.233  0.00  0.00    -0.520 OA
ATOM      6  C   LIG    1      -10.861  15.645  68.774  0.00  0.00    +0.520 C 
ATOM      7  N   LIG    1      -10.288  14.645  68.075  0.00  0.00    -0.720 N 
ATOM      8  H   LIG    1       -9.650  14.055  68.508  0.00  0.00    +0.400 HD
BRANCH   6   9
ATOM      9  C   LIG    1      -10.517  15.843  70.227  0.00  0.00    +0.120 C 
BRANCH   9  10
ATOM     10  C   LIG    1      -11.592  15.226  71.086  0.00  0.00    -0.040 A 
ATOM     11  C   LIG    1      -12.146  14.010  70.730  0.00  0.00    +0.010 A 
ATOM     12  C   LIG    1      -13.132  13.442  71.517  0.00  0.00    +0.040 A 
ATOM     13  C   LIG    1      -13.564  14.089  72.659  0.00  0.00    -0.010 A 
ATOM     14  C   LIG    1      -13.008  15.308  73.016  0.00  0.00    +0.100 A 
ATOM     15  F   LIG    1      -13.430  15.941  74.133  0.00  0.00    -0.140 F 
ATOM     16  C   LIG    1      -12.018  15.872  72.231  0.00  0.00    -0.010 A 
ENDBRANCH   9  10
ENDBRANCH   6   9
ENDBRANCH   1   7
BRANCH   3  17
ATOM     17  N   LIG    1      -11.547  12.039  67.940  0.00  0.00    -0.710 N 
ATOM     18  H   LIG    1      -11.682  12.649  68.682  0.00  0.00    +0.400 HD
ATOM     19  C   LIG    1      -11.358  10.725  68.174  0.00  0.00    +0.550 C 
ATOM     20  O   LIG    1      -11.190   9.961  67.247  0.00  0.00    -0.530 OA
BRANCH  19  21
ATOM     21  C   LIG    1      -11.357  10.204  69.588  0.00  0.00    -0.060 C 
ATOM     22  C   LIG    1       -9.999   9.929  70.239  0.00  0.00    +0.080 C 
ATOM     23  C   LIG    1      -10.892   8.763  69.810  0.00  0.00    +0.100 C 
BRANCH  23  24
ATOM     24  C   LIG    1      -11.573   7.971  70.896  0.00  0.00    +0.030 A 
ATOM     25  C   LIG    1      -11.357   8.097  72.221  0.00  0.00    +0.130 A 
ATOM     26  N   LIG    1      -12.178   7.195  72.843  0.00  0.00    -0.570 N 
ATOM     27  H   LIG    1      -12.251   7.047  73.799  0.00  0.00    +0.420 HD
ATOM     28  C   LIG    1      -12.867   6.550  71.877  0.00  0.00    +0.400 A 
ATOM     29  N   LIG    1      -12.503   7.022  70.716  0.00  0.00    -0.480 NA
ENDBRANCH  23  24
ENDBRANCH  19  21
ENDBRANCH   3  17
TORSDOF 6
ENDMDL
MODEL 7
REMARK VINA RESULT:      -7.6      4.484      7.557
REMARK                            x       y       z     vdW  Elec       q    Type
REMARK                         _______ _______ _______ _____ _____    ______ ____
ROOT
ATOM      1  C   LIG    1      -10.273  18.387  67.716  0.00  0.00    +0.230 C 
ATOM      2  C   LIG    1       -9.948  19.854  68.043  0.00  0.00    +0.030 C 
ATOM      3  C   LIG    1       -8.526  19.570  67.532  0.00  0.00    +0.230 C 
ATOM      4  C   LIG    1       -9.141  18.448  66.676  0.00  0.00    +0.030 C 
ENDROOT
BRANCH   1   7
ATOM      5  O   LIG    1      -11.705  16.164  68.238  0.00  0.00    -0.520 OA
ATOM      6  C   LIG    1      -10.783  16.378  68.997  0.00  0.00    +0.520 C 
ATOM      7  N   LIG    1      -10.005  17.465  68.821  0.00  0.00    -0.720 N 
ATOM      8  H   LIG    1       -9.267  17.636  69.428  0.00  0.00    +0.400 HD
BRANCH   6   9
ATOM      9  C   LIG    1      -10.504  15.426  70.131  0.00  0.00    +0.120 C 
BRANCH   9  10
ATOM     10  C   LIG    1      -11.709  15.353  71.034  0.00  0.00    -0.040 A 
ATOM     11  C   LIG    1      -12.873  14.758  70.584  0.00  0.00    +0.010 A 
ATOM     12  C   LIG    1      -13.980  14.690  71.411  0.00  0.00    +0.040 A 
ATOM     13  C   LIG    1      -13.923  15.217  72.687  0.00  0.00    -0.010 A 
ATOM     14  C   LIG    1      -12.756  15.813  73.138  0.00  0.00    +0.100 A 
ATOM     15  F   LIG    1      -12.700  16.329  74.386  0.00  0.00    -0.140 F 
ATOM     16  C   LIG    1      -11.648  15.876  72.311  0.00  0.00    -0.010 A 
ENDBRANCH   9  10
ENDBRANCH   6   9
ENDBRANCH   1   7
BRANCH   3  17
ATOM     17  N   LIG    1       -7.615  19.084  68.572  0.00  0.00    -0.710 N 
ATOM     18  H   LIG    1       -7.850  18.303  69.097  0.00  0.00    +0.400 HD
ATOM     19  C   LIG    1       -6.449  19.722  68.798  0.00  0.00    +0.550 C 
ATOM     20  O   LIG    1       -6.154  20.697  68.141  0.00  0.00    -0.530 OA
BRANCH  19  21
ATOM     21  C   LIG    1       -5.512  19.223  69.867  0.00  0.00    -0.060 C 
ATOM     22  C   LIG    1       -5.880  19.516  71.323  0.00  0.00    +0.080 C 
ATOM     23  C   LIG    1       -4.723  20.267  70.660  0.00  0.00    +0.100 C 
BRANCH  23  24
ATOM     24  C   LIG    1       -3.324  19.906  71.086  0.00  0.00    +0.030 A 
ATOM     25  C   LIG    1       -2.655  20.429  72.134  0.00  0.00    +0.130 A 
ATOM     26  N   LIG    1       -1.427  19.826  72.161  0.00  0.00    -0.570 N 
ATOM     27  H   LIG    1       -0.718  19.992  72.801  0.00  0.00    +0.420 HD
ATOM     28  C   LIG    1       -1.387  18.955  71.129  0.00  0.00    +0.400 A 
ATOM     29  N   LIG    1       -2.526  19.005  70.494  0.00  0.00    -0.480 NA
ENDBRANCH  23  24
ENDBRANCH  19  21
ENDBRANCH   3  17
TORSDOF 6
ENDMDL
MODEL 8
REMARK VINA RESULT:      -7.5      3.868      7.152
REMARK                            x       y       z     vdW  Elec       q    Type
REMARK                         _______ _______ _______ _____ _____    ______ ____
ROOT
ATOM      1  C   LIG    1       -6.834  10.088  64.525  0.00  0.00    +0.230 C 
ATOM      2  C   LIG    1       -5.508  10.815  64.808  0.00  0.00    +0.030 C 
ATOM      3  C   LIG    1       -6.011  11.004  66.249  0.00  0.00    +0.230 C 
ATOM      4  C   LIG    1       -6.882   9.754  66.026  0.00  0.00    +0.030 C 
ENDROOT
BRANCH   1   7
ATOM      5  O   LIG    1       -9.247   9.262  63.654  0.00  0.00    -0.520 OA
ATOM      6  C   LIG    1       -9.083  10.464  63.667  0.00  0.00    +0.520 C 
ATOM      7  N   LIG    1       -7.910  10.980  64.087  0.00  0.00    -0.720 N 
ATOM      8  H   LIG    1       -7.780  11.941  64.099  0.00  0.00    +0.400 HD
BRANCH   6   9
ATOM      9  C   LIG    1      -10.193  11.381  63.222  0.00  0.00    +0.120 C 
BRANCH   9  10
ATOM     10  C   LIG    1      -10.883  11.958  64.432  0.00  0.00    -0.040 A 
ATOM     11  C   LIG    1      -10.800  11.308  65.649  0.00  0.00    +0.010 A 
ATOM     12  C   LIG    1      -11.432  11.836  66.761  0.00  0.00    +0.040 A 
ATOM     13  C   LIG    1      -12.149  13.013  66.655  0.00  0.00    -0.010 A 
ATOM     14  C   LIG    1      -12.232  13.664  65.435  0.00  0.00    +0.100 A 
ATOM     15  F   LIG    1      -12.933  14.815  65.330  0.00  0.00    -0.140 F 
ATOM     16  C   LIG    1      -11.595  13.137  64.325  0.00  0.00    -0.010 A 
ENDBRANCH   9  10
ENDBRANCH   6   9
ENDBRANCH   1   7
BRANCH   3  17
ATOM     17  N   LIG    1       -6.784  12.234  66.444  0.00  0.00    -0.710 N 
ATOM     18  H   LIG    1       -7.390  12.540  65.752  0.00  0.00    +0.400 HD
ATOM     19  C   LIG    1       -6.652  12.938  67.585  0.00  0.00    +0.550 C 
ATOM     20  O   LIG    1       -5.895  12.555  68.451  0.00  0.00    -0.530 OA
BRANCH  19  21
ATOM     21  C   LIG    1       -7.447  14.203  67.786  0.00  0.00    -0.060 C 
ATOM     22  C   LIG    1       -8.848  14.069  68.386  0.00  0.00    +0.080 C 
ATOM     23  C   LIG    1       -8.680  14.412  66.904  0.00  0.00    +0.100 C 
BRANCH  23  24
ATOM     24  C   LIG    1       -8.997  15.820  66.475  0.00  0.00    +0.030 A 
ATOM     25  C   LIG    1       -8.107  16.819  66.315  0.00  0.00    +0.130 A 
ATOM     26  N   LIG    1       -8.815  17.922  65.919  0.00  0.00    -0.570 N 
ATOM     27  H   LIG    1       -8.452  18.800  65.724  0.00  0.00    +0.420 HD
ATOM     28  C   LIG    1      -10.114  17.558  65.851  0.00  0.00    +0.400 A 
ATOM     29  N   LIG    1      -10.215  16.300  66.179  0.00  0.00    -0.480 NA
ENDBRANCH  23  24
ENDBRANCH  19  21
ENDBRANCH   3  17
TORSDOF 6
ENDMDL
MODEL 9
REMARK VINA RESULT:      -7.5      7.466      8.690
REMARK                            x       y       z     vdW  Elec       q    Type
REMARK                         _______ _______ _______ _____ _____    ______ ____
ROOT
ATOM      1  C   LIG    1      -11.700  11.337  69.242  0.00  0.00    +0.230 C 
ATOM      2  C   LIG    1      -10.207  10.981  69.135  0.00  0.00    +0.030 C 
ATOM      3  C   LIG    1      -10.543  10.321  67.787  0.00  0.00    +0.230 C 
ATOM      4  C   LIG    1      -11.744  11.279  67.706  0.00  0.00    +0.030 C 
ENDROOT
BRANCH   1   7
ATOM      5  O   LIG    1      -12.732  11.532  71.724  0.00  0.00    -0.520 OA
ATOM      6  C   LIG    1      -12.976  10.497  71.140  0.00  0.00    +0.520 C 
ATOM      7  N   LIG    1      -12.505  10.301  69.892  0.00  0.00    -0.720 N 
ATOM      8  H   LIG    1      -12.701   9.473  69.424  0.00  0.00    +0.400 HD
BRANCH   6   9
ATOM      9  C   LIG    1      -13.810   9.434  71.806  0.00  0.00    +0.120 C 
BRANCH   9  10
ATOM     10  C   LIG    1      -12.957   8.219  72.071  0.00  0.00    -0.040 A 
ATOM     11  C   LIG    1      -13.489   6.954  71.908  0.00  0.00    +0.010 A 
ATOM     12  C   LIG    1      -12.708   5.838  72.150  0.00  0.00    +0.040 A 
ATOM     13  C   LIG    1      -11.396   5.987  72.557  0.00  0.00    -0.010 A 
ATOM     14  C   LIG    1      -10.862   7.256  72.721  0.00  0.00    +0.100 A 
ATOM     15  F   LIG    1       -9.579   7.403  73.118  0.00  0.00    -0.140 F 
ATOM     16  C   LIG    1      -11.643   8.371  72.473  0.00  0.00    -0.010 A 
ENDBRANCH   9  10
ENDBRANCH   6   9
ENDBRANCH   1   7
BRANCH   3  17
ATOM     17  N   LIG    1      -10.921   8.910  67.903  0.00  0.00    -0.710 N 
ATOM     18  H   LIG    1      -11.793   8.669  68.254  0.00  0.00    +0.400 HD
ATOM     19  C   LIG    1      -10.059   7.947  67.521  0.00  0.00    +0.550 C 
ATOM     20  O   LIG    1       -8.970   8.248  67.082  0.00  0.00    -0.530 OA
BRANCH  19  21
ATOM     21  C   LIG    1      -10.448   6.496  67.640  0.00  0.00    -0.060 C 
ATOM     22  C   LIG    1      -11.403   6.110  68.772  0.00  0.00    +0.080 C 
ATOM     23  C   LIG    1       -9.925   5.720  68.851  0.00  0.00    +0.100 C 
BRANCH  23  24
ATOM     24  C   LIG    1       -9.577   4.269  68.650  0.00  0.00    +0.030 A 
ATOM     25  C   LIG    1       -9.182   3.408  69.610  0.00  0.00    +0.130 A 
ATOM     26  N   LIG    1       -8.971   2.202  68.999  0.00  0.00    -0.570 N 
ATOM     27  H   LIG    1       -8.679   1.383  69.428  0.00  0.00    +0.420 HD
ATOM     28  C   LIG    1       -9.243   2.367  67.686  0.00  0.00    +0.400 A 
ATOM     29  N   LIG    1       -9.609   3.603  67.486  0.00  0.00    -0.480 NA
ENDBRANCH  23  24
ENDBRANCH  19  21
ENDBRANCH   3  17
TORSDOF 6
ENDMDL
####
 6lu7_pro.pdbqt&&&&ZINC000832743846.pdbqt
MODEL 1
REMARK VINA RESULT:     -10.4      0.000      0.000
REMARK                            x       y       z     vdW  Elec       q    Type
REMARK                         _______ _______ _______ _____ _____    ______ ____
ROOT
ATOM      1  C   LIG    1       -9.736  15.220  67.628  0.00  0.00    +0.140 A 
ATOM      2  N   LIG    1      -10.745  14.650  68.239  0.00  0.00    -0.410 NA
ATOM      3  C   LIG    1      -10.668  15.060  69.525  0.00  0.00    +0.220 A 
ATOM      4  N   LIG    1       -9.627  15.846  69.618  0.00  0.00    -0.360 NA
ATOM      5  O   LIG    1       -9.080  15.944  68.540  0.00  0.00    +0.100 OA
ENDROOT
BRANCH   3   6
ATOM      6  C   LIG    1      -11.592  14.687  70.625  0.00  0.00    -0.030 A 
ATOM      7  C   LIG    1      -12.296  13.487  70.569  0.00  0.00    +0.140 A 
ATOM      8  C   LIG    1      -13.154  13.145  71.595  0.00  0.00    +0.040 A 
ATOM      9  C   LIG    1      -13.314  13.991  72.678  0.00  0.00    +0.090 A 
ATOM     10  C   LIG    1      -12.617  15.184  72.738  0.00  0.00    -0.200 A 
ATOM     11  C   LIG    1      -11.752  15.533  71.721  0.00  0.00    +0.100 A 
BRANCH  10  12
ATOM     12  C   LIG    1      -12.796  16.101  73.921  0.00  0.00    +0.510 C 
ATOM     13  F   LIG    1      -14.118  16.557  73.960  0.00  0.00    -0.180 F 
ATOM     14  F   LIG    1      -11.930  17.193  73.800  0.00  0.00    -0.180 F 
ATOM     15  F   LIG    1      -12.508  15.404  75.099  0.00  0.00    -0.180 F 
ENDBRANCH  10  12
ENDBRANCH   3   6
BRANCH   1  16
ATOM     16  C   LIG    1       -9.377  15.081  66.170  0.00  0.00    +0.530 C 
BRANCH  16  21
ATOM     17  C   LIG    1      -11.409  15.457  64.747  0.00  0.00    +0.210 A 
ATOM     18  N   LIG    1      -11.929  16.495  64.138  0.00  0.00    -0.290 NA
ATOM     19  N   LIG    1      -11.169  17.511  64.363  0.00  0.00    -0.070 NA
ATOM     20  N   LIG    1      -10.179  17.147  65.101  0.00  0.00    -0.090 NA
ATOM     21  N   LIG    1      -10.294  15.889  65.363  0.00  0.00    -0.320 N 
BRANCH  17  22
ATOM     22  C   LIG    1      -11.959  14.053  64.759  0.00  0.00    +0.380 C 
BRANCH  22  25
ATOM     23  O   LIG    1      -12.810  11.852  63.448  0.00  0.00    -0.720 OA
ATOM     24  C   LIG    1      -11.619  12.107  63.335  0.00  0.00    +0.670 C 
ATOM     25  N   LIG    1      -11.098  13.185  63.952  0.00  0.00    -0.770 N 
ATOM     26  H   LIG    1      -10.153  13.387  63.862  0.00  0.00    +0.370 HD
ATOM     27  O   LIG    1      -10.901  11.384  62.657  0.00  0.00    -0.720 OA
ENDBRANCH  22  25
ENDBRANCH  17  22
ENDBRANCH  16  21
ENDBRANCH   1  16
TORSDOF 6
ENDMDL
MODEL 2
REMARK VINA RESULT:      -7.8      6.678      9.110
REMARK                            x       y       z     vdW  Elec       q    Type
REMARK                         _______ _______ _______ _____ _____    ______ ____
ROOT
ATOM      1  C   LIG    1       -4.924  21.224  68.107  0.00  0.00    +0.140 A 
ATOM      2  N   LIG    1       -5.737  20.197  68.113  0.00  0.00    -0.410 NA
ATOM      3  C   LIG    1       -6.755  20.537  67.290  0.00  0.00    +0.220 A 
ATOM      4  N   LIG    1       -6.503  21.737  66.838  0.00  0.00    -0.360 NA
ATOM      5  O   LIG    1       -5.459  22.146  67.302  0.00  0.00    +0.100 OA
ENDROOT
BRANCH   3   6
ATOM      6  C   LIG    1       -7.938  19.702  66.961  0.00  0.00    -0.030 A 
ATOM      7  C   LIG    1       -9.169  20.304  66.710  0.00  0.00    +0.140 A 
ATOM      8  C   LIG    1      -10.266  19.523  66.405  0.00  0.00    +0.040 A 
ATOM      9  C   LIG    1      -10.144  18.147  66.345  0.00  0.00    +0.090 A 
ATOM     10  C   LIG    1       -8.923  17.545  66.593  0.00  0.00    -0.200 A 
ATOM     11  C   LIG    1       -7.819  18.316  66.894  0.00  0.00    +0.100 A 
BRANCH  10  12
ATOM     12  C   LIG    1       -8.798  16.044  66.527  0.00  0.00    +0.510 C 
ATOM     13  F   LIG    1       -9.459  15.473  67.620  0.00  0.00    -0.180 F 
ATOM     14  F   LIG    1       -7.445  15.687  66.563  0.00  0.00    -0.180 F 
ATOM     15  F   LIG    1       -9.372  15.580  65.339  0.00  0.00    -0.180 F 
ENDBRANCH  10  12
ENDBRANCH   3   6
BRANCH   1  16
ATOM     16  C   LIG    1       -3.631  21.346  68.871  0.00  0.00    +0.530 C 
BRANCH  16  21
ATOM     17  C   LIG    1       -3.812  19.756  70.805  0.00  0.00    +0.210 A 
ATOM     18  N   LIG    1       -4.072  19.886  72.083  0.00  0.00    -0.290 NA
ATOM     19  N   LIG    1       -4.272  21.135  72.324  0.00  0.00    -0.070 NA
ATOM     20  N   LIG    1       -4.145  21.806  71.233  0.00  0.00    -0.090 NA
ATOM     21  N   LIG    1       -3.857  20.993  70.274  0.00  0.00    -0.320 N 
BRANCH  17  22
ATOM     22  C   LIG    1       -3.514  18.472  70.073  0.00  0.00    +0.380 C 
BRANCH  22  25
ATOM     23  O   LIG    1       -5.259  16.853  71.345  0.00  0.00    -0.720 OA
ATOM     24  C   LIG    1       -5.555  17.149  70.196  0.00  0.00    +0.670 C 
ATOM     25  N   LIG    1       -4.748  17.953  69.477  0.00  0.00    -0.770 N 
ATOM     26  H   LIG    1       -4.983  18.188  68.566  0.00  0.00    +0.370 HD
ATOM     27  O   LIG    1       -6.588  16.719  69.701  0.00  0.00    -0.720 OA
ENDBRANCH  22  25
ENDBRANCH  17  22
ENDBRANCH  16  21
ENDBRANCH   1  16
TORSDOF 6
ENDMDL
MODEL 3
REMARK VINA RESULT:      -7.8      3.919      6.453
REMARK                            x       y       z     vdW  Elec       q    Type
REMARK                         _______ _______ _______ _____ _____    ______ ____
ROOT
ATOM      1  C   LIG    1       -8.552  16.526  68.475  0.00  0.00    +0.140 A 
ATOM      2  N   LIG    1       -9.018  16.071  69.612  0.00  0.00    -0.410 NA
ATOM      3  C   LIG    1      -10.295  15.705  69.359  0.00  0.00    +0.220 A 
ATOM      4  N   LIG    1      -10.527  15.957  68.097  0.00  0.00    -0.360 NA
ATOM      5  O   LIG    1       -9.538  16.433  67.579  0.00  0.00    +0.100 OA
ENDROOT
BRANCH   3   6
ATOM      6  C   LIG    1      -11.254  15.125  70.332  0.00  0.00    -0.030 A 
ATOM      7  C   LIG    1      -11.867  13.902  70.065  0.00  0.00    +0.140 A 
ATOM      8  C   LIG    1      -12.758  13.367  70.974  0.00  0.00    +0.040 A 
ATOM      9  C   LIG    1      -13.042  14.042  72.147  0.00  0.00    +0.090 A 
ATOM     10  C   LIG    1      -12.437  15.256  72.417  0.00  0.00    -0.200 A 
ATOM     11  C   LIG    1      -11.540  15.797  71.518  0.00  0.00    +0.100 A 
BRANCH  10  12
ATOM     12  C   LIG    1      -12.752  15.985  73.697  0.00  0.00    +0.510 C 
ATOM     13  F   LIG    1      -11.985  17.153  73.770  0.00  0.00    -0.180 F 
ATOM     14  F   LIG    1      -12.452  15.163  74.789  0.00  0.00    -0.180 F 
ATOM     15  F   LIG    1      -14.111  16.317  73.722  0.00  0.00    -0.180 F 
ENDBRANCH  10  12
ENDBRANCH   3   6
BRANCH   1  16
ATOM     16  C   LIG    1       -7.165  17.061  68.227  0.00  0.00    +0.530 C 
BRANCH  16  21
ATOM     17  C   LIG    1       -6.636  19.462  68.731  0.00  0.00    +0.210 A 
ATOM     18  N   LIG    1       -6.953  20.610  68.184  0.00  0.00    -0.290 NA
ATOM     19  N   LIG    1       -7.710  20.372  67.169  0.00  0.00    -0.070 NA
ATOM     20  N   LIG    1       -7.883  19.102  67.054  0.00  0.00    -0.090 NA
ATOM     21  N   LIG    1       -7.233  18.506  67.995  0.00  0.00    -0.320 N 
BRANCH  17  22
ATOM     22  C   LIG    1       -5.766  19.253  69.945  0.00  0.00    +0.380 C 
BRANCH  22  25
ATOM     23  O   LIG    1       -4.366  19.609  72.225  0.00  0.00    -0.720 OA
ATOM     24  C   LIG    1       -4.584  20.622  71.576  0.00  0.00    +0.670 C 
ATOM     25  N   LIG    1       -5.275  20.548  70.421  0.00  0.00    -0.770 N 
ATOM     26  H   LIG    1       -5.447  21.352  69.906  0.00  0.00    +0.370 HD
ATOM     27  O   LIG    1       -4.169  21.703  71.972  0.00  0.00    -0.720 OA
ENDBRANCH  22  25
ENDBRANCH  17  22
ENDBRANCH  16  21
ENDBRANCH   1  16
TORSDOF 6
ENDMDL
MODEL 4
REMARK VINA RESULT:      -7.7      4.101      6.377
REMARK                            x       y       z     vdW  Elec       q    Type
REMARK                         _______ _______ _______ _____ _____    ______ ____
ROOT
ATOM      1  C   LIG    1       -8.204  18.170  68.817  0.00  0.00    +0.140 A 
ATOM      2  N   LIG    1       -8.481  16.974  69.275  0.00  0.00    -0.410 NA
ATOM      3  C   LIG    1       -9.831  16.893  69.284  0.00  0.00    +0.220 A 
ATOM      4  N   LIG    1      -10.289  18.034  68.837  0.00  0.00    -0.360 NA
ATOM      5  O   LIG    1       -9.368  18.777  68.569  0.00  0.00    +0.100 OA
ENDROOT
BRANCH   3   6
ATOM      6  C   LIG    1      -10.641  15.729  69.721  0.00  0.00    -0.030 A 
ATOM      7  C   LIG    1      -10.648  14.560  68.964  0.00  0.00    +0.140 A 
ATOM      8  C   LIG    1      -11.403  13.480  69.375  0.00  0.00    +0.040 A 
ATOM      9  C   LIG    1      -12.151  13.556  70.536  0.00  0.00    +0.090 A 
ATOM     10  C   LIG    1      -12.147  14.715  71.291  0.00  0.00    -0.200 A 
ATOM     11  C   LIG    1      -11.391  15.799  70.893  0.00  0.00    +0.100 A 
BRANCH  10  12
ATOM     12  C   LIG    1      -12.964  14.792  72.555  0.00  0.00    +0.510 C 
ATOM     13  F   LIG    1      -13.861  15.862  72.466  0.00  0.00    -0.180 F 
ATOM     14  F   LIG    1      -12.114  14.986  73.649  0.00  0.00    -0.180 F 
ATOM     15  F   LIG    1      -13.676  13.599  72.723  0.00  0.00    -0.180 F 
ENDBRANCH  10  12
ENDBRANCH   3   6
BRANCH   1  16
ATOM     16  C   LIG    1       -6.829  18.754  68.614  0.00  0.00    +0.530 C 
BRANCH  16  21
ATOM     17  C   LIG    1       -5.400  18.212  70.604  0.00  0.00    +0.210 A 
ATOM     18  N   LIG    1       -5.084  18.841  71.710  0.00  0.00    -0.290 NA
ATOM     19  N   LIG    1       -5.681  19.983  71.704  0.00  0.00    -0.070 NA
ATOM     20  N   LIG    1       -6.369  20.099  70.622  0.00  0.00    -0.090 NA
ATOM     21  N   LIG    1       -6.218  19.030  69.916  0.00  0.00    -0.320 N 
BRANCH  17  22
ATOM     22  C   LIG    1       -4.933  16.842  70.183  0.00  0.00    +0.380 C 
BRANCH  22  25
ATOM     23  O   LIG    1       -4.127  14.953  71.934  0.00  0.00    -0.720 OA
ATOM     24  C   LIG    1       -5.313  14.924  71.635  0.00  0.00    +0.670 C 
ATOM     25  N   LIG    1       -5.811  15.827  70.768  0.00  0.00    -0.770 N 
ATOM     26  H   LIG    1       -6.752  15.804  70.531  0.00  0.00    +0.370 HD
ATOM     27  O   LIG    1       -6.047  14.078  72.128  0.00  0.00    -0.720 OA
ENDBRANCH  22  25
ENDBRANCH  17  22
ENDBRANCH  16  21
ENDBRANCH   1  16
TORSDOF 6
ENDMDL
MODEL 5
REMARK VINA RESULT:      -7.6      4.381      7.282
REMARK                            x       y       z     vdW  Elec       q    Type
REMARK                         _______ _______ _______ _____ _____    ______ ____
ROOT
ATOM      1  C   LIG    1       -8.288  17.495  68.720  0.00  0.00    +0.140 A 
ATOM      2  N   LIG    1       -8.643  16.304  69.134  0.00  0.00    -0.410 NA
ATOM      3  C   LIG    1       -9.974  16.380  69.357  0.00  0.00    +0.220 A 
ATOM      4  N   LIG    1      -10.346  17.600  69.069  0.00  0.00    -0.360 NA
ATOM      5  O   LIG    1       -9.389  18.253  68.707  0.00  0.00    +0.100 OA
ENDROOT
BRANCH   3   6
ATOM      6  C   LIG    1      -10.850  15.283  69.838  0.00  0.00    -0.030 A 
ATOM      7  C   LIG    1      -10.873  14.061  69.169  0.00  0.00    +0.140 A 
ATOM      8  C   LIG    1      -11.689  13.045  69.621  0.00  0.00    +0.040 A 
ATOM      9  C   LIG    1      -12.484  13.236  70.737  0.00  0.00    +0.090 A 
ATOM     10  C   LIG    1      -12.465  14.447  71.405  0.00  0.00    -0.200 A 
ATOM     11  C   LIG    1      -11.648  15.468  70.965  0.00  0.00    +0.100 A 
BRANCH  10  12
ATOM     12  C   LIG    1      -13.334  14.649  72.620  0.00  0.00    +0.510 C 
ATOM     13  F   LIG    1      -12.528  14.741  73.760  0.00  0.00    -0.180 F 
ATOM     14  F   LIG    1      -14.207  13.563  72.755  0.00  0.00    -0.180 F 
ATOM     15  F   LIG    1      -14.073  15.828  72.474  0.00  0.00    -0.180 F 
ENDBRANCH  10  12
ENDBRANCH   3   6
BRANCH   1  16
ATOM     16  C   LIG    1       -6.897  17.933  68.337  0.00  0.00    +0.530 C 
BRANCH  16  21
ATOM     17  C   LIG    1       -5.156  17.784  70.138  0.00  0.00    +0.210 A 
ATOM     18  N   LIG    1       -4.424  16.816  70.634  0.00  0.00    -0.290 NA
ATOM     19  N   LIG    1       -4.716  15.732  70.003  0.00  0.00    -0.070 NA
ATOM     20  N   LIG    1       -5.617  15.982  69.118  0.00  0.00    -0.090 NA
ATOM     21  N   LIG    1       -5.918  17.235  69.173  0.00  0.00    -0.320 N 
BRANCH  17  22
ATOM     22  C   LIG    1       -5.150  19.228  70.569  0.00  0.00    +0.380 C 
BRANCH  22  25
ATOM     23  O   LIG    1       -4.300  21.648  71.411  0.00  0.00    -0.720 OA
ATOM     24  C   LIG    1       -3.743  20.685  71.921  0.00  0.00    +0.670 C 
ATOM     25  N   LIG    1       -4.098  19.435  71.566  0.00  0.00    -0.770 N 
ATOM     26  H   LIG    1       -3.657  18.672  71.972  0.00  0.00    +0.370 HD
ATOM     27  O   LIG    1       -2.868  20.858  72.759  0.00  0.00    -0.720 OA
ENDBRANCH  22  25
ENDBRANCH  17  22
ENDBRANCH  16  21
ENDBRANCH   1  16
TORSDOF 6
ENDMDL
####
 6lu7_pro.pdbqt&&&&ZINC000822783073.pdbqt
MODEL 1
REMARK VINA RESULT:     -10.3      0.000      0.000
REMARK                            x       y       z     vdW  Elec       q    Type
REMARK                         _______ _______ _______ _____ _____    ______ ____
ROOT
ATOM      1  N   LIG    1      -10.354  16.093  68.323  0.00  0.00    -0.740 N 
ATOM      2  H   LIG    1      -10.247  17.034  68.538  0.00  0.00    +0.410 HD
ENDROOT
BRANCH   1   7
ATOM      3  F   LIG    1      -13.059  12.742  71.783  0.00  0.00    -0.120 F 
ATOM      4  C   LIG    1      -12.397  13.564  70.939  0.00  0.00    +0.080 A 
ATOM      5  C   LIG    1      -11.934  13.083  69.728  0.00  0.00    +0.050 A 
ATOM      6  C   LIG    1      -11.257  13.921  68.862  0.00  0.00    -0.010 A 
ATOM      7  C   LIG    1      -11.039  15.250  69.203  0.00  0.00    +0.210 A 
ATOM      8  C   LIG    1      -11.502  15.740  70.415  0.00  0.00    +0.020 A 
ATOM      9  C   LIG    1      -12.188  14.898  71.286  0.00  0.00    +0.000 A 
BRANCH   9  10
ATOM     10  C   LIG    1      -12.685  15.417  72.585  0.00  0.00    +0.210 A 
ATOM     11  N   LIG    1      -13.874  15.936  72.822  0.00  0.00    -0.280 NA
ATOM     12  N   LIG    1      -13.917  16.267  74.067  0.00  0.00    -0.220 N 
ATOM     13  H   LIG    1      -14.677  16.672  74.514  0.00  0.00    +0.480 HD
ATOM     14  N   LIG    1      -12.795  15.974  74.626  0.00  0.00    -0.050 NA
ATOM     15  N   LIG    1      -12.015  15.445  73.745  0.00  0.00    -0.260 NA
ENDBRANCH   9  10
ENDBRANCH   1   7
BRANCH   1  16
ATOM     16  C   LIG    1       -9.796  15.557  67.079  0.00  0.00    +0.410 C 
BRANCH  16  17
ATOM     17  C   LIG    1      -10.499  16.184  65.903  0.00  0.00    +0.160 A 
ATOM     18  N   LIG    1      -10.205  17.328  65.334  0.00  0.00    -0.280 NA
ATOM     19  N   LIG    1      -11.033  17.515  64.364  0.00  0.00    -0.070 NA
ATOM     20  N   LIG    1      -11.846  16.518  64.299  0.00  0.00    -0.080 NA
ATOM     21  N   LIG    1      -11.545  15.674  65.227  0.00  0.00    -0.290 N 
BRANCH  21  22
ATOM     22  C   LIG    1      -12.223  14.404  65.501  0.00  0.00    +0.390 C 
BRANCH  22  23
ATOM     23  C   LIG    1      -11.620  13.319  64.646  0.00  0.00    -0.130 A 
ATOM     24  C   LIG    1      -12.401  12.659  63.716  0.00  0.00    +0.040 A 
ATOM     25  C   LIG    1      -11.848  11.663  62.932  0.00  0.00    +0.010 A 
ATOM     26  C   LIG    1      -10.515  11.329  63.078  0.00  0.00    +0.030 A 
ATOM     27  C   LIG    1       -9.734  11.990  64.007  0.00  0.00    +0.010 A 
ATOM     28  C   LIG    1      -10.286  12.988  64.788  0.00  0.00    +0.040 A 
ENDBRANCH  22  23
ENDBRANCH  21  22
ENDBRANCH  16  17
ENDBRANCH   1  16
TORSDOF 6
ENDMDL
MODEL 2
REMARK VINA RESULT:      -9.4      4.815      7.199
REMARK                            x       y       z     vdW  Elec       q    Type
REMARK                         _______ _______ _______ _____ _____    ______ ____
ROOT
ATOM      1  N   LIG    1       -5.646  16.487  66.852  0.00  0.00    -0.740 N 
ATOM      2  H   LIG    1       -5.100  15.748  66.539  0.00  0.00    +0.410 HD
ENDROOT
BRANCH   1   7
ATOM      3  F   LIG    1      -10.950  15.653  68.151  0.00  0.00    -0.120 F 
ATOM      4  C   LIG    1       -9.654  15.857  67.831  0.00  0.00    +0.080 A 
ATOM      5  C   LIG    1       -8.688  15.855  68.821  0.00  0.00    +0.050 A 
ATOM      6  C   LIG    1       -7.361  16.064  68.496  0.00  0.00    -0.010 A 
ATOM      7  C   LIG    1       -6.990  16.276  67.175  0.00  0.00    +0.210 A 
ATOM      8  C   LIG    1       -7.952  16.279  66.175  0.00  0.00    +0.020 A 
ATOM      9  C   LIG    1       -9.288  16.064  66.501  0.00  0.00    +0.000 A 
BRANCH   9  10
ATOM     10  C   LIG    1      -10.322  16.066  65.436  0.00  0.00    +0.210 A 
ATOM     11  N   LIG    1      -11.070  15.047  65.063  0.00  0.00    -0.280 NA
ATOM     12  N   LIG    1      -11.840  15.450  64.112  0.00  0.00    -0.220 N 
ATOM     13  H   LIG    1      -12.497  14.904  63.650  0.00  0.00    +0.480 HD
ATOM     14  N   LIG    1      -11.605  16.693  63.870  0.00  0.00    -0.050 NA
ATOM     15  N   LIG    1      -10.680  17.106  64.670  0.00  0.00    -0.260 NA
ENDBRANCH   9  10
ENDBRANCH   1   7
BRANCH   1  16
ATOM     16  C   LIG    1       -5.061  17.824  66.986  0.00  0.00    +0.410 C 
BRANCH  16  17
ATOM     17  C   LIG    1       -5.501  18.683  65.828  0.00  0.00    +0.160 A 
ATOM     18  N   LIG    1       -5.273  18.459  64.556  0.00  0.00    -0.280 NA
ATOM     19  N   LIG    1       -5.809  19.418  63.882  0.00  0.00    -0.070 NA
ATOM     20  N   LIG    1       -6.375  20.245  64.690  0.00  0.00    -0.080 NA
ATOM     21  N   LIG    1       -6.211  19.824  65.898  0.00  0.00    -0.290 N 
BRANCH  21  22
ATOM     22  C   LIG    1       -6.699  20.472  67.119  0.00  0.00    +0.390 C 
BRANCH  22  23
ATOM     23  C   LIG    1       -8.108  20.017  67.400  0.00  0.00    -0.130 A 
ATOM     24  C   LIG    1       -9.035  19.968  66.376  0.00  0.00    +0.040 A 
ATOM     25  C   LIG    1      -10.328  19.552  66.634  0.00  0.00    +0.010 A 
ATOM     26  C   LIG    1      -10.693  19.184  67.916  0.00  0.00    +0.030 A 
ATOM     27  C   LIG    1       -9.766  19.233  68.940  0.00  0.00    +0.010 A 
ATOM     28  C   LIG    1       -8.472  19.646  68.681  0.00  0.00    +0.040 A 
ENDBRANCH  22  23
ENDBRANCH  21  22
ENDBRANCH  16  17
ENDBRANCH   1  16
TORSDOF 6
ENDMDL
MODEL 3
REMARK VINA RESULT:      -9.1      4.541      7.061
REMARK                            x       y       z     vdW  Elec       q    Type
REMARK                         _______ _______ _______ _____ _____    ______ ____
ROOT
ATOM      1  N   LIG    1       -6.248  15.416  67.880  0.00  0.00    -0.740 N 
ATOM      2  H   LIG    1       -5.842  14.577  67.608  0.00  0.00    +0.410 HD
ENDROOT
BRANCH   1   7
ATOM      3  F   LIG    1      -11.746  15.855  68.193  0.00  0.00    -0.120 F 
ATOM      4  C   LIG    1      -10.402  15.748  68.114  0.00  0.00    +0.080 A 
ATOM      5  C   LIG    1       -9.653  15.578  69.264  0.00  0.00    +0.050 A 
ATOM      6  C   LIG    1       -8.277  15.468  69.186  0.00  0.00    -0.010 A 
ATOM      7  C   LIG    1       -7.640  15.527  67.953  0.00  0.00    +0.210 A 
ATOM      8  C   LIG    1       -8.383  15.697  66.795  0.00  0.00    +0.020 A 
ATOM      9  C   LIG    1       -9.769  15.802  66.872  0.00  0.00    +0.000 A 
BRANCH   9  10
ATOM     10  C   LIG    1      -10.571  15.984  65.636  0.00  0.00    +0.210 A 
ATOM     11  N   LIG    1      -11.389  15.105  65.092  0.00  0.00    -0.280 NA
ATOM     12  N   LIG    1      -11.892  15.638  64.032  0.00  0.00    -0.220 N 
ATOM     13  H   LIG    1      -12.529  15.212  63.436  0.00  0.00    +0.480 HD
ATOM     14  N   LIG    1      -11.419  16.826  63.886  0.00  0.00    -0.050 NA
ATOM     15  N   LIG    1      -10.607  17.075  64.858  0.00  0.00    -0.260 NA
ENDBRANCH   9  10
ENDBRANCH   1   7
BRANCH   1  16
ATOM     16  C   LIG    1       -5.402  16.565  68.213  0.00  0.00    +0.410 C 
BRANCH  16  17
ATOM     17  C   LIG    1       -5.224  17.428  66.990  0.00  0.00    +0.160 A 
ATOM     18  N   LIG    1       -4.697  17.065  65.846  0.00  0.00    -0.280 NA
ATOM     19  N   LIG    1       -4.723  18.083  65.056  0.00  0.00    -0.070 NA
ATOM     20  N   LIG    1       -5.254  19.085  65.666  0.00  0.00    -0.080 NA
ATOM     21  N   LIG    1       -5.581  18.720  66.859  0.00  0.00    -0.290 N 
BRANCH  21  22
ATOM     22  C   LIG    1       -6.213  19.556  67.883  0.00  0.00    +0.390 C 
BRANCH  22  23
ATOM     23  C   LIG    1       -7.710  19.511  67.715  0.00  0.00    -0.130 A 
ATOM     24  C   LIG    1       -8.275  19.784  66.483  0.00  0.00    +0.040 A 
ATOM     25  C   LIG    1       -9.648  19.743  66.329  0.00  0.00    +0.010 A 
ATOM     26  C   LIG    1      -10.456  19.429  67.406  0.00  0.00    +0.030 A 
ATOM     27  C   LIG    1       -9.890  19.155  68.638  0.00  0.00    +0.010 A 
ATOM     28  C   LIG    1       -8.517  19.192  68.791  0.00  0.00    +0.040 A 
ENDBRANCH  22  23
ENDBRANCH  21  22
ENDBRANCH  16  17
ENDBRANCH   1  16
TORSDOF 6
ENDMDL
MODEL 4
REMARK VINA RESULT:      -8.8      5.134      8.393
REMARK                            x       y       z     vdW  Elec       q    Type
REMARK                         _______ _______ _______ _____ _____    ______ ____
ROOT
ATOM      1  N   LIG    1       -7.294  16.720  69.484  0.00  0.00    -0.740 N 
ATOM      2  H   LIG    1       -7.710  16.228  70.210  0.00  0.00    +0.410 HD
ENDROOT
BRANCH   1   7
ATOM      3  F   LIG    1      -10.392  19.778  66.082  0.00  0.00    -0.120 F 
ATOM      4  C   LIG    1       -9.635  19.028  66.912  0.00  0.00    +0.080 A 
ATOM      5  C   LIG    1       -8.942  19.628  67.948  0.00  0.00    +0.050 A 
ATOM      6  C   LIG    1       -8.167  18.864  68.799  0.00  0.00    -0.010 A 
ATOM      7  C   LIG    1       -8.080  17.489  68.620  0.00  0.00    +0.210 A 
ATOM      8  C   LIG    1       -8.772  16.879  67.585  0.00  0.00    +0.020 A 
ATOM      9  C   LIG    1       -9.557  17.647  66.730  0.00  0.00    +0.000 A 
BRANCH   9  10
ATOM     10  C   LIG    1      -10.300  17.000  65.619  0.00  0.00    +0.210 A 
ATOM     11  N   LIG    1      -10.388  15.707  65.380  0.00  0.00    -0.280 NA
ATOM     12  N   LIG    1      -11.118  15.550  64.329  0.00  0.00    -0.220 N 
ATOM     13  H   LIG    1      -11.348  14.696  63.928  0.00  0.00    +0.480 HD
ATOM     14  N   LIG    1      -11.495  16.701  63.895  0.00  0.00    -0.050 NA
ATOM     15  N   LIG    1      -11.015  17.617  64.668  0.00  0.00    -0.260 NA
ENDBRANCH   9  10
ENDBRANCH   1   7
BRANCH   1  16
ATOM     16  C   LIG    1       -5.843  16.656  69.293  0.00  0.00    +0.410 C 
BRANCH  16  17
ATOM     17  C   LIG    1       -5.188  17.796  70.030  0.00  0.00    +0.160 A 
ATOM     18  N   LIG    1       -5.388  18.138  71.280  0.00  0.00    -0.280 NA
ATOM     19  N   LIG    1       -4.646  19.160  71.537  0.00  0.00    -0.070 NA
ATOM     20  N   LIG    1       -3.977  19.478  70.484  0.00  0.00    -0.080 NA
ATOM     21  N   LIG    1       -4.280  18.657  69.535  0.00  0.00    -0.290 N 
BRANCH  21  22
ATOM     22  C   LIG    1       -3.743  18.667  68.171  0.00  0.00    +0.390 C 
BRANCH  22  23
ATOM     23  C   LIG    1       -4.741  19.311  67.244  0.00  0.00    -0.130 A 
ATOM     24  C   LIG    1       -5.293  18.579  66.209  0.00  0.00    +0.040 A 
ATOM     25  C   LIG    1       -6.208  19.170  65.357  0.00  0.00    +0.010 A 
ATOM     26  C   LIG    1       -6.570  20.491  65.541  0.00  0.00    +0.030 A 
ATOM     27  C   LIG    1       -6.018  21.223  66.576  0.00  0.00    +0.010 A 
ATOM     28  C   LIG    1       -5.106  20.631  67.430  0.00  0.00    +0.040 A 
ENDBRANCH  22  23
ENDBRANCH  21  22
ENDBRANCH  16  17
ENDBRANCH   1  16
TORSDOF 6
ENDMDL
MODEL 5
REMARK VINA RESULT:      -8.6      4.415      7.445
REMARK                            x       y       z     vdW  Elec       q    Type
REMARK                         _______ _______ _______ _____ _____    ______ ____
ROOT
ATOM      1  N   LIG    1       -6.601  14.320  68.110  0.00  0.00    -0.740 N 
ATOM      2  H   LIG    1       -6.513  13.354  68.127  0.00  0.00    +0.410 HD
ENDROOT
BRANCH   1   7
ATOM      3  F   LIG    1      -11.614  16.641  68.219  0.00  0.00    -0.120 F 
ATOM      4  C   LIG    1      -10.388  16.073  68.189  0.00  0.00    +0.080 A 
ATOM      5  C   LIG    1       -9.701  15.851  69.369  0.00  0.00    +0.050 A 
ATOM      6  C   LIG    1       -8.446  15.270  69.342  0.00  0.00    -0.010 A 
ATOM      7  C   LIG    1       -7.870  14.907  68.131  0.00  0.00    +0.210 A 
ATOM      8  C   LIG    1       -8.553  15.125  66.944  0.00  0.00    +0.020 A 
ATOM      9  C   LIG    1       -9.819  15.705  66.971  0.00  0.00    +0.000 A 
BRANCH   9  10
ATOM     10  C   LIG    1      -10.555  15.942  65.703  0.00  0.00    +0.210 A 
ATOM     11  N   LIG    1      -11.335  15.086  65.074  0.00  0.00    -0.280 NA
ATOM     12  N   LIG    1      -11.785  15.667  64.016  0.00  0.00    -0.220 N 
ATOM     13  H   LIG    1      -12.385  15.266  63.367  0.00  0.00    +0.480 HD
ATOM     14  N   LIG    1      -11.316  16.864  63.954  0.00  0.00    -0.050 NA
ATOM     15  N   LIG    1      -10.559  17.070  64.979  0.00  0.00    -0.260 NA
ENDBRANCH   9  10
ENDBRANCH   1   7
BRANCH   1  16
ATOM     16  C   LIG    1       -5.405  15.165  68.060  0.00  0.00    +0.410 C 
BRANCH  16  17
ATOM     17  C   LIG    1       -5.259  15.907  69.363  0.00  0.00    +0.160 A 
ATOM     18  N   LIG    1       -5.262  15.386  70.566  0.00  0.00    -0.280 NA
ATOM     19  N   LIG    1       -5.113  16.344  71.415  0.00  0.00    -0.070 NA
ATOM     20  N   LIG    1       -5.014  17.462  70.785  0.00  0.00    -0.080 NA
ATOM     21  N   LIG    1       -5.094  17.234  69.517  0.00  0.00    -0.290 N 
BRANCH  21  22
ATOM     22  C   LIG    1       -5.028  18.234  68.447  0.00  0.00    +0.390 C 
BRANCH  22  23
ATOM     23  C   LIG    1       -6.424  18.594  68.010  0.00  0.00    -0.130 A 
ATOM     24  C   LIG    1       -7.367  18.969  68.949  0.00  0.00    +0.040 A 
ATOM     25  C   LIG    1       -8.648  19.299  68.547  0.00  0.00    +0.010 A 
ATOM     26  C   LIG    1       -8.986  19.254  67.208  0.00  0.00    +0.030 A 
ATOM     27  C   LIG    1       -8.043  18.879  66.269  0.00  0.00    +0.010 A 
ATOM     28  C   LIG    1       -6.761  18.553  66.670  0.00  0.00    +0.040 A 
ENDBRANCH  22  23
ENDBRANCH  21  22
ENDBRANCH  16  17
ENDBRANCH   1  16
TORSDOF 6
ENDMDL
MODEL 6
REMARK VINA RESULT:      -8.6      2.369      4.272
REMARK                            x       y       z     vdW  Elec       q    Type
REMARK                         _______ _______ _______ _____ _____    ______ ____
ROOT
ATOM      1  N   LIG    1      -10.383  15.861  68.314  0.00  0.00    -0.740 N 
ATOM      2  H   LIG    1      -10.149  16.773  68.552  0.00  0.00    +0.410 HD
ENDROOT
BRANCH   1   7
ATOM      3  F   LIG    1      -13.162  12.684  71.880  0.00  0.00    -0.120 F 
ATOM      4  C   LIG    1      -12.483  13.464  71.010  0.00  0.00    +0.080 A 
ATOM      5  C   LIG    1      -12.018  12.930  69.821  0.00  0.00    +0.050 A 
ATOM      6  C   LIG    1      -11.323  13.724  68.929  0.00  0.00    -0.010 A 
ATOM      7  C   LIG    1      -11.088  15.062  69.220  0.00  0.00    +0.210 A 
ATOM      8  C   LIG    1      -11.551  15.605  70.410  0.00  0.00    +0.020 A 
ATOM      9  C   LIG    1      -12.255  14.807  71.307  0.00  0.00    +0.000 A 
BRANCH   9  10
ATOM     10  C   LIG    1      -12.753  15.382  72.581  0.00  0.00    +0.210 A 
ATOM     11  N   LIG    1      -13.908  15.989  72.773  0.00  0.00    -0.280 NA
ATOM     12  N   LIG    1      -13.965  16.344  74.011  0.00  0.00    -0.220 N 
ATOM     13  H   LIG    1      -14.707  16.811  74.428  0.00  0.00    +0.480 HD
ATOM     14  N   LIG    1      -12.885  15.981  74.609  0.00  0.00    -0.050 NA
ATOM     15  N   LIG    1      -12.118  15.382  73.762  0.00  0.00    -0.260 NA
ENDBRANCH   9  10
ENDBRANCH   1   7
BRANCH   1  16
ATOM     16  C   LIG    1       -9.998  15.322  67.008  0.00  0.00    +0.410 C 
BRANCH  16  17
ATOM     17  C   LIG    1      -10.459  16.259  65.922  0.00  0.00    +0.160 A 
ATOM     18  N   LIG    1      -11.013  15.924  64.782  0.00  0.00    -0.280 NA
ATOM     19  N   LIG    1      -11.264  17.006  64.128  0.00  0.00    -0.070 NA
ATOM     20  N   LIG    1      -10.886  18.022  64.822  0.00  0.00    -0.080 NA
ATOM     21  N   LIG    1      -10.389  17.603  65.937  0.00  0.00    -0.290 N 
BRANCH  21  22
ATOM     22  C   LIG    1       -9.843  18.434  67.014  0.00  0.00    +0.390 C 
BRANCH  22  23
ATOM     23  C   LIG    1       -8.459  18.897  66.637  0.00  0.00    -0.130 A 
ATOM     24  C   LIG    1       -7.589  18.029  66.005  0.00  0.00    +0.040 A 
ATOM     25  C   LIG    1       -6.319  18.454  65.660  0.00  0.00    +0.010 A 
ATOM     26  C   LIG    1       -5.921  19.746  65.947  0.00  0.00    +0.030 A 
ATOM     27  C   LIG    1       -6.792  20.614  66.579  0.00  0.00    +0.010 A 
ATOM     28  C   LIG    1       -8.063  20.191  66.920  0.00  0.00    +0.040 A 
ENDBRANCH  22  23
ENDBRANCH  21  22
ENDBRANCH  16  17
ENDBRANCH   1  16
TORSDOF 6
ENDMDL
MODEL 7
REMARK VINA RESULT:      -8.5      5.011      7.156
REMARK                            x       y       z     vdW  Elec       q    Type
REMARK                         _______ _______ _______ _____ _____    ______ ____
ROOT
ATOM      1  N   LIG    1       -8.704  20.047  66.230  0.00  0.00    -0.740 N 
ATOM      2  H   LIG    1       -8.878  20.397  65.341  0.00  0.00    +0.410 HD
ENDROOT
BRANCH   1   7
ATOM      3  F   LIG    1       -3.981  21.316  68.799  0.00  0.00    -0.120 F 
ATOM      4  C   LIG    1       -5.137  21.004  68.173  0.00  0.00    +0.080 A 
ATOM      5  C   LIG    1       -5.420  21.547  66.933  0.00  0.00    +0.050 A 
ATOM      6  C   LIG    1       -6.601  21.230  66.290  0.00  0.00    -0.010 A 
ATOM      7  C   LIG    1       -7.510  20.364  66.884  0.00  0.00    +0.210 A 
ATOM      8  C   LIG    1       -7.234  19.814  68.127  0.00  0.00    +0.020 A 
ATOM      9  C   LIG    1       -6.041  20.129  68.773  0.00  0.00    +0.000 A 
BRANCH   9  10
ATOM     10  C   LIG    1       -5.740  19.544  70.104  0.00  0.00    +0.210 A 
ATOM     11  N   LIG    1       -5.724  18.263  70.415  0.00  0.00    -0.280 NA
ATOM     12  N   LIG    1       -5.421  18.165  71.664  0.00  0.00    -0.220 N 
ATOM     13  H   LIG    1       -5.337  17.333  72.158  0.00  0.00    +0.480 HD
ATOM     14  N   LIG    1       -5.244  19.342  72.154  0.00  0.00    -0.050 NA
ATOM     15  N   LIG    1       -5.427  20.215  71.221  0.00  0.00    -0.260 NA
ENDBRANCH   9  10
ENDBRANCH   1   7
BRANCH   1  16
ATOM     16  C   LIG    1       -9.693  19.187  66.884  0.00  0.00    +0.410 C 
BRANCH  16  17
ATOM     17  C   LIG    1      -10.187  18.154  65.904  0.00  0.00    +0.160 A 
ATOM     18  N   LIG    1      -10.902  18.375  64.828  0.00  0.00    -0.280 NA
ATOM     19  N   LIG    1      -11.122  17.241  64.257  0.00  0.00    -0.070 NA
ATOM     20  N   LIG    1      -10.566  16.303  64.940  0.00  0.00    -0.080 NA
ATOM     21  N   LIG    1       -9.975  16.826  65.961  0.00  0.00    -0.290 N 
BRANCH  21  22
ATOM     22  C   LIG    1       -9.222  16.108  66.993  0.00  0.00    +0.390 C 
BRANCH  22  23
ATOM     23  C   LIG    1      -10.164  15.660  68.081  0.00  0.00    -0.130 A 
ATOM     24  C   LIG    1      -10.054  16.194  69.352  0.00  0.00    +0.040 A 
ATOM     25  C   LIG    1      -10.918  15.782  70.350  0.00  0.00    +0.010 A 
ATOM     26  C   LIG    1      -11.890  14.838  70.078  0.00  0.00    +0.030 A 
ATOM     27  C   LIG    1      -12.000  14.306  68.806  0.00  0.00    +0.010 A 
ATOM     28  C   LIG    1      -11.139  14.720  67.807  0.00  0.00    +0.040 A 
ENDBRANCH  22  23
ENDBRANCH  21  22
ENDBRANCH  16  17
ENDBRANCH   1  16
TORSDOF 6
ENDMDL
MODEL 8
REMARK VINA RESULT:      -8.4      4.154      6.209
REMARK                            x       y       z     vdW  Elec       q    Type
REMARK                         _______ _______ _______ _____ _____    ______ ____
ROOT
ATOM      1  N   LIG    1       -6.364  15.336  67.968  0.00  0.00    -0.740 N 
ATOM      2  H   LIG    1       -5.855  16.030  67.518  0.00  0.00    +0.410 HD
ENDROOT
BRANCH   1   7
ATOM      3  F   LIG    1      -11.879  15.616  68.138  0.00  0.00    -0.120 F 
ATOM      4  C   LIG    1      -10.531  15.549  68.093  0.00  0.00    +0.080 A 
ATOM      5  C   LIG    1       -9.813  15.299  69.249  0.00  0.00    +0.050 A 
ATOM      6  C   LIG    1       -8.433  15.229  69.207  0.00  0.00    -0.010 A 
ATOM      7  C   LIG    1       -7.760  15.408  68.005  0.00  0.00    +0.210 A 
ATOM      8  C   LIG    1       -8.473  15.658  66.841  0.00  0.00    +0.020 A 
ATOM      9  C   LIG    1       -9.863  15.723  66.882  0.00  0.00    +0.000 A 
BRANCH   9  10
ATOM     10  C   LIG    1      -10.631  15.991  65.640  0.00  0.00    +0.210 A 
ATOM     11  N   LIG    1      -11.483  15.176  65.050  0.00  0.00    -0.280 NA
ATOM     12  N   LIG    1      -11.938  15.772  64.002  0.00  0.00    -0.220 N 
ATOM     13  H   LIG    1      -12.585  15.401  63.381  0.00  0.00    +0.480 HD
ATOM     14  N   LIG    1      -11.402  16.939  63.909  0.00  0.00    -0.050 NA
ATOM     15  N   LIG    1      -10.596  17.110  64.902  0.00  0.00    -0.260 NA
ENDBRANCH   9  10
ENDBRANCH   1   7
BRANCH   1  16
ATOM     16  C   LIG    1       -5.671  14.216  68.609  0.00  0.00    +0.410 C 
BRANCH  16  17
ATOM     17  C   LIG    1       -5.521  13.087  67.622  0.00  0.00    +0.160 A 
ATOM     18  N   LIG    1       -4.665  13.022  66.632  0.00  0.00    -0.280 NA
ATOM     19  N   LIG    1       -4.849  11.902  66.020  0.00  0.00    -0.070 NA
ATOM     20  N   LIG    1       -5.800  11.252  66.596  0.00  0.00    -0.080 NA
ATOM     21  N   LIG    1       -6.236  11.947  67.591  0.00  0.00    -0.290 N 
BRANCH  21  22
ATOM     22  C   LIG    1       -7.315  11.570  68.509  0.00  0.00    +0.390 C 
BRANCH  22  23
ATOM     23  C   LIG    1       -8.645  11.774  67.832  0.00  0.00    -0.130 A 
ATOM     24  C   LIG    1       -8.697  12.012  66.471  0.00  0.00    +0.040 A 
ATOM     25  C   LIG    1       -9.918  12.200  65.849  0.00  0.00    +0.010 A 
ATOM     26  C   LIG    1      -11.085  12.148  66.588  0.00  0.00    +0.030 A 
ATOM     27  C   LIG    1      -11.033  11.909  67.948  0.00  0.00    +0.010 A 
ATOM     28  C   LIG    1       -9.812  11.718  68.569  0.00  0.00    +0.040 A 
ENDBRANCH  22  23
ENDBRANCH  21  22
ENDBRANCH  16  17
ENDBRANCH   1  16
TORSDOF 6
ENDMDL
MODEL 9
REMARK VINA RESULT:      -8.2      6.836      9.716
REMARK                            x       y       z     vdW  Elec       q    Type
REMARK                         _______ _______ _______ _____ _____    ______ ____
ROOT
ATOM      1  N   LIG    1       -4.385  21.921  68.357  0.00  0.00    -0.740 N 
ATOM      2  H   LIG    1       -4.850  22.746  68.569  0.00  0.00    +0.410 HD
ENDROOT
BRANCH   1   7
ATOM      3  F   LIG    1       -6.105  18.766  64.161  0.00  0.00    -0.120 F 
ATOM      4  C   LIG    1       -5.687  19.538  65.188  0.00  0.00    +0.080 A 
ATOM      5  C   LIG    1       -4.362  19.928  65.265  0.00  0.00    +0.050 A 
ATOM      6  C   LIG    1       -3.932  20.717  66.315  0.00  0.00    -0.010 A 
ATOM      7  C   LIG    1       -4.826  21.123  67.297  0.00  0.00    +0.210 A 
ATOM      8  C   LIG    1       -6.157  20.737  67.227  0.00  0.00    +0.020 A 
ATOM      9  C   LIG    1       -6.592  19.946  66.167  0.00  0.00    +0.000 A 
BRANCH   9  10
ATOM     10  C   LIG    1       -8.015  19.529  66.086  0.00  0.00    +0.210 A 
ATOM     11  N   LIG    1       -9.068  20.258  66.402  0.00  0.00    -0.280 NA
ATOM     12  N   LIG    1      -10.118  19.541  66.196  0.00  0.00    -0.220 N 
ATOM     13  H   LIG    1      -11.033  19.829  66.345  0.00  0.00    +0.480 HD
ATOM     14  N   LIG    1       -9.766  18.382  65.760  0.00  0.00    -0.050 NA
ATOM     15  N   LIG    1       -8.479  18.341  65.675  0.00  0.00    -0.260 NA
ENDBRANCH   9  10
ENDBRANCH   1   7
BRANCH   1  16
ATOM     16  C   LIG    1       -3.222  21.511  69.148  0.00  0.00    +0.410 C 
BRANCH  16  17
ATOM     17  C   LIG    1       -3.683  20.974  70.479  0.00  0.00    +0.160 A 
ATOM     18  N   LIG    1       -4.174  21.670  71.476  0.00  0.00    -0.280 NA
ATOM     19  N   LIG    1       -4.449  20.852  72.433  0.00  0.00    -0.070 NA
ATOM     20  N   LIG    1       -4.148  19.653  72.072  0.00  0.00    -0.080 NA
ATOM     21  N   LIG    1       -3.678  19.687  70.871  0.00  0.00    -0.290 N 
BRANCH  21  22
ATOM     22  C   LIG    1       -3.215  18.539  70.085  0.00  0.00    +0.390 C 
BRANCH  22  23
ATOM     23  C   LIG    1       -4.379  17.940  69.339  0.00  0.00    -0.130 A 
ATOM     24  C   LIG    1       -5.658  18.049  69.852  0.00  0.00    +0.040 A 
ATOM     25  C   LIG    1       -6.726  17.499  69.167  0.00  0.00    +0.010 A 
ATOM     26  C   LIG    1       -6.515  16.841  67.970  0.00  0.00    +0.030 A 
ATOM     27  C   LIG    1       -5.235  16.733  67.457  0.00  0.00    +0.010 A 
ATOM     28  C   LIG    1       -4.168  17.286  68.140  0.00  0.00    +0.040 A 
ENDBRANCH  22  23
ENDBRANCH  21  22
ENDBRANCH  16  17
ENDBRANCH   1  16
TORSDOF 6
ENDMDL
####
 6lu7_pro.pdbqt&&&&ZINC000823583279.pdbqt
MODEL 1
REMARK VINA RESULT:     -10.3      0.000      0.000
REMARK                            x       y       z     vdW  Elec       q    Type
REMARK                         _______ _______ _______ _____ _____    ______ ____
ROOT
ATOM      1  O   LIG    1       -7.368  18.341  65.517  0.00  0.00    -0.940 OA
ATOM      2  S   LIG    1       -7.339  19.744  65.739  0.00  0.00    +2.700 S 
ATOM      3  O   LIG    1       -6.778  20.666  64.814  0.00  0.00    -0.950 OA
ENDROOT
BRANCH   2   4
ATOM      4  C   LIG    1       -6.489  19.990  67.264  0.00  0.00    -0.670 A 
ATOM      5  C   LIG    1       -5.313  20.716  67.287  0.00  0.00    +0.130 A 
ATOM      6  C   LIG    1       -4.644  20.913  68.478  0.00  0.00    +0.050 A 
ATOM      7  C   LIG    1       -5.155  20.376  69.657  0.00  0.00    +0.040 A 
ATOM      8  C   LIG    1       -6.341  19.644  69.628  0.00  0.00    +0.050 A 
ATOM      9  C   LIG    1       -7.005  19.459  68.432  0.00  0.00    +0.130 A 
BRANCH   7  10
ATOM     10  C   LIG    1       -4.439  20.583  70.941  0.00  0.00    +0.200 A 
ATOM     11  N   LIG    1       -4.110  21.740  71.480  0.00  0.00    -0.280 NA
ATOM     12  N   LIG    1       -3.502  21.499  72.591  0.00  0.00    -0.220 N 
ATOM     13  H   LIG    1       -3.148  22.172  73.195  0.00  0.00    +0.480 HD
ATOM     14  N   LIG    1       -3.435  20.227  72.773  0.00  0.00    -0.040 NA
ATOM     15  N   LIG    1       -4.007  19.632  71.781  0.00  0.00    -0.260 NA
ENDBRANCH   7  10
ENDBRANCH   2   4
BRANCH   2  16
ATOM     16  N   LIG    1       -8.910  20.213  65.973  0.00  0.00    -1.110 NA
ATOM     17  H   LIG    1       -9.240  21.027  65.559  0.00  0.00    +0.420 HD
BRANCH  16  18
ATOM     18  C   LIG    1       -9.802  19.400  66.803  0.00  0.00    +0.420 C 
BRANCH  18  19
ATOM     19  C   LIG    1      -10.171  18.142  66.062  0.00  0.00    -0.030 A 
ATOM     20  N   LIG    1      -10.648  18.090  64.860  0.00  0.00    -0.240 NA
ATOM     21  N   LIG    1      -10.908  16.952  64.378  0.00  0.00    -0.250 NA
ATOM     22  C   LIG    1      -10.667  15.928  65.150  0.00  0.00    +0.060 A 
ATOM     23  S   LIG    1      -10.022  16.547  66.671  0.00  0.00    +0.170 S 
BRANCH  22  24
ATOM     24  C   LIG    1      -10.888  14.504  64.810  0.00  0.00    -0.040 A 
ATOM     25  C   LIG    1      -12.168  14.052  64.489  0.00  0.00    +0.040 A 
ATOM     26  C   LIG    1      -12.368  12.724  64.172  0.00  0.00    +0.010 A 
ATOM     27  C   LIG    1      -11.302  11.842  64.171  0.00  0.00    +0.040 A 
ATOM     28  C   LIG    1      -10.029  12.285  64.488  0.00  0.00    +0.010 A 
ATOM     29  C   LIG    1       -9.816  13.611  64.802  0.00  0.00    +0.070 A 
ENDBRANCH  22  24
ENDBRANCH  18  19
ENDBRANCH  16  18
ENDBRANCH   2  16
TORSDOF 6
ENDMDL
MODEL 2
REMARK VINA RESULT:      -9.4      3.848      4.338
REMARK                            x       y       z     vdW  Elec       q    Type
REMARK                         _______ _______ _______ _____ _____    ______ ____
ROOT
ATOM      1  O   LIG    1       -6.886  18.273  65.396  0.00  0.00    -0.940 OA
ATOM      2  S   LIG    1       -7.702  19.119  66.195  0.00  0.00    +2.700 S 
ATOM      3  O   LIG    1       -8.260  20.336  65.720  0.00  0.00    -0.950 OA
ENDROOT
BRANCH   2   4
ATOM      4  C   LIG    1       -6.747  19.530  67.618  0.00  0.00    -0.670 A 
ATOM      5  C   LIG    1       -7.100  19.021  68.855  0.00  0.00    +0.130 A 
ATOM      6  C   LIG    1       -6.355  19.338  69.973  0.00  0.00    +0.050 A 
ATOM      7  C   LIG    1       -5.247  20.175  69.853  0.00  0.00    +0.040 A 
ATOM      8  C   LIG    1       -4.897  20.686  68.605  0.00  0.00    +0.050 A 
ATOM      9  C   LIG    1       -5.645  20.356  67.493  0.00  0.00    +0.130 A 
BRANCH   7  10
ATOM     10  C   LIG    1       -4.444  20.521  71.052  0.00  0.00    +0.200 A 
ATOM     11  N   LIG    1       -4.156  21.732  71.485  0.00  0.00    -0.280 NA
ATOM     12  N   LIG    1       -3.441  21.612  72.550  0.00  0.00    -0.220 N 
ATOM     13  H   LIG    1       -3.088  22.347  73.076  0.00  0.00    +0.480 HD
ATOM     14  N   LIG    1       -3.266  20.363  72.806  0.00  0.00    -0.040 NA
ATOM     15  N   LIG    1       -3.873  19.662  71.909  0.00  0.00    -0.260 NA
ENDBRANCH   7  10
ENDBRANCH   2   4
BRANCH   2  16
ATOM     16  N   LIG    1       -8.973  18.191  66.710  0.00  0.00    -1.110 NA
ATOM     17  H   LIG    1       -9.767  18.614  67.074  0.00  0.00    +0.420 HD
BRANCH  16  18
ATOM     18  C   LIG    1       -8.900  16.730  66.615  0.00  0.00    +0.420 C 
BRANCH  18  19
ATOM     19  C   LIG    1       -9.709  16.113  67.726  0.00  0.00    -0.030 A 
ATOM     20  N   LIG    1       -9.865  14.844  67.928  0.00  0.00    -0.240 NA
ATOM     21  N   LIG    1      -10.577  14.485  68.907  0.00  0.00    -0.250 NA
ATOM     22  C   LIG    1      -11.092  15.444  69.629  0.00  0.00    +0.060 A 
ATOM     23  S   LIG    1      -10.567  16.977  68.932  0.00  0.00    +0.170 S 
BRANCH  22  24
ATOM     24  C   LIG    1      -11.954  15.274  70.819  0.00  0.00    -0.040 A 
ATOM     25  C   LIG    1      -13.261  14.807  70.676  0.00  0.00    +0.040 A 
ATOM     26  C   LIG    1      -14.060  14.651  71.790  0.00  0.00    +0.010 A 
ATOM     27  C   LIG    1      -13.568  14.956  73.047  0.00  0.00    +0.040 A 
ATOM     28  C   LIG    1      -12.272  15.419  73.195  0.00  0.00    +0.010 A 
ATOM     29  C   LIG    1      -11.462  15.575  72.090  0.00  0.00    +0.070 A 
ENDBRANCH  22  24
ENDBRANCH  18  19
ENDBRANCH  16  18
ENDBRANCH   2  16
TORSDOF 6
ENDMDL
MODEL 3
REMARK VINA RESULT:      -9.4      3.932      4.315
REMARK                            x       y       z     vdW  Elec       q    Type
REMARK                         _______ _______ _______ _____ _____    ______ ____
ROOT
ATOM      1  O   LIG    1       -6.975  18.740  65.193  0.00  0.00    -0.940 OA
ATOM      2  S   LIG    1       -7.867  19.254  66.173  0.00  0.00    +2.700 S 
ATOM      3  O   LIG    1       -8.693  20.389  65.954  0.00  0.00    -0.950 OA
ENDROOT
BRANCH   2   4
ATOM      4  C   LIG    1       -6.888  19.617  67.593  0.00  0.00    -0.670 A 
ATOM      5  C   LIG    1       -5.713  20.334  67.455  0.00  0.00    +0.130 A 
ATOM      6  C   LIG    1       -4.943  20.623  68.563  0.00  0.00    +0.050 A 
ATOM      7  C   LIG    1       -5.351  20.189  69.823  0.00  0.00    +0.040 A 
ATOM      8  C   LIG    1       -6.535  19.467  69.957  0.00  0.00    +0.050 A 
ATOM      9  C   LIG    1       -7.301  19.189  68.842  0.00  0.00    +0.130 A 
BRANCH   7  10
ATOM     10  C   LIG    1       -4.527  20.496  71.019  0.00  0.00    +0.200 A 
ATOM     11  N   LIG    1       -4.053  21.676  71.366  0.00  0.00    -0.280 NA
ATOM     12  N   LIG    1       -3.390  21.529  72.461  0.00  0.00    -0.220 N 
ATOM     13  H   LIG    1       -2.932  22.237  72.941  0.00  0.00    +0.480 HD
ATOM     14  N   LIG    1       -3.428  20.293  72.819  0.00  0.00    -0.040 NA
ATOM     15  N   LIG    1       -4.124  19.629  71.958  0.00  0.00    -0.260 NA
ENDBRANCH   7  10
ENDBRANCH   2   4
BRANCH   2  16
ATOM     16  N   LIG    1       -8.880  18.010  66.582  0.00  0.00    -1.110 NA
ATOM     17  H   LIG    1       -9.842  18.132  66.538  0.00  0.00    +0.420 HD
BRANCH  16  18
ATOM     18  C   LIG    1       -8.325  16.723  67.010  0.00  0.00    +0.420 C 
BRANCH  18  19
ATOM     19  C   LIG    1       -9.165  16.159  68.126  0.00  0.00    -0.030 A 
ATOM     20  N   LIG    1       -8.930  15.056  68.761  0.00  0.00    -0.240 NA
ATOM     21  N   LIG    1       -9.734  14.719  69.675  0.00  0.00    -0.250 NA
ATOM     22  C   LIG    1      -10.734  15.529  69.893  0.00  0.00    +0.060 A 
ATOM     23  S   LIG    1      -10.582  16.878  68.767  0.00  0.00    +0.170 S 
BRANCH  22  24
ATOM     24  C   LIG    1      -11.798  15.351  70.906  0.00  0.00    -0.040 A 
ATOM     25  C   LIG    1      -13.074  14.945  70.516  0.00  0.00    +0.040 A 
ATOM     26  C   LIG    1      -14.063  14.780  71.465  0.00  0.00    +0.010 A 
ATOM     27  C   LIG    1      -13.790  15.017  72.800  0.00  0.00    +0.040 A 
ATOM     28  C   LIG    1      -12.525  15.419  73.194  0.00  0.00    +0.010 A 
ATOM     29  C   LIG    1      -11.527  15.582  72.255  0.00  0.00    +0.070 A 
ENDBRANCH  22  24
ENDBRANCH  18  19
ENDBRANCH  16  18
ENDBRANCH   2  16
TORSDOF 6
ENDMDL
MODEL 4
REMARK VINA RESULT:      -8.7      5.926      7.694
REMARK                            x       y       z     vdW  Elec       q    Type
REMARK                         _______ _______ _______ _____ _____    ______ ____
ROOT
ATOM      1  O   LIG    1       -8.928  16.260  65.953  0.00  0.00    -0.940 OA
ATOM      2  S   LIG    1       -9.875  15.200  65.945  0.00  0.00    +2.700 S 
ATOM      3  O   LIG    1      -10.982  15.154  65.055  0.00  0.00    -0.950 OA
ENDROOT
BRANCH   2   4
ATOM      4  C   LIG    1      -10.541  15.115  67.574  0.00  0.00    -0.670 A 
ATOM      5  C   LIG    1      -11.906  14.986  67.754  0.00  0.00    +0.130 A 
ATOM      6  C   LIG    1      -12.433  14.918  69.028  0.00  0.00    +0.050 A 
ATOM      7  C   LIG    1      -11.587  14.982  70.133  0.00  0.00    +0.040 A 
ATOM      8  C   LIG    1      -10.212  15.113  69.946  0.00  0.00    +0.050 A 
ATOM      9  C   LIG    1       -9.695  15.173  68.667  0.00  0.00    +0.130 A 
BRANCH   7  10
ATOM     10  C   LIG    1      -12.148  14.910  71.505  0.00  0.00    +0.200 A 
ATOM     11  N   LIG    1      -11.916  15.748  72.496  0.00  0.00    -0.280 NA
ATOM     12  N   LIG    1      -12.586  15.344  73.520  0.00  0.00    -0.220 N 
ATOM     13  H   LIG    1      -12.598  15.776  74.389  0.00  0.00    +0.480 HD
ATOM     14  N   LIG    1      -13.235  14.277  73.210  0.00  0.00    -0.040 NA
ATOM     15  N   LIG    1      -12.995  13.984  71.977  0.00  0.00    -0.260 NA
ENDBRANCH   7  10
ENDBRANCH   2   4
BRANCH   2  16
ATOM     16  N   LIG    1       -9.015  13.808  65.694  0.00  0.00    -1.110 NA
ATOM     17  H   LIG    1       -8.053  13.800  65.830  0.00  0.00    +0.420 HD
BRANCH  16  18
ATOM     18  C   LIG    1       -9.704  12.587  65.267  0.00  0.00    +0.420 C 
BRANCH  18  19
ATOM     19  C   LIG    1      -10.462  12.004  66.431  0.00  0.00    -0.030 A 
ATOM     20  N   LIG    1      -11.749  11.896  66.511  0.00  0.00    -0.240 NA
ATOM     21  N   LIG    1      -12.234  11.383  67.559  0.00  0.00    -0.250 NA
ATOM     22  C   LIG    1      -11.376  11.007  68.468  0.00  0.00    +0.060 A 
ATOM     23  S   LIG    1       -9.761  11.370  67.860  0.00  0.00    +0.170 S 
BRANCH  22  24
ATOM     24  C   LIG    1      -11.700  10.383  69.770  0.00  0.00    -0.040 A 
ATOM     25  C   LIG    1      -12.723  10.906  70.561  0.00  0.00    +0.040 A 
ATOM     26  C   LIG    1      -13.021  10.319  71.775  0.00  0.00    +0.010 A 
ATOM     27  C   LIG    1      -12.307   9.216  72.207  0.00  0.00    +0.040 A 
ATOM     28  C   LIG    1      -11.290   8.693  71.426  0.00  0.00    +0.010 A 
ATOM     29  C   LIG    1      -10.987   9.267  70.209  0.00  0.00    +0.070 A 
ENDBRANCH  22  24
ENDBRANCH  18  19
ENDBRANCH  16  18
ENDBRANCH   2  16
TORSDOF 6
ENDMDL
MODEL 5
REMARK VINA RESULT:      -8.6      1.039      1.295
REMARK                            x       y       z     vdW  Elec       q    Type
REMARK                         _______ _______ _______ _____ _____    ______ ____
ROOT
ATOM      1  O   LIG    1       -6.370  19.356  65.965  0.00  0.00    -0.940 OA
ATOM      2  S   LIG    1       -6.941  20.291  66.870  0.00  0.00    +2.700 S 
ATOM      3  O   LIG    1       -7.252  21.630  66.511  0.00  0.00    -0.950 OA
ENDROOT
BRANCH   2   4
ATOM      4  C   LIG    1       -5.842  20.387  68.245  0.00  0.00    -0.670 A 
ATOM      5  C   LIG    1       -4.791  21.285  68.224  0.00  0.00    +0.130 A 
ATOM      6  C   LIG    1       -3.928  21.366  69.298  0.00  0.00    +0.050 A 
ATOM      7  C   LIG    1       -4.116  20.538  70.403  0.00  0.00    +0.040 A 
ATOM      8  C   LIG    1       -5.176  19.634  70.418  0.00  0.00    +0.050 A 
ATOM      9  C   LIG    1       -6.037  19.566  69.341  0.00  0.00    +0.130 A 
BRANCH   7  10
ATOM     10  C   LIG    1       -3.190  20.619  71.560  0.00  0.00    +0.200 A 
ATOM     11  N   LIG    1       -3.319  20.000  72.717  0.00  0.00    -0.280 NA
ATOM     12  N   LIG    1       -2.315  20.327  73.455  0.00  0.00    -0.220 N 
ATOM     13  H   LIG    1       -2.157  20.016  74.360  0.00  0.00    +0.480 HD
ATOM     14  N   LIG    1       -1.553  21.135  72.803  0.00  0.00    -0.040 NA
ATOM     15  N   LIG    1       -2.058  21.332  71.632  0.00  0.00    -0.260 NA
ENDBRANCH   7  10
ENDBRANCH   2   4
BRANCH   2  16
ATOM     16  N   LIG    1       -8.350  19.613  67.416  0.00  0.00    -1.110 NA
ATOM     17  H   LIG    1       -8.345  19.058  68.213  0.00  0.00    +0.420 HD
BRANCH  16  18
ATOM     18  C   LIG    1       -9.604  19.850  66.697  0.00  0.00    +0.420 C 
BRANCH  18  19
ATOM     19  C   LIG    1      -10.074  18.564  66.068  0.00  0.00    -0.030 A 
ATOM     20  N   LIG    1      -10.714  18.465  64.948  0.00  0.00    -0.240 NA
ATOM     21  N   LIG    1      -11.041  17.310  64.555  0.00  0.00    -0.250 NA
ATOM     22  C   LIG    1      -10.695  16.317  65.329  0.00  0.00    +0.060 A 
ATOM     23  S   LIG    1       -9.843  16.995  66.717  0.00  0.00    +0.170 S 
BRANCH  22  24
ATOM     24  C   LIG    1      -10.963  14.883  65.083  0.00  0.00    -0.040 A 
ATOM     25  C   LIG    1      -12.275  14.429  64.950  0.00  0.00    +0.040 A 
ATOM     26  C   LIG    1      -12.518  13.090  64.720  0.00  0.00    +0.010 A 
ATOM     27  C   LIG    1      -11.464  12.199  64.622  0.00  0.00    +0.040 A 
ATOM     28  C   LIG    1      -10.160  12.644  64.753  0.00  0.00    +0.010 A 
ATOM     29  C   LIG    1       -9.903  13.981  64.977  0.00  0.00    +0.070 A 
ENDBRANCH  22  24
ENDBRANCH  18  19
ENDBRANCH  16  18
ENDBRANCH   2  16
TORSDOF 6
ENDMDL
MODEL 6
REMARK VINA RESULT:      -8.5      5.532      7.324
REMARK                            x       y       z     vdW  Elec       q    Type
REMARK                         _______ _______ _______ _____ _____    ______ ____
ROOT
ATOM      1  O   LIG    1       -8.373  15.582  65.944  0.00  0.00    -0.940 OA
ATOM      2  S   LIG    1       -9.758  15.884  65.848  0.00  0.00    +2.700 S 
ATOM      3  O   LIG    1      -10.251  17.136  65.394  0.00  0.00    -0.950 OA
ENDROOT
BRANCH   2   4
ATOM      4  C   LIG    1      -10.432  15.638  67.458  0.00  0.00    -0.670 A 
ATOM      5  C   LIG    1       -9.609  15.707  68.567  0.00  0.00    +0.130 A 
ATOM      6  C   LIG    1      -10.131  15.517  69.830  0.00  0.00    +0.050 A 
ATOM      7  C   LIG    1      -11.491  15.252  69.986  0.00  0.00    +0.040 A 
ATOM      8  C   LIG    1      -12.315  15.182  68.865  0.00  0.00    +0.050 A 
ATOM      9  C   LIG    1      -11.783  15.381  67.607  0.00  0.00    +0.130 A 
BRANCH   7  10
ATOM     10  C   LIG    1      -12.058  15.045  71.342  0.00  0.00    +0.200 A 
ATOM     11  N   LIG    1      -12.831  14.050  71.729  0.00  0.00    -0.280 NA
ATOM     12  N   LIG    1      -13.111  14.229  72.974  0.00  0.00    -0.220 N 
ATOM     13  H   LIG    1      -13.667  13.644  73.515  0.00  0.00    +0.480 HD
ATOM     14  N   LIG    1      -12.540  15.305  73.389  0.00  0.00    -0.040 NA
ATOM     15  N   LIG    1      -11.878  15.830  72.414  0.00  0.00    -0.260 NA
ENDBRANCH   7  10
ENDBRANCH   2   4
BRANCH   2  16
ATOM     16  N   LIG    1      -10.421  14.733  64.859  0.00  0.00    -1.110 NA
ATOM     17  H   LIG    1      -11.147  14.969  64.259  0.00  0.00    +0.420 HD
BRANCH  16  18
ATOM     18  C   LIG    1       -9.911  13.360  64.888  0.00  0.00    +0.420 C 
BRANCH  18  19
ATOM     19  C   LIG    1      -10.557  12.608  66.023  0.00  0.00    -0.030 A 
ATOM     20  N   LIG    1      -11.803  12.267  66.086  0.00  0.00    -0.240 NA
ATOM     21  N   LIG    1      -12.192  11.638  67.110  0.00  0.00    -0.250 NA
ATOM     22  C   LIG    1      -11.284  11.390  68.014  0.00  0.00    +0.060 A 
ATOM     23  S   LIG    1       -9.758  12.059  67.436  0.00  0.00    +0.170 S 
BRANCH  22  24
ATOM     24  C   LIG    1      -11.495  10.671  69.291  0.00  0.00    -0.040 A 
ATOM     25  C   LIG    1      -10.676   9.594  69.631  0.00  0.00    +0.040 A 
ATOM     26  C   LIG    1      -10.878   8.928  70.823  0.00  0.00    +0.010 A 
ATOM     27  C   LIG    1      -11.889   9.327  71.679  0.00  0.00    +0.040 A 
ATOM     28  C   LIG    1      -12.704  10.395  71.347  0.00  0.00    +0.010 A 
ATOM     29  C   LIG    1      -12.509  11.072  70.161  0.00  0.00    +0.070 A 
ENDBRANCH  22  24
ENDBRANCH  18  19
ENDBRANCH  16  18
ENDBRANCH   2  16
TORSDOF 6
ENDMDL
MODEL 7
REMARK VINA RESULT:      -8.4      4.575      5.141
REMARK                            x       y       z     vdW  Elec       q    Type
REMARK                         _______ _______ _______ _____ _____    ______ ____
ROOT
ATOM      1  O   LIG    1       -6.210  13.656  68.785  0.00  0.00    -0.940 OA
ATOM      2  S   LIG    1       -5.830  14.623  67.815  0.00  0.00    +2.700 S 
ATOM      3  O   LIG    1       -4.764  14.425  66.897  0.00  0.00    -0.950 OA
ENDROOT
BRANCH   2   4
ATOM      4  C   LIG    1       -5.455  16.098  68.704  0.00  0.00    -0.670 A 
ATOM      5  C   LIG    1       -4.769  17.123  68.079  0.00  0.00    +0.130 A 
ATOM      6  C   LIG    1       -4.473  18.281  68.770  0.00  0.00    +0.050 A 
ATOM      7  C   LIG    1       -4.867  18.414  70.100  0.00  0.00    +0.040 A 
ATOM      8  C   LIG    1       -5.558  17.379  70.725  0.00  0.00    +0.050 A 
ATOM      9  C   LIG    1       -5.853  16.227  70.022  0.00  0.00    +0.130 A 
BRANCH   7  10
ATOM     10  C   LIG    1       -4.551  19.657  70.848  0.00  0.00    +0.200 A 
ATOM     11  N   LIG    1       -4.503  20.880  70.357  0.00  0.00    -0.280 NA
ATOM     12  N   LIG    1       -4.197  21.680  71.321  0.00  0.00    -0.220 N 
ATOM     13  H   LIG    1       -4.092  22.641  71.241  0.00  0.00    +0.480 HD
ATOM     14  N   LIG    1       -4.050  21.003  72.405  0.00  0.00    -0.040 NA
ATOM     15  N   LIG    1       -4.266  19.756  72.153  0.00  0.00    -0.260 NA
ENDBRANCH   7  10
ENDBRANCH   2   4
BRANCH   2  16
ATOM     16  N   LIG    1       -7.180  14.929  66.906  0.00  0.00    -1.110 NA
ATOM     17  H   LIG    1       -7.403  14.350  66.159  0.00  0.00    +0.420 HD
BRANCH  16  18
ATOM     18  C   LIG    1       -8.038  16.072  67.229  0.00  0.00    +0.420 C 
BRANCH  18  19
ATOM     19  C   LIG    1       -9.134  15.630  68.163  0.00  0.00    -0.030 A 
ATOM     20  N   LIG    1       -9.641  14.441  68.218  0.00  0.00    -0.240 NA
ATOM     21  N   LIG    1      -10.559  14.229  69.059  0.00  0.00    -0.250 NA
ATOM     22  C   LIG    1      -10.908  15.245  69.801  0.00  0.00    +0.060 A 
ATOM     23  S   LIG    1       -9.906  16.618  69.331  0.00  0.00    +0.170 S 
BRANCH  22  24
ATOM     24  C   LIG    1      -11.951  15.243  70.852  0.00  0.00    -0.040 A 
ATOM     25  C   LIG    1      -13.220  14.735  70.576  0.00  0.00    +0.040 A 
ATOM     26  C   LIG    1      -14.188  14.735  71.560  0.00  0.00    +0.010 A 
ATOM     27  C   LIG    1      -13.901  15.238  72.817  0.00  0.00    +0.040 A 
ATOM     28  C   LIG    1      -12.643  15.742  73.096  0.00  0.00    +0.010 A 
ATOM     29  C   LIG    1      -11.665  15.743  72.123  0.00  0.00    +0.070 A 
ENDBRANCH  22  24
ENDBRANCH  18  19
ENDBRANCH  16  18
ENDBRANCH   2  16
TORSDOF 6
ENDMDL
MODEL 8
REMARK VINA RESULT:      -8.2      2.774      3.170
REMARK                            x       y       z     vdW  Elec       q    Type
REMARK                         _______ _______ _______ _____ _____    ______ ____
ROOT
ATOM      1  O   LIG    1       -6.316  18.379  64.969  0.00  0.00    -0.940 OA
ATOM      2  S   LIG    1       -6.864  19.597  65.456  0.00  0.00    +2.700 S 
ATOM      3  O   LIG    1       -6.768  20.828  64.753  0.00  0.00    -0.950 OA
ENDROOT
BRANCH   2   4
ATOM      4  C   LIG    1       -6.142  19.869  67.040  0.00  0.00    -0.670 A 
ATOM      5  C   LIG    1       -5.638  21.116  67.361  0.00  0.00    +0.130 A 
ATOM      6  C   LIG    1       -5.072  21.336  68.601  0.00  0.00    +0.050 A 
ATOM      7  C   LIG    1       -5.008  20.298  69.528  0.00  0.00    +0.040 A 
ATOM      8  C   LIG    1       -5.516  19.043  69.198  0.00  0.00    +0.050 A 
ATOM      9  C   LIG    1       -6.085  18.836  67.958  0.00  0.00    +0.130 A 
BRANCH   7  10
ATOM     10  C   LIG    1       -4.400  20.529  70.862  0.00  0.00    +0.200 A 
ATOM     11  N   LIG    1       -4.098  21.695  71.399  0.00  0.00    -0.280 NA
ATOM     12  N   LIG    1       -3.590  21.474  72.562  0.00  0.00    -0.220 N 
ATOM     13  H   LIG    1       -3.278  22.157  73.178  0.00  0.00    +0.480 HD
ATOM     14  N   LIG    1       -3.560  20.206  72.780  0.00  0.00    -0.040 NA
ATOM     15  N   LIG    1       -4.055  19.593  71.758  0.00  0.00    -0.260 NA
ENDBRANCH   7  10
ENDBRANCH   2   4
BRANCH   2  16
ATOM     16  N   LIG    1       -8.479  19.319  65.695  0.00  0.00    -1.110 NA
ATOM     17  H   LIG    1       -8.975  18.769  65.067  0.00  0.00    +0.420 HD
BRANCH  16  18
ATOM     18  C   LIG    1       -9.160  19.904  66.853  0.00  0.00    +0.420 C 
BRANCH  18  19
ATOM     19  C   LIG    1       -9.670  18.802  67.746  0.00  0.00    -0.030 A 
ATOM     20  N   LIG    1       -9.812  18.880  69.029  0.00  0.00    -0.240 NA
ATOM     21  N   LIG    1      -10.252  17.864  69.637  0.00  0.00    -0.250 NA
ATOM     22  C   LIG    1      -10.525  16.823  68.898  0.00  0.00    +0.060 A 
ATOM     23  S   LIG    1      -10.162  17.246  67.225  0.00  0.00    +0.170 S 
BRANCH  22  24
ATOM     24  C   LIG    1      -11.051  15.525  69.377  0.00  0.00    -0.040 A 
ATOM     25  C   LIG    1      -10.869  14.372  68.614  0.00  0.00    +0.040 A 
ATOM     26  C   LIG    1      -11.361  13.164  69.066  0.00  0.00    +0.010 A 
ATOM     27  C   LIG    1      -12.033  13.096  70.274  0.00  0.00    +0.040 A 
ATOM     28  C   LIG    1      -12.215  14.237  71.036  0.00  0.00    +0.010 A 
ATOM     29  C   LIG    1      -11.724  15.449  70.597  0.00  0.00    +0.070 A 
ENDBRANCH  22  24
ENDBRANCH  18  19
ENDBRANCH  16  18
ENDBRANCH   2  16
TORSDOF 6
ENDMDL
MODEL 9
REMARK VINA RESULT:      -7.9      4.366      7.908
REMARK                            x       y       z     vdW  Elec       q    Type
REMARK                         _______ _______ _______ _____ _____    ______ ____
ROOT
ATOM      1  O   LIG    1       -6.549  20.080  69.028  0.00  0.00    -0.940 OA
ATOM      2  S   LIG    1       -6.597  20.389  67.642  0.00  0.00    +2.700 S 
ATOM      3  O   LIG    1       -6.866  21.693  67.145  0.00  0.00    -0.950 OA
ENDROOT
BRANCH   2   4
ATOM      4  C   LIG    1       -7.813  19.326  66.937  0.00  0.00    -0.670 A 
ATOM      5  C   LIG    1       -7.506  18.000  66.688  0.00  0.00    +0.130 A 
ATOM      6  C   LIG    1       -8.455  17.162  66.137  0.00  0.00    +0.050 A 
ATOM      7  C   LIG    1       -9.722  17.655  65.831  0.00  0.00    +0.040 A 
ATOM      8  C   LIG    1      -10.024  18.991  66.084  0.00  0.00    +0.050 A 
ATOM      9  C   LIG    1       -9.070  19.819  66.641  0.00  0.00    +0.130 A 
BRANCH   7  10
ATOM     10  C   LIG    1      -10.745  16.758  65.238  0.00  0.00    +0.200 A 
ATOM     11  N   LIG    1      -11.338  16.905  64.070  0.00  0.00    -0.280 NA
ATOM     12  N   LIG    1      -12.160  15.923  63.918  0.00  0.00    -0.220 N 
ATOM     13  H   LIG    1      -12.730  15.782  63.146  0.00  0.00    +0.480 HD
ATOM     14  N   LIG    1      -12.107  15.160  64.953  0.00  0.00    -0.040 NA
ATOM     15  N   LIG    1      -11.243  15.639  65.783  0.00  0.00    -0.260 NA
ENDBRANCH   7  10
ENDBRANCH   2   4
BRANCH   2  16
ATOM     16  N   LIG    1       -5.131  19.943  67.013  0.00  0.00    -1.110 NA
ATOM     17  H   LIG    1       -4.828  19.024  67.094  0.00  0.00    +0.420 HD
BRANCH  16  18
ATOM     18  C   LIG    1       -4.292  20.934  66.335  0.00  0.00    +0.420 C 
BRANCH  18  19
ATOM     19  C   LIG    1       -4.452  20.792  64.843  0.00  0.00    -0.030 A 
ATOM     20  N   LIG    1       -4.149  21.693  63.966  0.00  0.00    -0.240 NA
ATOM     21  N   LIG    1       -4.344  21.420  62.748  0.00  0.00    -0.250 NA
ATOM     22  C   LIG    1       -4.838  20.239  62.493  0.00  0.00    +0.060 A 
ATOM     23  S   LIG    1       -5.059  19.409  64.033  0.00  0.00    +0.170 S 
BRANCH  22  24
ATOM     24  C   LIG    1       -5.151  19.693  61.153  0.00  0.00    -0.040 A 
ATOM     25  C   LIG    1       -4.578  18.492  60.736  0.00  0.00    +0.040 A 
ATOM     26  C   LIG    1       -4.874  17.988  59.486  0.00  0.00    +0.010 A 
ATOM     27  C   LIG    1       -5.737  18.671  58.648  0.00  0.00    +0.040 A 
ATOM     28  C   LIG    1       -6.310  19.863  59.057  0.00  0.00    +0.010 A 
ATOM     29  C   LIG    1       -6.026  20.375  60.306  0.00  0.00    +0.070 A 
ENDBRANCH  22  24
ENDBRANCH  18  19
ENDBRANCH  16  18
ENDBRANCH   2  16
TORSDOF 6
ENDMDL
####
 6lu7_pro.pdbqt&&&&ZINC000329022180.pdbqt
MODEL 1
REMARK VINA RESULT:     -10.3      0.000      0.000
REMARK                            x       y       z     vdW  Elec       q    Type
REMARK                         _______ _______ _______ _____ _____    ______ ____
ROOT
ATOM      1  C   LIG    1      -12.038  11.033  69.265  0.00  0.00    +0.610 A 
ATOM      2  N   LIG    1      -12.097  11.001  67.944  0.00  0.00    -0.600 NA
ATOM      3  C   LIG    1      -11.564  11.981  67.212  0.00  0.00    +0.280 A 
ATOM      4  C   LIG    1      -10.942  13.045  67.857  0.00  0.00    -0.160 A 
ATOM      5  C   LIG    1      -10.902  13.042  69.253  0.00  0.00    +0.480 A 
ATOM      6  N   LIG    1      -11.459  12.033  69.914  0.00  0.00    -0.620 NA
ENDROOT
BRANCH   3   7
ATOM      7  C   LIG    1      -11.635  11.938  65.731  0.00  0.00    +0.160 A 
ATOM      8  C   LIG    1      -10.563  11.425  65.003  0.00  0.00    +0.030 A 
ATOM      9  C   LIG    1      -10.643  11.391  63.622  0.00  0.00    +0.060 A 
ATOM     10  C   LIG    1      -11.793  11.872  63.012  0.00  0.00    -0.020 A 
ATOM     11  C   LIG    1      -12.819  12.368  63.798  0.00  0.00    +0.260 A 
ATOM     12  N   LIG    1      -12.719  12.383  65.110  0.00  0.00    -0.460 NA
ENDBRANCH   3   7
BRANCH   1  13
ATOM     13  N   LIG    1      -12.602   9.997  69.990  0.00  0.00    -0.690 N 
ATOM     14  H   LIG    1      -12.744   9.134  69.570  0.00  0.00    +0.420 HD
BRANCH  13  15
ATOM     15  C   LIG    1      -12.986  10.206  71.388  0.00  0.00    +0.290 C 
BRANCH  15  16
ATOM     16  C   LIG    1      -13.413   8.872  72.003  0.00  0.00    +0.180 C 
BRANCH  16  17
ATOM     17  O   LIG    1      -13.595   9.032  73.412  0.00  0.00    -0.570 OA
ATOM     18  H   LIG    1      -13.656   8.199  73.898  0.00  0.00    +0.380 HD
ENDBRANCH  16  17
ENDBRANCH  15  16
ENDBRANCH  13  15
ENDBRANCH   1  13
BRANCH   5  19
ATOM     19  N   LIG    1      -10.294  14.081  69.940  0.00  0.00    -0.710 N 
ATOM     20  H   LIG    1       -9.429  13.945  70.358  0.00  0.00    +0.410 HD
BRANCH  19  21
ATOM     21  C   LIG    1      -10.955  15.385  70.033  0.00  0.00    +0.350 C 
BRANCH  21  22
ATOM     22  C   LIG    1      -12.027  15.330  71.091  0.00  0.00    -0.050 A 
ATOM     23  C   LIG    1      -13.333  15.052  70.739  0.00  0.00    +0.010 A 
ATOM     24  C   LIG    1      -14.318  15.002  71.710  0.00  0.00    +0.130 A 
ATOM     25  C   LIG    1      -13.993  15.229  73.036  0.00  0.00    -0.030 A 
ATOM     26  C   LIG    1      -12.684  15.507  73.389  0.00  0.00    +0.130 A 
ATOM     27  F   LIG    1      -12.365  15.730  74.683  0.00  0.00    -0.130 F 
ATOM     28  F   LIG    1      -15.595  14.730  71.365  0.00  0.00    -0.130 F 
ATOM     29  C   LIG    1      -11.699  15.553  72.416  0.00  0.00    +0.010 A 
ENDBRANCH  21  22
ENDBRANCH  19  21
ENDBRANCH   5  19
TORSDOF 8
ENDMDL
MODEL 2
REMARK VINA RESULT:      -9.6      1.252      1.488
REMARK                            x       y       z     vdW  Elec       q    Type
REMARK                         _______ _______ _______ _____ _____    ______ ____
ROOT
ATOM      1  C   LIG    1      -12.079  11.199  69.159  0.00  0.00    +0.610 A 
ATOM      2  N   LIG    1      -12.056  11.098  67.839  0.00  0.00    -0.600 NA
ATOM      3  C   LIG    1      -11.448  12.022  67.095  0.00  0.00    +0.280 A 
ATOM      4  C   LIG    1      -10.835  13.101  67.723  0.00  0.00    -0.160 A 
ATOM      5  C   LIG    1      -10.882  13.172  69.116  0.00  0.00    +0.480 A 
ATOM      6  N   LIG    1      -11.510  12.215  69.791  0.00  0.00    -0.620 NA
ENDROOT
BRANCH   3   7
ATOM      7  C   LIG    1      -11.427  11.902  65.616  0.00  0.00    +0.160 A 
ATOM      8  C   LIG    1      -12.435  12.496  64.860  0.00  0.00    +0.030 A 
ATOM      9  C   LIG    1      -12.402  12.375  63.481  0.00  0.00    +0.060 A 
ATOM     10  C   LIG    1      -11.362  11.663  62.903  0.00  0.00    -0.020 A 
ATOM     11  C   LIG    1      -10.394  11.099  63.715  0.00  0.00    +0.260 A 
ATOM     12  N   LIG    1      -10.446  11.234  65.023  0.00  0.00    -0.460 NA
ENDBRANCH   3   7
BRANCH   1  13
ATOM     13  N   LIG    1      -12.720  10.219  69.898  0.00  0.00    -0.690 N 
ATOM     14  H   LIG    1      -13.609   9.924  69.643  0.00  0.00    +0.420 HD
BRANCH  13  15
ATOM     15  C   LIG    1      -12.057   9.631  71.064  0.00  0.00    +0.290 C 
BRANCH  15  16
ATOM     16  C   LIG    1      -10.685   9.094  70.654  0.00  0.00    +0.180 C 
BRANCH  16  17
ATOM     17  O   LIG    1       -9.719  10.145  70.732  0.00  0.00    -0.570 OA
ATOM     18  H   LIG    1       -9.594  10.499  71.623  0.00  0.00    +0.380 HD
ENDBRANCH  16  17
ENDBRANCH  15  16
ENDBRANCH  13  15
ENDBRANCH   1  13
BRANCH   5  19
ATOM     19  N   LIG    1      -10.285  14.228  69.786  0.00  0.00    -0.710 N 
ATOM     20  H   LIG    1       -9.394  14.126  70.155  0.00  0.00    +0.410 HD
BRANCH  19  21
ATOM     21  C   LIG    1      -11.000  15.498  69.936  0.00  0.00    +0.350 C 
BRANCH  21  22
ATOM     22  C   LIG    1      -12.031  15.369  71.028  0.00  0.00    -0.050 A 
ATOM     23  C   LIG    1      -13.345  15.091  70.707  0.00  0.00    +0.010 A 
ATOM     24  C   LIG    1      -14.293  14.972  71.710  0.00  0.00    +0.130 A 
ATOM     25  C   LIG    1      -13.922  15.133  73.034  0.00  0.00    -0.030 A 
ATOM     26  C   LIG    1      -12.605  15.411  73.353  0.00  0.00    +0.130 A 
ATOM     27  F   LIG    1      -12.242  15.569  74.645  0.00  0.00    -0.130 F 
ATOM     28  F   LIG    1      -15.578  14.700  71.396  0.00  0.00    -0.130 F 
ATOM     29  C   LIG    1      -11.658  15.525  72.350  0.00  0.00    +0.010 A 
ENDBRANCH  21  22
ENDBRANCH  19  21
ENDBRANCH   5  19
TORSDOF 8
ENDMDL
MODEL 3
REMARK VINA RESULT:      -8.4      3.169      5.385
REMARK                            x       y       z     vdW  Elec       q    Type
REMARK                         _______ _______ _______ _____ _____    ______ ____
ROOT
ATOM      1  C   LIG    1       -9.527  10.539  69.518  0.00  0.00    +0.610 A 
ATOM      2  N   LIG    1      -10.358   9.675  70.079  0.00  0.00    -0.600 NA
ATOM      3  C   LIG    1      -11.623  10.011  70.334  0.00  0.00    +0.280 A 
ATOM      4  C   LIG    1      -12.063  11.289  70.003  0.00  0.00    -0.160 A 
ATOM      5  C   LIG    1      -11.155  12.171  69.413  0.00  0.00    +0.480 A 
ATOM      6  N   LIG    1       -9.909  11.766  69.194  0.00  0.00    -0.620 NA
ENDROOT
BRANCH   3   7
ATOM      7  C   LIG    1      -12.548   9.037  70.963  0.00  0.00    +0.160 A 
ATOM      8  C   LIG    1      -13.621   9.495  71.723  0.00  0.00    +0.030 A 
ATOM      9  C   LIG    1      -14.476   8.575  72.304  0.00  0.00    +0.060 A 
ATOM     10  C   LIG    1      -14.229   7.224  72.106  0.00  0.00    -0.020 A 
ATOM     11  C   LIG    1      -13.143   6.839  71.338  0.00  0.00    +0.260 A 
ATOM     12  N   LIG    1      -12.350   7.736  70.793  0.00  0.00    -0.460 NA
ENDBRANCH   3   7
BRANCH   1  13
ATOM     13  N   LIG    1       -8.221  10.153  69.269  0.00  0.00    -0.690 N 
ATOM     14  H   LIG    1       -7.859   9.362  69.700  0.00  0.00    +0.420 HD
BRANCH  13  15
ATOM     15  C   LIG    1       -7.386  10.938  68.357  0.00  0.00    +0.290 C 
BRANCH  15  16
ATOM     16  C   LIG    1       -6.503  11.889  69.166  0.00  0.00    +0.180 C 
BRANCH  16  17
ATOM     17  O   LIG    1       -7.295  12.970  69.664  0.00  0.00    -0.570 OA
ATOM     18  H   LIG    1       -8.245  12.790  69.670  0.00  0.00    +0.380 HD
ENDBRANCH  16  17
ENDBRANCH  15  16
ENDBRANCH  13  15
ENDBRANCH   1  13
BRANCH   5  19
ATOM     19  N   LIG    1      -11.548  13.454  69.066  0.00  0.00    -0.710 N 
ATOM     20  H   LIG    1      -12.131  13.593  68.304  0.00  0.00    +0.410 HD
BRANCH  19  21
ATOM     21  C   LIG    1      -11.084  14.600  69.852  0.00  0.00    +0.350 C 
BRANCH  21  22
ATOM     22  C   LIG    1      -12.102  14.927  70.914  0.00  0.00    -0.050 A 
ATOM     23  C   LIG    1      -11.689  15.390  72.148  0.00  0.00    +0.010 A 
ATOM     24  C   LIG    1      -12.623  15.690  73.125  0.00  0.00    +0.130 A 
ATOM     25  C   LIG    1      -13.973  15.525  72.864  0.00  0.00    -0.030 A 
ATOM     26  C   LIG    1      -14.386  15.061  71.627  0.00  0.00    +0.130 A 
ATOM     27  F   LIG    1      -15.702  14.900  71.371  0.00  0.00    -0.130 F 
ATOM     28  F   LIG    1      -12.219  16.142  74.331  0.00  0.00    -0.130 F 
ATOM     29  C   LIG    1      -13.449  14.766  70.650  0.00  0.00    +0.010 A 
ENDBRANCH  21  22
ENDBRANCH  19  21
ENDBRANCH   5  19
TORSDOF 8
ENDMDL
MODEL 4
REMARK VINA RESULT:      -8.1      3.650      7.136
REMARK                            x       y       z     vdW  Elec       q    Type
REMARK                         _______ _______ _______ _____ _____    ______ ____
ROOT
ATOM      1  C   LIG    1      -11.413  11.808  68.684  0.00  0.00    +0.610 A 
ATOM      2  N   LIG    1      -11.980  12.445  69.696  0.00  0.00    -0.600 NA
ATOM      3  C   LIG    1      -11.848  13.765  69.832  0.00  0.00    +0.280 A 
ATOM      4  C   LIG    1      -11.103  14.471  68.892  0.00  0.00    -0.160 A 
ATOM      5  C   LIG    1      -10.522  13.763  67.839  0.00  0.00    +0.480 A 
ATOM      6  N   LIG    1      -10.693  12.447  67.773  0.00  0.00    -0.620 NA
ENDROOT
BRANCH   3   7
ATOM      7  C   LIG    1      -12.486  14.472  70.970  0.00  0.00    +0.160 A 
ATOM      8  C   LIG    1      -11.691  15.100  71.926  0.00  0.00    +0.030 A 
ATOM      9  C   LIG    1      -12.299  15.756  72.982  0.00  0.00    +0.060 A 
ATOM     10  C   LIG    1      -13.685  15.761  73.049  0.00  0.00    -0.020 A 
ATOM     11  C   LIG    1      -14.413  15.115  72.064  0.00  0.00    +0.260 A 
ATOM     12  N   LIG    1      -13.808  14.504  71.068  0.00  0.00    -0.460 NA
ENDBRANCH   3   7
BRANCH   1  13
ATOM     13  N   LIG    1      -11.573  10.437  68.577  0.00  0.00    -0.690 N 
ATOM     14  H   LIG    1      -12.238   9.983  69.118  0.00  0.00    +0.420 HD
BRANCH  13  15
ATOM     15  C   LIG    1      -10.737   9.673  67.648  0.00  0.00    +0.290 C 
BRANCH  15  16
ATOM     16  C   LIG    1      -10.479   8.279  68.223  0.00  0.00    +0.180 C 
BRANCH  16  17
ATOM     17  O   LIG    1      -11.373   7.341  67.621  0.00  0.00    -0.570 OA
ATOM     18  H   LIG    1      -12.304   7.601  67.666  0.00  0.00    +0.380 HD
ENDBRANCH  16  17
ENDBRANCH  15  16
ENDBRANCH  13  15
ENDBRANCH   1  13
BRANCH   5  19
ATOM     19  N   LIG    1       -9.771  14.423  66.879  0.00  0.00    -0.710 N 
ATOM     20  H   LIG    1       -8.836  14.619  67.046  0.00  0.00    +0.410 HD
BRANCH  19  21
ATOM     21  C   LIG    1      -10.389  14.822  65.612  0.00  0.00    +0.350 C 
BRANCH  21  22
ATOM     22  C   LIG    1      -10.626  13.600  64.763  0.00  0.00    -0.050 A 
ATOM     23  C   LIG    1      -11.907  13.277  64.358  0.00  0.00    +0.010 A 
ATOM     24  C   LIG    1      -12.127  12.155  63.578  0.00  0.00    +0.130 A 
ATOM     25  C   LIG    1      -11.061  11.355  63.203  0.00  0.00    -0.030 A 
ATOM     26  C   LIG    1       -9.778  11.679  63.608  0.00  0.00    +0.130 A 
ATOM     27  F   LIG    1       -8.737  10.899  63.242  0.00  0.00    -0.130 F 
ATOM     28  F   LIG    1      -13.379  11.840  63.183  0.00  0.00    -0.130 F 
ATOM     29  C   LIG    1       -9.560  12.805  64.385  0.00  0.00    +0.010 A 
ENDBRANCH  21  22
ENDBRANCH  19  21
ENDBRANCH   5  19
TORSDOF 8
ENDMDL
MODEL 5
REMARK VINA RESULT:      -7.7      4.031      7.382
REMARK                            x       y       z     vdW  Elec       q    Type
REMARK                         _______ _______ _______ _____ _____    ______ ____
ROOT
ATOM      1  C   LIG    1      -11.041  13.677  67.608  0.00  0.00    +0.610 A 
ATOM      2  N   LIG    1      -11.448  14.335  68.682  0.00  0.00    -0.600 NA
ATOM      3  C   LIG    1      -11.997  13.690  69.711  0.00  0.00    +0.280 A 
ATOM      4  C   LIG    1      -12.139  12.307  69.644  0.00  0.00    -0.160 A 
ATOM      5  C   LIG    1      -11.698  11.650  68.494  0.00  0.00    +0.480 A 
ATOM      6  N   LIG    1      -11.165  12.362  67.507  0.00  0.00    -0.620 NA
ENDROOT
BRANCH   3   7
ATOM      7  C   LIG    1      -12.452  14.435  70.911  0.00  0.00    +0.160 A 
ATOM      8  C   LIG    1      -13.813  14.538  71.185  0.00  0.00    +0.030 A 
ATOM      9  C   LIG    1      -14.223  15.236  72.308  0.00  0.00    +0.060 A 
ATOM     10  C   LIG    1      -13.256  15.810  73.121  0.00  0.00    -0.020 A 
ATOM     11  C   LIG    1      -11.919  15.668  72.787  0.00  0.00    +0.260 A 
ATOM     12  N   LIG    1      -11.558  14.994  71.716  0.00  0.00    -0.460 NA
ENDBRANCH   3   7
BRANCH   1  13
ATOM     13  N   LIG    1      -10.476  14.383  66.560  0.00  0.00    -0.690 N 
ATOM     14  H   LIG    1       -9.699  14.028  66.099  0.00  0.00    +0.420 HD
BRANCH  13  15
ATOM     15  C   LIG    1      -11.049  15.667  66.147  0.00  0.00    +0.290 C 
BRANCH  15  16
ATOM     16  C   LIG    1      -11.556  15.560  64.708  0.00  0.00    +0.180 C 
BRANCH  16  17
ATOM     17  O   LIG    1      -10.989  16.611  63.923  0.00  0.00    -0.570 OA
ATOM     18  H   LIG    1      -11.545  16.893  63.184  0.00  0.00    +0.380 HD
ENDBRANCH  16  17
ENDBRANCH  15  16
ENDBRANCH  13  15
ENDBRANCH   1  13
BRANCH   5  19
ATOM     19  N   LIG    1      -11.818  10.274  68.382  0.00  0.00    -0.710 N 
ATOM     20  H   LIG    1      -12.696   9.870  68.296  0.00  0.00    +0.410 HD
BRANCH  19  21
ATOM     21  C   LIG    1      -10.621   9.430  68.391  0.00  0.00    +0.350 C 
BRANCH  21  22
ATOM     22  C   LIG    1      -10.235   9.121  69.815  0.00  0.00    -0.050 A 
ATOM     23  C   LIG    1       -8.939   9.335  70.242  0.00  0.00    +0.010 A 
ATOM     24  C   LIG    1       -8.583   9.052  71.550  0.00  0.00    +0.130 A 
ATOM     25  C   LIG    1       -9.528   8.554  72.430  0.00  0.00    -0.030 A 
ATOM     26  C   LIG    1      -10.827   8.341  72.002  0.00  0.00    +0.130 A 
ATOM     27  F   LIG    1      -11.750   7.855  72.861  0.00  0.00    -0.130 F 
ATOM     28  F   LIG    1       -7.316   9.261  71.966  0.00  0.00    -0.130 F 
ATOM     29  C   LIG    1      -11.181   8.629  70.695  0.00  0.00    +0.010 A 
ENDBRANCH  21  22
ENDBRANCH  19  21
ENDBRANCH   5  19
TORSDOF 8
ENDMDL
MODEL 6
REMARK VINA RESULT:      -7.7      2.922      3.982
REMARK                            x       y       z     vdW  Elec       q    Type
REMARK                         _______ _______ _______ _____ _____    ______ ____
ROOT
ATOM      1  C   LIG    1      -12.195  11.201  69.399  0.00  0.00    +0.610 A 
ATOM      2  N   LIG    1      -12.003  11.067  68.096  0.00  0.00    -0.600 NA
ATOM      3  C   LIG    1      -11.813  12.135  67.320  0.00  0.00    +0.280 A 
ATOM      4  C   LIG    1      -11.818  13.401  67.898  0.00  0.00    -0.160 A 
ATOM      5  C   LIG    1      -12.024  13.500  69.276  0.00  0.00    +0.480 A 
ATOM      6  N   LIG    1      -12.212  12.390  69.983  0.00  0.00    -0.620 NA
ENDROOT
BRANCH   3   7
ATOM      7  C   LIG    1      -11.599  11.976  65.861  0.00  0.00    +0.160 A 
ATOM      8  C   LIG    1      -12.363  12.721  64.966  0.00  0.00    +0.030 A 
ATOM      9  C   LIG    1      -12.152  12.563  63.607  0.00  0.00    +0.060 A 
ATOM     10  C   LIG    1      -11.184  11.663  63.187  0.00  0.00    -0.020 A 
ATOM     11  C   LIG    1      -10.462  10.955  64.132  0.00  0.00    +0.260 A 
ATOM     12  N   LIG    1      -10.679  11.130  65.418  0.00  0.00    -0.460 NA
ENDBRANCH   3   7
BRANCH   1  13
ATOM     13  N   LIG    1      -12.390  10.069  70.171  0.00  0.00    -0.690 N 
ATOM     14  H   LIG    1      -12.080   9.206  69.852  0.00  0.00    +0.420 HD
BRANCH  13  15
ATOM     15  C   LIG    1      -13.063  10.173  71.467  0.00  0.00    +0.290 C 
BRANCH  15  16
ATOM     16  C   LIG    1      -13.273   8.773  72.046  0.00  0.00    +0.180 C 
BRANCH  16  17
ATOM     17  O   LIG    1      -13.687   8.877  73.410  0.00  0.00    -0.570 OA
ATOM     18  H   LIG    1      -12.957   8.987  74.035  0.00  0.00    +0.380 HD
ENDBRANCH  16  17
ENDBRANCH  15  16
ENDBRANCH  13  15
ENDBRANCH   1  13
BRANCH   5  19
ATOM     19  N   LIG    1      -12.038  14.739  69.896  0.00  0.00    -0.710 N 
ATOM     20  H   LIG    1      -12.882  15.180  70.079  0.00  0.00    +0.410 HD
BRANCH  19  21
ATOM     21  C   LIG    1      -10.778  15.382  70.277  0.00  0.00    +0.350 C 
BRANCH  21  22
ATOM     22  C   LIG    1      -10.153  16.021  69.064  0.00  0.00    -0.050 A 
ATOM     23  C   LIG    1       -9.015  15.473  68.503  0.00  0.00    +0.010 A 
ATOM     24  C   LIG    1       -8.440  16.060  67.388  0.00  0.00    +0.130 A 
ATOM     25  C   LIG    1       -9.006  17.196  66.835  0.00  0.00    -0.030 A 
ATOM     26  C   LIG    1      -10.146  17.743  67.398  0.00  0.00    +0.130 A 
ATOM     27  F   LIG    1      -10.699  18.853  66.860  0.00  0.00    -0.130 F 
ATOM     28  F   LIG    1       -7.328  15.524  66.840  0.00  0.00    -0.130 F 
ATOM     29  C   LIG    1      -10.722  17.153  68.510  0.00  0.00    +0.010 A 
ENDBRANCH  21  22
ENDBRANCH  19  21
ENDBRANCH   5  19
TORSDOF 8
ENDMDL
MODEL 7
REMARK VINA RESULT:      -7.6      4.726      8.228
REMARK                            x       y       z     vdW  Elec       q    Type
REMARK                         _______ _______ _______ _____ _____    ______ ____
ROOT
ATOM      1  C   LIG    1      -11.741  13.498  67.335  0.00  0.00    +0.610 A 
ATOM      2  N   LIG    1      -12.085  14.181  68.415  0.00  0.00    -0.600 NA
ATOM      3  C   LIG    1      -12.241  13.569  69.589  0.00  0.00    +0.280 A 
ATOM      4  C   LIG    1      -12.037  12.195  69.668  0.00  0.00    -0.160 A 
ATOM      5  C   LIG    1      -11.676  11.510  68.507  0.00  0.00    +0.480 A 
ATOM      6  N   LIG    1      -11.544  12.188  67.371  0.00  0.00    -0.620 NA
ENDROOT
BRANCH   3   7
ATOM      7  C   LIG    1      -12.627  14.342  70.796  0.00  0.00    +0.160 A 
ATOM      8  C   LIG    1      -11.640  14.910  71.597  0.00  0.00    +0.030 A 
ATOM      9  C   LIG    1      -12.015  15.629  72.719  0.00  0.00    +0.060 A 
ATOM     10  C   LIG    1      -13.367  15.755  73.004  0.00  0.00    -0.020 A 
ATOM     11  C   LIG    1      -14.294  15.164  72.163  0.00  0.00    +0.260 A 
ATOM     12  N   LIG    1      -13.909  14.491  71.099  0.00  0.00    -0.460 NA
ENDBRANCH   3   7
BRANCH   1  13
ATOM     13  N   LIG    1      -11.589  14.169  66.134  0.00  0.00    -0.690 N 
ATOM     14  H   LIG    1      -12.010  15.034  66.005  0.00  0.00    +0.420 HD
BRANCH  13  15
ATOM     15  C   LIG    1      -10.793  13.573  65.058  0.00  0.00    +0.290 C 
BRANCH  15  16
ATOM     16  C   LIG    1      -11.726  12.948  64.020  0.00  0.00    +0.180 C 
BRANCH  16  17
ATOM     17  O   LIG    1      -12.290  13.977  63.204  0.00  0.00    -0.570 OA
ATOM     18  H   LIG    1      -13.257  13.999  63.211  0.00  0.00    +0.380 HD
ENDBRANCH  16  17
ENDBRANCH  15  16
ENDBRANCH  13  15
ENDBRANCH   1  13
BRANCH   5  19
ATOM     19  N   LIG    1      -11.463  10.141  68.536  0.00  0.00    -0.710 N 
ATOM     20  H   LIG    1      -11.923   9.594  69.191  0.00  0.00    +0.410 HD
BRANCH  19  21
ATOM     21  C   LIG    1      -10.544   9.521  67.578  0.00  0.00    +0.350 C 
BRANCH  21  22
ATOM     22  C   LIG    1      -10.628   8.022  67.700  0.00  0.00    -0.050 A 
ATOM     23  C   LIG    1      -10.826   7.439  68.937  0.00  0.00    +0.010 A 
ATOM     24  C   LIG    1      -10.903   6.061  69.051  0.00  0.00    +0.130 A 
ATOM     25  C   LIG    1      -10.781   5.267  67.924  0.00  0.00    -0.030 A 
ATOM     26  C   LIG    1      -10.582   5.852  66.685  0.00  0.00    +0.130 A 
ATOM     27  F   LIG    1      -10.462   5.077  65.584  0.00  0.00    -0.130 F 
ATOM     28  F   LIG    1      -11.097   5.493  70.260  0.00  0.00    -0.130 F 
ATOM     29  C   LIG    1      -10.510   7.230  66.573  0.00  0.00    +0.010 A 
ENDBRANCH  21  22
ENDBRANCH  19  21
ENDBRANCH   5  19
TORSDOF 8
ENDMDL
MODEL 8
REMARK VINA RESULT:      -7.6      3.323      4.260
REMARK                            x       y       z     vdW  Elec       q    Type
REMARK                         _______ _______ _______ _____ _____    ______ ____
ROOT
ATOM      1  C   LIG    1       -7.478  13.389  67.669  0.00  0.00    +0.610 A 
ATOM      2  N   LIG    1       -8.173  12.992  66.615  0.00  0.00    -0.600 NA
ATOM      3  C   LIG    1       -9.500  13.108  66.589  0.00  0.00    +0.280 A 
ATOM      4  C   LIG    1      -10.154  13.654  67.689  0.00  0.00    -0.160 A 
ATOM      5  C   LIG    1       -9.385  14.061  68.782  0.00  0.00    +0.480 A 
ATOM      6  N   LIG    1       -8.066  13.909  68.737  0.00  0.00    -0.620 NA
ENDROOT
BRANCH   3   7
ATOM      7  C   LIG    1      -10.272  12.659  65.403  0.00  0.00    +0.160 A 
ATOM      8  C   LIG    1      -11.619  12.995  65.289  0.00  0.00    +0.030 A 
ATOM      9  C   LIG    1      -12.326  12.570  64.177  0.00  0.00    +0.060 A 
ATOM     10  C   LIG    1      -11.663  11.821  63.216  0.00  0.00    -0.020 A 
ATOM     11  C   LIG    1      -10.322  11.524  63.395  0.00  0.00    +0.260 A 
ATOM     12  N   LIG    1       -9.673  11.946  64.459  0.00  0.00    -0.460 NA
ENDBRANCH   3   7
BRANCH   1  13
ATOM     13  N   LIG    1       -6.100  13.252  67.659  0.00  0.00    -0.690 N 
ATOM     14  H   LIG    1       -5.541  14.005  67.411  0.00  0.00    +0.420 HD
BRANCH  13  15
ATOM     15  C   LIG    1       -5.489  11.970  68.019  0.00  0.00    +0.290 C 
BRANCH  15  16
ATOM     16  C   LIG    1       -5.017  11.257  66.750  0.00  0.00    +0.180 C 
BRANCH  16  17
ATOM     17  O   LIG    1       -5.578  11.901  65.604  0.00  0.00    -0.570 OA
ATOM     18  H   LIG    1       -6.542  11.852  65.558  0.00  0.00    +0.380 HD
ENDBRANCH  16  17
ENDBRANCH  15  16
ENDBRANCH  13  15
ENDBRANCH   1  13
BRANCH   5  19
ATOM     19  N   LIG    1       -9.991  14.611  69.900  0.00  0.00    -0.710 N 
ATOM     20  H   LIG    1       -9.671  14.381  70.787  0.00  0.00    +0.410 HD
BRANCH  19  21
ATOM     21  C   LIG    1      -11.114  15.539  69.744  0.00  0.00    +0.350 C 
BRANCH  21  22
ATOM     22  C   LIG    1      -12.080  15.355  70.885  0.00  0.00    -0.050 A 
ATOM     23  C   LIG    1      -13.407  15.070  70.628  0.00  0.00    +0.010 A 
ATOM     24  C   LIG    1      -14.296  14.900  71.676  0.00  0.00    +0.130 A 
ATOM     25  C   LIG    1      -13.854  15.018  72.983  0.00  0.00    -0.030 A 
ATOM     26  C   LIG    1      -12.525  15.304  73.239  0.00  0.00    +0.130 A 
ATOM     27  F   LIG    1      -12.093  15.420  74.514  0.00  0.00    -0.130 F 
ATOM     28  F   LIG    1      -15.593  14.621  71.424  0.00  0.00    -0.130 F 
ATOM     29  C   LIG    1      -11.637  15.468  72.190  0.00  0.00    +0.010 A 
ENDBRANCH  21  22
ENDBRANCH  19  21
ENDBRANCH   5  19
TORSDOF 8
ENDMDL
MODEL 9
REMARK VINA RESULT:      -7.5      3.258      4.046
REMARK                            x       y       z     vdW  Elec       q    Type
REMARK                         _______ _______ _______ _____ _____    ______ ____
ROOT
ATOM      1  C   LIG    1       -7.812  12.606  67.666  0.00  0.00    +0.610 A 
ATOM      2  N   LIG    1       -8.588  12.352  66.625  0.00  0.00    -0.600 NA
ATOM      3  C   LIG    1       -9.840  12.809  66.578  0.00  0.00    +0.280 A 
ATOM      4  C   LIG    1      -10.326  13.561  67.643  0.00  0.00    -0.160 A 
ATOM      5  C   LIG    1       -9.476  13.807  68.724  0.00  0.00    +0.480 A 
ATOM      6  N   LIG    1       -8.242  13.314  68.701  0.00  0.00    -0.620 NA
ENDROOT
BRANCH   3   7
ATOM      7  C   LIG    1      -10.704  12.519  65.407  0.00  0.00    +0.160 A 
ATOM      8  C   LIG    1      -10.139  12.004  64.243  0.00  0.00    +0.030 A 
ATOM      9  C   LIG    1      -10.957  11.738  63.158  0.00  0.00    +0.060 A 
ATOM     10  C   LIG    1      -12.315  11.998  63.273  0.00  0.00    -0.020 A 
ATOM     11  C   LIG    1      -12.808  12.511  64.461  0.00  0.00    +0.260 A 
ATOM     12  N   LIG    1      -12.008  12.748  65.478  0.00  0.00    -0.460 NA
ENDBRANCH   3   7
BRANCH   1  13
ATOM     13  N   LIG    1       -6.518  12.115  67.677  0.00  0.00    -0.690 N 
ATOM     14  H   LIG    1       -5.791  12.670  68.004  0.00  0.00    +0.420 HD
BRANCH  13  15
ATOM     15  C   LIG    1       -6.245  10.759  67.195  0.00  0.00    +0.290 C 
BRANCH  15  16
ATOM     16  C   LIG    1       -5.291  10.825  66.001  0.00  0.00    +0.180 C 
BRANCH  16  17
ATOM     17  O   LIG    1       -4.946  12.187  65.741  0.00  0.00    -0.570 OA
ATOM     18  H   LIG    1       -4.960  12.424  64.804  0.00  0.00    +0.380 HD
ENDBRANCH  16  17
ENDBRANCH  15  16
ENDBRANCH  13  15
ENDBRANCH   1  13
BRANCH   5  19
ATOM     19  N   LIG    1       -9.915  14.550  69.808  0.00  0.00    -0.710 N 
ATOM     20  H   LIG    1       -9.477  14.457  70.668  0.00  0.00    +0.410 HD
BRANCH  19  21
ATOM     21  C   LIG    1      -11.040  15.476  69.653  0.00  0.00    +0.350 C 
BRANCH  21  22
ATOM     22  C   LIG    1      -12.006  15.286  70.794  0.00  0.00    -0.050 A 
ATOM     23  C   LIG    1      -13.347  15.073  70.537  0.00  0.00    +0.010 A 
ATOM     24  C   LIG    1      -14.235  14.899  71.584  0.00  0.00    +0.130 A 
ATOM     25  C   LIG    1      -13.780  14.939  72.891  0.00  0.00    -0.030 A 
ATOM     26  C   LIG    1      -12.437  15.153  73.148  0.00  0.00    +0.130 A 
ATOM     27  F   LIG    1      -11.991  15.193  74.423  0.00  0.00    -0.130 F 
ATOM     28  F   LIG    1      -15.546  14.691  71.331  0.00  0.00    -0.130 F 
ATOM     29  C   LIG    1      -11.549  15.322  72.099  0.00  0.00    +0.010 A 
ENDBRANCH  21  22
ENDBRANCH  19  21
ENDBRANCH   5  19
TORSDOF 8
ENDMDL
####
 6lu7_pro.pdbqt&&&&ZINC000546503234.pdbqt
MODEL 1
REMARK VINA RESULT:     -10.3      0.000      0.000
REMARK                            x       y       z     vdW  Elec       q    Type
REMARK                         _______ _______ _______ _____ _____    ______ ____
ROOT
ATOM      1  C   LIG    1      -10.245  17.416  65.453  0.00  0.00    +0.220 A 
ATOM      2  N   LIG    1      -10.594  16.277  66.023  0.00  0.00    -0.400 NA
ATOM      3  C   LIG    1      -11.546  15.757  65.233  0.00  0.00    +0.180 A 
ATOM      4  N   LIG    1      -11.729  16.581  64.243  0.00  0.00    -0.360 NA
ATOM      5  O   LIG    1      -10.999  17.543  64.351  0.00  0.00    +0.110 OA
ENDROOT
BRANCH   1   9
ATOM      6  C   LIG    1       -7.416  20.133  66.847  0.00  0.00    +0.060 A 
ATOM      7  C   LIG    1       -7.024  18.983  66.159  0.00  0.00    +0.330 A 
ATOM      8  N   LIG    1       -7.933  18.132  65.724  0.00  0.00    -0.390 NA
ATOM      9  C   LIG    1       -9.224  18.371  65.940  0.00  0.00    +0.180 A 
ATOM     10  C   LIG    1       -9.616  19.524  66.630  0.00  0.00    +0.300 A 
ATOM     11  N   LIG    1       -8.707  20.369  67.068  0.00  0.00    -0.380 NA
BRANCH   6  12
ATOM     12  C   LIG    1       -6.396  21.088  67.334  0.00  0.00    +0.530 C 
ATOM     13  O   LIG    1       -6.172  22.106  66.712  0.00  0.00    -0.480 OA
BRANCH  12  15
ATOM     14  C   LIG    1       -4.304  21.168  68.482  0.00  0.00    +0.280 C 
ATOM     15  O   LIG    1       -5.716  20.828  68.467  0.00  0.00    -0.330 OA
ENDBRANCH  12  15
ENDBRANCH   6  12
ENDBRANCH   1   9
BRANCH   3  16
ATOM     16  C   LIG    1      -12.271  14.455  65.453  0.00  0.00    +0.320 C 
BRANCH  16  17
ATOM     17  C   LIG    1      -12.263  14.118  66.922  0.00  0.00    +0.180 A 
ATOM     18  N   LIG    1      -11.985  12.953  67.446  0.00  0.00    -0.260 NA
ATOM     19  N   LIG    1      -12.072  13.015  68.728  0.00  0.00    -0.270 NA
ATOM     20  C   LIG    1      -12.413  14.232  69.091  0.00  0.00    +0.230 A 
ATOM     21  N   LIG    1      -12.539  14.971  67.946  0.00  0.00    -0.580 N 
ATOM     22  H   LIG    1      -12.780  15.908  67.877  0.00  0.00    +0.430 HD
BRANCH  20  23
ATOM     23  C   LIG    1      -12.616  14.712  70.475  0.00  0.00    -0.030 A 
ATOM     24  C   LIG    1      -13.885  14.671  71.052  0.00  0.00    +0.020 A 
ATOM     25  C   LIG    1      -14.067  15.121  72.344  0.00  0.00    +0.010 A 
ATOM     26  C   LIG    1      -12.996  15.612  73.066  0.00  0.00    +0.030 A 
ATOM     27  C   LIG    1      -11.734  15.656  72.500  0.00  0.00    +0.010 A 
ATOM     28  C   LIG    1      -11.537  15.205  71.211  0.00  0.00    +0.070 A 
ENDBRANCH  20  23
ENDBRANCH  16  17
ENDBRANCH   3  16
TORSDOF 6
ENDMDL
MODEL 2
REMARK VINA RESULT:      -7.9      4.077      5.978
REMARK                            x       y       z     vdW  Elec       q    Type
REMARK                         _______ _______ _______ _____ _____    ______ ____
ROOT
ATOM      1  C   LIG    1       -6.957  19.060  68.493  0.00  0.00    +0.220 A 
ATOM      2  N   LIG    1       -8.067  19.713  68.198  0.00  0.00    -0.400 NA
ATOM      3  C   LIG    1       -8.684  18.970  67.266  0.00  0.00    +0.180 A 
ATOM      4  N   LIG    1       -7.942  17.925  67.041  0.00  0.00    -0.360 NA
ATOM      5  O   LIG    1       -6.944  17.958  67.728  0.00  0.00    +0.110 OA
ENDROOT
BRANCH   1   9
ATOM      6  C   LIG    1       -4.023  20.224  71.205  0.00  0.00    +0.060 A 
ATOM      7  C   LIG    1       -5.259  19.750  71.650  0.00  0.00    +0.330 A 
ATOM      8  N   LIG    1       -6.178  19.385  70.777  0.00  0.00    -0.390 NA
ATOM      9  C   LIG    1       -5.926  19.468  69.473  0.00  0.00    +0.180 A 
ATOM     10  C   LIG    1       -4.687  19.943  69.029  0.00  0.00    +0.300 A 
ATOM     11  N   LIG    1       -3.773  20.312  69.901  0.00  0.00    -0.380 NA
BRANCH   6  12
ATOM     12  C   LIG    1       -2.992  20.633  72.185  0.00  0.00    +0.530 C 
ATOM     13  O   LIG    1       -3.084  21.703  72.752  0.00  0.00    -0.480 OA
BRANCH  12  15
ATOM     14  C   LIG    1       -0.631  20.298  72.076  0.00  0.00    +0.280 C 
ATOM     15  O   LIG    1       -1.951  19.820  72.447  0.00  0.00    -0.330 OA
ENDBRANCH  12  15
ENDBRANCH   6  12
ENDBRANCH   1   9
BRANCH   3  16
ATOM     16  C   LIG    1       -9.997  19.289  66.601  0.00  0.00    +0.320 C 
BRANCH  16  17
ATOM     17  C   LIG    1      -10.440  18.111  65.771  0.00  0.00    +0.180 A 
ATOM     18  N   LIG    1      -10.999  18.164  64.592  0.00  0.00    -0.260 NA
ATOM     19  N   LIG    1      -11.248  16.975  64.169  0.00  0.00    -0.270 NA
ATOM     20  C   LIG    1      -10.857  16.095  65.065  0.00  0.00    +0.230 A 
ATOM     21  N   LIG    1      -10.325  16.798  66.111  0.00  0.00    -0.580 N 
ATOM     22  H   LIG    1       -9.949  16.436  66.928  0.00  0.00    +0.430 HD
BRANCH  20  23
ATOM     23  C   LIG    1      -10.967  14.624  64.958  0.00  0.00    -0.030 A 
ATOM     24  C   LIG    1       -9.837  13.823  65.125  0.00  0.00    +0.020 A 
ATOM     25  C   LIG    1       -9.946  12.451  65.024  0.00  0.00    +0.010 A 
ATOM     26  C   LIG    1      -11.171  11.869  64.759  0.00  0.00    +0.030 A 
ATOM     27  C   LIG    1      -12.297  12.657  64.592  0.00  0.00    +0.010 A 
ATOM     28  C   LIG    1      -12.202  14.030  64.695  0.00  0.00    +0.070 A 
ENDBRANCH  20  23
ENDBRANCH  16  17
ENDBRANCH   3  16
TORSDOF 6
ENDMDL
MODEL 3
REMARK VINA RESULT:      -7.7      2.539      3.326
REMARK                            x       y       z     vdW  Elec       q    Type
REMARK                         _______ _______ _______ _____ _____    ______ ____
ROOT
ATOM      1  C   LIG    1       -7.565  18.278  67.789  0.00  0.00    +0.220 A 
ATOM      2  N   LIG    1       -8.263  17.162  67.903  0.00  0.00    -0.400 NA
ATOM      3  C   LIG    1       -8.918  17.028  66.740  0.00  0.00    +0.180 A 
ATOM      4  N   LIG    1       -8.599  18.041  65.989  0.00  0.00    -0.360 NA
ATOM      5  O   LIG    1       -7.829  18.774  66.571  0.00  0.00    +0.110 OA
ENDROOT
BRANCH   1   9
ATOM      6  C   LIG    1       -5.050  19.989  70.629  0.00  0.00    +0.060 A 
ATOM      7  C   LIG    1       -5.483  18.668  70.762  0.00  0.00    +0.330 A 
ATOM      8  N   LIG    1       -6.280  18.141  69.852  0.00  0.00    -0.390 NA
ATOM      9  C   LIG    1       -6.670  18.869  68.809  0.00  0.00    +0.180 A 
ATOM     10  C   LIG    1       -6.236  20.192  68.677  0.00  0.00    +0.300 A 
ATOM     11  N   LIG    1       -5.444  20.718  69.588  0.00  0.00    -0.380 NA
BRANCH   6  12
ATOM     12  C   LIG    1       -4.155  20.580  71.649  0.00  0.00    +0.530 C 
ATOM     13  O   LIG    1       -4.384  21.690  72.087  0.00  0.00    -0.480 OA
BRANCH  12  15
ATOM     14  C   LIG    1       -1.799  20.225  71.511  0.00  0.00    +0.280 C 
ATOM     15  O   LIG    1       -3.087  19.890  72.091  0.00  0.00    -0.330 OA
ENDBRANCH  12  15
ENDBRANCH   6  12
ENDBRANCH   1   9
BRANCH   3  16
ATOM     16  C   LIG    1       -9.855  15.907  66.372  0.00  0.00    +0.320 C 
BRANCH  16  17
ATOM     17  C   LIG    1      -10.401  15.276  67.627  0.00  0.00    +0.180 A 
ATOM     18  N   LIG    1      -10.280  14.023  67.977  0.00  0.00    -0.260 NA
ATOM     19  N   LIG    1      -10.864  13.823  69.106  0.00  0.00    -0.270 NA
ATOM     20  C   LIG    1      -11.393  14.947  69.537  0.00  0.00    +0.230 A 
ATOM     21  N   LIG    1      -11.106  15.907  68.605  0.00  0.00    -0.580 N 
ATOM     22  H   LIG    1      -11.358  16.843  68.633  0.00  0.00    +0.430 HD
BRANCH  20  23
ATOM     23  C   LIG    1      -12.149  15.138  70.793  0.00  0.00    -0.030 A 
ATOM     24  C   LIG    1      -13.523  14.903  70.827  0.00  0.00    +0.020 A 
ATOM     25  C   LIG    1      -14.223  15.083  72.003  0.00  0.00    +0.010 A 
ATOM     26  C   LIG    1      -13.565  15.496  73.146  0.00  0.00    +0.030 A 
ATOM     27  C   LIG    1      -12.201  15.732  73.120  0.00  0.00    +0.010 A 
ATOM     28  C   LIG    1      -11.489  15.551  71.952  0.00  0.00    +0.070 A 
ENDBRANCH  20  23
ENDBRANCH  16  17
ENDBRANCH   3  16
TORSDOF 6
ENDMDL
MODEL 4
REMARK VINA RESULT:      -7.4      5.014      9.242
REMARK                            x       y       z     vdW  Elec       q    Type
REMARK                         _______ _______ _______ _____ _____    ______ ____
ROOT
ATOM      1  C   LIG    1      -10.979  11.393  66.683  0.00  0.00    +0.220 A 
ATOM      2  N   LIG    1      -12.072  11.996  66.250  0.00  0.00    -0.400 NA
ATOM      3  C   LIG    1      -11.645  13.079  65.584  0.00  0.00    +0.180 A 
ATOM      4  N   LIG    1      -10.345  13.089  65.639  0.00  0.00    -0.360 NA
ATOM      5  O   LIG    1       -9.941  12.135  66.270  0.00  0.00    +0.110 OA
ENDROOT
BRANCH   1   9
ATOM      6  C   LIG    1      -10.805   7.913  68.959  0.00  0.00    +0.060 A 
ATOM      7  C   LIG    1      -10.636   7.870  67.574  0.00  0.00    +0.330 A 
ATOM      8  N   LIG    1      -10.693   8.982  66.867  0.00  0.00    -0.390 NA
ATOM      9  C   LIG    1      -10.913  10.145  67.476  0.00  0.00    +0.180 A 
ATOM     10  C   LIG    1      -11.083  10.188  68.863  0.00  0.00    +0.300 A 
ATOM     11  N   LIG    1      -11.030   9.076  69.567  0.00  0.00    -0.380 NA
BRANCH   6  12
ATOM     12  C   LIG    1      -10.740   6.665  69.752  0.00  0.00    +0.530 C 
ATOM     13  O   LIG    1      -10.811   5.588  69.195  0.00  0.00    -0.480 OA
BRANCH  12  15
ATOM     14  C   LIG    1      -11.726   6.264  71.889  0.00  0.00    +0.280 C 
ATOM     15  O   LIG    1      -10.603   6.723  71.090  0.00  0.00    -0.330 OA
ENDBRANCH  12  15
ENDBRANCH   6  12
ENDBRANCH   1   9
BRANCH   3  16
ATOM     16  C   LIG    1      -12.514  14.101  64.898  0.00  0.00    +0.320 C 
BRANCH  16  17
ATOM     17  C   LIG    1      -11.822  15.439  64.910  0.00  0.00    +0.180 A 
ATOM     18  N   LIG    1      -11.905  16.360  63.987  0.00  0.00    -0.260 NA
ATOM     19  N   LIG    1      -11.189  17.378  64.315  0.00  0.00    -0.270 NA
ATOM     20  C   LIG    1      -10.607  17.156  65.473  0.00  0.00    +0.230 A 
ATOM     21  N   LIG    1      -11.001  15.913  65.887  0.00  0.00    -0.580 N 
ATOM     22  H   LIG    1      -10.744  15.460  66.705  0.00  0.00    +0.430 HD
BRANCH  20  23
ATOM     23  C   LIG    1       -9.703  18.078  66.193  0.00  0.00    -0.030 A 
ATOM     24  C   LIG    1      -10.155  19.338  66.587  0.00  0.00    +0.020 A 
ATOM     25  C   LIG    1       -9.307  20.193  67.259  0.00  0.00    +0.010 A 
ATOM     26  C   LIG    1       -8.011  19.806  67.543  0.00  0.00    +0.030 A 
ATOM     27  C   LIG    1       -7.554  18.558  67.154  0.00  0.00    +0.010 A 
ATOM     28  C   LIG    1       -8.394  17.691  66.486  0.00  0.00    +0.070 A 
ENDBRANCH  20  23
ENDBRANCH  16  17
ENDBRANCH   3  16
TORSDOF 6
ENDMDL
####
 6lu7_pro.pdbqt&&&&ZINC000328989611.pdbqt
MODEL 1
REMARK VINA RESULT:     -10.3      0.000      0.000
REMARK                            x       y       z     vdW  Elec       q    Type
REMARK                         _______ _______ _______ _____ _____    ______ ____
ROOT
ATOM      1  C   LIG    1      -11.908  11.112  69.068  0.00  0.00    +0.610 A 
ATOM      2  N   LIG    1      -11.938  11.049  67.746  0.00  0.00    -0.600 NA
ATOM      3  C   LIG    1      -11.402  12.019  67.004  0.00  0.00    +0.290 A 
ATOM      4  C   LIG    1      -10.806  13.106  67.640  0.00  0.00    -0.200 A 
ATOM      5  C   LIG    1      -10.796  13.134  69.034  0.00  0.00    +0.480 A 
ATOM      6  N   LIG    1      -11.355  12.133  69.705  0.00  0.00    -0.620 NA
ENDROOT
BRANCH   3   7
ATOM      7  C   LIG    1      -11.440  11.942  65.524  0.00  0.00    -0.110 A 
ATOM      8  C   LIG    1      -12.438  12.603  64.803  0.00  0.00    +0.120 A 
ATOM      9  C   LIG    1      -12.429  12.500  63.422  0.00  0.00    -0.040 A 
ATOM     10  C   LIG    1      -11.442  11.751  62.807  0.00  0.00    +0.270 A 
ATOM     11  N   LIG    1      -10.514  11.137  63.514  0.00  0.00    -0.490 NA
ATOM     12  C   LIG    1      -10.478  11.212  64.828  0.00  0.00    +0.290 A 
ENDBRANCH   3   7
BRANCH   1  13
ATOM     13  N   LIG    1      -12.475  10.086  69.803  0.00  0.00    -0.700 N 
ATOM     14  H   LIG    1      -12.646   9.226  69.385  0.00  0.00    +0.420 HD
BRANCH  13  15
ATOM     15  C   LIG    1      -12.819  10.296  71.211  0.00  0.00    +0.280 C 
BRANCH  15  16
ATOM     16  C   LIG    1      -12.735   8.966  71.962  0.00  0.00    +0.020 C 
BRANCH  16  17
ATOM     17  C   LIG    1      -14.144   8.496  72.327  0.00  0.00    +0.180 C 
BRANCH  17  18
ATOM     18  O   LIG    1      -14.381   8.735  73.716  0.00  0.00    -0.570 OA
ATOM     19  H   LIG    1      -13.930   9.517  74.063  0.00  0.00    +0.380 HD
ENDBRANCH  17  18
ENDBRANCH  16  17
ENDBRANCH  15  16
ENDBRANCH  13  15
ENDBRANCH   1  13
BRANCH   5  20
ATOM     20  N   LIG    1      -10.215  14.196  69.710  0.00  0.00    -0.710 N 
ATOM     21  H   LIG    1       -9.320  14.109  70.072  0.00  0.00    +0.410 HD
BRANCH  20  22
ATOM     22  C   LIG    1      -10.954  15.449  69.879  0.00  0.00    +0.330 C 
BRANCH  22  23
ATOM     23  C   LIG    1      -11.991  15.281  70.959  0.00  0.00    -0.080 A 
ATOM     24  C   LIG    1      -13.292  14.955  70.624  0.00  0.00    +0.020 A 
ATOM     25  C   LIG    1      -14.244  14.799  71.615  0.00  0.00    +0.050 A 
ATOM     26  C   LIG    1      -13.895  14.970  72.941  0.00  0.00    +0.000 A 
ATOM     27  C   LIG    1      -12.593  15.298  73.278  0.00  0.00    +0.100 A 
ATOM     28  F   LIG    1      -12.252  15.465  74.574  0.00  0.00    -0.140 F 
ATOM     29  C   LIG    1      -11.639  15.446  72.286  0.00  0.00    +0.010 A 
ENDBRANCH  22  23
ENDBRANCH  20  22
ENDBRANCH   5  20
TORSDOF 9
ENDMDL
MODEL 2
REMARK VINA RESULT:     -10.3      0.915      1.311
REMARK                            x       y       z     vdW  Elec       q    Type
REMARK                         _______ _______ _______ _____ _____    ______ ____
ROOT
ATOM      1  C   LIG    1      -11.949  11.070  69.131  0.00  0.00    +0.610 A 
ATOM      2  N   LIG    1      -11.964  10.995  67.810  0.00  0.00    -0.600 NA
ATOM      3  C   LIG    1      -11.430  11.964  67.066  0.00  0.00    +0.290 A 
ATOM      4  C   LIG    1      -10.853  13.063  67.698  0.00  0.00    -0.200 A 
ATOM      5  C   LIG    1      -10.858  13.103  69.093  0.00  0.00    +0.480 A 
ATOM      6  N   LIG    1      -11.414  12.101  69.766  0.00  0.00    -0.620 NA
ENDROOT
BRANCH   3   7
ATOM      7  C   LIG    1      -11.451  11.874  65.586  0.00  0.00    -0.110 A 
ATOM      8  C   LIG    1      -12.420  12.557  64.846  0.00  0.00    +0.120 A 
ATOM      9  C   LIG    1      -12.395  12.440  63.466  0.00  0.00    -0.040 A 
ATOM     10  C   LIG    1      -11.423  11.657  62.871  0.00  0.00    +0.270 A 
ATOM     11  N   LIG    1      -10.522  11.023  63.596  0.00  0.00    -0.490 NA
ATOM     12  C   LIG    1      -10.501  11.110  64.910  0.00  0.00    +0.290 A 
ENDBRANCH   3   7
BRANCH   1  13
ATOM     13  N   LIG    1      -12.514  10.044  69.869  0.00  0.00    -0.700 N 
ATOM     14  H   LIG    1      -12.895   9.274  69.417  0.00  0.00    +0.420 HD
BRANCH  13  15
ATOM     15  C   LIG    1      -12.537  10.119  71.332  0.00  0.00    +0.280 C 
BRANCH  15  16
ATOM     16  C   LIG    1      -12.751   8.721  71.913  0.00  0.00    +0.020 C 
BRANCH  16  17
ATOM     17  C   LIG    1      -14.226   8.539  72.277  0.00  0.00    +0.180 C 
BRANCH  17  18
ATOM     18  O   LIG    1      -14.397   8.732  73.683  0.00  0.00    -0.570 OA
ATOM     19  H   LIG    1      -13.571   8.879  74.163  0.00  0.00    +0.380 HD
ENDBRANCH  17  18
ENDBRANCH  16  17
ENDBRANCH  15  16
ENDBRANCH  13  15
ENDBRANCH   1  13
BRANCH   5  20
ATOM     20  N   LIG    1      -10.297  14.176  69.766  0.00  0.00    -0.710 N 
ATOM     21  H   LIG    1       -9.419  14.090  70.168  0.00  0.00    +0.410 HD
BRANCH  20  22
ATOM     22  C   LIG    1      -11.029  15.441  69.869  0.00  0.00    +0.330 C 
BRANCH  22  23
ATOM     23  C   LIG    1      -12.033  15.350  70.989  0.00  0.00    -0.080 A 
ATOM     24  C   LIG    1      -11.637  15.580  72.293  0.00  0.00    +0.020 A 
ATOM     25  C   LIG    1      -12.557  15.498  73.321  0.00  0.00    +0.050 A 
ATOM     26  C   LIG    1      -13.875  15.186  73.046  0.00  0.00    +0.000 A 
ATOM     27  C   LIG    1      -14.274  14.954  71.740  0.00  0.00    +0.100 A 
ATOM     28  F   LIG    1      -15.561  14.649  71.470  0.00  0.00    -0.140 F 
ATOM     29  C   LIG    1      -13.352  15.044  70.711  0.00  0.00    +0.010 A 
ENDBRANCH  22  23
ENDBRANCH  20  22
ENDBRANCH   5  20
TORSDOF 9
ENDMDL
MODEL 3
REMARK VINA RESULT:      -8.9      4.261      8.328
REMARK                            x       y       z     vdW  Elec       q    Type
REMARK                         _______ _______ _______ _____ _____    ______ ____
ROOT
ATOM      1  C   LIG    1      -10.071  14.883  68.482  0.00  0.00    +0.610 A 
ATOM      2  N   LIG    1      -10.720  15.323  69.549  0.00  0.00    -0.600 NA
ATOM      3  C   LIG    1      -11.641  14.566  70.147  0.00  0.00    +0.290 A 
ATOM      4  C   LIG    1      -11.914  13.300  69.634  0.00  0.00    -0.200 A 
ATOM      5  C   LIG    1      -11.207  12.875  68.509  0.00  0.00    +0.480 A 
ATOM      6  N   LIG    1      -10.308  13.688  67.965  0.00  0.00    -0.620 NA
ENDROOT
BRANCH   3   7
ATOM      7  C   LIG    1      -12.365  15.066  71.341  0.00  0.00    -0.110 A 
ATOM      8  C   LIG    1      -11.663  15.587  72.430  0.00  0.00    +0.120 A 
ATOM      9  C   LIG    1      -12.385  16.041  73.521  0.00  0.00    -0.040 A 
ATOM     10  C   LIG    1      -13.766  15.963  73.498  0.00  0.00    +0.270 A 
ATOM     11  N   LIG    1      -14.401  15.464  72.455  0.00  0.00    -0.490 NA
ATOM     12  C   LIG    1      -13.757  15.027  71.392  0.00  0.00    +0.290 A 
ENDBRANCH   3   7
BRANCH   1  13
ATOM     13  N   LIG    1       -9.122  15.698  67.890  0.00  0.00    -0.700 N 
ATOM     14  H   LIG    1       -8.529  16.234  68.441  0.00  0.00    +0.420 HD
BRANCH  13  15
ATOM     15  C   LIG    1       -9.014  15.755  66.430  0.00  0.00    +0.280 C 
BRANCH  15  16
ATOM     16  C   LIG    1      -10.055  16.729  65.877  0.00  0.00    +0.020 C 
BRANCH  16  17
ATOM     17  C   LIG    1      -11.046  15.970  64.993  0.00  0.00    +0.180 C 
BRANCH  17  18
ATOM     18  O   LIG    1      -11.148  16.619  63.724  0.00  0.00    -0.570 OA
ATOM     19  H   LIG    1      -10.750  17.499  63.699  0.00  0.00    +0.380 HD
ENDBRANCH  17  18
ENDBRANCH  16  17
ENDBRANCH  15  16
ENDBRANCH  13  15
ENDBRANCH   1  13
BRANCH   5  20
ATOM     20  N   LIG    1      -11.445  11.624  67.963  0.00  0.00    -0.710 N 
ATOM     21  H   LIG    1      -12.235  11.124  68.222  0.00  0.00    +0.410 HD
BRANCH  20  22
ATOM     22  C   LIG    1      -10.504  11.055  66.995  0.00  0.00    +0.330 C 
BRANCH  22  23
ATOM     23  C   LIG    1      -10.925  11.436  65.600  0.00  0.00    -0.080 A 
ATOM     24  C   LIG    1      -12.057  12.206  65.406  0.00  0.00    +0.020 A 
ATOM     25  C   LIG    1      -12.445  12.557  64.126  0.00  0.00    +0.050 A 
ATOM     26  C   LIG    1      -11.702  12.137  63.040  0.00  0.00    +0.000 A 
ATOM     27  C   LIG    1      -10.569  11.364  63.232  0.00  0.00    +0.100 A 
ATOM     28  F   LIG    1       -9.843  10.954  62.170  0.00  0.00    -0.140 F 
ATOM     29  C   LIG    1      -10.178  11.020  64.514  0.00  0.00    +0.010 A 
ENDBRANCH  22  23
ENDBRANCH  20  22
ENDBRANCH   5  20
TORSDOF 9
ENDMDL
MODEL 4
REMARK VINA RESULT:      -8.8      4.111      8.360
REMARK                            x       y       z     vdW  Elec       q    Type
REMARK                         _______ _______ _______ _____ _____    ______ ____
ROOT
ATOM      1  C   LIG    1      -10.148  14.851  68.363  0.00  0.00    +0.610 A 
ATOM      2  N   LIG    1      -10.751  15.273  69.464  0.00  0.00    -0.600 NA
ATOM      3  C   LIG    1      -11.735  14.564  70.017  0.00  0.00    +0.290 A 
ATOM      4  C   LIG    1      -12.125  13.367  69.421  0.00  0.00    -0.200 A 
ATOM      5  C   LIG    1      -11.465  12.959  68.262  0.00  0.00    +0.480 A 
ATOM      6  N   LIG    1      -10.497  13.721  67.766  0.00  0.00    -0.620 NA
ENDROOT
BRANCH   3   7
ATOM      7  C   LIG    1      -12.406  15.044  71.250  0.00  0.00    -0.110 A 
ATOM      8  C   LIG    1      -11.654  15.519  72.328  0.00  0.00    +0.120 A 
ATOM      9  C   LIG    1      -12.328  15.956  73.456  0.00  0.00    -0.040 A 
ATOM     10  C   LIG    1      -13.710  15.907  73.480  0.00  0.00    +0.270 A 
ATOM     11  N   LIG    1      -14.392  15.452  72.447  0.00  0.00    -0.490 NA
ATOM     12  C   LIG    1      -13.796  15.032  71.350  0.00  0.00    +0.290 A 
ENDBRANCH   3   7
BRANCH   1  13
ATOM     13  N   LIG    1       -9.131  15.615  67.819  0.00  0.00    -0.700 N 
ATOM     14  H   LIG    1       -8.493  16.059  68.400  0.00  0.00    +0.420 HD
BRANCH  13  15
ATOM     15  C   LIG    1       -9.017  15.754  66.365  0.00  0.00    +0.280 C 
BRANCH  15  16
ATOM     16  C   LIG    1      -10.132  16.664  65.849  0.00  0.00    +0.020 C 
BRANCH  16  17
ATOM     17  C   LIG    1      -11.038  15.876  64.902  0.00  0.00    +0.180 C 
BRANCH  17  18
ATOM     18  O   LIG    1      -11.377  16.690  63.777  0.00  0.00    -0.570 OA
ATOM     19  H   LIG    1      -11.474  16.198  62.951  0.00  0.00    +0.380 HD
ENDBRANCH  17  18
ENDBRANCH  16  17
ENDBRANCH  15  16
ENDBRANCH  13  15
ENDBRANCH   1  13
BRANCH   5  20
ATOM     20  N   LIG    1      -11.820  11.776  67.634  0.00  0.00    -0.710 N 
ATOM     21  H   LIG    1      -12.755  11.545  67.526  0.00  0.00    +0.410 HD
BRANCH  20  22
ATOM     22  C   LIG    1      -10.781  10.873  67.131  0.00  0.00    +0.330 C 
BRANCH  22  23
ATOM     23  C   LIG    1      -10.656  11.032  65.638  0.00  0.00    -0.080 A 
ATOM     24  C   LIG    1       -9.711  10.301  64.943  0.00  0.00    +0.020 A 
ATOM     25  C   LIG    1       -9.595  10.444  63.572  0.00  0.00    +0.050 A 
ATOM     26  C   LIG    1      -10.424  11.320  62.897  0.00  0.00    +0.000 A 
ATOM     27  C   LIG    1      -11.370  12.053  63.593  0.00  0.00    +0.100 A 
ATOM     28  F   LIG    1      -12.180  12.909  62.933  0.00  0.00    -0.140 F 
ATOM     29  C   LIG    1      -11.489  11.903  64.963  0.00  0.00    +0.010 A 
ENDBRANCH  22  23
ENDBRANCH  20  22
ENDBRANCH   5  20
TORSDOF 9
ENDMDL
MODEL 5
REMARK VINA RESULT:      -8.4      2.660      5.745
REMARK                            x       y       z     vdW  Elec       q    Type
REMARK                         _______ _______ _______ _____ _____    ______ ____
ROOT
ATOM      1  C   LIG    1      -11.206  11.466  67.371  0.00  0.00    +0.610 A 
ATOM      2  N   LIG    1      -11.679  10.615  68.268  0.00  0.00    -0.600 NA
ATOM      3  C   LIG    1      -11.735  10.946  69.559  0.00  0.00    +0.290 A 
ATOM      4  C   LIG    1      -11.289  12.205  69.955  0.00  0.00    -0.200 A 
ATOM      5  C   LIG    1      -10.798  13.071  68.977  0.00  0.00    +0.480 A 
ATOM      6  N   LIG    1      -10.769  12.668  67.711  0.00  0.00    -0.620 NA
ENDROOT
BRANCH   3   7
ATOM      7  C   LIG    1      -12.266   9.988  70.559  0.00  0.00    -0.110 A 
ATOM      8  C   LIG    1      -11.811   8.667  70.587  0.00  0.00    +0.120 A 
ATOM      9  C   LIG    1      -12.338   7.812  71.540  0.00  0.00    -0.040 A 
ATOM     10  C   LIG    1      -13.288   8.288  72.425  0.00  0.00    +0.270 A 
ATOM     11  N   LIG    1      -13.699   9.541  72.373  0.00  0.00    -0.490 NA
ATOM     12  C   LIG    1      -13.222  10.392  71.488  0.00  0.00    +0.290 A 
ENDBRANCH   3   7
BRANCH   1  13
ATOM     13  N   LIG    1      -11.164  11.085  66.041  0.00  0.00    -0.700 N 
ATOM     14  H   LIG    1      -11.924  10.634  65.640  0.00  0.00    +0.420 HD
BRANCH  13  15
ATOM     15  C   LIG    1       -9.971  11.361  65.237  0.00  0.00    +0.280 C 
BRANCH  15  16
ATOM     16  C   LIG    1      -10.323  11.271  63.752  0.00  0.00    +0.020 C 
BRANCH  16  17
ATOM     17  C   LIG    1      -11.598  12.070  63.479  0.00  0.00    +0.180 C 
BRANCH  17  18
ATOM     18  O   LIG    1      -12.431  11.345  62.572  0.00  0.00    -0.570 OA
ATOM     19  H   LIG    1      -12.900  11.903  61.936  0.00  0.00    +0.380 HD
ENDBRANCH  17  18
ENDBRANCH  16  17
ENDBRANCH  15  16
ENDBRANCH  13  15
ENDBRANCH   1  13
BRANCH   5  20
ATOM     20  N   LIG    1      -10.342  14.333  69.324  0.00  0.00    -0.710 N 
ATOM     21  H   LIG    1       -9.399  14.477  69.499  0.00  0.00    +0.410 HD
BRANCH  20  22
ATOM     22  C   LIG    1      -11.284  15.451  69.426  0.00  0.00    +0.330 C 
BRANCH  22  23
ATOM     23  C   LIG    1      -12.117  15.294  70.671  0.00  0.00    -0.080 A 
ATOM     24  C   LIG    1      -11.534  15.441  71.916  0.00  0.00    +0.020 A 
ATOM     25  C   LIG    1      -12.297  15.298  73.060  0.00  0.00    +0.050 A 
ATOM     26  C   LIG    1      -13.644  15.008  72.960  0.00  0.00    +0.000 A 
ATOM     27  C   LIG    1      -14.230  14.859  71.714  0.00  0.00    +0.100 A 
ATOM     28  F   LIG    1      -15.547  14.576  71.616  0.00  0.00    -0.140 F 
ATOM     29  C   LIG    1      -13.466  15.009  70.570  0.00  0.00    +0.010 A 
ENDBRANCH  22  23
ENDBRANCH  20  22
ENDBRANCH   5  20
TORSDOF 9
ENDMDL
MODEL 6
REMARK VINA RESULT:      -8.1      4.432      6.270
REMARK                            x       y       z     vdW  Elec       q    Type
REMARK                         _______ _______ _______ _____ _____    ______ ____
ROOT
ATOM      1  C   LIG    1       -9.083  16.544  66.229  0.00  0.00    +0.610 A 
ATOM      2  N   LIG    1       -9.389  15.547  65.414  0.00  0.00    -0.600 NA
ATOM      3  C   LIG    1      -10.378  14.702  65.710  0.00  0.00    +0.290 A 
ATOM      4  C   LIG    1      -11.090  14.882  66.894  0.00  0.00    -0.200 A 
ATOM      5  C   LIG    1      -10.735  15.945  67.725  0.00  0.00    +0.480 A 
ATOM      6  N   LIG    1       -9.734  16.742  67.365  0.00  0.00    -0.620 NA
ENDROOT
BRANCH   3   7
ATOM      7  C   LIG    1      -10.714  13.587  64.792  0.00  0.00    -0.110 A 
ATOM      8  C   LIG    1      -12.016  13.435  64.307  0.00  0.00    +0.120 A 
ATOM      9  C   LIG    1      -12.278  12.378  63.452  0.00  0.00    -0.040 A 
ATOM     10  C   LIG    1      -11.254  11.514  63.111  0.00  0.00    +0.270 A 
ATOM     11  N   LIG    1      -10.035  11.682  63.586  0.00  0.00    -0.490 NA
ATOM     12  C   LIG    1       -9.736  12.677  64.396  0.00  0.00    +0.290 A 
ENDBRANCH   3   7
BRANCH   1  13
ATOM     13  N   LIG    1       -8.050  17.399  65.887  0.00  0.00    -0.700 N 
ATOM     14  H   LIG    1       -7.709  17.410  64.978  0.00  0.00    +0.420 HD
BRANCH  13  15
ATOM     15  C   LIG    1       -7.467  18.286  66.897  0.00  0.00    +0.280 C 
BRANCH  15  16
ATOM     16  C   LIG    1       -7.807  19.738  66.559  0.00  0.00    +0.020 C 
BRANCH  16  17
ATOM     17  C   LIG    1       -6.920  20.675  67.380  0.00  0.00    +0.180 C 
BRANCH  17  18
ATOM     18  O   LIG    1       -6.589  21.825  66.599  0.00  0.00    -0.570 OA
ATOM     19  H   LIG    1       -5.715  21.783  66.188  0.00  0.00    +0.380 HD
ENDBRANCH  17  18
ENDBRANCH  16  17
ENDBRANCH  15  16
ENDBRANCH  13  15
ENDBRANCH   1  13
BRANCH   5  20
ATOM     20  N   LIG    1      -11.414  16.163  68.913  0.00  0.00    -0.710 N 
ATOM     21  H   LIG    1      -12.269  16.620  68.906  0.00  0.00    +0.410 HD
BRANCH  20  22
ATOM     22  C   LIG    1      -10.840  15.704  70.180  0.00  0.00    +0.330 C 
BRANCH  22  23
ATOM     23  C   LIG    1      -11.947  15.446  71.169  0.00  0.00    -0.080 A 
ATOM     24  C   LIG    1      -13.172  14.978  70.729  0.00  0.00    +0.020 A 
ATOM     25  C   LIG    1      -14.188  14.740  71.636  0.00  0.00    +0.050 A 
ATOM     26  C   LIG    1      -13.981  14.970  72.982  0.00  0.00    +0.000 A 
ATOM     27  C   LIG    1      -12.756  15.439  73.425  0.00  0.00    +0.100 A 
ATOM     28  F   LIG    1      -12.553  15.663  74.741  0.00  0.00    -0.140 F 
ATOM     29  C   LIG    1      -11.737  15.670  72.516  0.00  0.00    +0.010 A 
ENDBRANCH  22  23
ENDBRANCH  20  22
ENDBRANCH   5  20
TORSDOF 9
ENDMDL
MODEL 7
REMARK VINA RESULT:      -8.0      3.948      7.745
REMARK                            x       y       z     vdW  Elec       q    Type
REMARK                         _______ _______ _______ _____ _____    ______ ____
ROOT
ATOM      1  C   LIG    1       -9.287  15.132  68.348  0.00  0.00    +0.610 A 
ATOM      2  N   LIG    1      -10.182  15.458  69.267  0.00  0.00    -0.600 NA
ATOM      3  C   LIG    1      -10.970  14.531  69.812  0.00  0.00    +0.290 A 
ATOM      4  C   LIG    1      -10.838  13.206  69.402  0.00  0.00    -0.200 A 
ATOM      5  C   LIG    1       -9.882  12.904  68.432  0.00  0.00    +0.480 A 
ATOM      6  N   LIG    1       -9.138  13.884  67.931  0.00  0.00    -0.620 NA
ENDROOT
BRANCH   3   7
ATOM      7  C   LIG    1      -11.971  14.904  70.840  0.00  0.00    -0.110 A 
ATOM      8  C   LIG    1      -13.333  14.682  70.618  0.00  0.00    +0.120 A 
ATOM      9  C   LIG    1      -14.228  15.048  71.610  0.00  0.00    -0.040 A 
ATOM     10  C   LIG    1      -13.749  15.618  72.776  0.00  0.00    +0.270 A 
ATOM     11  N   LIG    1      -12.458  15.816  72.956  0.00  0.00    -0.490 NA
ATOM     12  C   LIG    1      -11.569  15.478  72.044  0.00  0.00    +0.290 A 
ENDBRANCH   3   7
BRANCH   1  13
ATOM     13  N   LIG    1       -8.488  16.124  67.806  0.00  0.00    -0.700 N 
ATOM     14  H   LIG    1       -7.677  16.399  68.263  0.00  0.00    +0.420 HD
BRANCH  13  15
ATOM     15  C   LIG    1       -8.867  16.761  66.542  0.00  0.00    +0.280 C 
BRANCH  15  16
ATOM     16  C   LIG    1       -9.930  15.914  65.841  0.00  0.00    +0.020 C 
BRANCH  16  17
ATOM     17  C   LIG    1      -10.974  16.831  65.201  0.00  0.00    +0.180 C 
BRANCH  17  18
ATOM     18  O   LIG    1      -11.034  16.578  63.796  0.00  0.00    -0.570 OA
ATOM     19  H   LIG    1      -11.835  16.911  63.370  0.00  0.00    +0.380 HD
ENDBRANCH  17  18
ENDBRANCH  16  17
ENDBRANCH  15  16
ENDBRANCH  13  15
ENDBRANCH   1  13
BRANCH   5  20
ATOM     20  N   LIG    1       -9.716  11.601  67.992  0.00  0.00    -0.710 N 
ATOM     21  H   LIG    1       -8.873  11.144  68.137  0.00  0.00    +0.410 HD
BRANCH  20  22
ATOM     22  C   LIG    1      -10.814  10.912  67.309  0.00  0.00    +0.330 C 
BRANCH  22  23
ATOM     23  C   LIG    1      -11.253  11.724  66.118  0.00  0.00    -0.080 A 
ATOM     24  C   LIG    1      -10.740  11.444  64.865  0.00  0.00    +0.020 A 
ATOM     25  C   LIG    1      -11.143  12.187  63.770  0.00  0.00    +0.050 A 
ATOM     26  C   LIG    1      -12.058  13.210  63.928  0.00  0.00    +0.000 A 
ATOM     27  C   LIG    1      -12.572  13.492  65.183  0.00  0.00    +0.100 A 
ATOM     28  F   LIG    1      -13.466  14.492  65.338  0.00  0.00    -0.140 F 
ATOM     29  C   LIG    1      -12.173  12.743  66.276  0.00  0.00    +0.010 A 
ENDBRANCH  22  23
ENDBRANCH  20  22
ENDBRANCH   5  20
TORSDOF 9
ENDMDL
MODEL 8
REMARK VINA RESULT:      -7.8      4.563      8.184
REMARK                            x       y       z     vdW  Elec       q    Type
REMARK                         _______ _______ _______ _____ _____    ______ ____
ROOT
ATOM      1  C   LIG    1       -9.748  17.217  68.707  0.00  0.00    +0.610 A 
ATOM      2  N   LIG    1      -10.661  16.912  69.615  0.00  0.00    -0.600 NA
ATOM      3  C   LIG    1      -10.897  15.642  69.947  0.00  0.00    +0.290 A 
ATOM      4  C   LIG    1      -10.167  14.633  69.323  0.00  0.00    -0.200 A 
ATOM      5  C   LIG    1       -9.214  14.997  68.372  0.00  0.00    +0.480 A 
ATOM      6  N   LIG    1       -9.039  16.284  68.090  0.00  0.00    -0.620 NA
ENDROOT
BRANCH   3   7
ATOM      7  C   LIG    1      -11.922  15.309  70.965  0.00  0.00    -0.110 A 
ATOM      8  C   LIG    1      -11.723  15.639  72.308  0.00  0.00    +0.120 A 
ATOM      9  C   LIG    1      -12.711  15.306  73.219  0.00  0.00    -0.040 A 
ATOM     10  C   LIG    1      -13.852  14.663  72.775  0.00  0.00    +0.270 A 
ATOM     11  N   LIG    1      -14.012  14.364  71.501  0.00  0.00    -0.490 NA
ATOM     12  C   LIG    1      -13.103  14.666  70.596  0.00  0.00    +0.290 A 
ENDBRANCH   3   7
BRANCH   1  13
ATOM     13  N   LIG    1       -9.532  18.547  68.389  0.00  0.00    -0.700 N 
ATOM     14  H   LIG    1       -8.903  19.074  68.907  0.00  0.00    +0.420 HD
BRANCH  13  15
ATOM     15  C   LIG    1      -10.255  19.160  67.272  0.00  0.00    +0.280 C 
BRANCH  15  16
ATOM     16  C   LIG    1       -9.288  20.002  66.439  0.00  0.00    +0.020 C 
BRANCH  16  17
ATOM     17  C   LIG    1       -8.001  19.211  66.194  0.00  0.00    +0.180 C 
BRANCH  17  18
ATOM     18  O   LIG    1       -8.329  17.887  65.768  0.00  0.00    -0.570 OA
ATOM     19  H   LIG    1       -7.590  17.265  65.813  0.00  0.00    +0.380 HD
ENDBRANCH  17  18
ENDBRANCH  16  17
ENDBRANCH  15  16
ENDBRANCH  13  15
ENDBRANCH   1  13
BRANCH   5  20
ATOM     20  N   LIG    1       -8.464  14.028  67.725  0.00  0.00    -0.710 N 
ATOM     21  H   LIG    1       -7.524  13.920  67.936  0.00  0.00    +0.410 HD
BRANCH  20  22
ATOM     22  C   LIG    1       -9.091  13.165  66.720  0.00  0.00    +0.330 C 
BRANCH  22  23
ATOM     23  C   LIG    1      -10.270  13.877  66.111  0.00  0.00    -0.080 A 
ATOM     24  C   LIG    1      -11.540  13.344  66.237  0.00  0.00    +0.020 A 
ATOM     25  C   LIG    1      -12.624  13.997  65.680  0.00  0.00    +0.050 A 
ATOM     26  C   LIG    1      -12.438  15.183  64.995  0.00  0.00    +0.000 A 
ATOM     27  C   LIG    1      -11.168  15.718  64.867  0.00  0.00    +0.100 A 
ATOM     28  F   LIG    1      -10.986  16.877  64.198  0.00  0.00    -0.140 F 
ATOM     29  C   LIG    1      -10.085  15.066  65.432  0.00  0.00    +0.010 A 
ENDBRANCH  22  23
ENDBRANCH  20  22
ENDBRANCH   5  20
TORSDOF 9
ENDMDL
MODEL 9
REMARK VINA RESULT:      -7.5      3.473      5.759
REMARK                            x       y       z     vdW  Elec       q    Type
REMARK                         _______ _______ _______ _____ _____    ______ ____
ROOT
ATOM      1  C   LIG    1       -9.438  10.995  68.969  0.00  0.00    +0.610 A 
ATOM      2  N   LIG    1      -10.184  10.152  69.666  0.00  0.00    -0.600 NA
ATOM      3  C   LIG    1      -11.375  10.523  70.136  0.00  0.00    +0.290 A 
ATOM      4  C   LIG    1      -11.830  11.815  69.883  0.00  0.00    -0.200 A 
ATOM      5  C   LIG    1      -11.014  12.672  69.144  0.00  0.00    +0.480 A 
ATOM      6  N   LIG    1       -9.836  12.232  68.714  0.00  0.00    -0.620 NA
ENDROOT
BRANCH   3   7
ATOM      7  C   LIG    1      -12.205   9.573  70.916  0.00  0.00    -0.110 A 
ATOM      8  C   LIG    1      -11.979   8.197  70.830  0.00  0.00    +0.120 A 
ATOM      9  C   LIG    1      -12.781   7.352  71.580  0.00  0.00    -0.040 A 
ATOM     10  C   LIG    1      -13.770   7.893  72.380  0.00  0.00    +0.270 A 
ATOM     11  N   LIG    1      -13.961   9.197  72.439  0.00  0.00    -0.490 NA
ATOM     12  C   LIG    1      -13.219  10.040  71.750  0.00  0.00    +0.290 A 
ENDBRANCH   3   7
BRANCH   1  13
ATOM     13  N   LIG    1       -8.207  10.573  68.499  0.00  0.00    -0.700 N 
ATOM     14  H   LIG    1       -7.398  11.037  68.769  0.00  0.00    +0.420 HD
BRANCH  13  15
ATOM     15  C   LIG    1       -8.123   9.426  67.592  0.00  0.00    +0.280 C 
BRANCH  15  16
ATOM     16  C   LIG    1       -7.244   9.784  66.393  0.00  0.00    +0.020 C 
BRANCH  16  17
ATOM     17  C   LIG    1       -6.554  11.126  66.649  0.00  0.00    +0.180 C 
BRANCH  17  18
ATOM     18  O   LIG    1       -7.441  12.192  66.304  0.00  0.00    -0.570 OA
ATOM     19  H   LIG    1       -7.143  13.062  66.602  0.00  0.00    +0.380 HD
ENDBRANCH  17  18
ENDBRANCH  16  17
ENDBRANCH  15  16
ENDBRANCH  13  15
ENDBRANCH   1  13
BRANCH   5  20
ATOM     20  N   LIG    1      -11.424  13.967  68.869  0.00  0.00    -0.710 N 
ATOM     21  H   LIG    1      -11.971  14.147  68.089  0.00  0.00    +0.410 HD
BRANCH  20  22
ATOM     22  C   LIG    1      -11.031  15.065  69.756  0.00  0.00    +0.330 C 
BRANCH  22  23
ATOM     23  C   LIG    1      -12.028  15.184  70.880  0.00  0.00    -0.080 A 
ATOM     24  C   LIG    1      -11.604  15.559  72.141  0.00  0.00    +0.020 A 
ATOM     25  C   LIG    1      -12.518  15.670  73.174  0.00  0.00    +0.050 A 
ATOM     26  C   LIG    1      -13.854  15.405  72.945  0.00  0.00    +0.000 A 
ATOM     27  C   LIG    1      -14.280  15.027  71.683  0.00  0.00    +0.100 A 
ATOM     28  F   LIG    1      -15.586  14.768  71.459  0.00  0.00    -0.140 F 
ATOM     29  C   LIG    1      -13.365  14.924  70.649  0.00  0.00    +0.010 A 
ENDBRANCH  22  23
ENDBRANCH  20  22
ENDBRANCH   5  20
TORSDOF 9
ENDMDL
####
 6lu7_pro.pdbqt&&&&ZINC001110942519.pdbqt
MODEL 1
REMARK VINA RESULT:     -10.3      0.000      0.000
REMARK                            x       y       z     vdW  Elec       q    Type
REMARK                         _______ _______ _______ _____ _____    ______ ____
ROOT
ATOM      1  N   LIG    1      -10.583  13.616  64.439  0.00  0.00    -0.410 N 
ATOM      2  C   LIG    1       -9.934  12.273  64.220  0.00  0.00    +0.210 C 
ATOM      3  C   LIG    1      -10.876  11.658  63.142  0.00  0.00    +0.070 C 
ATOM      4  C   LIG    1      -12.265  12.241  63.502  0.00  0.00    +0.090 C 
ATOM      5  C   LIG    1      -10.288  11.550  65.554  0.00  0.00    +0.080 C 
ATOM      6  C   LIG    1      -11.712  12.129  65.909  0.00  0.00    +0.280 C 
ATOM      7  C   LIG    1      -11.976  13.132  64.748  0.00  0.00    +0.210 C 
ATOM      8  H   LIG    1      -10.561  14.180  63.603  0.00  0.00    +0.430 HD
ENDROOT
BRANCH   6   9
ATOM      9  N   LIG    1      -11.669  12.829  67.196  0.00  0.00    -0.750 N 
ATOM     10  H   LIG    1      -11.604  13.796  67.219  0.00  0.00    +0.400 HD
ATOM     11  C   LIG    1      -11.717  12.129  68.346  0.00  0.00    +0.520 C 
ATOM     12  O   LIG    1      -11.798  10.919  68.317  0.00  0.00    -0.510 OA
BRANCH  11  13
ATOM     13  C   LIG    1      -11.673  12.849  69.669  0.00  0.00    +0.060 C 
BRANCH  13  14
ATOM     14  C   LIG    1      -12.206  14.272  69.495  0.00  0.00    +0.120 C 
BRANCH  14  15
ATOM     15  C   LIG    1      -12.574  14.840  70.841  0.00  0.00    -0.210 A 
ATOM     16  C   LIG    1      -13.875  15.007  71.173  0.00  0.00    +0.300 A 
ATOM     17  N   LIG    1      -14.223  15.518  72.381  0.00  0.00    -0.610 N 
ATOM     18  H   LIG    1      -15.160  15.633  72.602  0.00  0.00    +0.420 HD
ATOM     19  C   LIG    1      -13.280  15.869  73.277  0.00  0.00    +0.510 A 
ATOM     20  C   LIG    1      -11.919  15.707  72.965  0.00  0.00    -0.080 A 
ATOM     21  O   LIG    1      -13.608  16.327  74.359  0.00  0.00    -0.540 OA
ATOM     22  C   LIG    1      -11.568  15.189  71.753  0.00  0.00    +0.130 A 
ENDBRANCH  14  15
ENDBRANCH  13  14
ENDBRANCH  11  13
ENDBRANCH   6   9
BRANCH   1  23
ATOM     23  C   LIG    1       -9.990  14.324  65.582  0.00  0.00    +0.400 C 
BRANCH  23  28
ATOM     24  C   LIG    1      -10.141  19.372  66.214  0.00  0.00    +0.180 C 
ATOM     25  C   LIG    1      -10.329  17.967  65.702  0.00  0.00    +0.020 A 
ATOM     26  N   LIG    1      -11.004  17.604  64.649  0.00  0.00    -0.330 NA
ATOM     27  O   LIG    1      -10.973  16.405  64.492  0.00  0.00    +0.130 OA
ATOM     28  C   LIG    1      -10.253  15.801  65.447  0.00  0.00    -0.120 A 
ATOM     29  C   LIG    1       -9.802  16.783  66.266  0.00  0.00    +0.020 A 
ENDBRANCH  23  28
ENDBRANCH   1  23
TORSDOF 6
ENDMDL
MODEL 2
REMARK VINA RESULT:      -9.1      2.392      7.540
REMARK                            x       y       z     vdW  Elec       q    Type
REMARK                         _______ _______ _______ _____ _____    ______ ____
ROOT
ATOM      1  N   LIG    1       -9.646  16.799  68.882  0.00  0.00    -0.410 N 
ATOM      2  C   LIG    1       -8.204  16.822  68.444  0.00  0.00    +0.210 C 
ATOM      3  C   LIG    1       -7.904  18.351  68.484  0.00  0.00    +0.070 C 
ATOM      4  C   LIG    1       -9.257  18.995  68.092  0.00  0.00    +0.090 C 
ATOM      5  C   LIG    1       -8.345  16.459  66.935  0.00  0.00    +0.080 C 
ATOM      6  C   LIG    1       -9.713  17.133  66.530  0.00  0.00    +0.280 C 
ATOM      7  C   LIG    1      -10.194  17.770  67.868  0.00  0.00    +0.210 C 
ATOM      8  H   LIG    1       -9.754  17.144  69.824  0.00  0.00    +0.430 HD
ENDROOT
BRANCH   6   9
ATOM      9  N   LIG    1      -10.664  16.116  66.072  0.00  0.00    -0.750 N 
ATOM     10  H   LIG    1      -10.821  15.324  66.608  0.00  0.00    +0.400 HD
ATOM     11  C   LIG    1      -11.318  16.282  64.905  0.00  0.00    +0.520 C 
ATOM     12  O   LIG    1      -11.121  17.273  64.235  0.00  0.00    -0.510 OA
BRANCH  11  13
ATOM     13  C   LIG    1      -12.295  15.236  64.434  0.00  0.00    +0.060 C 
BRANCH  13  14
ATOM     14  C   LIG    1      -12.097  13.951  65.241  0.00  0.00    +0.120 C 
BRANCH  14  15
ATOM     15  C   LIG    1      -11.417  12.917  64.382  0.00  0.00    -0.210 A 
ATOM     16  C   LIG    1      -12.134  12.205  63.483  0.00  0.00    +0.300 A 
ATOM     17  N   LIG    1      -11.535  11.269  62.703  0.00  0.00    -0.610 N 
ATOM     18  H   LIG    1      -12.065  10.767  62.063  0.00  0.00    +0.420 HD
ATOM     19  C   LIG    1      -10.214  11.029  62.806  0.00  0.00    +0.510 A 
ATOM     20  C   LIG    1       -9.439  11.752  63.729  0.00  0.00    -0.080 A 
ATOM     21  O   LIG    1       -9.691  10.185  62.098  0.00  0.00    -0.540 OA
ATOM     22  C   LIG    1      -10.038  12.697  64.510  0.00  0.00    +0.130 A 
ENDBRANCH  14  15
ENDBRANCH  13  14
ENDBRANCH  11  13
ENDBRANCH   6   9
BRANCH   1  23
ATOM     23  C   LIG    1      -10.238  15.463  68.727  0.00  0.00    +0.400 C 
BRANCH  23  28
ATOM     24  C   LIG    1      -13.039  15.394  72.976  0.00  0.00    +0.180 C 
ATOM     25  C   LIG    1      -12.544  15.237  71.562  0.00  0.00    +0.020 A
[truncated: 21,364,149 more chars]
