# Supplementary material for: Redesigning Vina@QNLM for Ultra-Large-Scale Molecular Docking and Screening on a Sunway Supercomputer
Source: Front Chem. 2021 Oct 28;9:750325. doi: 10.3389/fchem.2021.750325 (PMC8581564; doi:10.3389/fchem.2021.750325)
Supplement: Supplementary file 1 [file DataSheet1.ZIP › result_Top1000/NSP16.txt]

 nsp16_rec.pdbqt&&&&ZINC000481082546.pdbqt
MODEL 1
REMARK VINA RESULT:     -12.1      0.000      0.000
REMARK                            x       y       z     vdW  Elec       q    Type
REMARK                         _______ _______ _______ _____ _____    ______ ____
ROOT
ATOM      1  N   LIG    1       54.850  62.030  66.183  0.00  0.00    -0.720 N 
ATOM      2  H   LIG    1       54.340  61.450  66.771  0.00  0.00    +0.400 HD
ATOM      3  C   LIG    1       54.501  63.324  66.046  0.00  0.00    +0.570 C 
ATOM      4  O   LIG    1       55.141  64.050  65.310  0.00  0.00    -0.510 OA
ENDROOT
BRANCH   3   5
ATOM      5  C   LIG    1       53.345  63.859  66.786  0.00  0.00    -0.220 A 
ATOM      6  C   LIG    1       52.973  63.302  68.019  0.00  0.00    +0.350 A 
ATOM      7  N   LIG    1       51.951  63.757  68.698  0.00  0.00    -0.460 NA
ATOM      8  C   LIG    1       51.204  64.778  68.255  0.00  0.00    +0.120 A 
ATOM      9  C   LIG    1       50.111  65.248  69.005  0.00  0.00    +0.160 A 
ATOM     10  C   LIG    1       49.365  66.288  68.537  0.00  0.00    +0.000 A 
ATOM     11  C   LIG    1       49.667  66.897  67.319  0.00  0.00    +0.130 A 
ATOM     12  C   LIG    1       50.720  66.467  66.566  0.00  0.00    +0.030 A 
ATOM     13  F   LIG    1       48.909  67.926  66.881  0.00  0.00    -0.120 F 
ATOM     14  F   LIG    1       49.803  64.671  70.187  0.00  0.00    -0.110 F 
ATOM     15  C   LIG    1       51.508  65.399  67.020  0.00  0.00    -0.090 A 
ATOM     16  C   LIG    1       52.610  64.932  66.269  0.00  0.00    +0.250 A 
BRANCH  16  17
ATOM     17  O   LIG    1       52.939  65.498  65.085  0.00  0.00    -0.460 OA
ATOM     18  H   LIG    1       53.546  66.248  65.164  0.00  0.00    +0.410 HD
ENDBRANCH  16  17
ENDBRANCH   3   5
BRANCH   1  19
ATOM     19  C   LIG    1       56.000  61.498  65.448  0.00  0.00    +0.270 C 
BRANCH  19  20
ATOM     20  C   LIG    1       57.229  62.364  65.726  0.00  0.00    +0.270 C 
BRANCH  20  23
ATOM     21  O   LIG    1       59.727  61.576  65.085  0.00  0.00    -0.530 OA
ATOM     22  C   LIG    1       59.367  61.302  66.213  0.00  0.00    +0.570 C 
ATOM     23  N   LIG    1       58.135  61.652  66.631  0.00  0.00    -0.720 N 
ATOM     24  H   LIG    1       57.847  61.433  67.531  0.00  0.00    +0.400 HD
BRANCH  22  25
ATOM     25  C   LIG    1       60.279  60.577  67.124  0.00  0.00    -0.190 A 
ATOM     26  C   LIG    1       60.723  61.175  68.309  0.00  0.00    +0.140 A 
ATOM     27  C   LIG    1       61.575  60.453  69.127  0.00  0.00    -0.030 A 
ATOM     28  C   LIG    1       61.957  59.179  68.752  0.00  0.00    +0.290 A 
ATOM     29  N   LIG    1       61.523  58.641  67.627  0.00  0.00    -0.490 NA
ATOM     30  C   LIG    1       60.706  59.284  66.819  0.00  0.00    +0.300 A 
ENDBRANCH  22  25
ENDBRANCH  20  23
ENDBRANCH  19  20
ENDBRANCH   1  19
TORSDOF 6
ENDMDL
MODEL 2
REMARK VINA RESULT:     -10.8      3.118      5.804
REMARK                            x       y       z     vdW  Elec       q    Type
REMARK                         _______ _______ _______ _____ _____    ______ ____
ROOT
ATOM      1  N   LIG    1       55.091  62.116  66.432  0.00  0.00    -0.720 N 
ATOM      2  H   LIG    1       54.633  61.565  67.087  0.00  0.00    +0.400 HD
ATOM      3  C   LIG    1       54.638  63.356  66.161  0.00  0.00    +0.570 C 
ATOM      4  O   LIG    1       55.213  64.046  65.340  0.00  0.00    -0.510 OA
ENDROOT
BRANCH   3   5
ATOM      5  C   LIG    1       53.448  63.875  66.856  0.00  0.00    -0.220 A 
ATOM      6  C   LIG    1       53.044  63.320  68.081  0.00  0.00    +0.350 A 
ATOM      7  N   LIG    1       51.992  63.761  68.721  0.00  0.00    -0.460 NA
ATOM      8  C   LIG    1       51.242  64.764  68.244  0.00  0.00    +0.120 A 
ATOM      9  C   LIG    1       50.115  65.220  68.953  0.00  0.00    +0.160 A 
ATOM     10  C   LIG    1       49.367  66.243  68.451  0.00  0.00    +0.000 A 
ATOM     11  C   LIG    1       49.698  66.848  67.239  0.00  0.00    +0.130 A 
ATOM     12  C   LIG    1       50.784  66.431  66.526  0.00  0.00    +0.030 A 
ATOM     13  F   LIG    1       48.937  67.859  66.767  0.00  0.00    -0.120 F 
ATOM     14  F   LIG    1       49.777  64.646  70.129  0.00  0.00    -0.110 F 
ATOM     15  C   LIG    1       51.576  65.382  67.015  0.00  0.00    -0.090 A 
ATOM     16  C   LIG    1       52.711  64.929  66.306  0.00  0.00    +0.250 A 
BRANCH  16  17
ATOM     17  O   LIG    1       53.071  65.492  65.129  0.00  0.00    -0.460 OA
ATOM     18  H   LIG    1       52.419  66.116  64.778  0.00  0.00    +0.410 HD
ENDBRANCH  16  17
ENDBRANCH   3   5
BRANCH   1  19
ATOM     19  C   LIG    1       56.275  61.599  65.740  0.00  0.00    +0.270 C 
BRANCH  19  20
ATOM     20  C   LIG    1       55.841  60.822  64.497  0.00  0.00    +0.270 C 
BRANCH  20  23
ATOM     21  O   LIG    1       53.580  59.355  64.394  0.00  0.00    -0.530 OA
ATOM     22  C   LIG    1       53.472  60.507  64.023  0.00  0.00    +0.570 C 
ATOM     23  N   LIG    1       54.543  61.323  64.035  0.00  0.00    -0.720 N 
ATOM     24  H   LIG    1       54.457  62.243  63.740  0.00  0.00    +0.400 HD
BRANCH  22  25
ATOM     25  C   LIG    1       52.164  61.012  63.552  0.00  0.00    -0.190 A 
ATOM     26  C   LIG    1       51.628  62.195  64.073  0.00  0.00    +0.140 A 
ATOM     27  C   LIG    1       50.401  62.624  63.596  0.00  0.00    -0.030 A 
ATOM     28  C   LIG    1       49.749  61.877  62.634  0.00  0.00    +0.290 A 
ATOM     29  N   LIG    1       50.278  60.763  62.162  0.00  0.00    -0.490 NA
ATOM     30  C   LIG    1       51.445  60.318  62.578  0.00  0.00    +0.300 A 
ENDBRANCH  22  25
ENDBRANCH  20  23
ENDBRANCH  19  20
ENDBRANCH   1  19
TORSDOF 6
ENDMDL
MODEL 3
REMARK VINA RESULT:     -10.7      3.100      4.589
REMARK                            x       y       z     vdW  Elec       q    Type
REMARK                         _______ _______ _______ _____ _____    ______ ____
ROOT
ATOM      1  N   LIG    1       55.027  62.032  66.333  0.00  0.00    -0.720 N 
ATOM      2  H   LIG    1       54.490  61.444  66.887  0.00  0.00    +0.400 HD
ATOM      3  C   LIG    1       54.680  63.326  66.192  0.00  0.00    +0.570 C 
ATOM      4  O   LIG    1       55.354  64.063  65.498  0.00  0.00    -0.510 OA
ENDROOT
BRANCH   3   5
ATOM      5  C   LIG    1       53.485  63.849  66.878  0.00  0.00    -0.220 A 
ATOM      6  C   LIG    1       53.078  63.304  68.107  0.00  0.00    +0.350 A 
ATOM      7  N   LIG    1       52.022  63.749  68.738  0.00  0.00    -0.460 NA
ATOM      8  C   LIG    1       51.271  64.744  68.248  0.00  0.00    +0.120 A 
ATOM      9  C   LIG    1       50.140  65.204  68.947  0.00  0.00    +0.160 A 
ATOM     10  C   LIG    1       49.390  66.218  68.432  0.00  0.00    +0.000 A 
ATOM     11  C   LIG    1       49.724  66.812  67.216  0.00  0.00    +0.130 A 
ATOM     12  C   LIG    1       50.814  66.392  66.511  0.00  0.00    +0.030 A 
ATOM     13  F   LIG    1       48.961  67.816  66.731  0.00  0.00    -0.120 F 
ATOM     14  F   LIG    1       49.799  64.640  70.128  0.00  0.00    -0.110 F 
ATOM     15  C   LIG    1       51.608  65.351  67.014  0.00  0.00    -0.090 A 
ATOM     16  C   LIG    1       52.747  64.895  66.314  0.00  0.00    +0.250 A 
BRANCH  16  17
ATOM     17  O   LIG    1       53.109  65.447  65.133  0.00  0.00    -0.460 OA
ATOM     18  H   LIG    1       52.727  65.007  64.360  0.00  0.00    +0.410 HD
ENDBRANCH  16  17
ENDBRANCH   3   5
BRANCH   1  19
ATOM     19  C   LIG    1       56.216  61.513  65.652  0.00  0.00    +0.270 C 
BRANCH  19  20
ATOM     20  C   LIG    1       55.787  60.688  64.436  0.00  0.00    +0.270 C 
BRANCH  20  23
ATOM     21  O   LIG    1       55.213  62.511  62.534  0.00  0.00    -0.530 OA
ATOM     22  C   LIG    1       56.276  61.936  62.402  0.00  0.00    +0.570 C 
ATOM     23  N   LIG    1       56.655  61.006  63.299  0.00  0.00    -0.720 N 
ATOM     24  H   LIG    1       57.504  60.547  63.194  0.00  0.00    +0.400 HD
BRANCH  22  25
ATOM     25  C   LIG    1       57.149  62.252  61.251  0.00  0.00    -0.190 A 
ATOM     26  C   LIG    1       56.690  62.079  59.940  0.00  0.00    +0.140 A 
ATOM     27  C   LIG    1       57.547  62.391  58.899  0.00  0.00    -0.030 A 
ATOM     28  C   LIG    1       58.817  62.856  59.183  0.00  0.00    +0.290 A 
ATOM     29  N   LIG    1       59.224  63.008  60.430  0.00  0.00    -0.490 NA
ATOM     30  C   LIG    1       58.444  62.732  61.454  0.00  0.00    +0.300 A 
ENDBRANCH  22  25
ENDBRANCH  20  23
ENDBRANCH  19  20
ENDBRANCH   1  19
TORSDOF 6
ENDMDL
MODEL 4
REMARK VINA RESULT:     -10.5      3.474      5.172
REMARK                            x       y       z     vdW  Elec       q    Type
REMARK                         _______ _______ _______ _____ _____    ______ ____
ROOT
ATOM      1  N   LIG    1       54.494  62.944  64.727  0.00  0.00    -0.720 N 
ATOM      2  H   LIG    1       53.610  62.877  64.333  0.00  0.00    +0.400 HD
ATOM      3  C   LIG    1       54.643  63.464  65.961  0.00  0.00    +0.570 C 
ATOM      4  O   LIG    1       55.752  63.547  66.455  0.00  0.00    -0.510 OA
ENDROOT
BRANCH   3   5
ATOM      5  C   LIG    1       53.465  63.934  66.711  0.00  0.00    -0.220 A 
ATOM      6  C   LIG    1       53.100  63.314  67.917  0.00  0.00    +0.350 A 
ATOM      7  N   LIG    1       52.059  63.710  68.604  0.00  0.00    -0.460 NA
ATOM      8  C   LIG    1       51.286  64.726  68.197  0.00  0.00    +0.120 A 
ATOM      9  C   LIG    1       50.174  65.133  68.955  0.00  0.00    +0.160 A 
ATOM     10  C   LIG    1       49.401  66.169  68.524  0.00  0.00    +0.000 A 
ATOM     11  C   LIG    1       49.694  66.838  67.336  0.00  0.00    +0.130 A 
ATOM     12  C   LIG    1       50.766  66.470  66.575  0.00  0.00    +0.030 A 
ATOM     13  F   LIG    1       48.910  67.861  66.934  0.00  0.00    -0.120 F 
ATOM     14  F   LIG    1       49.872  64.497  70.110  0.00  0.00    -0.110 F 
ATOM     15  C   LIG    1       51.582  65.408  66.992  0.00  0.00    -0.090 A 
ATOM     16  C   LIG    1       52.703  65.005  66.232  0.00  0.00    +0.250 A 
BRANCH  16  17
ATOM     17  O   LIG    1       53.026  65.630  65.076  0.00  0.00    -0.460 OA
ATOM     18  H   LIG    1       52.470  66.397  64.877  0.00  0.00    +0.410 HD
ENDBRANCH  16  17
ENDBRANCH   3   5
BRANCH   1  19
ATOM     19  C   LIG    1       55.665  62.477  63.981  0.00  0.00    +0.270 C 
BRANCH  19  20
ATOM     20  C   LIG    1       56.037  61.067  64.444  0.00  0.00    +0.270 C 
BRANCH  20  23
ATOM     21  O   LIG    1       54.370  59.344  65.679  0.00  0.00    -0.530 OA
ATOM     22  C   LIG    1       54.391  59.270  64.466  0.00  0.00    +0.570 C 
ATOM     23  N   LIG    1       55.192  60.088  63.755  0.00  0.00    -0.720 N 
ATOM     24  H   LIG    1       55.209  60.029  62.787  0.00  0.00    +0.400 HD
BRANCH  22  25
ATOM     25  C   LIG    1       53.544  58.278  63.770  0.00  0.00    -0.190 A 
ATOM     26  C   LIG    1       52.945  58.589  62.544  0.00  0.00    +0.140 A 
ATOM     27  C   LIG    1       52.162  57.624  61.934  0.00  0.00    -0.030 A 
ATOM     28  C   LIG    1       51.996  56.397  62.550  0.00  0.00    +0.290 A 
ATOM     29  N   LIG    1       52.572  56.133  63.708  0.00  0.00    -0.490 NA
ATOM     30  C   LIG    1       53.331  57.015  64.324  0.00  0.00    +0.300 A 
ENDBRANCH  22  25
ENDBRANCH  20  23
ENDBRANCH  19  20
ENDBRANCH   1  19
TORSDOF 6
ENDMDL
MODEL 5
REMARK VINA RESULT:     -10.4      3.814      5.065
REMARK                            x       y       z     vdW  Elec       q    Type
REMARK                         _______ _______ _______ _____ _____    ______ ____
ROOT
ATOM      1  N   LIG    1       54.645  63.121  64.797  0.00  0.00    -0.720 N 
ATOM      2  H   LIG    1       53.805  63.198  64.318  0.00  0.00    +0.400 HD
ATOM      3  C   LIG    1       54.709  63.452  66.102  0.00  0.00    +0.570 C 
ATOM      4  O   LIG    1       55.763  63.355  66.702  0.00  0.00    -0.510 OA
ENDROOT
BRANCH   3   5
ATOM      5  C   LIG    1       53.505  63.931  66.801  0.00  0.00    -0.220 A 
ATOM      6  C   LIG    1       53.100  63.335  68.007  0.00  0.00    +0.350 A 
ATOM      7  N   LIG    1       52.035  63.741  68.649  0.00  0.00    -0.460 NA
ATOM      8  C   LIG    1       51.273  64.745  68.194  0.00  0.00    +0.120 A 
ATOM      9  C   LIG    1       50.133  65.162  68.906  0.00  0.00    +0.160 A 
ATOM     10  C   LIG    1       49.372  66.186  68.426  0.00  0.00    +0.000 A 
ATOM     11  C   LIG    1       49.703  66.830  67.235  0.00  0.00    +0.130 A 
ATOM     12  C   LIG    1       50.802  66.452  66.520  0.00  0.00    +0.030 A 
ATOM     13  F   LIG    1       48.929  67.841  66.785  0.00  0.00    -0.120 F 
ATOM     14  F   LIG    1       49.795  64.549  70.062  0.00  0.00    -0.110 F 
ATOM     15  C   LIG    1       51.607  65.402  66.986  0.00  0.00    -0.090 A 
ATOM     16  C   LIG    1       52.755  64.989  66.274  0.00  0.00    +0.250 A 
BRANCH  16  17
ATOM     17  O   LIG    1       53.115  65.591  65.117  0.00  0.00    -0.460 OA
ATOM     18  H   LIG    1       53.450  64.980  64.445  0.00  0.00    +0.410 HD
ENDBRANCH  16  17
ENDBRANCH   3   5
BRANCH   1  19
ATOM     19  C   LIG    1       55.844  62.644  64.101  0.00  0.00    +0.270 C 
BRANCH  19  20
ATOM     20  C   LIG    1       55.446  62.052  62.748  0.00  0.00    +0.270 C 
BRANCH  20  23
ATOM     21  O   LIG    1       52.972  61.197  63.399  0.00  0.00    -0.530 OA
ATOM     22  C   LIG    1       53.803  60.324  63.248  0.00  0.00    +0.570 C 
ATOM     23  N   LIG    1       55.070  60.646  62.922  0.00  0.00    -0.720 N 
ATOM     24  H   LIG    1       55.733  59.948  62.801  0.00  0.00    +0.400 HD
BRANCH  22  25
ATOM     25  C   LIG    1       53.425  58.905  63.429  0.00  0.00    -0.190 A 
ATOM     26  C   LIG    1       52.755  58.212  62.415  0.00  0.00    +0.140 A 
ATOM     27  C   LIG    1       52.425  56.886  62.635  0.00  0.00    -0.030 A 
ATOM     28  C   LIG    1       52.761  56.295  63.838  0.00  0.00    +0.290 A 
ATOM     29  N   LIG    1       53.393  56.974  64.778  0.00  0.00    -0.490 NA
ATOM     30  C   LIG    1       53.734  58.235  64.614  0.00  0.00    +0.300 A 
ENDBRANCH  22  25
ENDBRANCH  20  23
ENDBRANCH  19  20
ENDBRANCH   1  19
TORSDOF 6
ENDMDL
MODEL 6
REMARK VINA RESULT:     -10.1      3.570      4.604
REMARK                            x       y       z     vdW  Elec       q    Type
REMARK                         _______ _______ _______ _____ _____    ______ ____
ROOT
ATOM      1  N   LIG    1       54.529  62.008  65.443  0.00  0.00    -0.720 N 
ATOM      2  H   LIG    1       53.816  61.408  65.715  0.00  0.00    +0.400 HD
ATOM      3  C   LIG    1       54.491  63.306  65.804  0.00  0.00    +0.570 C 
ATOM      4  O   LIG    1       55.385  64.057  65.463  0.00  0.00    -0.510 OA
ENDROOT
BRANCH   3   5
ATOM      5  C   LIG    1       53.367  63.815  66.610  0.00  0.00    -0.220 A 
ATOM      6  C   LIG    1       53.034  63.202  67.828  0.00  0.00    +0.350 A 
ATOM      7  N   LIG    1       52.042  63.634  68.564  0.00  0.00    -0.460 NA
ATOM      8  C   LIG    1       51.291  64.681  68.197  0.00  0.00    +0.120 A 
ATOM      9  C   LIG    1       50.230  65.125  69.008  0.00  0.00    +0.160 A 
ATOM     10  C   LIG    1       49.479  66.192  68.617  0.00  0.00    +0.000 A 
ATOM     11  C   LIG    1       49.742  66.856  67.419  0.00  0.00    +0.130 A 
ATOM     12  C   LIG    1       50.763  66.453  66.609  0.00  0.00    +0.030 A 
ATOM     13  F   LIG    1       48.980  67.911  67.058  0.00  0.00    -0.120 F 
ATOM     14  F   LIG    1       49.958  64.494  70.172  0.00  0.00    -0.110 F 
ATOM     15  C   LIG    1       51.556  65.358  66.982  0.00  0.00    -0.090 A 
ATOM     16  C   LIG    1       52.626  64.917  66.171  0.00  0.00    +0.250 A 
BRANCH  16  17
ATOM     17  O   LIG    1       52.918  65.536  65.004  0.00  0.00    -0.460 OA
ATOM     18  H   LIG    1       52.192  65.530  64.364  0.00  0.00    +0.410 HD
ENDBRANCH  16  17
ENDBRANCH   3   5
BRANCH   1  19
ATOM     19  C   LIG    1       55.646  61.501  64.642  0.00  0.00    +0.270 C 
BRANCH  19  20
ATOM     20  C   LIG    1       55.215  61.390  63.178  0.00  0.00    +0.270 C 
BRANCH  20  23
ATOM     21  O   LIG    1       57.138  60.291  61.639  0.00  0.00    -0.530 OA
ATOM     22  C   LIG    1       57.070  61.504  61.603  0.00  0.00    +0.570 C 
ATOM     23  N   LIG    1       56.143  62.150  62.336  0.00  0.00    -0.720 N 
ATOM     24  H   LIG    1       56.088  63.118  62.307  0.00  0.00    +0.400 HD
BRANCH  22  25
ATOM     25  C   LIG    1       58.010  62.272  60.758  0.00  0.00    -0.190 A 
ATOM     26  C   LIG    1       59.100  62.937  61.331  0.00  0.00    +0.140 A 
ATOM     27  C   LIG    1       59.950  63.641  60.495  0.00  0.00    -0.030 A 
ATOM     28  C   LIG    1       59.698  63.666  59.136  0.00  0.00    +0.290 A 
ATOM     29  N   LIG    1       58.661  63.029  58.624  0.00  0.00    -0.490 NA
ATOM     30  C   LIG    1       57.827  62.341  59.376  0.00  0.00    +0.300 A 
ENDBRANCH  22  25
ENDBRANCH  20  23
ENDBRANCH  19  20
ENDBRANCH   1  19
TORSDOF 6
ENDMDL
MODEL 7
REMARK VINA RESULT:     -10.0      2.615      3.255
REMARK                            x       y       z     vdW  Elec       q    Type
REMARK                         _______ _______ _______ _____ _____    ______ ____
ROOT
ATOM      1  N   LIG    1       54.921  63.457  65.403  0.00  0.00    -0.720 N 
ATOM      2  H   LIG    1       54.955  63.345  64.440  0.00  0.00    +0.400 HD
ATOM      3  C   LIG    1       53.783  63.872  65.993  0.00  0.00    +0.570 C 
ATOM      4  O   LIG    1       53.741  64.010  67.200  0.00  0.00    -0.510 OA
ENDROOT
BRANCH   3   5
ATOM      5  C   LIG    1       52.591  64.159  65.176  0.00  0.00    -0.220 A 
ATOM      6  C   LIG    1       52.019  63.154  64.379  0.00  0.00    +0.350 A 
ATOM      7  N   LIG    1       50.961  63.380  63.645  0.00  0.00    -0.460 NA
ATOM      8  C   LIG    1       50.365  64.580  63.611  0.00  0.00    +0.120 A 
ATOM      9  C   LIG    1       49.227  64.796  62.813  0.00  0.00    +0.160 A 
ATOM     10  C   LIG    1       48.635  66.024  62.794  0.00  0.00    +0.000 A 
ATOM     11  C   LIG    1       49.142  67.077  63.555  0.00  0.00    +0.130 A 
ATOM     12  C   LIG    1       50.243  66.902  64.341  0.00  0.00    +0.030 A 
ATOM     13  F   LIG    1       48.534  68.282  63.515  0.00  0.00    -0.120 F 
ATOM     14  F   LIG    1       48.721  63.788  62.068  0.00  0.00    -0.110 F 
ATOM     15  C   LIG    1       50.875  65.651  64.383  0.00  0.00    -0.090 A 
ATOM     16  C   LIG    1       52.014  65.433  65.191  0.00  0.00    +0.250 A 
BRANCH  16  17
ATOM     17  O   LIG    1       52.535  66.427  65.948  0.00  0.00    -0.460 OA
ATOM     18  H   LIG    1       53.147  67.004  65.470  0.00  0.00    +0.410 HD
ENDBRANCH  16  17
ENDBRANCH   3   5
BRANCH   1  19
ATOM     19  C   LIG    1       56.107  63.171  66.215  0.00  0.00    +0.270 C 
BRANCH  19  20
ATOM     20  C   LIG    1       56.910  62.042  65.566  0.00  0.00    +0.270 C 
BRANCH  20  23
ATOM     21  O   LIG    1       59.514  61.567  65.050  0.00  0.00    -0.530 OA
ATOM     22  C   LIG    1       59.149  61.302  66.178  0.00  0.00    +0.570 C 
ATOM     23  N   LIG    1       57.867  61.503  66.537  0.00  0.00    -0.720 N 
ATOM     24  H   LIG    1       57.576  61.292  67.438  0.00  0.00    +0.400 HD
BRANCH  22  25
ATOM     25  C   LIG    1       60.113  60.752  67.156  0.00  0.00    -0.190 A 
ATOM     26  C   LIG    1       60.636  59.464  66.992  0.00  0.00    +0.140 A 
ATOM     27  C   LIG    1       61.535  58.997  67.935  0.00  0.00    -0.030 A 
ATOM     28  C   LIG    1       61.883  59.807  68.999  0.00  0.00    +0.290 A 
ATOM     29  N   LIG    1       61.372  61.018  69.129  0.00  0.00    -0.490 NA
ATOM     30  C   LIG    1       60.519  61.510  68.255  0.00  0.00    +0.300 A 
ENDBRANCH  22  25
ENDBRANCH  20  23
ENDBRANCH  19  20
ENDBRANCH   1  19
TORSDOF 6
ENDMDL
MODEL 8
REMARK VINA RESULT:      -9.8      5.063      8.150
REMARK                            x       y       z     vdW  Elec       q    Type
REMARK                         _______ _______ _______ _____ _____    ______ ____
ROOT
ATOM      1  N   LIG    1       53.150  63.142  64.484  0.00  0.00    -0.720 N 
ATOM      2  H   LIG    1       53.214  63.989  64.015  0.00  0.00    +0.400 HD
ATOM      3  C   LIG    1       51.995  62.448  64.465  0.00  0.00    +0.570 C 
ATOM      4  O   LIG    1       51.915  61.386  65.052  0.00  0.00    -0.510 OA
ENDROOT
BRANCH   3   5
ATOM      5  C   LIG    1       50.829  62.975  63.734  0.00  0.00    -0.220 A 
ATOM      6  C   LIG    1       50.716  64.351  63.477  0.00  0.00    +0.350 A 
ATOM      7  N   LIG    1       49.693  64.846  62.830  0.00  0.00    -0.460 NA
ATOM      8  C   LIG    1       48.698  64.070  62.378  0.00  0.00    +0.120 A 
ATOM      9  C   LIG    1       47.609  64.629  61.684  0.00  0.00    +0.160 A 
ATOM     10  C   LIG    1       46.607  63.823  61.231  0.00  0.00    +0.000 A 
ATOM     11  C   LIG    1       46.642  62.446  61.446  0.00  0.00    +0.130 A 
ATOM     12  C   LIG    1       47.683  61.870  62.114  0.00  0.00    +0.030 A 
ATOM     13  F   LIG    1       45.635  61.672  60.986  0.00  0.00    -0.120 F 
ATOM     14  F   LIG    1       47.556  65.962  61.467  0.00  0.00    -0.110 F 
ATOM     15  C   LIG    1       48.730  62.672  62.593  0.00  0.00    -0.090 A 
ATOM     16  C   LIG    1       49.827  62.109  63.284  0.00  0.00    +0.250 A 
BRANCH  16  17
ATOM     17  O   LIG    1       49.902  60.777  63.509  0.00  0.00    -0.460 OA
ATOM     18  H   LIG    1       50.509  60.312  62.916  0.00  0.00    +0.410 HD
ENDBRANCH  16  17
ENDBRANCH   3   5
BRANCH   1  19
ATOM     19  C   LIG    1       54.309  62.618  65.211  0.00  0.00    +0.270 C 
BRANCH  19  20
ATOM     20  C   LIG    1       54.473  63.381  66.527  0.00  0.00    +0.270 C 
BRANCH  20  23
ATOM     21  O   LIG    1       52.436  63.108  68.273  0.00  0.00    -0.530 OA
ATOM     22  C   LIG    1       52.401  64.108  67.583  0.00  0.00    +0.570 C 
ATOM     23  N   LIG    1       53.373  64.337  66.678  0.00  0.00    -0.720 N 
ATOM     24  H   LIG    1       53.345  65.135  66.127  0.00  0.00    +0.400 HD
BRANCH  22  25
ATOM     25  C   LIG    1       51.287  65.070  67.731  0.00  0.00    -0.190 A 
ATOM     26  C   LIG    1       50.995  65.982  66.710  0.00  0.00    +0.140 A 
ATOM     27  C   LIG    1       49.942  66.861  66.899  0.00  0.00    -0.030 A 
ATOM     28  C   LIG    1       49.221  66.811  68.077  0.00  0.00    +0.290 A 
ATOM     29  N   LIG    1       49.521  65.940  69.023  0.00  0.00    -0.490 NA
ATOM     30  C   LIG    1       50.508  65.080  68.888  0.00  0.00    +0.300 A 
ENDBRANCH  22  25
ENDBRANCH  20  23
ENDBRANCH  19  20
ENDBRANCH   1  19
TORSDOF 6
ENDMDL
MODEL 9
REMARK VINA RESULT:      -9.7      4.547      7.572
REMARK                            x       y       z     vdW  Elec       q    Type
REMARK                         _______ _______ _______ _____ _____    ______ ____
ROOT
ATOM      1  N   LIG    1       53.419  62.634  64.175  0.00  0.00    -0.720 N 
ATOM      2  H   LIG    1       53.563  63.332  63.517  0.00  0.00    +0.400 HD
ATOM      3  C   LIG    1       52.167  62.227  64.463  0.00  0.00    +0.570 C 
ATOM      4  O   LIG    1       51.988  61.351  65.288  0.00  0.00    -0.510 OA
ENDROOT
BRANCH   3   5
ATOM      5  C   LIG    1       51.016  62.843  63.780  0.00  0.00    -0.220 A 
ATOM      6  C   LIG    1       50.941  64.238  63.637  0.00  0.00    +0.350 A 
ATOM      7  N   LIG    1       49.931  64.812  63.035  0.00  0.00    -0.460 NA
ATOM      8  C   LIG    1       48.915  64.104  62.524  0.00  0.00    +0.120 A 
ATOM      9  C   LIG    1       47.842  64.747  61.881  0.00  0.00    +0.160 A 
ATOM     10  C   LIG    1       46.819  64.008  61.366  0.00  0.00    +0.000 A 
ATOM     11  C   LIG    1       46.816  62.617  61.467  0.00  0.00    +0.130 A 
ATOM     12  C   LIG    1       47.841  61.961  62.084  0.00  0.00    +0.030 A 
ATOM     13  F   LIG    1       45.788  61.912  60.948  0.00  0.00    -0.120 F 
ATOM     14  F   LIG    1       47.826  66.094  61.773  0.00  0.00    -0.110 F 
ATOM     15  C   LIG    1       48.909  62.692  62.624  0.00  0.00    -0.090 A 
ATOM     16  C   LIG    1       49.991  62.045  63.263  0.00  0.00    +0.250 A 
BRANCH  16  17
ATOM     17  O   LIG    1       50.029  60.697  63.379  0.00  0.00    -0.460 OA
ATOM     18  H   LIG    1       49.277  60.323  63.859  0.00  0.00    +0.410 HD
ENDBRANCH  16  17
ENDBRANCH   3   5
BRANCH   1  19
ATOM     19  C   LIG    1       54.564  62.021  64.854  0.00  0.00    +0.270 C 
BRANCH  19  20
ATOM     20  C   LIG    1       55.037  62.936  65.984  0.00  0.00    +0.270 C 
BRANCH  20  23
ATOM     21  O   LIG    1       53.472  65.123  65.781  0.00  0.00    -0.530 OA
ATOM     22  C   LIG    1       53.189  64.361  66.684  0.00  0.00    +0.570 C 
ATOM     23  N   LIG    1       53.911  63.239  66.871  0.00  0.00    -0.720 N 
ATOM     24  H   LIG    1       53.685  62.631  67.592  0.00  0.00    +0.400 HD
BRANCH  22  25
ATOM     25  C   LIG    1       52.056  64.669  67.584  0.00  0.00    -0.190 A 
ATOM     26  C   LIG    1       51.069  65.583  67.197  0.00  0.00    +0.140 A 
ATOM     27  C   LIG    1       50.029  65.835  68.076  0.00  0.00    -0.030 A 
ATOM     28  C   LIG    1       50.000  65.185  69.295  0.00  0.00    +0.290 A 
ATOM     29  N   LIG    1       50.946  64.329  69.633  0.00  0.00    -0.490 NA
ATOM     30  C   LIG    1       51.951  64.050  68.830  0.00  0.00    +0.300 A 
ENDBRANCH  22  25
ENDBRANCH  20  23
ENDBRANCH  19  20
ENDBRANCH   1  19
TORSDOF 6
ENDMDL
####
 nsp16_rec.pdbqt&&&&ZINC000824553291.pdbqt
MODEL 1
REMARK VINA RESULT:     -12.0      0.000      0.000
REMARK                            x       y       z     vdW  Elec       q    Type
REMARK                         _______ _______ _______ _____ _____    ______ ____
ROOT
ATOM      1  N   LIG    1       53.557  64.066  65.315  0.00  0.00    -0.500 N 
ATOM      2  H   LIG    1       53.627  65.071  65.367  0.00  0.00    +0.440 HD
ATOM      3  H   LIG    1       53.882  63.753  64.413  0.00  0.00    +0.430 HD
ENDROOT
BRANCH   1   5
ATOM      4  C   LIG    1       51.409  63.797  64.169  0.00  0.00    +0.110 C 
ATOM      5  C   LIG    1       52.156  63.663  65.498  0.00  0.00    +0.230 C 
BRANCH   5   6
ATOM      6  C   LIG    1       51.508  64.551  66.529  0.00  0.00    -0.150 A 
ATOM      7  C   LIG    1       50.873  65.715  66.137  0.00  0.00    +0.030 A 
ATOM      8  C   LIG    1       50.277  66.534  67.079  0.00  0.00    +0.050 A 
ATOM      9  C   LIG    1       50.313  66.193  68.416  0.00  0.00    +0.100 A 
ATOM     10  C   LIG    1       50.953  65.022  68.817  0.00  0.00    +0.010 A 
ATOM     11  C   LIG    1       51.547  64.198  67.864  0.00  0.00    +0.100 A 
BRANCH  10  12
ATOM     12  C   LIG    1       50.996  64.651  70.253  0.00  0.00    +0.200 A 
ATOM     13  N   LIG    1       50.018  64.117  70.957  0.00  0.00    -0.280 NA
ATOM     14  N   LIG    1       50.447  63.946  72.161  0.00  0.00    -0.220 N 
ATOM     15  H   LIG    1       49.933  63.568  72.892  0.00  0.00    +0.480 HD
ATOM     16  N   LIG    1       51.666  64.353  72.241  0.00  0.00    -0.030 NA
ATOM     17  N   LIG    1       52.038  64.788  71.085  0.00  0.00    -0.270 NA
ENDBRANCH  10  12
ENDBRANCH   5   6
ENDBRANCH   1   5
BRANCH   1  18
ATOM     18  C   LIG    1       54.382  63.461  66.370  0.00  0.00    +0.310 C 
BRANCH  18  19
ATOM     19  C   LIG    1       55.770  63.210  65.839  0.00  0.00    +0.510 C 
ATOM     20  N   LIG    1       56.562  62.294  66.431  0.00  0.00    -0.680 N 
ATOM     21  H   LIG    1       56.238  61.797  67.199  0.00  0.00    +0.420 HD
ATOM     22  C   LIG    1       57.804  62.070  65.957  0.00  0.00    +0.700 C 
ATOM     23  N   LIG    1       58.595  61.154  66.550  0.00  0.00    -0.730 N 
ATOM     24  H   LIG    1       58.271  60.657  67.317  0.00  0.00    +0.410 HD
ATOM     25  O   LIG    1       58.209  62.693  64.997  0.00  0.00    -0.510 OA
ATOM     26  O   LIG    1       56.174  63.832  64.881  0.00  0.00    -0.450 OA
BRANCH  23  27
ATOM     27  C   LIG    1       59.944  60.910  66.035  0.00  0.00    +0.420 C 
BRANCH  27  28
ATOM     28  C   LIG    1       60.812  60.360  67.137  0.00  0.00    -0.060 A 
ATOM     29  C   LIG    1       60.550  59.264  67.871  0.00  0.00    -0.020 A 
ATOM     30  C   LIG    1       61.620  59.116  68.784  0.00  0.00    -0.060 A 
ATOM     31  C   LIG    1       62.472  60.131  68.553  0.00  0.00    +0.190 A 
ATOM     32  O   LIG    1       61.980  60.878  67.550  0.00  0.00    -0.170 OA
ENDBRANCH  27  28
ENDBRANCH  23  27
ENDBRANCH  18  19
ENDBRANCH   1  18
TORSDOF 7
ENDMDL
MODEL 2
REMARK VINA RESULT:     -11.2      2.708      3.423
REMARK                            x       y       z     vdW  Elec       q    Type
REMARK                         _______ _______ _______ _____ _____    ______ ____
ROOT
ATOM      1  N   LIG    1       53.652  64.091  65.274  0.00  0.00    -0.500 N 
ATOM      2  H   LIG    1       54.374  64.703  64.928  0.00  0.00    +0.440 HD
ATOM      3  H   LIG    1       53.058  63.804  64.511  0.00  0.00    +0.430 HD
ENDROOT
BRANCH   1   5
ATOM      4  C   LIG    1       52.378  63.815  67.349  0.00  0.00    +0.110 C 
ATOM      5  C   LIG    1       52.849  64.802  66.279  0.00  0.00    +0.230 C 
BRANCH   5   6
ATOM      6  C   LIG    1       51.651  65.429  65.612  0.00  0.00    -0.150 A 
ATOM      7  C   LIG    1       51.326  65.085  64.312  0.00  0.00    +0.030 A 
ATOM      8  C   LIG    1       50.228  65.656  63.695  0.00  0.00    +0.050 A 
ATOM      9  C   LIG    1       49.451  66.573  64.373  0.00  0.00    +0.100 A 
ATOM     10  C   LIG    1       49.774  66.924  65.682  0.00  0.00    +0.010 A 
ATOM     11  C   LIG    1       50.878  66.342  66.301  0.00  0.00    +0.100 A 
BRANCH  10  12
ATOM     12  C   LIG    1       48.943  67.910  66.416  0.00  0.00    +0.200 A 
ATOM     13  N   LIG    1       48.640  67.885  67.699  0.00  0.00    -0.280 NA
ATOM     14  N   LIG    1       47.901  68.911  67.950  0.00  0.00    -0.220 N 
ATOM     15  H   LIG    1       47.535  69.139  68.819  0.00  0.00    +0.480 HD
ATOM     16  N   LIG    1       47.726  69.585  66.868  0.00  0.00    -0.030 NA
ATOM     17  N   LIG    1       48.357  69.003  65.905  0.00  0.00    -0.270 NA
ENDBRANCH  10  12
ENDBRANCH   5   6
ENDBRANCH   1   5
BRANCH   1  18
ATOM     18  C   LIG    1       54.266  62.906  65.889  0.00  0.00    +0.310 C 
BRANCH  18  19
ATOM     19  C   LIG    1       55.749  62.915  65.624  0.00  0.00    +0.510 C 
ATOM     20  N   LIG    1       56.511  61.877  66.021  0.00  0.00    -0.680 N 
ATOM     21  H   LIG    1       56.104  61.124  66.478  0.00  0.00    +0.420 HD
ATOM     22  C   LIG    1       57.838  61.885  65.784  0.00  0.00    +0.700 C 
ATOM     23  N   LIG    1       58.600  60.847  66.182  0.00  0.00    -0.730 N 
ATOM     24  H   LIG    1       58.192  60.093  66.638  0.00  0.00    +0.410 HD
ATOM     25  O   LIG    1       58.347  62.829  65.213  0.00  0.00    -0.510 OA
ATOM     26  O   LIG    1       56.257  63.857  65.054  0.00  0.00    -0.450 OA
BRANCH  23  27
ATOM     27  C   LIG    1       60.041  60.855  65.924  0.00  0.00    +0.420 C 
BRANCH  27  28
ATOM     28  C   LIG    1       60.778  60.439  67.171  0.00  0.00    -0.060 A 
ATOM     29  C   LIG    1       60.793  61.110  68.337  0.00  0.00    -0.020 A 
ATOM     30  C   LIG    1       61.602  60.367  69.227  0.00  0.00    -0.060 A 
ATOM     31  C   LIG    1       62.034  59.287  68.551  0.00  0.00    +0.190 A 
ATOM     32  O   LIG    1       61.526  59.333  67.309  0.00  0.00    -0.170 OA
ENDBRANCH  27  28
ENDBRANCH  23  27
ENDBRANCH  18  19
ENDBRANCH   1  18
TORSDOF 7
ENDMDL
MODEL 3
REMARK VINA RESULT:     -10.2      2.793      3.550
REMARK                            x       y       z     vdW  Elec       q    Type
REMARK                         _______ _______ _______ _____ _____    ______ ____
ROOT
ATOM      1  N   LIG    1       53.493  64.323  65.528  0.00  0.00    -0.500 N 
ATOM      2  H   LIG    1       53.425  65.329  65.501  0.00  0.00    +0.440 HD
ATOM      3  H   LIG    1       53.870  63.987  64.654  0.00  0.00    +0.430 HD
ENDROOT
BRANCH   1   5
ATOM      4  C   LIG    1       51.470  63.549  64.383  0.00  0.00    +0.110 C 
ATOM      5  C   LIG    1       52.156  63.749  65.736  0.00  0.00    +0.230 C 
BRANCH   5   6
ATOM      6  C   LIG    1       51.334  64.686  66.583  0.00  0.00    -0.150 A 
ATOM      7  C   LIG    1       51.265  64.498  67.952  0.00  0.00    +0.030 A 
ATOM      8  C   LIG    1       50.511  65.355  68.735  0.00  0.00    +0.050 A 
ATOM      9  C   LIG    1       49.825  66.401  68.153  0.00  0.00    +0.100 A 
ATOM     10  C   LIG    1       49.890  66.595  66.775  0.00  0.00    +0.010 A 
ATOM     11  C   LIG    1       50.654  65.732  65.992  0.00  0.00    +0.100 A 
BRANCH  10  12
ATOM     12  C   LIG    1       49.154  67.718  66.144  0.00  0.00    +0.200 A 
ATOM     13  N   LIG    1       48.952  67.902  64.854  0.00  0.00    -0.280 NA
ATOM     14  N   LIG    1       48.273  68.988  64.712  0.00  0.00    -0.220 N 
ATOM     15  H   LIG    1       47.984  69.363  63.865  0.00  0.00    +0.480 HD
ATOM     16  N   LIG    1       48.038  69.498  65.871  0.00  0.00    -0.030 NA
ATOM     17  N   LIG    1       48.559  68.741  66.775  0.00  0.00    -0.270 NA
ENDBRANCH  10  12
ENDBRANCH   5   6
ENDBRANCH   1   5
BRANCH   1  18
ATOM     18  C   LIG    1       54.376  63.920  66.631  0.00  0.00    +0.310 C 
BRANCH  18  19
ATOM     19  C   LIG    1       55.416  62.958  66.115  0.00  0.00    +0.510 C 
ATOM     20  N   LIG    1       56.697  63.073  66.515  0.00  0.00    -0.680 N 
ATOM     21  H   LIG    1       56.950  63.775  67.135  0.00  0.00    +0.420 HD
ATOM     22  C   LIG    1       57.627  62.213  66.053  0.00  0.00    +0.700 C 
ATOM     23  N   LIG    1       58.909  62.329  66.454  0.00  0.00    -0.730 N 
ATOM     24  H   LIG    1       59.161  63.030  67.075  0.00  0.00    +0.410 HD
ATOM     25  O   LIG    1       57.310  61.335  65.276  0.00  0.00    -0.510 OA
ATOM     26  O   LIG    1       55.099  62.082  65.339  0.00  0.00    -0.450 OA
BRANCH  23  27
ATOM     27  C   LIG    1       59.919  61.394  65.953  0.00  0.00    +0.420 C 
BRANCH  27  28
ATOM     28  C   LIG    1       60.599  60.717  67.116  0.00  0.00    -0.060 A 
ATOM     29  C   LIG    1       60.956  61.308  68.270  0.00  0.00    -0.020 A 
ATOM     30  C   LIG    1       61.559  60.311  69.071  0.00  0.00    -0.060 A 
ATOM     31  C   LIG    1       61.534  59.171  68.358  0.00  0.00    +0.190 A 
ATOM     32  O   LIG    1       60.946  59.422  67.177  0.00  0.00    -0.170 OA
ENDBRANCH  27  28
ENDBRANCH  23  27
ENDBRANCH  18  19
ENDBRANCH   1  18
TORSDOF 7
ENDMDL
MODEL 4
REMARK VINA RESULT:     -10.1      1.058      1.080
REMARK                            x       y       z     vdW  Elec       q    Type
REMARK                         _______ _______ _______ _____ _____    ______ ____
ROOT
ATOM      1  N   LIG    1       53.914  62.848  65.551  0.00  0.00    -0.500 N 
ATOM      2  H   LIG    1       54.330  62.621  66.442  0.00  0.00    +0.440 HD
ATOM      3  H   LIG    1       54.159  63.793  65.296  0.00  0.00    +0.430 HD
ENDROOT
BRANCH   1   5
ATOM      4  C   LIG    1       51.836  62.843  64.254  0.00  0.00    +0.110 C 
ATOM      5  C   LIG    1       52.452  62.730  65.650  0.00  0.00    +0.230 C 
BRANCH   5   6
ATOM      6  C   LIG    1       51.918  63.834  66.526  0.00  0.00    -0.150 A 
ATOM      7  C   LIG    1       51.475  65.014  65.957  0.00  0.00    +0.030 A 
ATOM      8  C   LIG    1       50.983  66.030  66.756  0.00  0.00    +0.050 A 
ATOM      9  C   LIG    1       50.932  65.872  68.126  0.00  0.00    +0.100 A 
ATOM     10  C   LIG    1       51.377  64.685  68.705  0.00  0.00    +0.010 A 
ATOM     11  C   LIG    1       51.867  63.663  67.896  0.00  0.00    +0.100 A 
BRANCH  10  12
ATOM     12  C   LIG    1       51.325  64.509  70.177  0.00  0.00    +0.200 A 
ATOM     13  N   LIG    1       50.253  64.256  70.902  0.00  0.00    -0.280 NA
ATOM     14  N   LIG    1       50.621  64.175  72.135  0.00  0.00    -0.220 N 
ATOM     15  H   LIG    1       50.033  63.996  72.886  0.00  0.00    +0.480 HD
ATOM     16  N   LIG    1       51.892  64.369  72.214  0.00  0.00    -0.030 NA
ATOM     17  N   LIG    1       52.359  64.571  71.029  0.00  0.00    -0.270 NA
ENDBRANCH  10  12
ENDBRANCH   5   6
ENDBRANCH   1   5
BRANCH   1  18
ATOM     18  C   LIG    1       54.411  61.919  64.527  0.00  0.00    +0.310 C 
BRANCH  18  19
ATOM     19  C   LIG    1       55.917  61.978  64.485  0.00  0.00    +0.510 C 
ATOM     20  N   LIG    1       56.636  61.583  65.554  0.00  0.00    -0.680 N 
ATOM     21  H   LIG    1       56.184  61.262  66.351  0.00  0.00    +0.420 HD
ATOM     22  C   LIG    1       57.983  61.636  65.517  0.00  0.00    +0.700 C 
ATOM     23  N   LIG    1       58.701  61.241  66.587  0.00  0.00    -0.730 N 
ATOM     24  H   LIG    1       58.250  60.919  67.383  0.00  0.00    +0.410 HD
ATOM     25  O   LIG    1       58.547  62.039  64.521  0.00  0.00    -0.510 OA
ATOM     26  O   LIG    1       56.481  62.381  63.490  0.00  0.00    -0.450 OA
BRANCH  23  27
ATOM     27  C   LIG    1       60.164  61.298  66.547  0.00  0.00    +0.420 C 
BRANCH  27  28
ATOM     28  C   LIG    1       60.726  60.686  67.804  0.00  0.00    -0.060 A 
ATOM     29  C   LIG    1       61.097  59.402  67.956  0.00  0.00    -0.020 A 
ATOM     30  C   LIG    1       61.562  59.263  69.284  0.00  0.00    -0.060 A 
ATOM     31  C   LIG    1       61.447  60.472  69.864  0.00  0.00    +0.190 A 
ATOM     32  O   LIG    1       60.946  61.330  68.961  0.00  0.00    -0.170 OA
ENDBRANCH  27  28
ENDBRANCH  23  27
ENDBRANCH  18  19
ENDBRANCH   1  18
TORSDOF 7
ENDMDL
MODEL 5
REMARK VINA RESULT:      -9.7      3.271      4.726
REMARK                            x       y       z     vdW  Elec       q    Type
REMARK                         _______ _______ _______ _____ _____    ______ ____
ROOT
ATOM      1  N   LIG    1       53.510  64.179  65.370  0.00  0.00    -0.500 N 
ATOM      2  H   LIG    1       54.055  64.547  64.605  0.00  0.00    +0.440 HD
ATOM      3  H   LIG    1       53.014  63.356  65.065  0.00  0.00    +0.430 HD
ENDROOT
BRANCH   1   5
ATOM      4  C   LIG    1       51.982  64.798  67.181  0.00  0.00    +0.110 C 
ATOM      5  C   LIG    1       52.546  65.195  65.816  0.00  0.00    +0.230 C 
BRANCH   5   6
ATOM      6  C   LIG    1       51.422  65.294  64.817  0.00  0.00    -0.150 A 
ATOM      7  C   LIG    1       51.075  64.191  64.058  0.00  0.00    +0.030 A 
ATOM      8  C   LIG    1       50.044  64.276  63.139  0.00  0.00    +0.050 A 
ATOM      9  C   LIG    1       49.357  65.461  62.975  0.00  0.00    +0.100 A 
ATOM     10  C   LIG    1       49.704  66.575  63.736  0.00  0.00    +0.010 A 
ATOM     11  C   LIG    1       50.739  66.484  64.664  0.00  0.00    +0.100 A 
BRANCH  10  12
ATOM     12  C   LIG    1       48.969  67.853  63.564  0.00  0.00    +0.200 A 
ATOM     13  N   LIG    1       48.998  68.893  64.374  0.00  0.00    -0.280 NA
ATOM     14  N   LIG    1       48.228  69.800  63.878  0.00  0.00    -0.220 N 
ATOM     15  H   LIG    1       48.063  70.672  64.270  0.00  0.00    +0.480 HD
ATOM     16  N   LIG    1       47.713  69.368  62.780  0.00  0.00    -0.030 NA
ATOM     17  N   LIG    1       48.151  68.177  62.553  0.00  0.00    -0.270 NA
ENDBRANCH  10  12
ENDBRANCH   5   6
ENDBRANCH   1   5
BRANCH   1  18
ATOM     18  C   LIG    1       54.402  63.829  66.484  0.00  0.00    +0.310 C 
BRANCH  18  19
ATOM     19  C   LIG    1       55.470  62.884  65.993  0.00  0.00    +0.510 C 
ATOM     20  N   LIG    1       56.730  62.993  66.458  0.00  0.00    -0.680 N 
ATOM     21  H   LIG    1       56.950  63.679  67.107  0.00  0.00    +0.420 HD
ATOM     22  C   LIG    1       57.685  62.148  66.019  0.00  0.00    +0.700 C 
ATOM     23  N   LIG    1       58.945  62.258  66.484  0.00  0.00    -0.730 N 
ATOM     24  H   LIG    1       59.165  62.943  67.134  0.00  0.00    +0.410 HD
ATOM     25  O   LIG    1       57.409  61.290  65.206  0.00  0.00    -0.510 OA
ATOM     26  O   LIG    1       55.194  62.028  65.181  0.00  0.00    -0.450 OA
BRANCH  23  27
ATOM     27  C   LIG    1       59.982  61.339  66.008  0.00  0.00    +0.420 C 
BRANCH  27  28
ATOM     28  C   LIG    1       60.696  60.732  67.188  0.00  0.00    -0.060 A 
ATOM     29  C   LIG    1       60.709  61.225  68.439  0.00  0.00    -0.020 A 
ATOM     30  C   LIG    1       61.494  60.346  69.219  0.00  0.00    -0.060 A 
ATOM     31  C   LIG    1       61.915  59.368  68.397  0.00  0.00    +0.190 A 
ATOM     32  O   LIG    1       61.424  59.604  67.170  0.00  0.00    -0.170 OA
ENDBRANCH  27  28
ENDBRANCH  23  27
ENDBRANCH  18  19
ENDBRANCH   1  18
TORSDOF 7
ENDMDL
MODEL 6
REMARK VINA RESULT:      -9.6      3.596      4.900
REMARK                            x       y       z     vdW  Elec       q    Type
REMARK                         _______ _______ _______ _____ _____    ______ ____
ROOT
ATOM      1  N   LIG    1       51.514  64.296  66.642  0.00  0.00    -0.500 N 
ATOM      2  H   LIG    1       51.839  64.479  65.705  0.00  0.00    +0.440 HD
ATOM      3  H   LIG    1       50.698  63.705  66.605  0.00  0.00    +0.430 HD
ENDROOT
BRANCH   1   5
ATOM      4  C   LIG    1       50.341  65.285  68.551  0.00  0.00    +0.110 C 
ATOM      5  C   LIG    1       51.169  65.566  67.296  0.00  0.00    +0.230 C 
BRANCH   5   6
ATOM      6  C   LIG    1       50.368  66.419  66.346  0.00  0.00    -0.150 A 
ATOM      7  C   LIG    1       50.616  66.357  64.986  0.00  0.00    +0.030 A 
ATOM      8  C   LIG    1       49.884  67.138  64.109  0.00  0.00    +0.050 A 
ATOM      9  C   LIG    1       48.902  67.982  64.587  0.00  0.00    +0.100 A 
ATOM     10  C   LIG    1       48.649  68.048  65.955  0.00  0.00    +0.010 A 
ATOM     11  C   LIG    1       49.385  67.257  66.834  0.00  0.00    +0.100 A 
BRANCH  10  12
ATOM     12  C   LIG    1       47.594  68.954  66.474  0.00  0.00    +0.200 A 
ATOM     13  N   LIG    1       47.577  69.551  67.650  0.00  0.00    -0.280 NA
ATOM     14  N   LIG    1       46.497  70.249  67.722  0.00  0.00    -0.220 N 
ATOM     15  H   LIG    1       46.229  70.792  68.481  0.00  0.00    +0.480 HD
ATOM     16  N   LIG    1       45.829  70.115  66.630  0.00  0.00    -0.030 NA
ATOM     17  N   LIG    1       46.476  69.331  65.837  0.00  0.00    -0.270 NA
ENDBRANCH  10  12
ENDBRANCH   5   6
ENDBRANCH   1   5
BRANCH   1  18
ATOM     18  C   LIG    1       52.573  63.624  67.407  0.00  0.00    +0.310 C 
BRANCH  18  19
ATOM     19  C   LIG    1       53.858  63.656  66.620  0.00  0.00    +0.510 C 
ATOM     20  N   LIG    1       54.835  62.769  66.890  0.00  0.00    -0.680 N 
ATOM     21  H   LIG    1       54.712  62.110  67.591  0.00  0.00    +0.420 HD
ATOM     22  C   LIG    1       55.985  62.798  66.186  0.00  0.00    +0.700 C 
ATOM     23  N   LIG    1       56.963  61.910  66.457  0.00  0.00    -0.730 N 
ATOM     24  H   LIG    1       56.838  61.251  67.157  0.00  0.00    +0.410 HD
ATOM     25  O   LIG    1       56.140  63.624  65.310  0.00  0.00    -0.510 OA
ATOM     26  O   LIG    1       54.012  64.481  65.745  0.00  0.00    -0.450 OA
BRANCH  23  27
ATOM     27  C   LIG    1       58.211  61.942  65.692  0.00  0.00    +0.420 C 
BRANCH  27  28
ATOM     28  C   LIG    1       58.191  60.852  64.651  0.00  0.00    -0.060 A 
ATOM     29  C   LIG    1       59.269  60.326  64.042  0.00  0.00    -0.020 A 
ATOM     30  C   LIG    1       58.793  59.342  63.145  0.00  0.00    -0.060 A 
ATOM     31  C   LIG    1       57.453  59.326  63.260  0.00  0.00    +0.190 A 
ATOM     32  O   LIG    1       57.095  60.238  64.178  0.00  0.00    -0.170 OA
ENDBRANCH  27  28
ENDBRANCH  23  27
ENDBRANCH  18  19
ENDBRANCH   1  18
TORSDOF 7
ENDMDL
MODEL 7
REMARK VINA RESULT:      -9.6      3.251      4.993
REMARK                            x       y       z     vdW  Elec       q    Type
REMARK                         _______ _______ _______ _____ _____    ______ ____
ROOT
ATOM      1  N   LIG    1       53.562  64.031  65.119  0.00  0.00    -0.500 N 
ATOM      2  H   LIG    1       53.548  65.032  65.233  0.00  0.00    +0.440 HD
ATOM      3  H   LIG    1       53.998  63.797  64.241  0.00  0.00    +0.430 HD
ENDROOT
BRANCH   1   5
ATOM      4  C   LIG    1       52.111  62.232  64.308  0.00  0.00    +0.110 C 
ATOM      5  C   LIG    1       52.185  63.518  65.134  0.00  0.00    +0.230 C 
BRANCH   5   6
ATOM      6  C   LIG    1       51.259  64.549  64.542  0.00  0.00    -0.150 A 
ATOM      7  C   LIG    1       51.402  65.882  64.883  0.00  0.00    +0.030 A 
ATOM      8  C   LIG    1       50.554  66.833  64.343  0.00  0.00    +0.050 A 
ATOM      9  C   LIG    1       49.563  66.456  63.461  0.00  0.00    +0.100 A 
ATOM     10  C   LIG    1       49.413  65.115  63.114  0.00  0.00    +0.010 A 
ATOM     11  C   LIG    1       50.272  64.162  63.657  0.00  0.00    +0.100 A 
BRANCH  10  12
ATOM     12  C   LIG    1       48.348  64.705  62.166  0.00  0.00    +0.200 A 
ATOM     13  N   LIG    1       47.579  65.502  61.452  0.00  0.00    -0.280 NA
ATOM     14  N   LIG    1       46.783  64.764  60.757  0.00  0.00    -0.220 N 
ATOM     15  H   LIG    1       46.109  65.092  60.141  0.00  0.00    +0.480 HD
ATOM     16  N   LIG    1       47.024  63.525  61.008  0.00  0.00    -0.030 NA
ATOM     17  N   LIG    1       47.984  63.450  61.865  0.00  0.00    -0.270 NA
ENDBRANCH  10  12
ENDBRANCH   5   6
ENDBRANCH   1   5
BRANCH   1  18
ATOM     18  C   LIG    1       54.321  63.423  66.221  0.00  0.00    +0.310 C 
BRANCH  18  19
ATOM     19  C   LIG    1       55.747  63.201  65.784  0.00  0.00    +0.510 C 
ATOM     20  N   LIG    1       56.512  62.292  66.420  0.00  0.00    -0.680 N 
ATOM     21  H   LIG    1       56.145  61.781  67.158  0.00  0.00    +0.420 HD
ATOM     22  C   LIG    1       57.787  62.094  66.030  0.00  0.00    +0.700 C 
ATOM     23  N   LIG    1       58.552  61.185  66.666  0.00  0.00    -0.730 N 
ATOM     24  H   LIG    1       58.185  60.673  67.404  0.00  0.00    +0.410 HD
ATOM     25  O   LIG    1       58.246  62.735  65.106  0.00  0.00    -0.510 OA
ATOM     26  O   LIG    1       56.205  63.841  64.862  0.00  0.00    -0.450 OA
BRANCH  23  27
ATOM     27  C   LIG    1       59.938  60.969  66.242  0.00  0.00    +0.420 C 
BRANCH  27  28
ATOM     28  C   LIG    1       60.739  60.428  67.398  0.00  0.00    -0.060 A 
ATOM     29  C   LIG    1       61.059  61.101  68.517  0.00  0.00    -0.020 A 
ATOM     30  C   LIG    1       61.812  60.219  69.326  0.00  0.00    -0.060 A 
ATOM     31  C   LIG    1       61.907  59.059  68.652  0.00  0.00    +0.190 A 
ATOM     32  O   LIG    1       61.250  59.189  67.488  0.00  0.00    -0.170 OA
ENDBRANCH  27  28
ENDBRANCH  23  27
ENDBRANCH  18  19
ENDBRANCH   1  18
TORSDOF 7
ENDMDL
MODEL 8
REMARK VINA RESULT:      -9.6      2.998      4.662
REMARK                            x       y       z     vdW  Elec       q    Type
REMARK                         _______ _______ _______ _____ _____    ______ ____
ROOT
ATOM      1  N   LIG    1       53.732  64.330  65.342  0.00  0.00    -0.500 N 
ATOM      2  H   LIG    1       54.385  65.007  64.977  0.00  0.00    +0.440 HD
ATOM      3  H   LIG    1       53.525  63.645  64.631  0.00  0.00    +0.430 HD
ENDROOT
BRANCH   1   5
ATOM      4  C   LIG    1       52.041  64.490  67.107  0.00  0.00    +0.110 C 
ATOM      5  C   LIG    1       52.493  65.012  65.741  0.00  0.00    +0.230 C 
BRANCH   5   6
ATOM      6  C   LIG    1       51.419  64.742  64.719  0.00  0.00    -0.150 A 
ATOM      7  C   LIG    1       50.736  65.797  64.142  0.00  0.00    +0.030 A 
ATOM      8  C   LIG    1       49.748  65.555  63.203  0.00  0.00    +0.050 A 
ATOM      9  C   LIG    1       49.442  64.261  62.838  0.00  0.00    +0.100 A 
ATOM     10  C   LIG    1       50.127  63.195  63.417  0.00  0.00    +0.010 A 
ATOM     11  C   LIG    1       51.123  63.443  64.358  0.00  0.00    +0.100 A 
BRANCH  10  12
ATOM     12  C   LIG    1       49.801  61.800  63.028  0.00  0.00    +0.200 A 
ATOM     13  N   LIG    1       48.785  61.079  63.461  0.00  0.00    -0.280 NA
ATOM     14  N   LIG    1       48.850  59.925  62.890  0.00  0.00    -0.220 N 
ATOM     15  H   LIG    1       48.225  59.196  63.027  0.00  0.00    +0.480 HD
ATOM     16  N   LIG    1       49.873  59.892  62.109  0.00  0.00    -0.030 NA
ATOM     17  N   LIG    1       50.478  61.030  62.164  0.00  0.00    -0.270 NA
ENDBRANCH  10  12
ENDBRANCH   5   6
ENDBRANCH   1   5
BRANCH   1  18
ATOM     18  C   LIG    1       54.321  63.662  66.511  0.00  0.00    +0.310 C 
BRANCH  18  19
ATOM     19  C   LIG    1       55.444  62.762  66.061  0.00  0.00    +0.510 C 
ATOM     20  N   LIG    1       56.696  62.970  66.514  0.00  0.00    -0.680 N 
ATOM     21  H   LIG    1       56.874  63.699  67.129  0.00  0.00    +0.420 HD
ATOM     22  C   LIG    1       57.700  62.166  66.111  0.00  0.00    +0.700 C 
ATOM     23  N   LIG    1       58.952  62.374  66.564  0.00  0.00    -0.730 N 
ATOM     24  H   LIG    1       59.130  63.102  67.180  0.00  0.00    +0.410 HD
ATOM     25  O   LIG    1       57.476  61.254  65.341  0.00  0.00    -0.510 OA
ATOM     26  O   LIG    1       55.220  61.852  65.291  0.00  0.00    -0.450 OA
BRANCH  23  27
ATOM     27  C   LIG    1       60.043  61.500  66.128  0.00  0.00    +0.420 C 
BRANCH  27  28
ATOM     28  C   LIG    1       60.636  60.800  67.323  0.00  0.00    -0.060 A 
ATOM     29  C   LIG    1       60.790  59.470  67.459  0.00  0.00    -0.020 A 
ATOM     30  C   LIG    1       61.380  59.253  68.726  0.00  0.00    -0.060 A 
ATOM     31  C   LIG    1       61.550  60.464  69.288  0.00  0.00    +0.190 A 
ATOM     32  O   LIG    1       61.103  61.396  68.431  0.00  0.00    -0.170 OA
ENDBRANCH  27  28
ENDBRANCH  23  27
ENDBRANCH  18  19
ENDBRANCH   1  18
TORSDOF 7
ENDMDL
MODEL 9
REMARK VINA RESULT:      -9.6      1.686      1.974
REMARK                            x       y       z     vdW  Elec       q    Type
REMARK                         _______ _______ _______ _____ _____    ______ ____
ROOT
ATOM      1  N   LIG    1       53.632  61.316  65.820  0.00  0.00    -0.500 N 
ATOM      2  H   LIG    1       53.574  60.878  66.726  0.00  0.00    +0.440 HD
ATOM      3  H   LIG    1       54.312  62.061  65.849  0.00  0.00    +0.430 HD
ENDROOT
BRANCH   1   5
ATOM      4  C   LIG    1       52.265  62.103  63.946  0.00  0.00    +0.110 C 
ATOM      5  C   LIG    1       52.319  61.867  65.457  0.00  0.00    +0.230 C 
BRANCH   5   6
ATOM      6  C   LIG    1       52.105  63.173  66.178  0.00  0.00    -0.150 A 
ATOM      7  C   LIG    1       52.090  64.359  65.467  0.00  0.00    +0.030 A 
ATOM      8  C   LIG    1       51.894  65.562  66.123  0.00  0.00    +0.050 A 
ATOM      9  C   LIG    1       51.713  65.582  67.491  0.00  0.00    +0.100 A 
ATOM     10  C   LIG    1       51.729  64.391  68.212  0.00  0.00    +0.010 A 
ATOM     11  C   LIG    1       51.921  63.182  67.546  0.00  0.00    +0.100 A 
BRANCH  10  12
ATOM     12  C   LIG    1       51.535  64.408  69.683  0.00  0.00    +0.200 A 
ATOM     13  N   LIG    1       52.481  64.419  70.602  0.00  0.00    -0.280 NA
ATOM     14  N   LIG    1       51.908  64.431  71.757  0.00  0.00    -0.220 N 
ATOM     15  H   LIG    1       52.368  64.441  72.611  0.00  0.00    +0.480 HD
ATOM     16  N   LIG    1       50.630  64.428  71.599  0.00  0.00    -0.030 NA
ATOM     17  N   LIG    1       50.365  64.420  70.337  0.00  0.00    -0.270 NA
ENDBRANCH  10  12
ENDBRANCH   5   6
ENDBRANCH   1   5
BRANCH   1  18
ATOM     18  C   LIG    1       54.038  60.320  64.819  0.00  0.00    +0.310 C 
BRANCH  18  19
ATOM     19  C   LIG    1       55.532  60.385  64.624  0.00  0.00    +0.510 C 
ATOM     20  N   LIG    1       56.322  60.829  65.621  0.00  0.00    -0.680 N 
ATOM     21  H   LIG    1       55.930  61.107  66.463  0.00  0.00    +0.420 HD
ATOM     22  C   LIG    1       57.658  60.887  65.446  0.00  0.00    +0.700 C 
ATOM     23  N   LIG    1       58.448  61.332  66.444  0.00  0.00    -0.730 N 
ATOM     24  H   LIG    1       58.056  61.608  67.287  0.00  0.00    +0.410 HD
ATOM     25  O   LIG    1       58.148  60.540  64.391  0.00  0.00    -0.510 OA
ATOM     26  O   LIG    1       56.021  60.039  63.570  0.00  0.00    -0.450 OA
BRANCH  23  27
ATOM     27  C   LIG    1       59.899  61.395  66.255  0.00  0.00    +0.420 C 
BRANCH  27  28
ATOM     28  C   LIG    1       60.586  60.682  67.391  0.00  0.00    -0.060 A 
ATOM     29  C   LIG    1       60.958  61.238  68.558  0.00  0.00    -0.020 A 
ATOM     30  C   LIG    1       61.562  60.216  69.325  0.00  0.00    -0.060 A 
ATOM     31  C   LIG    1       61.523  59.096  68.581  0.00  0.00    +0.190 A 
ATOM     32  O   LIG    1       60.926  59.383  67.413  0.00  0.00    -0.170 OA
ENDBRANCH  27  28
ENDBRANCH  23  27
ENDBRANCH  18  19
ENDBRANCH   1  18
TORSDOF 7
ENDMDL
####
 nsp16_rec.pdbqt&&&&ZINC000824553292.pdbqt
MODEL 1
REMARK VINA RESULT:     -12.0      0.000      0.000
REMARK                            x       y       z     vdW  Elec       q    Type
REMARK                         _______ _______ _______ _____ _____    ______ ____
ROOT
ATOM      1  N   LIG    1       53.626  64.550  65.779  0.00  0.00    -0.500 N 
ATOM      2  H   LIG    1       53.730  65.140  66.591  0.00  0.00    +0.430 HD
ATOM      3  H   LIG    1       54.155  64.936  65.011  0.00  0.00    +0.440 HD
ENDROOT
BRANCH   1   5
ATOM      4  C   LIG    1       51.805  63.011  65.214  0.00  0.00    +0.110 C 
ATOM      5  C   LIG    1       52.207  64.475  65.407  0.00  0.00    +0.230 C 
BRANCH   5   6
ATOM      6  C   LIG    1       51.368  65.086  66.499  0.00  0.00    -0.150 A 
ATOM      7  C   LIG    1       50.471  66.096  66.198  0.00  0.00    +0.030 A 
ATOM      8  C   LIG    1       49.698  66.660  67.196  0.00  0.00    +0.050 A 
ATOM      9  C   LIG    1       49.818  66.221  68.499  0.00  0.00    +0.100 A 
ATOM     10  C   LIG    1       50.719  65.204  68.807  0.00  0.00    +0.010 A 
ATOM     11  C   LIG    1       51.491  64.634  67.798  0.00  0.00    +0.100 A 
BRANCH  10  12
ATOM     12  C   LIG    1       50.853  64.726  70.206  0.00  0.00    +0.200 A 
ATOM     13  N   LIG    1       49.924  64.131  70.927  0.00  0.00    -0.280 NA
ATOM     14  N   LIG    1       50.427  63.873  72.085  0.00  0.00    -0.220 N 
ATOM     15  H   LIG    1       49.961  63.436  72.814  0.00  0.00    +0.480 HD
ATOM     16  N   LIG    1       51.646  64.285  72.120  0.00  0.00    -0.030 NA
ATOM     17  N   LIG    1       51.944  64.811  70.981  0.00  0.00    -0.270 NA
ENDBRANCH  10  12
ENDBRANCH   5   6
ENDBRANCH   1   5
BRANCH   1  18
ATOM     18  C   LIG    1       54.123  63.201  66.086  0.00  0.00    +0.310 C 
BRANCH  18  19
ATOM     19  C   LIG    1       55.573  63.097  65.688  0.00  0.00    +0.510 C 
ATOM     20  N   LIG    1       56.381  62.219  66.313  0.00  0.00    -0.680 N 
ATOM     21  H   LIG    1       56.031  61.654  67.019  0.00  0.00    +0.420 HD
ATOM     22  C   LIG    1       57.678  62.126  65.957  0.00  0.00    +0.700 C 
ATOM     23  N   LIG    1       58.487  61.247  66.582  0.00  0.00    -0.730 N 
ATOM     24  H   LIG    1       58.137  60.683  67.289  0.00  0.00    +0.410 HD
ATOM     25  O   LIG    1       58.118  62.834  65.072  0.00  0.00    -0.510 OA
ATOM     26  O   LIG    1       56.011  63.803  64.805  0.00  0.00    -0.450 OA
BRANCH  23  27
ATOM     27  C   LIG    1       59.896  61.146  66.195  0.00  0.00    +0.420 C 
BRANCH  27  28
ATOM     28  C   LIG    1       60.687  60.544  67.329  0.00  0.00    -0.060 A 
ATOM     29  C   LIG    1       60.764  61.031  68.580  0.00  0.00    -0.020 A 
ATOM     30  C   LIG    1       61.606  60.159  69.307  0.00  0.00    -0.060 A 
ATOM     31  C   LIG    1       61.994  59.192  68.457  0.00  0.00    +0.190 A 
ATOM     32  O   LIG    1       61.429  59.427  67.261  0.00  0.00    -0.170 OA
ENDBRANCH  27  28
ENDBRANCH  23  27
ENDBRANCH  18  19
ENDBRANCH   1  18
TORSDOF 7
ENDMDL
MODEL 2
REMARK VINA RESULT:     -10.9      2.736      3.329
REMARK                            x       y       z     vdW  Elec       q    Type
REMARK                         _______ _______ _______ _____ _____    ______ ____
ROOT
ATOM      1  N   LIG    1       53.649  64.438  66.479  0.00  0.00    -0.500 N 
ATOM      2  H   LIG    1       53.490  64.498  67.473  0.00  0.00    +0.430 HD
ATOM      3  H   LIG    1       54.372  65.090  66.213  0.00  0.00    +0.440 HD
ENDROOT
BRANCH   1   5
ATOM      4  C   LIG    1       51.873  63.514  65.068  0.00  0.00    +0.110 C 
ATOM      5  C   LIG    1       52.409  64.767  65.764  0.00  0.00    +0.230 C 
BRANCH   5   6
ATOM      6  C   LIG    1       51.383  65.273  66.745  0.00  0.00    -0.150 A 
ATOM      7  C   LIG    1       51.315  64.730  68.016  0.00  0.00    +0.030 A 
ATOM      8  C   LIG    1       50.378  65.191  68.921  0.00  0.00    +0.050 A 
ATOM      9  C   LIG    1       49.502  66.195  68.562  0.00  0.00    +0.100 A 
ATOM     10  C   LIG    1       49.565  66.746  67.283  0.00  0.00    +0.010 A 
ATOM     11  C   LIG    1       50.516  66.282  66.377  0.00  0.00    +0.100 A 
BRANCH  10  12
ATOM     12  C   LIG    1       48.626  67.826  66.890  0.00  0.00    +0.200 A 
ATOM     13  N   LIG    1       47.931  67.896  65.772  0.00  0.00    -0.280 NA
ATOM     14  N   LIG    1       47.237  68.982  65.806  0.00  0.00    -0.220 N 
ATOM     15  H   LIG    1       46.633  69.284  65.110  0.00  0.00    +0.480 HD
ATOM     16  N   LIG    1       47.471  69.601  66.910  0.00  0.00    -0.030 NA
ATOM     17  N   LIG    1       48.317  68.918  67.604  0.00  0.00    -0.270 NA
ENDBRANCH  10  12
ENDBRANCH   5   6
ENDBRANCH   1   5
BRANCH   1  18
ATOM     18  C   LIG    1       54.068  63.073  66.130  0.00  0.00    +0.310 C 
BRANCH  18  19
ATOM     19  C   LIG    1       55.547  63.060  65.840  0.00  0.00    +0.510 C 
ATOM     20  N   LIG    1       56.342  62.152  66.438  0.00  0.00    -0.680 N 
ATOM     21  H   LIG    1       55.964  61.507  67.054  0.00  0.00    +0.420 HD
ATOM     22  C   LIG    1       57.665  62.140  66.178  0.00  0.00    +0.700 C 
ATOM     23  N   LIG    1       58.461  61.231  66.775  0.00  0.00    -0.730 N 
ATOM     24  H   LIG    1       58.083  60.586  67.393  0.00  0.00    +0.410 HD
ATOM     25  O   LIG    1       58.140  62.949  65.405  0.00  0.00    -0.510 OA
ATOM     26  O   LIG    1       56.021  63.867  65.069  0.00  0.00    -0.450 OA
BRANCH  23  27
ATOM     27  C   LIG    1       59.899  61.219  66.493  0.00  0.00    +0.420 C 
BRANCH  27  28
ATOM     28  C   LIG    1       60.638  60.653  67.678  0.00  0.00    -0.060 A 
ATOM     29  C   LIG    1       61.254  59.458  67.725  0.00  0.00    -0.020 A 
ATOM     30  C   LIG    1       61.813  59.335  69.017  0.00  0.00    -0.060 A 
ATOM     31  C   LIG    1       61.506  60.462  69.684  0.00  0.00    +0.190 A 
ATOM     32  O   LIG    1       60.799  61.259  68.866  0.00  0.00    -0.170 OA
ENDBRANCH  27  28
ENDBRANCH  23  27
ENDBRANCH  18  19
ENDBRANCH   1  18
TORSDOF 7
ENDMDL
MODEL 3
REMARK VINA RESULT:     -10.6      2.669      3.365
REMARK                            x       y       z     vdW  Elec       q    Type
REMARK                         _______ _______ _______ _____ _____    ______ ____
ROOT
ATOM      1  N   LIG    1       53.640  64.581  66.009  0.00  0.00    -0.500 N 
ATOM      2  H   LIG    1       53.669  65.221  66.789  0.00  0.00    +0.430 HD
ATOM      3  H   LIG    1       54.199  64.945  65.253  0.00  0.00    +0.440 HD
ENDROOT
BRANCH   1   5
ATOM      4  C   LIG    1       51.897  62.934  65.509  0.00  0.00    +0.110 C 
ATOM      5  C   LIG    1       52.251  64.422  65.558  0.00  0.00    +0.230 C 
BRANCH   5   6
ATOM      6  C   LIG    1       51.327  65.126  66.518  0.00  0.00    -0.150 A 
ATOM      7  C   LIG    1       51.275  64.730  67.843  0.00  0.00    +0.030 A 
ATOM      8  C   LIG    1       50.431  65.373  68.729  0.00  0.00    +0.050 A 
ATOM      9  C   LIG    1       49.633  66.413  68.296  0.00  0.00    +0.100 A 
ATOM     10  C   LIG    1       49.682  66.817  66.963  0.00  0.00    +0.010 A 
ATOM     11  C   LIG    1       50.539  66.170  66.076  0.00  0.00    +0.100 A 
BRANCH  10  12
ATOM     12  C   LIG    1       48.827  67.935  66.491  0.00  0.00    +0.200 A 
ATOM     13  N   LIG    1       47.978  68.636  67.215  0.00  0.00    -0.280 NA
ATOM     14  N   LIG    1       47.431  69.512  66.444  0.00  0.00    -0.220 N 
ATOM     15  H   LIG    1       46.766  70.163  66.717  0.00  0.00    +0.480 HD
ATOM     16  N   LIG    1       47.907  69.388  65.254  0.00  0.00    -0.030 NA
ATOM     17  N   LIG    1       48.772  68.431  65.247  0.00  0.00    -0.270 NA
ENDBRANCH  10  12
ENDBRANCH   5   6
ENDBRANCH   1   5
BRANCH   1  18
ATOM     18  C   LIG    1       54.171  63.276  66.427  0.00  0.00    +0.310 C 
BRANCH  18  19
ATOM     19  C   LIG    1       55.591  63.133  65.943  0.00  0.00    +0.510 C 
ATOM     20  N   LIG    1       56.401  62.210  66.496  0.00  0.00    -0.680 N 
ATOM     21  H   LIG    1       56.071  61.637  67.205  0.00  0.00    +0.420 HD
ATOM     22  C   LIG    1       57.671  62.082  66.063  0.00  0.00    +0.700 C 
ATOM     23  N   LIG    1       58.482  61.158  66.616  0.00  0.00    -0.730 N 
ATOM     24  H   LIG    1       58.153  60.586  67.326  0.00  0.00    +0.410 HD
ATOM     25  O   LIG    1       58.086  62.801  65.174  0.00  0.00    -0.510 OA
ATOM     26  O   LIG    1       56.004  63.849  65.056  0.00  0.00    -0.450 OA
BRANCH  23  27
ATOM     27  C   LIG    1       59.863  61.020  66.146  0.00  0.00    +0.420 C 
BRANCH  27  28
ATOM     28  C   LIG    1       60.727  60.507  67.269  0.00  0.00    -0.060 A 
ATOM     29  C   LIG    1       60.940  61.125  68.444  0.00  0.00    -0.020 A 
ATOM     30  C   LIG    1       61.807  60.296  69.192  0.00  0.00    -0.060 A 
ATOM     31  C   LIG    1       62.074  59.221  68.429  0.00  0.00    +0.190 A 
ATOM     32  O   LIG    1       61.412  59.352  67.267  0.00  0.00    -0.170 OA
ENDBRANCH  27  28
ENDBRANCH  23  27
ENDBRANCH  18  19
ENDBRANCH   1  18
TORSDOF 7
ENDMDL
MODEL 4
REMARK VINA RESULT:     -10.4      0.930      1.092
REMARK                            x       y       z     vdW  Elec       q    Type
REMARK                         _______ _______ _______ _____ _____    ______ ____
ROOT
ATOM      1  N   LIG    1       53.885  63.357  65.603  0.00  0.00    -0.500 N 
ATOM      2  H   LIG    1       54.136  63.294  66.578  0.00  0.00    +0.430 HD
ATOM      3  H   LIG    1       54.203  64.238  65.230  0.00  0.00    +0.440 HD
ENDROOT
BRANCH   1   5
ATOM      4  C   LIG    1       51.972  61.838  65.786  0.00  0.00    +0.110 C 
ATOM      5  C   LIG    1       52.425  63.264  65.465  0.00  0.00    +0.230 C 
BRANCH   5   6
ATOM      6  C   LIG    1       51.769  64.227  66.420  0.00  0.00    -0.150 A 
ATOM      7  C   LIG    1       51.167  65.376  65.938  0.00  0.00    +0.030 A 
ATOM      8  C   LIG    1       50.562  66.263  66.808  0.00  0.00    +0.050 A 
ATOM      9  C   LIG    1       50.556  66.008  68.165  0.00  0.00    +0.100 A 
ATOM     10  C   LIG    1       51.160  64.852  68.656  0.00  0.00    +0.010 A 
ATOM     11  C   LIG    1       51.763  63.959  67.774  0.00  0.00    +0.100 A 
BRANCH  10  12
ATOM     12  C   LIG    1       51.157  64.572  70.114  0.00  0.00    +0.200 A 
ATOM     13  N   LIG    1       50.119  64.215  70.845  0.00  0.00    -0.280 NA
ATOM     14  N   LIG    1       50.524  64.067  72.059  0.00  0.00    -0.220 N 
ATOM     15  H   LIG    1       49.966  63.806  72.808  0.00  0.00    +0.480 HD
ATOM     16  N   LIG    1       51.785  64.318  72.121  0.00  0.00    -0.030 NA
ATOM     17  N   LIG    1       52.209  64.628  70.943  0.00  0.00    -0.270 NA
ENDBRANCH  10  12
ENDBRANCH   5   6
ENDBRANCH   1   5
BRANCH   1  18
ATOM     18  C   LIG    1       54.518  62.255  64.863  0.00  0.00    +0.310 C 
BRANCH  18  19
ATOM     19  C   LIG    1       56.016  62.413  64.912  0.00  0.00    +0.510 C 
ATOM     20  N   LIG    1       56.753  61.598  65.691  0.00  0.00    -0.680 N 
ATOM     21  H   LIG    1       56.321  60.911  66.221  0.00  0.00    +0.420 HD
ATOM     22  C   LIG    1       58.093  61.739  65.734  0.00  0.00    +0.700 C 
ATOM     23  N   LIG    1       58.832  60.924  66.514  0.00  0.00    -0.730 N 
ATOM     24  H   LIG    1       58.399  60.237  67.045  0.00  0.00    +0.410 HD
ATOM     25  O   LIG    1       58.636  62.600  65.070  0.00  0.00    -0.510 OA
ATOM     26  O   LIG    1       56.557  63.272  64.249  0.00  0.00    -0.450 OA
BRANCH  23  27
ATOM     27  C   LIG    1       60.288  61.078  66.561  0.00  0.00    +0.420 C 
BRANCH  27  28
ATOM     28  C   LIG    1       60.806  60.554  67.876  0.00  0.00    -0.060 A 
ATOM     29  C   LIG    1       61.290  59.318  68.095  0.00  0.00    -0.020 A 
ATOM     30  C   LIG    1       61.659  59.259  69.458  0.00  0.00    -0.060 A 
ATOM     31  C   LIG    1       61.379  60.462  69.991  0.00  0.00    +0.190 A 
ATOM     32  O   LIG    1       60.868  61.244  69.026  0.00  0.00    -0.170 OA
ENDBRANCH  27  28
ENDBRANCH  23  27
ENDBRANCH  18  19
ENDBRANCH   1  18
TORSDOF 7
ENDMDL
MODEL 5
REMARK VINA RESULT:     -10.1      3.306      4.985
REMARK                            x       y       z     vdW  Elec       q    Type
REMARK                         _______ _______ _______ _____ _____    ______ ____
ROOT
ATOM      1  N   LIG    1       53.433  63.886  64.987  0.00  0.00    -0.500 N 
ATOM      2  H   LIG    1       53.928  64.622  64.505  0.00  0.00    +0.430 HD
ATOM      3  H   LIG    1       53.305  63.103  64.364  0.00  0.00    +0.440 HD
ENDROOT
BRANCH   1   5
ATOM      4  C   LIG    1       52.188  65.899  65.621  0.00  0.00    +0.110 C 
ATOM      5  C   LIG    1       52.120  64.383  65.423  0.00  0.00    +0.230 C 
BRANCH   5   6
ATOM      6  C   LIG    1       51.087  64.059  64.375  0.00  0.00    -0.150 A 
ATOM      7  C   LIG    1       50.434  65.082  63.710  0.00  0.00    +0.030 A 
ATOM      8  C   LIG    1       49.486  64.792  62.746  0.00  0.00    +0.050 A 
ATOM      9  C   LIG    1       49.184  63.480  62.443  0.00  0.00    +0.100 A 
ATOM     10  C   LIG    1       49.840  62.446  63.109  0.00  0.00    +0.010 A 
ATOM     11  C   LIG    1       50.798  62.743  64.074  0.00  0.00    +0.100 A 
BRANCH  10  12
ATOM     12  C   LIG    1       49.520  61.032  62.788  0.00  0.00    +0.200 A 
ATOM     13  N   LIG    1       50.335  60.142  62.256  0.00  0.00    -0.280 NA
ATOM     14  N   LIG    1       49.685  59.036  62.134  0.00  0.00    -0.220 N 
ATOM     15  H   LIG    1       50.045  58.212  61.770  0.00  0.00    +0.480 HD
ATOM     16  N   LIG    1       48.485  59.197  62.571  0.00  0.00    -0.030 NA
ATOM     17  N   LIG    1       48.349  60.410  62.985  0.00  0.00    -0.270 NA
ENDBRANCH  10  12
ENDBRANCH   5   6
ENDBRANCH   1   5
BRANCH   1  18
ATOM     18  C   LIG    1       54.209  63.460  66.159  0.00  0.00    +0.310 C 
BRANCH  18  19
ATOM     19  C   LIG    1       55.639  63.215  65.753  0.00  0.00    +0.510 C 
ATOM     20  N   LIG    1       56.409  62.374  66.471  0.00  0.00    -0.680 N 
ATOM     21  H   LIG    1       56.043  61.926  67.249  0.00  0.00    +0.420 HD
ATOM     22  C   LIG    1       57.688  62.155  66.107  0.00  0.00    +0.700 C 
ATOM     23  N   LIG    1       58.458  61.313  66.825  0.00  0.00    -0.730 N 
ATOM     24  H   LIG    1       58.092  60.866  67.604  0.00  0.00    +0.410 HD
ATOM     25  O   LIG    1       58.148  62.716  65.132  0.00  0.00    -0.510 OA
ATOM     26  O   LIG    1       56.097  63.775  64.780  0.00  0.00    -0.450 OA
BRANCH  23  27
ATOM     27  C   LIG    1       59.849  61.076  66.430  0.00  0.00    +0.420 C 
BRANCH  27  28
ATOM     28  C   LIG    1       60.621  60.537  67.607  0.00  0.00    -0.060 A 
ATOM     29  C   LIG    1       61.121  59.293  67.717  0.00  0.00    -0.020 A 
ATOM     30  C   LIG    1       61.764  59.220  68.974  0.00  0.00    -0.060 A 
ATOM     31  C   LIG    1       61.618  60.423  69.557  0.00  0.00    +0.190 A 
ATOM     32  O   LIG    1       60.929  61.219  68.722  0.00  0.00    -0.170 OA
ENDBRANCH  27  28
ENDBRANCH  23  27
ENDBRANCH  18  19
ENDBRANCH   1  18
TORSDOF 7
ENDMDL
MODEL 6
REMARK VINA RESULT:      -9.7      3.385      4.379
REMARK                            x       y       z     vdW  Elec       q    Type
REMARK                         _______ _______ _______ _____ _____    ______ ____
ROOT
ATOM      1  N   LIG    1       53.190  63.202  66.098  0.00  0.00    -0.500 N 
ATOM      2  H   LIG    1       53.077  62.443  65.443  0.00  0.00    +0.430 HD
ATOM      3  H   LIG    1       52.753  62.958  66.974  0.00  0.00    +0.440 HD
ENDROOT
BRANCH   1   5
ATOM      4  C   LIG    1       51.765  64.057  64.299  0.00  0.00    +0.110 C 
ATOM      5  C   LIG    1       52.558  64.413  65.557  0.00  0.00    +0.230 C 
BRANCH   5   6
ATOM      6  C   LIG    1       51.629  64.998  66.589  0.00  0.00    -0.150 A 
ATOM      7  C   LIG    1       50.695  65.949  66.217  0.00  0.00    +0.030 A 
ATOM      8  C   LIG    1       49.838  66.488  67.158  0.00  0.00    +0.050 A 
ATOM      9  C   LIG    1       49.910  66.083  68.475  0.00  0.00    +0.100 A 
ATOM     10  C   LIG    1       50.849  65.126  68.855  0.00  0.00    +0.010 A 
ATOM     11  C   LIG    1       51.705  64.581  67.902  0.00  0.00    +0.100 A 
BRANCH  10  12
ATOM     12  C   LIG    1       50.932  64.685  70.270  0.00  0.00    +0.200 A 
ATOM     13  N   LIG    1       49.971  64.127  70.979  0.00  0.00    -0.280 NA
ATOM     14  N   LIG    1       50.435  63.892  72.158  0.00  0.00    -0.220 N 
ATOM     15  H   LIG    1       49.939  63.484  72.885  0.00  0.00    +0.480 HD
ATOM     16  N   LIG    1       51.659  64.285  72.219  0.00  0.00    -0.030 NA
ATOM     17  N   LIG    1       52.000  64.773  71.075  0.00  0.00    -0.270 NA
ENDBRANCH  10  12
ENDBRANCH   5   6
ENDBRANCH   1   5
BRANCH   1  18
ATOM     18  C   LIG    1       54.621  63.452  66.317  0.00  0.00    +0.310 C 
BRANCH  18  19
ATOM     19  C   LIG    1       55.428  62.643  65.334  0.00  0.00    +0.510 C 
ATOM     20  N   LIG    1       55.430  62.976  64.029  0.00  0.00    -0.680 N 
ATOM     21  H   LIG    1       54.913  63.735  63.721  0.00  0.00    +0.420 HD
ATOM     22  C   LIG    1       56.152  62.252  63.150  0.00  0.00    +0.700 C 
ATOM     23  N   LIG    1       56.154  62.585  61.844  0.00  0.00    -0.730 N 
ATOM     24  H   LIG    1       55.636  63.344  61.536  0.00  0.00    +0.410 HD
ATOM     25  O   LIG    1       56.801  61.299  63.535  0.00  0.00    -0.510 OA
ATOM     26  O   LIG    1       56.076  61.693  65.719  0.00  0.00    -0.450 OA
BRANCH  23  27
ATOM     27  C   LIG    1       56.939  61.798  60.889  0.00  0.00    +0.420 C 
BRANCH  27  28
ATOM     28  C   LIG    1       58.143  62.592  60.452  0.00  0.00    -0.060 A 
ATOM     29  C   LIG    1       58.618  62.673  59.196  0.00  0.00    -0.020 A 
ATOM     30  C   LIG    1       59.750  63.519  59.241  0.00  0.00    -0.060 A 
ATOM     31  C   LIG    1       59.899  63.904  60.521  0.00  0.00    +0.190 A 
ATOM     32  O   LIG    1       58.919  63.344  61.249  0.00  0.00    -0.170 OA
ENDBRANCH  27  28
ENDBRANCH  23  27
ENDBRANCH  18  19
ENDBRANCH   1  18
TORSDOF 7
ENDMDL
MODEL 7
REMARK VINA RESULT:      -9.6      1.255      1.674
REMARK                            x       y       z     vdW  Elec       q    Type
REMARK                         _______ _______ _______ _____ _____    ______ ____
ROOT
ATOM      1  N   LIG    1       53.412  61.829  65.352  0.00  0.00    -0.500 N 
ATOM      2  H   LIG    1       52.885  61.228  65.968  0.00  0.00    +0.430 HD
ATOM      3  H   LIG    1       54.038  62.404  65.896  0.00  0.00    +0.440 HD
ENDROOT
BRANCH   1   5
ATOM      4  C   LIG    1       51.251  61.883  64.200  0.00  0.00    +0.110 C 
ATOM      5  C   LIG    1       52.489  62.689  64.599  0.00  0.00    +0.230 C 
BRANCH   5   6
ATOM      6  C   LIG    1       52.073  63.854  65.459  0.00  0.00    -0.150 A 
ATOM      7  C   LIG    1       51.898  65.104  64.890  0.00  0.00    +0.030 A 
ATOM      8  C   LIG    1       51.516  66.177  65.673  0.00  0.00    +0.050 A 
ATOM      9  C   LIG    1       51.308  66.009  67.027  0.00  0.00    +0.100 A 
ATOM     10  C   LIG    1       51.483  64.753  67.605  0.00  0.00    +0.010 A 
ATOM     11  C   LIG    1       51.862  63.673  66.811  0.00  0.00    +0.100 A 
BRANCH  10  12
ATOM     12  C   LIG    1       51.262  64.565  69.060  0.00  0.00    +0.200 A 
ATOM     13  N   LIG    1       52.188  64.395  69.982  0.00  0.00    -0.280 NA
ATOM     14  N   LIG    1       51.595  64.268  71.120  0.00  0.00    -0.220 N 
ATOM     15  H   LIG    1       52.039  64.131  71.971  0.00  0.00    +0.480 HD
ATOM     16  N   LIG    1       50.322  64.351  70.947  0.00  0.00    -0.030 NA
ATOM     17  N   LIG    1       50.080  64.538  69.694  0.00  0.00    -0.270 NA
ENDBRANCH  10  12
ENDBRANCH   5   6
ENDBRANCH   1   5
BRANCH   1  18
ATOM     18  C   LIG    1       54.191  61.008  64.415  0.00  0.00    +0.310 C 
BRANCH  18  19
ATOM     19  C   LIG    1       55.625  61.471  64.414  0.00  0.00    +0.510 C 
ATOM     20  N   LIG    1       56.514  60.911  65.257  0.00  0.00    -0.680 N 
ATOM     21  H   LIG    1       56.232  60.210  65.864  0.00  0.00    +0.420 HD
ATOM     22  C   LIG    1       57.797  61.325  65.255  0.00  0.00    +0.700 C 
ATOM     23  N   LIG    1       58.687  60.765  66.098  0.00  0.00    -0.730 N 
ATOM     24  H   LIG    1       58.405  60.064  66.707  0.00  0.00    +0.410 HD
ATOM     25  O   LIG    1       58.152  62.204  64.494  0.00  0.00    -0.510 OA
ATOM     26  O   LIG    1       55.979  62.348  63.654  0.00  0.00    -0.450 OA
BRANCH  23  27
ATOM     27  C   LIG    1       60.082  61.215  66.097  0.00  0.00    +0.420 C 
BRANCH  27  28
ATOM     28  C   LIG    1       60.794  60.647  67.297  0.00  0.00    -0.060 A 
ATOM     29  C   LIG    1       60.721  61.121  68.554  0.00  0.00    -0.020 A 
ATOM     30  C   LIG    1       61.541  60.292  69.353  0.00  0.00    -0.060 A 
ATOM     31  C   LIG    1       62.067  59.361  68.538  0.00  0.00    +0.190 A 
ATOM     32  O   LIG    1       61.606  59.577  67.294  0.00  0.00    -0.170 OA
ENDBRANCH  27  28
ENDBRANCH  23  27
ENDBRANCH  18  19
ENDBRANCH   1  18
TORSDOF 7
ENDMDL
MODEL 8
REMARK VINA RESULT:      -9.5      1.561      1.719
REMARK                            x       y       z     vdW  Elec       q    Type
REMARK                         _______ _______ _______ _____ _____    ______ ____
ROOT
ATOM      1  N   LIG    1       53.161  62.883  66.146  0.00  0.00    -0.500 N 
ATOM      2  H   LIG    1       52.763  62.733  67.061  0.00  0.00    +0.430 HD
ATOM      3  H   LIG    1       54.160  62.999  66.227  0.00  0.00    +0.440 HD
ENDROOT
BRANCH   1   5
ATOM      4  C   LIG    1       51.729  63.703  64.335  0.00  0.00    +0.110 C 
ATOM      5  C   LIG    1       52.576  64.091  65.549  0.00  0.00    +0.230 C 
BRANCH   5   6
ATOM      6  C   LIG    1       51.706  64.783  66.567  0.00  0.00    -0.150 A 
ATOM      7  C   LIG    1       50.847  65.792  66.170  0.00  0.00    +0.030 A 
ATOM      8  C   LIG    1       50.045  66.430  67.099  0.00  0.00    +0.050 A 
ATOM      9  C   LIG    1       50.099  66.064  68.428  0.00  0.00    +0.100 A 
ATOM     10  C   LIG    1       50.963  65.048  68.834  0.00  0.00    +0.010 A 
ATOM     11  C   LIG    1       51.763  64.405  67.894  0.00  0.00    +0.100 A 
BRANCH  10  12
ATOM     12  C   LIG    1       51.025  64.650  70.263  0.00  0.00    +0.200 A 
ATOM     13  N   LIG    1       50.036  64.174  70.991  0.00  0.00    -0.280 NA
ATOM     14  N   LIG    1       50.489  63.951  72.177  0.00  0.00    -0.220 N 
ATOM     15  H   LIG    1       49.973  63.598  72.918  0.00  0.00    +0.480 HD
ATOM     16  N   LIG    1       51.736  64.271  72.222  0.00  0.00    -0.030 NA
ATOM     17  N   LIG    1       52.101  64.700  71.062  0.00  0.00    -0.270 NA
ENDBRANCH  10  12
ENDBRANCH   5   6
ENDBRANCH   1   5
BRANCH   1  18
ATOM     18  C   LIG    1       52.871  61.725  65.289  0.00  0.00    +0.310 C 
BRANCH  18  19
ATOM     19  C   LIG    1       54.151  60.989  64.989  0.00  0.00    +0.510 C 
ATOM     20  N   LIG    1       55.330  61.493  65.402  0.00  0.00    -0.680 N 
ATOM     21  H   LIG    1       55.356  62.328  65.892  0.00  0.00    +0.420 HD
ATOM     22  C   LIG    1       56.476  60.834  65.134  0.00  0.00    +0.700 C 
ATOM     23  N   LIG    1       57.656  61.338  65.547  0.00  0.00    -0.730 N 
ATOM     24  H   LIG    1       57.681  62.174  66.037  0.00  0.00    +0.410 HD
ATOM     25  O   LIG    1       56.445  59.786  64.519  0.00  0.00    -0.510 OA
ATOM     26  O   LIG    1       54.120  59.943  64.376  0.00  0.00    -0.450 OA
BRANCH  23  27
ATOM     27  C   LIG    1       58.900  60.622  65.255  0.00  0.00    +0.420 C 
BRANCH  27  28
ATOM     28  C   LIG    1       59.786  60.635  66.475  0.00  0.00    -0.060 A 
ATOM     29  C   LIG    1       60.608  59.643  66.861  0.00  0.00    -0.020 A 
ATOM     30  C   LIG    1       61.241  60.075  68.048  0.00  0.00    -0.060 A 
ATOM     31  C   LIG    1       60.768  61.305  68.317  0.00  0.00    +0.190 A 
ATOM     32  O   LIG    1       59.891  61.642  67.357  0.00  0.00    -0.170 OA
ENDBRANCH  27  28
ENDBRANCH  23  27
ENDBRANCH  18  19
ENDBRANCH   1  18
TORSDOF 7
ENDMDL
MODEL 9
REMARK VINA RESULT:      -9.5      2.484      3.188
REMARK                            x       y       z     vdW  Elec       q    Type
REMARK                         _______ _______ _______ _____ _____    ______ ____
ROOT
ATOM      1  N   LIG    1       53.427  63.395  65.428  0.00  0.00    -0.500 N 
ATOM      2  H   LIG    1       53.448  64.026  64.641  0.00  0.00    +0.430 HD
ATOM      3  H   LIG    1       53.583  62.451  65.108  0.00  0.00    +0.440 HD
ENDROOT
BRANCH   1   5
ATOM      4  C   LIG    1       52.308  63.840  67.561  0.00  0.00    +0.110 C 
ATOM      5  C   LIG    1       52.116  63.478  66.087  0.00  0.00    +0.230 C 
BRANCH   5   6
ATOM      6  C   LIG    1       51.282  64.537  65.414  0.00  0.00    -0.150 A 
ATOM      7  C   LIG    1       51.208  64.583  64.033  0.00  0.00    +0.030 A 
ATOM      8  C   LIG    1       50.443  65.552  63.409  0.00  0.00    +0.050 A 
ATOM      9  C   LIG    1       49.751  66.479  64.161  0.00  0.00    +0.100 A 
ATOM     10  C   LIG    1       49.821  66.436  65.552  0.00  0.00    +0.010 A 
ATOM     11  C   LIG    1       50.588  65.455  66.175  0.00  0.00    +0.100 A 
BRANCH  10  12
ATOM     12  C   LIG    1       49.079  67.431  66.366  0.00  0.00    +0.200 A 
ATOM     13  N   LIG    1       48.185  68.295  65.930  0.00  0.00    -0.280 NA
ATOM     14  N   LIG    1       47.771  68.980  66.941  0.00  0.00    -0.220 N 
ATOM     15  H   LIG    1       47.109  69.687  66.906  0.00  0.00    +0.480 HD
ATOM     16  N   LIG    1       48.375  68.575  68.004  0.00  0.00    -0.030 NA
ATOM     17  N   LIG    1       49.183  67.621  67.690  0.00  0.00    -0.270 NA
ENDBRANCH  10  12
ENDBRANCH   5   6
ENDBRANCH   1   5
BRANCH   1  18
ATOM     18  C   LIG    1       54.479  63.769  66.384  0.00  0.00    +0.310 C 
BRANCH  18  19
ATOM     19  C   LIG    1       55.822  63.352  65.840  0.00  0.00    +0.510 C 
ATOM     20  N   LIG    1       56.580  62.471  66.522  0.00  0.00    -0.680 N 
ATOM     21  H   LIG    1       56.262  62.105  67.361  0.00  0.00    +0.420 HD
ATOM     22  C   LIG    1       57.781  62.098  66.035  0.00  0.00    +0.700 C 
ATOM     23  N   LIG    1       58.540  61.217  66.716  0.00  0.00    -0.730 N 
ATOM     24  H   LIG    1       58.222  60.851  67.556  0.00  0.00    +0.410 HD
ATOM     25  O   LIG    1       58.180  62.558  64.983  0.00  0.00    -0.510 OA
ATOM     26  O   LIG    1       56.219  63.810  64.790  0.00  0.00    -0.450 OA
BRANCH  23  27
ATOM     27  C   LIG    1       59.845  60.812  66.188  0.00  0.00    +0.420 C 
BRANCH  27  28
ATOM     28  C   LIG    1       60.743  60.403  67.327  0.00  0.00    -0.060 A 
ATOM     29  C   LIG    1       60.781  60.975  68.544  0.00  0.00    -0.020 A 
ATOM     30  C   LIG    1       61.760  60.281  69.292  0.00  0.00    -0.060 A 
ATOM     31  C   LIG    1       62.261  59.327  68.488  0.00  0.00    +0.190 A 
ATOM     32  O   LIG    1       61.638  59.402  67.300  0.00  0.00    -0.170 OA
ENDBRANCH  27  28
ENDBRANCH  23  27
ENDBRANCH  18  19
ENDBRANCH   1  18
TORSDOF 7
ENDMDL
####
 nsp16_rec.pdbqt&&&&ZINC000469563986.pdbqt
MODEL 1
REMARK VINA RESULT:     -12.0      0.000      0.000
REMARK                            x       y       z     vdW  Elec       q    Type
REMARK                         _______ _______ _______ _____ _____    ______ ____
ROOT
ATOM      1  C   LIG    1       54.394  63.055  65.710  0.00  0.00    +0.590 C 
ATOM      2  N   LIG    1       55.544  63.693  65.415  0.00  0.00    -0.720 N 
ATOM      3  H   LIG    1       55.635  64.641  65.603  0.00  0.00    +0.420 HD
ATOM      4  O   LIG    1       54.281  61.869  65.476  0.00  0.00    -0.560 OA
ENDROOT
BRANCH   1  16
ATOM      5  C   LIG    1       50.732  66.427  65.310  0.00  0.00    +0.090 C 
ATOM      6  C   LIG    1       51.505  65.425  66.128  0.00  0.00    +0.020 A 
ATOM      7  C   LIG    1       51.173  65.190  67.453  0.00  0.00    -0.320 A 
ATOM      8  C   LIG    1       50.065  65.898  68.117  0.00  0.00    +0.520 A 
ATOM      9  N   LIG    1       49.822  65.595  69.413  0.00  0.00    -0.770 NA
ATOM     10  C   LIG    1       50.573  64.683  70.053  0.00  0.00    +0.630 A 
ATOM     11  N   LIG    1       51.576  64.031  69.478  0.00  0.00    -0.710 NA
ATOM     12  O   LIG    1       50.319  64.441  71.220  0.00  0.00    -0.660 OA
ATOM     13  O   LIG    1       49.395  66.720  67.523  0.00  0.00    -0.630 OA
ATOM     14  C   LIG    1       51.911  64.241  68.211  0.00  0.00    +0.420 A 
ATOM     15  N   LIG    1       52.941  63.570  67.626  0.00  0.00    -0.540 NA
ATOM     16  C   LIG    1       53.267  63.801  66.322  0.00  0.00    +0.100 A 
ATOM     17  C   LIG    1       52.566  64.710  65.563  0.00  0.00    -0.150 A 
ENDBRANCH   1  16
BRANCH   2  18
ATOM     18  C   LIG    1       56.657  62.956  64.812  0.00  0.00    +0.250 C 
BRANCH  18  19
ATOM     19  C   LIG    1       57.261  62.006  65.848  0.00  0.00    +0.010 C 
BRANCH  19  20
ATOM     20  C   LIG    1       58.772  61.906  65.628  0.00  0.00    +0.270 C 
BRANCH  20  21
ATOM     21  N   LIG    1       59.468  62.175  66.889  0.00  0.00    -0.720 N 
ATOM     22  H   LIG    1       59.403  63.051  67.301  0.00  0.00    +0.410 HD
BRANCH  21  23
ATOM     23  C   LIG    1       60.222  61.177  67.493  0.00  0.00    +0.410 A 
ATOM     24  C   LIG    1       60.352  59.939  66.871  0.00  0.00    -0.110 A 
ATOM     25  C   LIG    1       61.105  58.954  67.484  0.00  0.00    +0.100 A 
ATOM     26  C   LIG    1       61.705  59.241  68.704  0.00  0.00    -0.110 A 
ATOM     27  C   LIG    1       61.534  60.491  69.265  0.00  0.00    +0.300 A 
ATOM     28  N   LIG    1       60.813  61.413  68.655  0.00  0.00    -0.550 NA
ENDBRANCH  21  23
ENDBRANCH  20  21
ENDBRANCH  19  20
ENDBRANCH  18  19
ENDBRANCH   2  18
TORSDOF 6
ENDMDL
MODEL 2
REMARK VINA RESULT:     -11.1      3.118      5.793
REMARK                            x       y       z     vdW  Elec       q    Type
REMARK                         _______ _______ _______ _____ _____    ______ ____
ROOT
ATOM      1  C   LIG    1       54.751  63.276  65.961  0.00  0.00    +0.590 C 
ATOM      2  N   LIG    1       54.909  61.943  66.082  0.00  0.00    -0.720 N 
ATOM      3  H   LIG    1       54.228  61.412  66.523  0.00  0.00    +0.420 HD
ATOM      4  O   LIG    1       55.603  63.940  65.407  0.00  0.00    -0.560 OA
ENDROOT
BRANCH   1  16
ATOM      5  C   LIG    1       50.858  66.338  65.328  0.00  0.00    +0.090 C 
ATOM      6  C   LIG    1       51.662  65.406  66.197  0.00  0.00    +0.020 A 
ATOM      7  C   LIG    1       51.277  65.151  67.504  0.00  0.00    -0.320 A 
ATOM      8  C   LIG    1       50.080  65.771  68.098  0.00  0.00    +0.520 A 
ATOM      9  N   LIG    1       49.791  65.456  69.383  0.00  0.00    -0.770 NA
ATOM     10  C   LIG    1       50.576  64.611  70.071  0.00  0.00    +0.630 A 
ATOM     11  N   LIG    1       51.659  64.039  69.559  0.00  0.00    -0.710 NA
ATOM     12  O   LIG    1       50.277  64.355  71.225  0.00  0.00    -0.660 OA
ATOM     13  O   LIG    1       49.380  66.534  67.461  0.00  0.00    -0.630 OA
ATOM     14  C   LIG    1       52.046  64.269  68.310  0.00  0.00    +0.420 A 
ATOM     15  N   LIG    1       53.157  63.680  67.789  0.00  0.00    -0.540 NA
ATOM     16  C   LIG    1       53.535  63.931  66.503  0.00  0.00    +0.100 A 
ATOM     17  C   LIG    1       52.807  64.776  65.697  0.00  0.00    -0.150 A 
ENDBRANCH   1  16
BRANCH   2  18
ATOM     18  C   LIG    1       56.109  61.296  65.545  0.00  0.00    +0.250 C 
BRANCH  18  19
ATOM     19  C   LIG    1       55.701  60.217  64.540  0.00  0.00    +0.010 C 
BRANCH  19  20
ATOM     20  C   LIG    1       54.217  59.888  64.721  0.00  0.00    +0.270 C 
BRANCH  20  21
ATOM     21  N   LIG    1       53.534  59.984  63.428  0.00  0.00    -0.720 N 
ATOM     22  H   LIG    1       53.954  59.624  62.631  0.00  0.00    +0.410 HD
BRANCH  21  23
ATOM     23  C   LIG    1       52.287  60.592  63.344  0.00  0.00    +0.410 A 
ATOM     24  C   LIG    1       51.948  61.595  64.245  0.00  0.00    -0.110 A 
ATOM     25  C   LIG    1       50.703  62.192  64.150  0.00  0.00    +0.100 A 
ATOM     26  C   LIG    1       49.837  61.762  63.153  0.00  0.00    -0.110 A 
ATOM     27  C   LIG    1       50.240  60.761  62.292  0.00  0.00    +0.300 A 
ATOM     28  N   LIG    1       51.435  60.213  62.404  0.00  0.00    -0.550 NA
ENDBRANCH  21  23
ENDBRANCH  20  21
ENDBRANCH  19  20
ENDBRANCH  18  19
ENDBRANCH   2  18
TORSDOF 6
ENDMDL
MODEL 3
REMARK VINA RESULT:     -10.9      3.185      4.225
REMARK                            x       y       z     vdW  Elec       q    Type
REMARK                         _______ _______ _______ _____ _____    ______ ____
ROOT
ATOM      1  C   LIG    1       54.681  63.294  65.959  0.00  0.00    +0.590 C 
ATOM      2  N   LIG    1       54.814  61.955  66.009  0.00  0.00    -0.720 N 
ATOM      3  H   LIG    1       54.121  61.413  66.419  0.00  0.00    +0.420 HD
ATOM      4  O   LIG    1       55.548  63.972  65.444  0.00  0.00    -0.560 OA
ENDROOT
BRANCH   1  16
ATOM      5  C   LIG    1       50.757  66.336  65.421  0.00  0.00    +0.090 C 
ATOM      6  C   LIG    1       51.586  65.407  66.270  0.00  0.00    +0.020 A 
ATOM      7  C   LIG    1       51.233  65.149  67.586  0.00  0.00    -0.320 A 
ATOM      8  C   LIG    1       50.048  65.761  68.209  0.00  0.00    +0.520 A 
ATOM      9  N   LIG    1       49.790  65.442  69.499  0.00  0.00    -0.770 NA
ATOM     10  C   LIG    1       50.596  64.601  70.168  0.00  0.00    +0.630 A 
ATOM     11  N   LIG    1       51.670  64.036  69.629  0.00  0.00    -0.710 NA
ATOM     12  O   LIG    1       50.326  64.342  71.328  0.00  0.00    -0.660 OA
ATOM     13  O   LIG    1       49.328  66.520  67.589  0.00  0.00    -0.630 OA
ATOM     14  C   LIG    1       52.026  64.270  68.372  0.00  0.00    +0.420 A 
ATOM     15  N   LIG    1       53.128  63.688  67.824  0.00  0.00    -0.540 NA
ATOM     16  C   LIG    1       53.474  63.942  66.530  0.00  0.00    +0.100 A 
ATOM     17  C   LIG    1       52.723  64.784  65.743  0.00  0.00    -0.150 A 
ENDBRANCH   1  16
BRANCH   2  18
ATOM     18  C   LIG    1       56.005  61.315  65.444  0.00  0.00    +0.250 C 
BRANCH  18  19
ATOM     19  C   LIG    1       55.602  60.460  64.240  0.00  0.00    +0.010 C 
BRANCH  19  20
ATOM     20  C   LIG    1       54.834  61.323  63.237  0.00  0.00    +0.270 C 
BRANCH  20  21
ATOM     21  N   LIG    1       55.572  62.566  62.997  0.00  0.00    -0.720 N 
ATOM     22  H   LIG    1       55.314  63.380  63.458  0.00  0.00    +0.410 HD
BRANCH  21  23
ATOM     23  C   LIG    1       56.641  62.580  62.109  0.00  0.00    +0.410 A 
ATOM     24  C   LIG    1       56.439  62.210  60.783  0.00  0.00    -0.110 A 
ATOM     25  C   LIG    1       57.512  62.228  59.909  0.00  0.00    +0.100 A 
ATOM     26  C   LIG    1       58.754  62.616  60.394  0.00  0.00    -0.110 A 
ATOM     27  C   LIG    1       58.883  62.971  61.721  0.00  0.00    +0.300 A 
ATOM     28  N   LIG    1       57.841  62.948  62.531  0.00  0.00    -0.550 NA
ENDBRANCH  21  23
ENDBRANCH  20  21
ENDBRANCH  19  20
ENDBRANCH  18  19
ENDBRANCH   2  18
TORSDOF 6
ENDMDL
MODEL 4
REMARK VINA RESULT:     -10.5      5.816      9.573
REMARK                            x       y       z     vdW  Elec       q    Type
REMARK                         _______ _______ _______ _____ _____    ______ ____
ROOT
ATOM      1  C   LIG    1       48.430  68.405  65.929  0.00  0.00    +0.590 C 
ATOM      2  N   LIG    1       48.050  68.351  64.638  0.00  0.00    -0.720 N 
ATOM      3  H   LIG    1       48.354  67.624  64.072  0.00  0.00    +0.420 HD
ATOM      4  O   LIG    1       48.048  69.315  66.637  0.00  0.00    -0.560 OA
ENDROOT
BRANCH   1  16
ATOM      5  C   LIG    1       52.206  65.190  65.344  0.00  0.00    +0.090 C 
ATOM      6  C   LIG    1       51.132  65.805  66.204  0.00  0.00    +0.020 A 
ATOM      7  C   LIG    1       50.960  65.397  67.517  0.00  0.00    -0.320 A 
ATOM      8  C   LIG    1       51.806  64.357  68.128  0.00  0.00    +0.520 A 
ATOM      9  N   LIG    1       51.557  64.032  69.418  0.00  0.00    -0.770 NA
ATOM     10  C   LIG    1       50.572  64.643  70.097  0.00  0.00    +0.630 A 
ATOM     11  N   LIG    1       49.796  65.582  69.570  0.00  0.00    -0.710 NA
ATOM     12  O   LIG    1       50.383  64.318  71.257  0.00  0.00    -0.660 OA
ATOM     13  O   LIG    1       52.694  63.815  67.499  0.00  0.00    -0.630 OA
ATOM     14  C   LIG    1       49.943  65.987  68.315  0.00  0.00    +0.420 A 
ATOM     15  N   LIG    1       49.145  66.951  67.780  0.00  0.00    -0.540 NA
ATOM     16  C   LIG    1       49.315  67.352  66.487  0.00  0.00    +0.100 A 
ATOM     17  C   LIG    1       50.295  66.802  65.693  0.00  0.00    -0.150 A 
ENDBRANCH   1  16
BRANCH   2  18
ATOM     18  C   LIG    1       47.176  69.390  64.088  0.00  0.00    +0.250 C 
BRANCH  18  19
ATOM     19  C   LIG    1       46.217  68.765  63.072  0.00  0.00    +0.010 C 
BRANCH  19  20
ATOM     20  C   LIG    1       46.992  68.382  61.809  0.00  0.00    +0.270 C 
BRANCH  20  21
ATOM     21  N   LIG    1       46.639  67.016  61.415  0.00  0.00    -0.720 N 
ATOM     22  H   LIG    1       45.811  66.848  60.939  0.00  0.00    +0.410 HD
BRANCH  21  23
ATOM     23  C   LIG    1       47.490  65.961  61.723  0.00  0.00    +0.410 A 
ATOM     24  C   LIG    1       47.343  64.743  61.069  0.00  0.00    -0.110 A 
ATOM     25  C   LIG    1       48.197  63.701  61.386  0.00  0.00    +0.100 A 
ATOM     26  C   LIG    1       49.172  63.915  62.351  0.00  0.00    -0.110 A 
ATOM     27  C   LIG    1       49.262  65.150  62.961  0.00  0.00    +0.300 A 
ATOM     28  N   LIG    1       48.436  66.126  62.635  0.00  0.00    -0.550 NA
ENDBRANCH  21  23
ENDBRANCH  20  21
ENDBRANCH  19  20
ENDBRANCH  18  19
ENDBRANCH   2  18
TORSDOF 6
ENDMDL
MODEL 5
REMARK VINA RESULT:      -9.3      4.499      7.566
REMARK                            x       y       z     vdW  Elec       q    Type
REMARK                         _______ _______ _______ _____ _____    ______ ____
ROOT
ATOM      1  C   LIG    1       51.723  62.737  64.186  0.00  0.00    +0.590 C 
ATOM      2  N   LIG    1       53.014  63.121  64.158  0.00  0.00    -0.720 N 
ATOM      3  H   LIG    1       53.254  63.993  63.807  0.00  0.00    +0.420 HD
ATOM      4  O   LIG    1       51.424  61.646  64.627  0.00  0.00    -0.560 OA
ENDROOT
BRANCH   1  16
ATOM      5  C   LIG    1       49.764  67.320  63.884  0.00  0.00    +0.090 C 
ATOM      6  C   LIG    1       49.724  65.855  63.535  0.00  0.00    +0.020 A 
ATOM      7  C   LIG    1       48.708  65.344  62.744  0.00  0.00    -0.320 A 
ATOM      8  C   LIG    1       47.632  66.197  62.211  0.00  0.00    +0.520 A 
ATOM      9  N   LIG    1       46.687  65.601  61.447  0.00  0.00    -0.770 NA
ATOM     10  C   LIG    1       46.745  64.282  61.196  0.00  0.00    +0.630 A 
ATOM     11  N   LIG    1       47.704  63.492  61.663  0.00  0.00    -0.710 NA
ATOM     12  O   LIG    1       45.873  63.787  60.503  0.00  0.00    -0.660 OA
ATOM     13  O   LIG    1       47.595  67.389  62.447  0.00  0.00    -0.630 OA
ATOM     14  C   LIG    1       48.686  63.960  62.424  0.00  0.00    +0.420 A 
ATOM     15  N   LIG    1       49.667  63.145  62.901  0.00  0.00    -0.540 NA
ATOM     16  C   LIG    1       50.667  63.648  63.680  0.00  0.00    +0.100 A 
ATOM     17  C   LIG    1       50.717  64.985  64.001  0.00  0.00    -0.150 A 
ENDBRANCH   1  16
BRANCH   2  18
ATOM     18  C   LIG    1       54.057  62.222  64.659  0.00  0.00    +0.250 C 
BRANCH  18  19
ATOM     19  C   LIG    1       54.588  62.750  65.993  0.00  0.00    +0.010 C 
BRANCH  19  20
ATOM     20  C   LIG    1       53.780  63.980  66.412  0.00  0.00    +0.270 C 
BRANCH  20  21
ATOM     21  N   LIG    1       53.091  63.705  67.675  0.00  0.00    -0.720 N 
ATOM     22  H   LIG    1       53.426  63.015  68.270  0.00  0.00    +0.410 HD
BRANCH  21  23
ATOM     23  C   LIG    1       51.958  64.431  68.021  0.00  0.00    +0.410 A 
ATOM     24  C   LIG    1       51.502  65.440  67.179  0.00  0.00    -0.110 A 
ATOM     25  C   LIG    1       50.372  66.155  67.536  0.00  0.00    +0.100 A 
ATOM     26  C   LIG    1       49.735  65.835  68.728  0.00  0.00    -0.110 A 
ATOM     27  C   LIG    1       50.242  64.822  69.516  0.00  0.00    +0.300 A 
ATOM     28  N   LIG    1       51.319  64.154  69.148  0.00  0.00    -0.550 NA
ENDBRANCH  21  23
ENDBRANCH  20  21
ENDBRANCH  19  20
ENDBRANCH  18  19
ENDBRANCH   2  18
TORSDOF 6
ENDMDL
####
 nsp16_rec.pdbqt&&&&ZINC000826416139.pdbqt
MODEL 1
REMARK VINA RESULT:     -11.9      0.000      0.000
REMARK                            x       y       z     vdW  Elec       q    Type
REMARK                         _______ _______ _______ _____ _____    ______ ____
ROOT
ATOM      1  C   LIG    1       54.024  63.384  66.098  0.00  0.00    +0.270 C 
ENDROOT
BRANCH   1   3
ATOM      2  O   LIG    1       55.942  63.938  64.841  0.00  0.00    -0.440 OA
ATOM      3  C   LIG    1       55.468  63.227  65.701  0.00  0.00    +0.520 C 
ATOM      4  N   LIG    1       56.233  62.290  66.297  0.00  0.00    -0.690 N 
ATOM      5  H   LIG    1       55.854  61.720  66.985  0.00  0.00    +0.410 HD
ATOM      6  C   LIG    1       57.525  62.146  65.938  0.00  0.00    +0.700 C 
ATOM      7  N   LIG    1       58.289  61.210  66.535  0.00  0.00    -0.730 N 
ATOM      8  H   LIG    1       57.910  60.640  67.222  0.00  0.00    +0.400 HD
ATOM      9  O   LIG    1       57.999  62.860  65.077  0.00  0.00    -0.520 OA
BRANCH   7  10
ATOM     10  C   LIG    1       59.691  61.053  66.145  0.00  0.00    +0.380 C 
BRANCH  10  11
ATOM     11  C   LIG    1       60.478  60.504  67.307  0.00  0.00    -0.210 A 
ATOM     12  C   LIG    1       60.780  61.177  68.419  0.00  0.00    +0.030 A 
ATOM     13  C   LIG    1       61.514  60.464  69.351  0.00  0.00    +0.000 A 
ATOM     14  C   LIG    1       61.809  59.212  68.997  0.00  0.00    -0.030 A 
ATOM     15  S   LIG    1       61.134  58.875  67.408  0.00  0.00    +0.120 S 
ENDBRANCH  10  11
ENDBRANCH   7  10
ENDBRANCH   1   3
BRANCH   1  16
ATOM     16  O   LIG    1       53.573  64.723  65.764  0.00  0.00    -0.330 OA
BRANCH  16  17
ATOM     17  C   LIG    1       52.257  64.883  65.523  0.00  0.00    +0.520 C 
ATOM     18  O   LIG    1       51.811  64.656  64.416  0.00  0.00    -0.500 OA
BRANCH  17  19
ATOM     19  C   LIG    1       51.358  65.335  66.604  0.00  0.00    -0.130 A 
ATOM     20  C   LIG    1       50.345  66.258  66.332  0.00  0.00    +0.110 A 
ATOM     21  C   LIG    1       49.505  66.681  67.343  0.00  0.00    +0.010 A 
ATOM     22  C   LIG    1       49.659  66.194  68.626  0.00  0.00    +0.100 A 
ATOM     23  C   LIG    1       50.666  65.273  68.910  0.00  0.00    -0.030 A 
ATOM     24  C   LIG    1       51.512  64.837  67.897  0.00  0.00    +0.140 A 
BRANCH  23  25
ATOM     25  C   LIG    1       50.829  64.751  70.291  0.00  0.00    +0.220 A 
ATOM     26  N   LIG    1       49.931  64.088  70.993  0.00  0.00    -0.290 NA
ATOM     27  N   LIG    1       50.452  63.812  72.138  0.00  0.00    -0.220 N 
ATOM     28  H   LIG    1       50.011  63.329  72.854  0.00  0.00    +0.480 HD
ATOM     29  N   LIG    1       51.651  64.279  72.185  0.00  0.00    -0.040 NA
ATOM     30  N   LIG    1       51.918  64.858  71.064  0.00  0.00    -0.270 NA
ENDBRANCH  23  25
ENDBRANCH  17  19
ENDBRANCH  16  17
ENDBRANCH   1  16
TORSDOF 7
ENDMDL
MODEL 2
REMARK VINA RESULT:     -10.7      2.802      3.358
REMARK                            x       y       z     vdW  Elec       q    Type
REMARK                         _______ _______ _______ _____ _____    ______ ____
ROOT
ATOM      1  C   LIG    1       53.401  62.394  65.846  0.00  0.00    +0.270 C 
ENDROOT
BRANCH   1   3
ATOM      2  O   LIG    1       55.079  62.350  64.188  0.00  0.00    -0.440 OA
ATOM      3  C   LIG    1       54.818  62.225  65.365  0.00  0.00    +0.520 C 
ATOM      4  N   LIG    1       55.797  61.929  66.244  0.00  0.00    -0.690 N 
ATOM      5  H   LIG    1       55.589  61.829  67.186  0.00  0.00    +0.410 HD
ATOM      6  C   LIG    1       57.065  61.773  65.813  0.00  0.00    +0.700 C 
ATOM      7  N   LIG    1       58.043  61.478  66.692  0.00  0.00    -0.730 N 
ATOM      8  H   LIG    1       57.835  61.377  67.634  0.00  0.00    +0.400 HD
ATOM      9  O   LIG    1       57.325  61.898  64.633  0.00  0.00    -0.520 OA
BRANCH   7  10
ATOM     10  C   LIG    1       59.420  61.308  66.224  0.00  0.00    +0.380 C 
BRANCH  10  11
ATOM     11  C   LIG    1       60.250  60.686  67.318  0.00  0.00    -0.210 A 
ATOM     12  C   LIG    1       60.623  61.298  68.444  0.00  0.00    +0.030 A 
ATOM     13  C   LIG    1       61.384  60.525  69.302  0.00  0.00    +0.000 A 
ATOM     14  C   LIG    1       61.631  59.285  68.876  0.00  0.00    -0.030 A 
ATOM     15  S   LIG    1       60.870  59.040  67.308  0.00  0.00    +0.120 S 
ENDBRANCH  10  11
ENDBRANCH   7  10
ENDBRANCH   1   3
BRANCH   1  16
ATOM     16  O   LIG    1       53.357  63.415  66.878  0.00  0.00    -0.330 OA
BRANCH  16  17
ATOM     17  C   LIG    1       52.836  64.608  66.535  0.00  0.00    +0.520 C 
ATOM     18  O   LIG    1       53.327  65.249  65.628  0.00  0.00    -0.500 OA
BRANCH  17  19
ATOM     19  C   LIG    1       51.665  65.139  67.264  0.00  0.00    -0.130 A 
ATOM     20  C   LIG    1       51.305  64.597  68.500  0.00  0.00    +0.110 A 
ATOM     21  C   LIG    1       50.211  65.092  69.181  0.00  0.00    +0.010 A 
ATOM     22  C   LIG    1       49.467  66.126  68.646  0.00  0.00    +0.100 A 
ATOM     23  C   LIG    1       49.816  66.676  67.413  0.00  0.00    -0.030 A 
ATOM     24  C   LIG    1       50.921  66.187  66.724  0.00  0.00    +0.140 A 
BRANCH  23  25
ATOM     25  C   LIG    1       49.015  67.787  66.841  0.00  0.00    +0.220 A 
ATOM     26  N   LIG    1       48.952  68.138  65.571  0.00  0.00    -0.290 NA
ATOM     27  N   LIG    1       48.153  69.145  65.480  0.00  0.00    -0.220 N 
ATOM     28  H   LIG    1       47.922  69.606  64.659  0.00  0.00    +0.480 HD
ATOM     29  N   LIG    1       47.709  69.443  66.651  0.00  0.00    -0.040 NA
ATOM     30  N   LIG    1       48.214  68.626  67.511  0.00  0.00    -0.270 NA
ENDBRANCH  23  25
ENDBRANCH  17  19
ENDBRANCH  16  17
ENDBRANCH   1  16
TORSDOF 7
ENDMDL
MODEL 3
REMARK VINA RESULT:     -10.3      3.020      3.712
REMARK                            x       y       z     vdW  Elec       q    Type
REMARK                         _______ _______ _______ _____ _____    ______ ____
ROOT
ATOM      1  C   LIG    1       53.592  63.560  66.713  0.00  0.00    +0.270 C 
ENDROOT
BRANCH   1   3
ATOM      2  O   LIG    1       55.160  63.758  64.963  0.00  0.00    -0.440 OA
ATOM      3  C   LIG    1       54.919  63.290  66.054  0.00  0.00    +0.520 C 
ATOM      4  N   LIG    1       55.836  62.521  66.676  0.00  0.00    -0.690 N 
ATOM      5  H   LIG    1       55.642  62.146  67.549  0.00  0.00    +0.410 HD
ATOM      6  C   LIG    1       57.022  62.275  66.084  0.00  0.00    +0.700 C 
ATOM      7  N   LIG    1       57.938  61.507  66.705  0.00  0.00    -0.730 N 
ATOM      8  H   LIG    1       57.745  61.132  67.578  0.00  0.00    +0.400 HD
ATOM      9  O   LIG    1       57.263  62.745  64.989  0.00  0.00    -0.520 OA
BRANCH   7  10
ATOM     10  C   LIG    1       59.226  61.239  66.062  0.00  0.00    +0.380 C 
BRANCH  10  11
ATOM     11  C   LIG    1       60.186  60.672  67.076  0.00  0.00    -0.210 A 
ATOM     12  C   LIG    1       60.657  61.324  68.140  0.00  0.00    +0.030 A 
ATOM     13  C   LIG    1       61.529  60.597  68.931  0.00  0.00    +0.000 A 
ATOM     14  C   LIG    1       61.767  59.353  68.510  0.00  0.00    -0.030 A 
ATOM     15  S   LIG    1       60.853  59.044  67.039  0.00  0.00    +0.120 S 
ENDBRANCH  10  11
ENDBRANCH   7  10
ENDBRANCH   1   3
BRANCH   1  16
ATOM     16  O   LIG    1       53.092  64.855  66.285  0.00  0.00    -0.330 OA
BRANCH  16  17
ATOM     17  C   LIG    1       51.908  65.251  66.788  0.00  0.00    +0.520 C 
ATOM     18  O   LIG    1       51.590  64.931  67.916  0.00  0.00    -0.500 OA
BRANCH  17  19
ATOM     19  C   LIG    1       50.996  66.076  65.969  0.00  0.00    -0.130 A 
ATOM     20  C   LIG    1       51.103  66.066  64.577  0.00  0.00    +0.110 A 
ATOM     21  C   LIG    1       50.252  66.838  63.812  0.00  0.00    +0.010 A 
ATOM     22  C   LIG    1       49.289  67.622  64.417  0.00  0.00    +0.100 A 
ATOM     23  C   LIG    1       49.172  67.640  65.806  0.00  0.00    -0.030 A 
ATOM     24  C   LIG    1       50.021  66.862  66.584  0.00  0.00    +0.140 A 
BRANCH  23  25
ATOM     25  C   LIG    1       48.136  68.484  66.454  0.00  0.00    +0.220 A 
ATOM     26  N   LIG    1       48.143  68.923  67.698  0.00  0.00    -0.290 NA
ATOM     27  N   LIG    1       47.074  69.618  67.876  0.00  0.00    -0.220 N 
ATOM     28  H   LIG    1       46.824  70.061  68.702  0.00  0.00    +0.480 HD
ATOM     29  N   LIG    1       46.389  69.634  66.787  0.00  0.00    -0.040 NA
ATOM     30  N   LIG    1       47.014  68.951  65.889  0.00  0.00    -0.270 NA
ENDBRANCH  23  25
ENDBRANCH  17  19
ENDBRANCH  16  17
ENDBRANCH   1  16
TORSDOF 7
ENDMDL
MODEL 4
REMARK VINA RESULT:     -10.0      1.436      1.801
REMARK                            x       y       z     vdW  Elec       q    Type
REMARK                         _______ _______ _______ _____ _____    ______ ____
ROOT
ATOM      1  C   LIG    1       53.944  61.932  64.340  0.00  0.00    +0.270 C 
ENDROOT
BRANCH   1   3
ATOM      2  O   LIG    1       55.807  61.611  62.929  0.00  0.00    -0.440 OA
ATOM      3  C   LIG    1       55.392  61.620  64.068  0.00  0.00    +0.520 C 
ATOM      4  N   LIG    1       56.226  61.345  65.091  0.00  0.00    -0.690 N 
ATOM      5  H   LIG    1       55.894  61.351  66.003  0.00  0.00    +0.410 HD
ATOM      6  C   LIG    1       57.521  61.060  64.847  0.00  0.00    +0.700 C 
ATOM      7  N   LIG    1       58.355  60.785  65.870  0.00  0.00    -0.730 N 
ATOM      8  H   LIG    1       58.023  60.792  66.781  0.00  0.00    +0.400 HD
ATOM      9  O   LIG    1       57.936  61.052  63.705  0.00  0.00    -0.520 OA
BRANCH   7  10
ATOM     10  C   LIG    1       59.761  60.476  65.605  0.00  0.00    +0.380 C 
BRANCH  10  11
ATOM     11  C   LIG    1       60.462  60.171  66.904  0.00  0.00    -0.210 A 
ATOM     12  C   LIG    1       60.892  58.966  67.282  0.00  0.00    +0.030 A 
ATOM     13  C   LIG    1       61.508  58.929  68.520  0.00  0.00    +0.000 A 
ATOM     14  C   LIG    1       61.581  60.104  69.149  0.00  0.00    -0.030 A 
ATOM     15  S   LIG    1       60.845  61.352  68.150  0.00  0.00    +0.120 S 
ENDBRANCH  10  11
ENDBRANCH   7  10
ENDBRANCH   1   3
BRANCH   1  16
ATOM     16  O   LIG    1       53.817  63.317  64.758  0.00  0.00    -0.330 OA
BRANCH  16  17
ATOM     17  C   LIG    1       53.882  63.565  66.080  0.00  0.00    +0.520 C 
ATOM     18  O   LIG    1       54.863  63.234  66.713  0.00  0.00    -0.500 OA
BRANCH  17  19
ATOM     19  C   LIG    1       52.758  64.242  66.761  0.00  0.00    -0.130 A 
ATOM     20  C   LIG    1       51.905  65.081  66.039  0.00  0.00    +0.110 A 
ATOM     21  C   LIG    1       50.856  65.713  66.675  0.00  0.00    +0.010 A 
ATOM     22  C   LIG    1       50.641  65.520  68.026  0.00  0.00    +0.100 A 
ATOM     23  C   LIG    1       51.485  64.685  68.757  0.00  0.00    -0.030 A 
ATOM     24  C   LIG    1       52.541  64.039  68.123  0.00  0.00    +0.140 A 
BRANCH  23  25
ATOM     25  C   LIG    1       51.253  64.479  70.209  0.00  0.00    +0.220 A 
ATOM     26  N   LIG    1       50.122  64.115  70.781  0.00  0.00    -0.290 NA
ATOM     27  N   LIG    1       50.327  64.047  72.051  0.00  0.00    -0.220 N 
ATOM     28  H   LIG    1       49.663  63.801  72.714  0.00  0.00    +0.480 HD
ATOM     29  N   LIG    1       51.551  64.355  72.302  0.00  0.00    -0.040 NA
ATOM     30  N   LIG    1       52.151  64.622  71.193  0.00  0.00    -0.270 NA
ENDBRANCH  23  25
ENDBRANCH  17  19
ENDBRANCH  16  17
ENDBRANCH   1  16
TORSDOF 7
ENDMDL
MODEL 5
REMARK VINA RESULT:      -9.9      3.131      3.700
REMARK                            x       y       z     vdW  Elec       q    Type
REMARK                         _______ _______ _______ _____ _____    ______ ____
ROOT
ATOM      1  C   LIG    1       53.834  62.766  65.629  0.00  0.00    +0.270 C 
ENDROOT
BRANCH   1   3
ATOM      2  O   LIG    1       55.819  63.960  65.183  0.00  0.00    -0.440 OA
ATOM      3  C   LIG    1       55.329  62.898  65.501  0.00  0.00    +0.520 C 
ATOM      4  N   LIG    1       56.122  61.833  65.733  0.00  0.00    -0.690 N 
ATOM      5  H   LIG    1       55.730  60.982  65.986  0.00  0.00    +0.410 HD
ATOM      6  C   LIG    1       57.460  61.950  65.613  0.00  0.00    +0.700 C 
ATOM      7  N   LIG    1       58.252  60.885  65.845  0.00  0.00    -0.730 N 
ATOM      8  H   LIG    1       57.860  60.035  66.099  0.00  0.00    +0.400 HD
ATOM      9  O   LIG    1       57.950  63.015  65.295  0.00  0.00    -0.520 OA
BRANCH   7  10
ATOM     10  C   LIG    1       59.705  61.011  65.715  0.00  0.00    +0.380 C 
BRANCH  10  11
ATOM     11  C   LIG    1       60.366  60.564  66.994  0.00  0.00    -0.210 A 
ATOM     12  C   LIG    1       60.674  61.358  68.020  0.00  0.00    +0.030 A 
ATOM     13  C   LIG    1       61.278  60.721  69.090  0.00  0.00    +0.000 A 
ATOM     14  C   LIG    1       61.460  59.409  68.934  0.00  0.00    -0.030 A 
ATOM     15  S   LIG    1       60.843  58.912  67.363  0.00  0.00    +0.120 S 
ENDBRANCH  10  11
ENDBRANCH   7  10
ENDBRANCH   1   3
BRANCH   1  16
ATOM     16  O   LIG    1       53.271  64.032  66.064  0.00  0.00    -0.330 OA
BRANCH  16  17
ATOM     17  C   LIG    1       52.650  64.047  67.259  0.00  0.00    +0.520 C 
ATOM     18  O   LIG    1       53.041  63.328  68.156  0.00  0.00    -0.500 OA
BRANCH  17  19
ATOM     19  C   LIG    1       51.493  64.939  67.479  0.00  0.00    -0.130 A 
ATOM     20  C   LIG    1       50.840  64.946  68.713  0.00  0.00    +0.110 A 
ATOM     21  C   LIG    1       49.758  65.779  68.919  0.00  0.00    +0.010 A 
ATOM     22  C   LIG    1       49.315  66.609  67.907  0.00  0.00    +0.100 A 
ATOM     23  C   LIG    1       49.959  66.610  66.670  0.00  0.00    -0.030 A 
ATOM     24  C   LIG    1       51.053  65.779  66.457  0.00  0.00    +0.140 A 
BRANCH  23  25
ATOM     25  C   LIG    1       49.482  67.503  65.584  0.00  0.00    +0.220 A 
ATOM     26  N   LIG    1       48.599  68.476  65.696  0.00  0.00    -0.290 NA
ATOM     27  N   LIG    1       48.454  69.013  64.534  0.00  0.00    -0.220 N 
ATOM     28  H   LIG    1       47.864  69.754  64.327  0.00  0.00    +0.480 HD
ATOM     29  N   LIG    1       49.216  68.411  63.689  0.00  0.00    -0.040 NA
ATOM     30  N   LIG    1       49.867  67.481  64.301  0.00  0.00    -0.270 NA
ENDBRANCH  23  25
ENDBRANCH  17  19
ENDBRANCH  16  17
ENDBRANCH   1  16
TORSDOF 7
ENDMDL
MODEL 6
REMARK VINA RESULT:      -9.8      2.992      3.583
REMARK                            x       y       z     vdW  Elec       q    Type
REMARK                         _______ _______ _______ _____ _____    ______ ____
ROOT
ATOM      1  C   LIG    1       53.270  62.984  66.487  0.00  0.00    +0.270 C 
ENDROOT
BRANCH   1   3
ATOM      2  O   LIG    1       54.620  62.615  64.588  0.00  0.00    -0.440 OA
ATOM      3  C   LIG    1       54.558  62.616  65.798  0.00  0.00    +0.520 C 
ATOM      4  N   LIG    1       55.642  62.281  66.528  0.00  0.00    -0.690 N 
ATOM      5  H   LIG    1       55.592  62.280  67.497  0.00  0.00    +0.410 HD
ATOM      6  C   LIG    1       56.793  61.946  65.911  0.00  0.00    +0.700 C 
ATOM      7  N   LIG    1       57.875  61.612  66.641  0.00  0.00    -0.730 N 
ATOM      8  H   LIG    1       57.826  61.612  67.610  0.00  0.00    +0.400 HD
ATOM      9  O   LIG    1       56.854  61.946  64.698  0.00  0.00    -0.520 OA
BRANCH   7  10
ATOM     10  C   LIG    1       59.125  61.249  65.972  0.00  0.00    +0.380 C 
BRANCH  10  11
ATOM     11  C   LIG    1       60.053  60.592  66.961  0.00  0.00    -0.210 A 
ATOM     12  C   LIG    1       60.595  59.381  66.822  0.00  0.00    +0.030 A 
ATOM     13  C   LIG    1       61.418  58.987  67.862  0.00  0.00    +0.000 A 
ATOM     14  C   LIG    1       61.545  59.878  68.847  0.00  0.00    -0.030 A 
ATOM     15  S   LIG    1       60.593  61.309  68.474  0.00  0.00    +0.120 S 
ENDBRANCH  10  11
ENDBRANCH   7  10
ENDBRANCH   1   3
BRANCH   1  16
ATOM     16  O   LIG    1       52.479  63.834  65.615  0.00  0.00    -0.330 OA
BRANCH  16  17
ATOM     17  C   LIG    1       52.377  65.133  65.955  0.00  0.00    +0.520 C 
ATOM     18  O   LIG    1       53.190  65.935  65.542  0.00  0.00    -0.500 OA
BRANCH  17  19
ATOM     19  C   LIG    1       51.275  65.582  66.831  0.00  0.00    -0.130 A 
ATOM     20  C   LIG    1       51.076  64.974  68.073  0.00  0.00    +0.110 A 
ATOM     21  C   LIG    1       50.047  65.394  68.891  0.00  0.00    +0.010 A 
ATOM     22  C   LIG    1       49.209  66.416  68.489  0.00  0.00    +0.100 A 
ATOM     23  C   LIG    1       49.397  67.030  67.252  0.00  0.00    -0.030 A 
ATOM     24  C   LIG    1       50.436  66.618  66.424  0.00  0.00    +0.140 A 
BRANCH  23  25
ATOM     25  C   LIG    1       48.496  68.129  66.821  0.00  0.00    +0.220 A 
ATOM     26  N   LIG    1       48.093  68.380  65.591  0.00  0.00    -0.290 NA
ATOM     27  N   LIG    1       47.324  69.412  65.632  0.00  0.00    -0.220 N 
ATOM     28  H   LIG    1       46.886  69.816  64.867  0.00  0.00    +0.480 HD
ATOM     29  N   LIG    1       47.227  69.824  66.847  0.00  0.00    -0.040 NA
ATOM     30  N   LIG    1       47.930  69.055  67.607  0.00  0.00    -0.270 NA
ENDBRANCH  23  25
ENDBRANCH  17  19
ENDBRANCH  16  17
ENDBRANCH   1  16
TORSDOF 7
ENDMDL
MODEL 7
REMARK VINA RESULT:      -9.3      3.034      3.479
REMARK                            x       y       z     vdW  Elec       q    Type
REMARK                         _______ _______ _______ _____ _____    ______ ____
ROOT
ATOM      1  C   LIG    1       54.188  63.416  66.279  0.00  0.00    +0.270 C 
ENDROOT
BRANCH   1   3
ATOM      2  O   LIG    1       56.450  62.807  66.562  0.00  0.00    -0.440 OA
ATOM      3  C   LIG    1       55.580  63.127  65.781  0.00  0.00    +0.520 C 
ATOM      4  N   LIG    1       55.860  63.230  64.466  0.00  0.00    -0.690 N 
ATOM      5  H   LIG    1       55.164  63.487  63.840  0.00  0.00    +0.410 HD
ATOM      6  C   LIG    1       57.107  62.977  64.020  0.00  0.00    +0.700 C 
ATOM      7  N   LIG    1       57.387  63.080  62.706  0.00  0.00    -0.730 N 
ATOM      8  H   LIG    1       56.691  63.337  62.081  0.00  0.00    +0.400 HD
ATOM      9  O   LIG    1       57.979  62.656  64.804  0.00  0.00    -0.520 OA
BRANCH   7  10
ATOM     10  C   LIG    1       58.741  62.806  62.222  0.00  0.00    +0.380 C 
BRANCH  10  11
ATOM     11  C   LIG    1       58.846  61.359  61.814  0.00  0.00    -0.210 A 
ATOM     12  C   LIG    1       58.250  60.813  60.753  0.00  0.00    +0.030 A 
ATOM     13  C   LIG    1       58.492  59.462  60.579  0.00  0.00    +0.000 A 
ATOM     14  C   LIG    1       59.285  58.909  61.498  0.00  0.00    -0.030 A 
ATOM     15  S   LIG    1       59.779  60.132  62.662  0.00  0.00    +0.120 S 
ENDBRANCH  10  11
ENDBRANCH   7  10
ENDBRANCH   1   3
BRANCH   1  16
ATOM     16  O   LIG    1       53.772  64.730  65.822  0.00  0.00    -0.330 OA
BRANCH  16  17
ATOM     17  C   LIG    1       52.468  64.891  65.529  0.00  0.00    +0.520 C 
ATOM     18  O   LIG    1       52.068  64.685  64.401  0.00  0.00    -0.500 OA
BRANCH  17  19
ATOM     19  C   LIG    1       51.522  65.319  66.581  0.00  0.00    -0.130 A 
ATOM     20  C   LIG    1       50.490  66.208  66.275  0.00  0.00    +0.110 A 
ATOM     21  C   LIG    1       49.607  66.609  67.258  0.00  0.00    +0.010 A 
ATOM     22  C   LIG    1       49.738  66.133  68.549  0.00  0.00    +0.100 A 
ATOM     23  C   LIG    1       50.765  65.245  68.867  0.00  0.00    -0.030 A 
ATOM     24  C   LIG    1       51.655  64.832  67.881  0.00  0.00    +0.140 A 
BRANCH  23  25
ATOM     25  C   LIG    1       50.905  64.735  70.254  0.00  0.00    +0.220 A 
ATOM     26  N   LIG    1       49.970  64.146  70.973  0.00  0.00    -0.290 NA
ATOM     27  N   LIG    1       50.480  63.853  72.119  0.00  0.00    -0.220 N 
ATOM     28  H   LIG    1       50.013  63.411  72.846  0.00  0.00    +0.480 HD
ATOM     29  N   LIG    1       51.708  64.238  72.150  0.00  0.00    -0.040 NA
ATOM     30  N   LIG    1       52.005  64.780  71.018  0.00  0.00    -0.270 NA
ENDBRANCH  23  25
ENDBRANCH  17  19
ENDBRANCH  16  17
ENDBRANCH   1  16
TORSDOF 7
ENDMDL
MODEL 8
REMARK VINA RESULT:      -9.3      2.466      3.000
REMARK                            x       y       z     vdW  Elec       q    Type
REMARK                         _______ _______ _______ _____ _____    ______ ____
ROOT
ATOM      1  C   LIG    1       52.020  62.323  64.758  0.00  0.00    +0.270 C 
ENDROOT
BRANCH   1   3
ATOM      2  O   LIG    1       53.217  60.656  63.594  0.00  0.00    -0.440 OA
ATOM      3  C   LIG    1       53.216  61.794  64.009  0.00  0.00    +0.520 C 
ATOM      4  N   LIG    1       54.288  62.587  63.805  0.00  0.00    -0.690 N 
ATOM      5  H   LIG    1       54.287  63.498  64.137  0.00  0.00    +0.410 HD
ATOM      6  C   LIG    1       55.360  62.112  63.139  0.00  0.00    +0.700 C 
ATOM      7  N   LIG    1       56.431  62.904  62.936  0.00  0.00    -0.730 N 
ATOM      8  H   LIG    1       56.430  63.816  63.268  0.00  0.00    +0.400 HD
ATOM      9  O   LIG    1       55.360  60.971  62.723  0.00  0.00    -0.520 OA
BRANCH   7  10
ATOM     10  C   LIG    1       57.595  62.390  62.213  0.00  0.00    +0.380 C 
BRANCH  10  11
ATOM     11  C   LIG    1       58.482  61.628  63.164  0.00  0.00    -0.210 A 
ATOM     12  C   LIG    1       59.096  62.148  64.228  0.00  0.00    +0.030 A 
ATOM     13  C   LIG    1       59.860  61.252  64.955  0.00  0.00    +0.000 A 
ATOM     14  C   LIG    1       59.867  60.005  64.483  0.00  0.00    -0.030 A 
ATOM     15  S   LIG    1       58.859  59.914  63.044  0.00  0.00    +0.120 S 
ENDBRANCH  10  11
ENDBRANCH   7  10
ENDBRANCH   1   3
BRANCH   1  16
ATOM     16  O   LIG    1       51.925  63.759  64.566  0.00  0.00    -0.330 OA
BRANCH  16  17
ATOM     17  C   LIG    1       52.420  64.541  65.545  0.00  0.00    +0.520 C 
ATOM     18  O   LIG    1       53.606  64.801  65.572  0.00  0.00    -0.500 OA
BRANCH  17  19
ATOM     19  C   LIG    1       51.521  65.081  66.585  0.00  0.00    -0.130 A 
ATOM     20  C   LIG    1       50.553  66.030  66.250  0.00  0.00    +0.110 A 
ATOM     21  C   LIG    1       49.713  66.536  67.222  0.00  0.00    +0.010 A 
ATOM     22  C   LIG    1       49.823  66.106  68.530  0.00  0.00    +0.100 A 
ATOM     23  C   LIG    1       50.785  65.158  68.878  0.00  0.00    -0.030 A 
ATOM     24  C   LIG    1       51.631  64.640  67.903  0.00  0.00    +0.140 A 
BRANCH  23  25
ATOM     25  C   LIG    1       50.901  64.698  70.284  0.00  0.00    +0.220 A 
ATOM     26  N   LIG    1       49.955  64.134  71.008  0.00  0.00    -0.290 NA
ATOM     27  N   LIG    1       50.446  63.882  72.172  0.00  0.00    -0.220 N 
ATOM     28  H   LIG    1       49.967  63.467  72.906  0.00  0.00    +0.480 HD
ATOM     29  N   LIG    1       51.674  64.268  72.208  0.00  0.00    -0.040 NA
ATOM     30  N   LIG    1       51.989  64.769  71.063  0.00  0.00    -0.270 NA
ENDBRANCH  23  25
ENDBRANCH  17  19
ENDBRANCH  16  17
ENDBRANCH   1  16
TORSDOF 7
ENDMDL
MODEL 9
REMARK VINA RESULT:      -9.2      5.570      6.982
REMARK                            x       y       z     vdW  Elec       q    Type
REMARK                         _______ _______ _______ _____ _____    ______ ____
ROOT
ATOM      1  C   LIG    1       54.649  60.772  65.189  0.00  0.00    +0.270 C 
ENDROOT
BRANCH   1   3
ATOM      2  O   LIG    1       54.060  58.676  66.097  0.00  0.00    -0.440 OA
ATOM      3  C   LIG    1       54.149  59.354  65.097  0.00  0.00    +0.520 C 
ATOM      4  N   LIG    1       53.805  58.837  63.900  0.00  0.00    -0.690 N 
ATOM      5  H   LIG    1       53.876  59.380  63.099  0.00  0.00    +0.410 HD
ATOM      6  C   LIG    1       53.362  57.567  63.817  0.00  0.00    +0.700 C 
ATOM      7  N   LIG    1       53.018  57.050  62.621  0.00  0.00    -0.730 N 
ATOM      8  H   LIG    1       53.090  57.593  61.819  0.00  0.00    +0.400 HD
ATOM      9  O   LIG    1       53.273  56.888  64.821  0.00  0.00    -0.520 OA
BRANCH   7  10
ATOM     10  C   LIG    1       52.537  55.670  62.530  0.00  0.00    +0.380 C 
BRANCH  10  11
ATOM     11  C   LIG    1       51.031  55.658  62.582  0.00  0.00    -0.210 A 
ATOM     12  C   LIG    1       50.229  56.441  61.859  0.00  0.00    +0.030 A 
ATOM     13  C   LIG    1       48.876  56.250  62.078  0.00  0.00    +0.000 A 
ATOM     14  C   LIG    1       48.578  55.312  62.978  0.00  0.00    -0.030 A 
ATOM     15  S   LIG    1       50.062  54.603  63.603  0.00  0.00    +0.120 S 
ENDBRANCH  10  11
ENDBRANCH   7  10
ENDBRANCH   1   3
BRANCH   1  16
ATOM     16  O   LIG    1       53.557  61.647  65.578  0.00  0.00    -0.330 OA
BRANCH  16  17
ATOM     17  C   LIG    1       53.888  62.866  66.047  0.00  0.00    +0.520 C 
ATOM     18  O   LIG    1       55.028  63.270  65.938  0.00  0.00    -0.500 OA
BRANCH  17  19
ATOM     19  C   LIG    1       52.862  63.711  66.693  0.00  0.00    -0.130 A 
ATOM     20  C   LIG    1       52.081  64.576  65.923  0.00  0.00    +0.110 A 
ATOM     21  C   LIG    1       51.124  65.367  66.526  0.00  0.00    +0.010 A 
ATOM     22  C   LIG    1       50.932  65.307  67.893  0.00  0.00    +0.100 A 
ATOM     23  C   LIG    1       51.705  64.448  68.672  0.00  0.00    -0.030 A 
ATOM     24  C   LIG    1       52.667  63.644  68.071  0.00  0.00    +0.140 A 
BRANCH  23  25
ATOM     25  C   LIG    1       51.496  64.386  70.141  0.00  0.00    +0.220 A 
ATOM     26  N   LIG    1       50.347  64.226  70.766  0.00  0.00    -0.290 NA
ATOM     27  N   LIG    1       50.584  64.226  72.033  0.00  0.00    -0.220 N 
ATOM     28  H   LIG    1       49.916  64.124  72.729  0.00  0.00    +0.480 HD
ATOM     29  N   LIG    1       51.846  64.380  72.230  0.00  0.00    -0.040 NA
ATOM     30  N   LIG    1       52.439  64.476  71.089  0.00  0.00    -0.270 NA
ENDBRANCH  23  25
ENDBRANCH  17  19
ENDBRANCH  16  17
ENDBRANCH   1  16
TORSDOF 7
ENDMDL
####
 nsp16_rec.pdbqt&&&&ZINC000479408795.pdbqt
MODEL 1
REMARK VINA RESULT:     -11.9      0.000      0.000
REMARK                            x       y       z     vdW  Elec       q    Type
REMARK                         _______ _______ _______ _____ _____    ______ ____
ROOT
ATOM      1  N   LIG    1       54.934  62.000  66.167  0.00  0.00    -0.720 N 
ATOM      2  H   LIG    1       54.458  61.427  66.789  0.00  0.00    +0.400 HD
ATOM      3  C   LIG    1       54.547  63.280  65.997  0.00  0.00    +0.570 C 
ATOM      4  O   LIG    1       55.145  63.997  65.218  0.00  0.00    -0.510 OA
ENDROOT
BRANCH   3   5
ATOM      5  C   LIG    1       53.401  63.808  66.756  0.00  0.00    -0.220 A 
ATOM      6  C   LIG    1       53.036  63.234  67.984  0.00  0.00    +0.350 A 
ATOM      7  N   LIG    1       52.022  63.684  68.678  0.00  0.00    -0.460 NA
ATOM      8  C   LIG    1       51.277  64.715  68.257  0.00  0.00    +0.120 A 
ATOM      9  C   LIG    1       50.193  65.179  69.024  0.00  0.00    +0.160 A 
ATOM     10  C   LIG    1       49.448  66.230  68.578  0.00  0.00    +0.000 A 
ATOM     11  C   LIG    1       49.742  66.856  67.368  0.00  0.00    +0.130 A 
ATOM     12  C   LIG    1       50.787  66.433  66.598  0.00  0.00    +0.030 A 
ATOM     13  F   LIG    1       48.985  67.895  66.952  0.00  0.00    -0.120 F 
ATOM     14  F   LIG    1       49.891  64.585  70.199  0.00  0.00    -0.110 F 
ATOM     15  C   LIG    1       51.573  65.354  67.029  0.00  0.00    -0.090 A 
ATOM     16  C   LIG    1       52.666  64.893  66.261  0.00  0.00    +0.250 A 
BRANCH  16  17
ATOM     17  O   LIG    1       52.988  65.475  65.084  0.00  0.00    -0.460 OA
ATOM     18  H   LIG    1       53.937  65.624  64.965  0.00  0.00    +0.410 HD
ENDBRANCH  16  17
ENDBRANCH   3   5
BRANCH   1  19
ATOM     19  C   LIG    1       56.075  61.473  65.413  0.00  0.00    +0.270 C 
BRANCH  19  20
ATOM     20  C   LIG    1       57.314  62.322  65.703  0.00  0.00    +0.270 C 
BRANCH  20  23
ATOM     21  O   LIG    1       59.842  61.538  65.184  0.00  0.00    -0.510 OA
ATOM     22  C   LIG    1       59.429  61.268  66.296  0.00  0.00    +0.610 C 
ATOM     23  N   LIG    1       58.178  61.616  66.654  0.00  0.00    -0.720 N 
ATOM     24  H   LIG    1       57.849  61.400  67.539  0.00  0.00    +0.410 HD
BRANCH  22  25
ATOM     25  C   LIG    1       60.291  60.556  67.245  0.00  0.00    -0.090 A 
ATOM     26  C   LIG    1       61.051  61.129  68.225  0.00  0.00    +0.050 A 
ATOM     27  C   LIG    1       61.709  60.083  68.889  0.00  0.00    -0.070 A 
ATOM     28  C   LIG    1       61.328  58.931  68.293  0.00  0.00    +0.210 A 
ATOM     29  O   LIG    1       60.469  59.221  67.307  0.00  0.00    -0.170 OA
ENDBRANCH  22  25
ENDBRANCH  20  23
ENDBRANCH  19  20
ENDBRANCH   1  19
TORSDOF 6
ENDMDL
MODEL 2
REMARK VINA RESULT:     -10.6      3.045      5.340
REMARK                            x       y       z     vdW  Elec       q    Type
REMARK                         _______ _______ _______ _____ _____    ______ ____
ROOT
ATOM      1  N   LIG    1       54.997  62.053  66.307  0.00  0.00    -0.720 N 
ATOM      2  H   LIG    1       54.490  61.473  66.898  0.00  0.00    +0.400 HD
ATOM      3  C   LIG    1       54.618  63.335  66.134  0.00  0.00    +0.570 C 
ATOM      4  O   LIG    1       55.254  64.061  65.394  0.00  0.00    -0.510 OA
ENDROOT
BRANCH   3   5
ATOM      5  C   LIG    1       53.434  63.854  66.840  0.00  0.00    -0.220 A 
ATOM      6  C   LIG    1       53.029  63.288  68.060  0.00  0.00    +0.350 A 
ATOM      7  N   LIG    1       51.983  63.731  68.708  0.00  0.00    -0.460 NA
ATOM      8  C   LIG    1       51.239  64.745  68.245  0.00  0.00    +0.120 A 
ATOM      9  C   LIG    1       50.118  65.201  68.963  0.00  0.00    +0.160 A 
ATOM     10  C   LIG    1       49.376  66.235  68.475  0.00  0.00    +0.000 A 
ATOM     11  C   LIG    1       49.708  66.852  67.270  0.00  0.00    +0.130 A 
ATOM     12  C   LIG    1       50.789  66.436  66.547  0.00  0.00    +0.030 A 
ATOM     13  F   LIG    1       48.954  67.874  66.812  0.00  0.00    -0.120 F 
ATOM     14  F   LIG    1       49.779  64.616  70.132  0.00  0.00    -0.110 F 
ATOM     15  C   LIG    1       51.574  65.374  67.022  0.00  0.00    -0.090 A 
ATOM     16  C   LIG    1       52.704  64.921  66.303  0.00  0.00    +0.250 A 
BRANCH  16  17
ATOM     17  O   LIG    1       53.064  65.495  65.133  0.00  0.00    -0.460 OA
ATOM     18  H   LIG    1       52.403  65.404  64.431  0.00  0.00    +0.410 HD
ENDBRANCH  16  17
ENDBRANCH   3   5
BRANCH   1  19
ATOM     19  C   LIG    1       56.174  61.535  65.605  0.00  0.00    +0.270 C 
BRANCH  19  20
ATOM     20  C   LIG    1       55.729  60.564  64.510  0.00  0.00    +0.270 C 
BRANCH  20  23
ATOM     21  O   LIG    1       53.278  59.797  65.334  0.00  0.00    -0.510 OA
ATOM     22  C   LIG    1       53.295  60.589  64.410  0.00  0.00    +0.610 C 
ATOM     23  N   LIG    1       54.470  61.033  63.924  0.00  0.00    -0.720 N 
ATOM     24  H   LIG    1       54.484  61.664  63.188  0.00  0.00    +0.410 HD
BRANCH  22  25
ATOM     25  C   LIG    1       52.036  61.053  63.820  0.00  0.00    -0.090 A 
ATOM     26  C   LIG    1       51.267  62.086  64.278  0.00  0.00    +0.050 A 
ATOM     27  C   LIG    1       50.163  62.179  63.418  0.00  0.00    -0.070 A 
ATOM     28  C   LIG    1       50.303  61.212  62.484  0.00  0.00    +0.210 A 
ATOM     29  O   LIG    1       51.435  60.540  62.727  0.00  0.00    -0.170 OA
ENDBRANCH  22  25
ENDBRANCH  20  23
ENDBRANCH  19  20
ENDBRANCH   1  19
TORSDOF 6
ENDMDL
MODEL 3
REMARK VINA RESULT:     -10.1      2.998      4.199
REMARK                            x       y       z     vdW  Elec       q    Type
REMARK                         _______ _______ _______ _____ _____    ______ ____
ROOT
ATOM      1  N   LIG    1       54.942  61.977  66.181  0.00  0.00    -0.720 N 
ATOM      2  H   LIG    1       54.364  61.382  66.684  0.00  0.00    +0.400 HD
ATOM      3  C   LIG    1       54.661  63.293  66.113  0.00  0.00    +0.570 C 
ATOM      4  O   LIG    1       55.386  64.038  65.482  0.00  0.00    -0.510 OA
ENDROOT
BRANCH   3   5
ATOM      5  C   LIG    1       53.474  63.828  66.803  0.00  0.00    -0.220 A 
ATOM      6  C   LIG    1       53.055  63.279  68.026  0.00  0.00    +0.350 A 
ATOM      7  N   LIG    1       52.006  63.735  68.660  0.00  0.00    -0.460 NA
ATOM      8  C   LIG    1       51.273  64.749  68.179  0.00  0.00    +0.120 A 
ATOM      9  C   LIG    1       50.149  65.220  68.881  0.00  0.00    +0.160 A 
ATOM     10  C   LIG    1       49.417  66.253  68.375  0.00  0.00    +0.000 A 
ATOM     11  C   LIG    1       49.764  66.853  67.166  0.00  0.00    +0.130 A 
ATOM     12  C   LIG    1       50.848  66.422  66.457  0.00  0.00    +0.030 A 
ATOM     13  F   LIG    1       49.019  67.875  66.689  0.00  0.00    -0.120 F 
ATOM     14  F   LIG    1       49.796  64.652  70.055  0.00  0.00    -0.110 F 
ATOM     15  C   LIG    1       51.622  65.362  66.951  0.00  0.00    -0.090 A 
ATOM     16  C   LIG    1       52.755  64.894  66.247  0.00  0.00    +0.250 A 
BRANCH  16  17
ATOM     17  O   LIG    1       53.128  65.451  65.074  0.00  0.00    -0.460 OA
ATOM     18  H   LIG    1       52.386  65.696  64.502  0.00  0.00    +0.410 HD
ENDBRANCH  16  17
ENDBRANCH   3   5
BRANCH   1  19
ATOM     19  C   LIG    1       56.122  61.443  65.495  0.00  0.00    +0.270 C 
BRANCH  19  20
ATOM     20  C   LIG    1       55.691  60.755  64.198  0.00  0.00    +0.270 C 
BRANCH  20  23
ATOM     21  O   LIG    1       55.426  62.734  62.385  0.00  0.00    -0.510 OA
ATOM     22  C   LIG    1       56.438  62.064  62.284  0.00  0.00    +0.610 C 
ATOM     23  N   LIG    1       56.664  61.050  63.142  0.00  0.00    -0.720 N 
ATOM     24  H   LIG    1       57.469  60.517  63.062  0.00  0.00    +0.410 HD
BRANCH  22  25
ATOM     25  C   LIG    1       57.408  62.356  61.224  0.00  0.00    -0.090 A 
ATOM     26  C   LIG    1       57.231  62.126  59.889  0.00  0.00    +0.050 A 
ATOM     27  C   LIG    1       58.403  62.553  59.247  0.00  0.00    -0.070 A 
ATOM     28  C   LIG    1       59.234  63.019  60.206  0.00  0.00    +0.210 A 
ATOM     29  O   LIG    1       58.628  62.903  61.395  0.00  0.00    -0.170 OA
ENDBRANCH  22  25
ENDBRANCH  20  23
ENDBRANCH  19  20
ENDBRANCH   1  19
TORSDOF 6
ENDMDL
MODEL 4
REMARK VINA RESULT:      -9.6      4.388      6.547
REMARK                            x       y       z     vdW  Elec       q    Type
REMARK                         _______ _______ _______ _____ _____    ______ ____
ROOT
ATOM      1  N   LIG    1       53.681  64.342  65.731  0.00  0.00    -0.720 N 
ATOM      2  H   LIG    1       53.622  64.861  64.913  0.00  0.00    +0.400 HD
ATOM      3  C   LIG    1       52.751  64.496  66.695  0.00  0.00    +0.570 C 
ATOM      4  O   LIG    1       52.825  63.845  67.719  0.00  0.00    -0.510 OA
ENDROOT
BRANCH   3   5
ATOM      5  C   LIG    1       51.647  65.452  66.506  0.00  0.00    -0.220 A 
ATOM      6  C   LIG    1       51.031  66.055  67.615  0.00  0.00    +0.350 A 
ATOM      7  N   LIG    1       50.049  66.908  67.475  0.00  0.00    -0.460 NA
ATOM      8  C   LIG    1       49.576  67.253  66.270  0.00  0.00    +0.120 A 
ATOM      9  C   LIG    1       48.519  68.174  66.149  0.00  0.00    +0.160 A 
ATOM     10  C   LIG    1       48.054  68.512  64.913  0.00  0.00    +0.000 A 
ATOM     11  C   LIG    1       48.609  67.959  63.760  0.00  0.00    +0.130 A 
ATOM     12  C   LIG    1       49.635  67.063  63.840  0.00  0.00    +0.030 A 
ATOM     13  F   LIG    1       48.126  68.314  62.550  0.00  0.00    -0.120 F 
ATOM     14  F   LIG    1       47.968  68.721  67.254  0.00  0.00    -0.110 F 
ATOM     15  C   LIG    1       50.137  66.694  65.097  0.00  0.00    -0.090 A 
ATOM     16  C   LIG    1       51.204  65.774  65.217  0.00  0.00    +0.250 A 
BRANCH  16  17
ATOM     17  O   LIG    1       51.773  65.217  64.124  0.00  0.00    -0.460 OA
ATOM     18  H   LIG    1       51.944  65.845  63.407  0.00  0.00    +0.410 HD
ENDBRANCH  16  17
ENDBRANCH   3   5
BRANCH   1  19
ATOM     19  C   LIG    1       54.780  63.391  65.917  0.00  0.00    +0.270 C 
BRANCH  19  20
ATOM     20  C   LIG    1       54.669  62.273  64.879  0.00  0.00    +0.270 C 
BRANCH  20  23
ATOM     21  O   LIG    1       52.323  61.026  65.342  0.00  0.00    -0.510 OA
ATOM     22  C   LIG    1       52.329  61.793  64.397  0.00  0.00    +0.610 C 
ATOM     23  N   LIG    1       53.453  62.466  64.082  0.00  0.00    -0.720 N 
ATOM     24  H   LIG    1       53.458  63.078  63.331  0.00  0.00    +0.410 HD
BRANCH  22  25
ATOM     25  C   LIG    1       51.115  61.981  63.597  0.00  0.00    -0.090 A 
ATOM     26  C   LIG    1       50.576  61.073  62.731  0.00  0.00    +0.050 A 
ATOM     27  C   LIG    1       49.426  61.667  62.188  0.00  0.00    -0.070 A 
ATOM     28  C   LIG    1       49.315  62.896  62.739  0.00  0.00    +0.210 A 
ATOM     29  O   LIG    1       50.331  63.079  63.591  0.00  0.00    -0.170 OA
ENDBRANCH  22  25
ENDBRANCH  20  23
ENDBRANCH  19  20
ENDBRANCH   1  19
TORSDOF 6
ENDMDL
MODEL 5
REMARK VINA RESULT:      -9.6      5.970      9.632
REMARK                            x       y       z     vdW  Elec       q    Type
REMARK                         _______ _______ _______ _____ _____    ______ ____
ROOT
ATOM      1  N   LIG    1       47.104  67.921  65.986  0.00  0.00    -0.720 N 
ATOM      2  H   LIG    1       46.775  67.068  66.308  0.00  0.00    +0.400 HD
ATOM      3  C   LIG    1       48.424  68.193  66.024  0.00  0.00    +0.570 C 
ATOM      4  O   LIG    1       48.836  69.263  65.620  0.00  0.00    -0.510 OA
ENDROOT
BRANCH   3   5
ATOM      5  C   LIG    1       49.365  67.192  66.556  0.00  0.00    -0.220 A 
ATOM      6  C   LIG    1       49.280  66.778  67.895  0.00  0.00    +0.350 A 
ATOM      7  N   LIG    1       50.103  65.891  68.393  0.00  0.00    -0.460 NA
ATOM      8  C   LIG    1       51.071  65.329  67.656  0.00  0.00    +0.120 A 
ATOM      9  C   LIG    1       51.941  64.377  68.216  0.00  0.00    +0.160 A 
ATOM     10  C   LIG    1       52.919  63.818  67.448  0.00  0.00    +0.000 A 
ATOM     11  C   LIG    1       53.073  64.175  66.110  0.00  0.00    +0.130 A 
ATOM     12  C   LIG    1       52.246  65.095  65.533  0.00  0.00    +0.030 A 
ATOM     13  F   LIG    1       54.052  63.604  65.374  0.00  0.00    -0.120 F 
ATOM     14  F   LIG    1       51.809  64.018  69.511  0.00  0.00    -0.110 F 
ATOM     15  C   LIG    1       51.230  65.689  66.296  0.00  0.00    -0.090 A 
ATOM     16  C   LIG    1       50.351  66.641  65.729  0.00  0.00    +0.250 A 
BRANCH  16  17
ATOM     17  O   LIG    1       50.464  67.011  64.434  0.00  0.00    -0.460 OA
ATOM     18  H   LIG    1       51.376  67.040  64.111  0.00  0.00    +0.410 HD
ENDBRANCH  16  17
ENDBRANCH   3   5
BRANCH   1  19
ATOM     19  C   LIG    1       46.167  68.916  65.457  0.00  0.00    +0.270 C 
BRANCH  19  20
ATOM     20  C   LIG    1       45.729  68.506  64.049  0.00  0.00    +0.270 C 
BRANCH  20  23
ATOM     21  O   LIG    1       47.613  68.188  62.146  0.00  0.00    -0.510 OA
ATOM     22  C   LIG    1       47.284  67.173  62.731  0.00  0.00    +0.610 C 
ATOM     23  N   LIG    1       46.349  67.225  63.699  0.00  0.00    -0.720 N 
ATOM     24  H   LIG    1       46.088  66.416  64.165  0.00  0.00    +0.410 HD
BRANCH  22  25
ATOM     25  C   LIG    1       47.901  65.890  62.376  0.00  0.00    -0.090 A 
ATOM     26  C   LIG    1       47.454  65.023  61.420  0.00  0.00    +0.050 A 
ATOM     27  C   LIG    1       48.340  63.934  61.418  0.00  0.00    -0.070 A 
ATOM     28  C   LIG    1       49.276  64.181  62.362  0.00  0.00    +0.210 A 
ATOM     29  O   LIG    1       49.010  65.363  62.932  0.00  0.00    -0.170 OA
ENDBRANCH  22  25
ENDBRANCH  20  23
ENDBRANCH  19  20
ENDBRANCH   1  19
TORSDOF 6
ENDMDL
MODEL 6
REMARK VINA RESULT:      -9.4      4.804      7.464
REMARK                            x       y       z     vdW  Elec       q    Type
REMARK                         _______ _______ _______ _____ _____    ______ ____
ROOT
ATOM      1  N   LIG    1       53.174  63.199  64.542  0.00  0.00    -0.720 N 
ATOM      2  H   LIG    1       53.193  64.053  64.082  0.00  0.00    +0.400 HD
ATOM      3  C   LIG    1       52.071  62.427  64.485  0.00  0.00    +0.570 C 
ATOM      4  O   LIG    1       52.048  61.356  65.062  0.00  0.00    -0.510 OA
ENDROOT
BRANCH   3   5
ATOM      5  C   LIG    1       50.893  62.882  63.727  0.00  0.00    -0.220 A 
ATOM      6  C   LIG    1       50.122  61.966  62.993  0.00  0.00    +0.350 A 
ATOM      7  N   LIG    1       49.071  62.344  62.312  0.00  0.00    -0.460 NA
ATOM      8  C   LIG    1       48.672  63.622  62.275  0.00  0.00    +0.120 A 
ATOM      9  C   LIG    1       47.537  64.000  61.534  0.00  0.00    +0.160 A 
ATOM     10  C   LIG    1       47.148  65.307  61.512  0.00  0.00    +0.000 A 
ATOM     11  C   LIG    1       47.858  66.280  62.212  0.00  0.00    +0.130 A 
ATOM     12  C   LIG    1       48.963  65.949  62.941  0.00  0.00    +0.030 A 
ATOM     13  F   LIG    1       47.447  67.566  62.169  0.00  0.00    -0.120 F 
ATOM     14  F   LIG    1       46.836  63.072  60.849  0.00  0.00    -0.110 F 
ATOM     15  C   LIG    1       49.390  64.614  62.986  0.00  0.00    -0.090 A 
ATOM     16  C   LIG    1       50.527  64.234  63.736  0.00  0.00    +0.250 A 
BRANCH  16  17
ATOM     17  O   LIG    1       51.241  65.146  64.433  0.00  0.00    -0.460 OA
ATOM     18  H   LIG    1       52.184  64.938  64.502  0.00  0.00    +0.410 HD
ENDBRANCH  16  17
ENDBRANCH   3   5
BRANCH   1  19
ATOM     19  C   LIG    1       54.347  62.747  65.296  0.00  0.00    +0.270 C 
BRANCH  19  20
ATOM     20  C   LIG    1       54.370  63.434  66.662  0.00  0.00    +0.270 C 
BRANCH  20  23
ATOM     21  O   LIG    1       52.380  63.238  68.472  0.00  0.00    -0.510 OA
ATOM     22  C   LIG    1       52.296  64.177  67.703  0.00  0.00    +0.610 C 
ATOM     23  N   LIG    1       53.241  64.363  66.761  0.00  0.00    -0.720 N 
ATOM     24  H   LIG    1       53.174  65.112  66.149  0.00  0.00    +0.410 HD
BRANCH  22  25
ATOM     25  C   LIG    1       51.163  65.103  67.798  0.00  0.00    -0.090 A 
ATOM     26  C   LIG    1       50.301  65.212  68.852  0.00  0.00    +0.050 A 
ATOM     27  C   LIG    1       49.379  66.215  68.518  0.00  0.00    -0.070 A 
ATOM     28  C   LIG    1       49.713  66.669  67.289  0.00  0.00    +0.210 A 
ATOM     29  O   LIG    1       50.792  66.000  66.862  0.00  0.00    -0.170 OA
ENDBRANCH  22  25
ENDBRANCH  20  23
ENDBRANCH  19  20
ENDBRANCH   1  19
TORSDOF 6
ENDMDL
####
 nsp16_rec.pdbqt&&&&ZINC000981704562.pdbqt
MODEL 1
REMARK VINA RESULT:     -11.9      0.000      0.000
REMARK                            x       y       z     vdW  Elec       q    Type
REMARK                         _______ _______ _______ _____ _____    ______ ____
ROOT
ATOM      1  C   LIG    1       55.409  63.115  65.566  0.00  0.00    +0.240 C 
ATOM      2  C   LIG    1       55.117  62.231  64.328  0.00  0.00    +0.010 C 
ATOM      3  C   LIG    1       56.498  62.030  63.671  0.00  0.00    +0.020 C 
ATOM      4  C   LIG    1       57.546  62.238  64.779  0.00  0.00    -0.010 C 
ATOM      5  C   LIG    1       56.765  62.563  66.072  0.00  0.00    +0.040 C 
ENDROOT
BRANCH   1   8
ATOM      6  O   LIG    1       53.526  64.952  66.152  0.00  0.00    -0.530 OA
ATOM      7  C   LIG    1       53.471  63.928  66.799  0.00  0.00    +0.520 C 
ATOM      8  N   LIG    1       54.368  62.945  66.583  0.00  0.00    -0.730 N 
ATOM      9  H   LIG    1       54.324  62.126  67.100  0.00  0.00    +0.400 HD
BRANCH   7  10
ATOM     10  C   LIG    1       52.397  63.751  67.840  0.00  0.00    +0.120 C 
BRANCH  10  11
ATOM     11  C   LIG    1       51.366  64.841  67.689  0.00  0.00    -0.110 A 
ATOM     12  C   LIG    1       51.243  65.512  66.487  0.00  0.00    +0.090 A 
ATOM     13  C   LIG    1       50.299  66.511  66.345  0.00  0.00    -0.010 A 
ATOM     14  C   LIG    1       49.474  66.841  67.408  0.00  0.00    +0.130 A 
ATOM     15  C   LIG    1       49.596  66.169  68.612  0.00  0.00    -0.040 A 
ATOM     16  F   LIG    1       48.551  67.817  67.269  0.00  0.00    -0.130 F 
ATOM     17  C   LIG    1       50.539  65.165  68.751  0.00  0.00    +0.150 A 
ATOM     18  F   LIG    1       50.660  64.509  69.925  0.00  0.00    -0.130 F 
ENDBRANCH  10  11
ENDBRANCH   7  10
ENDBRANCH   1   8
BRANCH   4  19
ATOM     19  C   LIG    1       58.371  60.963  64.967  0.00  0.00    +0.290 C 
BRANCH  19  20
ATOM     20  N   LIG    1       58.915  60.930  66.327  0.00  0.00    -0.730 N 
ATOM     21  H   LIG    1       58.382  61.254  67.070  0.00  0.00    +0.400 HD
ATOM     22  C   LIG    1       60.155  60.450  66.545  0.00  0.00    +0.600 C 
ATOM     23  O   LIG    1       60.822  60.044  65.612  0.00  0.00    -0.510 OA
BRANCH  22  24
ATOM     24  C   LIG    1       60.702  60.417  67.911  0.00  0.00    -0.070 A 
ATOM     25  C   LIG    1       61.410  59.400  68.496  0.00  0.00    +0.250 A 
ATOM     26  N   LIG    1       61.700  59.805  69.732  0.00  0.00    -0.270 NA
ATOM     27  N   LIG    1       61.216  60.982  69.920  0.00  0.00    -0.040 NA
ATOM     28  N   LIG    1       60.613  61.399  68.863  0.00  0.00    -0.380 N 
ATOM     29  H   LIG    1       60.169  62.256  68.760  0.00  0.00    +0.450 HD
ENDBRANCH  22  24
ENDBRANCH  19  20
ENDBRANCH   4  19
TORSDOF 6
ENDMDL
MODEL 2
REMARK VINA RESULT:     -10.7      1.469      1.935
REMARK                            x       y       z     vdW  Elec       q    Type
REMARK                         _______ _______ _______ _____ _____    ______ ____
ROOT
ATOM      1  C   LIG    1       55.805  63.003  64.660  0.00  0.00    +0.240 C 
ATOM      2  C   LIG    1       56.213  62.616  63.216  0.00  0.00    +0.010 C 
ATOM      3  C   LIG    1       57.733  62.369  63.306  0.00  0.00    +0.020 C 
ATOM      4  C   LIG    1       58.037  62.023  64.774  0.00  0.00    -0.010 C 
ATOM      5  C   LIG    1       56.689  62.076  65.529  0.00  0.00    +0.040 C 
ENDROOT
BRANCH   1   8
ATOM      6  O   LIG    1       54.195  64.481  66.237  0.00  0.00    -0.530 OA
ATOM      7  C   LIG    1       53.665  63.532  65.699  0.00  0.00    +0.520 C 
ATOM      8  N   LIG    1       54.385  62.730  64.889  0.00  0.00    -0.730 N 
ATOM      9  H   LIG    1       53.961  61.971  64.458  0.00  0.00    +0.400 HD
BRANCH   7  10
ATOM     10  C   LIG    1       52.203  63.254  65.930  0.00  0.00    +0.120 C 
BRANCH  10  11
ATOM     11  C   LIG    1       51.447  64.557  65.987  0.00  0.00    -0.110 A 
ATOM     12  C   LIG    1       51.116  65.110  67.209  0.00  0.00    +0.090 A 
ATOM     13  C   LIG    1       50.423  66.305  67.264  0.00  0.00    -0.010 A 
ATOM     14  C   LIG    1       50.060  66.950  66.093  0.00  0.00    +0.130 A 
ATOM     15  C   LIG    1       50.391  66.396  64.868  0.00  0.00    -0.040 A 
ATOM     16  F   LIG    1       49.383  68.117  66.146  0.00  0.00    -0.130 F 
ATOM     17  C   LIG    1       51.089  65.202  64.815  0.00  0.00    +0.150 A 
ATOM     18  F   LIG    1       51.412  64.661  63.620  0.00  0.00    -0.130 F 
ENDBRANCH  10  11
ENDBRANCH   7  10
ENDBRANCH   1   8
BRANCH   4  19
ATOM     19  C   LIG    1       58.640  60.620  64.869  0.00  0.00    +0.290 C 
BRANCH  19  20
ATOM     20  N   LIG    1       59.108  60.381  66.236  0.00  0.00    -0.730 N 
ATOM     21  H   LIG    1       58.532  59.931  66.874  0.00  0.00    +0.400 HD
ATOM     22  C   LIG    1       60.338  60.786  66.607  0.00  0.00    +0.600 C 
ATOM     23  O   LIG    1       61.060  61.350  65.806  0.00  0.00    -0.510 OA
BRANCH  22  24
ATOM     24  C   LIG    1       60.809  60.547  67.981  0.00  0.00    -0.070 A 
ATOM     25  C   LIG    1       61.443  59.429  68.456  0.00  0.00    +0.250 A 
ATOM     26  N   LIG    1       61.682  59.652  69.749  0.00  0.00    -0.270 NA
ATOM     27  N   LIG    1       61.236  60.815  70.071  0.00  0.00    -0.040 NA
ATOM     28  N   LIG    1       60.709  61.397  69.051  0.00  0.00    -0.380 N 
ATOM     29  H   LIG    1       60.305  62.279  69.043  0.00  0.00    +0.450 HD
ENDBRANCH  22  24
ENDBRANCH  19  20
ENDBRANCH   4  19
TORSDOF 6
ENDMDL
MODEL 3
REMARK VINA RESULT:     -10.6      1.295      1.574
REMARK                            x       y       z     vdW  Elec       q    Type
REMARK                         _______ _______ _______ _____ _____    ______ ____
ROOT
ATOM      1  C   LIG    1       55.982  63.013  64.553  0.00  0.00    +0.240 C 
ATOM      2  C   LIG    1       56.426  62.632  63.119  0.00  0.00    +0.010 C 
ATOM      3  C   LIG    1       57.939  62.360  63.250  0.00  0.00    +0.020 C 
ATOM      4  C   LIG    1       58.194  61.998  64.724  0.00  0.00    -0.010 C 
ATOM      5  C   LIG    1       56.826  62.065  65.440  0.00  0.00    +0.040 C 
ENDROOT
BRANCH   1   8
ATOM      6  O   LIG    1       54.423  64.274  66.354  0.00  0.00    -0.530 OA
ATOM      7  C   LIG    1       53.860  63.446  65.670  0.00  0.00    +0.520 C 
ATOM      8  N   LIG    1       54.551  62.760  64.738  0.00  0.00    -0.730 N 
ATOM      9  H   LIG    1       54.101  62.098  64.190  0.00  0.00    +0.400 HD
BRANCH   7  10
ATOM     10  C   LIG    1       52.387  63.190  65.856  0.00  0.00    +0.120 C 
BRANCH  10  11
ATOM     11  C   LIG    1       51.620  64.464  65.611  0.00  0.00    -0.110 A 
ATOM     12  C   LIG    1       51.312  64.846  64.319  0.00  0.00    +0.090 A 
ATOM     13  C   LIG    1       50.609  66.014  64.091  0.00  0.00    -0.010 A 
ATOM     14  C   LIG    1       50.212  66.803  65.158  0.00  0.00    +0.130 A 
ATOM     15  C   LIG    1       50.520  66.421  66.453  0.00  0.00    -0.040 A 
ATOM     16  F   LIG    1       49.524  67.944  64.936  0.00  0.00    -0.130 F 
ATOM     17  C   LIG    1       51.221  65.249  66.679  0.00  0.00    +0.150 A 
ATOM     18  F   LIG    1       51.523  64.876  67.941  0.00  0.00    -0.130 F 
ENDBRANCH  10  11
ENDBRANCH   7  10
ENDBRANCH   1   8
BRANCH   4  19
ATOM     19  C   LIG    1       58.772  60.585  64.824  0.00  0.00    +0.290 C 
BRANCH  19  20
ATOM     20  N   LIG    1       59.209  60.332  66.200  0.00  0.00    -0.730 N 
ATOM     21  H   LIG    1       58.639  59.834  66.806  0.00  0.00    +0.400 HD
ATOM     22  C   LIG    1       60.403  60.793  66.622  0.00  0.00    +0.600 C 
ATOM     23  O   LIG    1       61.118  61.417  65.861  0.00  0.00    -0.510 OA
BRANCH  22  24
ATOM     24  C   LIG    1       60.842  60.540  68.004  0.00  0.00    -0.070 A 
ATOM     25  C   LIG    1       61.471  59.420  68.482  0.00  0.00    +0.250 A 
ATOM     26  N   LIG    1       61.678  59.629  69.782  0.00  0.00    -0.270 NA
ATOM     27  N   LIG    1       61.218  60.786  70.106  0.00  0.00    -0.040 NA
ATOM     28  N   LIG    1       60.711  61.377  69.081  0.00  0.00    -0.380 N 
ATOM     29  H   LIG    1       60.303  62.257  69.074  0.00  0.00    +0.450 HD
ENDBRANCH  22  24
ENDBRANCH  19  20
ENDBRANCH   4  19
TORSDOF 6
ENDMDL
MODEL 4
REMARK VINA RESULT:      -9.7      1.622      2.082
REMARK                            x       y       z     vdW  Elec       q    Type
REMARK                         _______ _______ _______ _____ _____    ______ ____
ROOT
ATOM      1  C   LIG    1       54.367  61.629  65.060  0.00  0.00    +0.240 C 
ATOM      2  C   LIG    1       54.416  60.126  65.431  0.00  0.00    +0.010 C 
ATOM      3  C   LIG    1       55.122  59.462  64.231  0.00  0.00    +0.020 C 
ATOM      4  C   LIG    1       55.959  60.560  63.551  0.00  0.00    -0.010 C 
ATOM      5  C   LIG    1       55.730  61.856  64.360  0.00  0.00    +0.040 C 
ENDROOT
BRANCH   1   8
ATOM      6  O   LIG    1       52.073  62.714  65.969  0.00  0.00    -0.530 OA
ATOM      7  C   LIG    1       53.060  62.954  66.633  0.00  0.00    +0.520 C 
ATOM      8  N   LIG    1       54.258  62.457  66.263  0.00  0.00    -0.730 N 
ATOM      9  H   LIG    1       55.047  62.649  66.794  0.00  0.00    +0.400 HD
BRANCH   7  10
ATOM     10  C   LIG    1       52.946  63.801  67.873  0.00  0.00    +0.120 C 
BRANCH  10  11
ATOM     11  C   LIG    1       51.813  64.782  67.709  0.00  0.00    -0.110 A 
ATOM     12  C   LIG    1       50.743  64.752  68.583  0.00  0.00    +0.090 A 
ATOM     13  C   LIG    1       49.702  65.650  68.435  0.00  0.00    -0.010 A 
ATOM     14  C   LIG    1       49.732  66.582  67.411  0.00  0.00    +0.130 A 
ATOM     15  C   LIG    1       50.804  66.613  66.535  0.00  0.00    -0.040 A 
ATOM     16  F   LIG    1       48.716  67.460  67.266  0.00  0.00    -0.130 F 
ATOM     17  C   LIG    1       51.847  65.715  66.687  0.00  0.00    +0.150 A 
ATOM     18  F   LIG    1       52.893  65.744  65.833  0.00  0.00    -0.130 F 
ENDBRANCH  10  11
ENDBRANCH   7  10
ENDBRANCH   1   8
BRANCH   4  19
ATOM     19  C   LIG    1       57.441  60.179  63.573  0.00  0.00    +0.290 C 
BRANCH  19  20
ATOM     20  N   LIG    1       57.970  60.357  64.928  0.00  0.00    -0.730 N 
ATOM     21  H   LIG    1       57.362  60.416  65.682  0.00  0.00    +0.400 HD
ATOM     22  C   LIG    1       59.300  60.439  65.126  0.00  0.00    +0.600 C 
ATOM     23  O   LIG    1       60.061  60.365  64.180  0.00  0.00    -0.510 OA
BRANCH  22  24
ATOM     24  C   LIG    1       59.832  60.618  66.487  0.00  0.00    -0.070 A 
ATOM     25  C   LIG    1       60.294  59.643  67.331  0.00  0.00    +0.250 A 
ATOM     26  N   LIG    1       60.674  60.261  68.449  0.00  0.00    -0.270 NA
ATOM     27  N   LIG    1       60.471  61.525  68.328  0.00  0.00    -0.040 NA
ATOM     28  N   LIG    1       59.973  61.796  67.173  0.00  0.00    -0.380 N 
ATOM     29  H   LIG    1       59.733  62.679  66.847  0.00  0.00    +0.450 HD
ENDBRANCH  22  24
ENDBRANCH  19  20
ENDBRANCH   4  19
TORSDOF 6
ENDMDL
MODEL 5
REMARK VINA RESULT:      -9.5      4.928      6.675
REMARK                            x       y       z     vdW  Elec       q    Type
REMARK                         _______ _______ _______ _____ _____    ______ ____
ROOT
ATOM      1  C   LIG    1       53.086  61.986  65.100  0.00  0.00    +0.240 C 
ATOM      2  C   LIG    1       52.031  61.348  64.161  0.00  0.00    +0.010 C 
ATOM      3  C   LIG    1       52.849  60.393  63.267  0.00  0.00    +0.020 C 
ATOM      4  C   LIG    1       54.129  60.047  64.048  0.00  0.00    -0.010 C 
ATOM      5  C   LIG    1       54.047  60.808  65.391  0.00  0.00    +0.040 C 
ENDROOT
BRANCH   1   8
ATOM      6  O   LIG    1       54.084  63.937  66.668  0.00  0.00    -0.530 OA
ATOM      7  C   LIG    1       53.042  63.446  67.050  0.00  0.00    +0.520 C 
ATOM      8  N   LIG    1       52.460  62.462  66.336  0.00  0.00    -0.730 N 
ATOM      9  H   LIG    1       51.627  62.070  66.640  0.00  0.00    +0.400 HD
BRANCH   7  10
ATOM     10  C   LIG    1       52.396  63.940  68.318  0.00  0.00    +0.120 C 
BRANCH  10  11
ATOM     11  C   LIG    1       51.351  64.973  67.980  0.00  0.00    -0.110 A 
ATOM     12  C   LIG    1       51.450  65.696  66.807  0.00  0.00    +0.090 A 
ATOM     13  C   LIG    1       50.493  66.644  66.494  0.00  0.00    -0.010 A 
ATOM     14  C   LIG    1       49.434  66.869  67.357  0.00  0.00    +0.130 A 
ATOM     15  C   LIG    1       49.334  66.145  68.533  0.00  0.00    -0.040 A 
ATOM     16  F   LIG    1       48.499  67.795  67.052  0.00  0.00    -0.130 F 
ATOM     17  C   LIG    1       50.291  65.194  68.843  0.00  0.00    +0.150 A 
ATOM     18  F   LIG    1       50.195  64.487  69.989  0.00  0.00    -0.130 F 
ENDBRANCH  10  11
ENDBRANCH   7  10
ENDBRANCH   1   8
BRANCH   4  19
ATOM     19  C   LIG    1       54.198  58.539  64.299  0.00  0.00    +0.290 C 
BRANCH  19  20
ATOM     20  N   LIG    1       53.626  57.827  63.155  0.00  0.00    -0.730 N 
ATOM     21  H   LIG    1       53.725  58.189  62.260  0.00  0.00    +0.400 HD
ATOM     22  C   LIG    1       52.962  56.669  63.345  0.00  0.00    +0.600 C 
ATOM     23  O   LIG    1       52.839  56.217  64.467  0.00  0.00    -0.510 OA
BRANCH  22  24
ATOM     24  C   LIG    1       52.387  55.954  62.194  0.00  0.00    -0.070 A 
ATOM     25  C   LIG    1       51.211  55.252  62.160  0.00  0.00    +0.250 A 
ATOM     26  N   LIG    1       51.092  54.776  60.920  0.00  0.00    -0.270 NA
ATOM     27  N   LIG    1       52.108  55.143  60.223  0.00  0.00    -0.040 NA
ATOM     28  N   LIG    1       52.913  55.854  60.933  0.00  0.00    -0.380 N 
ATOM     29  H   LIG    1       53.747  56.245  60.630  0.00  0.00    +0.450 HD
ENDBRANCH  22  24
ENDBRANCH  19  20
ENDBRANCH   4  19
TORSDOF 6
ENDMDL
MODEL 6
REMARK VINA RESULT:      -9.4      2.764      3.053
REMARK                            x       y       z     vdW  Elec       q    Type
REMARK                         _______ _______ _______ _____ _____    ______ ____
ROOT
ATOM      1  C   LIG    1       54.196  62.125  64.949  0.00  0.00    +0.240 C 
ATOM      2  C   LIG    1       53.830  60.736  64.368  0.00  0.00    +0.010 C 
ATOM      3  C   LIG    1       55.016  60.386  63.445  0.00  0.00    +0.020 C 
ATOM      4  C   LIG    1       56.222  61.198  63.952  0.00  0.00    -0.010 C 
ATOM      5  C   LIG    1       55.726  62.017  65.165  0.00  0.00    +0.040 C 
ENDROOT
BRANCH   1   8
ATOM      6  O   LIG    1       53.818  64.546  66.071  0.00  0.00    -0.530 OA
ATOM      7  C   LIG    1       53.371  63.608  66.697  0.00  0.00    +0.520 C 
ATOM      8  N   LIG    1       53.508  62.354  66.221  0.00  0.00    -0.730 N 
ATOM      9  H   LIG    1       53.150  61.604  66.721  0.00  0.00    +0.400 HD
BRANCH   7  10
ATOM     10  C   LIG    1       52.658  63.844  68.002  0.00  0.00    +0.120 C 
BRANCH  10  11
ATOM     11  C   LIG    1       51.561  64.859  67.799  0.00  0.00    -0.110 A 
ATOM     12  C   LIG    1       51.498  65.579  66.622  0.00  0.00    +0.090 A 
ATOM     13  C   LIG    1       50.493  66.510  66.433  0.00  0.00    -0.010 A 
ATOM     14  C   LIG    1       49.549  66.722  67.424  0.00  0.00    +0.130 A 
ATOM     15  C   LIG    1       49.612  66.000  68.604  0.00  0.00    -0.040 A 
ATOM     16  F   LIG    1       48.568  67.631  67.239  0.00  0.00    -0.130 F 
ATOM     17  C   LIG    1       50.616  65.065  68.790  0.00  0.00    +0.150 A 
ATOM     18  F   LIG    1       50.678  64.360  69.940  0.00  0.00    -0.130 F 
ENDBRANCH  10  11
ENDBRANCH   7  10
ENDBRANCH   1   8
BRANCH   4  19
ATOM     19  C   LIG    1       57.348  60.253  64.377  0.00  0.00    +0.290 C 
BRANCH  19  20
ATOM     20  N   LIG    1       58.633  60.949  64.274  0.00  0.00    -0.730 N 
ATOM     21  H   LIG    1       58.869  61.629  64.925  0.00  0.00    +0.400 HD
ATOM     22  C   LIG    1       59.486  60.644  63.277  0.00  0.00    +0.600 C 
ATOM     23  O   LIG    1       59.189  59.790  62.463  0.00  0.00    -0.510 OA
BRANCH  22  24
ATOM     24  C   LIG    1       60.777  61.343  63.174  0.00  0.00    -0.070 A 
ATOM     25  C   LIG    1       61.764  61.127  62.247  0.00  0.00    +0.250 A 
ATOM     26  N   LIG    1       62.744  61.984  62.535  0.00  0.00    -0.270 NA
ATOM     27  N   LIG    1       62.411  62.686  63.560  0.00  0.00    -0.040 NA
ATOM     28  N   LIG    1       61.242  62.348  63.980  0.00  0.00    -0.380 N 
ATOM     29  H   LIG    1       60.775  62.734  64.738  0.00  0.00    +0.450 HD
ENDBRANCH  22  24
ENDBRANCH  19  20
ENDBRANCH   4  19
TORSDOF 6
ENDMDL
MODEL 7
REMARK VINA RESULT:      -9.1      3.724      4.704
REMARK                            x       y       z     vdW  Elec       q    Type
REMARK                         _______ _______ _______ _____ _____    ______ ____
ROOT
ATOM      1  C   LIG    1       53.652  61.836  63.913  0.00  0.00    +0.240 C 
ATOM      2  C   LIG    1       53.656  60.803  65.068  0.00  0.00    +0.010 C 
ATOM      3  C   LIG    1       54.490  59.626  64.520  0.00  0.00    +0.020 C 
ATOM      4  C   LIG    1       55.399  60.205  63.421  0.00  0.00    -0.010 C 
ATOM      5  C   LIG    1       55.084  61.715  63.336  0.00  0.00    +0.040 C 
ENDROOT
BRANCH   1   8
ATOM      6  O   LIG    1       51.223  62.833  64.523  0.00  0.00    -0.530 OA
ATOM      7  C   LIG    1       52.154  63.590  64.701  0.00  0.00    +0.520 C 
ATOM      8  N   LIG    1       53.411  63.187  64.426  0.00  0.00    -0.730 N 
ATOM      9  H   LIG    1       54.156  63.792  64.568  0.00  0.00    +0.400 HD
BRANCH   7  10
ATOM     10  C   LIG    1       51.907  64.977  65.234  0.00  0.00    +0.120 C 
BRANCH  10  11
ATOM     11  C   LIG    1       51.550  64.896  66.696  0.00  0.00    -0.110 A 
ATOM     12  C   LIG    1       52.297  64.103  67.546  0.00  0.00    +0.090 A 
ATOM     13  C   LIG    1       51.972  64.028  68.888  0.00  0.00    -0.010 A 
ATOM     14  C   LIG    1       50.898  64.749  69.382  0.00  0.00    +0.130 A 
ATOM     15  C   LIG    1       50.149  65.544  68.531  0.00  0.00    -0.040 A 
ATOM     16  F   LIG    1       50.581  64.676  70.692  0.00  0.00    -0.130 F 
ATOM     17  C   LIG    1       50.478  65.622  67.189  0.00  0.00    +0.150 A 
ATOM     18  F   LIG    1       49.749  66.397  66.358  0.00  0.00    -0.130 F 
ENDBRANCH  10  11
ENDBRANCH   7  10
ENDBRANCH   1   8
BRANCH   4  19
ATOM     19  C   LIG    1       56.868  59.993  63.791  0.00  0.00    +0.290 C 
BRANCH  19  20
ATOM     20  N   LIG    1       57.440  58.949  62.937  0.00  0.00    -0.730 N 
ATOM     21  H   LIG    1       56.856  58.373  62.418  0.00  0.00    +0.400 HD
ATOM     22  C   LIG    1       58.777  58.789  62.872  0.00  0.00    +0.600 C 
ATOM     23  O   LIG    1       59.508  59.511  63.524  0.00  0.00    -0.510 OA
BRANCH  22  24
ATOM     24  C   LIG    1       59.351  57.739  62.015  0.00  0.00    -0.070 A 
ATOM     25  C   LIG    1       59.798  56.504  62.404  0.00  0.00    +0.250 A 
ATOM     26  N   LIG    1       60.231  55.895  61.300  0.00  0.00    -0.270 NA
ATOM     27  N   LIG    1       60.074  56.677  60.291  0.00  0.00    -0.040 NA
ATOM     28  N   LIG    1       59.548  57.792  60.660  0.00  0.00    -0.380 N 
ATOM     29  H   LIG    1       59.333  58.541  60.081  0.00  0.00    +0.450 HD
ENDBRANCH  22  24
ENDBRANCH  19  20
ENDBRANCH   4  19
TORSDOF 6
ENDMDL
MODEL 8
REMARK VINA RESULT:      -9.0      4.458      9.766
REMARK                            x       y       z     vdW  Elec       q    Type
REMARK                         _______ _______ _______ _____ _____    ______ ____
ROOT
ATOM      1  C   LIG    1       56.716  61.839  64.907  0.00  0.00    +0.240 C 
ATOM      2  C   LIG    1       56.640  62.894  66.039  0.00  0.00    +0.010 C 
ATOM      3  C   LIG    1       55.265  63.565  65.840  0.00  0.00    +0.020 C 
ATOM      4  C   LIG    1       54.389  62.555  65.077  0.00  0.00    -0.010 C 
ATOM      5  C   LIG    1       55.264  61.305  64.835  0.00  0.00    +0.040 C 
ENDROOT
BRANCH   1   8
ATOM      6  O   LIG    1       59.331  61.804  64.258  0.00  0.00    -0.530 OA
ATOM      7  C   LIG    1       58.940  60.843  64.886  0.00  0.00    +0.520 C 
ATOM      8  N   LIG    1       57.647  60.765  65.260  0.00  0.00    -0.730 N 
ATOM      9  H   LIG    1       57.333  59.997  65.764  0.00  0.00    +0.400 HD
BRANCH   7  10
ATOM     10  C   LIG    1       59.899  59.742  65.254  0.00  0.00    +0.120 C 
BRANCH  10  11
ATOM     11  C   LIG    1       60.409  59.967  66.655  0.00  0.00    -0.110 A 
ATOM     12  C   LIG    1       60.127  61.150  67.310  0.00  0.00    +0.090 A 
ATOM     13  C   LIG    1       60.593  61.359  68.595  0.00  0.00    -0.010 A 
ATOM     14  C   LIG    1       61.343  60.382  69.227  0.00  0.00    +0.130 A 
ATOM     15  C   LIG    1       61.626  59.195  68.571  0.00  0.00    -0.040 A 
ATOM     16  F   LIG    1       61.799  60.585  70.482  0.00  0.00    -0.130 F 
ATOM     17  C   LIG    1       61.155  58.986  67.287  0.00  0.00    +0.150 A 
ATOM     18  F   LIG    1       61.430  57.829  66.646  0.00  0.00    -0.130 F 
ENDBRANCH  10  11
ENDBRANCH   7  10
ENDBRANCH   1   8
BRANCH   4  19
ATOM     19  C   LIG    1       53.163  62.187  65.915  0.00  0.00    +0.290 C 
BRANCH  19  20
ATOM     20  N   LIG    1       52.344  63.382  66.132  0.00  0.00    -0.730 N 
ATOM     21  H   LIG    1       52.026  63.896  65.373  0.00  0.00    +0.400 HD
ATOM     22  C   LIG    1       52.032  63.767  67.385  0.00  0.00    +0.600 C 
ATOM     23  O   LIG    1       52.431  63.121  68.336  0.00  0.00    -0.510 OA
BRANCH  22  24
ATOM     24  C   LIG    1       51.209  64.968  67.603  0.00  0.00    -0.070 A 
ATOM     25  C   LIG    1       51.143  66.081  66.808  0.00  0.00    +0.250 A 
ATOM     26  N   LIG    1       50.274  66.909  67.390  0.00  0.00    -0.270 NA
ATOM     27  N   LIG    1       49.825  66.367  68.466  0.00  0.00    -0.040 NA
ATOM     28  N   LIG    1       50.346  65.204  68.641  0.00  0.00    -0.380 N 
ATOM     29  H   LIG    1       50.165  64.602  69.381  0.00  0.00    +0.450 HD
ENDBRANCH  22  24
ENDBRANCH  19  20
ENDBRANCH   4  19
TORSDOF 6
ENDMDL
MODEL 9
REMARK VINA RESULT:      -9.0      6.128      8.238
REMARK                            x       y       z     vdW  Elec       q    Type
REMARK                         _______ _______ _______ _____ _____    ______ ____
ROOT
ATOM      1  C   LIG    1       47.384  65.739  62.810  0.00  0.00    +0.240 C 
ATOM      2  C   LIG    1       46.225  64.728  62.992  0.00  0.00    +0.010 C 
ATOM      3  C   LIG    1       46.362  63.774  61.787  0.00  0.00    +0.020 C 
ATOM      4  C   LIG    1       47.829  63.851  61.330  0.00  0.00    -0.010 C 
ATOM      5  C   LIG    1       48.534  64.853  62.271  0.00  0.00    +0.040 C 
ENDROOT
BRANCH   1   8
ATOM      6  O   LIG    1       48.948  67.917  63.084  0.00  0.00    -0.530 OA
ATOM      7  C   LIG    1       48.543  67.435  64.121  0.00  0.00    +0.520 C 
ATOM      8  N   LIG    1       47.752  66.343  64.093  0.00  0.00    -0.730 N 
ATOM      9  H   LIG    1       47.427  65.958  64.922  0.00  0.00    +0.400 HD
BRANCH   7  10
ATOM     10  C   LIG    1       48.917  68.060  65.440  0.00  0.00    +0.120 C 
BRANCH  10  11
ATOM     11  C   LIG    1       49.626  67.042  66.295  0.00  0.00    -0.110 A 
ATOM     12  C   LIG    1       49.165  66.769  67.569  0.00  0.00    +0.090 A 
ATOM     13  C   LIG    1       49.814  65.836  68.355  0.00  0.00    -0.010 A 
ATOM     14  C   LIG    1       50.927  65.172  67.867  0.00  0.00    +0.130 A 
ATOM     15  C   LIG    1       51.390  65.444  66.590  0.00  0.00    -0.040 A 
ATOM     16  F   LIG    1       51.561  64.259  68.634  0.00  0.00    -0.130 F 
ATOM     17  C   LIG    1       50.736  66.376  65.803  0.00  0.00    +0.150 A 
ATOM     18  F   LIG    1       51.186  66.643  64.557  0.00  0.00    -0.130 F 
ENDBRANCH  10  11
ENDBRANCH   7  10
ENDBRANCH   1   8
BRANCH   4  19
ATOM     19  C   LIG    1       48.485  62.473  61.439  0.00  0.00    +0.290 C 
BRANCH  19  20
ATOM     20  N   LIG    1       49.697  62.573  62.257  0.00  0.00    -0.730 N 
ATOM     21  H   LIG    1       50.415  63.167  61.988  0.00  0.00    +0.400 HD
ATOM     22  C   LIG    1       49.813  61.839  63.381  0.00  0.00    +0.600 C 
ATOM     23  O   LIG    1       48.912  61.095  63.717  0.00  0.00    -0.510 OA
BRANCH  22  24
ATOM     24  C   LIG    1       51.031  61.939  64.203  0.00  0.00    -0.070 A 
ATOM     25  C   LIG    1       52.004  62.900  64.126  0.00  0.00    +0.250 A 
ATOM     26  N   LIG    1       52.910  62.593  65.055  0.00  0.00    -0.270 NA
ATOM     27  N   LIG    1       52.544  61.525  65.672  0.00  0.00    -0.040 NA
ATOM     28  N   LIG    1       51.425  61.094  65.206  0.00  0.00    -0.380 N 
ATOM     29  H   LIG    1       50.947  60.305  65.508  0.00  0.00    +0.450 HD
ENDBRANCH  22  24
ENDBRANCH  19  20
ENDBRANCH   4  19
TORSDOF 6
ENDMDL
####
 nsp16_rec.pdbqt&&&&ZINC000744272648.pdbqt
MODEL 1
REMARK VINA RESULT:     -11.8      0.000      0.000
REMARK                            x       y       z     vdW  Elec       q    Type
REMARK                         _______ _______ _______ _____ _____    ______ ____
ROOT
ATOM      1  O   LIG    1       55.149  64.027  65.211  0.00  0.00    -0.560 OA
ATOM      2  C   LIG    1       55.303  63.154  66.044  0.00  0.00    +0.710 C 
ATOM      3  N   LIG    1       54.376  62.971  67.006  0.00  0.00    -0.680 N 
ATOM      4  H   LIG    1       54.464  62.233  67.630  0.00  0.00    +0.410 HD
ATOM      5  N   LIG    1       56.400  62.372  66.009  0.00  0.00    -0.740 N 
ATOM      6  H   LIG    1       56.521  61.676  66.673  0.00  0.00    +0.400 HD
ENDROOT
BRANCH   3   7
ATOM      7  C   LIG    1       53.292  63.842  67.105  0.00  0.00    +0.190 A 
ATOM      8  C   LIG    1       53.038  64.748  66.082  0.00  0.00    +0.060 A 
ATOM      9  C   LIG    1       51.965  65.617  66.168  0.00  0.00    +0.130 A 
ATOM     10  C   LIG    1       51.138  65.585  67.282  0.00  0.00    -0.160 A 
ATOM     11  C   LIG    1       49.942  66.343  67.696  0.00  0.00    +0.580 C 
ATOM     12  N   LIG    1       49.539  65.887  68.897  0.00  0.00    -0.680 N 
ATOM     13  H   LIG    1       48.772  66.226  69.383  0.00  0.00    +0.430 HD
ATOM     14  C   LIG    1       50.341  64.900  69.334  0.00  0.00    +0.580 C 
ATOM     15  O   LIG    1       50.221  64.302  70.384  0.00  0.00    -0.460 OA
ATOM     16  O   LIG    1       49.409  67.229  67.060  0.00  0.00    -0.460 OA
ATOM     17  C   LIG    1       51.394  64.667  68.323  0.00  0.00    -0.120 A 
ATOM     18  C   LIG    1       52.465  63.797  68.227  0.00  0.00    +0.080 A 
ENDBRANCH   3   7
BRANCH   5  19
ATOM     19  C   LIG    1       57.410  62.575  64.966  0.00  0.00    +0.360 C 
BRANCH  19  20
ATOM     20  C   LIG    1       58.505  61.551  65.122  0.00  0.00    -0.040 A 
ATOM     21  C   LIG    1       58.944  60.812  64.033  0.00  0.00    -0.010 A 
ATOM     22  C   LIG    1       59.950  59.881  64.209  0.00  0.00    +0.310 A 
ATOM     23  N   LIG    1       60.493  59.690  65.396  0.00  0.00    -0.490 NA
ATOM     24  C   LIG    1       60.101  60.376  66.458  0.00  0.00    +0.350 A 
ATOM     25  C   LIG    1       59.098  61.331  66.352  0.00  0.00    -0.010 A 
BRANCH  24  26
ATOM     26  N   LIG    1       60.706  60.140  67.697  0.00  0.00    -0.410 N 
ATOM     27  C   LIG    1       60.806  61.026  68.738  0.00  0.00    +0.150 A 
ATOM     28  C   LIG    1       61.458  60.391  69.730  0.00  0.00    +0.150 A 
ATOM     29  N   LIG    1       61.752  59.151  69.311  0.00  0.00    -0.470 NA
ATOM     30  C   LIG    1       61.301  58.986  68.098  0.00  0.00    +0.400 A 
ENDBRANCH  24  26
ENDBRANCH  19  20
ENDBRANCH   5  19
TORSDOF 4
ENDMDL
MODEL 2
REMARK VINA RESULT:     -10.6      0.981      1.896
REMARK                            x       y       z     vdW  Elec       q    Type
REMARK                         _______ _______ _______ _____ _____    ______ ____
ROOT
ATOM      1  O   LIG    1       55.236  64.042  65.344  0.00  0.00    -0.560 OA
ATOM      2  C   LIG    1       55.319  63.036  66.022  0.00  0.00    +0.710 C 
ATOM      3  N   LIG    1       54.335  62.727  66.891  0.00  0.00    -0.680 N 
ATOM      4  H   LIG    1       54.368  61.892  67.383  0.00  0.00    +0.410 HD
ATOM      5  N   LIG    1       56.393  62.232  65.908  0.00  0.00    -0.740 N 
ATOM      6  H   LIG    1       56.459  61.429  66.449  0.00  0.00    +0.400 HD
ENDROOT
BRANCH   3   7
ATOM      7  C   LIG    1       53.272  63.608  67.083  0.00  0.00    +0.190 A 
ATOM      8  C   LIG    1       52.647  63.676  68.322  0.00  0.00    +0.060 A 
ATOM      9  C   LIG    1       51.591  64.547  68.527  0.00  0.00    +0.130 A 
ATOM     10  C   LIG    1       51.154  65.357  67.489  0.00  0.00    -0.160 A 
ATOM     11  C   LIG    1       50.090  66.369  67.354  0.00  0.00    +0.580 C 
ATOM     12  N   LIG    1       50.112  66.852  66.098  0.00  0.00    -0.680 N 
ATOM     13  H   LIG    1       49.508  67.531  65.760  0.00  0.00    +0.430 HD
ATOM     14  C   LIG    1       51.082  66.268  65.372  0.00  0.00    +0.580 C 
ATOM     15  O   LIG    1       51.336  66.503  64.208  0.00  0.00    -0.460 OA
ATOM     16  O   LIG    1       49.322  66.712  68.230  0.00  0.00    -0.460 OA
ATOM     17  C   LIG    1       51.787  65.290  66.229  0.00  0.00    -0.120 A 
ATOM     18  C   LIG    1       52.845  64.421  66.034  0.00  0.00    +0.080 A 
ENDBRANCH   3   7
BRANCH   5  19
ATOM     19  C   LIG    1       57.465  62.570  64.968  0.00  0.00    +0.360 C 
BRANCH  19  20
ATOM     20  C   LIG    1       58.589  61.576  65.107  0.00  0.00    -0.040 A 
ATOM     21  C   LIG    1       59.076  60.896  64.000  0.00  0.00    -0.010 A 
ATOM     22  C   LIG    1       60.107  59.991  64.162  0.00  0.00    +0.310 A 
ATOM     23  N   LIG    1       60.630  59.768  65.352  0.00  0.00    -0.490 NA
ATOM     24  C   LIG    1       60.193  60.397  66.431  0.00  0.00    +0.350 A 
ATOM     25  C   LIG    1       59.162  61.323  66.341  0.00  0.00    -0.010 A 
BRANCH  24  26
ATOM     26  N   LIG    1       60.778  60.129  67.673  0.00  0.00    -0.410 N 
ATOM     27  C   LIG    1       60.847  60.984  68.744  0.00  0.00    +0.150 A 
ATOM     28  C   LIG    1       61.489  60.326  69.727  0.00  0.00    +0.150 A 
ATOM     29  N   LIG    1       61.807  59.104  69.275  0.00  0.00    -0.470 NA
ATOM     30  C   LIG    1       61.381  58.971  68.049  0.00  0.00    +0.400 A 
ENDBRANCH  24  26
ENDBRANCH  19  20
ENDBRANCH   5  19
TORSDOF 4
ENDMDL
MODEL 3
REMARK VINA RESULT:      -9.9      1.375      3.089
REMARK                            x       y       z     vdW  Elec       q    Type
REMARK                         _______ _______ _______ _____ _____    ______ ____
ROOT
ATOM      1  O   LIG    1       55.156  64.057  65.322  0.00  0.00    -0.560 OA
ATOM      2  C   LIG    1       55.270  63.143  66.116  0.00  0.00    +0.710 C 
ATOM      3  N   LIG    1       54.309  62.927  67.035  0.00  0.00    -0.680 N 
ATOM      4  H   LIG    1       54.366  62.159  67.626  0.00  0.00    +0.410 HD
ATOM      5  N   LIG    1       56.358  62.349  66.080  0.00  0.00    -0.740 N 
ATOM      6  H   LIG    1       56.449  61.620  66.713  0.00  0.00    +0.400 HD
ENDROOT
BRANCH   3   7
ATOM      7  C   LIG    1       53.232  63.806  67.140  0.00  0.00    +0.190 A 
ATOM      8  C   LIG    1       52.976  64.709  66.115  0.00  0.00    +0.060 A 
ATOM      9  C   LIG    1       51.911  65.587  66.206  0.00  0.00    +0.130 A 
ATOM     10  C   LIG    1       51.093  65.567  67.327  0.00  0.00    -0.160 A 
ATOM     11  C   LIG    1       49.907  66.335  67.748  0.00  0.00    +0.580 C 
ATOM     12  N   LIG    1       49.511  65.888  68.954  0.00  0.00    -0.680 N 
ATOM     13  H   LIG    1       48.750  66.236  69.445  0.00  0.00    +0.430 HD
ATOM     14  C   LIG    1       50.308  64.897  69.389  0.00  0.00    +0.580 C 
ATOM     15  O   LIG    1       50.193  64.304  70.442  0.00  0.00    -0.460 OA
ATOM     16  O   LIG    1       49.375  67.223  67.112  0.00  0.00    -0.460 OA
ATOM     17  C   LIG    1       51.351  64.651  68.370  0.00  0.00    -0.120 A 
ATOM     18  C   LIG    1       52.415  63.773  68.269  0.00  0.00    +0.080 A 
ENDBRANCH   3   7
BRANCH   5  19
ATOM     19  C   LIG    1       57.406  62.588  65.084  0.00  0.00    +0.360 C 
BRANCH  19  20
ATOM     20  C   LIG    1       58.477  61.536  65.218  0.00  0.00    -0.040 A 
ATOM     21  C   LIG    1       59.276  61.478  66.350  0.00  0.00    -0.010 A 
ATOM     22  C   LIG    1       60.249  60.501  66.442  0.00  0.00    +0.310 A 
ATOM     23  N   LIG    1       60.423  59.627  65.469  0.00  0.00    -0.490 NA
ATOM     24  C   LIG    1       59.679  59.650  64.374  0.00  0.00    +0.350 A 
ATOM     25  C   LIG    1       58.681  60.602  64.217  0.00  0.00    -0.010 A 
BRANCH  24  26
ATOM     26  N   LIG    1       59.899  58.703  63.369  0.00  0.00    -0.410 N 
ATOM     27  C   LIG    1       60.874  57.738  63.356  0.00  0.00    +0.150 A 
ATOM     28  C   LIG    1       60.726  57.050  62.209  0.00  0.00    +0.150 A 
ATOM     29  N   LIG    1       59.692  57.575  61.535  0.00  0.00    -0.470 NA
ATOM     30  C   LIG    1       59.184  58.562  62.222  0.00  0.00    +0.400 A 
ENDBRANCH  24  26
ENDBRANCH  19  20
ENDBRANCH   5  19
TORSDOF 4
ENDMDL
MODEL 4
REMARK VINA RESULT:      -9.7      3.716      4.533
REMARK                            x       y       z     vdW  Elec       q    Type
REMARK                         _______ _______ _______ _____ _____    ______ ____
ROOT
ATOM      1  O   LIG    1       53.052  61.793  65.606  0.00  0.00    -0.560 OA
ATOM      2  C   LIG    1       54.136  62.113  66.056  0.00  0.00    +0.710 C 
ATOM      3  N   LIG    1       54.256  63.246  66.777  0.00  0.00    -0.680 N 
ATOM      4  H   LIG    1       55.105  63.468  67.193  0.00  0.00    +0.410 HD
ATOM      5  N   LIG    1       55.215  61.340  65.831  0.00  0.00    -0.740 N 
ATOM      6  H   LIG    1       56.079  61.595  66.191  0.00  0.00    +0.400 HD
ENDROOT
BRANCH   3   7
ATOM      7  C   LIG    1       53.164  64.099  66.926  0.00  0.00    +0.190 A 
ATOM      8  C   LIG    1       52.904  65.063  65.959  0.00  0.00    +0.060 A 
ATOM      9  C   LIG    1       51.822  65.915  66.094  0.00  0.00    +0.130 A 
ATOM     10  C   LIG    1       50.992  65.807  67.201  0.00  0.00    -0.160 A 
ATOM     11  C   LIG    1       49.788  66.526  67.656  0.00  0.00    +0.580 C 
ATOM     12  N   LIG    1       49.385  65.994  68.824  0.00  0.00    -0.680 N 
ATOM     13  H   LIG    1       48.613  66.295  69.327  0.00  0.00    +0.430 HD
ATOM     14  C   LIG    1       50.195  64.990  69.203  0.00  0.00    +0.580 C 
ATOM     15  O   LIG    1       50.077  64.326  70.214  0.00  0.00    -0.460 OA
ATOM     16  O   LIG    1       49.248  67.445  67.073  0.00  0.00    -0.460 OA
ATOM     17  C   LIG    1       51.253  64.829  68.184  0.00  0.00    -0.120 A 
ATOM     18  C   LIG    1       52.333  63.977  68.039  0.00  0.00    +0.080 A 
ENDBRANCH   3   7
BRANCH   5  19
ATOM     19  C   LIG    1       55.084  60.112  65.042  0.00  0.00    +0.360 C 
BRANCH  19  20
ATOM     20  C   LIG    1       55.403  60.406  63.599  0.00  0.00    -0.040 A 
ATOM     21  C   LIG    1       54.617  59.888  62.579  0.00  0.00    -0.010 A 
ATOM     22  C   LIG    1       54.936  60.176  61.266  0.00  0.00    +0.310 A 
ATOM     23  N   LIG    1       55.975  60.936  60.974  0.00  0.00    -0.490 NA
ATOM     24  C   LIG    1       56.747  61.449  61.919  0.00  0.00    +0.350 A 
ATOM     25  C   LIG    1       56.482  61.203  63.260  0.00  0.00    -0.010 A 
BRANCH  24  26
ATOM     26  N   LIG    1       57.838  62.249  61.563  0.00  0.00    -0.410 N 
ATOM     27  C   LIG    1       58.397  62.357  60.315  0.00  0.00    +0.150 A 
ATOM     28  C   LIG    1       59.417  63.229  60.419  0.00  0.00    +0.150 A 
ATOM     29  N   LIG    1       59.484  63.644  61.692  0.00  0.00    -0.470 NA
ATOM     30  C   LIG    1       58.540  63.070  62.386  0.00  0.00    +0.400 A 
ENDBRANCH  24  26
ENDBRANCH  19  20
ENDBRANCH   5  19
TORSDOF 4
ENDMDL
MODEL 5
REMARK VINA RESULT:      -9.7      3.083      3.643
REMARK                            x       y       z     vdW  Elec       q    Type
REMARK                         _______ _______ _______ _____ _____    ______ ____
ROOT
ATOM      1  O   LIG    1       52.850  61.710  65.479  0.00  0.00    -0.560 OA
ATOM      2  C   LIG    1       53.948  61.954  65.942  0.00  0.00    +0.710 C 
ATOM      3  N   LIG    1       54.129  63.055  66.699  0.00  0.00    -0.680 N 
ATOM      4  H   LIG    1       54.987  63.215  67.123  0.00  0.00    +0.410 HD
ATOM      5  N   LIG    1       54.983  61.128  65.695  0.00  0.00    -0.740 N 
ATOM      6  H   LIG    1       55.858  61.323  66.065  0.00  0.00    +0.400 HD
ENDROOT
BRANCH   3   7
ATOM      7  C   LIG    1       53.086  63.963  66.871  0.00  0.00    +0.190 A 
ATOM      8  C   LIG    1       52.857  64.942  65.911  0.00  0.00    +0.060 A 
ATOM      9  C   LIG    1       51.824  65.849  66.070  0.00  0.00    +0.130 A 
ATOM     10  C   LIG    1       51.013  65.782  67.194  0.00  0.00    -0.160 A 
ATOM     11  C   LIG    1       49.857  66.562  67.675  0.00  0.00    +0.580 C 
ATOM     12  N   LIG    1       49.452  66.048  68.851  0.00  0.00    -0.680 N 
ATOM     13  H   LIG    1       48.707  66.388  69.370  0.00  0.00    +0.430 HD
ATOM     14  C   LIG    1       50.216  65.002  69.211  0.00  0.00    +0.580 C 
ATOM     15  O   LIG    1       50.084  64.344  70.224  0.00  0.00    -0.460 OA
ATOM     16  O   LIG    1       49.354  67.508  67.105  0.00  0.00    -0.460 OA
ATOM     17  C   LIG    1       51.243  64.789  68.170  0.00  0.00    -0.120 A 
ATOM     18  C   LIG    1       52.274  63.882  68.002  0.00  0.00    +0.080 A 
ENDBRANCH   3   7
BRANCH   5  19
ATOM     19  C   LIG    1       54.786  59.935  64.867  0.00  0.00    +0.360 C 
BRANCH  19  20
ATOM     20  C   LIG    1       55.723  59.982  63.688  0.00  0.00    -0.040 A 
ATOM     21  C   LIG    1       55.368  60.653  62.527  0.00  0.00    -0.010 A 
ATOM     22  C   LIG    1       56.249  60.677  61.463  0.00  0.00    +0.310 A 
ATOM     23  N   LIG    1       57.419  60.073  61.540  0.00  0.00    -0.490 NA
ATOM     24  C   LIG    1       57.793  59.423  62.631  0.00  0.00    +0.350 A 
ATOM     25  C   LIG    1       56.959  59.362  63.739  0.00  0.00    -0.010 A 
BRANCH  24  26
ATOM     26  N   LIG    1       59.043  58.796  62.668  0.00  0.00    -0.410 N 
ATOM     27  C   LIG    1       59.318  57.501  62.308  0.00  0.00    +0.150 A 
ATOM     28  C   LIG    1       60.637  57.315  62.499  0.00  0.00    +0.150 A 
ATOM     29  N   LIG    1       61.159  58.460  62.963  0.00  0.00    -0.470 NA
ATOM     30  C   LIG    1       60.216  59.357  63.063  0.00  0.00    +0.400 A 
ENDBRANCH  24  26
ENDBRANCH  19  20
ENDBRANCH   5  19
TORSDOF 4
ENDMDL
MODEL 6
REMARK VINA RESULT:      -9.5      2.902      4.527
REMARK                            x       y       z     vdW  Elec       q    Type
REMARK                         _______ _______ _______ _____ _____    ______ ____
ROOT
ATOM      1  O   LIG    1       55.306  64.056  65.686  0.00  0.00    -0.560 OA
ATOM      2  C   LIG    1       55.139  63.001  66.267  0.00  0.00    +0.710 C 
ATOM      3  N   LIG    1       53.964  62.748  66.878  0.00  0.00    -0.680 N 
ATOM      4  H   LIG    1       53.807  61.881  67.284  0.00  0.00    +0.410 HD
ATOM      5  N   LIG    1       56.129  62.088  66.305  0.00  0.00    -0.740 N 
ATOM      6  H   LIG    1       55.996  61.246  66.768  0.00  0.00    +0.400 HD
ENDROOT
BRANCH   3   7
ATOM      7  C   LIG    1       52.977  63.730  66.927  0.00  0.00    +0.190 A 
ATOM      8  C   LIG    1       52.789  64.575  65.840  0.00  0.00    +0.060 A 
ATOM      9  C   LIG    1       51.812  65.554  65.875  0.00  0.00    +0.130 A 
ATOM     10  C   LIG    1       51.014  65.693  67.003  0.00  0.00    -0.160 A 
ATOM     11  C   LIG    1       49.912  66.598  67.376  0.00  0.00    +0.580 C 
ATOM     12  N   LIG    1       49.495  66.280  68.616  0.00  0.00    -0.680 N 
ATOM     13  H   LIG    1       48.778  66.732  69.086  0.00  0.00    +0.430 HD
ATOM     14  C   LIG    1       50.204  65.253  69.116  0.00  0.00    +0.580 C 
ATOM     15  O   LIG    1       50.051  64.752  70.212  0.00  0.00    -0.460 OA
ATOM     16  O   LIG    1       49.454  67.483  66.681  0.00  0.00    -0.460 OA
ATOM     17  C   LIG    1       51.203  64.836  68.108  0.00  0.00    -0.120 A 
ATOM     18  C   LIG    1       52.178  63.856  68.063  0.00  0.00    +0.080 A 
ENDBRANCH   3   7
BRANCH   5  19
ATOM     19  C   LIG    1       57.408  62.367  65.646  0.00  0.00    +0.360 C 
BRANCH  19  20
ATOM     20  C   LIG    1       57.400  61.771  64.261  0.00  0.00    -0.040 A 
ATOM     21  C   LIG    1       56.795  60.546  64.020  0.00  0.00    -0.010 A 
ATOM     22  C   LIG    1       56.806  60.027  62.739  0.00  0.00    +0.310 A 
ATOM     23  N   LIG    1       57.382  60.682  61.749  0.00  0.00    -0.490 NA
ATOM     24  C   LIG    1       57.968  61.854  61.940  0.00  0.00    +0.350 A 
ATOM     25  C   LIG    1       57.992  62.436  63.201  0.00  0.00    -0.010 A 
BRANCH  24  26
ATOM     26  N   LIG    1       58.567  62.512  60.861  0.00  0.00    -0.410 N 
ATOM     27  C   LIG    1       59.632  63.375  60.921  0.00  0.00    +0.150 A 
ATOM     28  C   LIG    1       59.879  63.775  59.660  0.00  0.00    +0.150 A 
ATOM     29  N   LIG    1       58.994  63.178  58.849  0.00  0.00    -0.470 NA
ATOM     30  C   LIG    1       58.206  62.414  59.555  0.00  0.00    +0.400 A 
ENDBRANCH  24  26
ENDBRANCH  19  20
ENDBRANCH   5  19
TORSDOF 4
ENDMDL
MODEL 7
REMARK VINA RESULT:      -9.4      4.516      5.323
REMARK                            x       y       z     vdW  Elec       q    Type
REMARK                         _______ _______ _______ _____ _____    ______ ____
ROOT
ATOM      1  O   LIG    1       53.311  61.830  64.955  0.00  0.00    -0.560 OA
ATOM      2  C   LIG    1       54.132  62.655  64.602  0.00  0.00    +0.710 C 
ATOM      3  N   LIG    1       54.168  63.865  65.195  0.00  0.00    -0.680 N 
ATOM      4  H   LIG    1       54.864  64.499  64.960  0.00  0.00    +0.410 HD
ATOM      5  N   LIG    1       55.002  62.362  63.616  0.00  0.00    -0.740 N 
ATOM      6  H   LIG    1       55.657  63.020  63.335  0.00  0.00    +0.400 HD
ENDROOT
BRANCH   3   7
ATOM      7  C   LIG    1       53.205  64.206  66.143  0.00  0.00    +0.190 A 
ATOM      8  C   LIG    1       53.212  63.588  67.388  0.00  0.00    +0.060 A 
ATOM      9  C   LIG    1       52.263  63.918  68.339  0.00  0.00    +0.130 A 
ATOM     10  C   LIG    1       51.298  64.873  68.048  0.00  0.00    -0.160 A 
ATOM     11  C   LIG    1       50.168  65.452  68.798  0.00  0.00    +0.580 C 
ATOM     12  N   LIG    1       49.551  66.357  68.015  0.00  0.00    -0.680 N 
ATOM     13  H   LIG    1       48.777  66.876  68.281  0.00  0.00    +0.430 HD
ATOM     14  C   LIG    1       50.150  66.445  66.814  0.00  0.00    +0.580 C 
ATOM     15  O   LIG    1       49.812  67.177  65.905  0.00  0.00    -0.460 OA
ATOM     16  O   LIG    1       49.847  65.164  69.933  0.00  0.00    -0.460 OA
ATOM     17  C   LIG    1       51.289  65.503  66.785  0.00  0.00    -0.120 A 
ATOM     18  C   LIG    1       52.244  65.171  65.842  0.00  0.00    +0.080 A 
ENDBRANCH   3   7
BRANCH   5  19
ATOM     19  C   LIG    1       54.958  61.048  62.968  0.00  0.00    +0.360 C 
BRANCH  19  20
ATOM     20  C   LIG    1       55.812  61.072  61.726  0.00  0.00    -0.040 A 
ATOM     21  C   LIG    1       55.560  60.203  60.675  0.00  0.00    -0.010 A 
ATOM     22  C   LIG    1       56.361  60.250  59.550  0.00  0.00    +0.310 A 
ATOM     23  N   LIG    1       57.358  61.110  59.467  0.00  0.00    -0.490 NA
ATOM     24  C   LIG    1       57.629  61.956  60.448  0.00  0.00    +0.350 A 
ATOM     25  C   LIG    1       56.862  61.966  61.606  0.00  0.00    -0.010 A 
BRANCH  24  26
ATOM     26  N   LIG    1       58.696  62.850  60.316  0.00  0.00    -0.410 N 
ATOM     27  C   LIG    1       59.260  63.280  59.141  0.00  0.00    +0.150 A 
ATOM     28  C   LIG    1       60.251  64.128  59.472  0.00  0.00    +0.150 A 
ATOM     29  N   LIG    1       60.297  64.218  60.809  0.00  0.00    -0.470 NA
ATOM     30  C   LIG    1       59.367  63.462  61.326  0.00  0.00    +0.400 A 
ENDBRANCH  24  26
ENDBRANCH  19  20
ENDBRANCH   5  19
TORSDOF 4
ENDMDL
MODEL 8
REMARK VINA RESULT:      -9.3      4.520      6.081
REMARK                            x       y       z     vdW  Elec       q    Type
REMARK                         _______ _______ _______ _____ _____    ______ ____
ROOT
ATOM      1  O   LIG    1       53.014  62.607  64.650  0.00  0.00    -0.560 OA
ATOM      2  C   LIG    1       54.020  62.667  65.331  0.00  0.00    +0.710 C 
ATOM      3  N   LIG    1       54.052  63.472  66.412  0.00  0.00    -0.680 N 
ATOM      4  H   LIG    1       54.829  63.470  66.994  0.00  0.00    +0.410 HD
ATOM      5  N   LIG    1       55.101  61.933  65.005  0.00  0.00    -0.740 N 
ATOM      6  H   LIG    1       55.903  61.981  65.549  0.00  0.00    +0.400 HD
ENDROOT
BRANCH   3   7
ATOM      7  C   LIG    1       52.973  64.308  66.693  0.00  0.00    +0.190 A 
ATOM      8  C   LIG    1       52.652  65.339  65.819  0.00  0.00    +0.060 A 
ATOM      9  C   LIG    1       51.582  66.175  66.086  0.00  0.00    +0.130 A 
ATOM     10  C   LIG    1       50.825  65.983  67.234  0.00  0.00    -0.160 A 
ATOM     11  C   LIG    1       49.654  66.662  67.818  0.00  0.00    +0.580 C 
ATOM     12  N   LIG    1       49.327  66.044  68.968  0.00  0.00    -0.680 N 
ATOM     13  H   LIG    1       48.590  66.304  69.540  0.00  0.00    +0.430 HD
ATOM     14  C   LIG    1       50.159  65.018  69.218  0.00  0.00    +0.580 C 
ATOM     15  O   LIG    1       50.107  64.281  70.183  0.00  0.00    -0.460 OA
ATOM     16  O   LIG    1       49.078  67.618  67.340  0.00  0.00    -0.460 OA
ATOM     17  C   LIG    1       51.149  64.936  68.123  0.00  0.00    -0.120 A 
ATOM     18  C   LIG    1       52.217  64.101  67.847  0.00  0.00    +0.080 A 
ENDBRANCH   3   7
BRANCH   5  19
ATOM     19  C   LIG    1       55.066  61.062  63.827  0.00  0.00    +0.360 C 
BRANCH  19  20
ATOM     20  C   LIG    1       54.417  59.752  64.189  0.00  0.00    -0.040 A 
ATOM     21  C   LIG    1       54.348  59.335  65.511  0.00  0.00    -0.010 A 
ATOM     22  C   LIG    1       53.746  58.128  65.810  0.00  0.00    +0.310 A 
ATOM     23  N   LIG    1       53.238  57.372  64.855  0.00  0.00    -0.490 NA
ATOM     24  C   LIG    1       53.283  57.735  63.583  0.00  0.00    +0.350 A 
ATOM     25  C   LIG    1       53.870  58.938  63.212  0.00  0.00    -0.010 A 
BRANCH  24  26
ATOM     26  N   LIG    1       52.731  56.902  62.605  0.00  0.00    -0.410 N 
ATOM     27  C   LIG    1       52.194  57.295  61.406  0.00  0.00    +0.150 A 
ATOM     28  C   LIG    1       51.782  56.178  60.778  0.00  0.00    +0.150 A 
ATOM     29  N   LIG    1       52.057  55.129  61.567  0.00  0.00    -0.470 NA
ATOM     30  C   LIG    1       52.631  55.548  62.661  0.00  0.00    +0.400 A 
ENDBRANCH  24  26
ENDBRANCH  19  20
ENDBRANCH   5  19
TORSDOF 4
ENDMDL
####
 nsp16_rec.pdbqt&&&&ZINC000826259325.pdbqt
MODEL 1
REMARK VINA RESULT:     -11.8      0.000      0.000
REMARK                            x       y       z     vdW  Elec       q    Type
REMARK                         _______ _______ _______ _____ _____    ______ ____
ROOT
ATOM      1  C   LIG    1       52.313  61.485  65.101  0.00  0.00    +0.160 C 
ATOM      2  C   LIG    1       53.663  62.060  65.447  0.00  0.00    +0.020 A 
ATOM      3  C   LIG    1       54.866  61.579  65.054  0.00  0.00    +0.000 A 
ATOM      4  C   LIG    1       55.827  62.448  65.624  0.00  0.00    -0.010 A 
ATOM      5  N   LIG    1       55.165  63.365  66.302  0.00  0.00    -0.260 NA
ATOM      6  N   LIG    1       53.901  63.161  66.207  0.00  0.00    -0.230 N 
ENDROOT
BRANCH   6   7
ATOM      7  C   LIG    1       52.912  63.952  66.807  0.00  0.00    +0.130 A 
ATOM      8  C   LIG    1       52.214  64.884  66.050  0.00  0.00    +0.040 A 
ATOM      9  C   LIG    1       51.237  65.664  66.639  0.00  0.00    +0.050 A 
ATOM     10  C   LIG    1       50.951  65.523  67.982  0.00  0.00    +0.070 A 
ATOM     11  C   LIG    1       51.647  64.591  68.748  0.00  0.00    +0.000 A 
ATOM     12  C   LIG    1       52.626  63.799  68.155  0.00  0.00    +0.090 A 
BRANCH  11  13
ATOM     13  C   LIG    1       51.340  64.436  70.193  0.00  0.00    +0.210 A 
ATOM     14  N   LIG    1       50.170  64.135  70.721  0.00  0.00    -0.290 NA
ATOM     15  N   LIG    1       50.315  64.094  72.001  0.00  0.00    -0.220 N 
ATOM     16  H   LIG    1       49.612  63.894  72.640  0.00  0.00    +0.480 HD
ATOM     17  N   LIG    1       51.538  64.359  72.300  0.00  0.00    -0.040 NA
ATOM     18  N   LIG    1       52.200  64.569  71.213  0.00  0.00    -0.260 NA
ENDBRANCH  11  13
ENDBRANCH   6   7
BRANCH   4  19
ATOM     19  C   LIG    1       57.293  62.345  65.486  0.00  0.00    +0.610 C 
ATOM     20  N   LIG    1       57.982  61.470  66.245  0.00  0.00    -0.720 N 
ATOM     21  H   LIG    1       57.515  60.909  66.883  0.00  0.00    +0.410 HD
ATOM     22  O   LIG    1       57.879  63.049  64.687  0.00  0.00    -0.520 OA
BRANCH  20  23
ATOM     23  C   LIG    1       59.437  61.368  66.108  0.00  0.00    +0.290 C 
BRANCH  23  24
ATOM     24  C   LIG    1       59.982  60.403  67.162  0.00  0.00    +0.020 C 
BRANCH  24  25
ATOM     25  C   LIG    1       61.083  61.096  67.968  0.00  0.00    +0.230 C 
BRANCH  25  26
ATOM     26  C   LIG    1       61.711  60.095  68.939  0.00  0.00    +0.420 C 
ATOM     27  F   LIG    1       63.092  60.037  68.720  0.00  0.00    -0.180 F 
ATOM     28  F   LIG    1       61.153  58.829  68.730  0.00  0.00    -0.170 F 
ATOM     29  F   LIG    1       61.465  60.503  70.255  0.00  0.00    -0.180 F 
ENDBRANCH  25  26
BRANCH  25  30
ATOM     30  O   LIG    1       62.086  61.589  67.077  0.00  0.00    -0.530 OA
ATOM     31  H   LIG    1       61.743  61.884  66.223  0.00  0.00    +0.390 HD
ENDBRANCH  25  30
ENDBRANCH  24  25
ENDBRANCH  23  24
ENDBRANCH  20  23
ENDBRANCH   4  19
TORSDOF 8
ENDMDL
MODEL 2
REMARK VINA RESULT:      -9.7      3.198      3.594
REMARK                            x       y       z     vdW  Elec       q    Type
REMARK                         _______ _______ _______ _____ _____    ______ ____
ROOT
ATOM      1  C   LIG    1       51.994  61.816  64.716  0.00  0.00    +0.160 C 
ATOM      2  C   LIG    1       53.366  62.206  65.203  0.00  0.00    +0.020 A 
ATOM      3  C   LIG    1       54.542  61.664  64.811  0.00  0.00    +0.000 A 
ATOM      4  C   LIG    1       55.540  62.355  65.539  0.00  0.00    -0.010 A 
ATOM      5  N   LIG    1       54.923  63.239  66.298  0.00  0.00    -0.260 NA
ATOM      6  N   LIG    1       53.654  63.173  66.113  0.00  0.00    -0.230 N 
ENDROOT
BRANCH   6   7
ATOM      7  C   LIG    1       52.705  63.974  66.762  0.00  0.00    +0.130 A 
ATOM      8  C   LIG    1       51.986  64.920  66.043  0.00  0.00    +0.040 A 
ATOM      9  C   LIG    1       51.048  65.710  66.680  0.00  0.00    +0.050 A 
ATOM     10  C   LIG    1       50.823  65.565  68.034  0.00  0.00    +0.070 A 
ATOM     11  C   LIG    1       51.540  64.620  68.763  0.00  0.00    +0.000 A 
ATOM     12  C   LIG    1       52.480  63.818  68.122  0.00  0.00    +0.090 A 
BRANCH  11  13
ATOM     13  C   LIG    1       51.299  64.462  70.220  0.00  0.00    +0.210 A 
ATOM     14  N   LIG    1       50.156  64.150  70.798  0.00  0.00    -0.290 NA
ATOM     15  N   LIG    1       50.357  64.109  72.071  0.00  0.00    -0.220 N 
ATOM     16  H   LIG    1       49.684  63.904  72.740  0.00  0.00    +0.480 HD
ATOM     17  N   LIG    1       51.590  64.385  72.316  0.00  0.00    -0.040 NA
ATOM     18  N   LIG    1       52.201  64.601  71.201  0.00  0.00    -0.260 NA
ENDBRANCH  11  13
ENDBRANCH   6   7
BRANCH   4  19
ATOM     19  C   LIG    1       56.997  62.127  65.463  0.00  0.00    +0.610 C 
ATOM     20  N   LIG    1       57.472  60.921  65.092  0.00  0.00    -0.720 N 
ATOM     21  H   LIG    1       56.858  60.203  64.877  0.00  0.00    +0.410 HD
ATOM     22  O   LIG    1       57.768  63.027  65.733  0.00  0.00    -0.520 OA
BRANCH  20  23
ATOM     23  C   LIG    1       58.918  60.696  65.016  0.00  0.00    +0.290 C 
BRANCH  23  24
ATOM     24  C   LIG    1       59.344  60.605  63.550  0.00  0.00    +0.020 C 
BRANCH  24  25
ATOM     25  C   LIG    1       59.854  61.969  63.081  0.00  0.00    +0.230 C 
BRANCH  25  26
ATOM     26  C   LIG    1       58.920  62.520  62.003  0.00  0.00    +0.420 C 
ATOM     27  F   LIG    1       59.669  63.217  61.049  0.00  0.00    -0.180 F 
ATOM     28  F   LIG    1       57.990  63.386  62.589  0.00  0.00    -0.170 F 
ATOM     29  F   LIG    1       58.246  61.462  61.383  0.00  0.00    -0.180 F 
ENDBRANCH  25  26
BRANCH  25  30
ATOM     30  O   LIG    1       59.885  62.871  64.190  0.00  0.00    -0.530 OA
ATOM     31  H   LIG    1       59.952  63.802  63.938  0.00  0.00    +0.390 HD
ENDBRANCH  25  30
ENDBRANCH  24  25
ENDBRANCH  23  24
ENDBRANCH  20  23
ENDBRANCH   4  19
TORSDOF 8
ENDMDL
MODEL 3
REMARK VINA RESULT:      -9.5      2.390      3.223
REMARK                            x       y       z     vdW  Elec       q    Type
REMARK                         _______ _______ _______ _____ _____    ______ ____
ROOT
ATOM      1  C   LIG    1       52.294  61.801  64.408  0.00  0.00    +0.160 C 
ATOM      2  C   LIG    1       53.641  62.223  64.938  0.00  0.00    +0.020 A 
ATOM      3  C   LIG    1       54.845  61.751  64.539  0.00  0.00    +0.000 A 
ATOM      4  C   LIG    1       55.802  62.444  65.318  0.00  0.00    -0.010 A 
ATOM      5  N   LIG    1       55.137  63.262  66.110  0.00  0.00    -0.260 NA
ATOM      6  N   LIG    1       53.875  63.153  65.900  0.00  0.00    -0.230 N 
ENDROOT
BRANCH   6   7
ATOM      7  C   LIG    1       52.883  63.879  66.572  0.00  0.00    +0.130 A 
ATOM      8  C   LIG    1       52.647  63.649  67.921  0.00  0.00    +0.040 A 
ATOM      9  C   LIG    1       51.669  64.364  68.587  0.00  0.00    +0.050 A 
ATOM     10  C   LIG    1       50.921  65.310  67.915  0.00  0.00    +0.070 A 
ATOM     11  C   LIG    1       51.151  65.547  66.562  0.00  0.00    +0.000 A 
ATOM     12  C   LIG    1       52.139  64.833  65.891  0.00  0.00    +0.090 A 
BRANCH  11  13
ATOM     13  C   LIG    1       50.348  66.564  65.837  0.00  0.00    +0.210 A 
ATOM     14  N   LIG    1       50.358  66.796  64.539  0.00  0.00    -0.290 NA
ATOM     15  N   LIG    1       49.527  67.753  64.304  0.00  0.00    -0.220 N 
ATOM     16  H   LIG    1       49.336  68.127  63.429  0.00  0.00    +0.480 HD
ATOM     17  N   LIG    1       48.991  68.133  65.410  0.00  0.00    -0.040 NA
ATOM     18  N   LIG    1       49.467  67.420  66.374  0.00  0.00    -0.260 NA
ENDBRANCH  11  13
ENDBRANCH   6   7
BRANCH   4  19
ATOM     19  C   LIG    1       57.268  62.282  65.255  0.00  0.00    +0.610 C 
ATOM     20  N   LIG    1       57.932  61.746  66.299  0.00  0.00    -0.720 N 
ATOM     21  H   LIG    1       57.447  61.468  67.091  0.00  0.00    +0.410 HD
ATOM     22  O   LIG    1       57.876  62.631  64.263  0.00  0.00    -0.520 OA
BRANCH  20  23
ATOM     23  C   LIG    1       59.387  61.585  66.237  0.00  0.00    +0.290 C 
BRANCH  23  24
ATOM     24  C   LIG    1       59.831  60.555  67.277  0.00  0.00    +0.020 C 
BRANCH  24  25
ATOM     25  C   LIG    1       61.066  61.075  68.015  0.00  0.00    +0.230 C 
BRANCH  25  26
ATOM     26  C   LIG    1       61.691  59.939  68.826  0.00  0.00    +0.420 C 
ATOM     27  F   LIG    1       61.151  58.717  68.409  0.00  0.00    -0.180 F 
ATOM     28  F   LIG    1       61.418  60.130  70.185  0.00  0.00    -0.170 F 
ATOM     29  F   LIG    1       63.076  59.928  68.625  0.00  0.00    -0.180 F 
ENDBRANCH  25  26
BRANCH  25  30
ATOM     30  O   LIG    1       62.017  61.563  67.066  0.00  0.00    -0.530 OA
ATOM     31  H   LIG    1       62.565  62.287  67.396  0.00  0.00    +0.390 HD
ENDBRANCH  25  30
ENDBRANCH  24  25
ENDBRANCH  23  24
ENDBRANCH  20  23
ENDBRANCH   4  19
TORSDOF 8
ENDMDL
MODEL 4
REMARK VINA RESULT:      -9.4      3.600      4.331
REMARK                            x       y       z     vdW  Elec       q    Type
REMARK                         _______ _______ _______ _____ _____    ______ ____
ROOT
ATOM      1  C   LIG    1       51.896  61.657  65.121  0.00  0.00    +0.160 C 
ATOM      2  C   LIG    1       53.238  62.335  65.228  0.00  0.00    +0.020 A 
ATOM      3  C   LIG    1       54.394  61.924  64.657  0.00  0.00    +0.000 A 
ATOM      4  C   LIG    1       55.368  62.877  65.042  0.00  0.00    -0.010 A 
ATOM      5  N   LIG    1       54.758  63.772  65.794  0.00  0.00    -0.260 NA
ATOM      6  N   LIG    1       53.513  63.478  65.911  0.00  0.00    -0.230 N 
ENDROOT
BRANCH   6   7
ATOM      7  C   LIG    1       52.578  64.220  66.643  0.00  0.00    +0.130 A 
ATOM      8  C   LIG    1       51.791  65.170  66.005  0.00  0.00    +0.040 A 
ATOM      9  C   LIG    1       50.867  65.903  66.724  0.00  0.00    +0.050 A 
ATOM     10  C   LIG    1       50.721  65.697  68.081  0.00  0.00    +0.070 A 
ATOM     11  C   LIG    1       51.506  64.746  68.730  0.00  0.00    +0.000 A 
ATOM     12  C   LIG    1       52.433  64.002  68.005  0.00  0.00    +0.090 A 
BRANCH  11  13
ATOM     13  C   LIG    1       51.351  64.522  70.190  0.00  0.00    +0.210 A 
ATOM     14  N   LIG    1       50.228  64.260  70.830  0.00  0.00    -0.290 NA
ATOM     15  N   LIG    1       50.510  64.131  72.081  0.00  0.00    -0.220 N 
ATOM     16  H   LIG    1       49.870  63.936  72.784  0.00  0.00    +0.480 HD
ATOM     17  N   LIG    1       51.774  64.304  72.253  0.00  0.00    -0.040 NA
ATOM     18  N   LIG    1       52.324  64.540  71.111  0.00  0.00    -0.260 NA
ENDBRANCH  11  13
ENDBRANCH   6   7
BRANCH   4  19
ATOM     19  C   LIG    1       56.796  62.870  64.670  0.00  0.00    +0.610 C 
ATOM     20  N   LIG    1       57.157  63.001  63.377  0.00  0.00    -0.720 N 
ATOM     21  H   LIG    1       56.478  63.099  62.692  0.00  0.00    +0.410 HD
ATOM     22  O   LIG    1       57.648  62.748  65.528  0.00  0.00    -0.520 OA
BRANCH  20  23
ATOM     23  C   LIG    1       58.575  62.995  63.008  0.00  0.00    +0.290 C 
BRANCH  23  24
ATOM     24  C   LIG    1       58.948  61.624  62.440  0.00  0.00    +0.020 C 
BRANCH  24  25
ATOM     25  C   LIG    1       58.235  61.414  61.103  0.00  0.00    +0.230 C 
BRANCH  25  26
ATOM     26  C   LIG    1       57.201  60.297  61.246  0.00  0.00    +0.420 C 
ATOM     27  F   LIG    1       57.144  59.559  60.058  0.00  0.00    -0.180 F 
ATOM     28  F   LIG    1       55.944  60.855  61.508  0.00  0.00    -0.170 F 
ATOM     29  F   LIG    1       57.566  59.454  62.301  0.00  0.00    -0.180 F 
ENDBRANCH  25  26
BRANCH  25  30
ATOM     30  O   LIG    1       57.578  62.625  60.720  0.00  0.00    -0.530 OA
ATOM     31  H   LIG    1       57.949  63.419  61.126  0.00  0.00    +0.390 HD
ENDBRANCH  25  30
ENDBRANCH  24  25
ENDBRANCH  23  24
ENDBRANCH  20  23
ENDBRANCH   4  19
TORSDOF 8
ENDMDL
MODEL 5
REMARK VINA RESULT:      -9.3      3.895      4.733
REMARK                            x       y       z     vdW  Elec       q    Type
REMARK                         _______ _______ _______ _____ _____    ______ ____
ROOT
ATOM      1  C   LIG    1       51.063  62.886  64.743  0.00  0.00    +0.160 C 
ATOM      2  C   LIG    1       52.423  63.220  65.299  0.00  0.00    +0.020 A 
ATOM      3  C   LIG    1       53.614  62.783  64.827  0.00  0.00    +0.000 A 
ATOM      4  C   LIG    1       54.592  63.362  65.669  0.00  0.00    -0.010 A 
ATOM      5  N   LIG    1       53.952  64.088  66.565  0.00  0.00    -0.260 NA
ATOM      6  N   LIG    1       52.686  64.024  66.363  0.00  0.00    -0.230 N 
ENDROOT
BRANCH   6   7
ATOM      7  C   LIG    1       51.715  64.678  67.133  0.00  0.00    +0.130 A 
ATOM      8  C   LIG    1       51.480  64.276  68.441  0.00  0.00    +0.040 A 
ATOM      9  C   LIG    1       50.524  64.920  69.204  0.00  0.00    +0.050 A 
ATOM     10  C   LIG    1       49.797  65.965  68.669  0.00  0.00    +0.070 A 
ATOM     11  C   LIG    1       50.026  66.374  67.358  0.00  0.00    +0.000 A 
ATOM     12  C   LIG    1       50.993  65.732  66.591  0.00  0.00    +0.090 A 
BRANCH  11  13
ATOM     13  C   LIG    1       49.246  67.498  66.781  0.00  0.00    +0.210 A 
ATOM     14  N   LIG    1       49.134  67.804  65.503  0.00  0.00    -0.290 NA
ATOM     15  N   LIG    1       48.374  68.841  65.412  0.00  0.00    -0.220 N 
ATOM     16  H   LIG    1       48.122  69.281  64.584  0.00  0.00    +0.480 HD
ATOM     17  N   LIG    1       48.002  69.202  66.590  0.00  0.00    -0.040 NA
ATOM     18  N   LIG    1       48.514  68.395  67.456  0.00  0.00    -0.260 NA
ENDBRANCH  11  13
ENDBRANCH   6   7
BRANCH   4  19
ATOM     19  C   LIG    1       56.054  63.186  65.565  0.00  0.00    +0.610 C 
ATOM     20  N   LIG    1       56.650  62.130  66.153  0.00  0.00    -0.720 N 
ATOM     21  H   LIG    1       56.119  61.486  66.645  0.00  0.00    +0.410 HD
ATOM     22  O   LIG    1       56.721  63.994  64.947  0.00  0.00    -0.520 OA
BRANCH  20  23
ATOM     23  C   LIG    1       58.102  61.955  66.049  0.00  0.00    +0.290 C 
BRANCH  23  24
ATOM     24  C   LIG    1       58.438  61.248  64.735  0.00  0.00    +0.020 C 
BRANCH  24  25
ATOM     25  C   LIG    1       59.324  62.155  63.879  0.00  0.00    +0.230 C 
BRANCH  25  26
ATOM     26  C   LIG    1       58.776  62.204  62.452  0.00  0.00    +0.420 C 
ATOM     27  F   LIG    1       59.757  61.758  61.560  0.00  0.00    -0.180 F 
ATOM     28  F   LIG    1       58.421  63.520  62.133  0.00  0.00    -0.170 F 
ATOM     29  F   LIG    1       57.649  61.381  62.355  0.00  0.00    -0.180 F 
ENDBRANCH  25  26
BRANCH  25  30
ATOM     30  O   LIG    1       59.329  63.473  64.432  0.00  0.00    -0.530 OA
ATOM     31  H   LIG    1       58.457  63.792  64.698  0.00  0.00    +0.390 HD
ENDBRANCH  25  30
ENDBRANCH  24  25
ENDBRANCH  23  24
ENDBRANCH  20  23
ENDBRANCH   4  19
TORSDOF 8
ENDMDL
MODEL 6
REMARK VINA RESULT:      -9.1      4.775      6.573
REMARK                            x       y       z     vdW  Elec       q    Type
REMARK                         _______ _______ _______ _____ _____    ______ ____
ROOT
ATOM      1  C   LIG    1       49.879  65.647  68.542  0.00  0.00    +0.160 C 
ATOM      2  C   LIG    1       50.922  65.318  67.505  0.00  0.00    +0.020 A 
ATOM      3  C   LIG    1       51.955  64.456  67.650  0.00  0.00    +0.000 A 
ATOM      4  C   LIG    1       52.649  64.484  66.416  0.00  0.00    -0.010 A 
ATOM      5  N   LIG    1       52.012  65.332  65.633  0.00  0.00    -0.260 NA
ATOM      6  N   LIG    1       50.997  65.825  66.246  0.00  0.00    -0.230 N 
ENDROOT
BRANCH   6   7
ATOM      7  C   LIG    1       50.104  66.758  65.702  0.00  0.00    +0.130 A 
ATOM      8  C   LIG    1       50.053  66.951  64.328  0.00  0.00    +0.040 A 
ATOM      9  C   LIG    1       49.173  67.869  63.788  0.00  0.00    +0.050 A 
ATOM     10  C   LIG    1       48.341  68.601  64.612  0.00  0.00    +0.070 A 
ATOM     11  C   LIG    1       48.386  68.415  65.991  0.00  0.00    +0.000 A 
ATOM     12  C   LIG    1       49.267  67.485  66.536  0.00  0.00    +0.090 A 
BRANCH  11  13
ATOM     13  C   LIG    1       47.492  69.200  66.879  0.00  0.00    +0.210 A 
ATOM     14  N   LIG    1       47.748  69.581  68.116  0.00  0.00    -0.290 NA
ATOM     15  N   LIG    1       46.727  70.241  68.544  0.00  0.00    -0.220 N 
ATOM     16  H   LIG    1       46.644  70.638  69.425  0.00  0.00    +0.480 HD
ATOM     17  N   LIG    1       45.834  70.290  67.618  0.00  0.00    -0.040 NA
ATOM     18  N   LIG    1       46.273  69.667  66.578  0.00  0.00    -0.260 NA
ENDBRANCH  11  13
ENDBRANCH   6   7
BRANCH   4  19
ATOM     19  C   LIG    1       53.858  63.711  66.072  0.00  0.00    +0.610 C 
ATOM     20  N   LIG    1       53.893  62.983  64.938  0.00  0.00    -0.720 N 
ATOM     21  H   LIG    1       53.124  62.968  64.348  0.00  0.00    +0.410 HD
ATOM     22  O   LIG    1       54.823  63.730  66.811  0.00  0.00    -0.520 OA
BRANCH  20  23
ATOM     23  C   LIG    1       55.093  62.215  64.596  0.00  0.00    +0.290 C 
BRANCH  23  24
ATOM     24  C   LIG    1       54.972  60.800  65.166  0.00  0.00    +0.020 C 
BRANCH  24  25
ATOM     25  C   LIG    1       53.692  60.147  64.640  0.00  0.00    +0.230 C 
BRANCH  25  26
ATOM     26  C   LIG    1       53.945  58.659  64.392  0.00  0.00    +0.420 C 
ATOM     27  F   LIG    1       53.805  57.956  65.593  0.00  0.00    -0.180 F 
ATOM     28  F   LIG    1       55.242  58.482  63.897  0.00  0.00    -0.170 F 
ATOM     29  F   LIG    1       53.020  58.177  63.460  0.00  0.00    -0.180 F 
ENDBRANCH  25  26
BRANCH  25  30
ATOM     30  O   LIG    1       52.650  60.298  65.606  0.00  0.00    -0.530 OA
ATOM     31  H   LIG    1       51.780  60.471  65.223  0.00  0.00    +0.390 HD
ENDBRANCH  25  30
ENDBRANCH  24  25
ENDBRANCH  23  24
ENDBRANCH  20  23
ENDBRANCH   4  19
TORSDOF 8
ENDMDL
MODEL 7
REMARK VINA RESULT:      -9.0      4.440      5.784
REMARK                            x       y       z     vdW  Elec       q    Type
REMARK                         _______ _______ _______ _____ _____    ______ ____
ROOT
ATOM      1  C   LIG    1       50.200  65.488  68.590  0.00  0.00    +0.160 C 
ATOM      2  C   LIG    1       51.196  65.047  67.549  0.00  0.00    +0.020 A 
ATOM      3  C   LIG    1       52.194  64.149  67.720  0.00  0.00    +0.000 A 
ATOM      4  C   LIG    1       52.852  64.069  66.470  0.00  0.00    -0.010 A 
ATOM      5  N   LIG    1       52.231  64.895  65.651  0.00  0.00    -0.260 NA
ATOM      6  N   LIG    1       51.257  65.471  66.259  0.00  0.00    -0.230 N 
ENDROOT
BRANCH   6   7
ATOM      7  C   LIG    1       50.391  66.409  65.681  0.00  0.00    +0.130 A 
ATOM      8  C   LIG    1       50.368  66.576  64.302  0.00  0.00    +0.040 A 
ATOM      9  C   LIG    1       49.515  67.499  63.729  0.00  0.00    +0.050 A 
ATOM     10  C   LIG    1       48.681  68.261  64.523  0.00  0.00    +0.070 A 
ATOM     11  C   LIG    1       48.698  68.101  65.906  0.00  0.00    +0.000 A 
ATOM     12  C   LIG    1       49.552  67.167  66.485  0.00  0.00    +0.090 A 
BRANCH  11  13
ATOM     13  C   LIG    1       47.802  68.919  66.763  0.00  0.00    +0.210 A 
ATOM     14  N   LIG    1       48.032  69.299  68.004  0.00  0.00    -0.290 NA
ATOM     15  N   LIG    1       47.019  69.993  68.397  0.00  0.00    -0.220 N 
ATOM     16  H   LIG    1       46.922  70.398  69.274  0.00  0.00    +0.480 HD
ATOM     17  N   LIG    1       46.157  70.064  67.445  0.00  0.00    -0.040 NA
ATOM     18  N   LIG    1       46.607  69.421  66.421  0.00  0.00    -0.260 NA
ENDBRANCH  11  13
ENDBRANCH   6   7
BRANCH   4  19
ATOM     19  C   LIG    1       54.015  63.220  66.143  0.00  0.00    +0.610 C 
ATOM     20  N   LIG    1       55.243  63.767  66.048  0.00  0.00    -0.720 N 
ATOM     21  H   LIG    1       55.363  64.718  66.193  0.00  0.00    +0.410 HD
ATOM     22  O   LIG    1       53.865  62.027  65.961  0.00  0.00    -0.520 OA
BRANCH  20  23
ATOM     23  C   LIG    1       56.398  62.924  65.725  0.00  0.00    +0.290 C 
BRANCH  23  24
ATOM     24  C   LIG    1       56.697  63.023  64.227  0.00  0.00    +0.020 C 
BRANCH  24  25
ATOM     25  C   LIG    1       58.163  62.666  63.976  0.00  0.00    +0.230 C 
BRANCH  25  26
ATOM     26  C   LIG    1       58.391  62.475  62.475  0.00  0.00    +0.420 C 
ATOM     27  F   LIG    1       58.976  63.629  61.943  0.00  0.00    -0.180 F 
ATOM     28  F   LIG    1       57.164  62.241  61.843  0.00  0.00    -0.170 F 
ATOM     29  F   LIG    1       59.240  61.383  62.266  0.00  0.00    -0.180 F 
ENDBRANCH  25  26
BRANCH  25  30
ATOM     30  O   LIG    1       58.998  63.723  64.453  0.00  0.00    -0.530 OA
ATOM     31  H   LIG    1       58.513  64.457  64.854  0.00  0.00    +0.390 HD
ENDBRANCH  25  30
ENDBRANCH  24  25
ENDBRANCH  23  24
ENDBRANCH  20  23
ENDBRANCH   4  19
TORSDOF 8
ENDMDL
MODEL 8
REMARK VINA RESULT:      -8.8      2.581      3.428
REMARK                            x       y       z     vdW  Elec       q    Type
REMARK                         _______ _______ _______ _____ _____    ______ ____
ROOT
ATOM      1  C   LIG    1       52.084  61.395  65.273  0.00  0.00    +0.160 C 
ATOM      2  C   LIG    1       53.403  62.096  65.475  0.00  0.00    +0.020 A 
ATOM      3  C   LIG    1       54.620  61.648  65.086  0.00  0.00    +0.000 A 
ATOM      4  C   LIG    1       55.539  62.644  65.494  0.00  0.00    -0.010 A 
ATOM      5  N   LIG    1       54.843  63.596  66.083  0.00  0.00    -0.260 NA
ATOM      6  N   LIG    1       53.594  63.300  66.077  0.00  0.00    -0.230 N 
ENDROOT
BRANCH   6   7
ATOM      7  C   LIG    1       52.577  64.095  66.622  0.00  0.00    +0.130 A 
ATOM      8  C   LIG    1       52.242  63.971  67.964  0.00  0.00    +0.040 A 
ATOM      9  C   LIG    1       51.239  64.755  68.504  0.00  0.00    +0.050 A 
ATOM     10  C   LIG    1       50.565  65.663  67.713  0.00  0.00    +0.070 A 
ATOM     11  C   LIG    1       50.894  65.793  66.365  0.00  0.00    +0.000 A 
ATOM     12  C   LIG    1       51.908  65.009  65.821  0.00  0.00    +0.090 A 
BRANCH  11  13
ATOM     13  C   LIG    1       50.170  66.769  65.512  0.00  0.00    +0.210 A 
ATOM     14  N   LIG    1       49.273  67.649  65.912  0.00  0.00    -0.290 NA
ATOM     15  N   LIG    1       48.881  68.309  64.876  0.00  0.00    -0.220 N 
ATOM     16  H   LIG    1       48.221  69.020  64.881  0.00  0.00    +0.480 HD
ATOM     17  N   LIG    1       49.501  67.876  63.835  0.00  0.00    -0.040 NA
ATOM     18  N   LIG    1       50.308  66.933  64.189  0.00  0.00    -0.260 NA
ENDBRANCH  11  13
ENDBRANCH   6   7
BRANCH   4  19
ATOM     19  C   LIG    1       57.002  62.620  65.296  0.00  0.00    +0.610 C 
ATOM     20  N   LIG    1       57.742  61.641  65.855  0.00  0.00    -0.720 N 
ATOM     21  H   LIG    1       57.314  60.953  66.387  0.00  0.00    +0.410 HD
ATOM     22  O   LIG    1       57.540  63.482  64.629  0.00  0.00    -0.520 OA
BRANCH  20  23
ATOM     23  C   LIG    1       59.194  61.617  65.659  0.00  0.00    +0.290 C 
BRANCH  23  24
ATOM     24  C   LIG    1       59.744  60.255  66.086  0.00  0.00    +0.020 C 
BRANCH  24  25
ATOM     25  C   LIG    1       60.594  60.421  67.347  0.00  0.00    +0.230 C 
BRANCH  25  26
ATOM     26  C   LIG    1       61.195  59.070  67.738  0.00  0.00    +0.420 C 
ATOM     27  F   LIG    1       62.350  59.277  68.500  0.00  0.00    -0.180 F 
ATOM     28  F   LIG    1       61.522  58.353  66.582  0.00  0.00    -0.170 F 
ATOM     29  F   LIG    1       60.265  58.345  68.490  0.00  0.00    -0.180 F 
ENDBRANCH  25  26
BRANCH  25  30
ATOM     30  O   LIG    1       61.646  61.354  67.092  0.00  0.00    -0.530 OA
ATOM     31  H   LIG    1       62.531  61.005  67.260  0.00  0.00    +0.390 HD
ENDBRANCH  25  30
ENDBRANCH  24  25
ENDBRANCH  23  24
ENDBRANCH  20  23
ENDBRANCH   4  19
TORSDOF 8
ENDMDL
MODEL 9
REMARK VINA RESULT:      -8.8      5.909      7.611
REMARK                            x       y       z     vdW  Elec       q    Type
REMARK                         _______ _______ _______ _____ _____    ______ ____
ROOT
ATOM      1  C   LIG    1       55.664  63.295  66.290  0.00  0.00    +0.160 C 
ATOM      2  C   LIG    1       54.673  62.297  65.748  0.00  0.00    +0.020 A 
ATOM      3  C   LIG    1       54.965  61.158  65.077  0.00  0.00    +0.000 A 
ATOM      4  C   LIG    1       53.716  60.563  64.779  0.00  0.00    -0.010 A 
ATOM      5  N   LIG    1       52.783  61.353  65.271  0.00  0.00    -0.260 NA
ATOM      6  N   LIG    1       53.320  62.368  65.846  0.00  0.00    -0.230 N 
ENDROOT
BRANCH   6   7
ATOM      7  C   LIG    1       52.614  63.403  66.474  0.00  0.00    +0.130 A 
ATOM      8  C   LIG    1       52.093  64.446  65.720  0.00  0.00    +0.040 A 
ATOM      9  C   LIG    1       51.396  65.468  66.336  0.00  0.00    +0.050 A 
ATOM     10  C   LIG    1       51.214  65.458  67.704  0.00  0.00    +0.070 A 
ATOM     11  C   LIG    1       51.733  64.416  68.468  0.00  0.00    +0.000 A 
ATOM     12  C   LIG    1       52.430  63.382  67.849  0.00  0.00    +0.090 A 
BRANCH  11  13
ATOM     13  C   LIG    1       51.538  64.402  69.941  0.00  0.00    +0.210 A 
ATOM     14  N   LIG    1       52.480  64.487  70.859  0.00  0.00    -0.290 NA
ATOM     15  N   LIG    1       51.908  64.441  72.014  0.00  0.00    -0.220 N 
ATOM     16  H   LIG    1       52.365  64.483  72.869  0.00  0.00    +0.480 HD
ATOM     17  N   LIG    1       50.636  64.329  71.855  0.00  0.00    -0.040 NA
ATOM     18  N   LIG    1       50.371  64.309  70.593  0.00  0.00    -0.260 NA
ENDBRANCH  11  13
ENDBRANCH   6   7
BRANCH   4  19
ATOM     19  C   LIG    1       53.500  59.296  64.053  0.00  0.00    +0.610 C 
ATOM     20  N   LIG    1       52.564  59.225  63.085  0.00  0.00    -0.720 N 
ATOM     21  H   LIG    1       52.032  60.005  62.867  0.00  0.00    +0.410 HD
ATOM     22  O   LIG    1       54.167  58.317  64.326  0.00  0.00    -0.520 OA
BRANCH  20  23
ATOM     23  C   LIG    1       52.349  57.967  62.365  0.00  0.00    +0.290 C 
BRANCH  23  24
ATOM     24  C   LIG    1       51.188  58.133  61.383  0.00  0.00    +0.020 C 
BRANCH  24  25
ATOM     25  C   LIG    1       50.656  59.566  61.460  0.00  0.00    +0.230 C 
BRANCH  25  26
ATOM     26  C   LIG    1       49.939  59.914  60.155  0.00  0.00    +0.420 C 
ATOM     27  F   LIG    1       49.514  61.247  60.198  0.00  0.00    -0.180 F 
ATOM     28  F   LIG    1       48.829  59.077  59.994  0.00  0.00    -0.170 F 
ATOM     29  F   LIG    1       50.815  59.739  59.079  0.00  0.00    -0.180 F 
ENDBRANCH  25  26
BRANCH  25  30
ATOM     30  O   LIG    1       49.739  59.675  62.551  0.00  0.00    -0.530 OA
ATOM     31  H   LIG    1       49.227  60.495  62.554  0.00  0.00    +0.390 HD
ENDBRANCH  25  30
ENDBRANCH  24  25
ENDBRANCH  23  24
ENDBRANCH  20  23
ENDBRANCH   4  19
TORSDOF 8
ENDMDL
####
 nsp16_rec.pdbqt&&&&ZINC000826276876.pdbqt
MODEL 1
REMARK VINA RESULT:     -11.8      0.000      0.000
REMARK                            x       y       z     vdW  Elec       q    Type
REMARK                         _______ _______ _______ _____ _____    ______ ____
ROOT
ATOM      1  N   LIG    1       53.281  64.278  65.864  0.00  0.00    -0.640 N 
ATOM      2  H   LIG    1       53.965  64.877  65.526  0.00  0.00    +0.430 HD
ATOM      3  C   LIG    1       53.330  62.964  65.565  0.00  0.00    +0.510 C 
ATOM      4  O   LIG    1       52.432  62.229  65.918  0.00  0.00    -0.490 OA
ENDROOT
BRANCH   1  11
ATOM      5  C   LIG    1       51.341  65.957  64.641  0.00  0.00    +0.110 C 
ATOM      6  C   LIG    1       51.277  65.602  66.104  0.00  0.00    -0.080 A 
ATOM      7  C   LIG    1       50.252  66.095  66.889  0.00  0.00    +0.040 A 
ATOM      8  C   LIG    1       50.187  65.772  68.230  0.00  0.00    +0.060 A 
ATOM      9  C   LIG    1       51.158  64.948  68.797  0.00  0.00    -0.010 A 
ATOM     10  C   LIG    1       52.191  64.452  68.008  0.00  0.00    +0.080 A 
ATOM     11  C   LIG    1       52.247  64.775  66.660  0.00  0.00    +0.130 A 
BRANCH   9  12
ATOM     12  C   LIG    1       51.090  64.601  70.238  0.00  0.00    +0.220 A 
ATOM     13  N   LIG    1       50.037  64.149  70.891  0.00  0.00    -0.290 NA
ATOM     14  N   LIG    1       50.382  63.969  72.120  0.00  0.00    -0.230 N 
ATOM     15  H   LIG    1       49.800  63.642  72.824  0.00  0.00    +0.480 HD
ATOM     16  N   LIG    1       51.618  64.293  72.266  0.00  0.00    -0.050 NA
ATOM     17  N   LIG    1       52.088  64.682  71.130  0.00  0.00    -0.260 NA
ENDBRANCH   9  12
ENDBRANCH   1  11
BRANCH   3  18
ATOM     18  C   LIG    1       54.488  62.415  64.800  0.00  0.00    +0.510 C 
ATOM     19  N   LIG    1       55.600  63.160  64.632  0.00  0.00    -0.700 N 
ATOM     20  H   LIG    1       55.646  64.052  65.008  0.00  0.00    +0.420 HD
ATOM     21  O   LIG    1       54.430  61.299  64.328  0.00  0.00    -0.510 OA
BRANCH  19  22
ATOM     22  C   LIG    1       56.736  62.621  63.880  0.00  0.00    +0.280 C 
BRANCH  22  23
ATOM     23  C   LIG    1       58.036  62.955  64.615  0.00  0.00    +0.010 C 
BRANCH  23  24
ATOM     24  C   LIG    1       58.584  61.690  65.279  0.00  0.00    +0.270 C 
BRANCH  24  25
ATOM     25  N   LIG    1       59.333  62.057  66.485  0.00  0.00    -0.740 N 
ATOM     26  H   LIG    1       59.315  62.973  66.806  0.00  0.00    +0.400 HD
BRANCH  25  27
ATOM     27  C   LIG    1       60.070  61.089  67.171  0.00  0.00    +0.240 A 
ATOM     28  C   LIG    1       60.358  59.875  66.564  0.00  0.00    -0.080 A 
ATOM     29  C   LIG    1       61.087  58.918  67.244  0.00  0.00    +0.090 A 
ATOM     30  C   LIG    1       61.531  59.170  68.528  0.00  0.00    -0.080 A 
ATOM     31  C   LIG    1       61.246  60.381  69.138  0.00  0.00    +0.150 A 
ATOM     32  F   LIG    1       61.682  60.623  70.394  0.00  0.00    -0.140 F 
ATOM     33  C   LIG    1       60.521  61.344  68.460  0.00  0.00    -0.100 A 
ENDBRANCH  25  27
ENDBRANCH  24  25
ENDBRANCH  23  24
ENDBRANCH  22  23
ENDBRANCH  19  22
ENDBRANCH   3  18
TORSDOF 8
ENDMDL
MODEL 2
REMARK VINA RESULT:     -11.3      0.878      1.251
REMARK                            x       y       z     vdW  Elec       q    Type
REMARK                         _______ _______ _______ _____ _____    ______ ____
ROOT
ATOM      1  N   LIG    1       53.244  64.324  65.918  0.00  0.00    -0.640 N 
ATOM      2  H   LIG    1       53.999  64.898  65.715  0.00  0.00    +0.430 HD
ATOM      3  C   LIG    1       53.204  63.068  65.430  0.00  0.00    +0.510 C 
ATOM      4  O   LIG    1       52.223  62.377  65.616  0.00  0.00    -0.490 OA
ENDROOT
BRANCH   1  11
ATOM      5  C   LIG    1       51.259  65.953  64.700  0.00  0.00    +0.110 C 
ATOM      6  C   LIG    1       51.209  65.599  66.164  0.00  0.00    -0.080 A 
ATOM      7  C   LIG    1       50.175  66.068  66.952  0.00  0.00    +0.040 A 
ATOM      8  C   LIG    1       50.124  65.746  68.294  0.00  0.00    +0.060 A 
ATOM      9  C   LIG    1       51.116  64.947  68.858  0.00  0.00    -0.010 A 
ATOM     10  C   LIG    1       52.158  64.475  68.066  0.00  0.00    +0.080 A 
ATOM     11  C   LIG    1       52.201  64.797  66.718  0.00  0.00    +0.130 A 
BRANCH   9  12
ATOM     12  C   LIG    1       51.062  64.601  70.301  0.00  0.00    +0.220 A 
ATOM     13  N   LIG    1       50.031  64.102  70.953  0.00  0.00    -0.290 NA
ATOM     14  N   LIG    1       50.381  63.942  72.183  0.00  0.00    -0.230 N 
ATOM     15  H   LIG    1       49.814  63.590  72.887  0.00  0.00    +0.480 HD
ATOM     16  N   LIG    1       51.601  64.324  72.330  0.00  0.00    -0.050 NA
ATOM     17  N   LIG    1       52.054  64.731  71.193  0.00  0.00    -0.260 NA
ENDBRANCH   9  12
ENDBRANCH   1  11
BRANCH   3  18
ATOM     18  C   LIG    1       54.363  62.528  64.661  0.00  0.00    +0.510 C 
ATOM     19  N   LIG    1       55.587  63.072  64.814  0.00  0.00    -0.700 N 
ATOM     20  H   LIG    1       55.713  63.816  65.425  0.00  0.00    +0.420 HD
ATOM     21  O   LIG    1       54.205  61.599  63.897  0.00  0.00    -0.510 OA
BRANCH  19  22
ATOM     22  C   LIG    1       56.725  62.542  64.059  0.00  0.00    +0.280 C 
BRANCH  22  23
ATOM     23  C   LIG    1       58.028  62.938  64.757  0.00  0.00    +0.010 C 
BRANCH  23  24
ATOM     24  C   LIG    1       58.674  61.694  65.371  0.00  0.00    +0.270 C 
BRANCH  24  25
ATOM     25  N   LIG    1       59.461  62.081  66.545  0.00  0.00    -0.740 N 
ATOM     26  H   LIG    1       59.470  63.007  66.839  0.00  0.00    +0.400 HD
BRANCH  25  27
ATOM     27  C   LIG    1       60.198  61.120  67.240  0.00  0.00    +0.240 A 
ATOM     28  C   LIG    1       60.709  61.412  68.498  0.00  0.00    -0.080 A 
ATOM     29  C   LIG    1       61.438  60.460  69.185  0.00  0.00    +0.090 A 
ATOM     30  C   LIG    1       61.657  59.217  68.622  0.00  0.00    -0.080 A 
ATOM     31  C   LIG    1       61.149  58.922  67.368  0.00  0.00    +0.150 A 
ATOM     32  F   LIG    1       61.366  57.705  66.821  0.00  0.00    -0.140 F 
ATOM     33  C   LIG    1       60.414  59.868  66.678  0.00  0.00    -0.100 A 
ENDBRANCH  25  27
ENDBRANCH  24  25
ENDBRANCH  23  24
ENDBRANCH  22  23
ENDBRANCH  19  22
ENDBRANCH   3  18
TORSDOF 8
ENDMDL
MODEL 3
REMARK VINA RESULT:     -10.3      2.861      4.233
REMARK                            x       y       z     vdW  Elec       q    Type
REMARK                         _______ _______ _______ _____ _____    ______ ____
ROOT
ATOM      1  N   LIG    1       51.904  64.241  66.880  0.00  0.00    -0.640 N 
ATOM      2  H   LIG    1       51.743  63.363  67.261  0.00  0.00    +0.430 HD
ATOM      3  C   LIG    1       53.020  64.466  66.158  0.00  0.00    +0.510 C 
ATOM      4  O   LIG    1       53.262  65.584  65.751  0.00  0.00    -0.490 OA
ENDROOT
BRANCH   1  11
ATOM      5  C   LIG    1       50.856  64.607  69.497  0.00  0.00    +0.110 C 
ATOM      6  C   LIG    1       50.441  65.484  68.343  0.00  0.00    -0.080 A 
ATOM      7  C   LIG    1       49.528  66.501  68.545  0.00  0.00    +0.040 A 
ATOM      8  C   LIG    1       49.145  67.309  67.492  0.00  0.00    +0.060 A 
ATOM      9  C   LIG    1       49.678  67.098  66.221  0.00  0.00    -0.010 A 
ATOM     10  C   LIG    1       50.596  66.073  66.017  0.00  0.00    +0.080 A 
ATOM     11  C   LIG    1       50.981  65.270  67.080  0.00  0.00    +0.130 A 
BRANCH   9  12
ATOM     12  C   LIG    1       49.266  67.965  65.089  0.00  0.00    +0.220 A 
ATOM     13  N   LIG    1       49.321  67.666  63.807  0.00  0.00    -0.290 NA
ATOM     14  N   LIG    1       48.875  68.678  63.145  0.00  0.00    -0.230 N 
ATOM     15  H   LIG    1       48.804  68.730  62.179  0.00  0.00    +0.480 HD
ATOM     16  N   LIG    1       48.538  69.608  63.968  0.00  0.00    -0.050 NA
ATOM     17  N   LIG    1       48.760  69.204  65.172  0.00  0.00    -0.260 NA
ENDBRANCH   9  12
ENDBRANCH   1  11
BRANCH   3  18
ATOM     18  C   LIG    1       53.956  63.342  65.858  0.00  0.00    +0.510 C 
ATOM     19  N   LIG    1       55.157  63.596  65.300  0.00  0.00    -0.700 N 
ATOM     20  H   LIG    1       55.411  64.508  65.093  0.00  0.00    +0.420 HD
ATOM     21  O   LIG    1       53.637  62.201  66.117  0.00  0.00    -0.510 OA
BRANCH  19  22
ATOM     22  C   LIG    1       56.075  62.493  65.006  0.00  0.00    +0.280 C 
BRANCH  22  23
ATOM     23  C   LIG    1       57.510  62.933  65.303  0.00  0.00    +0.010 C 
BRANCH  23  24
ATOM     24  C   LIG    1       58.340  61.716  65.719  0.00  0.00    +0.270 C 
BRANCH  24  25
ATOM     25  N   LIG    1       59.259  62.097  66.795  0.00  0.00    -0.740 N 
ATOM     26  H   LIG    1       59.287  63.016  67.106  0.00  0.00    +0.400 HD
BRANCH  25  27
ATOM     27  C   LIG    1       60.095  61.138  67.372  0.00  0.00    +0.240 A 
ATOM     28  C   LIG    1       60.668  61.373  68.615  0.00  0.00    -0.080 A 
ATOM     29  C   LIG    1       61.494  60.424  69.185  0.00  0.00    +0.090 A 
ATOM     30  C   LIG    1       61.750  59.240  68.520  0.00  0.00    -0.080 A 
ATOM     31  C   LIG    1       61.181  59.002  67.280  0.00  0.00    +0.150 A 
ATOM     32  F   LIG    1       61.434  57.842  66.633  0.00  0.00    -0.140 F 
ATOM     33  C   LIG    1       60.349  59.945  66.707  0.00  0.00    -0.100 A 
ENDBRANCH  25  27
ENDBRANCH  24  25
ENDBRANCH  23  24
ENDBRANCH  22  23
ENDBRANCH  19  22
ENDBRANCH   3  18
TORSDOF 8
ENDMDL
MODEL 4
REMARK VINA RESULT:     -10.0      4.192      5.754
REMARK                            x       y       z     vdW  Elec       q    Type
REMARK                         _______ _______ _______ _____ _____    ______ ____
ROOT
ATOM      1  N   LIG    1       53.311  64.589  65.811  0.00  0.00    -0.640 N 
ATOM      2  H   LIG    1       53.719  65.224  65.202  0.00  0.00    +0.430 HD
ATOM      3  C   LIG    1       53.789  63.331  65.891  0.00  0.00    +0.510 C 
ATOM      4  O   LIG    1       53.229  62.513  66.592  0.00  0.00    -0.490 OA
ENDROOT
BRANCH   1  11
ATOM      5  C   LIG    1       51.242  66.118  64.603  0.00  0.00    +0.110 C 
ATOM      6  C   LIG    1       51.197  65.728  66.058  0.00  0.00    -0.080 A 
ATOM      7  C   LIG    1       50.127  66.113  66.841  0.00  0.00    +0.040 A 
ATOM      8  C   LIG    1       50.079  65.758  68.176  0.00  0.00    +0.060 A 
ATOM      9  C   LIG    1       51.113  65.010  68.735  0.00  0.00    -0.010 A 
ATOM     10  C   LIG    1       52.192  64.622  67.947  0.00  0.00    +0.080 A 
ATOM     11  C   LIG    1       52.231  64.977  66.607  0.00  0.00    +0.130 A 
BRANCH   9  12
ATOM     12  C   LIG    1       51.063  64.629  70.169  0.00  0.00    +0.220 A 
ATOM     13  N   LIG    1       50.024  64.146  70.820  0.00  0.00    -0.290 NA
ATOM     14  N   LIG    1       50.382  63.943  72.042  0.00  0.00    -0.230 N 
ATOM     15  H   LIG    1       49.811  63.591  72.743  0.00  0.00    +0.480 HD
ATOM     16  N   LIG    1       51.615  64.282  72.184  0.00  0.00    -0.050 NA
ATOM     17  N   LIG    1       52.068  64.704  71.053  0.00  0.00    -0.260 NA
ENDBRANCH   9  12
ENDBRANCH   1  11
BRANCH   3  18
ATOM     18  C   LIG    1       55.006  62.944  65.117  0.00  0.00    +0.510 C 
ATOM     19  N   LIG    1       54.897  62.597  63.819  0.00  0.00    -0.700 N 
ATOM     20  H   LIG    1       54.028  62.599  63.388  0.00  0.00    +0.420 HD
ATOM     21  O   LIG    1       56.093  62.940  65.656  0.00  0.00    -0.510 OA
BRANCH  19  22
ATOM     22  C   LIG    1       56.091  62.217  63.059  0.00  0.00    +0.280 C 
BRANCH  22  23
ATOM     23  C   LIG    1       55.857  60.863  62.387  0.00  0.00    +0.010 C 
BRANCH  23  24
ATOM     24  C   LIG    1       55.102  59.942  63.348  0.00  0.00    +0.270 C 
BRANCH  24  25
ATOM     25  N   LIG    1       54.006  59.282  62.632  0.00  0.00    -0.740 N 
ATOM     26  H   LIG    1       54.168  58.451  62.157  0.00  0.00    +0.400 HD
BRANCH  25  27
ATOM     27  C   LIG    1       52.729  59.848  62.635  0.00  0.00    +0.240 A 
ATOM     28  C   LIG    1       51.770  59.404  61.735  0.00  0.00    -0.080 A 
ATOM     29  C   LIG    1       50.507  59.964  61.738  0.00  0.00    +0.090 A 
ATOM     30  C   LIG    1       50.198  60.967  62.637  0.00  0.00    -0.080 A 
ATOM     31  C   LIG    1       51.152  61.413  63.537  0.00  0.00    +0.150 A 
ATOM     32  F   LIG    1       50.845  62.394  64.415  0.00  0.00    -0.140 F 
ATOM     33  C   LIG    1       52.415  60.852  63.542  0.00  0.00    -0.100 A 
ENDBRANCH  25  27
ENDBRANCH  24  25
ENDBRANCH  23  24
ENDBRANCH  22  23
ENDBRANCH  19  22
ENDBRANCH   3  18
TORSDOF 8
ENDMDL
MODEL 5
REMARK VINA RESULT:      -9.8      6.330     10.026
REMARK                            x       y       z     vdW  Elec       q    Type
REMARK                         _______ _______ _______ _____ _____    ______ ____
ROOT
ATOM      1  N   LIG    1       49.934  66.807  66.121  0.00  0.00    -0.640 N 
ATOM      2  H   LIG    1       50.031  66.953  65.166  0.00  0.00    +0.430 HD
ATOM      3  C   LIG    1       49.063  67.551  66.830  0.00  0.00    +0.510 C 
ATOM      4  O   LIG    1       49.000  67.425  68.036  0.00  0.00    -0.490 OA
ENDROOT
BRANCH   1  11
ATOM      5  C   LIG    1       51.639  65.189  64.523  0.00  0.00    +0.110 C 
ATOM      6  C   LIG    1       51.541  65.009  66.016  0.00  0.00    -0.080 A 
ATOM      7  C   LIG    1       52.297  64.038  66.643  0.00  0.00    +0.040 A 
ATOM      8  C   LIG    1       52.213  63.869  68.012  0.00  0.00    +0.060 A 
ATOM      9  C   LIG    1       51.364  64.678  68.763  0.00  0.00    -0.010 A 
ATOM     10  C   LIG    1       50.602  65.657  68.132  0.00  0.00    +0.080 A 
ATOM     11  C   LIG    1       50.696  65.825  66.759  0.00  0.00    +0.130 A 
BRANCH   9  12
ATOM     12  C   LIG    1       51.272  64.497  70.234  0.00  0.00    +0.220 A 
ATOM     13  N   LIG    1       50.195  64.177  70.922  0.00  0.00    -0.290 NA
ATOM     14  N   LIG    1       50.526  64.116  72.167  0.00  0.00    -0.230 N 
ATOM     15  H   LIG    1       49.925  63.900  72.897  0.00  0.00    +0.480 HD
ATOM     16  N   LIG    1       51.778  64.389  72.288  0.00  0.00    -0.050 NA
ATOM     17  N   LIG    1       52.270  64.624  71.120  0.00  0.00    -0.260 NA
ENDBRANCH   9  12
ENDBRANCH   1  11
BRANCH   3  18
ATOM     18  C   LIG    1       48.176  68.530  66.134  0.00  0.00    +0.510 C 
ATOM     19  N   LIG    1       46.836  68.395  66.204  0.00  0.00    -0.700 N 
ATOM     20  H   LIG    1       46.449  67.662  66.707  0.00  0.00    +0.420 HD
ATOM     21  O   LIG    1       48.660  69.447  65.504  0.00  0.00    -0.510 OA
BRANCH  19  22
ATOM     22  C   LIG    1       45.966  69.356  65.521  0.00  0.00    +0.280 C 
BRANCH  22  23
ATOM     23  C   LIG    1       45.401  68.717  64.251  0.00  0.00    +0.010 C 
BRANCH  23  24
ATOM     24  C   LIG    1       46.135  69.275  63.030  0.00  0.00    +0.270 C 
BRANCH  24  25
ATOM     25  N   LIG    1       47.425  68.596  62.883  0.00  0.00    -0.740 N 
ATOM     26  H   LIG    1       48.240  69.033  63.179  0.00  0.00    +0.400 HD
BRANCH  25  27
ATOM     27  C   LIG    1       47.483  67.320  62.318  0.00  0.00    +0.240 A 
ATOM     28  C   LIG    1       46.794  67.047  61.144  0.00  0.00    -0.080 A 
ATOM     29  C   LIG    1       46.851  65.785  60.586  0.00  0.00    +0.090 A 
ATOM     30  C   LIG    1       47.596  64.793  61.195  0.00  0.00    -0.080 A 
ATOM     31  C   LIG    1       48.285  65.060  62.367  0.00  0.00    +0.150 A 
ATOM     32  F   LIG    1       49.012  64.087  62.959  0.00  0.00    -0.140 F 
ATOM     33  C   LIG    1       48.236  66.323  62.927  0.00  0.00    -0.100 A 
ENDBRANCH  25  27
ENDBRANCH  24  25
ENDBRANCH  23  24
ENDBRANCH  22  23
ENDBRANCH  19  22
ENDBRANCH   3  18
TORSDOF 8
ENDMDL
MODEL 6
REMARK VINA RESULT:      -9.7      4.176      4.946
REMARK                            x       y       z     vdW  Elec       q    Type
REMARK                         _______ _______ _______ _____ _____    ______ ____
ROOT
ATOM      1  N   LIG    1       53.083  63.047  65.896  0.00  0.00    -0.640 N 
ATOM      2  H   LIG    1       52.697  62.291  65.424  0.00  0.00    +0.430 HD
ATOM      3  C   LIG    1       54.409  63.279  65.822  0.00  0.00    +0.510 C 
ATOM      4  O   LIG    1       54.905  64.173  66.477  0.00  0.00    -0.490 OA
ENDROOT
BRANCH   1  11
ATOM      5  C   LIG    1       51.550  65.002  64.517  0.00  0.00    +0.110 C 
ATOM      6  C   LIG    1       51.501  64.865  66.017  0.00  0.00    -0.080 A 
ATOM      7  C   LIG    1       50.691  65.703  66.759  0.00  0.00    +0.040 A 
ATOM      8  C   LIG    1       50.641  65.581  68.134  0.00  0.00    +0.060 A 
ATOM      9  C   LIG    1       51.409  64.612  68.777  0.00  0.00    -0.010 A 
ATOM     10  C   LIG    1       52.225  63.769  68.031  0.00  0.00    +0.080 A 
ATOM     11  C   LIG    1       52.267  63.892  66.650  0.00  0.00    +0.130 A 
BRANCH   9  12
ATOM     12  C   LIG    1       51.356  64.481  70.255  0.00  0.00    +0.220 A 
ATOM     13  N   LIG    1       50.287  64.236  70.986  0.00  0.00    -0.290 NA
ATOM     14  N   LIG    1       50.654  64.198  72.222  0.00  0.00    -0.230 N 
ATOM     15  H   LIG    1       50.067  64.034  72.976  0.00  0.00    +0.480 HD
ATOM     16  N   LIG    1       51.921  64.411  72.295  0.00  0.00    -0.050 NA
ATOM     17  N   LIG    1       52.387  64.586  71.106  0.00  0.00    -0.260 NA
ENDBRANCH   9  12
ENDBRANCH   1  11
BRANCH   3  18
ATOM     18  C   LIG    1       55.267  62.437  64.937  0.00  0.00    +0.510 C 
ATOM     19  N   LIG    1       55.293  62.665  63.608  0.00  0.00    -0.700 N 
ATOM     20  H   LIG    1       54.753  63.376  63.228  0.00  0.00    +0.420 HD
ATOM     21  O   LIG    1       55.941  61.548  65.412  0.00  0.00    -0.510 OA
BRANCH  19  22
ATOM     22  C   LIG    1       56.135  61.839  62.739  0.00  0.00    +0.280 C 
BRANCH  22  23
ATOM     23  C   LIG    1       56.758  62.715  61.651  0.00  0.00    +0.010 C 
BRANCH  23  24
ATOM     24  C   LIG    1       58.187  62.245  61.375  0.00  0.00    +0.270 C 
BRANCH  24  25
ATOM     25  N   LIG    1       58.707  62.931  60.189  0.00  0.00    -0.740 N 
ATOM     26  H   LIG    1       58.159  63.001  59.391  0.00  0.00    +0.400 HD
BRANCH  25  27
ATOM     27  C   LIG    1       59.989  63.485  60.208  0.00  0.00    +0.240 A 
ATOM     28  C   LIG    1       61.063  62.737  60.672  0.00  0.00    -0.080 A 
ATOM     29  C   LIG    1       62.331  63.285  60.690  0.00  0.00    +0.090 A 
ATOM     30  C   LIG    1       62.532  64.578  60.245  0.00  0.00    -0.080 A 
ATOM     31  C   LIG    1       61.464  65.328  59.781  0.00  0.00    +0.150 A 
ATOM     32  F   LIG    1       61.665  66.591  59.346  0.00  0.00    -0.140 F 
ATOM     33  C   LIG    1       60.194  64.782  59.755  0.00  0.00    -0.100 A 
ENDBRANCH  25  27
ENDBRANCH  24  25
ENDBRANCH  23  24
ENDBRANCH  22  23
ENDBRANCH  19  22
ENDBRANCH   3  18
TORSDOF 8
ENDMDL
MODEL 7
REMARK VINA RESULT:      -9.7      2.966      4.451
REMARK                            x       y       z     vdW  Elec       q    Type
REMARK                         _______ _______ _______ _____ _____    ______ ____
ROOT
ATOM      1  N   LIG    1       51.526  64.432  66.326  0.00  0.00    -0.640 N 
ATOM      2  H   LIG    1       51.221  63.544  66.575  0.00  0.00    +0.430 HD
ATOM      3  C   LIG    1       52.798  64.616  65.919  0.00  0.00    +0.510 C 
ATOM      4  O   LIG    1       53.203  65.736  65.686  0.00  0.00    -0.490 OA
ENDROOT
BRANCH   1  11
ATOM      5  C   LIG    1       50.486  65.166  68.868  0.00  0.00    +0.110 C 
ATOM      6  C   LIG    1       50.113  65.909  67.610  0.00  0.00    -0.080 A 
ATOM      7  C   LIG    1       49.245  66.982  67.676  0.00  0.00    +0.040 A 
ATOM      8  C   LIG    1       48.901  67.667  66.527  0.00  0.00    +0.060 A 
ATOM      9  C   LIG    1       49.427  67.277  65.298  0.00  0.00    -0.010 A 
ATOM     10  C   LIG    1       50.301  66.196  65.231  0.00  0.00    +0.080 A 
ATOM     11  C   LIG    1       50.648  65.516  66.389  0.00  0.00    +0.130 A 
BRANCH   9  12
ATOM     12  C   LIG    1       49.057  68.012  64.063  0.00  0.00    +0.220 A 
ATOM     13  N   LIG    1       48.424  67.524  63.015  0.00  0.00    -0.290 NA
ATOM     14  N   LIG    1       48.292  68.475  62.154  0.00  0.00    -0.230 N 
ATOM     15  H   LIG    1       47.862  68.393  61.289  0.00  0.00    +0.480 HD
ATOM     16  N   LIG    1       48.821  69.550  62.625  0.00  0.00    -0.050 NA
ATOM     17  N   LIG    1       49.297  69.304  63.798  0.00  0.00    -0.260 NA
ENDBRANCH   9  12
ENDBRANCH   1  11
BRANCH   3  18
ATOM     18  C   LIG    1       53.707  63.444  65.756  0.00  0.00    +0.510 C 
ATOM     19  N   LIG    1       54.937  63.462  66.309  0.00  0.00    -0.700 N 
ATOM     20  H   LIG    1       55.230  64.237  66.812  0.00  0.00    +0.420 HD
ATOM     21  O   LIG    1       53.341  62.474  65.125  0.00  0.00    -0.510 OA
BRANCH  19  22
ATOM     22  C   LIG    1       55.830  62.311  66.148  0.00  0.00    +0.280 C 
BRANCH  22  23
ATOM     23  C   LIG    1       57.249  62.805  65.860  0.00  0.00    +0.010 C 
BRANCH  23  24
ATOM     24  C   LIG    1       58.168  61.604  65.627  0.00  0.00    +0.270 C 
BRANCH  24  25
ATOM     25  N   LIG    1       59.509  61.910  66.131  0.00  0.00    -0.740 N 
ATOM     26  H   LIG    1       59.936  62.749  65.897  0.00  0.00    +0.400 HD
BRANCH  25  27
ATOM     27  C   LIG    1       60.174  60.994  66.950  0.00  0.00    +0.240 A 
ATOM     28  C   LIG    1       60.471  59.724  66.475  0.00  0.00    -0.080 A 
ATOM     29  C   LIG    1       61.128  58.818  67.285  0.00  0.00    +0.090 A 
ATOM     30  C   LIG    1       61.491  59.176  68.570  0.00  0.00    -0.080 A 
ATOM     31  C   LIG    1       61.196  60.442  69.049  0.00  0.00    +0.150 A 
ATOM     32  F   LIG    1       61.553  60.788  70.306  0.00  0.00    -0.140 F 
ATOM     33  C   LIG    1       60.544  61.354  68.240  0.00  0.00    -0.100 A 
ENDBRANCH  25  27
ENDBRANCH  24  25
ENDBRANCH  23  24
ENDBRANCH  22  23
ENDBRANCH  19  22
ENDBRANCH   3  18
TORSDOF 8
ENDMDL
MODEL 8
REMARK VINA RESULT:      -9.6      2.491      3.780
REMARK                            x       y       z     vdW  Elec       q    Type
REMARK                         _______ _______ _______ _____ _____    ______ ____
ROOT
ATOM      1  N   LIG    1       53.104  64.472  66.147  0.00  0.00    -0.640 N 
ATOM      2  H   LIG    1       53.979  64.855  66.321  0.00  0.00    +0.430 HD
ATOM      3  C   LIG    1       53.004  63.272  65.541  0.00  0.00    +0.510 C 
ATOM      4  O   LIG    1       51.911  62.830  65.251  0.00  0.00    -0.490 OA
ENDROOT
BRANCH   1  11
ATOM      5  C   LIG    1       52.086  64.041  68.766  0.00  0.00    +0.110 C 
ATOM      6  C   LIG    1       51.416  64.980  67.796  0.00  0.00    -0.080 A 
ATOM      7  C   LIG    1       50.276  65.662  68.175  0.00  0.00    +0.040 A 
ATOM      8  C   LIG    1       49.658  66.526  67.291  0.00  0.00    +0.060 A 
ATOM      9  C   LIG    1       50.183  66.710  66.014  0.00  0.00    -0.010 A 
ATOM     10  C   LIG    1       51.331  66.023  65.632  0.00  0.00    +0.080 A 
ATOM     11  C   LIG    1       51.950  65.163  66.526  0.00  0.00    +0.130 A 
BRANCH   9  12
ATOM     12  C   LIG    1       49.519  67.638  65.064  0.00  0.00    +0.220 A 
ATOM     13  N   LIG    1       48.809  68.705  65.371  0.00  0.00    -0.290 NA
ATOM     14  N   LIG    1       48.404  69.240  64.270  0.00  0.00    -0.230 N 
ATOM     15  H   LIG    1       47.860  70.040  64.202  0.00  0.00    +0.480 HD
ATOM     16  N   LIG    1       48.836  68.546  63.276  0.00  0.00    -0.050 NA
ATOM     17  N   LIG    1       49.529  67.555  63.726  0.00  0.00    -0.260 NA
ENDBRANCH   9  12
ENDBRANCH   1  11
BRANCH   3  18
ATOM     18  C   LIG    1       54.234  62.488  65.228  0.00  0.00    +0.510 C 
ATOM     19  N   LIG    1       55.265  63.078  64.589  0.00  0.00    -0.700 N 
ATOM     20  H   LIG    1       55.206  64.011  64.333  0.00  0.00    +0.420 HD
ATOM     21  O   LIG    1       54.308  61.320  65.547  0.00  0.00    -0.510 OA
BRANCH  19  22
ATOM     22  C   LIG    1       56.473  62.308  64.281  0.00  0.00    +0.280 C 
BRANCH  22  23
ATOM     23  C   LIG    1       57.707  63.104  64.711  0.00  0.00    +0.010 C 
BRANCH  23  24
ATOM     24  C   LIG    1       58.850  62.137  65.028  0.00  0.00    +0.270 C 
BRANCH  24  25
ATOM     25  N   LIG    1       59.201  62.244  66.447  0.00  0.00    -0.740 N 
ATOM     26  H   LIG    1       58.915  63.017  66.960  0.00  0.00    +0.400 HD
BRANCH  25  27
ATOM     27  C   LIG    1       59.945  61.234  67.061  0.00  0.00    +0.240 A 
ATOM     28  C   LIG    1       60.184  60.042  66.392  0.00  0.00    -0.080 A 
ATOM     29  C   LIG    1       60.920  59.043  67.000  0.00  0.00    +0.090 A 
ATOM     30  C   LIG    1       61.421  59.231  68.274  0.00  0.00    -0.080 A 
ATOM     31  C   LIG    1       61.184  60.420  68.946  0.00  0.00    +0.150 A 
ATOM     32  F   LIG    1       61.676  60.600  70.192  0.00  0.00    -0.140 F 
ATOM     33  C   LIG    1       60.453  61.424  68.340  0.00  0.00    -0.100 A 
ENDBRANCH  25  27
ENDBRANCH  24  25
ENDBRANCH  23  24
ENDBRANCH  22  23
ENDBRANCH  19  22
ENDBRANCH   3  18
TORSDOF 8
ENDMDL
MODEL 9
REMARK VINA RESULT:      -9.5      3.739      4.674
REMARK                            x       y       z     vdW  Elec       q    Type
REMARK                         _______ _______ _______ _____ _____    ______ ____
ROOT
ATOM      1  N   LIG    1       52.814  63.824  65.676  0.00  0.00    -0.640 N 
ATOM      2  H   LIG    1       53.666  64.205  65.412  0.00  0.00    +0.430 HD
ATOM      3  C   LIG    1       52.442  62.617  65.204  0.00  0.00    +0.510 C 
ATOM      4  O   LIG    1       51.342  62.176  65.468  0.00  0.00    -0.490 OA
ENDROOT
BRANCH   1  11
ATOM      5  C   LIG    1       51.171  65.872  64.589  0.00  0.00    +0.110 C 
ATOM      6  C   LIG    1       51.155  65.535  66.057  0.00  0.00    -0.080 A 
ATOM      7  C   LIG    1       50.321  66.228  66.914  0.00  0.00    +0.040 A 
ATOM      8  C   LIG    1       50.301  65.923  68.261  0.00  0.00    +0.060 A 
ATOM      9  C   LIG    1       51.123  64.914  68.760  0.00  0.00    -0.010 A 
ATOM     10  C   LIG    1       51.963  64.216  67.898  0.00  0.00    +0.080 A 
ATOM     11  C   LIG    1       51.974  64.523  66.545  0.00  0.00    +0.130 A 
BRANCH   9  12
ATOM     12  C   LIG    1       51.102  64.585  70.207  0.00  0.00    +0.220 A 
ATOM     13  N   LIG    1       50.061  64.186  70.909  0.00  0.00    -0.290 NA
ATOM     14  N   LIG    1       50.450  64.005  72.125  0.00  0.00    -0.230 N 
ATOM     15  H   LIG    1       49.885  63.711  72.857  0.00  0.00    +0.480 HD
ATOM     16  N   LIG    1       51.704  64.277  72.215  0.00  0.00    -0.050 NA
ATOM     17  N   LIG    1       52.140  64.633  71.054  0.00  0.00    -0.260 NA
ENDBRANCH   9  12
ENDBRANCH   1  11
BRANCH   3  18
ATOM     18  C   LIG    1       53.382  61.825  64.356  0.00  0.00    +0.510 C 
ATOM     19  N   LIG    1       53.454  60.486  64.500  0.00  0.00    -0.700 N 
ATOM     20  H   LIG    1       52.895  60.039  65.155  0.00  0.00    +0.420 HD
ATOM     21  O   LIG    1       54.081  62.384  63.538  0.00  0.00    -0.510 OA
BRANCH  19  22
ATOM     22  C   LIG    1       54.375  59.708  63.669  0.00  0.00    +0.280 C 
BRANCH  22  23
ATOM     23  C   LIG    1       55.752  59.670  64.334  0.00  0.00    +0.010 C 
BRANCH  23  24
ATOM     24  C   LIG    1       56.826  60.016  63.301  0.00  0.00    +0.270 C 
BRANCH  24  25
ATOM     25  N   LIG    1       56.668  61.411  62.881  0.00  0.00    -0.740 N 
ATOM     26  H   LIG    1       56.224  62.046  63.466  0.00  0.00    +0.400 HD
BRANCH  25  27
ATOM     27  C   LIG    1       57.157  61.828  61.641  0.00  0.00    +0.240 A 
ATOM     28  C   LIG    1       56.465  61.514  60.480  0.00  0.00    -0.080 A 
ATOM     29  C   LIG    1       56.949  61.926  59.253  0.00  0.00    +0.090 A 
ATOM     30  C   LIG    1       58.123  62.652  59.181  0.00  0.00    -0.080 A 
ATOM     31  C   LIG    1       58.818  62.967  60.338  0.00  0.00    +0.150 A 
ATOM     32  F   LIG    1       59.965  63.678  60.263  0.00  0.00    -0.140 F 
ATOM     33  C   LIG    1       58.335  62.562  61.568  0.00  0.00    -0.100 A 
ENDBRANCH  25  27
ENDBRANCH  24  25
ENDBRANCH  23  24
ENDBRANCH  22  23
ENDBRANCH  19  22
ENDBRANCH   3  18
TORSDOF 8
ENDMDL
####
 nsp16_rec.pdbqt&&&&ZINC000823266067.pdbqt
MODEL 1
REMARK VINA RESULT:     -11.8      0.000      0.000
REMARK                            x       y       z     vdW  Elec       q    Type
REMARK                         _______ _______ _______ _____ _____    ______ ____
ROOT
ATOM      1  C   LIG    1       54.852  62.342  66.043  0.00  0.00    +0.100 A 
ATOM      2  C   LIG    1       53.731  61.871  65.361  0.00  0.00    +0.120 A 
ATOM      3  C   LIG    1       52.695  62.753  65.109  0.00  0.00    -0.010 A 
ATOM      4  C   LIG    1       52.805  64.068  65.539  0.00  0.00    +0.290 A 
ATOM      5  N   LIG    1       53.883  64.481  66.184  0.00  0.00    -0.510 NA
ATOM      6  C   LIG    1       54.888  63.668  66.447  0.00  0.00    +0.270 A 
ENDROOT
BRANCH   1   9
ATOM      7  O   LIG    1       57.389  62.945  65.507  0.00  0.00    -0.580 OA
ATOM      8  C   LIG    1       57.187  61.879  66.056  0.00  0.00    +0.700 C 
ATOM      9  N   LIG    1       55.926  61.485  66.320  0.00  0.00    -0.680 N 
ATOM     10  H   LIG    1       55.761  60.609  66.701  0.00  0.00    +0.410 HD
ATOM     11  N   LIG    1       58.225  61.093  66.405  0.00  0.00    -0.720 N 
ATOM     12  H   LIG    1       58.065  60.243  66.843  0.00  0.00    +0.410 HD
BRANCH  11  13
ATOM     13  C   LIG    1       59.597  61.524  66.123  0.00  0.00    +0.410 C 
BRANCH  13  14
ATOM     14  C   LIG    1       60.502  61.083  67.245  0.00  0.00    +0.210 A 
ATOM     15  N   LIG    1       60.649  61.692  68.377  0.00  0.00    -0.400 NA
ATOM     16  N   LIG    1       61.574  60.970  69.144  0.00  0.00    -0.590 N 
ATOM     17  H   LIG    1       61.879  61.194  70.037  0.00  0.00    +0.400 HD
ATOM     18  C   LIG    1       61.963  59.908  68.408  0.00  0.00    +0.580 A 
ATOM     19  O   LIG    1       62.762  59.051  68.744  0.00  0.00    -0.650 OA
ATOM     20  N   LIG    1       61.302  59.966  67.235  0.00  0.00    -0.670 NA
ENDBRANCH  13  14
ENDBRANCH  11  13
ENDBRANCH   1   9
BRANCH   4  21
ATOM     21  O   LIG    1       51.794  64.940  65.297  0.00  0.00    -0.250 OA
BRANCH  21  22
ATOM     22  C   LIG    1       51.075  65.396  66.356  0.00  0.00    +0.100 A 
ATOM     23  C   LIG    1       50.117  66.383  66.173  0.00  0.00    +0.040 A 
ATOM     24  C   LIG    1       49.384  66.847  67.249  0.00  0.00    +0.030 A 
ATOM     25  C   LIG    1       49.601  66.333  68.511  0.00  0.00    +0.060 A 
ATOM     26  C   LIG    1       50.561  65.341  68.704  0.00  0.00    -0.010 A 
ATOM     27  C   LIG    1       51.295  64.870  67.620  0.00  0.00    +0.070 A 
BRANCH  26  28
ATOM     28  C   LIG    1       50.795  64.786  70.060  0.00  0.00    +0.220 A 
ATOM     29  N   LIG    1       49.909  64.187  70.830  0.00  0.00    -0.290 NA
ATOM     30  N   LIG    1       50.500  63.852  71.925  0.00  0.00    -0.230 N 
ATOM     31  H   LIG    1       50.081  63.394  72.671  0.00  0.00    +0.480 HD
ATOM     32  N   LIG    1       51.732  64.220  71.874  0.00  0.00    -0.050 NA
ATOM     33  N   LIG    1       51.951  64.794  70.740  0.00  0.00    -0.260 NA
ENDBRANCH  26  28
ENDBRANCH  21  22
ENDBRANCH   4  21
TORSDOF 6
ENDMDL
MODEL 2
REMARK VINA RESULT:     -10.9      2.679      3.237
REMARK                            x       y       z     vdW  Elec       q    Type
REMARK                         _______ _______ _______ _____ _____    ______ ____
ROOT
ATOM      1  C   LIG    1       54.820  62.432  65.990  0.00  0.00    +0.100 A 
ATOM      2  C   LIG    1       53.785  61.988  65.169  0.00  0.00    +0.120 A 
ATOM      3  C   LIG    1       52.766  62.870  64.857  0.00  0.00    -0.010 A 
ATOM      4  C   LIG    1       52.808  64.160  65.368  0.00  0.00    +0.290 A 
ATOM      5  N   LIG    1       53.804  64.549  66.145  0.00  0.00    -0.510 NA
ATOM      6  C   LIG    1       54.790  63.734  66.468  0.00  0.00    +0.270 A 
ENDROOT
BRANCH   1   9
ATOM      7  O   LIG    1       57.367  62.921  65.392  0.00  0.00    -0.580 OA
ATOM      8  C   LIG    1       57.142  61.911  66.030  0.00  0.00    +0.700 C 
ATOM      9  N   LIG    1       55.873  61.574  66.333  0.00  0.00    -0.680 N 
ATOM     10  H   LIG    1       55.688  60.737  66.788  0.00  0.00    +0.410 HD
ATOM     11  N   LIG    1       58.162  61.130  66.438  0.00  0.00    -0.720 N 
ATOM     12  H   LIG    1       57.983  60.325  66.947  0.00  0.00    +0.410 HD
BRANCH  11  13
ATOM     13  C   LIG    1       59.542  61.499  66.114  0.00  0.00    +0.410 C 
BRANCH  13  14
ATOM     14  C   LIG    1       60.454  61.073  67.236  0.00  0.00    +0.210 A 
ATOM     15  N   LIG    1       60.631  61.713  68.346  0.00  0.00    -0.400 NA
ATOM     16  N   LIG    1       61.550  60.995  69.123  0.00  0.00    -0.590 N 
ATOM     17  H   LIG    1       61.873  61.239  70.004  0.00  0.00    +0.400 HD
ATOM     18  C   LIG    1       61.905  59.902  68.415  0.00  0.00    +0.580 A 
ATOM     19  O   LIG    1       62.689  59.038  68.767  0.00  0.00    -0.650 OA
ATOM     20  N   LIG    1       61.228  59.938  67.250  0.00  0.00    -0.670 NA
ENDBRANCH  13  14
ENDBRANCH  11  13
ENDBRANCH   1   9
BRANCH   4  21
ATOM     21  O   LIG    1       51.812  65.033  65.067  0.00  0.00    -0.250 OA
BRANCH  21  22
ATOM     22  C   LIG    1       51.047  65.505  66.085  0.00  0.00    +0.100 A 
ATOM     23  C   LIG    1       51.156  64.949  67.352  0.00  0.00    +0.040 A 
ATOM     24  C   LIG    1       50.380  65.428  68.391  0.00  0.00    +0.030 A 
ATOM     25  C   LIG    1       49.493  66.461  68.174  0.00  0.00    +0.060 A 
ATOM     26  C   LIG    1       49.377  67.027  66.905  0.00  0.00    -0.010 A 
ATOM     27  C   LIG    1       50.162  66.548  65.861  0.00  0.00    +0.070 A 
BRANCH  26  28
ATOM     28  C   LIG    1       48.423  68.140  66.671  0.00  0.00    +0.220 A 
ATOM     29  N   LIG    1       47.772  68.399  65.555  0.00  0.00    -0.290 NA
ATOM     30  N   LIG    1       47.046  69.445  65.755  0.00  0.00    -0.230 N 
ATOM     31  H   LIG    1       46.463  69.856  65.097  0.00  0.00    +0.480 HD
ATOM     32  N   LIG    1       47.216  69.857  66.962  0.00  0.00    -0.050 NA
ATOM     33  N   LIG    1       48.053  69.076  67.557  0.00  0.00    -0.260 NA
ENDBRANCH  26  28
ENDBRANCH  21  22
ENDBRANCH   4  21
TORSDOF 6
ENDMDL
MODEL 3
REMARK VINA RESULT:     -10.7      0.763      1.203
REMARK                            x       y       z     vdW  Elec       q    Type
REMARK                         _______ _______ _______ _____ _____    ______ ____
ROOT
ATOM      1  C   LIG    1       54.798  62.223  65.879  0.00  0.00    +0.100 A 
ATOM      2  C   LIG    1       54.698  63.369  66.666  0.00  0.00    +0.120 A 
ATOM      3  C   LIG    1       53.636  64.229  66.446  0.00  0.00    -0.010 A 
ATOM      4  C   LIG    1       52.712  63.924  65.456  0.00  0.00    +0.290 A 
ATOM      5  N   LIG    1       52.837  62.828  64.728  0.00  0.00    -0.510 NA
ATOM      6  C   LIG    1       53.838  61.988  64.905  0.00  0.00    +0.270 A 
ENDROOT
BRANCH   1   9
ATOM      7  O   LIG    1       57.353  62.856  65.482  0.00  0.00    -0.580 OA
ATOM      8  C   LIG    1       57.127  61.731  65.882  0.00  0.00    +0.700 C 
ATOM      9  N   LIG    1       55.855  61.324  66.065  0.00  0.00    -0.680 N 
ATOM     10  H   LIG    1       55.672  60.407  66.325  0.00  0.00    +0.410 HD
ATOM     11  N   LIG    1       58.148  60.893  66.148  0.00  0.00    -0.720 N 
ATOM     12  H   LIG    1       57.968  59.995  66.468  0.00  0.00    +0.410 HD
BRANCH  11  13
ATOM     13  C   LIG    1       59.531  61.338  65.955  0.00  0.00    +0.410 C 
BRANCH  13  14
ATOM     14  C   LIG    1       60.404  60.746  67.032  0.00  0.00    +0.210 A 
ATOM     15  N   LIG    1       61.084  59.650  66.932  0.00  0.00    -0.400 NA
ATOM     16  N   LIG    1       61.761  59.445  68.142  0.00  0.00    -0.590 N 
ATOM     17  H   LIG    1       62.346  58.701  68.354  0.00  0.00    +0.400 HD
ATOM     18  C   LIG    1       61.446  60.473  68.957  0.00  0.00    +0.580 A 
ATOM     19  O   LIG    1       61.846  60.639  70.096  0.00  0.00    -0.650 OA
ATOM     20  N   LIG    1       60.613  61.286  68.278  0.00  0.00    -0.670 NA
ENDBRANCH  13  14
ENDBRANCH  11  13
ENDBRANCH   1   9
BRANCH   4  21
ATOM     21  O   LIG    1       51.667  64.762  65.233  0.00  0.00    -0.250 OA
BRANCH  21  22
ATOM     22  C   LIG    1       51.039  65.301  66.311  0.00  0.00    +0.100 A 
ATOM     23  C   LIG    1       50.185  66.382  66.149  0.00  0.00    +0.040 A 
ATOM     24  C   LIG    1       49.544  66.932  67.243  0.00  0.00    +0.030 A 
ATOM     25  C   LIG    1       49.750  66.409  68.503  0.00  0.00    +0.060 A 
ATOM     26  C   LIG    1       50.606  65.322  68.676  0.00  0.00    -0.010 A 
ATOM     27  C   LIG    1       51.247  64.766  67.573  0.00  0.00    +0.070 A 
BRANCH  26  28
ATOM     28  C   LIG    1       50.829  64.758  70.030  0.00  0.00    +0.220 A 
ATOM     29  N   LIG    1       49.922  64.211  70.815  0.00  0.00    -0.290 NA
ATOM     30  N   LIG    1       50.510  63.846  71.902  0.00  0.00    -0.230 N 
ATOM     31  H   LIG    1       50.077  63.414  72.655  0.00  0.00    +0.480 HD
ATOM     32  N   LIG    1       51.759  64.144  71.832  0.00  0.00    -0.050 NA
ATOM     33  N   LIG    1       51.993  64.703  70.693  0.00  0.00    -0.260 NA
ENDBRANCH  26  28
ENDBRANCH  21  22
ENDBRANCH   4  21
TORSDOF 6
ENDMDL
MODEL 4
REMARK VINA RESULT:     -10.0      2.381      2.553
REMARK                            x       y       z     vdW  Elec       q    Type
REMARK                         _______ _______ _______ _____ _____    ______ ____
ROOT
ATOM      1  C   LIG    1       54.538  62.200  65.645  0.00  0.00    +0.100 A 
ATOM      2  C   LIG    1       53.233  62.125  65.161  0.00  0.00    +0.120 A 
ATOM      3  C   LIG    1       52.465  63.275  65.156  0.00  0.00    -0.010 A 
ATOM      4  C   LIG    1       53.016  64.459  65.628  0.00  0.00    +0.290 A 
ATOM      5  N   LIG    1       54.258  64.495  66.080  0.00  0.00    -0.510 NA
ATOM      6  C   LIG    1       55.018  63.417  66.106  0.00  0.00    +0.270 A 
ENDROOT
BRANCH   1   9
ATOM      7  O   LIG    1       56.280  61.597  63.724  0.00  0.00    -0.580 OA
ATOM      8  C   LIG    1       56.240  60.845  64.678  0.00  0.00    +0.700 C 
ATOM      9  N   LIG    1       55.353  61.061  65.669  0.00  0.00    -0.680 N 
ATOM     10  H   LIG    1       55.279  60.427  66.400  0.00  0.00    +0.410 HD
ATOM     11  N   LIG    1       57.086  59.798  64.746  0.00  0.00    -0.720 N 
ATOM     12  H   LIG    1       57.054  59.197  65.507  0.00  0.00    +0.410 HD
BRANCH  11  13
ATOM     13  C   LIG    1       58.054  59.567  63.671  0.00  0.00    +0.410 C 
BRANCH  13  14
ATOM     14  C   LIG    1       59.186  60.555  63.793  0.00  0.00    +0.210 A 
ATOM     15  N   LIG    1       59.657  61.027  64.901  0.00  0.00    -0.400 NA
ATOM     16  N   LIG    1       60.698  61.913  64.591  0.00  0.00    -0.590 N 
ATOM     17  H   LIG    1       61.234  62.415  65.225  0.00  0.00    +0.400 HD
ATOM     18  C   LIG    1       60.816  61.938  63.247  0.00  0.00    +0.580 A 
ATOM     19  O   LIG    1       61.617  62.595  62.605  0.00  0.00    -0.650 OA
ATOM     20  N   LIG    1       59.890  61.097  62.745  0.00  0.00    -0.670 NA
ENDBRANCH  13  14
ENDBRANCH  11  13
ENDBRANCH   1   9
BRANCH   4  21
ATOM     21  O   LIG    1       52.270  65.593  65.627  0.00  0.00    -0.250 OA
BRANCH  21  22
ATOM     22  C   LIG    1       51.341  65.748  66.606  0.00  0.00    +0.100 A 
ATOM     23  C   LIG    1       50.172  66.451  66.351  0.00  0.00    +0.040 A 
ATOM     24  C   LIG    1       49.225  66.609  67.346  0.00  0.00    +0.030 A 
ATOM     25  C   LIG    1       49.437  66.069  68.597  0.00  0.00    +0.060 A 
ATOM     26  C   LIG    1       50.608  65.361  68.863  0.00  0.00    -0.010 A 
ATOM     27  C   LIG    1       51.558  65.197  67.860  0.00  0.00    +0.070 A 
BRANCH  26  28
ATOM     28  C   LIG    1       50.836  64.779  70.209  0.00  0.00    +0.220 A 
ATOM     29  N   LIG    1       49.943  64.180  70.970  0.00  0.00    -0.290 NA
ATOM     30  N   LIG    1       50.532  63.817  72.058  0.00  0.00    -0.230 N 
ATOM     31  H   LIG    1       50.108  63.352  72.797  0.00  0.00    +0.480 HD
ATOM     32  N   LIG    1       51.769  64.167  72.010  0.00  0.00    -0.050 NA
ATOM     33  N   LIG    1       51.994  64.758  70.885  0.00  0.00    -0.260 NA
ENDBRANCH  26  28
ENDBRANCH  21  22
ENDBRANCH   4  21
TORSDOF 6
ENDMDL
MODEL 5
REMARK VINA RESULT:      -9.8      2.802      3.437
REMARK                            x       y       z     vdW  Elec       q    Type
REMARK                         _______ _______ _______ _____ _____    ______ ____
ROOT
ATOM      1  C   LIG    1       54.741  62.485  66.026  0.00  0.00    +0.100 A 
ATOM      2  C   LIG    1       54.584  63.664  66.752  0.00  0.00    +0.120 A 
ATOM      3  C   LIG    1       53.543  64.512  66.415  0.00  0.00    -0.010 A 
ATOM      4  C   LIG    1       52.695  64.162  65.374  0.00  0.00    +0.290 A 
ATOM      5  N   LIG    1       52.873  63.035  64.705  0.00  0.00    -0.510 NA
ATOM      6  C   LIG    1       53.857  62.206  64.994  0.00  0.00    +0.270 A 
ENDROOT
BRANCH   1   9
ATOM      7  O   LIG    1       57.287  62.925  65.384  0.00  0.00    -0.580 OA
ATOM      8  C   LIG    1       57.051  61.909  66.008  0.00  0.00    +0.700 C 
ATOM      9  N   LIG    1       55.780  61.596  66.331  0.00  0.00    -0.680 N 
ATOM     10  H   LIG    1       55.585  60.756  66.774  0.00  0.00    +0.410 HD
ATOM     11  N   LIG    1       58.060  61.097  66.381  0.00  0.00    -0.720 N 
ATOM     12  H   LIG    1       57.872  60.286  66.878  0.00  0.00    +0.410 HD
BRANCH  11  13
ATOM     13  C   LIG    1       59.442  61.440  66.035  0.00  0.00    +0.410 C 
BRANCH  13  14
ATOM     14  C   LIG    1       60.352  61.073  67.179  0.00  0.00    +0.210 A 
ATOM     15  N   LIG    1       60.344  61.618  68.352  0.00  0.00    -0.400 NA
ATOM     16  N   LIG    1       61.336  61.001  69.127  0.00  0.00    -0.590 N 
ATOM     17  H   LIG    1       61.558  61.209  70.048  0.00  0.00    +0.400 HD
ATOM     18  C   LIG    1       61.927  60.067  68.352  0.00  0.00    +0.580 A 
ATOM     19  O   LIG    1       62.838  59.327  68.682  0.00  0.00    -0.650 OA
ATOM     20  N   LIG    1       61.322  60.100  67.148  0.00  0.00    -0.670 NA
ENDBRANCH  13  14
ENDBRANCH  11  13
ENDBRANCH   1   9
BRANCH   4  21
ATOM     21  O   LIG    1       51.671  64.987  65.036  0.00  0.00    -0.250 OA
BRANCH  21  22
ATOM     22  C   LIG    1       50.912  65.505  66.037  0.00  0.00    +0.100 A 
ATOM     23  C   LIG    1       51.011  64.991  67.322  0.00  0.00    +0.040 A 
ATOM     24  C   LIG    1       50.240  65.516  68.342  0.00  0.00    +0.030 A 
ATOM     25  C   LIG    1       49.367  66.553  68.089  0.00  0.00    +0.060 A 
ATOM     26  C   LIG    1       49.261  67.076  66.801  0.00  0.00    -0.010 A 
ATOM     27  C   LIG    1       50.041  66.551  65.775  0.00  0.00    +0.070 A 
BRANCH  26  28
ATOM     28  C   LIG    1       48.322  68.193  66.527  0.00  0.00    +0.220 A 
ATOM     29  N   LIG    1       47.874  69.077  67.395  0.00  0.00    -0.290 NA
ATOM     30  N   LIG    1       47.083  69.880  66.769  0.00  0.00    -0.230 N 
ATOM     31  H   LIG    1       46.613  70.628  67.169  0.00  0.00    +0.480 HD
ATOM     32  N   LIG    1       47.016  69.532  65.532  0.00  0.00    -0.050 NA
ATOM     33  N   LIG    1       47.769  68.501  65.345  0.00  0.00    -0.260 NA
ENDBRANCH  26  28
ENDBRANCH  21  22
ENDBRANCH   4  21
TORSDOF 6
ENDMDL
MODEL 6
REMARK VINA RESULT:      -9.8      2.358      3.035
REMARK                            x       y       z     vdW  Elec       q    Type
REMARK                         _______ _______ _______ _____ _____    ______ ____
ROOT
ATOM      1  C   LIG    1       54.650  62.340  65.878  0.00  0.00    +0.100 A 
ATOM      2  C   LIG    1       53.434  61.857  65.399  0.00  0.00    +0.120 A 
ATOM      3  C   LIG    1       52.398  62.754  65.206  0.00  0.00    -0.010 A 
ATOM      4  C   LIG    1       52.602  64.096  65.493  0.00  0.00    +0.290 A 
ATOM      5  N   LIG    1       53.769  64.521  65.946  0.00  0.00    -0.510 NA
ATOM      6  C   LIG    1       54.778  63.695  66.148  0.00  0.00    +0.270 A 
ENDROOT
BRANCH   1   9
ATOM      7  O   LIG    1       56.778  62.223  64.284  0.00  0.00    -0.580 OA
ATOM      8  C   LIG    1       56.788  61.498  65.259  0.00  0.00    +0.700 C 
ATOM      9  N   LIG    1       55.727  61.470  66.089  0.00  0.00    -0.680 N 
ATOM     10  H   LIG    1       55.708  60.846  66.832  0.00  0.00    +0.410 HD
ATOM     11  N   LIG    1       57.863  60.724  65.514  0.00  0.00    -0.720 N 
ATOM     12  H   LIG    1       57.871  60.145  66.291  0.00  0.00    +0.410 HD
BRANCH  11  13
ATOM     13  C   LIG    1       59.019  60.759  64.615  0.00  0.00    +0.410 C 
BRANCH  13  14
ATOM     14  C   LIG    1       58.956  59.586  63.671  0.00  0.00    +0.210 A 
ATOM     15  N   LIG    1       57.915  59.215  62.998  0.00  0.00    -0.400 NA
ATOM     16  N   LIG    1       58.263  58.088  62.241  0.00  0.00    -0.590 N 
ATOM     17  H   LIG    1       57.679  57.595  61.642  0.00  0.00    +0.400 HD
ATOM     18  C   LIG    1       59.559  57.815  62.500  0.00  0.00    +0.580 A 
ATOM     19  O   LIG    1       60.213  56.903  62.024  0.00  0.00    -0.650 OA
ATOM     20  N   LIG    1       59.998  58.738  63.378  0.00  0.00    -0.670 NA
ENDBRANCH  13  14
ENDBRANCH  11  13
ENDBRANCH   1   9
BRANCH   4  21
ATOM     21  O   LIG    1       51.592  64.984  65.306  0.00  0.00    -0.250 OA
BRANCH  21  22
ATOM     22  C   LIG    1       50.940  65.449  66.403  0.00  0.00    +0.100 A 
ATOM     23  C   LIG    1       49.975  66.437  66.271  0.00  0.00    +0.040 A 
ATOM     24  C   LIG    1       49.309  66.911  67.386  0.00  0.00    +0.030 A 
ATOM     25  C   LIG    1       49.600  66.405  68.636  0.00  0.00    +0.060 A 
ATOM     26  C   LIG    1       50.567  65.412  68.778  0.00  0.00    -0.010 A 
ATOM     27  C   LIG    1       51.233  64.930  67.655  0.00  0.00    +0.070 A 
BRANCH  26  28
ATOM     28  C   LIG    1       50.881  64.866  70.122  0.00  0.00    +0.220 A 
ATOM     29  N   LIG    1       52.043  64.912  70.740  0.00  0.00    -0.290 NA
ATOM     30  N   LIG    1       51.907  64.330  71.882  0.00  0.00    -0.230 N 
ATOM     31  H   LIG    1       52.609  64.221  72.543  0.00  0.00    +0.480 HD
ATOM     32  N   LIG    1       50.695  63.916  72.008  0.00  0.00    -0.050 NA
ATOM     33  N   LIG    1       50.033  64.232  70.946  0.00  0.00    -0.260 NA
ENDBRANCH  26  28
ENDBRANCH  21  22
ENDBRANCH   4  21
TORSDOF 6
ENDMDL
MODEL 7
REMARK VINA RESULT:      -9.3      1.755      2.204
REMARK                            x       y       z     vdW  Elec       q    Type
REMARK                         _______ _______ _______ _____ _____    ______ ____
ROOT
ATOM      1  C   LIG    1       55.444  60.589  64.293  0.00  0.00    +0.100 A 
ATOM      2  C   LIG    1       54.446  60.157  65.165  0.00  0.00    +0.120 A 
ATOM      3  C   LIG    1       53.218  60.792  65.127  0.00  0.00    -0.010 A 
ATOM      4  C   LIG    1       53.020  61.831  64.227  0.00  0.00    +0.290 A 
ATOM      5  N   LIG    1       53.989  62.215  63.414  0.00  0.00    -0.510 NA
ATOM      6  C   LIG    1       55.174  61.637  63.425  0.00  0.00    +0.270 A 
ENDROOT
BRANCH   1   9
ATOM      7  O   LIG    1       57.693  61.853  64.949  0.00  0.00    -0.580 OA
ATOM      8  C   LIG    1       57.791  60.672  64.679  0.00  0.00    +0.700 C 
ATOM      9  N   LIG    1       56.703  59.975  64.296  0.00  0.00    -0.680 N 
ATOM     10  H   LIG    1       56.792  59.049  64.021  0.00  0.00    +0.410 HD
ATOM     11  N   LIG    1       58.988  60.058  64.767  0.00  0.00    -0.720 N 
ATOM     12  H   LIG    1       59.067  59.116  64.552  0.00  0.00    +0.410 HD
BRANCH  11  13
ATOM     13  C   LIG    1       60.170  60.814  65.189  0.00  0.00    +0.410 C 
BRANCH  13  14
ATOM     14  C   LIG    1       60.431  60.562  66.652  0.00  0.00    +0.210 A 
ATOM     15  N   LIG    1       59.849  61.167  67.636  0.00  0.00    -0.400 NA
ATOM     16  N   LIG    1       60.366  60.652  68.833  0.00  0.00    -0.590 N 
ATOM     17  H   LIG    1       60.114  60.921  69.731  0.00  0.00    +0.400 HD
ATOM     18  C   LIG    1       61.280  59.715  68.505  0.00  0.00    +0.580 A 
ATOM     19  O   LIG    1       61.940  59.048  69.282  0.00  0.00    -0.650 OA
ATOM     20  N   LIG    1       61.323  59.648  67.159  0.00  0.00    -0.670 NA
ENDBRANCH  13  14
ENDBRANCH  11  13
ENDBRANCH   1   9
BRANCH   4  21
ATOM     21  O   LIG    1       51.818  62.460  64.183  0.00  0.00    -0.250 OA
BRANCH  21  22
ATOM     22  C   LIG    1       51.670  63.606  64.898  0.00  0.00    +0.100 A 
ATOM     23  C   LIG    1       51.678  64.834  64.253  0.00  0.00    +0.040 A 
ATOM     24  C   LIG    1       51.526  66.001  64.979  0.00  0.00    +0.030 A 
ATOM     25  C   LIG    1       51.366  65.951  66.348  0.00  0.00    +0.060 A 
ATOM     26  C   LIG    1       51.357  64.721  67.004  0.00  0.00    -0.010 A 
ATOM     27  C   LIG    1       51.504  63.547  66.273  0.00  0.00    +0.070 A 
BRANCH  26  28
ATOM     28  C   LIG    1       51.184  64.666  68.478  0.00  0.00    +0.220 A 
ATOM     29  N   LIG    1       52.021  64.141  69.350  0.00  0.00    -0.290 NA
ATOM     30  N   LIG    1       51.512  64.292  70.525  0.00  0.00    -0.230 N 
ATOM     31  H   LIG    1       51.919  63.996  71.354  0.00  0.00    +0.480 HD
ATOM     32  N   LIG    1       50.380  64.895  70.425  0.00  0.00    -0.050 NA
ATOM     33  N   LIG    1       50.148  65.145  69.180  0.00  0.00    -0.260 NA
ENDBRANCH  26  28
ENDBRANCH  21  22
ENDBRANCH   4  21
TORSDOF 6
ENDMDL
MODEL 8
REMARK VINA RESULT:      -9.3      2.705      3.289
REMARK                            x       y       z     vdW  Elec       q    Type
REMARK                         _______ _______ _______ _____ _____    ______ ____
ROOT
ATOM      1  C   LIG    1       56.178  61.891  65.758  0.00  0.00    +0.100 A 
ATOM      2  C   LIG    1       55.846  63.224  65.988  0.00  0.00    +0.120 A 
ATOM      3  C   LIG    1       54.513  63.590  65.936  0.00  0.00    -0.010 A 
ATOM      4  C   LIG    1       53.556  62.623  65.659  0.00  0.00    +0.290 A 
ATOM      5  N   LIG    1       53.907  61.366  65.445  0.00  0.00    -0.510 NA
ATOM      6  C   LIG    1       55.168  60.982  65.481  0.00  0.00    +0.270 A 
ENDROOT
BRANCH   1   9
ATOM      7  O   LIG    1       57.677  61.537  63.586  0.00  0.00    -0.580 OA
ATOM      8  C   LIG    1       58.221  61.357  64.658  0.00  0.00    +0.700 C 
ATOM      9  N   LIG    1       57.516  61.474  65.800  0.00  0.00    -0.680 N 
ATOM     10  H   LIG    1       57.933  61.270  66.652  0.00  0.00    +0.410 HD
ATOM     11  N   LIG    1       59.532  61.044  64.705  0.00  0.00    -0.720 N 
ATOM     12  H   LIG    1       59.966  60.899  65.560  0.00  0.00    +0.410 HD
BRANCH  11  13
ATOM     13  C   LIG    1       60.300  60.921  63.464  0.00  0.00    +0.410 C 
BRANCH  13  14
ATOM     14  C   LIG    1       60.484  59.463  63.128  0.00  0.00    +0.210 A 
ATOM     15  N   LIG    1       61.616  58.879  62.903  0.00  0.00    -0.400 NA
ATOM     16  N   LIG    1       61.363  57.528  62.628  0.00  0.00    -0.590 N 
ATOM     17  H   LIG    1       62.025  56.850  62.421  0.00  0.00    +0.400 HD
ATOM     18  C   LIG    1       60.027  57.347  62.702  0.00  0.00    +0.580 A 
ATOM     19  O   LIG    1       59.430  56.300  62.523  0.00  0.00    -0.650 OA
ATOM     20  N   LIG    1       59.476  58.536  63.017  0.00  0.00    -0.670 NA
ENDBRANCH  13  14
ENDBRANCH  11  13
ENDBRANCH   1   9
BRANCH   4  21
ATOM     21  O   LIG    1       52.245  62.972  65.605  0.00  0.00    -0.250 OA
BRANCH  21  22
ATOM     22  C   LIG    1       51.811  63.954  66.438  0.00  0.00    +0.100 A 
ATOM     23  C   LIG    1       51.389  65.169  65.918  0.00  0.00    +0.040 A 
ATOM     24  C   LIG    1       50.946  66.170  66.763  0.00  0.00    +0.030 A 
ATOM     25  C   LIG    1       50.922  65.966  68.127  0.00  0.00    +0.060 A 
ATOM     26  C   LIG    1       51.344  64.749  68.658  0.00  0.00    -0.010 A 
ATOM     27  C   LIG    1       51.785  63.740  67.807  0.00  0.00    +0.070 A 
BRANCH  26  28
ATOM     28  C   LIG    1       51.318  64.528  70.126  0.00  0.00    +0.220 A 
ATOM     29  N   LIG    1       50.256  64.292  70.868  0.00  0.00    -0.290 NA
ATOM     30  N   LIG    1       50.649  64.158  72.089  0.00  0.00    -0.230 N 
ATOM     31  H   LIG    1       50.072  63.977  72.847  0.00  0.00    +0.480 HD
ATOM     32  N   LIG    1       51.926  64.302  72.143  0.00  0.00    -0.050 NA
ATOM     33  N   LIG    1       52.373  64.527  70.953  0.00  0.00    -0.260 NA
ENDBRANCH  26  28
ENDBRANCH  21  22
ENDBRANCH   4  21
TORSDOF 6
ENDMDL
MODEL 9
REMARK VINA RESULT:      -9.2      3.720      6.048
REMARK                            x       y       z     vdW  Elec       q    Type
REMARK                         _______ _______ _______ _____ _____    ______ ____
ROOT
ATOM      1  C   LIG    1       52.104  64.828  67.536  0.00  0.00    +0.100 A 
ATOM      2  C   LIG    1       51.034  64.729  68.423  0.00  0.00    +0.120 A 
ATOM      3  C   LIG    1       49.964  65.592  68.264  0.00  0.00    -0.010 A 
ATOM      4  C   LIG    1       49.992  66.521  67.232  0.00  0.00    +0.290 A 
ATOM      5  N   LIG    1       51.024  66.588  66.409  0.00  0.00    -0.510 NA
ATOM      6  C   LIG    1       52.064  65.785  66.534  0.00  0.00    +0.270 A 
ENDROOT
BRANCH   1   9
ATOM      7  O   LIG    1       53.081  63.389  65.520  0.00  0.00    -0.580 OA
ATOM      8  C   LIG    1       53.669  63.309  66.581  0.00  0.00    +0.700 C 
ATOM      9  N   LIG    1       53.209  63.974  67.659  0.00  0.00    -0.680 N 
ATOM     10  H   LIG    1       53.641  63.862  68.520  0.00  0.00    +0.410 HD
ATOM     11  N   LIG    1       54.785  62.559  66.678  0.00  0.00    -0.720 N 
ATOM     12  H   LIG    1       55.254  62.495  67.524  0.00  0.00    +0.410 HD
BRANCH  11  13
ATOM     13  C   LIG    1       55.289  61.841  65.505  0.00  0.00    +0.410 C 
BRANCH  13  14
ATOM     14  C   LIG    1       56.680  62.321  65.181  0.00  0.00    +0.210 A 
ATOM     15  N   LIG    1       57.647  62.458  66.031  0.00  0.00    -0.400 NA
ATOM     16  N   LIG    1       58.773  62.925  65.340  0.00  0.00    -0.590 N 
ATOM     17  H   LIG    1       59.643  63.120  65.723  0.00  0.00    +0.400 HD
ATOM     18  C   LIG    1       58.422  63.057  64.043  0.00  0.00    +0.580 A 
ATOM     19  O   LIG    1       59.140  63.441  63.137  0.00  0.00    -0.650 OA
ATOM     20  N   LIG    1       57.132  62.680  63.934  0.00  0.00    -0.670 NA
ENDBRANCH  13  14
ENDBRANCH  11  13
ENDBRANCH   1   9
BRANCH   4  21
ATOM     21  O   LIG    1       48.947  67.372  67.068  0.00  0.00    -0.250 OA
BRANCH  21  22
ATOM     22  C   LIG    1       48.632  67.760  65.805  0.00  0.00    +0.100 A 
ATOM     23  C   LIG    1       48.435  69.104  65.519  0.00  0.00    +0.040 A 
ATOM     24  C   LIG    1       48.115  69.501  64.234  0.00  0.00    +0.030 A 
ATOM     25  C   LIG    1       47.990  68.565  63.229  0.00  0.00    +0.060 A 
ATOM     26  C   LIG    1       48.186  67.213  63.507  0.00  0.00    -0.010 A 
ATOM     27  C   LIG    1       48.514  66.814  64.799  0.00  0.00    +0.070 A 
BRANCH  26  28
ATOM     28  C   LIG    1       48.053  66.205  62.426  0.00  0.00    +0.220 A 
ATOM     29  N   LIG    1       48.792  65.127  62.258  0.00  0.00    -0.290 NA
ATOM     30  N   LIG    1       48.362  64.513  61.209  0.00  0.00    -0.230 N 
ATOM     31  H   LIG    1       48.727  63.687  60.854  0.00  0.00    +0.480 HD
ATOM     32  N   LIG    1       47.374  65.167  60.707  0.00  0.00    -0.050 NA
ATOM     33  N   LIG    1       47.153  66.212  61.432  0.00  0.00    -0.260 NA
ENDBRANCH  26  28
ENDBRANCH  21  22
ENDBRANCH   4  21
TORSDOF 6
ENDMDL
####
 nsp16_rec.pdbqt&&&&ZINC000826259296.pdbqt
MODEL 1
REMARK VINA RESULT:     -11.8      0.000      0.000
REMARK                            x       y       z     vdW  Elec       q    Type
REMARK                         _______ _______ _______ _____ _____    ______ ____
ROOT
ATOM      1  C   LIG    1       52.014  61.719  64.976  0.00  0.00    +0.160 C 
ATOM      2  C   LIG    1       53.369  62.334  65.219  0.00  0.00    +0.020 A 
ATOM      3  C   LIG    1       54.550  61.897  64.725  0.00  0.00    +0.000 A 
ATOM      4  C   LIG    1       55.526  62.791  65.226  0.00  0.00    -0.010 A 
ATOM      5  N   LIG    1       54.893  63.681  65.965  0.00  0.00    -0.250 NA
ATOM      6  N   LIG    1       53.632  63.436  65.969  0.00  0.00    -0.230 N 
ENDROOT
BRANCH   6   7
ATOM      7  C   LIG    1       52.670  64.188  66.656  0.00  0.00    +0.130 A 
ATOM      8  C   LIG    1       51.925  65.147  65.981  0.00  0.00    +0.040 A 
ATOM      9  C   LIG    1       50.975  65.889  66.656  0.00  0.00    +0.050 A 
ATOM     10  C   LIG    1       50.762  65.684  68.004  0.00  0.00    +0.070 A 
ATOM     11  C   LIG    1       51.505  64.726  68.689  0.00  0.00    +0.000 A 
ATOM     12  C   LIG    1       52.457  63.972  68.010  0.00  0.00    +0.090 A 
BRANCH  11  13
ATOM     13  C   LIG    1       51.277  64.503  70.140  0.00  0.00    +0.210 A 
ATOM     14  N   LIG    1       50.138  64.169  70.715  0.00  0.00    -0.290 NA
ATOM     15  N   LIG    1       50.351  64.071  71.982  0.00  0.00    -0.220 N 
ATOM     16  H   LIG    1       49.684  63.838  72.647  0.00  0.00    +0.480 HD
ATOM     17  N   LIG    1       51.587  64.332  72.227  0.00  0.00    -0.040 NA
ATOM     18  N   LIG    1       52.189  64.595  71.117  0.00  0.00    -0.260 NA
ENDBRANCH  11  13
ENDBRANCH   6   7
BRANCH   4  19
ATOM     19  C   LIG    1       56.979  62.738  64.969  0.00  0.00    +0.610 C 
ATOM     20  N   LIG    1       57.758  61.898  65.679  0.00  0.00    -0.710 N 
ATOM     21  H   LIG    1       57.366  61.330  66.359  0.00  0.00    +0.410 HD
ATOM     22  O   LIG    1       57.472  63.450  64.116  0.00  0.00    -0.530 OA
BRANCH  20  23
ATOM     23  C   LIG    1       59.200  61.845  65.424  0.00  0.00    +0.250 C 
BRANCH  23  24
ATOM     24  C   LIG    1       59.707  60.421  65.655  0.00  0.00    +0.270 C 
BRANCH  24  25
ATOM     25  C   LIG    1       60.378  60.337  67.001  0.00  0.00    -0.170 A 
ATOM     26  C   LIG    1       60.953  59.149  67.427  0.00  0.00    +0.080 A 
ATOM     27  C   LIG    1       61.559  59.120  68.673  0.00  0.00    -0.030 A 
ATOM     28  C   LIG    1       61.570  60.266  69.445  0.00  0.00    +0.260 A 
ATOM     29  N   LIG    1       61.012  61.378  69.007  0.00  0.00    -0.480 NA
ATOM     30  C   LIG    1       60.432  61.446  67.826  0.00  0.00    +0.260 A 
ENDBRANCH  24  25
BRANCH  24  31
ATOM     31  O   LIG    1       60.646  60.077  64.632  0.00  0.00    -0.550 OA
ATOM     32  H   LIG    1       60.630  59.142  64.384  0.00  0.00    +0.380 HD
ENDBRANCH  24  31
ENDBRANCH  23  24
ENDBRANCH  20  23
ENDBRANCH   4  19
TORSDOF 7
ENDMDL
MODEL 2
REMARK VINA RESULT:      -9.8      2.368      3.181
REMARK                            x       y       z     vdW  Elec       q    Type
REMARK                         _______ _______ _______ _____ _____    ______ ____
ROOT
ATOM      1  C   LIG    1       51.973  61.587  65.359  0.00  0.00    +0.160 C 
ATOM      2  C   LIG    1       53.282  62.310  65.550  0.00  0.00    +0.020 A 
ATOM      3  C   LIG    1       54.497  61.900  65.120  0.00  0.00    +0.000 A 
ATOM      4  C   LIG    1       55.406  62.903  65.534  0.00  0.00    -0.010 A 
ATOM      5  N   LIG    1       54.704  63.824  66.165  0.00  0.00    -0.250 NA
ATOM      6  N   LIG    1       53.461  63.501  66.181  0.00  0.00    -0.230 N 
ENDROOT
BRANCH   6   7
ATOM      7  C   LIG    1       52.441  64.259  66.770  0.00  0.00    +0.130 A 
ATOM      8  C   LIG    1       52.137  64.087  68.115  0.00  0.00    +0.040 A 
ATOM      9  C   LIG    1       51.132  64.834  68.699  0.00  0.00    +0.050 A 
ATOM     10  C   LIG    1       50.424  65.753  67.951  0.00  0.00    +0.070 A 
ATOM     11  C   LIG    1       50.722  65.931  66.602  0.00  0.00    +0.000 A 
ATOM     12  C   LIG    1       51.739  65.185  66.013  0.00  0.00    +0.090 A 
BRANCH  11  13
ATOM     13  C   LIG    1       49.962  66.919  65.795  0.00  0.00    +0.210 A 
ATOM     14  N   LIG    1       49.105  67.812  66.249  0.00  0.00    -0.290 NA
ATOM     15  N   LIG    1       48.660  68.479  65.239  0.00  0.00    -0.220 N 
ATOM     16  H   LIG    1       48.013  69.200  65.284  0.00  0.00    +0.480 HD
ATOM     17  N   LIG    1       49.208  68.037  64.162  0.00  0.00    -0.040 NA
ATOM     18  N   LIG    1       50.020  67.081  64.466  0.00  0.00    -0.260 NA
ENDBRANCH  11  13
ENDBRANCH   6   7
BRANCH   4  19
ATOM     19  C   LIG    1       56.863  62.916  65.302  0.00  0.00    +0.610 C 
ATOM     20  N   LIG    1       57.609  61.844  65.638  0.00  0.00    -0.710 N 
ATOM     21  H   LIG    1       57.188  61.065  66.033  0.00  0.00    +0.410 HD
ATOM     22  O   LIG    1       57.392  63.892  64.807  0.00  0.00    -0.530 OA
BRANCH  20  23
ATOM     23  C   LIG    1       59.056  61.857  65.408  0.00  0.00    +0.250 C 
BRANCH  23  24
ATOM     24  C   LIG    1       59.617  60.448  65.610  0.00  0.00    +0.270 C 
BRANCH  24  25
ATOM     25  C   LIG    1       60.313  60.370  66.944  0.00  0.00    -0.170 A 
ATOM     26  C   LIG    1       60.916  59.190  67.354  0.00  0.00    +0.080 A 
ATOM     27  C   LIG    1       61.544  59.166  68.589  0.00  0.00    -0.030 A 
ATOM     28  C   LIG    1       61.550  60.308  69.366  0.00  0.00    +0.260 A 
ATOM     29  N   LIG    1       60.966  61.413  68.943  0.00  0.00    -0.480 NA
ATOM     30  C   LIG    1       60.364  61.476  67.773  0.00  0.00    +0.260 A 
ENDBRANCH  24  25
BRANCH  24  31
ATOM     31  O   LIG    1       60.549  60.153  64.567  0.00  0.00    -0.550 OA
ATOM     32  H   LIG    1       61.004  59.305  64.676  0.00  0.00    +0.380 HD
ENDBRANCH  24  31
ENDBRANCH  23  24
ENDBRANCH  20  23
ENDBRANCH   4  19
TORSDOF 7
ENDMDL
MODEL 3
REMARK VINA RESULT:      -9.6      1.789      2.720
REMARK                            x       y       z     vdW  Elec       q    Type
REMARK                         _______ _______ _______ _____ _____    ______ ____
ROOT
ATOM      1  C   LIG    1       51.815  61.607  65.226  0.00  0.00    +0.160 C 
ATOM      2  C   LIG    1       53.150  62.305  65.260  0.00  0.00    +0.020 A 
ATOM      3  C   LIG    1       54.294  61.882  64.673  0.00  0.00    +0.000 A 
ATOM      4  C   LIG    1       55.265  62.863  64.983  0.00  0.00    -0.010 A 
ATOM      5  N   LIG    1       54.667  63.784  65.712  0.00  0.00    -0.250 NA
ATOM      6  N   LIG    1       53.430  63.481  65.880  0.00  0.00    -0.230 N 
ENDROOT
BRANCH   6   7
ATOM      7  C   LIG    1       52.508  64.245  66.607  0.00  0.00    +0.130 A 
ATOM      8  C   LIG    1       51.774  65.239  65.971  0.00  0.00    +0.040 A 
ATOM      9  C   LIG    1       50.863  65.994  66.684  0.00  0.00    +0.050 A 
ATOM     10  C   LIG    1       50.677  65.766  68.033  0.00  0.00    +0.070 A 
ATOM     11  C   LIG    1       51.408  64.772  68.679  0.00  0.00    +0.000 A 
ATOM     12  C   LIG    1       52.322  64.006  67.960  0.00  0.00    +0.090 A 
BRANCH  11  13
ATOM     13  C   LIG    1       51.210  64.525  70.130  0.00  0.00    +0.210 A 
ATOM     14  N   LIG    1       50.089  64.156  70.718  0.00  0.00    -0.290 NA
ATOM     15  N   LIG    1       50.325  64.046  71.981  0.00  0.00    -0.220 N 
ATOM     16  H   LIG    1       49.675  63.788  72.653  0.00  0.00    +0.480 HD
ATOM     17  N   LIG    1       51.559  64.333  72.210  0.00  0.00    -0.040 NA
ATOM     18  N   LIG    1       52.136  64.626  71.093  0.00  0.00    -0.260 NA
ENDBRANCH  11  13
ENDBRANCH   6   7
BRANCH   4  19
ATOM     19  C   LIG    1       56.682  62.856  64.567  0.00  0.00    +0.610 C 
ATOM     20  N   LIG    1       57.617  62.307  65.369  0.00  0.00    -0.710 N 
ATOM     21  H   LIG    1       57.359  61.918  66.219  0.00  0.00    +0.410 HD
ATOM     22  O   LIG    1       57.006  63.344  63.502  0.00  0.00    -0.530 OA
BRANCH  20  23
ATOM     23  C   LIG    1       59.023  62.300  64.957  0.00  0.00    +0.250 C 
BRANCH  23  24
ATOM     24  C   LIG    1       59.673  60.984  65.385  0.00  0.00    +0.270 C 
BRANCH  24  25
ATOM     25  C   LIG    1       59.464  59.947  64.312  0.00  0.00    -0.170 A 
ATOM     26  C   LIG    1       58.212  59.770  63.741  0.00  0.00    +0.080 A 
ATOM     27  C   LIG    1       58.067  58.804  62.758  0.00  0.00    -0.030 A 
ATOM     28  C   LIG    1       59.164  58.054  62.381  0.00  0.00    +0.260 A 
ATOM     29  N   LIG    1       60.340  58.250  62.947  0.00  0.00    -0.480 NA
ATOM     30  C   LIG    1       60.518  59.163  63.881  0.00  0.00    +0.260 A 
ENDBRANCH  24  25
BRANCH  24  31
ATOM     31  O   LIG    1       59.080  60.534  66.605  0.00  0.00    -0.550 OA
ATOM     32  H   LIG    1       58.114  60.488  66.578  0.00  0.00    +0.380 HD
ENDBRANCH  24  31
ENDBRANCH  23  24
ENDBRANCH  20  23
ENDBRANCH   4  19
TORSDOF 7
ENDMDL
MODEL 4
REMARK VINA RESULT:      -9.5      2.638      4.104
REMARK                            x       y       z     vdW  Elec       q    Type
REMARK                         _______ _______ _______ _____ _____    ______ ____
ROOT
ATOM      1  C   LIG    1       51.056  62.192  64.458  0.00  0.00    +0.160 C 
ATOM      2  C   LIG    1       52.503  62.472  64.770  0.00  0.00    +0.020 A 
ATOM      3  C   LIG    1       53.578  61.879  64.202  0.00  0.00    +0.000 A 
ATOM      4  C   LIG    1       54.708  62.470  64.816  0.00  0.00    -0.010 A 
ATOM      5  N   LIG    1       54.258  63.352  65.686  0.00  0.00    -0.250 NA
ATOM      6  N   LIG    1       52.974  63.375  65.671  0.00  0.00    -0.230 N 
ENDROOT
BRANCH   6   7
ATOM      7  C   LIG    1       52.176  64.200  66.473  0.00  0.00    +0.130 A 
ATOM      8  C   LIG    1       51.482  65.260  65.905  0.00  0.00    +0.040 A 
ATOM      9  C   LIG    1       50.692  66.075  66.694  0.00  0.00    +0.050 A 
ATOM     10  C   LIG    1       50.590  65.842  68.050  0.00  0.00    +0.070 A 
ATOM     11  C   LIG    1       51.283  64.781  68.629  0.00  0.00    +0.000 A 
ATOM     12  C   LIG    1       52.073  63.955  67.835  0.00  0.00    +0.090 A 
BRANCH  11  13
ATOM     13  C   LIG    1       51.175  64.527  70.088  0.00  0.00    +0.210 A 
ATOM     14  N   LIG    1       50.073  64.254  70.759  0.00  0.00    -0.290 NA
ATOM     15  N   LIG    1       50.395  64.100  71.998  0.00  0.00    -0.220 N 
ATOM     16  H   LIG    1       49.777  63.892  72.716  0.00  0.00    +0.480 HD
ATOM     17  N   LIG    1       51.664  64.266  72.132  0.00  0.00    -0.040 NA
ATOM     18  N   LIG    1       52.178  64.524  70.977  0.00  0.00    -0.260 NA
ENDBRANCH  11  13
ENDBRANCH   6   7
BRANCH   4  19
ATOM     19  C   LIG    1       56.123  62.157  64.534  0.00  0.00    +0.610 C 
ATOM     20  N   LIG    1       56.558  60.882  64.603  0.00  0.00    -0.710 N 
ATOM     21  H   LIG    1       55.942  60.172  64.837  0.00  0.00    +0.410 HD
ATOM     22  O   LIG    1       56.896  63.047  64.240  0.00  0.00    -0.530 OA
BRANCH  20  23
ATOM     23  C   LIG    1       57.962  60.572  64.324  0.00  0.00    +0.250 C 
BRANCH  23  24
ATOM     24  C   LIG    1       58.057  59.753  63.034  0.00  0.00    +0.270 C 
BRANCH  24  25
ATOM     25  C   LIG    1       57.673  60.617  61.861  0.00  0.00    -0.170 A 
ATOM     26  C   LIG    1       56.543  60.323  61.113  0.00  0.00    +0.080 A 
ATOM     27  C   LIG    1       56.229  61.145  60.043  0.00  0.00    -0.030 A 
ATOM     28  C   LIG    1       57.045  62.223  59.757  0.00  0.00    +0.260 A 
ATOM     29  N   LIG    1       58.112  62.472  60.491  0.00  0.00    -0.480 NA
ATOM     30  C   LIG    1       58.440  61.715  61.520  0.00  0.00    +0.260 A 
ENDBRANCH  24  25
BRANCH  24  31
ATOM     31  O   LIG    1       57.171  58.635  63.114  0.00  0.00    -0.550 OA
ATOM     32  H   LIG    1       56.275  58.820  62.798  0.00  0.00    +0.380 HD
ENDBRANCH  24  31
ENDBRANCH  23  24
ENDBRANCH  20  23
ENDBRANCH   4  19
TORSDOF 7
ENDMDL
MODEL 5
REMARK VINA RESULT:      -9.4      2.653      3.830
REMARK                            x       y       z     vdW  Elec       q    Type
REMARK                         _______ _______ _______ _____ _____    ______ ____
ROOT
ATOM      1  C   LIG    1       51.790  61.748  65.279  0.00  0.00    +0.160 C 
ATOM      2  C   LIG    1       53.113  62.468  65.334  0.00  0.00    +0.020 A 
ATOM      3  C   LIG    1       54.332  61.931  65.093  0.00  0.00    +0.000 A 
ATOM      4  C   LIG    1       55.255  62.989  65.266  0.00  0.00    -0.010 A 
ATOM      5  N   LIG    1       54.559  64.061  65.589  0.00  0.00    -0.250 NA
ATOM      6  N   LIG    1       53.306  63.781  65.628  0.00  0.00    -0.230 N 
ENDROOT
BRANCH   6   7
ATOM      7  C   LIG    1       52.288  64.692  65.939  0.00  0.00    +0.130 A 
ATOM      8  C   LIG    1       52.021  65.010  67.264  0.00  0.00    +0.040 A 
ATOM      9  C   LIG    1       51.018  65.909  67.574  0.00  0.00    +0.050 A 
ATOM     10  C   LIG    1       50.276  66.495  66.568  0.00  0.00    +0.070 A 
ATOM     11  C   LIG    1       50.536  66.181  65.236  0.00  0.00    +0.000 A 
ATOM     12  C   LIG    1       51.551  65.281  64.922  0.00  0.00    +0.090 A 
BRANCH  11  13
ATOM     13  C   LIG    1       49.739  66.810  64.153  0.00  0.00    +0.210 A 
ATOM     14  N   LIG    1       49.185  66.196  63.126  0.00  0.00    -0.290 NA
ATOM     15  N   LIG    1       48.582  67.086  62.414  0.00  0.00    -0.220 N 
ATOM     16  H   LIG    1       48.089  66.911  61.597  0.00  0.00    +0.480 HD
ATOM     17  N   LIG    1       48.735  68.242  62.958  0.00  0.00    -0.040 NA
ATOM     18  N   LIG    1       49.437  68.110  64.033  0.00  0.00    -0.260 NA
ENDBRANCH  11  13
ENDBRANCH   6   7
BRANCH   4  19
ATOM     19  C   LIG    1       56.721  62.908  65.114  0.00  0.00    +0.610 C 
ATOM     20  N   LIG    1       57.438  62.095  65.916  0.00  0.00    -0.710 N 
ATOM     21  H   LIG    1       56.991  61.565  66.594  0.00  0.00    +0.410 HD
ATOM     22  O   LIG    1       57.282  63.572  64.264  0.00  0.00    -0.530 OA
BRANCH  20  23
ATOM     23  C   LIG    1       58.893  62.014  65.765  0.00  0.00    +0.250 C 
BRANCH  23  24
ATOM     24  C   LIG    1       59.340  60.557  65.897  0.00  0.00    +0.270 C 
BRANCH  24  25
ATOM     25  C   LIG    1       60.200  60.404  67.124  0.00  0.00    -0.170 A 
ATOM     26  C   LIG    1       60.866  59.213  67.370  0.00  0.00    +0.080 A 
ATOM     27  C   LIG    1       61.646  59.118  68.513  0.00  0.00    -0.030 A 
ATOM     28  C   LIG    1       61.733  60.204  69.363  0.00  0.00    +0.260 A 
ATOM     29  N   LIG    1       61.084  61.321  69.096  0.00  0.00    -0.480 NA
ATOM     30  C   LIG    1       60.338  61.450  68.017  0.00  0.00    +0.260 A 
ENDBRANCH  24  25
BRANCH  24  31
ATOM     31  O   LIG    1       60.090  60.181  64.739  0.00  0.00    -0.550 OA
ATOM     32  H   LIG    1       61.025  60.007  64.917  0.00  0.00    +0.380 HD
ENDBRANCH  24  31
ENDBRANCH  23  24
ENDBRANCH  20  23
ENDBRANCH   4  19
TORSDOF 7
ENDMDL
MODEL 6
REMARK VINA RESULT:      -9.4      2.942      4.256
REMARK                            x       y       z     vdW  Elec       q    Type
REMARK                         _______ _______ _______ _____ _____    ______ ____
ROOT
ATOM      1  C   LIG    1       51.529  62.335  64.419  0.00  0.00    +0.160 C 
ATOM      2  C   LIG    1       52.917  62.709  64.872  0.00  0.00    +0.020 A 
ATOM      3  C   LIG    1       54.081  62.231  64.374  0.00  0.00    +0.000 A 
ATOM      4  C   LIG    1       55.103  62.872  65.113  0.00  0.00    -0.010 A 
ATOM      5  N   LIG    1       54.511  63.669  65.981  0.00  0.00    -0.250 NA
ATOM      6  N   LIG    1       53.235  63.594  65.853  0.00  0.00    -0.230 N 
ENDROOT
BRANCH   6   7
ATOM      7  C   LIG    1       52.307  64.311  66.619  0.00  0.00    +0.130 A 
ATOM      8  C   LIG    1       51.486  65.254  66.013  0.00  0.00    +0.040 A 
ATOM      9  C   LIG    1       50.569  65.962  66.767  0.00  0.00    +0.050 A 
ATOM     10  C   LIG    1       50.464  65.737  68.124  0.00  0.00    +0.070 A 
ATOM     11  C   LIG    1       51.284  64.794  68.740  0.00  0.00    +0.000 A 
ATOM     12  C   LIG    1       52.204  64.075  67.982  0.00  0.00    +0.090 A 
BRANCH  11  13
ATOM     13  C   LIG    1       51.173  64.550  70.201  0.00  0.00    +0.210 A 
ATOM     14  N   LIG    1       50.086  64.197  70.859  0.00  0.00    -0.290 NA
ATOM     15  N   LIG    1       50.399  64.085  72.104  0.00  0.00    -0.220 N 
ATOM     16  H   LIG    1       49.789  63.836  72.816  0.00  0.00    +0.480 HD
ATOM     17  N   LIG    1       51.648  64.356  72.255  0.00  0.00    -0.040 NA
ATOM     18  N   LIG    1       52.158  64.640  71.105  0.00  0.00    -0.260 NA
ENDBRANCH  11  13
ENDBRANCH   6   7
BRANCH   4  19
ATOM     19  C   LIG    1       56.557  62.684  64.945  0.00  0.00    +0.610 C 
ATOM     20  N   LIG    1       57.196  63.261  63.907  0.00  0.00    -0.710 N 
ATOM     21  H   LIG    1       56.700  63.799  63.270  0.00  0.00    +0.410 HD
ATOM     22  O   LIG    1       57.180  62.011  65.742  0.00  0.00    -0.530 OA
BRANCH  20  23
ATOM     23  C   LIG    1       58.640  63.075  63.739  0.00  0.00    +0.250 C 
BRANCH  23  24
ATOM     24  C   LIG    1       58.898  61.815  62.911  0.00  0.00    +0.270 C 
BRANCH  24  25
ATOM     25  C   LIG    1       58.234  61.953  61.565  0.00  0.00    -0.170 A 
ATOM     26  C   LIG    1       57.001  61.365  61.328  0.00  0.00    +0.080 A 
ATOM     27  C   LIG    1       56.429  61.518  60.075  0.00  0.00    -0.030 A 
ATOM     28  C   LIG    1       57.100  62.245  59.110  0.00  0.00    +0.260 A 
ATOM     29  N   LIG    1       58.273  62.789  59.372  0.00  0.00    -0.480 NA
ATOM     30  C   LIG    1       58.846  62.670  60.553  0.00  0.00    +0.260 A 
ENDBRANCH  24  25
BRANCH  24  31
ATOM     31  O   LIG    1       58.363  60.678  63.593  0.00  0.00    -0.550 OA
ATOM     32  H   LIG    1       57.888  60.897  64.407  0.00  0.00    +0.380 HD
ENDBRANCH  24  31
ENDBRANCH  23  24
ENDBRANCH  20  23
ENDBRANCH   4  19
TORSDOF 7
ENDMDL
MODEL 7
REMARK VINA RESULT:      -9.4      4.218     10.044
REMARK                            x       y       z     vdW  Elec       q    Type
REMARK                         _______ _______ _______ _____ _____    ______ ____
ROOT
ATOM      1  C   LIG    1       58.044  59.430  62.489  0.00  0.00    +0.160 C 
ATOM      2  C   LIG    1       57.014  60.470  62.847  0.00  0.00    +0.020 A 
ATOM      3  C   LIG    1       56.097  60.386  63.838  0.00  0.00    +0.000 A 
ATOM      4  C   LIG    1       55.363  61.595  63.782  0.00  0.00    -0.010 A 
ATOM      5  N   LIG    1       55.868  62.308  62.794  0.00  0.00    -0.250 NA
ATOM      6  N   LIG    1       56.836  61.673  62.239  0.00  0.00    -0.230 N 
ENDROOT
BRANCH   6   7
ATOM      7  C   LIG    1       57.592  62.145  61.158  0.00  0.00    +0.130 A 
ATOM      8  C   LIG    1       57.093  62.046  59.865  0.00  0.00    +0.040 A 
ATOM      9  C   LIG    1       57.836  62.511  58.797  0.00  0.00    +0.050 A 
ATOM     10  C   LIG    1       59.078  63.076  59.008  0.00  0.00    +0.070 A 
ATOM     11  C   LIG    1       59.586  63.179  60.301  0.00  0.00    +0.000 A 
ATOM     12  C   LIG    1       58.836  62.717  61.379  0.00  0.00    +0.090 A 
BRANCH  11  13
ATOM     13  C   LIG    1       60.922  63.786  60.530  0.00  0.00    +0.210 A 
ATOM     14  N   LIG    1       61.351  64.941  60.061  0.00  0.00    -0.290 NA
ATOM     15  N   LIG    1       62.558  65.113  60.482  0.00  0.00    -0.220 N 
ATOM     16  H   LIG    1       63.117  65.881  60.287  0.00  0.00    +0.480 HD
ATOM     17  N   LIG    1       62.905  64.104  61.202  0.00  0.00    -0.040 NA
ATOM     18  N   LIG    1       61.921  63.271  61.260  0.00  0.00    -0.260 NA
ENDBRANCH  11  13
ENDBRANCH   6   7
BRANCH   4  19
ATOM     19  C   LIG    1       54.245  61.985  64.663  0.00  0.00    +0.610 C 
ATOM     20  N   LIG    1       53.565  63.124  64.426  0.00  0.00    -0.710 N 
ATOM     21  H   LIG    1       53.811  63.689  63.677  0.00  0.00    +0.410 HD
ATOM     22  O   LIG    1       53.936  61.277  65.602  0.00  0.00    -0.530 OA
BRANCH  20  23
ATOM     23  C   LIG    1       52.455  63.511  65.301  0.00  0.00    +0.250 C 
BRANCH  23  24
ATOM     24  C   LIG    1       52.884  64.689  66.178  0.00  0.00    +0.270 C 
BRANCH  24  25
ATOM     25  C   LIG    1       51.871  64.893  67.275  0.00  0.00    -0.170 A 
ATOM     26  C   LIG    1       50.868  65.841  67.136  0.00  0.00    +0.080 A 
ATOM     27  C   LIG    1       49.959  65.994  68.171  0.00  0.00    -0.030 A 
ATOM     28  C   LIG    1       50.080  65.205  69.299  0.00  0.00    +0.260 A 
ATOM     29  N   LIG    1       51.048  64.315  69.396  0.00  0.00    -0.480 NA
ATOM     30  C   LIG    1       51.928  64.136  68.430  0.00  0.00    +0.260 A 
ENDBRANCH  24  25
BRANCH  24  31
ATOM     31  O   LIG    1       52.969  65.872  65.380  0.00  0.00    -0.550 OA
ATOM     32  H   LIG    1       52.146  66.381  65.344  0.00  0.00    +0.380 HD
ENDBRANCH  24  31
ENDBRANCH  23  24
ENDBRANCH  20  23
ENDBRANCH   4  19
TORSDOF 7
ENDMDL
MODEL 8
REMARK VINA RESULT:      -9.4      3.825      5.720
REMARK                            x       y       z     vdW  Elec       q    Type
REMARK                         _______ _______ _______ _____ _____    ______ ____
ROOT
ATOM      1  C   LIG    1       49.875  65.578  68.607  0.00  0.00    +0.160 C 
ATOM      2  C   LIG    1       50.944  65.228  67.605  0.00  0.00    +0.020 A 
ATOM      3  C   LIG    1       51.967  64.362  67.790  0.00  0.00    +0.000 A 
ATOM      4  C   LIG    1       52.695  64.368  66.577  0.00  0.00    -0.010 A 
ATOM      5  N   LIG    1       52.086  65.208  65.764  0.00  0.00    -0.250 NA
ATOM      6  N   LIG    1       51.058  65.716  66.341  0.00  0.00    -0.230 N 
ENDROOT
BRANCH   6   7
ATOM      7  C   LIG    1       50.187  66.646  65.759  0.00  0.00    +0.130 A 
ATOM      8  C   LIG    1       50.168  66.812  64.380  0.00  0.00    +0.040 A 
ATOM      9  C   LIG    1       49.309  67.728  63.803  0.00  0.00    +0.050 A 
ATOM     10  C   LIG    1       48.467  68.484  64.593  0.00  0.00    +0.070 A 
ATOM     11  C   LIG    1       48.480  68.325  65.977  0.00  0.00    +0.000 A 
ATOM     12  C   LIG    1       49.339  67.398  66.560  0.00  0.00    +0.090 A 
BRANCH  11  13
ATOM     13  C   LIG    1       47.574  69.137  66.829  0.00  0.00    +0.210 A 
ATOM     14  N   LIG    1       47.791  69.509  68.076  0.00  0.00    -0.290 NA
ATOM     15  N   LIG    1       46.773  70.199  68.462  0.00  0.00    -0.220 N 
ATOM     16  H   LIG    1       46.667  70.598  69.341  0.00  0.00    +0.480 HD
ATOM     17  N   LIG    1       45.921  70.277  67.502  0.00  0.00    -0.040 NA
ATOM     18  N   LIG    1       46.383  69.641  66.479  0.00  0.00    -0.260 NA
ENDBRANCH  11  13
ENDBRANCH   6   7
BRANCH   4  19
ATOM     19  C   LIG    1       53.908  63.581  66.278  0.00  0.00    +0.610 C 
ATOM     20  N   LIG    1       54.128  63.131  65.027  0.00  0.00    -0.710 N 
ATOM     21  H   LIG    1       53.490  63.322  64.323  0.00  0.00    +0.410 HD
ATOM     22  O   LIG    1       54.710  63.341  67.160  0.00  0.00    -0.530 OA
BRANCH  20  23
ATOM     23  C   LIG    1       55.333  62.350  64.730  0.00  0.00    +0.250 C 
BRANCH  23  24
ATOM     24  C   LIG    1       56.560  63.261  64.796  0.00  0.00    +0.270 C 
BRANCH  24  25
ATOM     25  C   LIG    1       57.430  63.020  63.589  0.00  0.00    -0.170 A 
ATOM     26  C   LIG    1       56.863  62.670  62.373  0.00  0.00    +0.080 A 
ATOM     27  C   LIG    1       57.703  62.459  61.291  0.00  0.00    -0.030 A 
ATOM     28  C   LIG    1       59.067  62.601  61.457  0.00  0.00    +0.260 A 
ATOM     29  N   LIG    1       59.571  62.935  62.630  0.00  0.00    -0.480 NA
ATOM     30  C   LIG    1       58.803  63.150  63.680  0.00  0.00    +0.260 A 
ENDBRANCH  24  25
BRANCH  24  31
ATOM     31  O   LIG    1       57.302  62.975  65.984  0.00  0.00    -0.550 OA
ATOM     32  H   LIG    1       57.329  63.707  66.616  0.00  0.00    +0.380 HD
ENDBRANCH  24  31
ENDBRANCH  23  24
ENDBRANCH  20  23
ENDBRANCH   4  19
TORSDOF 7
ENDMDL
MODEL 9
REMARK VINA RESULT:      -9.3      2.417      3.151
REMARK                            x       y       z     vdW  Elec       q    Type
REMARK                         _______ _______ _______ _____ _____    ______ ____
ROOT
ATOM      1  C   LIG    1       51.942  61.715  64.588  0.00  0.00    +0.160 C 
ATOM      2  C   LIG    1       53.326  62.098  65.044  0.00  0.00    +0.020 A 
ATOM      3  C   LIG    1       54.490  61.544  64.633  0.00  0.00    +0.000 A 
ATOM      4  C   LIG    1       55.508  62.232  65.336  0.00  0.00    -0.010 A 
ATOM      5  N   LIG    1       54.914  63.127  66.100  0.00  0.00    -0.250 NA
ATOM      6  N   LIG    1       53.641  63.071  65.940  0.00  0.00    -0.230 N 
ENDROOT
BRANCH   6   7
ATOM      7  C   LIG    1       52.711  63.884  66.601  0.00  0.00    +0.130 A 
ATOM      8  C   LIG    1       51.946  64.792  65.881  0.00  0.00    +0.040 A 
ATOM      9  C   LIG    1       51.028  65.595  66.530  0.00  0.00    +0.050 A 
ATOM     10  C   LIG    1       50.866  65.500  67.897  0.00  0.00    +0.070 A 
ATOM     11  C   LIG    1       51.629  64.592  68.628  0.00  0.00    +0.000 A 
ATOM     12  C   LIG    1       52.550  63.778  67.975  0.00  0.00    +0.090 A 
BRANCH  11  13
ATOM     13  C   LIG    1       51.456  64.488  70.099  0.00  0.00    +0.210 A 
ATOM     14  N   LIG    1       52.407  64.563  71.010  0.00  0.00    -0.290 NA
ATOM     15  N   LIG    1       51.855  64.426  72.167  0.00  0.00    -0.220 N 
ATOM     16  H   LIG    1       52.323  64.440  73.017  0.00  0.00    +0.480 HD
ATOM     17  N   LIG    1       50.587  64.268  72.018  0.00  0.00    -0.040 NA
ATOM     18  N   LIG    1       50.304  64.307  70.759  0.00  0.00    -0.260 NA
ENDBRANCH  11  13
ENDBRANCH   6   7
BRANCH   4  19
ATOM     19  C   LIG    1       56.961  61.992  65.233  0.00  0.00    +0.610 C 
ATOM     20  N   LIG    1       57.439  61.138  64.306  0.00  0.00    -0.710 N 
ATOM     21  H   LIG    1       56.829  60.680  63.708  0.00  0.00    +0.410 HD
ATOM     22  O   LIG    1       57.727  62.566  65.983  0.00  0.00    -0.530 OA
BRANCH  20  23
ATOM     23  C   LIG    1       58.881  60.900  64.204  0.00  0.00    +0.250 C 
BRANCH  23  24
ATOM     24  C   LIG    1       59.514  61.973  63.316  0.00  0.00    +0.270 C 
BRANCH  24  25
ATOM     25  C   LIG    1       60.770  61.430  62.687  0.00  0.00    -0.170 A 
ATOM     26  C   LIG    1       60.869  60.085  62.363  0.00  0.00    +0.080 A 
ATOM     27  C   LIG    1       62.044  59.631  61.787  0.00  0.00    -0.030 A 
ATOM     28  C   LIG    1       63.073  60.524  61.556  0.00  0.00    +0.260 A 
ATOM     29  N   LIG    1       62.943  61.797  61.878  0.00  0.00    -0.480 NA
ATOM     30  C   LIG    1       61.839  62.267  62.422  0.00  0.00    +0.260 A 
ENDBRANCH  24  25
BRANCH  24  31
ATOM     31  O   LIG    1       59.834  63.120  64.108  0.00  0.00    -0.550 OA
ATOM     32  H   LIG    1       59.879  63.945  63.605  0.00  0.00    +0.380 HD
ENDBRANCH  24  31
ENDBRANCH  23  24
ENDBRANCH  20  23
ENDBRANCH   4  19
TORSDOF 7
ENDMDL
####
 nsp16_rec.pdbqt&&&&ZINC000727852967.pdbqt
MODEL 1
REMARK VINA RESULT:     -11.8      0.000      0.000
REMARK                            x       y       z     vdW  Elec       q    Type
REMARK                         _______ _______ _______ _____ _____    ______ ____
ROOT
ATOM      1  C   LIG    1       56.045  63.010  64.974  0.00  0.00    +0.170 A 
ATOM      2  C   LIG    1       56.567  62.972  63.688  0.00  0.00    -0.030 A 
ATOM      3  C   LIG    1       57.778  62.349  63.450  0.00  0.00    +0.050 A 
ATOM      4  C   LIG    1       58.472  61.762  64.491  0.00  0.00    +0.000 A 
ATOM      5  C   LIG    1       57.954  61.797  65.780  0.00  0.00    +0.160 A 
ATOM      6  C   LIG    1       56.742  62.427  66.023  0.00  0.00    +0.000 A 
ENDROOT
BRANCH   1   9
ATOM      7  O   LIG    1       53.751  61.697  65.277  0.00  0.00    -0.520 OA
ATOM      8  C   LIG    1       53.707  62.903  65.401  0.00  0.00    +0.520 C 
ATOM      9  N   LIG    1       54.819  63.641  65.213  0.00  0.00    -0.680 N 
ATOM     10  H   LIG    1       54.770  64.609  65.246  0.00  0.00    +0.410 HD
BRANCH   8  11
ATOM     11  C   LIG    1       52.408  63.576  65.768  0.00  0.00    +0.050 C 
BRANCH  11  12
ATOM     12  C   LIG    1       52.702  64.879  66.514  0.00  0.00    +0.290 C 
BRANCH  12  13
ATOM     13  N   LIG    1       51.588  65.187  67.415  0.00  0.00    -0.500 N 
ATOM     14  C   LIG    1       50.680  66.169  67.081  0.00  0.00    -0.030 A 
ATOM     15  C   LIG    1       49.658  66.474  67.874  0.00  0.00    +0.210 A 
ATOM     16  N   LIG    1       49.455  65.825  69.074  0.00  0.00    -0.670 NA
ATOM     17  C   LIG    1       50.306  64.852  69.465  0.00  0.00    +0.450 A 
ATOM     18  O   LIG    1       50.141  64.268  70.518  0.00  0.00    -0.580 OA
ATOM     19  C   LIG    1       51.447  64.505  68.573  0.00  0.00    +0.420 A 
ATOM     20  O   LIG    1       52.238  63.636  68.883  0.00  0.00    -0.560 OA
ENDBRANCH  12  13
ENDBRANCH  11  12
ENDBRANCH   8  11
ENDBRANCH   1   9
BRANCH   5  21
ATOM     21  N   LIG    1       58.657  61.202  66.833  0.00  0.00    -0.670 N 
ATOM     22  H   LIG    1       58.208  61.021  67.675  0.00  0.00    +0.410 HD
ATOM     23  C   LIG    1       59.957  60.880  66.679  0.00  0.00    +0.590 C 
ATOM     24  O   LIG    1       60.496  61.029  65.599  0.00  0.00    -0.510 OA
BRANCH  23  25
ATOM     25  C   LIG    1       60.724  60.348  67.819  0.00  0.00    -0.240 A 
ATOM     26  C   LIG    1       61.411  59.172  67.874  0.00  0.00    +0.240 A 
ATOM     27  O   LIG    1       61.967  59.064  69.085  0.00  0.00    -0.170 OA
ATOM     28  C   LIG    1       61.675  60.132  69.842  0.00  0.00    +0.170 A 
ATOM     29  C   LIG    1       60.914  60.980  69.133  0.00  0.00    +0.000 A 
ENDBRANCH  23  25
ENDBRANCH   5  21
TORSDOF 6
ENDMDL
MODEL 2
REMARK VINA RESULT:     -10.8      0.866      1.060
REMARK                            x       y       z     vdW  Elec       q    Type
REMARK                         _______ _______ _______ _____ _____    ______ ____
ROOT
ATOM      1  C   LIG    1       56.064  62.909  64.507  0.00  0.00    +0.170 A 
ATOM      2  C   LIG    1       56.616  63.057  63.241  0.00  0.00    -0.030 A 
ATOM      3  C   LIG    1       57.975  62.883  63.053  0.00  0.00    +0.050 A 
ATOM      4  C   LIG    1       58.787  62.561  64.123  0.00  0.00    +0.000 A 
ATOM      5  C   LIG    1       58.240  62.411  65.392  0.00  0.00    +0.160 A 
ATOM      6  C   LIG    1       56.878  62.591  65.585  0.00  0.00    +0.000 A 
ENDROOT
BRANCH   1   9
ATOM      7  O   LIG    1       54.968  63.502  66.857  0.00  0.00    -0.520 OA
ATOM      8  C   LIG    1       54.214  63.429  65.909  0.00  0.00    +0.520 C 
ATOM      9  N   LIG    1       54.689  63.085  64.696  0.00  0.00    -0.680 N 
ATOM     10  H   LIG    1       54.078  62.961  63.953  0.00  0.00    +0.410 HD
BRANCH   8  11
ATOM     11  C   LIG    1       52.747  63.727  66.089  0.00  0.00    +0.050 C 
BRANCH  11  12
ATOM     12  C   LIG    1       52.560  65.219  66.369  0.00  0.00    +0.290 C 
BRANCH  12  13
ATOM     13  N   LIG    1       51.457  65.403  67.316  0.00  0.00    -0.500 N 
ATOM     14  C   LIG    1       50.471  66.330  67.055  0.00  0.00    -0.030 A 
ATOM     15  C   LIG    1       49.456  66.524  67.891  0.00  0.00    +0.210 A 
ATOM     16  N   LIG    1       49.338  65.807  69.063  0.00  0.00    -0.670 NA
ATOM     17  C   LIG    1       50.268  64.882  69.383  0.00  0.00    +0.450 A 
ATOM     18  O   LIG    1       50.180  64.240  70.412  0.00  0.00    -0.580 OA
ATOM     19  C   LIG    1       51.402  64.660  68.443  0.00  0.00    +0.420 A 
ATOM     20  O   LIG    1       52.263  63.838  68.688  0.00  0.00    -0.560 OA
ENDBRANCH  12  13
ENDBRANCH  11  12
ENDBRANCH   8  11
ENDBRANCH   1   9
BRANCH   5  21
ATOM     21  N   LIG    1       59.063  62.085  66.475  0.00  0.00    -0.670 N 
ATOM     22  H   LIG    1       59.239  62.742  67.166  0.00  0.00    +0.410 HD
ATOM     23  C   LIG    1       59.613  60.857  66.557  0.00  0.00    +0.590 C 
ATOM     24  O   LIG    1       59.327  60.006  65.736  0.00  0.00    -0.510 OA
BRANCH  23  25
ATOM     25  C   LIG    1       60.561  60.546  67.642  0.00  0.00    -0.240 A 
ATOM     26  C   LIG    1       60.840  61.309  68.737  0.00  0.00    +0.240 A 
ATOM     27  O   LIG    1       61.754  60.670  69.475  0.00  0.00    -0.170 OA
ATOM     28  C   LIG    1       62.094  59.502  68.908  0.00  0.00    +0.170 A 
ATOM     29  C   LIG    1       61.398  59.345  67.772  0.00  0.00    +0.000 A 
ENDBRANCH  23  25
ENDBRANCH   5  21
TORSDOF 6
ENDMDL
MODEL 3
REMARK VINA RESULT:     -10.7      1.418      1.679
REMARK                            x       y       z     vdW  Elec       q    Type
REMARK                         _______ _______ _______ _____ _____    ______ ____
ROOT
ATOM      1  C   LIG    1       56.263  62.868  64.606  0.00  0.00    +0.170 A 
ATOM      2  C   LIG    1       56.917  63.188  63.423  0.00  0.00    -0.030 A 
ATOM      3  C   LIG    1       58.291  63.062  63.335  0.00  0.00    +0.050 A 
ATOM      4  C   LIG    1       59.017  62.618  64.423  0.00  0.00    +0.000 A 
ATOM      5  C   LIG    1       58.368  62.296  65.609  0.00  0.00    +0.160 A 
ATOM      6  C   LIG    1       56.991  62.427  65.703  0.00  0.00    +0.000 A 
ENDROOT
BRANCH   1   9
ATOM      7  O   LIG    1       54.983  63.476  66.857  0.00  0.00    -0.520 OA
ATOM      8  C   LIG    1       54.301  63.351  65.862  0.00  0.00    +0.520 C 
ATOM      9  N   LIG    1       54.872  62.996  64.694  0.00  0.00    -0.680 N 
ATOM     10  H   LIG    1       54.320  62.830  63.914  0.00  0.00    +0.410 HD
BRANCH   8  11
ATOM     11  C   LIG    1       52.815  63.596  65.930  0.00  0.00    +0.050 C 
BRANCH  11  12
ATOM     12  C   LIG    1       52.551  65.096  66.072  0.00  0.00    +0.290 C 
BRANCH  12  13
ATOM     13  N   LIG    1       51.594  65.323  67.158  0.00  0.00    -0.500 N 
ATOM     14  C   LIG    1       51.642  64.544  68.295  0.00  0.00    -0.030 A 
ATOM     15  C   LIG    1       50.789  64.723  69.299  0.00  0.00    +0.210 A 
ATOM     16  N   LIG    1       49.814  65.696  69.256  0.00  0.00    -0.670 NA
ATOM     17  C   LIG    1       49.709  66.496  68.173  0.00  0.00    +0.450 A 
ATOM     18  O   LIG    1       48.856  67.360  68.117  0.00  0.00    -0.580 OA
ATOM     19  C   LIG    1       50.668  66.300  67.050  0.00  0.00    +0.420 A 
ATOM     20  O   LIG    1       50.613  66.997  66.055  0.00  0.00    -0.560 OA
ENDBRANCH  12  13
ENDBRANCH  11  12
ENDBRANCH   8  11
ENDBRANCH   1   9
BRANCH   5  21
ATOM     21  N   LIG    1       59.105  61.846  66.710  0.00  0.00    -0.670 N 
ATOM     22  H   LIG    1       59.139  62.378  67.521  0.00  0.00    +0.410 HD
ATOM     23  C   LIG    1       59.768  60.674  66.644  0.00  0.00    +0.590 C 
ATOM     24  O   LIG    1       59.657  59.968  65.661  0.00  0.00    -0.510 OA
BRANCH  23  25
ATOM     25  C   LIG    1       60.625  60.250  67.764  0.00  0.00    -0.240 A 
ATOM     26  C   LIG    1       61.312  59.077  67.879  0.00  0.00    +0.240 A 
ATOM     27  O   LIG    1       61.967  59.083  69.045  0.00  0.00    -0.170 OA
ATOM     28  C   LIG    1       61.740  60.224  69.714  0.00  0.00    +0.170 A 
ATOM     29  C   LIG    1       60.925  61.005  68.990  0.00  0.00    +0.000 A 
ENDBRANCH  23  25
ENDBRANCH   5  21
TORSDOF 6
ENDMDL
MODEL 4
REMARK VINA RESULT:     -10.2      2.289      2.600
REMARK                            x       y       z     vdW  Elec       q    Type
REMARK                         _______ _______ _______ _____ _____    ______ ____
ROOT
ATOM      1  C   LIG    1       56.301  62.485  64.236  0.00  0.00    +0.170 A 
ATOM      2  C   LIG    1       57.081  62.944  63.183  0.00  0.00    -0.030 A 
ATOM      3  C   LIG    1       58.460  62.924  63.283  0.00  0.00    +0.050 A 
ATOM      4  C   LIG    1       59.065  62.448  64.430  0.00  0.00    +0.000 A 
ATOM      5  C   LIG    1       58.289  61.988  65.487  0.00  0.00    +0.160 A 
ATOM      6  C   LIG    1       56.905  62.012  65.393  0.00  0.00    +0.000 A 
ENDROOT
BRANCH   1   9
ATOM      7  O   LIG    1       54.845  60.362  63.566  0.00  0.00    -0.520 OA
ATOM      8  C   LIG    1       54.235  61.376  63.832  0.00  0.00    +0.520 C 
ATOM      9  N   LIG    1       54.905  62.506  64.134  0.00  0.00    -0.680 N 
ATOM     10  H   LIG    1       54.420  63.332  64.281  0.00  0.00    +0.410 HD
BRANCH   8  11
ATOM     11  C   LIG    1       52.727  61.371  63.830  0.00  0.00    +0.050 C 
BRANCH  11  12
ATOM     12  C   LIG    1       52.213  61.990  65.131  0.00  0.00    +0.290 C 
BRANCH  12  13
ATOM     13  N   LIG    1       51.902  63.404  64.909  0.00  0.00    -0.500 N 
ATOM     14  C   LIG    1       50.883  63.761  64.052  0.00  0.00    -0.030 A 
ATOM     15  C   LIG    1       50.573  65.035  63.827  0.00  0.00    +0.210 A 
ATOM     16  N   LIG    1       51.257  66.064  64.439  0.00  0.00    -0.670 NA
ATOM     17  C   LIG    1       52.268  65.788  65.291  0.00  0.00    +0.450 A 
ATOM     18  O   LIG    1       52.881  66.682  65.840  0.00  0.00    -0.580 OA
ATOM     19  C   LIG    1       52.610  64.361  65.548  0.00  0.00    +0.420 A 
ATOM     20  O   LIG    1       53.512  64.064  66.307  0.00  0.00    -0.560 OA
ENDBRANCH  12  13
ENDBRANCH  11  12
ENDBRANCH   8  11
ENDBRANCH   1   9
BRANCH   5  21
ATOM     21  N   LIG    1       58.902  61.506  66.648  0.00  0.00    -0.670 N 
ATOM     22  H   LIG    1       58.565  61.768  67.520  0.00  0.00    +0.410 HD
ATOM     23  C   LIG    1       59.962  60.678  66.557  0.00  0.00    +0.590 C 
ATOM     24  O   LIG    1       60.332  60.282  65.468  0.00  0.00    -0.510 OA
BRANCH  23  25
ATOM     25  C   LIG    1       60.671  60.252  67.776  0.00  0.00    -0.240 A 
ATOM     26  C   LIG    1       61.301  59.061  67.990  0.00  0.00    +0.240 A 
ATOM     27  O   LIG    1       61.818  59.073  69.223  0.00  0.00    -0.170 OA
ATOM     28  C   LIG    1       61.554  60.235  69.841  0.00  0.00    +0.170 A 
ATOM     29  C   LIG    1       60.853  61.024  69.013  0.00  0.00    +0.000 A 
ENDBRANCH  23  25
ENDBRANCH   5  21
TORSDOF 6
ENDMDL
MODEL 5
REMARK VINA RESULT:      -9.5      3.627      4.307
REMARK                            x       y       z     vdW  Elec       q    Type
REMARK                         _______ _______ _______ _____ _____    ______ ____
ROOT
ATOM      1  C   LIG    1       53.849  61.548  64.635  0.00  0.00    +0.170 A 
ATOM      2  C   LIG    1       53.214  60.524  65.325  0.00  0.00    -0.030 A 
ATOM      3  C   LIG    1       53.581  59.210  65.106  0.00  0.00    +0.050 A 
ATOM      4  C   LIG    1       54.580  58.911  64.200  0.00  0.00    +0.000 A 
ATOM      5  C   LIG    1       55.219  59.931  63.506  0.00  0.00    +0.160 A 
ATOM      6  C   LIG    1       54.849  61.251  63.719  0.00  0.00    +0.000 A 
ENDROOT
BRANCH   1   9
ATOM      7  O   LIG    1       51.426  62.506  64.095  0.00  0.00    -0.520 OA
ATOM      8  C   LIG    1       52.215  63.278  64.600  0.00  0.00    +0.520 C 
ATOM      9  N   LIG    1       53.477  62.879  64.858  0.00  0.00    -0.680 N 
ATOM     10  H   LIG    1       54.126  63.513  65.198  0.00  0.00    +0.410 HD
BRANCH   8  11
ATOM     11  C   LIG    1       51.783  64.681  64.943  0.00  0.00    +0.050 C 
BRANCH  11  12
ATOM     12  C   LIG    1       52.448  65.115  66.251  0.00  0.00    +0.290 C 
BRANCH  12  13
ATOM     13  N   LIG    1       51.418  65.393  67.254  0.00  0.00    -0.500 N 
ATOM     14  C   LIG    1       50.554  66.454  67.082  0.00  0.00    -0.030 A 
ATOM     15  C   LIG    1       49.608  66.735  67.972  0.00  0.00    +0.210 A 
ATOM     16  N   LIG    1       49.441  65.980  69.114  0.00  0.00    -0.670 NA
ATOM     17  C   LIG    1       50.251  64.926  69.347  0.00  0.00    +0.450 A 
ATOM     18  O   LIG    1       50.119  64.248  70.348  0.00  0.00    -0.580 OA
ATOM     19  C   LIG    1       51.308  64.606  68.347  0.00  0.00    +0.420 A 
ATOM     20  O   LIG    1       52.061  63.666  68.514  0.00  0.00    -0.560 OA
ENDBRANCH  12  13
ENDBRANCH  11  12
ENDBRANCH   8  11
ENDBRANCH   1   9
BRANCH   5  21
ATOM     21  N   LIG    1       56.231  59.628  62.589  0.00  0.00    -0.670 N 
ATOM     22  H   LIG    1       56.017  59.523  61.648  0.00  0.00    +0.410 HD
ATOM     23  C   LIG    1       57.502  59.480  63.012  0.00  0.00    +0.590 C 
ATOM     24  O   LIG    1       57.784  59.694  64.176  0.00  0.00    -0.510 OA
BRANCH  23  25
ATOM     25  C   LIG    1       58.549  59.060  62.065  0.00  0.00    -0.240 A 
ATOM     26  C   LIG    1       58.856  59.634  60.866  0.00  0.00    +0.240 A 
ATOM     27  O   LIG    1       59.867  58.953  60.318  0.00  0.00    -0.170 OA
ATOM     28  C   LIG    1       60.248  57.941  61.112  0.00  0.00    +0.170 A 
ATOM     29  C   LIG    1       59.488  57.939  62.218  0.00  0.00    +0.000 A 
ENDBRANCH  23  25
ENDBRANCH   5  21
TORSDOF 6
ENDMDL
MODEL 6
REMARK VINA RESULT:      -9.4      5.167      9.030
REMARK                            x       y       z     vdW  Elec       q    Type
REMARK                         _______ _______ _______ _____ _____    ______ ____
ROOT
ATOM      1  C   LIG    1       58.206  63.032  63.275  0.00  0.00    +0.170 A 
ATOM      2  C   LIG    1       56.826  63.115  63.404  0.00  0.00    -0.030 A 
ATOM      3  C   LIG    1       56.222  62.786  64.604  0.00  0.00    +0.050 A 
ATOM      4  C   LIG    1       56.988  62.377  65.677  0.00  0.00    +0.000 A 
ATOM      5  C   LIG    1       58.370  62.293  65.554  0.00  0.00    +0.160 A 
ATOM      6  C   LIG    1       58.980  62.615  64.350  0.00  0.00    +0.000 A 
ENDROOT
BRANCH   1   9
ATOM      7  O   LIG    1       58.552  61.304  61.283  0.00  0.00    -0.520 OA
ATOM      8  C   LIG    1       58.915  62.444  61.082  0.00  0.00    +0.520 C 
ATOM      9  N   LIG    1       58.817  63.365  62.061  0.00  0.00    -0.680 N 
ATOM     10  H   LIG    1       59.168  64.258  61.924  0.00  0.00    +0.410 HD
BRANCH   8  11
ATOM     11  C   LIG    1       59.472  62.831  59.735  0.00  0.00    +0.050 C 
BRANCH  11  12
ATOM     12  C   LIG    1       60.995  62.687  59.752  0.00  0.00    +0.290 C 
BRANCH  12  13
ATOM     13  N   LIG    1       61.612  64.009  59.621  0.00  0.00    -0.500 N 
ATOM     14  C   LIG    1       60.833  65.144  59.693  0.00  0.00    -0.030 A 
ATOM     15  C   LIG    1       61.360  66.360  59.579  0.00  0.00    +0.210 A 
ATOM     16  N   LIG    1       62.711  66.547  59.381  0.00  0.00    -0.670 NA
ATOM     17  C   LIG    1       63.534  65.479  59.300  0.00  0.00    +0.450 A 
ATOM     18  O   LIG    1       64.729  65.625  59.127  0.00  0.00    -0.580 OA
ATOM     19  C   LIG    1       62.945  64.117  59.435  0.00  0.00    +0.420 A 
ATOM     20  O   LIG    1       63.647  63.126  59.370  0.00  0.00    -0.560 OA
ENDBRANCH  12  13
ENDBRANCH  11  12
ENDBRANCH   8  11
ENDBRANCH   1   9
BRANCH   5  21
ATOM     21  N   LIG    1       59.146  61.878  66.641  0.00  0.00    -0.670 N 
ATOM     22  H   LIG    1       59.270  62.468  67.402  0.00  0.00    +0.410 HD
ATOM     23  C   LIG    1       59.721  60.659  66.633  0.00  0.00    +0.590 C 
ATOM     24  O   LIG    1       59.497  59.887  65.720  0.00  0.00    -0.510 OA
BRANCH  23  25
ATOM     25  C   LIG    1       60.620  60.261  67.731  0.00  0.00    -0.240 A 
ATOM     26  C   LIG    1       61.420  59.158  67.784  0.00  0.00    +0.240 A 
ATOM     27  O   LIG    1       62.074  59.166  68.949  0.00  0.00    -0.170 OA
ATOM     28  C   LIG    1       61.739  60.241  69.678  0.00  0.00    +0.170 A 
ATOM     29  C   LIG    1       60.847  60.976  68.995  0.00  0.00    +0.000 A 
ENDBRANCH  23  25
ENDBRANCH   5  21
TORSDOF 6
ENDMDL
MODEL 7
REMARK VINA RESULT:      -9.2      5.631     10.330
REMARK                            x       y       z     vdW  Elec       q    Type
REMARK                         _______ _______ _______ _____ _____    ______ ____
ROOT
ATOM      1  C   LIG    1       50.076  62.500  63.377  0.00  0.00    +0.170 A 
ATOM      2  C   LIG    1       50.076  61.277  62.719  0.00  0.00    -0.030 A 
ATOM      3  C   LIG    1       49.521  61.169  61.458  0.00  0.00    +0.050 A 
ATOM      4  C   LIG    1       48.964  62.276  60.848  0.00  0.00    +0.000 A 
ATOM      5  C   LIG    1       48.961  63.503  61.502  0.00  0.00    +0.160 A 
ATOM      6  C   LIG    1       49.512  63.614  62.770  0.00  0.00    +0.000 A 
ENDROOT
BRANCH   1   9
ATOM      7  O   LIG    1       52.667  62.923  63.809  0.00  0.00    -0.520 OA
ATOM      8  C   LIG    1       51.955  62.868  64.790  0.00  0.00    +0.520 C 
ATOM      9  N   LIG    1       50.639  62.609  64.653  0.00  0.00    -0.680 N 
ATOM     10  H   LIG    1       50.083  62.499  65.440  0.00  0.00    +0.410 HD
BRANCH   8  11
ATOM     11  C   LIG    1       52.541  63.095  66.160  0.00  0.00    +0.050 C 
BRANCH  11  12
ATOM     12  C   LIG    1       52.637  64.597  66.432  0.00  0.00    +0.290 C 
BRANCH  12  13
ATOM     13  N   LIG    1       51.565  64.998  67.346  0.00  0.00    -0.500 N 
ATOM     14  C   LIG    1       50.662  65.969  66.968  0.00  0.00    -0.030 A 
ATOM     15  C   LIG    1       49.677  66.357  67.773  0.00  0.00    +0.210 A 
ATOM     16  N   LIG    1       49.509  65.809  69.026  0.00  0.00    -0.670 NA
ATOM     17  C   LIG    1       50.356  64.852  69.462  0.00  0.00    +0.450 A 
ATOM     18  O   LIG    1       50.223  64.356  70.564  0.00  0.00    -0.580 OA
ATOM     19  C   LIG    1       51.456  64.413  68.559  0.00  0.00    +0.420 A 
ATOM     20  O   LIG    1       52.244  63.555  68.907  0.00  0.00    -0.560 OA
ENDBRANCH  12  13
ENDBRANCH  11  12
ENDBRANCH   8  11
ENDBRANCH   1   9
BRANCH   5  21
ATOM     21  N   LIG    1       48.397  64.623  60.883  0.00  0.00    -0.670 N 
ATOM     22  H   LIG    1       48.953  65.215  60.351  0.00  0.00    +0.410 HD
ATOM     23  C   LIG    1       47.082  64.883  61.026  0.00  0.00    +0.590 C 
ATOM     24  O   LIG    1       46.370  64.098  61.622  0.00  0.00    -0.510 OA
BRANCH  23  25
ATOM     25  C   LIG    1       46.509  66.116  60.461  0.00  0.00    -0.240 A 
ATOM     26  C   LIG    1       46.889  67.399  60.724  0.00  0.00    +0.240 A 
ATOM     27  O   LIG    1       46.118  68.224  60.008  0.00  0.00    -0.170 OA
ATOM     28  C   LIG    1       45.234  67.533  59.272  0.00  0.00    +0.170 A 
ATOM     29  C   LIG    1       45.411  66.221  59.489  0.00  0.00    +0.000 A 
ENDBRANCH  23  25
ENDBRANCH   5  21
TORSDOF 6
ENDMDL
MODEL 8
REMARK VINA RESULT:      -9.2      2.882      3.702
REMARK                            x       y       z     vdW  Elec       q    Type
REMARK                         _______ _______ _______ _____ _____    ______ ____
ROOT
ATOM      1  C   LIG    1       55.809  62.451  64.878  0.00  0.00    +0.170 A 
ATOM      2  C   LIG    1       56.378  62.904  63.695  0.00  0.00    -0.030 A 
ATOM      3  C   LIG    1       57.753  62.919  63.549  0.00  0.00    +0.050 A 
ATOM      4  C   LIG    1       58.564  62.482  64.578  0.00  0.00    +0.000 A 
ATOM      5  C   LIG    1       58.000  62.027  65.763  0.00  0.00    +0.160 A 
ATOM      6  C   LIG    1       56.622  62.017  65.916  0.00  0.00    +0.000 A 
ENDROOT
BRANCH   1   9
ATOM      7  O   LIG    1       54.458  64.288  66.248  0.00  0.00    -0.520 OA
ATOM      8  C   LIG    1       53.801  63.430  65.697  0.00  0.00    +0.520 C 
ATOM      9  N   LIG    1       54.418  62.437  65.025  0.00  0.00    -0.680 N 
ATOM     10  H   LIG    1       53.897  61.715  64.642  0.00  0.00    +0.410 HD
BRANCH   8  11
ATOM     11  C   LIG    1       52.296  63.475  65.762  0.00  0.00    +0.050 C 
BRANCH  11  12
ATOM     12  C   LIG    1       51.775  64.537  64.792  0.00  0.00    +0.290 C 
BRANCH  12  13
ATOM     13  N   LIG    1       50.798  63.931  63.884  0.00  0.00    -0.500 N 
ATOM     14  C   LIG    1       50.730  62.560  63.757  0.00  0.00    -0.030 A 
ATOM     15  C   LIG    1       49.856  61.976  62.942  0.00  0.00    +0.210 A 
ATOM     16  N   LIG    1       48.973  62.713  62.182  0.00  0.00    -0.670 NA
ATOM     17  C   LIG    1       48.983  64.062  62.256  0.00  0.00    +0.450 A 
ATOM     18  O   LIG    1       48.211  64.728  61.594  0.00  0.00    -0.580 OA
ATOM     19  C   LIG    1       49.958  64.715  63.174  0.00  0.00    +0.420 A 
ATOM     20  O   LIG    1       50.004  65.926  63.274  0.00  0.00    -0.560 OA
ENDBRANCH  12  13
ENDBRANCH  11  12
ENDBRANCH   8  11
ENDBRANCH   1   9
BRANCH   5  21
ATOM     21  N   LIG    1       58.823  61.584  66.805  0.00  0.00    -0.670 N 
ATOM     22  H   LIG    1       58.788  62.023  67.670  0.00  0.00    +0.410 HD
ATOM     23  C   LIG    1       59.663  60.549  66.607  0.00  0.00    +0.590 C 
ATOM     24  O   LIG    1       59.646  59.946  65.551  0.00  0.00    -0.510 OA
BRANCH  23  25
ATOM     25  C   LIG    1       60.601  60.149  67.670  0.00  0.00    -0.240 A 
ATOM     26  C   LIG    1       61.376  59.027  67.707  0.00  0.00    +0.240 A 
ATOM     27  O   LIG    1       62.083  59.039  68.842  0.00  0.00    -0.170 OA
ATOM     28  C   LIG    1       61.807  60.135  69.565  0.00  0.00    +0.170 A 
ATOM     29  C   LIG    1       60.903  60.879  68.909  0.00  0.00    +0.000 A 
ENDBRANCH  23  25
ENDBRANCH   5  21
TORSDOF 6
ENDMDL
MODEL 9
REMARK VINA RESULT:      -9.0      3.975      5.771
REMARK                            x       y       z     vdW  Elec       q    Type
REMARK                         _______ _______ _______ _____ _____    ______ ____
ROOT
ATOM      1  C   LIG    1       54.077  62.412  65.146  0.00  0.00    +0.170 A 
ATOM      2  C   LIG    1       55.464  62.463  65.192  0.00  0.00    -0.030 A 
ATOM      3  C   LIG    1       56.204  61.299  65.100  0.00  0.00    +0.050 A 
ATOM      4  C   LIG    1       55.566  60.082  64.960  0.00  0.00    +0.000 A 
ATOM      5  C   LIG    1       54.178  60.025  64.913  0.00  0.00    +0.160 A 
ATOM      6  C   LIG    1       53.433  61.190  65.012  0.00  0.00    +0.000 A 
ENDROOT
BRANCH   1   9
ATOM      7  O   LIG    1       51.859  62.860  63.748  0.00  0.00    -0.520 OA
ATOM      8  C   LIG    1       52.191  63.725  64.531  0.00  0.00    +0.520 C 
ATOM      9  N   LIG    1       53.330  63.591  65.240  0.00  0.00    -0.680 N 
ATOM     10  H   LIG    1       53.630  64.311  65.815  0.00  0.00    +0.410 HD
BRANCH   8  11
ATOM     11  C   LIG    1       51.328  64.947  64.715  0.00  0.00    +0.050 C 
BRANCH  11  12
ATOM     12  C   LIG    1       51.945  65.853  65.782  0.00  0.00    +0.290 C 
BRANCH  12  13
ATOM     13  N   LIG    1       51.103  65.840  66.981  0.00  0.00    -0.500 N 
ATOM     14  C   LIG    1       50.064  66.738  67.104  0.00  0.00    -0.030 A 
ATOM     15  C   LIG    1       49.280  66.754  68.178  0.00  0.00    +0.210 A 
ATOM     16  N   LIG    1       49.466  65.874  69.223  0.00  0.00    -0.670 NA
ATOM     17  C   LIG    1       50.464  64.967  69.169  0.00  0.00    +0.450 A 
ATOM     18  O   LIG    1       50.643  64.183  70.081  0.00  0.00    -0.580 OA
ATOM     19  C   LIG    1       51.339  64.944  67.964  0.00  0.00    +0.420 A 
ATOM     20  O   LIG    1       52.251  64.145  67.871  0.00  0.00    -0.560 OA
ENDBRANCH  12  13
ENDBRANCH  11  12
ENDBRANCH   8  11
ENDBRANCH   1   9
BRANCH   5  21
ATOM     21  N   LIG    1       53.533  58.791  64.771  0.00  0.00    -0.670 N 
ATOM     22  H   LIG    1       53.227  58.311  65.557  0.00  0.00    +0.410 HD
ATOM     23  C   LIG    1       53.337  58.270  63.544  0.00  0.00    +0.590 C 
ATOM     24  O   LIG    1       53.645  58.909  62.556  0.00  0.00    -0.510 OA
BRANCH  23  25
ATOM     25  C   LIG    1       52.751  56.926  63.400  0.00  0.00    -0.240 A 
ATOM     26  C   LIG    1       52.796  55.905  64.302  0.00  0.00    +0.240 A 
ATOM     27  O   LIG    1       52.144  54.857  63.788  0.00  0.00    -0.170 OA
ATOM     28  C   LIG    1       51.662  55.146  62.570  0.00  0.00    +0.170 A 
ATOM     29  C   LIG    1       51.987  56.409  62.255  0.00  0.00    +0.000 A 
ENDBRANCH  23  25
ENDBRANCH   5  21
TORSDOF 6
ENDMDL
####
 nsp16_rec.pdbqt&&&&ZINC000825285450.pdbqt
MODEL 1
REMARK VINA RESULT:     -11.8      0.000      0.000
REMARK                            x       y       z     vdW  Elec       q    Type
REMARK                         _______ _______ _______ _____ _____    ______ ____
ROOT
ATOM      1  N   LIG    1       53.688  64.504  65.454  0.00  0.00    -0.630 NA
ATOM      2  H   LIG    1       53.836  65.489  65.617  0.00  0.00    +0.360 HD
ENDROOT
BRANCH   1   3
ATOM      3  C   LIG    1       52.257  64.175  65.477  0.00  0.00    +0.070 C 
ATOM      4  C   LIG    1       51.572  63.907  64.136  0.00  0.00    +0.070 C 
ATOM      5  C   LIG    1       51.854  62.750  65.096  0.00  0.00    +0.050 C 
BRANCH   3   6
ATOM      6  C   LIG    1       51.450  64.865  66.546  0.00  0.00    -0.070 A 
ATOM      7  C   LIG    1       50.603  65.904  66.208  0.00  0.00    +0.040 A 
ATOM      8  C   LIG    1       49.857  66.542  67.184  0.00  0.00    +0.020 A 
ATOM      9  C   LIG    1       49.957  66.145  68.501  0.00  0.00    +0.050 A 
ATOM     10  C   LIG    1       50.809  65.097  68.848  0.00  0.00    -0.010 A 
ATOM     11  C   LIG    1       51.553  64.455  67.861  0.00  0.00    +0.050 A 
BRANCH  10  12
ATOM     12  C   LIG    1       50.920  64.665  70.264  0.00  0.00    +0.210 A 
ATOM     13  N   LIG    1       49.963  64.148  71.006  0.00  0.00    -0.290 NA
ATOM     14  N   LIG    1       50.454  63.906  72.173  0.00  0.00    -0.220 N 
ATOM     15  H   LIG    1       49.967  63.523  72.919  0.00  0.00    +0.480 HD
ATOM     16  N   LIG    1       51.694  64.253  72.192  0.00  0.00    -0.040 NA
ATOM     17  N   LIG    1       52.016  64.719  71.034  0.00  0.00    -0.270 NA
ENDBRANCH  10  12
ENDBRANCH   3   6
ENDBRANCH   1   3
BRANCH   1  18
ATOM     18  C   LIG    1       54.432  63.692  66.427  0.00  0.00    +0.220 C 
BRANCH  18  24
ATOM     19  N   LIG    1       58.535  61.193  66.606  0.00  0.00    -0.740 N 
ATOM     20  H   LIG    1       58.233  60.789  67.434  0.00  0.00    +0.400 HD
ATOM     21  C   LIG    1       57.753  62.090  65.970  0.00  0.00    +0.690 C 
ATOM     22  N   LIG    1       56.554  62.423  66.486  0.00  0.00    -0.690 N 
ATOM     23  H   LIG    1       56.253  62.018  67.315  0.00  0.00    +0.410 HD
ATOM     24  C   LIG    1       55.773  63.319  65.851  0.00  0.00    +0.510 C 
ATOM     25  O   LIG    1       56.150  63.826  64.815  0.00  0.00    -0.450 OA
ATOM     26  O   LIG    1       58.132  62.597  64.933  0.00  0.00    -0.530 OA
BRANCH  19  27
ATOM     27  C   LIG    1       59.839  60.831  66.046  0.00  0.00    +0.270 C 
BRANCH  27  28
ATOM     28  C   LIG    1       60.655  60.078  67.098  0.00  0.00    +0.010 C 
BRANCH  28  30
ATOM     29  C   LIG    1       61.468  60.219  69.456  0.00  0.00    +0.010 C 
ATOM     30  C   LIG    1       61.018  61.030  68.239  0.00  0.00    +0.020 C 
ENDBRANCH  28  30
ENDBRANCH  27  28
ENDBRANCH  19  27
ENDBRANCH  18  24
ENDBRANCH   1  18
TORSDOF 8
ENDMDL
MODEL 2
REMARK VINA RESULT:     -10.7      2.741      3.373
REMARK                            x       y       z     vdW  Elec       q    Type
REMARK                         _______ _______ _______ _____ _____    ______ ____
ROOT
ATOM      1  N   LIG    1       53.584  64.629  65.771  0.00  0.00    -0.630 NA
ATOM      2  H   LIG    1       53.764  65.508  66.234  0.00  0.00    +0.360 HD
ENDROOT
BRANCH   1   3
ATOM      3  C   LIG    1       52.141  64.407  65.605  0.00  0.00    +0.070 C 
ATOM      4  C   LIG    1       51.604  64.284  64.179  0.00  0.00    +0.070 C 
ATOM      5  C   LIG    1       51.693  63.046  65.073  0.00  0.00    +0.050 C 
BRANCH   3   6
ATOM      6  C   LIG    1       51.260  65.080  66.626  0.00  0.00    -0.070 A 
ATOM      7  C   LIG    1       51.259  64.637  67.936  0.00  0.00    +0.040 A 
ATOM      8  C   LIG    1       50.453  65.251  68.878  0.00  0.00    +0.020 A 
ATOM      9  C   LIG    1       49.644  66.308  68.515  0.00  0.00    +0.050 A 
ATOM     10  C   LIG    1       49.642  66.759  67.196  0.00  0.00    -0.010 A 
ATOM     11  C   LIG    1       50.459  66.141  66.253  0.00  0.00    +0.050 A 
BRANCH  10  12
ATOM     12  C   LIG    1       48.774  67.896  66.800  0.00  0.00    +0.210 A 
ATOM     13  N   LIG    1       48.348  68.174  65.584  0.00  0.00    -0.290 NA
ATOM     14  N   LIG    1       47.622  69.237  65.653  0.00  0.00    -0.220 N 
ATOM     15  H   LIG    1       47.181  69.666  64.903  0.00  0.00    +0.480 HD
ATOM     16  N   LIG    1       47.574  69.641  66.876  0.00  0.00    -0.040 NA
ATOM     17  N   LIG    1       48.267  68.837  67.609  0.00  0.00    -0.270 NA
ENDBRANCH  10  12
ENDBRANCH   3   6
ENDBRANCH   1   3
BRANCH   1  18
ATOM     18  C   LIG    1       54.209  63.515  66.494  0.00  0.00    +0.220 C 
BRANCH  18  24
ATOM     19  N   LIG    1       58.442  61.238  66.610  0.00  0.00    -0.740 N 
ATOM     20  H   LIG    1       58.148  60.767  67.405  0.00  0.00    +0.400 HD
ATOM     21  C   LIG    1       57.624  62.128  66.014  0.00  0.00    +0.690 C 
ATOM     22  N   LIG    1       56.398  62.363  66.522  0.00  0.00    -0.690 N 
ATOM     23  H   LIG    1       56.105  61.891  67.318  0.00  0.00    +0.410 HD
ATOM     24  C   LIG    1       55.580  63.252  65.926  0.00  0.00    +0.510 C 
ATOM     25  O   LIG    1       55.947  63.842  64.932  0.00  0.00    -0.450 OA
ATOM     26  O   LIG    1       57.992  62.719  65.017  0.00  0.00    -0.530 OA
BRANCH  19  27
ATOM     27  C   LIG    1       59.775  60.983  66.058  0.00  0.00    +0.270 C 
BRANCH  27  28
ATOM     28  C   LIG    1       60.570  60.107  67.027  0.00  0.00    +0.010 C 
BRANCH  28  30
ATOM     29  C   LIG    1       61.381  60.335  69.379  0.00  0.00    +0.010 C 
ATOM     30  C   LIG    1       61.347  60.996  67.999  0.00  0.00    +0.020 C 
ENDBRANCH  28  30
ENDBRANCH  27  28
ENDBRANCH  19  27
ENDBRANCH  18  24
ENDBRANCH   1  18
TORSDOF 8
ENDMDL
MODEL 3
REMARK VINA RESULT:      -9.8      2.588      3.400
REMARK                            x       y       z     vdW  Elec       q    Type
REMARK                         _______ _______ _______ _____ _____    ______ ____
ROOT
ATOM      1  N   LIG    1       53.825  64.433  65.521  0.00  0.00    -0.630 NA
ATOM      2  H   LIG    1       53.887  65.440  65.514  0.00  0.00    +0.360 HD
ENDROOT
BRANCH   1   3
ATOM      3  C   LIG    1       52.439  63.992  65.724  0.00  0.00    +0.070 C 
ATOM      4  C   LIG    1       52.170  62.487  65.732  0.00  0.00    +0.070 C 
ATOM      5  C   LIG    1       52.108  63.281  67.037  0.00  0.00    +0.050 C 
BRANCH   3   6
ATOM      6  C   LIG    1       51.380  64.885  65.130  0.00  0.00    -0.070 A 
ATOM      7  C   LIG    1       51.069  64.786  63.786  0.00  0.00    +0.040 A 
ATOM      8  C   LIG    1       50.097  65.602  63.234  0.00  0.00    +0.020 A 
ATOM      9  C   LIG    1       49.435  66.521  64.022  0.00  0.00    +0.050 A 
ATOM     10  C   LIG    1       49.745  66.625  65.377  0.00  0.00    -0.010 A 
ATOM     11  C   LIG    1       50.719  65.797  65.929  0.00  0.00    +0.050 A 
BRANCH  10  12
ATOM     12  C   LIG    1       49.035  67.611  66.230  0.00  0.00    +0.210 A 
ATOM     13  N   LIG    1       48.861  67.542  67.534  0.00  0.00    -0.290 NA
ATOM     14  N   LIG    1       48.198  68.585  67.900  0.00  0.00    -0.220 N 
ATOM     15  H   LIG    1       47.930  68.790  68.809  0.00  0.00    +0.480 HD
ATOM     16  N   LIG    1       47.947  69.314  66.867  0.00  0.00    -0.040 NA
ATOM     17  N   LIG    1       48.452  68.748  65.824  0.00  0.00    -0.270 NA
ENDBRANCH  10  12
ENDBRANCH   3   6
ENDBRANCH   1   3
BRANCH   1  18
ATOM     18  C   LIG    1       54.715  63.858  66.538  0.00  0.00    +0.220 C 
BRANCH  18  24
ATOM     19  N   LIG    1       58.654  61.102  66.604  0.00  0.00    -0.740 N 
ATOM     20  H   LIG    1       58.431  60.834  67.509  0.00  0.00    +0.400 HD
ATOM     21  C   LIG    1       57.856  61.963  65.941  0.00  0.00    +0.690 C 
ATOM     22  N   LIG    1       56.749  62.451  66.536  0.00  0.00    -0.690 N 
ATOM     23  H   LIG    1       56.528  62.183  67.442  0.00  0.00    +0.410 HD
ATOM     24  C   LIG    1       55.952  63.311  65.873  0.00  0.00    +0.510 C 
ATOM     25  O   LIG    1       56.230  63.647  64.741  0.00  0.00    -0.450 OA
ATOM     26  O   LIG    1       58.134  62.298  64.806  0.00  0.00    -0.530 OA
BRANCH  19  27
ATOM     27  C   LIG    1       59.856  60.571  65.957  0.00  0.00    +0.270 C 
BRANCH  27  28
ATOM     28  C   LIG    1       60.754  59.916  67.008  0.00  0.00    +0.010 C 
BRANCH  28  30
ATOM     29  C   LIG    1       61.675  60.125  69.321  0.00  0.00    +0.010 C 
ATOM     30  C   LIG    1       60.772  60.778  68.272  0.00  0.00    +0.020 C 
ENDBRANCH  28  30
ENDBRANCH  27  28
ENDBRANCH  19  27
ENDBRANCH  18  24
ENDBRANCH   1  18
TORSDOF 8
ENDMDL
MODEL 4
REMARK VINA RESULT:      -9.7      2.580      3.495
REMARK                            x       y       z     vdW  Elec       q    Type
REMARK                         _______ _______ _______ _____ _____    ______ ____
ROOT
ATOM      1  N   LIG    1       54.032  64.174  65.397  0.00  0.00    -0.630 NA
ATOM      2  H   LIG    1       54.128  65.152  65.625  0.00  0.00    +0.360 HD
ENDROOT
BRANCH   1   3
ATOM      3  C   LIG    1       52.652  63.718  65.601  0.00  0.00    +0.070 C 
ATOM      4  C   LIG    1       51.926  63.103  64.404  0.00  0.00    +0.070 C 
ATOM      5  C   LIG    1       52.391  62.211  65.556  0.00  0.00    +0.050 C 
BRANCH   3   6
ATOM      6  C   LIG    1       51.833  64.537  66.566  0.00  0.00    -0.070 A 
ATOM      7  C   LIG    1       51.093  65.610  66.104  0.00  0.00    +0.040 A 
ATOM      8  C   LIG    1       50.338  66.366  66.983  0.00  0.00    +0.020 A 
ATOM      9  C   LIG    1       50.323  66.054  68.327  0.00  0.00    +0.050 A 
ATOM     10  C   LIG    1       51.067  64.974  68.798  0.00  0.00    -0.010 A 
ATOM     11  C   LIG    1       51.820  64.212  67.908  0.00  0.00    +0.050 A 
BRANCH  10  12
ATOM     12  C   LIG    1       51.054  64.633  70.243  0.00  0.00    +0.210 A 
ATOM     13  N   LIG    1       50.046  64.124  70.922  0.00  0.00    -0.290 NA
ATOM     14  N   LIG    1       50.429  63.974  72.144  0.00  0.00    -0.220 N 
ATOM     15  H   LIG    1       49.884  63.617  72.863  0.00  0.00    +0.480 HD
ATOM     16  N   LIG    1       51.649  64.371  72.259  0.00  0.00    -0.040 NA
ATOM     17  N   LIG    1       52.066  64.778  71.109  0.00  0.00    -0.270 NA
ENDBRANCH  10  12
ENDBRANCH   3   6
ENDBRANCH   1   3
BRANCH   1  18
ATOM     18  C   LIG    1       54.977  63.358  66.170  0.00  0.00    +0.220 C 
BRANCH  18  24
ATOM     19  N   LIG    1       58.479  63.270  62.877  0.00  0.00    -0.740 N 
ATOM     20  H   LIG    1       58.540  64.236  62.941  0.00  0.00    +0.400 HD
ATOM     21  C   LIG    1       57.584  62.602  63.632  0.00  0.00    +0.690 C 
ATOM     22  N   LIG    1       56.776  63.275  64.474  0.00  0.00    -0.690 N 
ATOM     23  H   LIG    1       56.837  64.241  64.537  0.00  0.00    +0.410 HD
ATOM     24  C   LIG    1       55.882  62.607  65.229  0.00  0.00    +0.510 C 
ATOM     25  O   LIG    1       55.805  61.398  65.150  0.00  0.00    -0.450 OA
ATOM     26  O   LIG    1       57.508  61.391  63.553  0.00  0.00    -0.530 OA
BRANCH  19  27
ATOM     27  C   LIG    1       59.358  62.539  61.962  0.00  0.00    +0.270 C 
BRANCH  27  28
ATOM     28  C   LIG    1       59.107  63.009  60.528  0.00  0.00    +0.010 C 
BRANCH  28  30
ATOM     29  C   LIG    1       56.894  62.208  59.693  0.00  0.00    +0.010 C 
ATOM     30  C   LIG    1       58.393  61.905  59.747  0.00  0.00    +0.020 C 
ENDBRANCH  28  30
ENDBRANCH  27  28
ENDBRANCH  19  27
ENDBRANCH  18  24
ENDBRANCH   1  18
TORSDOF 8
ENDMDL
MODEL 5
REMARK VINA RESULT:      -9.6      3.006      5.210
REMARK                            x       y       z     vdW  Elec       q    Type
REMARK                         _______ _______ _______ _____ _____    ______ ____
ROOT
ATOM      1  N   LIG    1       53.900  64.429  65.426  0.00  0.00    -0.630 NA
ATOM      2  H   LIG    1       54.364  65.325  65.465  0.00  0.00    +0.360 HD
ENDROOT
BRANCH   1   3
ATOM      3  C   LIG    1       52.468  64.564  65.722  0.00  0.00    +0.070 C 
ATOM      4  C   LIG    1       52.056  64.652  67.192  0.00  0.00    +0.070 C 
ATOM      5  C   LIG    1       51.989  65.895  66.304  0.00  0.00    +0.050 C 
BRANCH   3   6
ATOM      6  C   LIG    1       51.539  63.841  64.781  0.00  0.00    -0.070 A 
ATOM      7  C   LIG    1       51.564  62.460  64.713  0.00  0.00    +0.040 A 
ATOM      8  C   LIG    1       50.714  61.789  63.852  0.00  0.00    +0.020 A 
ATOM      9  C   LIG    1       49.837  62.496  63.054  0.00  0.00    +0.050 A 
ATOM     10  C   LIG    1       49.808  63.888  63.119  0.00  0.00    -0.010 A 
ATOM     11  C   LIG    1       50.662  64.558  63.992  0.00  0.00    +0.050 A 
BRANCH  10  12
ATOM     12  C   LIG    1       48.867  64.654  62.264  0.00  0.00    +0.210 A 
ATOM     13  N   LIG    1       48.414  64.299  61.078  0.00  0.00    -0.290 NA
ATOM     14  N   LIG    1       47.622  65.227  60.664  0.00  0.00    -0.220 N 
ATOM     15  H   LIG    1       47.149  65.225  59.817  0.00  0.00    +0.480 HD
ATOM     16  N   LIG    1       47.559  66.160  61.550  0.00  0.00    -0.040 NA
ATOM     17  N   LIG    1       48.307  65.838  62.550  0.00  0.00    -0.270 NA
ENDBRANCH  10  12
ENDBRANCH   3   6
ENDBRANCH   1   3
BRANCH   1  18
ATOM     18  C   LIG    1       54.538  63.466  66.332  0.00  0.00    +0.220 C 
BRANCH  18  24
ATOM     19  N   LIG    1       58.715  61.121  66.737  0.00  0.00    -0.740 N 
ATOM     20  H   LIG    1       58.370  60.677  67.527  0.00  0.00    +0.400 HD
ATOM     21  C   LIG    1       57.947  62.008  66.074  0.00  0.00    +0.690 C 
ATOM     22  N   LIG    1       56.700  62.277  66.509  0.00  0.00    -0.690 N 
ATOM     23  H   LIG    1       56.356  61.833  67.300  0.00  0.00    +0.410 HD
ATOM     24  C   LIG    1       55.932  63.164  65.846  0.00  0.00    +0.510 C 
ATOM     25  O   LIG    1       56.363  63.720  64.858  0.00  0.00    -0.450 OA
ATOM     26  O   LIG    1       58.379  62.565  65.083  0.00  0.00    -0.530 OA
BRANCH  19  27
ATOM     27  C   LIG    1       60.071  60.828  66.264  0.00  0.00    +0.270 C 
BRANCH  27  28
ATOM     28  C   LIG    1       61.087  61.287  67.311  0.00  0.00    +0.010 C 
BRANCH  28  30
ATOM     29  C   LIG    1       61.752  59.385  68.788  0.00  0.00    +0.010 C 
ATOM     30  C   LIG    1       60.807  60.579  68.638  0.00  0.00    +0.020 C 
ENDBRANCH  28  30
ENDBRANCH  27  28
ENDBRANCH  19  27
ENDBRANCH  18  24
ENDBRANCH   1  18
TORSDOF 8
ENDMDL
MODEL 6
REMARK VINA RESULT:      -9.6      2.033      2.460
REMARK                            x       y       z     vdW  Elec       q    Type
REMARK                         _______ _______ _______ _____ _____    ______ ____
ROOT
ATOM      1  N   LIG    1       54.275  64.116  65.508  0.00  0.00    -0.630 NA
ATOM      2  H   LIG    1       54.368  65.039  65.906  0.00  0.00    +0.360 HD
ENDROOT
BRANCH   1   3
ATOM      3  C   LIG    1       52.901  63.618  65.649  0.00  0.00    +0.070 C 
ATOM      4  C   LIG    1       52.253  62.972  64.424  0.00  0.00    +0.070 C 
ATOM      5  C   LIG    1       52.690  62.104  65.605  0.00  0.00    +0.050 C 
BRANCH   3   6
ATOM      6  C   LIG    1       52.011  64.418  66.566  0.00  0.00    -0.070 A 
ATOM      7  C   LIG    1       51.225  65.433  66.052  0.00  0.00    +0.040 A 
ATOM      8  C   LIG    1       50.405  66.170  66.887  0.00  0.00    +0.020 A 
ATOM      9  C   LIG    1       50.369  65.898  68.239  0.00  0.00    +0.050 A 
ATOM     10  C   LIG    1       51.159  64.877  68.762  0.00  0.00    -0.010 A 
ATOM     11  C   LIG    1       51.978  64.133  67.917  0.00  0.00    +0.050 A 
BRANCH  10  12
ATOM     12  C   LIG    1       51.124  64.579  70.216  0.00  0.00    +0.210 A 
ATOM     13  N   LIG    1       50.083  64.166  70.911  0.00  0.00    -0.290 NA
ATOM     14  N   LIG    1       50.456  64.021  72.135  0.00  0.00    -0.220 N 
ATOM     15  H   LIG    1       49.888  63.727  72.865  0.00  0.00    +0.480 HD
ATOM     16  N   LIG    1       51.703  64.329  72.239  0.00  0.00    -0.040 NA
ATOM     17  N   LIG    1       52.147  64.671  71.078  0.00  0.00    -0.270 NA
ENDBRANCH  10  12
ENDBRANCH   3   6
ENDBRANCH   1   3
BRANCH   1  18
ATOM     18  C   LIG    1       55.238  63.185  66.109  0.00  0.00    +0.220 C 
BRANCH  18  24
ATOM     19  N   LIG    1       58.367  60.221  63.980  0.00  0.00    -0.740 N 
ATOM     20  H   LIG    1       57.997  59.487  64.495  0.00  0.00    +0.400 HD
ATOM     21  C   LIG    1       57.871  61.466  64.129  0.00  0.00    +0.690 C 
ATOM     22  N   LIG    1       56.862  61.690  64.993  0.00  0.00    -0.690 N 
ATOM     23  H   LIG    1       56.493  60.955  65.509  0.00  0.00    +0.410 HD
ATOM     24  C   LIG    1       56.366  62.934  65.143  0.00  0.00    +0.510 C 
ATOM     25  O   LIG    1       56.829  63.852  64.499  0.00  0.00    -0.450 OA
ATOM     26  O   LIG    1       58.335  62.386  63.484  0.00  0.00    -0.530 OA
BRANCH  19  27
ATOM     27  C   LIG    1       59.465  59.977  63.041  0.00  0.00    +0.270 C 
BRANCH  27  28
ATOM     28  C   LIG    1       60.377  58.882  63.595  0.00  0.00    +0.010 C 
BRANCH  28  30
ATOM     29  C   LIG    1       59.989  56.769  62.319  0.00  0.00    +0.010 C 
ATOM     30  C   LIG    1       60.880  58.007  62.445  0.00  0.00    +0.020 C 
ENDBRANCH  28  30
ENDBRANCH  27  28
ENDBRANCH  19  27
ENDBRANCH  18  24
ENDBRANCH   1  18
TORSDOF 8
ENDMDL
MODEL 7
REMARK VINA RESULT:      -9.4      2.914      3.392
REMARK                            x       y       z     vdW  Elec       q    Type
REMARK                         _______ _______ _______ _____ _____    ______ ____
ROOT
ATOM      1  N   LIG    1       53.737  64.369  65.446  0.00  0.00    -0.630 NA
ATOM      2  H   LIG    1       53.915  65.299  65.794  0.00  0.00    +0.360 HD
ENDROOT
BRANCH   1   3
ATOM      3  C   LIG    1       52.309  64.038  65.535  0.00  0.00    +0.070 C 
ATOM      4  C   LIG    1       51.583  63.686  64.236  0.00  0.00    +0.070 C 
ATOM      5  C   LIG    1       51.899  62.591  65.256  0.00  0.00    +0.050 C 
BRANCH   3   6
ATOM      6  C   LIG    1       51.532  64.792  66.584  0.00  0.00    -0.070 A 
ATOM      7  C   LIG    1       50.759  65.880  66.221  0.00  0.00    +0.040 A 
ATOM      8  C   LIG    1       50.042  66.576  67.178  0.00  0.00    +0.020 A 
ATOM      9  C   LIG    1       50.097  66.189  68.501  0.00  0.00    +0.050 A 
ATOM     10  C   LIG    1       50.874  65.094  68.872  0.00  0.00    -0.010 A 
ATOM     11  C   LIG    1       51.589  64.393  67.904  0.00  0.00    +0.050 A 
BRANCH  10  12
ATOM     12  C   LIG    1       50.937  64.672  70.295  0.00  0.00    +0.210 A 
ATOM     13  N   LIG    1       49.970  64.111  70.992  0.00  0.00    -0.290 NA
ATOM     14  N   LIG    1       50.414  63.898  72.183  0.00  0.00    -0.220 N 
ATOM     15  H   LIG    1       49.911  63.493  72.907  0.00  0.00    +0.480 HD
ATOM     16  N   LIG    1       51.634  64.307  72.262  0.00  0.00    -0.040 NA
ATOM     17  N   LIG    1       51.989  64.784  71.117  0.00  0.00    -0.270 NA
ENDBRANCH  10  12
ENDBRANCH   3   6
ENDBRANCH   1   3
BRANCH   1  18
ATOM     18  C   LIG    1       54.552  63.376  66.158  0.00  0.00    +0.220 C 
BRANCH  18  24
ATOM     19  N   LIG    1       56.559  62.635  61.852  0.00  0.00    -0.740 N 
ATOM     20  H   LIG    1       56.372  63.560  61.625  0.00  0.00    +0.400 HD
ATOM     21  C   LIG    1       56.204  62.155  63.061  0.00  0.00    +0.690 C 
ATOM     22  N   LIG    1       55.592  62.959  63.953  0.00  0.00    -0.690 N 
ATOM     23  H   LIG    1       55.405  63.883  63.724  0.00  0.00    +0.410 HD
ATOM     24  C   LIG    1       55.238  62.479  65.161  0.00  0.00    +0.510 C 
ATOM     25  O   LIG    1       55.470  61.322  65.445  0.00  0.00    -0.450 OA
ATOM     26  O   LIG    1       56.437  60.996  63.346  0.00  0.00    -0.530 OA
BRANCH  19  27
ATOM     27  C   LIG    1       57.224  61.762  60.883  0.00  0.00    +0.270 C 
BRANCH  27  28
ATOM     28  C   LIG    1       58.740  61.856  61.067  0.00  0.00    +0.010 C 
BRANCH  28  30
ATOM     29  C   LIG    1       60.117  63.742  60.182  0.00  0.00    +0.010 C 
ATOM     30  C   LIG    1       59.138  63.317  61.278  0.00  0.00    +0.020 C 
ENDBRANCH  28  30
ENDBRANCH  27  28
ENDBRANCH  19  27
ENDBRANCH  18  24
ENDBRANCH   1  18
TORSDOF 8
ENDMDL
MODEL 8
REMARK VINA RESULT:      -8.9      3.686      4.943
REMARK                            x       y       z     vdW  Elec       q    Type
REMARK                         _______ _______ _______ _____ _____    ______ ____
ROOT
ATOM      1  N   LIG    1       53.698  64.536  65.688  0.00  0.00    -0.630 NA
ATOM      2  H   LIG    1       53.824  65.467  66.055  0.00  0.00    +0.360 HD
ENDROOT
BRANCH   1   3
ATOM      3  C   LIG    1       52.277  64.167  65.661  0.00  0.00    +0.070 C 
ATOM      4  C   LIG    1       51.665  63.810  64.306  0.00  0.00    +0.070 C 
ATOM      5  C   LIG    1       51.929  62.713  65.339  0.00  0.00    +0.050 C 
BRANCH   3   6
ATOM      6  C   LIG    1       51.400  64.890  66.652  0.00  0.00    -0.070 A 
ATOM      7  C   LIG    1       51.354  64.467  67.968  0.00  0.00    +0.040 A 
ATOM      8  C   LIG    1       50.552  65.126  68.883  0.00  0.00    +0.020 A 
ATOM      9  C   LIG    1       49.793  66.208  68.487  0.00  0.00    +0.050 A 
ATOM     10  C   LIG    1       49.836  66.637  67.162  0.00  0.00    -0.010 A 
ATOM     11  C   LIG    1       50.649  65.975  66.245  0.00  0.00    +0.050 A 
BRANCH  10  12
ATOM     12  C   LIG    1       49.021  67.801  66.729  0.00  0.00    +0.210 A 
ATOM     13  N   LIG    1       48.172  68.485  67.468  0.00  0.00    -0.290 NA
ATOM     14  N   LIG    1       47.667  69.415  66.732  0.00  0.00    -0.220 N 
ATOM     15  H   LIG    1       47.011  70.067  67.022  0.00  0.00    +0.480 HD
ATOM     16  N   LIG    1       48.171  69.341  65.549  0.00  0.00    -0.040 NA
ATOM     17  N   LIG    1       49.011  68.363  65.513  0.00  0.00    -0.270 NA
ENDBRANCH  10  12
ENDBRANCH   3   6
ENDBRANCH   1   3
BRANCH   1  18
ATOM     18  C   LIG    1       54.481  63.558  66.454  0.00  0.00    +0.220 C 
BRANCH  18  24
ATOM     19  N   LIG    1       56.784  62.854  62.293  0.00  0.00    -0.740 N 
ATOM     20  H   LIG    1       55.971  63.096  61.822  0.00  0.00    +0.400 HD
ATOM     21  C   LIG    1       56.805  62.853  63.641  0.00  0.00    +0.690 C 
ATOM     22  N   LIG    1       55.698  63.187  64.333  0.00  0.00    -0.690 N 
ATOM     23  H   LIG    1       54.885  63.427  63.861  0.00  0.00    +0.410 HD
ATOM     24  C   LIG    1       55.719  63.186  65.680  0.00  0.00    +0.510 C 
ATOM     25  O   LIG    1       56.735  62.884  66.270  0.00  0.00    -0.450 OA
ATOM     26  O   LIG    1       57.823  62.551  64.232  0.00  0.00    -0.530 OA
BRANCH  19  27
ATOM     27  C   LIG    1       57.988  62.492  61.541  0.00  0.00    +0.270 C 
BRANCH  27  28
ATOM     28  C   LIG    1       57.740  61.189  60.779  0.00  0.00    +0.010 C 
BRANCH  28  30
ATOM     29  C   LIG    1       56.894  62.329  58.723  0.00  0.00    +0.010 C 
ATOM     30  C   LIG    1       56.534  61.361  59.853  0.00  0.00    +0.020 C 
ENDBRANCH  28  30
ENDBRANCH  27  28
ENDBRANCH  19  27
ENDBRANCH  18  24
ENDBRANCH   1  18
TORSDOF 8
ENDMDL
MODEL 9
REMARK VINA RESULT:      -8.8      3.905      5.113
REMARK                            x       y       z     vdW  Elec       q    Type
REMARK                         _______ _______ _______ _____ _____    ______ ____
ROOT
ATOM      1  N   LIG    1       53.694  64.476  65.625  0.00  0.00    -0.630 NA
ATOM      2  H   LIG    1       53.824  65.374  66.066  0.00  0.00    +0.360 HD
ENDROOT
BRANCH   1   3
ATOM      3  C   LIG    1       52.284  64.068  65.664  0.00  0.00    +0.070 C 
ATOM      4  C   LIG    1       51.647  63.600  64.354  0.00  0.00    +0.070 C 
ATOM      5  C   LIG    1       51.971  62.586  65.452  0.00  0.00    +0.050 C 
BRANCH   3   6
ATOM      6  C   LIG    1       51.414  64.832  66.628  0.00  0.00    -0.070 A 
ATOM      7  C   LIG    1       51.377  64.468  67.961  0.00  0.00    +0.040 A 
ATOM      8  C   LIG    1       50.581  65.166  68.852  0.00  0.00    +0.020 A 
ATOM      9  C   LIG    1       49.818  66.228  68.414  0.00  0.00    +0.050 A 
ATOM     10  C   LIG    1       49.851  66.599  67.071  0.00  0.00    -0.010 A 
ATOM     11  C   LIG    1       50.659  65.897  66.179  0.00  0.00    +0.050 A 
BRANCH  10  12
ATOM     12  C   LIG    1       49.033  67.742  66.594  0.00  0.00    +0.210 A 
ATOM     13  N   LIG    1       48.881  68.134  65.345  0.00  0.00    -0.290 NA
ATOM     14  N   LIG    1       48.098  69.157  65.344  0.00  0.00    -0.220 N 
ATOM     15  H   LIG    1       47.816  69.648  64.556  0.00  0.00    +0.480 HD
ATOM     16  N   LIG    1       47.747  69.426  66.554  0.00  0.00    -0.040 NA
ATOM     17  N   LIG    1       48.299  68.572  67.348  0.00  0.00    -0.270 NA
ENDBRANCH  10  12
ENDBRANCH   3   6
ENDBRANCH   1   3
BRANCH   1  18
ATOM     18  C   LIG    1       54.555  63.459  66.243  0.00  0.00    +0.220 C 
BRANCH  18  24
ATOM     19  N   LIG    1       56.152  62.339  61.849  0.00  0.00    -0.740 N 
ATOM     20  H   LIG    1       55.242  62.407  61.519  0.00  0.00    +0.400 HD
ATOM     21  C   LIG    1       56.414  62.562  63.152  0.00  0.00    +0.690 C 
ATOM     22  N   LIG    1       55.412  62.880  63.996  0.00  0.00    -0.690 N 
ATOM     23  H   LIG    1       54.502  62.947  63.665  0.00  0.00    +0.410 HD
ATOM     24  C   LIG    1       55.674  63.104  65.299  0.00  0.00    +0.510 C 
ATOM     25  O   LIG    1       56.811  63.018  65.712  0.00  0.00    -0.450 OA
ATOM     26  O   LIG    1       57.553  62.477  63.566  0.00  0.00    -0.530 OA
BRANCH  19  27
ATOM     27  C   LIG    1       57.240  61.993  60.931  0.00  0.00    +0.270 C 
BRANCH  27  28
ATOM     28  C   LIG    1       56.800  62.264  59.492  0.00  0.00    +0.010 C 
BRANCH  28  30
ATOM     29  C   LIG    1       59.122  61.513  58.958  0.00  0.00    +0.010 C 
ATOM     30  C   LIG    1       58.031  62.533  58.624  0.00  0.00    +0.020 C 
ENDBRANCH  28  30
ENDBRANCH  27  28
ENDBRANCH  19  27
ENDBRANCH  18  24
ENDBRANCH   1  18
TORSDOF 8
ENDMDL
####
 nsp16_rec.pdbqt&&&&ZINC000182109413.pdbqt
MODEL 1
REMARK VINA RESULT:     -11.8      0.000      0.000
REMARK                            x       y       z     vdW  Elec       q    Type
REMARK                         _______ _______ _______ _____ _____    ______ ____
ROOT
ATOM      1  C   LIG    1       54.412  62.876  65.688  0.00  0.00    +0.590 C 
ATOM      2  N   LIG    1       55.307  63.477  64.881  0.00  0.00    -0.720 N 
ATOM      3  H   LIG    1       55.231  64.426  64.693  0.00  0.00    +0.420 HD
ATOM      4  O   LIG    1       54.508  61.688  65.923  0.00  0.00    -0.560 OA
ENDROOT
BRANCH   1  16
ATOM      5  C   LIG    1       50.871  66.370  65.249  0.00  0.00    +0.090 C 
ATOM      6  C   LIG    1       51.604  65.346  66.078  0.00  0.00    +0.020 A 
ATOM      7  C   LIG    1       51.258  65.131  67.402  0.00  0.00    -0.320 A 
ATOM      8  C   LIG    1       50.172  65.881  68.055  0.00  0.00    +0.520 A 
ATOM      9  N   LIG    1       49.912  65.594  69.353  0.00  0.00    -0.770 NA
ATOM     10  C   LIG    1       50.628  64.661  70.001  0.00  0.00    +0.630 A 
ATOM     11  N   LIG    1       51.611  63.971  69.435  0.00  0.00    -0.710 NA
ATOM     12  O   LIG    1       50.360  64.435  71.169  0.00  0.00    -0.660 OA
ATOM     13  O   LIG    1       49.533  66.722  67.453  0.00  0.00    -0.630 OA
ATOM     14  C   LIG    1       51.959  64.162  68.169  0.00  0.00    +0.420 A 
ATOM     15  N   LIG    1       52.968  63.452  67.593  0.00  0.00    -0.540 NA
ATOM     16  C   LIG    1       53.308  63.664  66.290  0.00  0.00    +0.100 A 
ATOM     17  C   LIG    1       52.643  64.592  65.521  0.00  0.00    -0.150 A 
ENDBRANCH   1  16
BRANCH   2  18
ATOM     18  C   LIG    1       56.398  62.699  64.287  0.00  0.00    +0.250 C 
BRANCH  18  19
ATOM     19  C   LIG    1       57.709  63.031  65.003  0.00  0.00    +0.010 C 
BRANCH  19  20
ATOM     20  C   LIG    1       58.121  61.850  65.884  0.00  0.00    +0.270 C 
BRANCH  20  21
ATOM     21  N   LIG    1       59.397  62.150  66.538  0.00  0.00    -0.740 N 
ATOM     22  H   LIG    1       59.753  63.053  66.515  0.00  0.00    +0.400 HD
BRANCH  21  23
ATOM     23  C   LIG    1       60.101  61.138  67.194  0.00  0.00    +0.250 A 
ATOM     24  C   LIG    1       60.322  59.921  66.562  0.00  0.00    -0.080 A 
ATOM     25  C   LIG    1       61.018  58.921  67.213  0.00  0.00    +0.090 A 
ATOM     26  C   LIG    1       61.496  59.130  68.493  0.00  0.00    -0.090 A 
ATOM     27  C   LIG    1       61.277  60.342  69.128  0.00  0.00    +0.140 A 
ATOM     28  F   LIG    1       61.745  60.542  70.379  0.00  0.00    -0.140 F 
ATOM     29  C   LIG    1       60.586  61.349  68.479  0.00  0.00    -0.110 A 
ENDBRANCH  21  23
ENDBRANCH  20  21
ENDBRANCH  19  20
ENDBRANCH  18  19
ENDBRANCH   2  18
TORSDOF 6
ENDMDL
MODEL 2
REMARK VINA RESULT:     -11.0      3.889      6.024
REMARK                            x       y       z     vdW  Elec       q    Type
REMARK                         _______ _______ _______ _____ _____    ______ ____
ROOT
ATOM      1  C   LIG    1       54.632  63.271  65.892  0.00  0.00    +0.590 C 
ATOM      2  N   LIG    1       54.751  61.931  65.963  0.00  0.00    -0.720 N 
ATOM      3  H   LIG    1       54.058  61.405  66.391  0.00  0.00    +0.420 HD
ATOM      4  O   LIG    1       55.498  63.931  65.355  0.00  0.00    -0.560 OA
ENDROOT
BRANCH   1  16
ATOM      5  C   LIG    1       50.797  66.432  65.392  0.00  0.00    +0.090 C 
ATOM      6  C   LIG    1       51.595  65.464  66.227  0.00  0.00    +0.020 A 
ATOM      7  C   LIG    1       51.228  65.191  67.536  0.00  0.00    -0.320 A 
ATOM      8  C   LIG    1       50.056  65.824  68.164  0.00  0.00    +0.520 A 
ATOM      9  N   LIG    1       49.782  65.488  69.446  0.00  0.00    -0.770 NA
ATOM     10  C   LIG    1       50.560  64.612  70.103  0.00  0.00    +0.630 A 
ATOM     11  N   LIG    1       51.620  64.027  69.560  0.00  0.00    -0.710 NA
ATOM     12  O   LIG    1       50.275  64.339  71.257  0.00  0.00    -0.660 OA
ATOM     13  O   LIG    1       49.362  66.615  67.555  0.00  0.00    -0.630 OA
ATOM     14  C   LIG    1       51.990  64.275  68.309  0.00  0.00    +0.420 A 
ATOM     15  N   LIG    1       53.079  63.673  67.757  0.00  0.00    -0.540 NA
ATOM     16  C   LIG    1       53.440  63.942  66.469  0.00  0.00    +0.100 A 
ATOM     17  C   LIG    1       52.717  64.820  65.694  0.00  0.00    -0.150 A 
ENDBRANCH   1  16
BRANCH   2  18
ATOM     18  C   LIG    1       55.927  61.269  65.392  0.00  0.00    +0.250 C 
BRANCH  18  19
ATOM     19  C   LIG    1       55.489  60.008  64.644  0.00  0.00    +0.010 C 
BRANCH  19  20
ATOM     20  C   LIG    1       54.939  60.397  63.270  0.00  0.00    +0.270 C 
BRANCH  20  21
ATOM     21  N   LIG    1       53.762  59.579  62.965  0.00  0.00    -0.740 N 
ATOM     22  H   LIG    1       53.864  58.630  62.789  0.00  0.00    +0.400 HD
BRANCH  21  23
ATOM     23  C   LIG    1       52.495  60.164  62.928  0.00  0.00    +0.250 A 
ATOM     24  C   LIG    1       51.542  59.705  62.027  0.00  0.00    -0.080 A 
ATOM     25  C   LIG    1       50.289  60.287  61.992  0.00  0.00    +0.090 A 
ATOM     26  C   LIG    1       49.982  61.324  62.852  0.00  0.00    -0.090 A 
ATOM     27  C   LIG    1       50.930  61.786  63.751  0.00  0.00    +0.140 A 
ATOM     28  F   LIG    1       50.626  62.800  64.590  0.00  0.00    -0.140 F 
ATOM     29  C   LIG    1       52.183  61.204  63.796  0.00  0.00    -0.110 A 
ENDBRANCH  21  23
ENDBRANCH  20  21
ENDBRANCH  19  20
ENDBRANCH  18  19
ENDBRANCH   2  18
TORSDOF 6
ENDMDL
MODEL 3
REMARK VINA RESULT:     -10.8      4.304      6.470
REMARK                            x       y       z     vdW  Elec       q    Type
REMARK                         _______ _______ _______ _____ _____    ______ ____
ROOT
ATOM      1  C   LIG    1       54.589  63.188  65.897  0.00  0.00    +0.590 C 
ATOM      2  N   LIG    1       54.657  61.843  65.942  0.00  0.00    -0.720 N 
ATOM      3  H   LIG    1       53.938  61.335  66.350  0.00  0.00    +0.420 HD
ATOM      4  O   LIG    1       55.488  63.824  65.386  0.00  0.00    -0.560 OA
ENDROOT
BRANCH   1  16
ATOM      5  C   LIG    1       50.841  66.447  65.381  0.00  0.00    +0.090 C 
ATOM      6  C   LIG    1       51.611  65.461  66.221  0.00  0.00    +0.020 A 
ATOM      7  C   LIG    1       51.235  65.202  67.529  0.00  0.00    -0.320 A 
ATOM      8  C   LIG    1       50.079  65.868  68.154  0.00  0.00    +0.520 A 
ATOM      9  N   LIG    1       49.795  65.544  69.437  0.00  0.00    -0.770 NA
ATOM     10  C   LIG    1       50.548  64.650  70.098  0.00  0.00    +0.630 A 
ATOM     11  N   LIG    1       51.594  64.035  69.557  0.00  0.00    -0.710 NA
ATOM     12  O   LIG    1       50.256  64.388  71.252  0.00  0.00    -0.660 OA
ATOM     13  O   LIG    1       49.407  66.675  67.541  0.00  0.00    -0.630 OA
ATOM     14  C   LIG    1       51.972  64.269  68.307  0.00  0.00    +0.420 A 
ATOM     15  N   LIG    1       53.046  63.636  67.758  0.00  0.00    -0.540 NA
ATOM     16  C   LIG    1       53.415  63.892  66.470  0.00  0.00    +0.100 A 
ATOM     17  C   LIG    1       52.717  64.786  65.691  0.00  0.00    -0.150 A 
ENDBRANCH   1  16
BRANCH   2  18
ATOM     18  C   LIG    1       55.815  61.148  65.375  0.00  0.00    +0.250 C 
BRANCH  18  19
ATOM     19  C   LIG    1       55.338  60.088  64.381  0.00  0.00    +0.010 C 
BRANCH  19  20
ATOM     20  C   LIG    1       53.892  59.703  64.702  0.00  0.00    +0.270 C 
BRANCH  20  21
ATOM     21  N   LIG    1       53.123  59.612  63.459  0.00  0.00    -0.740 N 
ATOM     22  H   LIG    1       53.385  58.978  62.772  0.00  0.00    +0.400 HD
BRANCH  21  23
ATOM     23  C   LIG    1       52.013  60.436  63.262  0.00  0.00    +0.250 A 
ATOM     24  C   LIG    1       51.816  61.545  64.076  0.00  0.00    -0.080 A 
ATOM     25  C   LIG    1       50.717  62.358  63.879  0.00  0.00    +0.090 A 
ATOM     26  C   LIG    1       49.813  62.072  62.874  0.00  0.00    -0.090 A 
ATOM     27  C   LIG    1       50.006  60.967  62.060  0.00  0.00    +0.140 A 
ATOM     28  F   LIG    1       49.120  60.690  61.078  0.00  0.00    -0.140 F 
ATOM     29  C   LIG    1       51.107  60.152  62.247  0.00  0.00    -0.110 A 
ENDBRANCH  21  23
ENDBRANCH  20  21
ENDBRANCH  19  20
ENDBRANCH  18  19
ENDBRANCH   2  18
TORSDOF 6
ENDMDL
MODEL 4
REMARK VINA RESULT:     -10.8      6.231      9.952
REMARK                            x       y       z     vdW  Elec       q    Type
REMARK                         _______ _______ _______ _____ _____    ______ ____
ROOT
ATOM      1  C   LIG    1       48.344  68.168  65.968  0.00  0.00    +0.590 C 
ATOM      2  N   LIG    1       47.064  67.823  65.727  0.00  0.00    -0.720 N 
ATOM      3  H   LIG    1       46.757  66.927  65.933  0.00  0.00    +0.420 HD
ATOM      4  O   LIG    1       48.729  69.290  65.711  0.00  0.00    -0.560 OA
ENDROOT
BRANCH   1  16
ATOM      5  C   LIG    1       52.312  65.178  65.462  0.00  0.00    +0.090 C 
ATOM      6  C   LIG    1       51.194  65.737  66.303  0.00  0.00    +0.020 A 
ATOM      7  C   LIG    1       51.031  65.335  67.619  0.00  0.00    -0.320 A 
ATOM      8  C   LIG    1       51.930  64.355  68.251  0.00  0.00    +0.520 A 
ATOM      9  N   LIG    1       51.686  64.029  69.542  0.00  0.00    -0.770 NA
ATOM     10  C   LIG    1       50.658  64.587  70.203  0.00  0.00    +0.630 A 
ATOM     11  N   LIG    1       49.834  65.473  69.657  0.00  0.00    -0.710 NA
ATOM     12  O   LIG    1       50.475  64.265  71.365  0.00  0.00    -0.660 OA
ATOM     13  O   LIG    1       52.856  63.859  67.639  0.00  0.00    -0.630 OA
ATOM     14  C   LIG    1       49.971  65.872  68.398  0.00  0.00    +0.420 A 
ATOM     15  N   LIG    1       49.123  66.780  67.843  0.00  0.00    -0.540 NA
ATOM     16  C   LIG    1       49.284  67.176  66.548  0.00  0.00    +0.100 A 
ATOM     17  C   LIG    1       50.304  66.677  65.771  0.00  0.00    -0.150 A 
ENDBRANCH   1  16
BRANCH   2  18
ATOM     18  C   LIG    1       46.137  68.803  65.156  0.00  0.00    +0.250 C 
BRANCH  18  19
ATOM     19  C   LIG    1       45.286  68.130  64.076  0.00  0.00    +0.010 C 
BRANCH  19  20
ATOM     20  C   LIG    1       45.839  68.489  62.695  0.00  0.00    +0.270 C 
BRANCH  20  21
ATOM     21  N   LIG    1       47.246  68.092  62.614  0.00  0.00    -0.740 N 
ATOM     22  H   LIG    1       47.944  68.738  62.805  0.00  0.00    +0.400 HD
BRANCH  21  23
ATOM     23  C   LIG    1       47.583  66.784  62.260  0.00  0.00    +0.250 A 
ATOM     24  C   LIG    1       46.904  66.144  61.230  0.00  0.00    -0.080 A 
ATOM     25  C   LIG    1       47.239  64.849  60.883  0.00  0.00    +0.090 A 
ATOM     26  C   LIG    1       48.249  64.189  61.557  0.00  0.00    -0.090 A 
ATOM     27  C   LIG    1       48.928  64.823  62.585  0.00  0.00    +0.140 A 
ATOM     28  F   LIG    1       49.914  64.175  63.242  0.00  0.00    -0.140 F 
ATOM     29  C   LIG    1       48.602  66.121  62.934  0.00  0.00    -0.110 A 
ENDBRANCH  21  23
ENDBRANCH  20  21
ENDBRANCH  19  20
ENDBRANCH  18  19
ENDBRANCH   2  18
TORSDOF 6
ENDMDL
MODEL 5
REMARK VINA RESULT:     -10.3      3.033      4.212
REMARK                            x       y       z     vdW  Elec       q    Type
REMARK                         _______ _______ _______ _____ _____    ______ ____
ROOT
ATOM      1  C   LIG    1       54.757  63.327  65.983  0.00  0.00    +0.590 C 
ATOM      2  N   LIG    1       55.037  62.038  66.259  0.00  0.00    -0.720 N 
ATOM      3  H   LIG    1       54.438  61.521  66.821  0.00  0.00    +0.420 HD
ATOM      4  O   LIG    1       55.506  63.973  65.279  0.00  0.00    -0.560 OA
ENDROOT
BRANCH   1  16
ATOM      5  C   LIG    1       50.777  66.282  65.382  0.00  0.00    +0.090 C 
ATOM      6  C   LIG    1       51.618  65.379  66.248  0.00  0.00    +0.020 A 
ATOM      7  C   LIG    1       51.260  65.128  67.563  0.00  0.00    -0.320 A 
ATOM      8  C   LIG    1       50.058  65.722  68.170  0.00  0.00    +0.520 A 
ATOM      9  N   LIG    1       49.796  65.413  69.462  0.00  0.00    -0.770 NA
ATOM     10  C   LIG    1       50.614  64.595  70.146  0.00  0.00    +0.630 A 
ATOM     11  N   LIG    1       51.703  64.046  69.622  0.00  0.00    -0.710 NA
ATOM     12  O   LIG    1       50.340  64.344  71.307  0.00  0.00    -0.660 OA
ATOM     13  O   LIG    1       49.328  66.460  67.537  0.00  0.00    -0.630 OA
ATOM     14  C   LIG    1       52.064  64.274  68.365  0.00  0.00    +0.420 A 
ATOM     15  N   LIG    1       53.182  63.709  67.832  0.00  0.00    -0.540 NA
ATOM     16  C   LIG    1       53.534  63.956  66.538  0.00  0.00    +0.100 A 
ATOM     17  C   LIG    1       52.771  64.774  65.736  0.00  0.00    -0.150 A 
ENDBRANCH   1  16
BRANCH   2  18
ATOM     18  C   LIG    1       56.245  61.416  65.710  0.00  0.00    +0.250 C 
BRANCH  18  19
ATOM     19  C   LIG    1       57.482  62.116  66.278  0.00  0.00    +0.010 C 
BRANCH  19  20
ATOM     20  C   LIG    1       58.682  61.846  65.368  0.00  0.00    +0.270 C 
BRANCH  20  21
ATOM     21  N   LIG    1       58.885  62.989  64.475  0.00  0.00    -0.740 N 
ATOM     22  H   LIG    1       59.154  63.847  64.839  0.00  0.00    +0.400 HD
BRANCH  21  23
ATOM     23  C   LIG    1       58.689  62.845  63.100  0.00  0.00    +0.250 A 
ATOM     24  C   LIG    1       59.781  62.712  62.251  0.00  0.00    -0.080 A 
ATOM     25  C   LIG    1       59.584  62.570  60.891  0.00  0.00    +0.090 A 
ATOM     26  C   LIG    1       58.303  62.559  60.373  0.00  0.00    -0.090 A 
ATOM     27  C   LIG    1       57.211  62.692  61.216  0.00  0.00    +0.140 A 
ATOM     28  F   LIG    1       55.960  62.681  60.706  0.00  0.00    -0.140 F 
ATOM     29  C   LIG    1       57.401  62.829  62.579  0.00  0.00    -0.110 A 
ENDBRANCH  21  23
ENDBRANCH  20  21
ENDBRANCH  19  20
ENDBRANCH  18  19
ENDBRANCH   2  18
TORSDOF 6
ENDMDL
MODEL 6
REMARK VINA RESULT:     -10.0      3.257      3.609
REMARK                            x       y       z     vdW  Elec       q    Type
REMARK                         _______ _______ _______ _____ _____    ______ ____
ROOT
ATOM      1  C   LIG    1       54.692  63.275  65.947  0.00  0.00    +0.590 C 
ATOM      2  N   LIG    1       54.871  61.949  66.103  0.00  0.00    -0.720 N 
ATOM      3  H   LIG    1       54.208  61.422  66.576  0.00  0.00    +0.420 HD
ATOM      4  O   LIG    1       55.521  63.934  65.354  0.00  0.00    -0.560 OA
ENDROOT
BRANCH   1  16
ATOM      5  C   LIG    1       50.775  66.312  65.336  0.00  0.00    +0.090 C 
ATOM      6  C   LIG    1       51.595  65.393  66.204  0.00  0.00    +0.020 A 
ATOM      7  C   LIG    1       51.230  65.151  67.519  0.00  0.00    -0.320 A 
ATOM      8  C   LIG    1       50.039  65.771  68.123  0.00  0.00    +0.520 A 
ATOM      9  N   LIG    1       49.769  65.468  69.415  0.00  0.00    -0.770 NA
ATOM     10  C   LIG    1       50.567  64.635  70.101  0.00  0.00    +0.630 A 
ATOM     11  N   LIG    1       51.646  64.062  69.580  0.00  0.00    -0.710 NA
ATOM     12  O   LIG    1       50.286  64.390  71.262  0.00  0.00    -0.660 OA
ATOM     13  O   LIG    1       49.326  66.523  67.487  0.00  0.00    -0.630 OA
ATOM     14  C   LIG    1       52.014  64.281  68.323  0.00  0.00    +0.420 A 
ATOM     15  N   LIG    1       53.121  63.692  67.793  0.00  0.00    -0.540 NA
ATOM     16  C   LIG    1       53.480  63.931  66.499  0.00  0.00    +0.100 A 
ATOM     17  C   LIG    1       52.737  64.764  65.695  0.00  0.00    -0.150 A 
ENDBRANCH   1  16
BRANCH   2  18
ATOM     18  C   LIG    1       56.066  61.302  65.557  0.00  0.00    +0.250 C 
BRANCH  18  19
ATOM     19  C   LIG    1       55.649  60.193  64.588  0.00  0.00    +0.010 C 
BRANCH  19  20
ATOM     20  C   LIG    1       56.380  60.378  63.257  0.00  0.00    +0.270 C 
BRANCH  20  21
ATOM     21  N   LIG    1       57.008  59.114  62.866  0.00  0.00    -0.740 N 
ATOM     22  H   LIG    1       56.458  58.340  62.669  0.00  0.00    +0.400 HD
BRANCH  21  23
ATOM     23  C   LIG    1       58.399  59.023  62.776  0.00  0.00    +0.250 A 
ATOM     24  C   LIG    1       59.182  60.160  62.933  0.00  0.00    -0.080 A 
ATOM     25  C   LIG    1       60.558  60.067  62.843  0.00  0.00    +0.090 A 
ATOM     26  C   LIG    1       61.156  58.846  62.596  0.00  0.00    -0.090 A 
ATOM     27  C   LIG    1       60.378  57.710  62.438  0.00  0.00    +0.140 A 
ATOM     28  F   LIG    1       60.967  56.518  62.197  0.00  0.00    -0.140 F 
ATOM     29  C   LIG    1       59.002  57.795  62.533  0.00  0.00    -0.110 A 
ENDBRANCH  21  23
ENDBRANCH  20  21
ENDBRANCH  19  20
ENDBRANCH  18  19
ENDBRANCH   2  18
TORSDOF 6
ENDMDL
MODEL 7
REMARK VINA RESULT:      -9.9      5.163      8.958
REMARK                            x       y       z     vdW  Elec       q    Type
REMARK                         _______ _______ _______ _____ _____    ______ ____
ROOT
ATOM      1  C   LIG    1       49.105  67.783  65.404  0.00  0.00    +0.590 C 
ATOM      2  N   LIG    1       48.848  67.627  64.091  0.00  0.00    -0.720 N 
ATOM      3  H   LIG    1       49.240  66.885  63.604  0.00  0.00    +0.420 HD
ATOM      4  O   LIG    1       48.614  68.711  66.013  0.00  0.00    -0.560 OA
ENDROOT
BRANCH   1  16
ATOM      5  C   LIG    1       50.091  64.967  69.409  0.00  0.00    +0.090 C 
ATOM      6  C   LIG    1       50.462  65.464  68.035  0.00  0.00    +0.020 A 
ATOM      7  C   LIG    1       51.624  65.030  67.416  0.00  0.00    -0.320 A 
ATOM      8  C   LIG    1       52.539  64.074  68.062  0.00  0.00    +0.520 A 
ATOM      9  N   LIG    1       53.647  63.712  67.372  0.00  0.00    -0.770 NA
ATOM     10  C   LIG    1       53.884  64.216  66.150  0.00  0.00    +0.630 A 
ATOM     11  N   LIG    1       53.075  65.078  65.546  0.00  0.00    -0.710 NA
ATOM     12  O   LIG    1       54.893  63.862  65.566  0.00  0.00    -0.660 OA
ATOM     13  O   LIG    1       52.309  63.627  69.169  0.00  0.00    -0.630 OA
ATOM     14  C   LIG    1       51.958  65.508  66.121  0.00  0.00    +0.420 A 
ATOM     15  N   LIG    1       51.131  66.392  65.497  0.00  0.00    -0.540 NA
ATOM     16  C   LIG    1       49.988  66.819  66.107  0.00  0.00    +0.100 A 
ATOM     17  C   LIG    1       49.636  66.369  67.358  0.00  0.00    -0.150 A 
ENDBRANCH   1  16
BRANCH   2  18
ATOM     18  C   LIG    1       47.976  68.578  63.397  0.00  0.00    +0.250 C 
BRANCH  18  19
ATOM     19  C   LIG    1       47.286  67.877  62.225  0.00  0.00    +0.010 C 
BRANCH  19  20
ATOM     20  C   LIG    1       47.238  66.370  62.491  0.00  0.00    +0.270 C 
BRANCH  20  21
ATOM     21  N   LIG    1       48.316  65.709  61.751  0.00  0.00    -0.740 N 
ATOM     22  H   LIG    1       48.715  66.146  60.982  0.00  0.00    +0.400 HD
BRANCH  21  23
ATOM     23  C   LIG    1       48.768  64.451  62.152  0.00  0.00    +0.250 A 
ATOM     24  C   LIG    1       48.202  63.303  61.611  0.00  0.00    -0.080 A 
ATOM     25  C   LIG    1       48.651  62.058  62.010  0.00  0.00    +0.090 A 
ATOM     26  C   LIG    1       49.662  61.953  62.946  0.00  0.00    -0.090 A 
ATOM     27  C   LIG    1       50.229  63.095  63.488  0.00  0.00    +0.140 A 
ATOM     28  F   LIG    1       51.217  62.989  64.403  0.00  0.00    -0.140 F 
ATOM     29  C   LIG    1       49.788  64.344  63.089  0.00  0.00    -0.110 A 
ENDBRANCH  21  23
ENDBRANCH  20  21
ENDBRANCH  19  20
ENDBRANCH  18  19
ENDBRANCH   2  18
TORSDOF 6
ENDMDL
MODEL 8
REMARK VINA RESULT:      -9.7      1.946      3.008
REMARK                            x       y       z     vdW  Elec       q    Type
REMARK                         _______ _______ _______ _____ _____    ______ ____
ROOT
ATOM      1  C   LIG    1       53.486  63.291  66.012  0.00  0.00    +0.590 C 
ATOM      2  N   LIG    1       54.704  63.505  66.547  0.00  0.00    -0.720 N 
ATOM      3  H   LIG    1       54.881  64.323  67.037  0.00  0.00    +0.420 HD
ATOM      4  O   LIG    1       53.264  62.267  65.399  0.00  0.00    -0.560 OA
ENDROOT
BRANCH   1  16
ATOM      5  C   LIG    1       50.166  65.634  68.915  0.00  0.00    +0.090 C 
ATOM      6  C   LIG    1       50.818  65.434  67.571  0.00  0.00    +0.020 A 
ATOM      7  C   LIG    1       50.428  66.190  66.477  0.00  0.00    -0.320 A 
ATOM      8  C   LIG    1       49.372  67.213  66.573  0.00  0.00    +0.520 A 
ATOM      9  N   LIG    1       49.067  67.898  65.446  0.00  0.00    -0.770 NA
ATOM     10  C   LIG    1       49.710  67.640  64.295  0.00  0.00    +0.630 A 
ATOM     11  N   LIG    1       50.665  66.724  64.183  0.00  0.00    -0.710 NA
ATOM     12  O   LIG    1       49.402  68.281  63.305  0.00  0.00    -0.660 OA
ATOM     13  O   LIG    1       48.800  67.434  67.623  0.00  0.00    -0.630 OA
ATOM     14  C   LIG    1       51.053  65.988  65.217  0.00  0.00    +0.420 A 
ATOM     15  N   LIG    1       52.032  65.050  65.096  0.00  0.00    -0.540 NA
ATOM     16  C   LIG    1       52.416  64.306  66.172  0.00  0.00    +0.100 A 
ATOM     17  C   LIG    1       51.832  64.484  67.406  0.00  0.00    -0.150 A 
ENDBRANCH   1  16
BRANCH   2  18
ATOM     18  C   LIG    1       55.760  62.502  66.389  0.00  0.00    +0.250 C 
BRANCH  18  19
ATOM     19  C   LIG    1       56.949  63.125  65.654  0.00  0.00    +0.010 C 
BRANCH  19  20
ATOM     20  C   LIG    1       58.083  62.103  65.563  0.00  0.00    +0.270 C 
BRANCH  20  21
ATOM     21  N   LIG    1       59.061  62.362  66.622  0.00  0.00    -0.740 N 
ATOM     22  H   LIG    1       59.176  63.261  66.966  0.00  0.00    +0.400 HD
BRANCH  21  23
ATOM     23  C   LIG    1       59.828  61.314  67.136  0.00  0.00    +0.250 A 
ATOM     24  C   LIG    1       60.040  60.169  66.378  0.00  0.00    -0.080 A 
ATOM     25  C   LIG    1       60.798  59.134  66.889  0.00  0.00    +0.090 A 
ATOM     26  C   LIG    1       61.348  59.235  68.153  0.00  0.00    -0.090 A 
ATOM     27  C   LIG    1       61.138  60.374  68.913  0.00  0.00    +0.140 A 
ATOM     28  F   LIG    1       61.676  60.469  70.149  0.00  0.00    -0.140 F 
ATOM     29  C   LIG    1       60.385  61.417  68.405  0.00  0.00    -0.110 A 
ENDBRANCH  21  23
ENDBRANCH  20  21
ENDBRANCH  19  20
ENDBRANCH  18  19
ENDBRANCH   2  18
TORSDOF 6
ENDMDL
MODEL 9
REMARK VINA RESULT:      -9.4      5.354      7.899
REMARK                            x       y       z     vdW  Elec       q    Type
REMARK                         _______ _______ _______ _____ _____    ______ ____
ROOT
ATOM      1  C   LIG    1       51.198  63.119  64.080  0.00  0.00    +0.590 C 
ATOM      2  N   LIG    1       52.520  63.377  64.096  0.00  0.00    -0.720 N 
ATOM      3  H   LIG    1       52.852  64.229  63.774  0.00  0.00    +0.420 HD
ATOM      4  O   LIG    1       50.782  62.052  64.483  0.00  0.00    -0.560 OA
ENDROOT
BRANCH   1  16
ATOM      5  C   LIG    1       47.193  64.295  61.338  0.00  0.00    +0.090 C 
ATOM      6  C   LIG    1       48.321  64.705  62.249  0.00  0.00    +0.020 A 
ATOM      7  C   LIG    1       48.484  66.030  62.619  0.00  0.00    -0.320 A 
ATOM      8  C   LIG    1       47.576  67.088  62.147  0.00  0.00    +0.520 A 
ATOM      9  N   LIG    1       47.821  68.352  62.568  0.00  0.00    -0.770 NA
ATOM     10  C   LIG    1       48.857  68.610  63.382  0.00  0.00    +0.630 A 
ATOM     11  N   LIG    1       49.690  67.674  63.823  0.00  0.00    -0.710 NA
ATOM     12  O   LIG    1       49.041  69.762  63.736  0.00  0.00    -0.660 OA
ATOM     13  O   LIG    1       46.642  66.837  61.410  0.00  0.00    -0.630 OA
ATOM     14  C   LIG    1       49.553  66.399  63.480  0.00  0.00    +0.420 A 
ATOM     15  N   LIG    1       50.410  65.444  63.934  0.00  0.00    -0.540 NA
ATOM     16  C   LIG    1       50.249  64.139  63.570  0.00  0.00    +0.100 A 
ATOM     17  C   LIG    1       49.220  63.752  62.742  0.00  0.00    -0.150 A 
ENDBRANCH   1  16
BRANCH   2  18
ATOM     18  C   LIG    1       53.457  62.369  64.601  0.00  0.00    +0.250 C 
BRANCH  18  19
ATOM     19  C   LIG    1       54.418  63.021  65.597  0.00  0.00    +0.010 C 
BRANCH  19  20
ATOM     20  C   LIG    1       53.645  63.449  66.846  0.00  0.00    +0.270 C 
BRANCH  20  21
ATOM     21  N   LIG    1       53.107  64.797  66.648  0.00  0.00    -0.740 N 
ATOM     22  H   LIG    1       53.573  65.426  66.075  0.00  0.00    +0.400 HD
BRANCH  21  23
ATOM     23  C   LIG    1       51.924  65.177  67.286  0.00  0.00    +0.250 A 
ATOM     24  C   LIG    1       51.517  64.525  68.444  0.00  0.00    -0.080 A 
ATOM     25  C   LIG    1       50.346  64.903  69.073  0.00  0.00    +0.090 A 
ATOM     26  C   LIG    1       49.579  65.928  68.553  0.00  0.00    -0.090 A 
ATOM     27  C   LIG    1       49.982  66.581  67.398  0.00  0.00    +0.140 A 
ATOM     28  F   LIG    1       49.230  67.583  66.893  0.00  0.00    -0.140 F 
ATOM     29  C   LIG    1       51.155  66.212  66.768  0.00  0.00    -0.110 A 
ENDBRANCH  21  23
ENDBRANCH  20  21
ENDBRANCH  19  20
ENDBRANCH  18  19
ENDBRANCH   2  18
TORSDOF 6
ENDMDL
####
 nsp16_rec.pdbqt&&&&ZINC000157479206.pdbqt
MODEL 1
REMARK VINA RESULT:     -11.8      0.000      0.000
REMARK                            x       y       z     vdW  Elec       q    Type
REMARK                         _______ _______ _______ _____ _____    ______ ____
ROOT
ATOM      1  C   LIG    1       54.195  63.238  65.505  0.00  0.00    +0.570 C 
ATOM      2  N   LIG    1       55.467  63.646  65.679  0.00  0.00    -0.730 N 
ATOM      3  H   LIG    1       55.661  64.396  66.263  0.00  0.00    +0.400 HD
ATOM      4  O   LIG    1       53.953  62.300  64.772  0.00  0.00    -0.510 OA
ENDROOT
BRANCH   1  17
ATOM      5  C   LIG    1       50.421  66.507  65.426  0.00  0.00    +0.130 C 
ATOM      6  C   LIG    1       51.273  65.509  66.167  0.00  0.00    +0.040 A 
ATOM      7  C   LIG    1       51.035  65.233  67.504  0.00  0.00    -0.230 A 
ATOM      8  C   LIG    1       49.952  65.892  68.255  0.00  0.00    +0.530 A 
ATOM      9  N   LIG    1       49.802  65.551  69.556  0.00  0.00    -0.730 NA
ATOM     10  C   LIG    1       50.618  64.647  70.123  0.00  0.00    +0.640 A 
ATOM     11  N   LIG    1       51.601  64.039  69.469  0.00  0.00    -0.660 NA
ATOM     12  O   LIG    1       50.447  64.370  71.298  0.00  0.00    -0.590 OA
ATOM     13  O   LIG    1       49.222  66.708  67.726  0.00  0.00    -0.570 OA
ATOM     14  C   LIG    1       51.847  64.289  68.188  0.00  0.00    +0.440 A 
ATOM     15  N   LIG    1       52.855  63.663  67.522  0.00  0.00    -0.560 N 
ATOM     16  H   LIG    1       53.411  63.018  67.987  0.00  0.00    +0.410 HD
ATOM     17  C   LIG    1       53.089  63.935  66.206  0.00  0.00    +0.100 A 
ATOM     18  C   LIG    1       52.316  64.840  65.517  0.00  0.00    +0.020 A 
ENDBRANCH   1  17
BRANCH   2  19
ATOM     19  C   LIG    1       56.559  62.957  64.986  0.00  0.00    +0.280 C 
BRANCH  19  20
ATOM     20  C   LIG    1       57.193  61.931  65.927  0.00  0.00    +0.010 C 
BRANCH  20  21
ATOM     21  C   LIG    1       58.693  61.834  65.639  0.00  0.00    +0.250 C 
BRANCH  21  22
ATOM     22  N   LIG    1       59.444  62.096  66.869  0.00  0.00    -0.750 N 
ATOM     23  H   LIG    1       59.401  62.971  67.286  0.00  0.00    +0.400 HD
BRANCH  22  24
ATOM     24  C   LIG    1       60.221  61.087  67.441  0.00  0.00    +0.210 A 
ATOM     25  C   LIG    1       60.370  59.869  66.791  0.00  0.00    -0.080 A 
ATOM     26  C   LIG    1       61.140  58.873  67.359  0.00  0.00    +0.050 A 
ATOM     27  C   LIG    1       61.761  59.087  68.575  0.00  0.00    -0.060 A 
ATOM     28  C   LIG    1       61.615  60.298  69.226  0.00  0.00    +0.050 A 
ATOM     29  C   LIG    1       60.852  61.301  68.661  0.00  0.00    -0.080 A 
ENDBRANCH  22  24
ENDBRANCH  21  22
ENDBRANCH  20  21
ENDBRANCH  19  20
ENDBRANCH   2  19
TORSDOF 6
ENDMDL
MODEL 2
REMARK VINA RESULT:     -11.7      0.583      1.119
REMARK                            x       y       z     vdW  Elec       q    Type
REMARK                         _______ _______ _______ _____ _____    ______ ____
ROOT
ATOM      1  C   LIG    1       54.636  62.886  65.814  0.00  0.00    +0.570 C 
ATOM      2  N   LIG    1       55.430  63.447  64.881  0.00  0.00    -0.730 N 
ATOM      3  H   LIG    1       55.259  64.353  64.580  0.00  0.00    +0.400 HD
ATOM      4  O   LIG    1       54.850  61.751  66.191  0.00  0.00    -0.510 OA
ENDROOT
BRANCH   1  17
ATOM      5  C   LIG    1       51.026  66.290  65.252  0.00  0.00    +0.130 C 
ATOM      6  C   LIG    1       51.762  65.292  66.109  0.00  0.00    +0.040 A 
ATOM      7  C   LIG    1       51.387  65.080  67.426  0.00  0.00    -0.230 A 
ATOM      8  C   LIG    1       50.267  65.810  68.044  0.00  0.00    +0.530 A 
ATOM      9  N   LIG    1       49.981  65.529  69.337  0.00  0.00    -0.730 NA
ATOM     10  C   LIG    1       50.702  64.618  70.013  0.00  0.00    +0.640 A 
ATOM     11  N   LIG    1       51.715  63.947  69.479  0.00  0.00    -0.660 NA
ATOM     12  O   LIG    1       50.409  64.397  71.175  0.00  0.00    -0.590 OA
ATOM     13  O   LIG    1       49.625  66.631  67.418  0.00  0.00    -0.570 OA
ATOM     14  C   LIG    1       52.091  64.135  68.219  0.00  0.00    +0.440 A 
ATOM     15  N   LIG    1       53.131  63.444  67.677  0.00  0.00    -0.560 N 
ATOM     16  H   LIG    1       53.613  62.797  68.216  0.00  0.00    +0.410 HD
ATOM     17  C   LIG    1       53.499  63.653  66.380  0.00  0.00    +0.100 A 
ATOM     18  C   LIG    1       52.832  64.558  65.586  0.00  0.00    +0.020 A 
ENDBRANCH   1  17
BRANCH   2  19
ATOM     19  C   LIG    1       56.553  62.690  64.322  0.00  0.00    +0.280 C 
BRANCH  19  20
ATOM     20  C   LIG    1       57.830  63.028  65.094  0.00  0.00    +0.010 C 
BRANCH  20  21
ATOM     21  C   LIG    1       58.419  61.747  65.689  0.00  0.00    +0.250 C 
BRANCH  21  22
ATOM     22  N   LIG    1       59.316  62.090  66.795  0.00  0.00    -0.750 N 
ATOM     23  H   LIG    1       59.345  63.000  67.131  0.00  0.00    +0.400 HD
BRANCH  22  24
ATOM     24  C   LIG    1       60.128  61.108  67.366  0.00  0.00    +0.210 A 
ATOM     25  C   LIG    1       60.783  61.356  68.566  0.00  0.00    -0.080 A 
ATOM     26  C   LIG    1       61.585  60.382  69.128  0.00  0.00    +0.050 A 
ATOM     27  C   LIG    1       61.738  59.162  68.497  0.00  0.00    -0.060 A 
ATOM     28  C   LIG    1       61.088  58.911  67.302  0.00  0.00    +0.050 A 
ATOM     29  C   LIG    1       60.280  59.878  66.737  0.00  0.00    -0.080 A 
ENDBRANCH  22  24
ENDBRANCH  21  22
ENDBRANCH  20  21
ENDBRANCH  19  20
ENDBRANCH   2  19
TORSDOF 6
ENDMDL
MODEL 3
REMARK VINA RESULT:     -10.8      3.050      5.709
REMARK                            x       y       z     vdW  Elec       q    Type
REMARK                         _______ _______ _______ _____ _____    ______ ____
ROOT
ATOM      1  C   LIG    1       54.722  63.311  65.967  0.00  0.00    +0.570 C 
ATOM      2  N   LIG    1       54.917  61.990  66.148  0.00  0.00    -0.730 N 
ATOM      3  H   LIG    1       54.263  61.466  66.637  0.00  0.00    +0.400 HD
ATOM      4  O   LIG    1       55.541  63.967  65.356  0.00  0.00    -0.510 OA
ENDROOT
BRANCH   1  17
ATOM      5  C   LIG    1       50.844  66.399  65.368  0.00  0.00    +0.130 C 
ATOM      6  C   LIG    1       51.642  65.451  66.226  0.00  0.00    +0.040 A 
ATOM      7  C   LIG    1       51.254  65.181  67.529  0.00  0.00    -0.230 A 
ATOM      8  C   LIG    1       50.058  65.798  68.130  0.00  0.00    +0.530 A 
ATOM      9  N   LIG    1       49.765  65.466  69.409  0.00  0.00    -0.730 NA
ATOM     10  C   LIG    1       50.545  64.609  70.087  0.00  0.00    +0.640 A 
ATOM     11  N   LIG    1       51.626  64.039  69.569  0.00  0.00    -0.660 NA
ATOM     12  O   LIG    1       50.243  64.339  71.237  0.00  0.00    -0.590 OA
ATOM     13  O   LIG    1       49.363  66.572  67.501  0.00  0.00    -0.570 OA
ATOM     14  C   LIG    1       52.017  64.285  68.324  0.00  0.00    +0.440 A 
ATOM     15  N   LIG    1       53.127  63.698  67.798  0.00  0.00    -0.560 N 
ATOM     16  H   LIG    1       53.650  63.085  68.339  0.00  0.00    +0.410 HD
ATOM     17  C   LIG    1       53.509  63.964  66.516  0.00  0.00    +0.100 A 
ATOM     18  C   LIG    1       52.786  64.824  65.720  0.00  0.00    +0.020 A 
ENDBRANCH   1  17
BRANCH   2  19
ATOM     19  C   LIG    1       56.116  61.345  65.606  0.00  0.00    +0.280 C 
BRANCH  19  20
ATOM     20  C   LIG    1       55.783  60.699  64.260  0.00  0.00    +0.010 C 
BRANCH  20  21
ATOM     21  C   LIG    1       54.557  59.796  64.418  0.00  0.00    +0.250 C 
BRANCH  21  22
ATOM     22  N   LIG    1       53.730  59.880  63.212  0.00  0.00    -0.750 N 
ATOM     23  H   LIG    1       54.054  59.514  62.375  0.00  0.00    +0.400 HD
BRANCH  22  24
ATOM     24  C   LIG    1       52.474  60.487  63.269  0.00  0.00    +0.210 A 
ATOM     25  C   LIG    1       52.193  61.418  64.261  0.00  0.00    -0.080 A 
ATOM     26  C   LIG    1       50.950  62.017  64.314  0.00  0.00    +0.050 A 
ATOM     27  C   LIG    1       49.984  61.690  63.380  0.00  0.00    -0.060 A 
ATOM     28  C   LIG    1       50.259  60.765  62.391  0.00  0.00    +0.050 A 
ATOM     29  C   LIG    1       51.502  60.166  62.328  0.00  0.00    -0.080 A 
ENDBRANCH  22  24
ENDBRANCH  21  22
ENDBRANCH  20  21
ENDBRANCH  19  20
ENDBRANCH   2  19
TORSDOF 6
ENDMDL
MODEL 4
REMARK VINA RESULT:     -10.7      3.285      5.977
REMARK                            x       y       z     vdW  Elec       q    Type
REMARK                         _______ _______ _______ _____ _____    ______ ____
ROOT
ATOM      1  C   LIG    1       54.569  63.133  65.890  0.00  0.00    +0.570 C 
ATOM      2  N   LIG    1       54.581  61.787  65.842  0.00  0.00    -0.730 N 
ATOM      3  H   LIG    1       53.826  61.283  66.183  0.00  0.00    +0.400 HD
ATOM      4  O   LIG    1       55.515  63.764  65.463  0.00  0.00    -0.510 OA
ENDROOT
BRANCH   1  17
ATOM      5  C   LIG    1       50.820  66.391  65.366  0.00  0.00    +0.130 C 
ATOM      6  C   LIG    1       51.597  65.414  66.211  0.00  0.00    +0.040 A 
ATOM      7  C   LIG    1       51.232  65.171  67.526  0.00  0.00    -0.230 A 
ATOM      8  C   LIG    1       50.082  65.846  68.152  0.00  0.00    +0.530 A 
ATOM      9  N   LIG    1       49.808  65.538  69.441  0.00  0.00    -0.730 NA
ATOM     10  C   LIG    1       50.566  64.651  70.107  0.00  0.00    +0.640 A 
ATOM     11  N   LIG    1       51.606  64.028  69.565  0.00  0.00    -0.660 NA
ATOM     12  O   LIG    1       50.282  64.403  71.266  0.00  0.00    -0.590 OA
ATOM     13  O   LIG    1       49.406  66.646  67.535  0.00  0.00    -0.570 OA
ATOM     14  C   LIG    1       51.974  64.247  68.308  0.00  0.00    +0.440 A 
ATOM     15  N   LIG    1       53.042  63.606  67.758  0.00  0.00    -0.560 N 
ATOM     16  H   LIG    1       53.551  62.974  68.290  0.00  0.00    +0.410 HD
ATOM     17  C   LIG    1       53.401  63.845  66.464  0.00  0.00    +0.100 A 
ATOM     18  C   LIG    1       52.697  64.731  65.681  0.00  0.00    +0.020 A 
ENDBRANCH   1  17
BRANCH   2  19
ATOM     19  C   LIG    1       55.735  61.084  65.274  0.00  0.00    +0.280 C 
BRANCH  19  20
ATOM     20  C   LIG    1       55.248  59.907  64.426  0.00  0.00    +0.010 C 
BRANCH  20  21
ATOM     21  C   LIG    1       54.289  60.419  63.349  0.00  0.00    +0.250 C 
BRANCH  21  22
ATOM     22  N   LIG    1       52.946  59.890  63.600  0.00  0.00    -0.750 N 
ATOM     23  H   LIG    1       52.837  59.005  63.983  0.00  0.00    +0.400 HD
BRANCH  22  24
ATOM     24  C   LIG    1       51.823  60.659  63.289  0.00  0.00    +0.210 A 
ATOM     25  C   LIG    1       50.967  60.262  62.269  0.00  0.00    -0.080 A 
ATOM     26  C   LIG    1       49.857  61.025  61.964  0.00  0.00    +0.050 A 
ATOM     27  C   LIG    1       49.598  62.184  62.672  0.00  0.00    -0.060 A 
ATOM     28  C   LIG    1       50.448  62.583  63.687  0.00  0.00    +0.050 A 
ATOM     29  C   LIG    1       51.557  61.822  64.001  0.00  0.00    -0.080 A 
ENDBRANCH  22  24
ENDBRANCH  21  22
ENDBRANCH  20  21
ENDBRANCH  19  20
ENDBRANCH   2  19
TORSDOF 6
ENDMDL
MODEL 5
REMARK VINA RESULT:     -10.6      3.221      4.415
REMARK                            x       y       z     vdW  Elec       q    Type
REMARK                         _______ _______ _______ _____ _____    ______ ____
ROOT
ATOM      1  C   LIG    1       54.534  63.240  65.868  0.00  0.00    +0.570 C 
ATOM      2  N   LIG    1       54.659  61.903  65.967  0.00  0.00    -0.730 N 
ATOM      3  H   LIG    1       53.981  61.385  66.429  0.00  0.00    +0.400 HD
ATOM      4  O   LIG    1       55.383  63.888  65.290  0.00  0.00    -0.510 OA
ENDROOT
BRANCH   1  17
ATOM      5  C   LIG    1       50.718  66.432  65.428  0.00  0.00    +0.130 C 
ATOM      6  C   LIG    1       51.522  65.459  66.251  0.00  0.00    +0.040 A 
ATOM      7  C   LIG    1       51.176  65.191  67.566  0.00  0.00    -0.230 A 
ATOM      8  C   LIG    1       50.020  65.835  68.213  0.00  0.00    +0.530 A 
ATOM      9  N   LIG    1       49.766  65.505  69.501  0.00  0.00    -0.730 NA
ATOM     10  C   LIG    1       50.548  64.624  70.146  0.00  0.00    +0.640 A 
ATOM     11  N   LIG    1       51.594  64.029  69.585  0.00  0.00    -0.660 NA
ATOM     12  O   LIG    1       50.281  64.355  71.305  0.00  0.00    -0.590 OA
ATOM     13  O   LIG    1       49.322  66.631  67.615  0.00  0.00    -0.570 OA
ATOM     14  C   LIG    1       51.944  64.271  68.328  0.00  0.00    +0.440 A 
ATOM     15  N   LIG    1       53.018  63.658  67.758  0.00  0.00    -0.560 N 
ATOM     16  H   LIG    1       53.544  63.029  68.276  0.00  0.00    +0.410 HD
ATOM     17  C   LIG    1       53.359  63.922  66.464  0.00  0.00    +0.100 A 
ATOM     18  C   LIG    1       52.630  64.804  65.700  0.00  0.00    +0.020 A 
ENDBRANCH   1  17
BRANCH   2  19
ATOM     19  C   LIG    1       55.820  61.229  65.378  0.00  0.00    +0.280 C 
BRANCH  19  20
ATOM     20  C   LIG    1       55.352  60.278  64.275  0.00  0.00    +0.010 C 
BRANCH  20  21
ATOM     21  C   LIG    1       55.261  61.039  62.951  0.00  0.00    +0.250 C 
BRANCH  21  22
ATOM     22  N   LIG    1       56.202  62.162  62.968  0.00  0.00    -0.750 N 
ATOM     23  H   LIG    1       56.231  62.758  63.732  0.00  0.00    +0.400 HD
BRANCH  22  24
ATOM     24  C   LIG    1       57.055  62.374  61.884  0.00  0.00    +0.210 A 
ATOM     25  C   LIG    1       58.335  62.874  62.091  0.00  0.00    -0.080 A 
ATOM     26  C   LIG    1       59.177  63.081  61.017  0.00  0.00    +0.050 A 
ATOM     27  C   LIG    1       58.747  62.793  59.735  0.00  0.00    -0.060 A 
ATOM     28  C   LIG    1       57.475  62.295  59.524  0.00  0.00    +0.050 A 
ATOM     29  C   LIG    1       56.629  62.080  60.594  0.00  0.00    -0.080 A 
ENDBRANCH  22  24
ENDBRANCH  21  22
ENDBRANCH  20  21
ENDBRANCH  19  20
ENDBRANCH   2  19
TORSDOF 6
ENDMDL
MODEL 6
REMARK VINA RESULT:     -10.6      5.872      9.684
REMARK                            x       y       z     vdW  Elec       q    Type
REMARK                         _______ _______ _______ _____ _____    ______ ____
ROOT
ATOM      1  C   LIG    1       48.149  68.333  65.997  0.00  0.00    +0.570 C 
ATOM      2  N   LIG    1       46.880  67.972  65.722  0.00  0.00    -0.730 N 
ATOM      3  H   LIG    1       46.593  67.057  65.872  0.00  0.00    +0.400 HD
ATOM      4  O   LIG    1       48.508  69.478  65.810  0.00  0.00    -0.510 OA
ENDROOT
BRANCH   1  17
ATOM      5  C   LIG    1       52.184  65.464  65.349  0.00  0.00    +0.130 C 
ATOM      6  C   LIG    1       51.050  65.952  66.214  0.00  0.00    +0.040 A 
ATOM      7  C   LIG    1       50.891  65.474  67.505  0.00  0.00    -0.230 A 
ATOM      8  C   LIG    1       51.810  64.481  68.088  0.00  0.00    +0.530 A 
ATOM      9  N   LIG    1       51.567  64.080  69.358  0.00  0.00    -0.730 NA
ATOM     10  C   LIG    1       50.525  64.579  70.043  0.00  0.00    +0.640 A 
ATOM     11  N   LIG    1       49.683  65.475  69.541  0.00  0.00    -0.660 NA
ATOM     12  O   LIG    1       50.345  64.190  71.184  0.00  0.00    -0.590 OA
ATOM     13  O   LIG    1       52.749  64.040  67.453  0.00  0.00    -0.570 OA
ATOM     14  C   LIG    1       49.817  65.945  68.307  0.00  0.00    +0.440 A 
ATOM     15  N   LIG    1       48.950  66.863  67.798  0.00  0.00    -0.560 N 
ATOM     16  H   LIG    1       48.216  67.186  68.343  0.00  0.00    +0.410 HD
ATOM     17  C   LIG    1       49.107  67.333  66.527  0.00  0.00    +0.100 A 
ATOM     18  C   LIG    1       50.142  66.899  65.729  0.00  0.00    +0.020 A 
ENDBRANCH   1  17
BRANCH   2  19
ATOM     19  C   LIG    1       45.933  68.960  65.199  0.00  0.00    +0.280 C 
BRANCH  19  20
ATOM     20  C   LIG    1       45.945  68.918  63.670  0.00  0.00    +0.010 C 
BRANCH  20  21
ATOM     21  C   LIG    1       45.753  67.474  63.199  0.00  0.00    +0.250 C 
BRANCH  21  22
ATOM     22  N   LIG    1       46.608  67.222  62.036  0.00  0.00    -0.750 N 
ATOM     23  H   LIG    1       46.608  67.844  61.291  0.00  0.00    +0.400 HD
BRANCH  22  24
ATOM     24  C   LIG    1       47.421  66.088  61.999  0.00  0.00    +0.210 A 
ATOM     25  C   LIG    1       47.145  65.061  61.105  0.00  0.00    -0.080 A 
ATOM     26  C   LIG    1       47.952  63.941  61.071  0.00  0.00    +0.050 A 
ATOM     27  C   LIG    1       49.032  63.840  61.927  0.00  0.00    -0.060 A 
ATOM     28  C   LIG    1       49.310  64.860  62.818  0.00  0.00    +0.050 A 
ATOM     29  C   LIG    1       48.511  65.986  62.854  0.00  0.00    -0.080 A 
ENDBRANCH  22  24
ENDBRANCH  21  22
ENDBRANCH  20  21
ENDBRANCH  19  20
ENDBRANCH   2  19
TORSDOF 6
ENDMDL
MODEL 7
REMARK VINA RESULT:     -10.5      3.564      5.122
REMARK                            x       y       z     vdW  Elec       q    Type
REMARK                         _______ _______ _______ _____ _____    ______ ____
ROOT
ATOM      1  C   LIG    1       54.854  63.521  65.899  0.00  0.00    +0.570 C 
ATOM      2  N   LIG    1       54.922  63.166  64.602  0.00  0.00    -0.730 N 
ATOM      3  H   LIG    1       54.152  63.285  64.024  0.00  0.00    +0.400 HD
ATOM      4  O   LIG    1       55.818  63.371  66.621  0.00  0.00    -0.510 OA
ENDROOT
BRANCH   1  17
ATOM      5  C   LIG    1       50.796  66.370  65.302  0.00  0.00    +0.130 C 
ATOM      6  C   LIG    1       51.647  65.467  66.158  0.00  0.00    +0.040 A 
ATOM      7  C   LIG    1       51.270  65.166  67.457  0.00  0.00    -0.230 A 
ATOM      8  C   LIG    1       50.037  65.704  68.056  0.00  0.00    +0.530 A 
ATOM      9  N   LIG    1       49.760  65.348  69.332  0.00  0.00    -0.730 NA
ATOM     10  C   LIG    1       50.588  64.535  70.009  0.00  0.00    +0.640 A 
ATOM     11  N   LIG    1       51.705  64.036  69.492  0.00  0.00    -0.660 NA
ATOM     12  O   LIG    1       50.299  64.240  71.155  0.00  0.00    -0.590 OA
ATOM     13  O   LIG    1       49.298  66.438  67.429  0.00  0.00    -0.570 OA
ATOM     14  C   LIG    1       52.084  64.313  68.250  0.00  0.00    +0.440 A 
ATOM     15  N   LIG    1       53.230  63.799  67.725  0.00  0.00    -0.560 N 
ATOM     16  H   LIG    1       53.787  63.215  68.264  0.00  0.00    +0.410 HD
ATOM     17  C   LIG    1       53.600  64.096  66.446  0.00  0.00    +0.100 A 
ATOM     18  C   LIG    1       52.829  64.914  65.653  0.00  0.00    +0.020 A 
ENDBRANCH   1  17
BRANCH   2  19
ATOM     19  C   LIG    1       56.160  62.599  64.061  0.00  0.00    +0.280 C 
BRANCH  19  20
ATOM     20  C   LIG    1       55.820  61.497  63.055  0.00  0.00    +0.010 C 
BRANCH  20  21
ATOM     21  C   LIG    1       55.593  60.180  63.800  0.00  0.00    +0.250 C 
BRANCH  21  22
ATOM     22  N   LIG    1       54.257  59.667  63.488  0.00  0.00    -0.750 N 
ATOM     23  H   LIG    1       54.159  58.826  63.015  0.00  0.00    +0.400 HD
BRANCH  22  24
ATOM     24  C   LIG    1       53.125  60.388  63.872  0.00  0.00    +0.210 A 
ATOM     25  C   LIG    1       52.226  60.838  62.913  0.00  0.00    -0.080 A 
ATOM     26  C   LIG    1       51.107  61.550  63.296  0.00  0.00    +0.050 A 
ATOM     27  C   LIG    1       50.882  61.817  64.634  0.00  0.00    -0.060 A 
ATOM     28  C   LIG    1       51.773  61.371  65.592  0.00  0.00    +0.050 A 
ATOM     29  C   LIG    1       52.891  60.653  65.216  0.00  0.00    -0.080 A 
ENDBRANCH  22  24
ENDBRANCH  21  22
ENDBRANCH  20  21
ENDBRANCH  19  20
ENDBRANCH   2  19
TORSDOF 6
ENDMDL
MODEL 8
REMARK VINA RESULT:     -10.3      1.397      2.533
REMARK                            x       y       z     vdW  Elec       q    Type
REMARK                         _______ _______ _______ _____ _____    ______ ____
ROOT
ATOM      1  C   LIG    1       53.862  63.071  65.885  0.00  0.00    +0.570 C 
ATOM      2  N   LIG    1       54.927  62.713  66.628  0.00  0.00    -0.730 N 
ATOM      3  H   LIG    1       54.998  63.009  67.549  0.00  0.00    +0.400 HD
ATOM      4  O   LIG    1       53.774  62.701  64.732  0.00  0.00    -0.510 OA
ENDROOT
BRANCH   1  17
ATOM      5  C   LIG    1       51.161  64.468  69.846  0.00  0.00    +0.130 C 
ATOM      6  C   LIG    1       51.498  64.591  68.382  0.00  0.00    +0.040 A 
ATOM      7  C   LIG    1       50.821  65.493  67.576  0.00  0.00    -0.230 A 
ATOM      8  C   LIG    1       49.756  66.362  68.103  0.00  0.00    +0.530 A 
ATOM      9  N   LIG    1       49.158  67.209  67.232  0.00  0.00    -0.730 NA
ATOM     10  C   LIG    1       49.534  67.239  65.943  0.00  0.00    +0.640 A 
ATOM     11  N   LIG    1       50.491  66.467  65.444  0.00  0.00    -0.660 NA
ATOM     12  O   LIG    1       48.968  68.017  65.194  0.00  0.00    -0.590 OA
ATOM     13  O   LIG    1       49.427  66.322  69.273  0.00  0.00    -0.570 OA
ATOM     14  C   LIG    1       51.151  65.596  66.198  0.00  0.00    +0.440 A 
ATOM     15  N   LIG    1       52.132  64.806  65.681  0.00  0.00    -0.560 N 
ATOM     16  H   LIG    1       52.360  64.876  64.740  0.00  0.00    +0.410 HD
ATOM     17  C   LIG    1       52.798  63.920  66.475  0.00  0.00    +0.100 A 
ATOM     18  C   LIG    1       52.503  63.801  67.814  0.00  0.00    +0.020 A 
ENDBRANCH   1  17
BRANCH   2  19
ATOM     19  C   LIG    1       55.979  61.875  66.046  0.00  0.00    +0.280 C 
BRANCH  19  20
ATOM     20  C   LIG    1       57.239  62.715  65.828  0.00  0.00    +0.010 C 
BRANCH  20  21
ATOM     21  C   LIG    1       58.457  61.793  65.738  0.00  0.00    +0.250 C 
BRANCH  21  22
ATOM     22  N   LIG    1       59.396  62.119  66.815  0.00  0.00    -0.750 N 
ATOM     23  H   LIG    1       59.478  63.034  67.125  0.00  0.00    +0.400 HD
BRANCH  22  24
ATOM     24  C   LIG    1       60.171  61.112  67.394  0.00  0.00    +0.210 A 
ATOM     25  C   LIG    1       60.319  59.890  66.750  0.00  0.00    -0.080 A 
ATOM     26  C   LIG    1       61.087  58.897  67.325  0.00  0.00    +0.050 A 
ATOM     27  C   LIG    1       61.706  59.117  68.541  0.00  0.00    -0.060 A 
ATOM     28  C   LIG    1       61.561  60.332  69.185  0.00  0.00    +0.050 A 
ATOM     29  C   LIG    1       60.799  61.332  68.613  0.00  0.00    -0.080 A 
ENDBRANCH  22  24
ENDBRANCH  21  22
ENDBRANCH  20  21
ENDBRANCH  19  20
ENDBRANCH   2  19
TORSDOF 6
ENDMDL
MODEL 9
REMARK VINA RESULT:     -10.0      5.841     10.569
REMARK                            x       y       z     vdW  Elec       q    Type
REMARK                         _______ _______ _______ _____ _____    ______ ____
ROOT
ATOM      1  C   LIG    1       48.054  68.221  66.126  0.00  0.00    +0.570 C 
ATOM      2  N   LIG    1       46.859  67.792  65.676  0.00  0.00    -0.730 N 
ATOM      3  H   LIG    1       46.650  66.845  65.679  0.00  0.00    +0.400 HD
ATOM      4  O   LIG    1       48.315  69.407  66.121  0.00  0.00    -0.510 OA
ENDROOT
BRANCH   1  17
ATOM      5  C   LIG    1       52.149  65.465  65.369  0.00  0.00    +0.130 C 
ATOM      6  C   LIG    1       51.023  65.917  66.263  0.00  0.00    +0.040 A 
ATOM      7  C   LIG    1       50.907  65.430  67.555  0.00  0.00    -0.230 A 
ATOM      8  C   LIG    1       51.866  64.460  68.110  0.00  0.00    +0.530 A 
ATOM      9  N   LIG    1       51.665  64.047  69.384  0.00  0.00    -0.730 NA
ATOM     10  C   LIG    1       50.626  64.514  70.096  0.00  0.00    +0.640 A 
ATOM     11  N   LIG    1       49.749  65.389  69.619  0.00  0.00    -0.660 NA
ATOM     12  O   LIG    1       50.484  64.116  71.239  0.00  0.00    -0.590 OA
ATOM     13  O   LIG    1       52.801  64.047  67.452  0.00  0.00    -0.570 OA
ATOM     14  C   LIG    1       49.840  65.868  68.384  0.00  0.00    +0.440 A 
ATOM     15  N   LIG    1       48.937  66.765  67.900  0.00  0.00    -0.560 N 
ATOM     16  H   LIG    1       48.208  67.066  68.465  0.00  0.00    +0.410 HD
ATOM     17  C   LIG    1       49.052  67.244  66.628  0.00  0.00    +0.100 A 
ATOM     18  C   LIG    1       50.078  66.842  65.804  0.00  0.00    +0.020 A 
ENDBRANCH   1  17
BRANCH   2  19
ATOM     19  C   LIG    1       45.874  68.757  65.180  0.00  0.00    +0.280 C 
BRANCH  19  20
ATOM     20  C   LIG    1       45.108  68.146  64.004  0.00  0.00    +0.010 C 
BRANCH  20  21
ATOM     21  C   LIG    1       45.603  68.767  62.697  0.00  0.00    +0.250 C 
BRANCH  21  22
ATOM     22  N   LIG    1       47.030  68.477  62.528  0.00  0.00    -0.750 N 
ATOM     23  H   LIG    1       47.347  67.562  62.576  0.00  0.00    +0.400 HD
BRANCH  22  24
ATOM     24  C   LIG    1       47.931  69.518  62.297  0.00  0.00    +0.210 A 
ATOM     25  C   LIG    1       47.632  70.506  61.366  0.00  0.00    -0.080 A 
ATOM     26  C   LIG    1       48.525  71.534  61.141  0.00  0.00    +0.050 A 
ATOM     27  C   LIG    1       49.717  71.581  61.839  0.00  0.00    -0.060 A 
ATOM     28  C   LIG    1       50.019  70.601  62.766  0.00  0.00    +0.050 A 
ATOM     29  C   LIG    1       49.128  69.572  63.001  0.00  0.00    -0.080 A 
ENDBRANCH  22  24
ENDBRANCH  21  22
ENDBRANCH  20  21
ENDBRANCH  19  20
ENDBRANCH   2  19
TORSDOF 6
ENDMDL
####
 nsp16_rec.pdbqt&&&&ZINC001575026653.pdbqt
MODEL 1
REMARK VINA RESULT:     -11.8      0.000      0.000
REMARK                            x       y       z     vdW  Elec       q    Type
REMARK                         _______ _______ _______ _____ _____    ______ ____
ROOT
ATOM      1  N   LIG    1       54.642  63.969  65.572  0.00  0.00    -0.680 NA
ATOM      2  H   LIG    1       54.689  64.783  66.165  0.00  0.00    +0.340 HD
ENDROOT
BRANCH   1   4
ATOM      3  C   LIG    1       54.989  61.544  65.565  0.00  0.00    +0.050 C 
ATOM      4  C   LIG    1       55.491  62.889  66.094  0.00  0.00    +0.130 C 
BRANCH   4   5
ATOM      5  C   LIG    1       56.934  63.109  65.637  0.00  0.00    +0.290 C 
BRANCH   5   6
ATOM      6  N   LIG    1       57.840  62.333  66.488  0.00  0.00    -0.720 N 
ATOM      7  H   LIG    1       57.689  62.290  67.445  0.00  0.00    +0.400 HD
ATOM      8  C   LIG    1       58.883  61.677  65.941  0.00  0.00    +0.560 C 
ATOM      9  O   LIG    1       59.072  61.729  64.741  0.00  0.00    -0.520 OA
BRANCH   8  10
ATOM     10  C   LIG    1       59.796  60.893  66.800  0.00  0.00    +0.120 A 
ATOM     11  C   LIG    1       60.263  59.687  66.367  0.00  0.00    -0.020 A 
ATOM     12  C   LIG    1       61.129  58.940  67.181  0.00  0.00    +0.120 A 
ATOM     13  C   LIG    1       61.495  59.430  68.397  0.00  0.00    -0.050 A 
ATOM     14  C   LIG    1       60.996  60.682  68.820  0.00  0.00    +0.520 A 
ATOM     15  O   LIG    1       61.317  61.129  69.908  0.00  0.00    -0.540 OA
ATOM     16  N   LIG    1       60.169  61.384  68.022  0.00  0.00    -0.590 N 
ATOM     17  H   LIG    1       59.830  62.243  68.318  0.00  0.00    +0.420 HD
ENDBRANCH   8  10
ENDBRANCH   5   6
ENDBRANCH   4   5
ENDBRANCH   1   4
BRANCH   1  18
ATOM     18  C   LIG    1       53.254  63.514  65.409  0.00  0.00    +0.250 C 
BRANCH  18  19
ATOM     19  C   LIG    1       52.349  64.342  66.286  0.00  0.00    -0.120 A 
ATOM     20  C   LIG    1       52.263  64.072  67.636  0.00  0.00    +0.120 A 
ATOM     21  C   LIG    1       51.427  64.837  68.446  0.00  0.00    -0.020 A 
ATOM     22  C   LIG    1       50.680  65.872  67.888  0.00  0.00    +0.090 A 
ATOM     23  C   LIG    1       50.773  66.136  66.537  0.00  0.00    +0.000 A 
ATOM     24  C   LIG    1       51.610  65.376  65.736  0.00  0.00    +0.120 A 
ATOM     25  F   LIG    1       51.697  65.638  64.413  0.00  0.00    -0.140 F 
BRANCH  21  26
ATOM     26  C   LIG    1       51.332  64.550  69.899  0.00  0.00    +0.220 A 
ATOM     27  N   LIG    1       50.231  64.304  70.582  0.00  0.00    -0.290 NA
ATOM     28  N   LIG    1       50.567  64.105  71.811  0.00  0.00    -0.220 N 
ATOM     29  H   LIG    1       49.953  63.902  72.535  0.00  0.00    +0.480 HD
ATOM     30  N   LIG    1       51.844  64.217  71.928  0.00  0.00    -0.040 NA
ATOM     31  N   LIG    1       52.348  64.485  70.771  0.00  0.00    -0.270 NA
ENDBRANCH  21  26
ENDBRANCH  18  19
ENDBRANCH   1  18
TORSDOF 7
ENDMDL
MODEL 2
REMARK VINA RESULT:     -10.8      1.153      1.387
REMARK                            x       y       z     vdW  Elec       q    Type
REMARK                         _______ _______ _______ _____ _____    ______ ____
ROOT
ATOM      1  N   LIG    1       54.436  62.757  66.738  0.00  0.00    -0.680 NA
ATOM      2  H   LIG    1       53.851  62.250  67.383  0.00  0.00    +0.340 HD
ENDROOT
BRANCH   1   4
ATOM      3  C   LIG    1       54.700  61.588  64.601  0.00  0.00    +0.050 C 
ATOM      4  C   LIG    1       55.305  61.843  65.984  0.00  0.00    +0.130 C 
BRANCH   4   5
ATOM      5  C   LIG    1       56.691  62.471  65.825  0.00  0.00    +0.290 C 
BRANCH   5   6
[truncated: 23,647,949 more chars]
