# Supplementary material for: Redesigning Vina@QNLM for Ultra-Large-Scale Molecular Docking and Screening on a Sunway Supercomputer
Source: Front Chem. 2021 Oct 28;9:750325. doi: 10.3389/fchem.2021.750325 (PMC8581564; doi:10.3389/fchem.2021.750325)
Supplement: Supplementary file 1 [file DataSheet1.ZIP › result_Top1000/PLpro1.txt]

 PLpro1_rec.pdbqt&&&&ZINC000253534905.pdbqt
MODEL 1
REMARK VINA RESULT:     -12.6      0.000      0.000
REMARK                            x       y       z     vdW  Elec       q    Type
REMARK                         _______ _______ _______ _____ _____    ______ ____
ROOT
ATOM      1  C   LIG    1      -29.956  20.451  29.253  0.00  0.00    +0.580 C 
ATOM      2  N   LIG    1      -30.833  20.573  30.270  0.00  0.00    -0.710 N 
ATOM      3  H   LIG    1      -30.579  20.300  31.166  0.00  0.00    +0.400 HD
ATOM      4  O   LIG    1      -30.275  20.793  28.131  0.00  0.00    -0.500 OA
ENDROOT
BRANCH   1   9
ATOM      5  C   LIG    1      -26.397  19.709  29.859  0.00  0.00    +0.350 A 
ATOM      6  N   LIG    1      -26.910  18.503  29.878  0.00  0.00    -0.320 NA
ATOM      7  N   LIG    1      -28.290  18.587  29.660  0.00  0.00    -0.460 N 
ATOM      8  H   LIG    1      -28.907  17.840  29.625  0.00  0.00    +0.440 HD
ATOM      9  C   LIG    1      -28.616  19.905  29.503  0.00  0.00    +0.060 A 
ATOM     10  C   LIG    1      -27.437  20.634  29.630  0.00  0.00    -0.150 A 
BRANCH  10  11
ATOM     11  C   LIG    1      -27.298  22.106  29.535  0.00  0.00    -0.010 A 
ATOM     12  C   LIG    1      -26.034  22.684  29.424  0.00  0.00    +0.040 A 
ATOM     13  C   LIG    1      -25.911  24.056  29.336  0.00  0.00    +0.000 A 
ATOM     14  C   LIG    1      -27.038  24.856  29.357  0.00  0.00    +0.000 A 
ATOM     15  C   LIG    1      -28.296  24.289  29.466  0.00  0.00    +0.000 A 
ATOM     16  C   LIG    1      -28.432  22.918  29.550  0.00  0.00    +0.010 A 
ENDBRANCH  10  11
BRANCH   5  17
ATOM     17  N   LIG    1      -25.047  20.026  30.039  0.00  0.00    -0.840 N 
ATOM     18  H   LIG    1      -24.502  20.275  29.278  0.00  0.00    +0.410 HD
ATOM     19  H   LIG    1      -24.656  19.991  30.927  0.00  0.00    +0.410 HD
ENDBRANCH   5  17
ENDBRANCH   1   9
BRANCH   2  20
ATOM     20  C   LIG    1      -32.171  21.118  30.022  0.00  0.00    +0.250 C 
ATOM     21  C   LIG    1      -32.163  22.426  29.215  0.00  0.00    +0.040 C 
ATOM     22  C   LIG    1      -33.391  21.882  28.468  0.00  0.00    +0.050 C 
ATOM     23  C   LIG    1      -32.884  20.472  28.822  0.00  0.00    +0.050 C 
BRANCH  22  24
ATOM     24  C   LIG    1      -33.380  22.178  26.990  0.00  0.00    +0.240 A 
ATOM     25  C   LIG    1      -34.025  23.280  26.511  0.00  0.00    -0.190 A 
ATOM     26  C   LIG    1      -33.999  23.535  25.128  0.00  0.00    +0.540 A 
ATOM     27  N   LIG    1      -33.336  22.678  24.322  0.00  0.00    -0.650 N 
ATOM     28  H   LIG    1      -33.306  22.834  23.365  0.00  0.00    +0.410 HD
ATOM     29  C   LIG    1      -32.711  21.594  24.857  0.00  0.00    +0.640 A 
ATOM     30  O   LIG    1      -34.564  24.512  24.665  0.00  0.00    -0.540 OA
ATOM     31  N   LIG    1      -32.736  21.365  26.155  0.00  0.00    -0.590 NA
BRANCH  29  32
ATOM     32  N   LIG    1      -32.042  20.729  24.034  0.00  0.00    -0.820 N 
ATOM     33  H   LIG    1      -32.226  20.726  23.082  0.00  0.00    +0.430 HD
ATOM     34  H   LIG    1      -31.383  20.121  24.403  0.00  0.00    +0.420 HD
ENDBRANCH  29  32
ENDBRANCH  22  24
ENDBRANCH   2  20
TORSDOF 6
ENDMDL
MODEL 2
REMARK VINA RESULT:     -10.8      4.118      6.826
REMARK                            x       y       z     vdW  Elec       q    Type
REMARK                         _______ _______ _______ _____ _____    ______ ____
ROOT
ATOM      1  C   LIG    1      -33.938  24.066  31.074  0.00  0.00    +0.580 C 
ATOM      2  N   LIG    1      -32.887  24.010  30.232  0.00  0.00    -0.710 N 
ATOM      3  H   LIG    1      -32.338  23.212  30.193  0.00  0.00    +0.400 HD
ATOM      4  O   LIG    1      -34.626  25.068  31.123  0.00  0.00    -0.500 OA
ENDROOT
BRANCH   1   9
ATOM      5  C   LIG    1      -34.334  20.844  32.819  0.00  0.00    +0.350 A 
ATOM      6  N   LIG    1      -35.095  21.620  33.552  0.00  0.00    -0.320 NA
ATOM      7  N   LIG    1      -35.069  22.917  33.028  0.00  0.00    -0.460 N 
ATOM      8  H   LIG    1      -35.546  23.684  33.381  0.00  0.00    +0.440 HD
ATOM      9  C   LIG    1      -34.253  22.916  31.931  0.00  0.00    +0.060 A 
ATOM     10  C   LIG    1      -33.773  21.618  31.783  0.00  0.00    -0.150 A 
BRANCH  10  11
ATOM     11  C   LIG    1      -32.851  21.137  30.727  0.00  0.00    -0.010 A 
ATOM     12  C   LIG    1      -31.494  20.977  31.004  0.00  0.00    +0.040 A 
ATOM     13  C   LIG    1      -30.640  20.528  30.017  0.00  0.00    +0.000 A 
ATOM     14  C   LIG    1      -31.127  20.238  28.756  0.00  0.00    +0.000 A 
ATOM     15  C   LIG    1      -32.473  20.395  28.475  0.00  0.00    +0.000 A 
ATOM     16  C   LIG    1      -33.338  20.838  29.455  0.00  0.00    +0.010 A 
ENDBRANCH  10  11
BRANCH   5  17
ATOM     17  N   LIG    1      -34.112  19.480  33.032  0.00  0.00    -0.840 N 
ATOM     18  H   LIG    1      -33.912  19.156  33.923  0.00  0.00    +0.410 HD
ATOM     19  H   LIG    1      -34.152  18.860  32.287  0.00  0.00    +0.410 HD
ENDBRANCH   5  17
ENDBRANCH   1   9
BRANCH   2  20
ATOM     20  C   LIG    1      -32.572  25.158  29.377  0.00  0.00    +0.250 C 
ATOM     21  C   LIG    1      -31.390  25.999  29.885  0.00  0.00    +0.040 C 
ATOM     22  C   LIG    1      -30.946  26.120  28.418  0.00  0.00    +0.050 C 
ATOM     23  C   LIG    1      -31.697  24.799  28.164  0.00  0.00    +0.050 C 
BRANCH  22  24
ATOM     24  C   LIG    1      -29.454  26.015  28.227  0.00  0.00    +0.240 A 
ATOM     25  C   LIG    1      -28.734  25.123  28.966  0.00  0.00    -0.190 A 
ATOM     26  C   LIG    1      -27.344  25.043  28.768  0.00  0.00    +0.540 A 
ATOM     27  N   LIG    1      -26.770  25.856  27.854  0.00  0.00    -0.650 N 
ATOM     28  H   LIG    1      -25.813  25.818  27.702  0.00  0.00    +0.410 HD
ATOM     29  C   LIG    1      -27.540  26.726  27.147  0.00  0.00    +0.640 A 
ATOM     30  O   LIG    1      -26.668  24.257  29.411  0.00  0.00    -0.540 OA
ATOM     31  N   LIG    1      -28.844  26.791  27.334  0.00  0.00    -0.590 NA
BRANCH  29  32
ATOM     32  N   LIG    1      -26.952  27.546  26.222  0.00  0.00    -0.820 N 
ATOM     33  H   LIG    1      -26.762  27.214  25.331  0.00  0.00    +0.430 HD
ATOM     34  H   LIG    1      -26.726  28.459  26.457  0.00  0.00    +0.420 HD
ENDBRANCH  29  32
ENDBRANCH  22  24
ENDBRANCH   2  20
TORSDOF 6
ENDMDL
MODEL 3
REMARK VINA RESULT:     -10.5      2.781      3.467
REMARK                            x       y       z     vdW  Elec       q    Type
REMARK                         _______ _______ _______ _____ _____    ______ ____
ROOT
ATOM      1  C   LIG    1      -29.964  20.158  29.904  0.00  0.00    +0.580 C 
ATOM      2  N   LIG    1      -30.709  20.232  28.783  0.00  0.00    -0.710 N 
ATOM      3  H   LIG    1      -30.301  20.075  27.917  0.00  0.00    +0.400 HD
ATOM      4  O   LIG    1      -30.476  20.355  30.989  0.00  0.00    -0.500 OA
ENDROOT
BRANCH   1   9
ATOM      5  C   LIG    1      -26.292  20.003  29.624  0.00  0.00    +0.350 A 
ATOM      6  N   LIG    1      -26.587  18.731  29.738  0.00  0.00    -0.320 NA
ATOM      7  N   LIG    1      -27.974  18.590  29.858  0.00  0.00    -0.460 N 
ATOM      8  H   LIG    1      -28.456  17.754  29.954  0.00  0.00    +0.440 HD
ATOM      9  C   LIG    1      -28.534  19.837  29.813  0.00  0.00    +0.060 A 
ATOM     10  C   LIG    1      -27.489  20.746  29.671  0.00  0.00    -0.150 A 
BRANCH  10  11
ATOM     11  C   LIG    1      -27.613  22.220  29.579  0.00  0.00    -0.010 A 
ATOM     12  C   LIG    1      -26.481  23.026  29.698  0.00  0.00    +0.040 A 
ATOM     13  C   LIG    1      -26.603  24.398  29.611  0.00  0.00    +0.000 A 
ATOM     14  C   LIG    1      -27.843  24.973  29.407  0.00  0.00    +0.000 A 
ATOM     15  C   LIG    1      -28.970  24.179  29.288  0.00  0.00    +0.000 A 
ATOM     16  C   LIG    1      -28.861  22.805  29.368  0.00  0.00    +0.010 A 
ENDBRANCH  10  11
BRANCH   5  17
ATOM     17  N   LIG    1      -25.006  20.534  29.484  0.00  0.00    -0.840 N 
ATOM     18  H   LIG    1      -24.851  21.276  28.879  0.00  0.00    +0.410 HD
ATOM     19  H   LIG    1      -24.268  20.156  29.988  0.00  0.00    +0.410 HD
ENDBRANCH   5  17
ENDBRANCH   1   9
BRANCH   2  20
ATOM     20  C   LIG    1      -32.136  20.552  28.872  0.00  0.00    +0.250 C 
ATOM     21  C   LIG    1      -32.539  21.201  30.206  0.00  0.00    +0.040 C 
ATOM     22  C   LIG    1      -33.457  22.125  29.389  0.00  0.00    +0.050 C 
ATOM     23  C   LIG    1      -32.512  21.883  28.199  0.00  0.00    +0.050 C 
BRANCH  22  24
ATOM     24  C   LIG    1      -33.466  23.552  29.876  0.00  0.00    +0.240 A 
ATOM     25  C   LIG    1      -34.388  23.951  30.800  0.00  0.00    -0.190 A 
ATOM     26  C   LIG    1      -34.375  25.287  31.239  0.00  0.00    +0.540 A 
ATOM     27  N   LIG    1      -33.451  26.129  30.729  0.00  0.00    -0.650 N 
ATOM     28  H   LIG    1      -33.424  27.055  31.017  0.00  0.00    +0.410 HD
ATOM     29  C   LIG    1      -32.557  25.674  29.810  0.00  0.00    +0.640 A 
ATOM     30  O   LIG    1      -35.184  25.678  32.064  0.00  0.00    -0.540 OA
ATOM     31  N   LIG    1      -32.572  24.419  29.407  0.00  0.00    -0.590 NA
BRANCH  29  32
ATOM     32  N   LIG    1      -31.623  26.534  29.298  0.00  0.00    -0.820 N 
ATOM     33  H   LIG    1      -31.402  26.504  28.354  0.00  0.00    +0.430 HD
ATOM     34  H   LIG    1      -31.182  27.173  29.878  0.00  0.00    +0.420 HD
ENDBRANCH  29  32
ENDBRANCH  22  24
ENDBRANCH   2  20
TORSDOF 6
ENDMDL
MODEL 4
REMARK VINA RESULT:     -10.5      3.944      6.829
REMARK                            x       y       z     vdW  Elec       q    Type
REMARK                         _______ _______ _______ _____ _____    ______ ____
ROOT
ATOM      1  C   LIG    1      -33.872  24.095  31.090  0.00  0.00    +0.580 C 
ATOM      2  N   LIG    1      -32.814  24.014  30.258  0.00  0.00    -0.710 N 
ATOM      3  H   LIG    1      -32.289  23.199  30.217  0.00  0.00    +0.400 HD
ATOM      4  O   LIG    1      -34.529  25.117  31.141  0.00  0.00    -0.500 OA
ENDROOT
BRANCH   1   9
ATOM      5  C   LIG    1      -34.379  20.872  32.804  0.00  0.00    +0.350 A 
ATOM      6  N   LIG    1      -35.137  21.660  33.527  0.00  0.00    -0.320 NA
ATOM      7  N   LIG    1      -35.069  22.960  33.012  0.00  0.00    -0.460 N 
ATOM      8  H   LIG    1      -35.536  23.736  33.360  0.00  0.00    +0.440 HD
ATOM      9  C   LIG    1      -34.231  22.947  31.932  0.00  0.00    +0.060 A 
ATOM     10  C   LIG    1      -33.779  21.639  31.785  0.00  0.00    -0.150 A 
BRANCH  10  11
ATOM     11  C   LIG    1      -32.846  21.143  30.745  0.00  0.00    -0.010 A 
ATOM     12  C   LIG    1      -31.494  20.976  31.041  0.00  0.00    +0.040 A 
ATOM     13  C   LIG    1      -30.630  20.513  30.069  0.00  0.00    +0.000 A 
ATOM     14  C   LIG    1      -31.104  20.217  28.804  0.00  0.00    +0.000 A 
ATOM     15  C   LIG    1      -32.445  20.381  28.504  0.00  0.00    +0.000 A 
ATOM     16  C   LIG    1      -33.319  20.837  29.469  0.00  0.00    +0.010 A 
ENDBRANCH  10  11
BRANCH   5  17
ATOM     17  N   LIG    1      -34.193  19.502  33.012  0.00  0.00    -0.840 N 
ATOM     18  H   LIG    1      -34.241  18.887  32.265  0.00  0.00    +0.410 HD
ATOM     19  H   LIG    1      -34.022  19.167  33.907  0.00  0.00    +0.410 HD
ENDBRANCH   5  17
ENDBRANCH   1   9
BRANCH   2  20
ATOM     20  C   LIG    1      -32.455  25.160  29.417  0.00  0.00    +0.250 C 
ATOM     21  C   LIG    1      -31.296  25.998  29.982  0.00  0.00    +0.040 C 
ATOM     22  C   LIG    1      -30.782  26.115  28.537  0.00  0.00    +0.050 C 
ATOM     23  C   LIG    1      -31.523  24.797  28.249  0.00  0.00    +0.050 C 
BRANCH  22  24
ATOM     24  C   LIG    1      -29.282  26.007  28.420  0.00  0.00    +0.240 A 
ATOM     25  C   LIG    1      -28.613  26.779  27.515  0.00  0.00    -0.190 A 
ATOM     26  C   LIG    1      -27.215  26.661  27.425  0.00  0.00    +0.540 A 
ATOM     27  N   LIG    1      -26.583  25.785  28.237  0.00  0.00    -0.650 N 
ATOM     28  H   LIG    1      -25.619  25.687  28.191  0.00  0.00    +0.410 HD
ATOM     29  C   LIG    1      -27.304  25.042  29.119  0.00  0.00    +0.640 A 
ATOM     30  O   LIG    1      -26.584  27.335  26.628  0.00  0.00    -0.540 OA
ATOM     31  N   LIG    1      -28.615  25.162  29.201  0.00  0.00    -0.590 NA
BRANCH  29  32
ATOM     32  N   LIG    1      -26.657  24.156  29.939  0.00  0.00    -0.820 N 
ATOM     33  H   LIG    1      -25.972  24.472  30.548  0.00  0.00    +0.430 HD
ATOM     34  H   LIG    1      -26.884  23.214  29.910  0.00  0.00    +0.420 HD
ENDBRANCH  29  32
ENDBRANCH  22  24
ENDBRANCH   2  20
TORSDOF 6
ENDMDL
MODEL 5
REMARK VINA RESULT:     -10.4      4.408      8.256
REMARK                            x       y       z     vdW  Elec       q    Type
REMARK                         _______ _______ _______ _____ _____    ______ ____
ROOT
ATOM      1  C   LIG    1      -34.117  23.833  30.490  0.00  0.00    +0.580 C 
ATOM      2  N   LIG    1      -33.249  22.860  30.831  0.00  0.00    -0.710 N 
ATOM      3  H   LIG    1      -32.915  22.804  31.739  0.00  0.00    +0.400 HD
ATOM      4  O   LIG    1      -34.536  23.903  29.350  0.00  0.00    -0.500 OA
ENDROOT
BRANCH   1   9
ATOM      5  C   LIG    1      -35.410  25.752  33.359  0.00  0.00    +0.350 A 
ATOM      6  N   LIG    1      -34.994  26.720  32.579  0.00  0.00    -0.320 NA
ATOM      7  N   LIG    1      -34.457  26.169  31.409  0.00  0.00    -0.460 N 
ATOM      8  H   LIG    1      -34.081  26.665  30.666  0.00  0.00    +0.440 HD
ATOM      9  C   LIG    1      -34.557  24.808  31.496  0.00  0.00    +0.060 A 
ATOM     10  C   LIG    1      -35.152  24.521  32.722  0.00  0.00    -0.150 A 
BRANCH  10  11
ATOM     11  C   LIG    1      -35.462  23.174  33.254  0.00  0.00    -0.010 A 
ATOM     12  C   LIG    1      -34.432  22.332  33.670  0.00  0.00    +0.040 A 
ATOM     13  C   LIG    1      -34.727  21.078  34.165  0.00  0.00    +0.000 A 
ATOM     14  C   LIG    1      -36.041  20.656  34.249  0.00  0.00    +0.000 A 
ATOM     15  C   LIG    1      -37.068  21.487  33.837  0.00  0.00    +0.000 A 
ATOM     16  C   LIG    1      -36.786  22.745  33.345  0.00  0.00    +0.010 A 
ENDBRANCH  10  11
BRANCH   5  17
ATOM     17  N   LIG    1      -36.005  25.913  34.614  0.00  0.00    -0.840 N 
ATOM     18  H   LIG    1      -36.118  26.801  34.986  0.00  0.00    +0.410 HD
ATOM     19  H   LIG    1      -36.300  25.135  35.113  0.00  0.00    +0.410 HD
ENDBRANCH   5  17
ENDBRANCH   1   9
BRANCH   2  20
ATOM     20  C   LIG    1      -32.810  21.886  29.827  0.00  0.00    +0.250 C 
ATOM     21  C   LIG    1      -31.621  22.369  28.980  0.00  0.00    +0.040 C 
ATOM     22  C   LIG    1      -31.068  20.938  29.083  0.00  0.00    +0.050 C 
ATOM     23  C   LIG    1      -31.873  20.804  30.389  0.00  0.00    +0.050 C 
BRANCH  22  24
ATOM     24  C   LIG    1      -29.575  20.879  29.282  0.00  0.00    +0.240 A 
ATOM     25  C   LIG    1      -28.926  19.681  29.217  0.00  0.00    -0.190 A 
ATOM     26  C   LIG    1      -27.532  19.653  29.405  0.00  0.00    +0.540 A 
ATOM     27  N   LIG    1      -26.885  20.814  29.644  0.00  0.00    -0.650 N 
ATOM     28  H   LIG    1      -25.925  20.818  29.777  0.00  0.00    +0.410 HD
ATOM     29  C   LIG    1      -27.586  21.979  29.698  0.00  0.00    +0.640 A 
ATOM     30  O   LIG    1      -26.919  18.599  29.353  0.00  0.00    -0.540 OA
ATOM     31  N   LIG    1      -28.892  21.998  29.516  0.00  0.00    -0.590 NA
BRANCH  29  32
ATOM     32  N   LIG    1      -26.924  23.152  29.941  0.00  0.00    -0.820 N 
ATOM     33  H   LIG    1      -27.259  23.983  29.570  0.00  0.00    +0.430 HD
ATOM     34  H   LIG    1      -26.121  23.152  30.484  0.00  0.00    +0.420 HD
ENDBRANCH  29  32
ENDBRANCH  22  24
ENDBRANCH   2  20
TORSDOF 6
ENDMDL
MODEL 6
REMARK VINA RESULT:     -10.3      2.663      4.239
REMARK                            x       y       z     vdW  Elec       q    Type
REMARK                         _______ _______ _______ _____ _____    ______ ____
ROOT
ATOM      1  C   LIG    1      -29.994  20.613  29.581  0.00  0.00    +0.580 C 
ATOM      2  N   LIG    1      -30.533  20.887  28.376  0.00  0.00    -0.710 N 
ATOM      3  H   LIG    1      -30.028  20.711  27.566  0.00  0.00    +0.400 HD
ATOM      4  O   LIG    1      -30.627  20.834  30.595  0.00  0.00    -0.500 OA
ENDROOT
BRANCH   1   9
ATOM      5  C   LIG    1      -26.401  19.812  29.758  0.00  0.00    +0.350 A 
ATOM      6  N   LIG    1      -26.927  18.613  29.827  0.00  0.00    -0.320 NA
ATOM      7  N   LIG    1      -28.322  18.720  29.773  0.00  0.00    -0.460 N 
ATOM      8  H   LIG    1      -28.951  17.983  29.805  0.00  0.00    +0.440 HD
ATOM      9  C   LIG    1      -28.643  20.044  29.667  0.00  0.00    +0.060 A 
ATOM     10  C   LIG    1      -27.445  20.754  29.661  0.00  0.00    -0.150 A 
BRANCH  10  11
ATOM     11  C   LIG    1      -27.295  22.225  29.562  0.00  0.00    -0.010 A 
ATOM     12  C   LIG    1      -26.024  22.796  29.509  0.00  0.00    +0.040 A 
ATOM     13  C   LIG    1      -25.890  24.166  29.417  0.00  0.00    +0.000 A 
ATOM     14  C   LIG    1      -27.013  24.972  29.378  0.00  0.00    +0.000 A 
ATOM     15  C   LIG    1      -28.277  24.411  29.431  0.00  0.00    +0.000 A 
ATOM     16  C   LIG    1      -28.424  23.042  29.518  0.00  0.00    +0.010 A 
ENDBRANCH  10  11
BRANCH   5  17
ATOM     17  N   LIG    1      -25.034  20.106  29.782  0.00  0.00    -0.840 N 
ATOM     18  H   LIG    1      -24.447  19.737  29.105  0.00  0.00    +0.410 HD
ATOM     19  H   LIG    1      -24.673  20.676  30.480  0.00  0.00    +0.410 HD
ENDBRANCH   5  17
ENDBRANCH   1   9
BRANCH   2  20
ATOM     20  C   LIG    1      -31.881  21.455  28.289  0.00  0.00    +0.250 C 
ATOM     21  C   LIG    1      -32.891  20.791  29.240  0.00  0.00    +0.040 C 
ATOM     22  C   LIG    1      -33.452  22.198  29.501  0.00  0.00    +0.050 C 
ATOM     23  C   LIG    1      -32.062  22.739  29.116  0.00  0.00    +0.050 C 
BRANCH  22  24
ATOM     24  C   LIG    1      -33.821  22.445  30.942  0.00  0.00    +0.240 A 
ATOM     25  C   LIG    1      -34.055  23.716  31.376  0.00  0.00    -0.190 A 
ATOM     26  C   LIG    1      -34.400  23.920  32.725  0.00  0.00    +0.540 A 
ATOM     27  N   LIG    1      -34.485  22.849  33.542  0.00  0.00    -0.650 N 
ATOM     28  H   LIG    1      -34.721  22.966  34.476  0.00  0.00    +0.410 HD
ATOM     29  C   LIG    1      -34.240  21.604  33.052  0.00  0.00    +0.640 A 
ATOM     30  O   LIG    1      -34.616  25.044  33.148  0.00  0.00    -0.540 OA
ATOM     31  N   LIG    1      -33.923  21.420  31.785  0.00  0.00    -0.590 NA
BRANCH  29  32
ATOM     32  N   LIG    1      -34.329  20.522  33.886  0.00  0.00    -0.820 N 
ATOM     33  H   LIG    1      -35.122  19.965  33.874  0.00  0.00    +0.430 HD
ATOM     34  H   LIG    1      -33.599  20.313  34.489  0.00  0.00    +0.420 HD
ENDBRANCH  29  32
ENDBRANCH  22  24
ENDBRANCH   2  20
TORSDOF 6
ENDMDL
MODEL 7
REMARK VINA RESULT:     -10.2      3.002      4.432
REMARK                            x       y       z     vdW  Elec       q    Type
REMARK                         _______ _______ _______ _____ _____    ______ ____
ROOT
ATOM      1  C   LIG    1      -29.860  20.325  29.140  0.00  0.00    +0.580 C 
ATOM      2  N   LIG    1      -30.799  20.423  30.102  0.00  0.00    -0.710 N 
ATOM      3  H   LIG    1      -30.595  20.149  31.010  0.00  0.00    +0.400 HD
ATOM      4  O   LIG    1      -30.116  20.669  28.002  0.00  0.00    -0.500 OA
ENDROOT
BRANCH   1   9
ATOM      5  C   LIG    1      -26.327  19.646  29.944  0.00  0.00    +0.350 A 
ATOM      6  N   LIG    1      -26.822  18.432  29.951  0.00  0.00    -0.320 NA
ATOM      7  N   LIG    1      -28.190  18.492  29.658  0.00  0.00    -0.460 N 
ATOM      8  H   LIG    1      -28.794  17.735  29.600  0.00  0.00    +0.440 HD
ATOM      9  C   LIG    1      -28.527  19.803  29.468  0.00  0.00    +0.060 A 
ATOM     10  C   LIG    1      -27.367  20.551  29.649  0.00  0.00    -0.150 A 
BRANCH  10  11
ATOM     11  C   LIG    1      -27.245  22.024  29.543  0.00  0.00    -0.010 A 
ATOM     12  C   LIG    1      -25.993  22.612  29.370  0.00  0.00    +0.040 A 
ATOM     13  C   LIG    1      -25.886  23.985  29.271  0.00  0.00    +0.000 A 
ATOM     14  C   LIG    1      -27.017  24.776  29.344  0.00  0.00    +0.000 A 
ATOM     15  C   LIG    1      -28.263  24.199  29.516  0.00  0.00    +0.000 A 
ATOM     16  C   LIG    1      -28.384  22.827  29.610  0.00  0.00    +0.010 A 
ENDBRANCH  10  11
BRANCH   5  17
ATOM     17  N   LIG    1      -24.994  19.986  30.193  0.00  0.00    -0.840 N 
ATOM     18  H   LIG    1      -24.675  20.877  29.985  0.00  0.00    +0.410 HD
ATOM     19  H   LIG    1      -24.388  19.327  30.568  0.00  0.00    +0.410 HD
ENDBRANCH   5  17
ENDBRANCH   1   9
BRANCH   2  20
ATOM     20  C   LIG    1      -32.129  20.944  29.775  0.00  0.00    +0.250 C 
ATOM     21  C   LIG    1      -33.075  21.021  30.986  0.00  0.00    +0.040 C 
ATOM     22  C   LIG    1      -33.562  22.365  30.420  0.00  0.00    +0.050 C 
ATOM     23  C   LIG    1      -32.193  22.480  29.725  0.00  0.00    +0.050 C 
BRANCH  22  24
ATOM     24  C   LIG    1      -33.796  23.415  31.476  0.00  0.00    +0.240 A 
ATOM     25  C   LIG    1      -33.732  24.738  31.147  0.00  0.00    -0.190 A 
ATOM     26  C   LIG    1      -33.955  25.698  32.150  0.00  0.00    +0.540 A 
ATOM     27  N   LIG    1      -34.224  25.277  33.404  0.00  0.00    -0.650 N 
ATOM     28  H   LIG    1      -34.381  25.922  34.111  0.00  0.00    +0.410 HD
ATOM     29  C   LIG    1      -34.276  23.944  33.673  0.00  0.00    +0.640 A 
ATOM     30  O   LIG    1      -33.905  26.890  31.892  0.00  0.00    -0.540 OA
ATOM     31  N   LIG    1      -34.070  23.050  32.726  0.00  0.00    -0.590 NA
BRANCH  29  32
ATOM     32  N   LIG    1      -34.550  23.525  34.947  0.00  0.00    -0.820 N 
ATOM     33  H   LIG    1      -34.160  23.988  35.704  0.00  0.00    +0.430 HD
ATOM     34  H   LIG    1      -35.134  22.765  35.092  0.00  0.00    +0.420 HD
ENDBRANCH  29  32
ENDBRANCH  22  24
ENDBRANCH   2  20
TORSDOF 6
ENDMDL
####
 PLpro1_rec.pdbqt&&&&ZINC000004386100.pdbqt
MODEL 1
REMARK VINA RESULT:     -12.5      0.000      0.000
REMARK                            x       y       z     vdW  Elec       q    Type
REMARK                         _______ _______ _______ _____ _____    ______ ____
ROOT
ATOM      1  C   LIG    1      -33.172  23.500  29.201  0.00  0.00    +0.370 A 
ATOM      2  N   LIG    1      -33.783  24.100  30.192  0.00  0.00    -0.460 NA
ATOM      3  C   LIG    1      -33.970  23.225  31.208  0.00  0.00    +0.060 A 
ATOM      4  C   LIG    1      -34.557  23.333  32.474  0.00  0.00    +0.070 A 
ATOM      5  C   LIG    1      -34.597  22.246  33.300  0.00  0.00    +0.010 A 
ATOM      6  C   LIG    1      -34.062  21.030  32.898  0.00  0.00    +0.040 A 
ATOM      7  C   LIG    1      -33.479  20.900  31.655  0.00  0.00    +0.010 A 
ATOM      8  C   LIG    1      -33.427  21.993  30.801  0.00  0.00    +0.080 A 
ATOM      9  N   LIG    1      -32.934  22.191  29.527  0.00  0.00    -0.450 N 
ENDROOT
BRANCH   1  14
ATOM     10  C   LIG    1      -33.395  23.944  26.578  0.00  0.00    +0.320 A 
ATOM     11  N   LIG    1      -32.680  24.751  25.828  0.00  0.00    -0.410 NA
ATOM     12  O   LIG    1      -31.850  25.303  26.510  0.00  0.00    +0.340 OA
ATOM     13  N   LIG    1      -31.847  25.016  27.684  0.00  0.00    -0.330 NA
ATOM     14  C   LIG    1      -32.798  24.139  27.920  0.00  0.00    +0.030 A 
BRANCH  10  15
ATOM     15  N   LIG    1      -34.449  23.119  26.206  0.00  0.00    -0.800 N 
ATOM     16  H   LIG    1      -35.046  22.762  26.882  0.00  0.00    +0.420 HD
ATOM     17  H   LIG    1      -34.584  22.897  25.272  0.00  0.00    +0.430 HD
ENDBRANCH  10  15
ENDBRANCH   1  14
BRANCH   9  18
ATOM     18  C   LIG    1      -32.279  21.190  28.683  0.00  0.00    +0.420 C 
BRANCH  18  19
ATOM     19  C   LIG    1      -30.801  21.175  28.974  0.00  0.00    +0.370 A 
ATOM     20  N   LIG    1      -30.185  20.033  28.975  0.00  0.00    -0.500 NA
ATOM     21  C   LIG    1      -28.855  19.942  29.228  0.00  0.00    +0.150 A 
ATOM     22  C   LIG    1      -28.192  18.713  29.229  0.00  0.00    +0.040 A 
ATOM     23  C   LIG    1      -26.841  18.668  29.491  0.00  0.00    +0.070 A 
ATOM     24  C   LIG    1      -26.128  19.830  29.754  0.00  0.00    +0.010 A 
ATOM     25  C   LIG    1      -26.760  21.055  29.760  0.00  0.00    +0.100 A 
ATOM     26  C   LIG    1      -28.127  21.122  29.497  0.00  0.00    -0.190 A 
ATOM     27  C   LIG    1      -28.855  22.399  29.490  0.00  0.00    +0.560 A 
ATOM     28  O   LIG    1      -28.287  23.453  29.714  0.00  0.00    -0.500 OA
ATOM     29  N   LIG    1      -30.180  22.360  29.216  0.00  0.00    -0.650 N 
ATOM     30  H   LIG    1      -30.693  23.182  29.202  0.00  0.00    +0.420 HD
ENDBRANCH  18  19
ENDBRANCH   9  18
TORSDOF 4
ENDMDL
MODEL 2
REMARK VINA RESULT:     -11.7      1.099      1.891
REMARK                            x       y       z     vdW  Elec       q    Type
REMARK                         _______ _______ _______ _____ _____    ______ ____
ROOT
ATOM      1  C   LIG    1      -33.117  23.463  29.182  0.00  0.00    +0.370 A 
ATOM      2  N   LIG    1      -33.681  24.079  30.191  0.00  0.00    -0.460 NA
ATOM      3  C   LIG    1      -33.872  23.206  31.208  0.00  0.00    +0.060 A 
ATOM      4  C   LIG    1      -34.421  23.328  32.489  0.00  0.00    +0.070 A 
ATOM      5  C   LIG    1      -34.478  22.239  33.312  0.00  0.00    +0.010 A 
ATOM      6  C   LIG    1      -33.997  21.007  32.890  0.00  0.00    +0.040 A 
ATOM      7  C   LIG    1      -33.451  20.863  31.631  0.00  0.00    +0.010 A 
ATOM      8  C   LIG    1      -33.383  21.958  30.781  0.00  0.00    +0.080 A 
ATOM      9  N   LIG    1      -32.917  22.146  29.496  0.00  0.00    -0.450 N 
ENDROOT
BRANCH   1  14
ATOM     10  C   LIG    1      -33.377  23.911  26.563  0.00  0.00    +0.320 A 
ATOM     11  N   LIG    1      -32.662  24.706  25.801  0.00  0.00    -0.410 NA
ATOM     12  O   LIG    1      -31.810  25.243  26.468  0.00  0.00    +0.340 OA
ATOM     13  N   LIG    1      -31.792  24.956  27.642  0.00  0.00    -0.330 NA
ATOM     14  C   LIG    1      -32.754  24.096  27.894  0.00  0.00    +0.030 A 
BRANCH  10  15
ATOM     15  N   LIG    1      -34.451  23.104  26.210  0.00  0.00    -0.800 N 
ATOM     16  H   LIG    1      -34.337  22.408  25.545  0.00  0.00    +0.420 HD
ATOM     17  H   LIG    1      -35.318  23.242  26.625  0.00  0.00    +0.430 HD
ENDBRANCH  10  15
ENDBRANCH   1  14
BRANCH   9  18
ATOM     18  C   LIG    1      -32.319  21.126  28.630  0.00  0.00    +0.420 C 
BRANCH  18  19
ATOM     19  C   LIG    1      -30.835  21.063  28.878  0.00  0.00    +0.370 A 
ATOM     20  N   LIG    1      -30.208  22.169  29.143  0.00  0.00    -0.500 NA
ATOM     21  C   LIG    1      -28.871  22.189  29.378  0.00  0.00    +0.150 A 
ATOM     22  C   LIG    1      -28.196  23.378  29.662  0.00  0.00    +0.040 A 
ATOM     23  C   LIG    1      -26.839  23.351  29.895  0.00  0.00    +0.070 A 
ATOM     24  C   LIG    1      -26.132  22.157  29.849  0.00  0.00    +0.010 A 
ATOM     25  C   LIG    1      -26.776  20.972  29.570  0.00  0.00    +0.100 A 
ATOM     26  C   LIG    1      -28.149  20.976  29.332  0.00  0.00    -0.190 A 
ATOM     27  C   LIG    1      -28.889  19.743  29.028  0.00  0.00    +0.560 A 
ATOM     28  O   LIG    1      -28.327  18.665  28.973  0.00  0.00    -0.500 OA
ATOM     29  N   LIG    1      -30.222  19.852  28.819  0.00  0.00    -0.650 N 
ATOM     30  H   LIG    1      -30.744  19.060  28.617  0.00  0.00    +0.420 HD
ENDBRANCH  18  19
ENDBRANCH   9  18
TORSDOF 4
ENDMDL
MODEL 3
REMARK VINA RESULT:      -9.6      2.000      5.797
REMARK                            x       y       z     vdW  Elec       q    Type
REMARK                         _______ _______ _______ _____ _____    ______ ____
ROOT
ATOM      1  C   LIG    1      -29.967  23.844  28.973  0.00  0.00    +0.370 A 
ATOM      2  N   LIG    1      -28.709  23.619  29.259  0.00  0.00    -0.460 NA
ATOM      3  C   LIG    1      -28.507  22.289  29.413  0.00  0.00    +0.060 A 
ATOM      4  C   LIG    1      -27.382  21.516  29.717  0.00  0.00    +0.070 A 
ATOM      5  C   LIG    1      -27.493  20.158  29.806  0.00  0.00    +0.010 A 
ATOM      6  C   LIG    1      -28.715  19.532  29.599  0.00  0.00    +0.040 A 
ATOM      7  C   LIG    1      -29.838  20.273  29.299  0.00  0.00    +0.010 A 
ATOM      8  C   LIG    1      -29.746  21.655  29.203  0.00  0.00    +0.080 A 
ATOM      9  N   LIG    1      -30.652  22.659  28.932  0.00  0.00    -0.450 N 
ENDROOT
BRANCH   1  14
ATOM     10  C   LIG    1      -30.025  26.510  29.100  0.00  0.00    +0.320 A 
ATOM     11  N   LIG    1      -30.953  27.324  28.652  0.00  0.00    -0.410 NA
ATOM     12  O   LIG    1      -31.841  26.681  28.146  0.00  0.00    +0.340 OA
ATOM     13  N   LIG    1      -31.701  25.480  28.153  0.00  0.00    -0.330 NA
ATOM     14  C   LIG    1      -30.561  25.179  28.735  0.00  0.00    +0.030 A 
BRANCH  10  15
ATOM     15  N   LIG    1      -28.836  26.821  29.749  0.00  0.00    -0.800 N 
ATOM     16  H   LIG    1      -28.574  26.329  30.541  0.00  0.00    +0.420 HD
ATOM     17  H   LIG    1      -28.272  27.535  29.411  0.00  0.00    +0.430 HD
ENDBRANCH  10  15
ENDBRANCH   1  14
BRANCH   9  18
ATOM     18  C   LIG    1      -32.080  22.490  28.652  0.00  0.00    +0.420 C 
BRANCH  18  19
ATOM     19  C   LIG    1      -32.861  22.600  29.936  0.00  0.00    +0.370 A 
ATOM     20  N   LIG    1      -33.024  21.528  30.651  0.00  0.00    -0.500 NA
ATOM     21  C   LIG    1      -33.714  21.551  31.819  0.00  0.00    +0.150 A 
ATOM     22  C   LIG    1      -33.891  20.399  32.587  0.00  0.00    +0.040 A 
ATOM     23  C   LIG    1      -34.599  20.469  33.766  0.00  0.00    +0.070 A 
ATOM     24  C   LIG    1      -35.140  21.671  34.202  0.00  0.00    +0.010 A 
ATOM     25  C   LIG    1      -34.980  22.821  33.460  0.00  0.00    +0.100 A 
ATOM     26  C   LIG    1      -34.267  22.772  32.264  0.00  0.00    -0.190 A 
ATOM     27  C   LIG    1      -34.064  23.966  31.431  0.00  0.00    +0.560 A 
ATOM     28  O   LIG    1      -34.515  25.049  31.757  0.00  0.00    -0.500 OA
ATOM     29  N   LIG    1      -33.351  23.816  30.290  0.00  0.00    -0.650 N 
ATOM     30  H   LIG    1      -33.197  24.582  29.715  0.00  0.00    +0.420 HD
ENDBRANCH  18  19
ENDBRANCH   9  18
TORSDOF 4
ENDMDL
MODEL 4
REMARK VINA RESULT:      -9.6      5.150      8.085
REMARK                            x       y       z     vdW  Elec       q    Type
REMARK                         _______ _______ _______ _____ _____    ______ ____
ROOT
ATOM      1  C   LIG    1      -34.417  20.869  33.591  0.00  0.00    +0.370 A 
ATOM      2  N   LIG    1      -33.829  20.227  32.612  0.00  0.00    -0.460 NA
ATOM      3  C   LIG    1      -33.561  21.085  31.600  0.00  0.00    +0.060 A 
ATOM      4  C   LIG    1      -32.958  20.935  30.347  0.00  0.00    +0.070 A 
ATOM      5  C   LIG    1      -32.824  22.016  29.522  0.00  0.00    +0.010 A 
ATOM      6  C   LIG    1      -33.281  23.267  29.914  0.00  0.00    +0.040 A 
ATOM      7  C   LIG    1      -33.878  23.439  31.145  0.00  0.00    +0.010 A 
ATOM      8  C   LIG    1      -34.023  22.353  31.997  0.00  0.00    +0.080 A 
ATOM      9  N   LIG    1      -34.564  22.189  33.256  0.00  0.00    -0.450 N 
ENDROOT
BRANCH   1  14
ATOM     10  C   LIG    1      -35.873  19.203  35.084  0.00  0.00    +0.320 A 
ATOM     11  N   LIG    1      -35.855  19.057  36.389  0.00  0.00    -0.410 NA
ATOM     12  O   LIG    1      -35.051  19.821  36.868  0.00  0.00    +0.340 OA
ATOM     13  N   LIG    1      -34.456  20.528  36.088  0.00  0.00    -0.330 NA
ATOM     14  C   LIG    1      -34.859  20.260  34.865  0.00  0.00    +0.030 A 
BRANCH  10  15
ATOM     15  N   LIG    1      -36.645  18.531  34.146  0.00  0.00    -0.800 N 
ATOM     16  H   LIG    1      -37.330  19.006  33.652  0.00  0.00    +0.420 HD
ATOM     17  H   LIG    1      -36.502  17.584  33.989  0.00  0.00    +0.430 HD
ENDBRANCH  10  15
ENDBRANCH   1  14
BRANCH   9  18
ATOM     18  C   LIG    1      -35.181  23.231  34.080  0.00  0.00    +0.420 C 
BRANCH  18  19
ATOM     19  C   LIG    1      -34.119  23.921  34.896  0.00  0.00    +0.370 A 
ATOM     20  N   LIG    1      -33.494  24.928  34.368  0.00  0.00    -0.500 NA
ATOM     21  C   LIG    1      -32.527  25.599  35.043  0.00  0.00    +0.150 A 
ATOM     22  C   LIG    1      -31.853  26.682  34.474  0.00  0.00    +0.040 A 
ATOM     23  C   LIG    1      -30.879  27.333  35.197  0.00  0.00    +0.070 A 
ATOM     24  C   LIG    1      -30.556  26.927  36.485  0.00  0.00    +0.010 A 
ATOM     25  C   LIG    1      -31.206  25.861  37.067  0.00  0.00    +0.100 A 
ATOM     26  C   LIG    1      -32.195  25.188  36.353  0.00  0.00    -0.190 A 
ATOM     27  C   LIG    1      -32.922  24.044  36.922  0.00  0.00    +0.560 A 
ATOM     28  O   LIG    1      -32.685  23.638  38.045  0.00  0.00    -0.500 OA
ATOM     29  N   LIG    1      -33.871  23.462  36.151  0.00  0.00    -0.650 N 
ATOM     30  H   LIG    1      -34.371  22.705  36.493  0.00  0.00    +0.420 HD
ENDBRANCH  18  19
ENDBRANCH   9  18
TORSDOF 4
ENDMDL
####
 PLpro1_rec.pdbqt&&&&ZINC001079196232.pdbqt
MODEL 1
REMARK VINA RESULT:     -12.4      0.000      0.000
REMARK                            x       y       z     vdW  Elec       q    Type
REMARK                         _______ _______ _______ _____ _____    ______ ____
ROOT
ATOM      1  C   LIG    1      -32.147  20.849  28.834  0.00  0.00    +0.180 C 
ATOM      2  C   LIG    1      -32.907  20.470  27.544  0.00  0.00    +0.330 C 
ATOM      3  N   LIG    1      -33.252  21.768  26.918  0.00  0.00    -0.610 N 
ATOM      4  C   LIG    1      -33.631  22.635  28.057  0.00  0.00    +0.330 C 
ATOM      5  C   LIG    1      -33.225  22.087  25.609  0.00  0.00    +0.530 C 
ATOM      6  O   LIG    1      -32.887  21.259  24.789  0.00  0.00    -0.500 OA
ATOM      7  C   LIG    1      -32.626  22.276  29.175  0.00  0.00    +0.040 C 
ENDROOT
BRANCH   7   8
ATOM      8  C   LIG    1      -33.305  22.299  30.520  0.00  0.00    -0.080 A 
ATOM      9  C   LIG    1      -33.884  23.467  30.981  0.00  0.00    +0.000 A 
ATOM     10  C   LIG    1      -34.508  23.490  32.215  0.00  0.00    +0.060 A 
ATOM     11  C   LIG    1      -34.553  22.346  32.988  0.00  0.00    +0.000 A 
ATOM     12  C   LIG    1      -33.974  21.175  32.528  0.00  0.00    +0.110 A 
ATOM     13  F   LIG    1      -34.017  20.056  33.282  0.00  0.00    -0.130 F 
ATOM     14  C   LIG    1      -33.354  21.153  31.290  0.00  0.00    +0.000 A 
ENDBRANCH   7   8
BRANCH   5  15
ATOM     15  C   LIG    1      -33.611  23.461  25.167  0.00  0.00    +0.520 C 
ATOM     16  O   LIG    1      -32.892  24.405  25.420  0.00  0.00    -0.510 OA
ATOM     17  N   LIG    1      -34.759  23.652  24.487  0.00  0.00    -0.810 N 
ATOM     18  H   LIG    1      -35.011  24.544  24.200  0.00  0.00    +0.420 HD
ATOM     19  H   LIG    1      -35.335  22.898  24.284  0.00  0.00    +0.420 HD
ENDBRANCH   5  15
BRANCH   1  20
ATOM     20  N   LIG    1      -30.698  20.839  28.595  0.00  0.00    -0.500 N 
ATOM     21  H   LIG    1      -30.450  20.014  28.070  0.00  0.00    +0.420 HD
ATOM     22  H   LIG    1      -30.437  21.661  28.071  0.00  0.00    +0.440 HD
BRANCH  20  23
ATOM     23  C   LIG    1      -29.990  20.834  29.882  0.00  0.00    +0.390 C 
BRANCH  23  27
ATOM     24  C   LIG    1      -25.561  23.117  29.361  0.00  0.00    +0.250 C 
ATOM     25  C   LIG    1      -26.621  22.047  29.425  0.00  0.00    +0.230 A 
ATOM     26  N   LIG    1      -27.884  22.245  29.673  0.00  0.00    -0.470 NA
ATOM     27  C   LIG    1      -28.519  21.060  29.647  0.00  0.00    -0.100 A 
ATOM     28  C   LIG    1      -27.605  20.114  29.373  0.00  0.00    +0.020 A 
ATOM     29  C   LIG    1      -27.860  18.634  29.245  0.00  0.00    +0.210 C 
ATOM     30  O   LIG    1      -26.420  20.738  29.230  0.00  0.00    -0.180 OA
ENDBRANCH  23  27
ENDBRANCH  20  23
ENDBRANCH   1  20
TORSDOF 5
ENDMDL
####
 PLpro1_rec.pdbqt&&&&ZINC000329041383.pdbqt
MODEL 1
REMARK VINA RESULT:     -12.3      0.000      0.000
REMARK                            x       y       z     vdW  Elec       q    Type
REMARK                         _______ _______ _______ _____ _____    ______ ____
ROOT
ATOM      1  C   LIG    1      -33.421  22.112  28.442  0.00  0.00    +0.610 A 
ATOM      2  N   LIG    1      -33.892  22.134  29.680  0.00  0.00    -0.590 NA
ATOM      3  C   LIG    1      -33.280  21.461  30.654  0.00  0.00    +0.290 A 
ATOM      4  C   LIG    1      -32.132  20.731  30.355  0.00  0.00    -0.190 A 
ATOM      5  C   LIG    1      -31.669  20.733  29.040  0.00  0.00    +0.490 A 
ATOM      6  N   LIG    1      -32.336  21.425  28.120  0.00  0.00    -0.610 NA
ENDROOT
BRANCH   3   7
ATOM      7  C   LIG    1      -33.813  21.489  32.038  0.00  0.00    -0.110 A 
ATOM      8  C   LIG    1      -34.189  22.699  32.629  0.00  0.00    +0.120 A 
ATOM      9  C   LIG    1      -34.681  22.673  33.922  0.00  0.00    -0.040 A 
ATOM     10  C   LIG    1      -34.786  21.461  34.582  0.00  0.00    +0.270 A 
ATOM     11  N   LIG    1      -34.424  20.335  33.998  0.00  0.00    -0.480 NA
ATOM     12  C   LIG    1      -33.955  20.310  32.767  0.00  0.00    +0.290 A 
ENDBRANCH   3   7
BRANCH   1  13
ATOM     13  N   LIG    1      -34.084  22.823  27.458  0.00  0.00    -0.690 N 
ATOM     14  H   LIG    1      -35.046  22.740  27.363  0.00  0.00    +0.420 HD
BRANCH  13  15
ATOM     15  C   LIG    1      -33.334  23.704  26.558  0.00  0.00    +0.300 C 
BRANCH  15  16
ATOM     16  C   LIG    1      -33.552  23.259  25.111  0.00  0.00    +0.180 C 
BRANCH  16  17
ATOM     17  O   LIG    1      -34.880  23.594  24.705  0.00  0.00    -0.570 OA
ATOM     18  H   LIG    1      -35.316  22.907  24.181  0.00  0.00    +0.380 HD
ENDBRANCH  16  17
ENDBRANCH  15  16
ENDBRANCH  13  15
ENDBRANCH   1  13
BRANCH   5  19
ATOM     19  N   LIG    1      -30.531  20.021  28.695  0.00  0.00    -0.660 N 
ATOM     20  H   LIG    1      -30.607  19.203  28.178  0.00  0.00    +0.420 HD
BRANCH  19  21
ATOM     21  C   LIG    1      -29.269  20.481  29.092  0.00  0.00    +0.090 A 
ATOM     22  C   LIG    1      -29.068  21.832  29.346  0.00  0.00    +0.130 A 
ATOM     23  C   LIG    1      -27.820  22.283  29.739  0.00  0.00    +0.030 A 
ATOM     24  C   LIG    1      -26.773  21.392  29.879  0.00  0.00    +0.090 A 
ATOM     25  C   LIG    1      -26.968  20.044  29.627  0.00  0.00    +0.070 A 
ATOM     26  F   LIG    1      -25.942  19.177  29.764  0.00  0.00    -0.120 F 
ATOM     27  F   LIG    1      -30.090  22.704  29.211  0.00  0.00    -0.110 F 
ATOM     28  C   LIG    1      -28.216  19.586  29.239  0.00  0.00    +0.100 A 
ATOM     29  F   LIG    1      -28.407  18.271  28.992  0.00  0.00    -0.110 F 
ENDBRANCH  19  21
ENDBRANCH   5  19
TORSDOF 7
ENDMDL
MODEL 2
REMARK VINA RESULT:     -10.5      3.308      6.509
REMARK                            x       y       z     vdW  Elec       q    Type
REMARK                         _______ _______ _______ _____ _____    ______ ____
ROOT
ATOM      1  C   LIG    1      -29.317  24.331  29.259  0.00  0.00    +0.610 A 
ATOM      2  N   LIG    1      -28.514  23.282  29.339  0.00  0.00    -0.590 NA
ATOM      3  C   LIG    1      -29.011  22.047  29.423  0.00  0.00    +0.290 A 
ATOM      4  C   LIG    1      -30.392  21.872  29.423  0.00  0.00    -0.190 A 
ATOM      5  C   LIG    1      -31.204  23.002  29.336  0.00  0.00    +0.490 A 
ATOM      6  N   LIG    1      -30.636  24.203  29.261  0.00  0.00    -0.610 NA
ENDROOT
BRANCH   3   7
ATOM      7  C   LIG    1      -28.105  20.876  29.514  0.00  0.00    -0.110 A 
ATOM      8  C   LIG    1      -28.621  19.577  29.509  0.00  0.00    +0.120 A 
ATOM      9  C   LIG    1      -27.734  18.518  29.595  0.00  0.00    -0.040 A 
ATOM     10  C   LIG    1      -26.378  18.777  29.682  0.00  0.00    +0.270 A 
ATOM     11  N   LIG    1      -25.920  20.014  29.683  0.00  0.00    -0.480 NA
ATOM     12  C   LIG    1      -26.725  21.053  29.598  0.00  0.00    +0.290 A 
ENDBRANCH   3   7
BRANCH   1  13
ATOM     13  N   LIG    1      -28.764  25.596  29.174  0.00  0.00    -0.690 N 
ATOM     14  H   LIG    1      -28.201  25.929  29.890  0.00  0.00    +0.420 HD
BRANCH  13  15
ATOM     15  C   LIG    1      -29.028  26.435  28.002  0.00  0.00    +0.300 C 
BRANCH  15  16
ATOM     16  C   LIG    1      -27.785  26.473  27.111  0.00  0.00    +0.180 C 
BRANCH  16  17
ATOM     17  O   LIG    1      -28.130  27.009  25.833  0.00  0.00    -0.570 OA
ATOM     18  H   LIG    1      -27.451  27.581  25.449  0.00  0.00    +0.380 HD
ENDBRANCH  16  17
ENDBRANCH  15  16
ENDBRANCH  13  15
ENDBRANCH   1  13
BRANCH   5  19
ATOM     19  N   LIG    1      -32.585  22.878  29.332  0.00  0.00    -0.660 N 
ATOM     20  H   LIG    1      -33.076  22.941  28.498  0.00  0.00    +0.420 HD
BRANCH  19  21
ATOM     21  C   LIG    1      -33.272  22.662  30.534  0.00  0.00    +0.090 A 
ATOM     22  C   LIG    1      -33.954  23.708  31.144  0.00  0.00    +0.130 A 
ATOM     23  C   LIG    1      -34.632  23.491  32.331  0.00  0.00    +0.030 A 
ATOM     24  C   LIG    1      -34.630  22.236  32.911  0.00  0.00    +0.090 A 
ATOM     25  C   LIG    1      -33.951  21.191  32.308  0.00  0.00    +0.070 A 
ATOM     26  F   LIG    1      -33.952  19.967  32.878  0.00  0.00    -0.120 F 
ATOM     27  F   LIG    1      -33.957  24.934  30.578  0.00  0.00    -0.110 F 
ATOM     28  C   LIG    1      -33.276  21.400  31.117  0.00  0.00    +0.100 A 
ATOM     29  F   LIG    1      -32.613  20.381  30.527  0.00  0.00    -0.110 F 
ENDBRANCH  19  21
ENDBRANCH   5  19
TORSDOF 7
ENDMDL
MODEL 3
REMARK VINA RESULT:     -10.1      4.555      7.732
REMARK                            x       y       z     vdW  Elec       q    Type
REMARK                         _______ _______ _______ _____ _____    ______ ____
ROOT
ATOM      1  C   LIG    1      -34.754  20.313  33.436  0.00  0.00    +0.610 A 
ATOM      2  N   LIG    1      -33.924  20.088  32.430  0.00  0.00    -0.590 NA
ATOM      3  C   LIG    1      -33.363  21.100  31.769  0.00  0.00    +0.290 A 
ATOM      4  C   LIG    1      -33.659  22.406  32.152  0.00  0.00    -0.190 A 
ATOM      5  C   LIG    1      -34.537  22.601  33.217  0.00  0.00    +0.490 A 
ATOM      6  N   LIG    1      -35.064  21.542  33.825  0.00  0.00    -0.610 NA
ENDROOT
BRANCH   3   7
ATOM      7  C   LIG    1      -32.434  20.840  30.643  0.00  0.00    -0.110 A 
ATOM      8  C   LIG    1      -31.055  20.765  30.861  0.00  0.00    +0.120 A 
ATOM      9  C   LIG    1      -30.230  20.520  29.777  0.00  0.00    -0.040 A 
ATOM     10  C   LIG    1      -30.791  20.357  28.523  0.00  0.00    +0.270 A 
ATOM     11  N   LIG    1      -32.097  20.431  28.348  0.00  0.00    -0.480 NA
ATOM     12  C   LIG    1      -32.921  20.658  29.350  0.00  0.00    +0.290 A 
ENDBRANCH   3   7
BRANCH   1  13
ATOM     13  N   LIG    1      -35.318  19.237  34.097  0.00  0.00    -0.690 N 
ATOM     14  H   LIG    1      -35.296  18.354  33.696  0.00  0.00    +0.420 HD
BRANCH  13  15
ATOM     15  C   LIG    1      -35.951  19.429  35.405  0.00  0.00    +0.300 C 
BRANCH  15  16
ATOM     16  C   LIG    1      -36.916  18.274  35.680  0.00  0.00    +0.180 C 
BRANCH  16  17
ATOM     17  O   LIG    1      -36.182  17.141  36.147  0.00  0.00    -0.570 OA
ATOM     18  H   LIG    1      -36.520  16.765  36.972  0.00  0.00    +0.380 HD
ENDBRANCH  16  17
ENDBRANCH  15  16
ENDBRANCH  13  15
ENDBRANCH   1  13
BRANCH   5  19
ATOM     19  N   LIG    1      -34.863  23.883  33.634  0.00  0.00    -0.660 N 
ATOM     20  H   LIG    1      -35.781  24.192  33.583  0.00  0.00    +0.420 HD
BRANCH  19  21
ATOM     21  C   LIG    1      -33.865  24.734  34.127  0.00  0.00    +0.090 A 
ATOM     22  C   LIG    1      -33.358  24.544  35.407  0.00  0.00    +0.130 A 
ATOM     23  C   LIG    1      -32.372  25.386  35.891  0.00  0.00    +0.030 A 
ATOM     24  C   LIG    1      -31.891  26.415  35.103  0.00  0.00    +0.090 A 
ATOM     25  C   LIG    1      -32.393  26.608  33.827  0.00  0.00    +0.070 A 
ATOM     26  F   LIG    1      -31.920  27.615  33.060  0.00  0.00    -0.120 F 
ATOM     27  F   LIG    1      -33.827  23.540  36.178  0.00  0.00    -0.110 F 
ATOM     28  C   LIG    1      -33.375  25.765  33.335  0.00  0.00    +0.100 A 
ATOM     29  F   LIG    1      -33.866  25.953  32.089  0.00  0.00    -0.110 F 
ENDBRANCH  19  21
ENDBRANCH   5  19
TORSDOF 7
ENDMDL
MODEL 4
REMARK VINA RESULT:      -9.9      3.128      6.623
REMARK                            x       y       z     vdW  Elec       q    Type
REMARK                         _______ _______ _______ _____ _____    ______ ____
ROOT
ATOM      1  C   LIG    1      -32.376  20.590  31.141  0.00  0.00    +0.610 A 
ATOM      2  N   LIG    1      -31.060  20.488  31.045  0.00  0.00    -0.590 NA
ATOM      3  C   LIG    1      -30.464  20.441  29.853  0.00  0.00    +0.290 A 
ATOM      4  C   LIG    1      -31.246  20.503  28.703  0.00  0.00    -0.190 A 
ATOM      5  C   LIG    1      -32.628  20.610  28.846  0.00  0.00    +0.490 A 
ATOM      6  N   LIG    1      -33.152  20.646  30.068  0.00  0.00    -0.610 NA
ENDROOT
BRANCH   3   7
ATOM      7  C   LIG    1      -28.988  20.325  29.754  0.00  0.00    -0.110 A 
ATOM      8  C   LIG    1      -28.383  19.076  29.588  0.00  0.00    +0.120 A 
ATOM      9  C   LIG    1      -27.003  19.021  29.500  0.00  0.00    -0.040 A 
ATOM     10  C   LIG    1      -26.273  20.194  29.578  0.00  0.00    +0.270 A 
ATOM     11  N   LIG    1      -26.872  21.359  29.734  0.00  0.00    -0.480 NA
ATOM     12  C   LIG    1      -28.183  21.460  29.818  0.00  0.00    +0.290 A 
ENDBRANCH   3   7
BRANCH   1  13
ATOM     13  N   LIG    1      -32.958  20.635  32.395  0.00  0.00    -0.690 N 
ATOM     14  H   LIG    1      -32.606  20.087  33.113  0.00  0.00    +0.420 HD
BRANCH  13  15
ATOM     15  C   LIG    1      -34.106  21.512  32.639  0.00  0.00    +0.300 C 
BRANCH  15  16
ATOM     16  C   LIG    1      -34.843  21.049  33.898  0.00  0.00    +0.180 C 
BRANCH  16  17
ATOM     17  O   LIG    1      -36.200  20.745  33.570  0.00  0.00    -0.570 OA
ATOM     18  H   LIG    1      -36.850  21.215  34.112  0.00  0.00    +0.380 HD
ENDBRANCH  16  17
ENDBRANCH  15  16
ENDBRANCH  13  15
ENDBRANCH   1  13
BRANCH   5  19
ATOM     19  N   LIG    1      -33.448  20.675  27.729  0.00  0.00    -0.660 N 
ATOM     20  H   LIG    1      -33.981  19.906  27.473  0.00  0.00    +0.420 HD
BRANCH  19  21
ATOM     21  C   LIG    1      -33.504  21.850  26.969  0.00  0.00    +0.090 A 
ATOM     22  C   LIG    1      -33.944  23.034  27.549  0.00  0.00    +0.130 A 
ATOM     23  C   LIG    1      -33.999  24.193  26.795  0.00  0.00    +0.030 A 
ATOM     24  C   LIG    1      -33.618  24.175  25.466  0.00  0.00    +0.090 A 
ATOM     25  C   LIG    1      -33.179  22.998  24.884  0.00  0.00    +0.070 A 
ATOM     26  F   LIG    1      -32.807  22.984  23.586  0.00  0.00    -0.120 F 
ATOM     27  F   LIG    1      -34.317  23.054  28.846  0.00  0.00    -0.110 F 
ATOM     28  C   LIG    1      -33.116  21.836  25.634  0.00  0.00    +0.100 A 
ATOM     29  F   LIG    1      -32.689  20.686  25.067  0.00  0.00    -0.110 F 
ENDBRANCH  19  21
ENDBRANCH   5  19
TORSDOF 7
ENDMDL
MODEL 5
REMARK VINA RESULT:      -9.9      2.541      5.425
REMARK                            x       y       z     vdW  Elec       q    Type
REMARK                         _______ _______ _______ _____ _____    ______ ____
ROOT
ATOM      1  C   LIG    1      -33.051  21.404  30.662  0.00  0.00    +0.610 A 
ATOM      2  N   LIG    1      -33.399  21.861  29.469  0.00  0.00    -0.590 NA
ATOM      3  C   LIG    1      -32.624  21.652  28.405  0.00  0.00    +0.290 A 
ATOM      4  C   LIG    1      -31.437  20.941  28.562  0.00  0.00    -0.190 A 
ATOM      5  C   LIG    1      -31.106  20.476  29.834  0.00  0.00    +0.490 A 
ATOM      6  N   LIG    1      -31.927  20.728  30.849  0.00  0.00    -0.610 NA
ENDROOT
BRANCH   3   7
ATOM      7  C   LIG    1      -33.020  22.168  27.072  0.00  0.00    -0.110 A 
ATOM      8  C   LIG    1      -33.448  23.490  26.922  0.00  0.00    +0.120 A 
ATOM      9  C   LIG    1      -33.807  23.924  25.657  0.00  0.00    -0.040 A 
ATOM     10  C   LIG    1      -33.731  23.044  24.593  0.00  0.00    +0.270 A 
ATOM     11  N   LIG    1      -33.322  21.802  24.765  0.00  0.00    -0.480 NA
ATOM     12  C   LIG    1      -32.966  21.346  25.949  0.00  0.00    +0.290 A 
ENDBRANCH   3   7
BRANCH   1  13
ATOM     13  N   LIG    1      -33.881  21.642  31.742  0.00  0.00    -0.690 N 
ATOM     14  H   LIG    1      -34.346  22.490  31.821  0.00  0.00    +0.420 HD
BRANCH  13  15
ATOM     15  C   LIG    1      -34.060  20.613  32.770  0.00  0.00    +0.300 C 
BRANCH  15  16
ATOM     16  C   LIG    1      -34.718  21.234  34.005  0.00  0.00    +0.180 C 
BRANCH  16  17
ATOM     17  O   LIG    1      -34.392  20.458  35.159  0.00  0.00    -0.570 OA
ATOM     18  H   LIG    1      -35.133  20.327  35.767  0.00  0.00    +0.380 HD
ENDBRANCH  16  17
ENDBRANCH  15  16
ENDBRANCH  13  15
ENDBRANCH   1  13
BRANCH   5  19
ATOM     19  N   LIG    1      -29.934  19.763  30.039  0.00  0.00    -0.660 N 
ATOM     20  H   LIG    1      -29.973  18.829  30.297  0.00  0.00    +0.420 HD
BRANCH  19  21
ATOM     21  C   LIG    1      -28.693  20.393  29.875  0.00  0.00    +0.090 A 
ATOM     22  C   LIG    1      -27.553  19.634  29.640  0.00  0.00    +0.130 A 
ATOM     23  C   LIG    1      -26.329  20.260  29.478  0.00  0.00    +0.030 A 
ATOM     24  C   LIG    1      -26.239  21.637  29.552  0.00  0.00    +0.090 A 
ATOM     25  C   LIG    1      -27.373  22.397  29.787  0.00  0.00    +0.070 A 
ATOM     26  F   LIG    1      -27.281  23.742  29.858  0.00  0.00    -0.120 F 
ATOM     27  F   LIG    1      -27.639  18.289  29.567  0.00  0.00    -0.110 F 
ATOM     28  C   LIG    1      -28.602  21.778  29.943  0.00  0.00    +0.100 A 
ATOM     29  F   LIG    1      -29.708  22.519  30.173  0.00  0.00    -0.110 F 
ENDBRANCH  19  21
ENDBRANCH   5  19
TORSDOF 7
ENDMDL
MODEL 6
REMARK VINA RESULT:      -9.6      4.389      7.073
REMARK                            x       y       z     vdW  Elec       q    Type
REMARK                         _______ _______ _______ _____ _____    ______ ____
ROOT
ATOM      1  C   LIG    1      -30.210  25.445  28.178  0.00  0.00    +0.610 A 
ATOM      2  N   LIG    1      -29.382  26.320  27.629  0.00  0.00    -0.590 NA
ATOM      3  C   LIG    1      -28.072  26.264  27.871  0.00  0.00    +0.290 A 
ATOM      4  C   LIG    1      -27.581  25.268  28.711  0.00  0.00    -0.190 A 
ATOM      5  C   LIG    1      -28.486  24.366  29.270  0.00  0.00    +0.490 A 
ATOM      6  N   LIG    1      -29.780  24.488  28.987  0.00  0.00    -0.610 NA
ENDROOT
BRANCH   3   7
ATOM      7  C   LIG    1      -27.150  27.248  27.253  0.00  0.00    -0.110 A 
ATOM      8  C   LIG    1      -27.387  27.728  25.962  0.00  0.00    +0.120 A 
ATOM      9  C   LIG    1      -26.498  28.646  25.429  0.00  0.00    -0.040 A 
ATOM     10  C   LIG    1      -25.414  29.054  26.185  0.00  0.00    +0.270 A 
ATOM     11  N   LIG    1      -25.217  28.584  27.402  0.00  0.00    -0.480 NA
ATOM     12  C   LIG    1      -26.039  27.713  27.952  0.00  0.00    +0.290 A 
ENDBRANCH   3   7
BRANCH   1  13
ATOM     13  N   LIG    1      -31.563  25.536  27.903  0.00  0.00    -0.690 N 
ATOM     14  H   LIG    1      -31.974  26.404  27.765  0.00  0.00    +0.420 HD
BRANCH  13  15
ATOM     15  C   LIG    1      -32.378  24.321  27.821  0.00  0.00    +0.300 C 
BRANCH  15  16
ATOM     16  C   LIG    1      -33.075  24.265  26.460  0.00  0.00    +0.180 C 
BRANCH  16  17
ATOM     17  O   LIG    1      -32.098  24.345  25.421  0.00  0.00    -0.570 OA
ATOM     18  H   LIG    1      -32.473  24.400  24.531  0.00  0.00    +0.380 HD
ENDBRANCH  16  17
ENDBRANCH  15  16
ENDBRANCH  13  15
ENDBRANCH   1  13
BRANCH   5  19
ATOM     19  N   LIG    1      -28.044  23.358  30.113  0.00  0.00    -0.660 N 
ATOM     20  H   LIG    1      -27.600  23.581  30.946  0.00  0.00    +0.420 HD
BRANCH  19  21
ATOM     21  C   LIG    1      -28.237  22.016  29.761  0.00  0.00    +0.090 A 
ATOM     22  C   LIG    1      -27.143  21.178  29.582  0.00  0.00    +0.130 A 
ATOM     23  C   LIG    1      -27.338  19.853  29.235  0.00  0.00    +0.030 A 
ATOM     24  C   LIG    1      -28.619  19.361  29.064  0.00  0.00    +0.090 A 
ATOM     25  C   LIG    1      -29.712  20.193  29.240  0.00  0.00    +0.070 A 
ATOM     26  F   LIG    1      -30.962  19.709  29.073  0.00  0.00    -0.120 F 
ATOM     27  F   LIG    1      -25.891  21.656  29.749  0.00  0.00    -0.110 F 
ATOM     28  C   LIG    1      -29.524  21.518  29.594  0.00  0.00    +0.100 A 
ATOM     29  F   LIG    1      -30.591  22.331  29.766  0.00  0.00    -0.110 F 
ENDBRANCH  19  21
ENDBRANCH   5  19
TORSDOF 7
ENDMDL
MODEL 7
REMARK VINA RESULT:      -9.5      5.056      7.589
REMARK                            x       y       z     vdW  Elec       q    Type
REMARK                         _______ _______ _______ _____ _____    ______ ____
ROOT
ATOM      1  C   LIG    1      -25.057  23.629  29.390  0.00  0.00    +0.610 A 
ATOM      2  N   LIG    1      -26.274  23.115  29.297  0.00  0.00    -0.590 NA
ATOM      3  C   LIG    1      -26.494  21.830  29.573  0.00  0.00    +0.290 A 
ATOM      4  C   LIG    1      -25.424  21.029  29.965  0.00  0.00    -0.190 A 
ATOM      5  C   LIG    1      -24.159  21.608  30.051  0.00  0.00    +0.490 A 
ATOM      6  N   LIG    1      -24.015  22.896  29.754  0.00  0.00    -0.610 NA
ENDROOT
BRANCH   3   7
ATOM      7  C   LIG    1      -27.859  21.261  29.466  0.00  0.00    -0.110 A 
ATOM      8  C   LIG    1      -28.977  22.029  29.804  0.00  0.00    +0.120 A 
ATOM      9  C   LIG    1      -30.230  21.453  29.686  0.00  0.00    -0.040 A 
ATOM     10  C   LIG    1      -30.335  20.147  29.243  0.00  0.00    +0.270 A 
ATOM     11  N   LIG    1      -29.262  19.446  28.930  0.00  0.00    -0.480 NA
ATOM     12  C   LIG    1      -28.050  19.954  29.022  0.00  0.00    +0.290 A 
ENDBRANCH   3   7
BRANCH   1  13
ATOM     13  N   LIG    1      -24.868  24.968  29.094  0.00  0.00    -0.690 N 
ATOM     14  H   LIG    1      -24.023  25.269  28.726  0.00  0.00    +0.420 HD
BRANCH  13  15
ATOM     15  C   LIG    1      -25.945  25.931  29.337  0.00  0.00    +0.300 C 
BRANCH  15  16
ATOM     16  C   LIG    1      -25.586  26.804  30.542  0.00  0.00    +0.180 C 
BRANCH  16  17
ATOM     17  O   LIG    1      -25.940  26.122  31.746  0.00  0.00    -0.570 OA
ATOM     18  H   LIG    1      -26.648  26.551  32.248  0.00  0.00    +0.380 HD
ENDBRANCH  16  17
ENDBRANCH  15  16
ENDBRANCH  13  15
ENDBRANCH   1  13
BRANCH   5  19
ATOM     19  N   LIG    1      -23.064  20.850  30.437  0.00  0.00    -0.660 N 
ATOM     20  H   LIG    1      -22.503  20.430  29.766  0.00  0.00    +0.420 HD
BRANCH  19  21
ATOM     21  C   LIG    1      -22.767  20.689  31.796  0.00  0.00    +0.090 A 
ATOM     22  C   LIG    1      -22.188  21.731  32.511  0.00  0.00    +0.130 A 
ATOM     23  C   LIG    1      -21.896  21.569  33.854  0.00  0.00    +0.030 A 
ATOM     24  C   LIG    1      -22.179  20.372  34.485  0.00  0.00    +0.090 A 
ATOM     25  C   LIG    1      -22.756  19.331  33.778  0.00  0.00    +0.070 A 
ATOM     26  F   LIG    1      -23.030  18.164  34.398  0.00  0.00    -0.120 F 
ATOM     27  F   LIG    1      -21.911  22.901  31.895  0.00  0.00    -0.110 F 
ATOM     28  C   LIG    1      -23.056  19.489  32.435  0.00  0.00    +0.100 A 
ATOM     29  F   LIG    1      -23.618  18.473  31.743  0.00  0.00    -0.110 F 
ENDBRANCH  19  21
ENDBRANCH   5  19
TORSDOF 7
ENDMDL
MODEL 8
REMARK VINA RESULT:      -9.4      3.328      5.627
REMARK                            x       y       z     vdW  Elec       q    Type
REMARK                         _______ _______ _______ _____ _____    ______ ____
ROOT
ATOM      1  C   LIG    1      -30.606  20.455  29.934  0.00  0.00    +0.610 A 
ATOM      2  N   LIG    1      -31.390  20.660  30.981  0.00  0.00    -0.590 NA
ATOM      3  C   LIG    1      -32.706  20.806  30.830  0.00  0.00    +0.290 A 
ATOM      4  C   LIG    1      -33.252  20.738  29.550  0.00  0.00    -0.190 A 
ATOM      5  C   LIG    1      -32.394  20.521  28.474  0.00  0.00    +0.490 A 
ATOM      6  N   LIG    1      -31.090  20.390  28.702  0.00  0.00    -0.610 NA
ENDROOT
BRANCH   3   7
ATOM      7  C   LIG    1      -33.578  21.036  32.008  0.00  0.00    -0.110 A 
ATOM      8  C   LIG    1      -33.973  22.331  32.357  0.00  0.00    +0.120 A 
ATOM      9  C   LIG    1      -34.787  22.493  33.464  0.00  0.00    -0.040 A 
ATOM     10  C   LIG    1      -35.180  21.379  34.184  0.00  0.00    +0.270 A 
ATOM     11  N   LIG    1      -34.792  20.169  33.830  0.00  0.00    -0.480 NA
ATOM     12  C   LIG    1      -34.022  19.965  32.781  0.00  0.00    +0.290 A 
ENDBRANCH   3   7
BRANCH   1  13
ATOM     13  N   LIG    1      -29.245  20.309  30.131  0.00  0.00    -0.690 N 
ATOM     14  H   LIG    1      -28.868  20.420  31.017  0.00  0.00    +0.420 HD
BRANCH  13  15
ATOM     15  C   LIG    1      -28.371  19.986  28.999  0.00  0.00    +0.300 C 
BRANCH  15  16
ATOM     16  C   LIG    1      -27.077  19.354  29.518  0.00  0.00    +0.180 C 
BRANCH  16  17
ATOM     17  O   LIG    1      -27.353  18.044  30.015  0.00  0.00    -0.570 OA
ATOM     18  H   LIG    1      -26.893  17.830  30.839  0.00  0.00    +0.380 HD
ENDBRANCH  16  17
ENDBRANCH  15  16
ENDBRANCH  13  15
ENDBRANCH   1  13
BRANCH   5  19
ATOM     19  N   LIG    1      -32.892  20.446  27.182  0.00  0.00    -0.660 N 
ATOM     20  H   LIG    1      -33.031  19.582  26.764  0.00  0.00    +0.420 HD
BRANCH  19  21
ATOM     21  C   LIG    1      -33.192  21.619  26.478  0.00  0.00    +0.090 A 
ATOM     22  C   LIG    1      -32.914  21.707  25.120  0.00  0.00    +0.130 A 
ATOM     23  C   LIG    1      -33.212  22.868  24.427  0.00  0.00    +0.030 A 
ATOM     24  C   LIG    1      -33.785  23.940  25.085  0.00  0.00    +0.090 A 
ATOM     25  C   LIG    1      -34.065  23.857  26.439  0.00  0.00    +0.070 A 
ATOM     26  F   LIG    1      -34.625  24.906  27.079  0.00  0.00    -0.120 F 
ATOM     27  F   LIG    1      -32.353  20.661  24.475  0.00  0.00    -0.110 F 
ATOM     28  C   LIG    1      -33.774  22.696  27.136  0.00  0.00    +0.100 A 
ATOM     29  F   LIG    1      -34.045  22.615  28.458  0.00  0.00    -0.110 F 
ENDBRANCH  19  21
ENDBRANCH   5  19
TORSDOF 7
ENDMDL
MODEL 9
REMARK VINA RESULT:      -9.3      4.372      7.266
REMARK                            x       y       z     vdW  Elec       q    Type
REMARK                         _______ _______ _______ _____ _____    ______ ____
ROOT
ATOM      1  C   LIG    1      -27.849  24.999  29.658  0.00  0.00    +0.610 A 
ATOM      2  N   LIG    1      -27.600  23.699  29.677  0.00  0.00    -0.590 NA
ATOM      3  C   LIG    1      -28.568  22.816  29.434  0.00  0.00    +0.290 A 
ATOM      4  C   LIG    1      -29.852  23.278  29.155  0.00  0.00    -0.190 A 
ATOM      5  C   LIG    1      -30.073  24.654  29.145  0.00  0.00    +0.490 A 
ATOM      6  N   LIG    1      -29.059  25.475  29.402  0.00  0.00    -0.610 NA
ENDROOT
BRANCH   3   7
ATOM      7  C   LIG    1      -28.282  21.360  29.457  0.00  0.00    -0.110 A 
ATOM      8  C   LIG    1      -26.966  20.897  29.549  0.00  0.00    +0.120 A 
ATOM      9  C   LIG    1      -26.752  19.530  29.569  0.00  0.00    -0.040 A 
ATOM     10  C   LIG    1      -27.836  18.673  29.497  0.00  0.00    +0.270 A 
ATOM     11  N   LIG    1      -29.067  19.140  29.413  0.00  0.00    -0.480 NA
ATOM     12  C   LIG    1      -29.320  20.433  29.396  0.00  0.00    +0.290 A 
ENDBRANCH   3   7
BRANCH   1  13
ATOM     13  N   LIG    1      -26.818  25.885  29.916  0.00  0.00    -0.690 N 
ATOM     14  H   LIG    1      -26.896  26.523  30.642  0.00  0.00    +0.420 HD
BRANCH  13  15
ATOM     15  C   LIG    1      -25.606  25.861  29.092  0.00  0.00    +0.300 C 
BRANCH  15  16
ATOM     16  C   LIG    1      -24.458  25.241  29.891  0.00  0.00    +0.180 C 
BRANCH  16  17
ATOM     17  O   LIG    1      -24.866  23.971  30.404  0.00  0.00    -0.570 OA
ATOM     18  H   LIG    1      -24.131  23.397  30.661  0.00  0.00    +0.380 HD
ENDBRANCH  16  17
ENDBRANCH  15  16
ENDBRANCH  13  15
ENDBRANCH   1  13
BRANCH   5  19
ATOM     19  N   LIG    1      -31.335  25.161  28.873  0.00  0.00    -0.660 N 
ATOM     20  H   LIG    1      -31.523  26.101  29.023  0.00  0.00    +0.420 HD
BRANCH  19  21
ATOM     21  C   LIG    1      -32.339  24.316  28.383  0.00  0.00    +0.090 A 
ATOM     22  C   LIG    1      -33.075  23.529  29.260  0.00  0.00    +0.130 A 
ATOM     23  C   LIG    1      -34.067  22.696  28.772  0.00  0.00    +0.030 A 
ATOM     24  C   LIG    1      -34.325  22.645  27.415  0.00  0.00    +0.090 A 
ATOM     25  C   LIG    1      -33.594  23.427  26.538  0.00  0.00    +0.070 A 
ATOM     26  F   LIG    1      -33.849  23.375  25.213  0.00  0.00    -0.120 F 
ATOM     27  F   LIG    1      -32.825  23.578  30.586  0.00  0.00    -0.110 F 
ATOM     28  C   LIG    1      -32.604  24.268  27.020  0.00  0.00    +0.100 A 
ATOM     29  F   LIG    1      -31.889  25.032  26.164  0.00  0.00    -0.110 F 
ENDBRANCH  19  21
ENDBRANCH   5  19
TORSDOF 7
ENDMDL
####
 PLpro1_rec.pdbqt&&&&ZINC000509375710.pdbqt
MODEL 1
REMARK VINA RESULT:     -12.3      0.000      0.000
REMARK                            x       y       z     vdW  Elec       q    Type
REMARK                         _______ _______ _______ _____ _____    ______ ____
ROOT
ATOM      1  C   LIG    1      -32.441  21.246  28.285  0.00  0.00    +0.160 A 
ATOM      2  C   LIG    1      -33.479  21.540  29.159  0.00  0.00    -0.130 A 
ATOM      3  C   LIG    1      -33.318  21.345  30.518  0.00  0.00    +0.060 A 
ATOM      4  C   LIG    1      -32.123  20.856  31.011  0.00  0.00    -0.170 A 
ATOM      5  C   LIG    1      -31.080  20.559  30.142  0.00  0.00    +0.290 A 
ATOM      6  C   LIG    1      -31.241  20.748  28.776  0.00  0.00    -0.040 A 
ENDROOT
BRANCH   1   8
ATOM      7  C   LIG    1      -33.429  22.411  26.464  0.00  0.00    +0.490 C 
ATOM      8  N   LIG    1      -32.605  21.444  26.912  0.00  0.00    -0.630 N 
ATOM      9  H   LIG    1      -32.124  20.886  26.280  0.00  0.00    +0.420 HD
ATOM     10  O   LIG    1      -34.094  23.054  27.249  0.00  0.00    -0.490 OA
BRANCH   7  14
ATOM     11  N   LIG    1      -34.519  23.470  24.526  0.00  0.00    -0.820 N 
ATOM     12  H   LIG    1      -35.174  23.845  25.136  0.00  0.00    +0.420 HD
ATOM     13  H   LIG    1      -34.582  23.651  23.575  0.00  0.00    +0.410 HD
ATOM     14  C   LIG    1      -33.527  22.691  24.999  0.00  0.00    +0.520 C 
ATOM     15  O   LIG    1      -32.710  22.218  24.236  0.00  0.00    -0.530 OA
ENDBRANCH   7  14
ENDBRANCH   1   8
BRANCH   5  16
ATOM     16  N   LIG    1      -29.873  20.064  30.641  0.00  0.00    -1.090 NA
BRANCH  16  17
ATOM     17  S   LIG    1      -28.610  19.769  29.613  0.00  0.00    +2.600 S 
ATOM     18  O   LIG    1      -29.163  19.709  28.305  0.00  0.00    -1.030 OA
ATOM     19  O   LIG    1      -27.862  18.707  30.189  0.00  0.00    -1.030 OA
BRANCH  17  20
ATOM     20  C   LIG    1      -27.567  21.189  29.647  0.00  0.00    -0.610 A 
ATOM     21  C   LIG    1      -28.116  22.448  29.803  0.00  0.00    +0.110 A 
ATOM     22  C   LIG    1      -27.292  23.555  29.826  0.00  0.00    -0.030 A 
ATOM     23  C   LIG    1      -25.917  23.416  29.693  0.00  0.00    -0.040 A 
ATOM     24  C   LIG    1      -25.079  24.668  29.712  0.00  0.00    +0.080 C 
ATOM     25  C   LIG    1      -23.616  24.330  29.987  0.00  0.00    +0.020 C 
ATOM     26  C   LIG    1      -23.181  23.229  29.013  0.00  0.00    +0.010 C 
ATOM     27  C   LIG    1      -23.888  21.933  29.404  0.00  0.00    +0.080 C 
ATOM     28  C   LIG    1      -25.370  22.160  29.543  0.00  0.00    -0.110 A 
ATOM     29  C   LIG    1      -26.200  21.047  29.524  0.00  0.00    +0.110 A 
ENDBRANCH  17  20
ENDBRANCH  16  17
ENDBRANCH   5  16
TORSDOF 5
ENDMDL
MODEL 2
REMARK VINA RESULT:     -11.0      3.338      7.807
REMARK                            x       y       z     vdW  Elec       q    Type
REMARK                         _______ _______ _______ _____ _____    ______ ____
ROOT
ATOM      1  C   LIG    1      -27.675  21.870  29.957  0.00  0.00    +0.160 A 
ATOM      2  C   LIG    1      -26.748  20.899  29.603  0.00  0.00    -0.130 A 
ATOM      3  C   LIG    1      -27.168  19.618  29.298  0.00  0.00    +0.060 A 
ATOM      4  C   LIG    1      -28.512  19.300  29.344  0.00  0.00    -0.170 A 
ATOM      5  C   LIG    1      -29.445  20.267  29.698  0.00  0.00    +0.290 A 
ATOM      6  C   LIG    1      -29.026  21.552  30.011  0.00  0.00    -0.040 A 
ENDROOT
BRANCH   1   8
ATOM      7  C   LIG    1      -26.254  23.734  29.558  0.00  0.00    +0.490 C 
ATOM      8  N   LIG    1      -27.249  23.165  30.266  0.00  0.00    -0.630 N 
ATOM      9  H   LIG    1      -27.671  23.655  30.989  0.00  0.00    +0.420 HD
ATOM     10  O   LIG    1      -25.669  23.093  28.709  0.00  0.00    -0.490 OA
BRANCH   7  14
ATOM     11  N   LIG    1      -25.332  25.899  28.832  0.00  0.00    -0.820 N 
ATOM     12  H   LIG    1      -25.192  25.512  27.953  0.00  0.00    +0.420 HD
ATOM     13  H   LIG    1      -25.081  26.821  29.002  0.00  0.00    +0.410 HD
ATOM     14  C   LIG    1      -25.868  25.153  29.819  0.00  0.00    +0.520 C 
ATOM     15  O   LIG    1      -26.039  25.635  30.919  0.00  0.00    -0.530 OA
ENDBRANCH   7  14
ENDBRANCH   1   8
BRANCH   5  16
ATOM     16  N   LIG    1      -30.803  19.944  29.745  0.00  0.00    -1.090 NA
BRANCH  16  17
ATOM     17  S   LIG    1      -31.916  20.933  29.018  0.00  0.00    +2.600 S 
ATOM     18  O   LIG    1      -32.799  20.082  28.300  0.00  0.00    -1.030 OA
ATOM     19  O   LIG    1      -31.180  21.983  28.407  0.00  0.00    -1.030 OA
BRANCH  17  20
ATOM     20  C   LIG    1      -32.871  21.674  30.301  0.00  0.00    -0.610 A 
ATOM     21  C   LIG    1      -33.179  23.020  30.246  0.00  0.00    +0.110 A 
ATOM     22  C   LIG    1      -33.924  23.593  31.255  0.00  0.00    -0.030 A 
ATOM     23  C   LIG    1      -34.369  22.829  32.327  0.00  0.00    -0.040 A 
ATOM     24  C   LIG    1      -35.166  23.522  33.401  0.00  0.00    +0.080 C 
ATOM     25  C   LIG    1      -35.924  22.503  34.248  0.00  0.00    +0.020 C 
ATOM     26  C   LIG    1      -34.935  21.428  34.714  0.00  0.00    +0.010 C 
ATOM     27  C   LIG    1      -34.523  20.595  33.502  0.00  0.00    +0.080 C 
ATOM     28  C   LIG    1      -34.067  21.486  32.377  0.00  0.00    -0.110 A 
ATOM     29  C   LIG    1      -33.319  20.911  31.359  0.00  0.00    +0.110 A 
ENDBRANCH  17  20
ENDBRANCH  16  17
ENDBRANCH   5  16
TORSDOF 5
ENDMDL
MODEL 3
REMARK VINA RESULT:     -11.0      3.300      6.902
REMARK                            x       y       z     vdW  Elec       q    Type
REMARK                         _______ _______ _______ _____ _____    ______ ____
ROOT
ATOM      1  C   LIG    1      -30.167  21.060  29.824  0.00  0.00    +0.160 A 
ATOM      2  C   LIG    1      -30.947  20.764  30.935  0.00  0.00    -0.130 A 
ATOM      3  C   LIG    1      -32.321  20.679  30.813  0.00  0.00    +0.060 A 
ATOM      4  C   LIG    1      -32.923  20.889  29.587  0.00  0.00    -0.170 A 
ATOM      5  C   LIG    1      -32.148  21.186  28.472  0.00  0.00    +0.290 A 
ATOM      6  C   LIG    1      -30.769  21.278  28.592  0.00  0.00    -0.040 A 
ENDROOT
BRANCH   1   8
ATOM      7  C   LIG    1      -27.998  20.144  29.495  0.00  0.00    +0.490 C 
ATOM      8  N   LIG    1      -28.778  21.146  29.948  0.00  0.00    -0.630 N 
ATOM      9  H   LIG    1      -28.374  21.926  30.358  0.00  0.00    +0.420 HD
ATOM     10  O   LIG    1      -28.503  19.131  29.058  0.00  0.00    -0.490 OA
BRANCH   7  14
ATOM     11  N   LIG    1      -25.756  19.288  30.047  0.00  0.00    -0.820 N 
ATOM     12  H   LIG    1      -26.179  18.488  30.397  0.00  0.00    +0.420 HD
ATOM     13  H   LIG    1      -24.790  19.376  30.072  0.00  0.00    +0.410 HD
ATOM     14  C   LIG    1      -26.511  20.280  29.533  0.00  0.00    +0.520 C 
ATOM     15  O   LIG    1      -25.982  21.283  29.100  0.00  0.00    -0.530 OA
ENDBRANCH   7  14
ENDBRANCH   1   8
BRANCH   5  16
ATOM     16  N   LIG    1      -32.758  21.398  27.234  0.00  0.00    -1.090 NA
BRANCH  16  17
ATOM     17  S   LIG    1      -33.702  22.738  26.994  0.00  0.00    +2.600 S 
ATOM     18  O   LIG    1      -34.989  22.418  27.505  0.00  0.00    -1.030 OA
ATOM     19  O   LIG    1      -33.479  23.151  25.653  0.00  0.00    -1.030 OA
BRANCH  17  20
ATOM     20  C   LIG    1      -33.061  24.018  28.023  0.00  0.00    -0.610 A 
ATOM     21  C   LIG    1      -31.928  24.711  27.641  0.00  0.00    +0.110 A 
ATOM     22  C   LIG    1      -31.432  25.709  28.455  0.00  0.00    -0.030 A 
ATOM     23  C   LIG    1      -32.060  26.023  29.653  0.00  0.00    -0.040 A 
ATOM     24  C   LIG    1      -31.456  27.114  30.498  0.00  0.00    +0.080 C 
ATOM     25  C   LIG    1      -32.468  27.621  31.523  0.00  0.00    +0.020 C 
ATOM     26  C   LIG    1      -33.045  26.414  32.272  0.00  0.00    +0.010 C 
ATOM     27  C   LIG    1      -33.932  25.629  31.308  0.00  0.00    +0.080 C 
ATOM     28  C   LIG    1      -33.193  25.336  30.028  0.00  0.00    -0.110 A 
ATOM     29  C   LIG    1      -33.693  24.333  29.207  0.00  0.00    +0.110 A 
ENDBRANCH  17  20
ENDBRANCH  16  17
ENDBRANCH   5  16
TORSDOF 5
ENDMDL
MODEL 4
REMARK VINA RESULT:     -10.7      2.475      3.155
REMARK                            x       y       z     vdW  Elec       q    Type
REMARK                         _______ _______ _______ _____ _____    ______ ____
ROOT
ATOM      1  C   LIG    1      -31.948  22.830  29.309  0.00  0.00    +0.160 A 
ATOM      2  C   LIG    1      -32.822  22.164  28.460  0.00  0.00    -0.130 A 
ATOM      3  C   LIG    1      -32.677  20.807  28.242  0.00  0.00    +0.060 A 
ATOM      4  C   LIG    1      -31.661  20.109  28.867  0.00  0.00    -0.170 A 
ATOM      5  C   LIG    1      -30.783  20.770  29.718  0.00  0.00    +0.290 A 
ATOM      6  C   LIG    1      -30.922  22.133  29.934  0.00  0.00    -0.040 A 
ENDROOT
BRANCH   1   8
ATOM      7  C   LIG    1      -31.317  25.079  28.867  0.00  0.00    +0.490 C 
ATOM      8  N   LIG    1      -32.096  24.202  29.530  0.00  0.00    -0.630 N 
ATOM      9  H   LIG    1      -32.760  24.524  30.159  0.00  0.00    +0.420 HD
ATOM     10  O   LIG    1      -30.430  24.677  28.142  0.00  0.00    -0.490 OA
BRANCH   7  14
ATOM     11  N   LIG    1      -31.594  27.093  30.256  0.00  0.00    -0.820 N 
ATOM     12  H   LIG    1      -31.488  26.532  31.040  0.00  0.00    +0.420 HD
ATOM     13  H   LIG    1      -31.740  28.047  30.358  0.00  0.00    +0.410 HD
ATOM     14  C   LIG    1      -31.543  26.547  29.025  0.00  0.00    +0.520 C 
ATOM     15  O   LIG    1      -31.679  27.249  28.043  0.00  0.00    -0.530 OA
ENDBRANCH   7  14
ENDBRANCH   1   8
BRANCH   5  16
ATOM     16  N   LIG    1      -29.756  20.063  30.348  0.00  0.00    -1.090 NA
BRANCH  16  17
ATOM     17  S   LIG    1      -28.470  19.507  29.466  0.00  0.00    +2.600 S 
ATOM     18  O   LIG    1      -28.891  19.494  28.109  0.00  0.00    -1.030 OA
ATOM     19  O   LIG    1      -27.988  18.354  30.141  0.00  0.00    -1.030 OA
BRANCH  17  20
ATOM     20  C   LIG    1      -27.196  20.720  29.580  0.00  0.00    -0.610 A 
ATOM     21  C   LIG    1      -25.877  20.330  29.718  0.00  0.00    +0.110 A 
ATOM     22  C   LIG    1      -24.887  21.286  29.811  0.00  0.00    -0.030 A 
ATOM     23  C   LIG    1      -25.203  22.637  29.766  0.00  0.00    -0.040 A 
ATOM     24  C   LIG    1      -24.074  23.627  29.887  0.00  0.00    +0.080 C 
ATOM     25  C   LIG    1      -24.513  25.005  29.396  0.00  0.00    +0.020 C 
ATOM     26  C   LIG    1      -25.825  25.373  30.099  0.00  0.00    +0.010 C 
ATOM     27  C   LIG    1      -26.931  24.472  29.556  0.00  0.00    +0.080 C 
ATOM     28  C   LIG    1      -26.517  23.026  29.622  0.00  0.00    -0.110 A 
ATOM     29  C   LIG    1      -27.512  22.062  29.526  0.00  0.00    +0.110 A 
ENDBRANCH  17  20
ENDBRANCH  16  17
ENDBRANCH   5  16
TORSDOF 5
ENDMDL
MODEL 5
REMARK VINA RESULT:     -10.1      4.186      7.698
REMARK                            x       y       z     vdW  Elec       q    Type
REMARK                         _______ _______ _______ _____ _____    ______ ____
ROOT
ATOM      1  C   LIG    1      -30.994  21.285  28.788  0.00  0.00    +0.160 A 
ATOM      2  C   LIG    1      -32.171  20.549  28.790  0.00  0.00    -0.130 A 
ATOM      3  C   LIG    1      -33.382  21.179  29.006  0.00  0.00    +0.060 A 
ATOM      4  C   LIG    1      -33.425  22.543  29.222  0.00  0.00    -0.170 A 
ATOM      5  C   LIG    1      -32.250  23.286  29.222  0.00  0.00    +0.290 A 
ATOM      6  C   LIG    1      -31.032  22.655  29.011  0.00  0.00    -0.040 A 
ENDROOT
BRANCH   1   8
ATOM      7  C   LIG    1      -29.135  20.039  29.590  0.00  0.00    +0.490 C 
ATOM      8  N   LIG    1      -29.770  20.647  28.569  0.00  0.00    -0.630 N 
ATOM      9  H   LIG    1      -29.378  20.641  27.682  0.00  0.00    +0.420 HD
ATOM     10  O   LIG    1      -29.581  20.116  30.716  0.00  0.00    -0.490 OA
BRANCH   7  14
ATOM     11  N   LIG    1      -26.682  19.826  29.608  0.00  0.00    -0.820 N 
ATOM     12  H   LIG    1      -26.635  20.728  29.963  0.00  0.00    +0.420 HD
ATOM     13  H   LIG    1      -25.867  19.326  29.444  0.00  0.00    +0.410 HD
ATOM     14  C   LIG    1      -27.879  19.270  29.337  0.00  0.00    +0.520 C 
ATOM     15  O   LIG    1      -27.938  18.143  28.890  0.00  0.00    -0.530 OA
ENDBRANCH   7  14
ENDBRANCH   1   8
BRANCH   5  16
ATOM     16  N   LIG    1      -32.295  24.665  29.440  0.00  0.00    -1.090 NA
BRANCH  16  17
ATOM     17  S   LIG    1      -33.672  25.364  30.036  0.00  0.00    +2.600 S 
ATOM     18  O   LIG    1      -34.762  24.685  29.428  0.00  0.00    -1.030 OA
ATOM     19  O   LIG    1      -33.482  26.769  29.942  0.00  0.00    -1.030 OA
BRANCH  17  20
ATOM     20  C   LIG    1      -33.748  24.986  31.756  0.00  0.00    -0.610 A 
ATOM     21  C   LIG    1      -34.453  23.880  32.192  0.00  0.00    +0.110 A 
ATOM     22  C   LIG    1      -34.510  23.593  33.540  0.00  0.00    -0.030 A 
ATOM     23  C   LIG    1      -33.864  24.405  34.464  0.00  0.00    -0.040 A 
ATOM     24  C   LIG    1      -33.979  24.042  35.921  0.00  0.00    +0.080 C 
ATOM     25  C   LIG    1      -32.897  24.745  36.737  0.00  0.00    +0.020 C 
ATOM     26  C   LIG    1      -32.931  26.240  36.399  0.00  0.00    +0.010 C 
ATOM     27  C   LIG    1      -32.425  26.422  34.970  0.00  0.00    +0.080 C 
ATOM     28  C   LIG    1      -33.156  25.504  34.028  0.00  0.00    -0.110 A 
ATOM     29  C   LIG    1      -33.098  25.789  32.670  0.00  0.00    +0.110 A 
ENDBRANCH  17  20
ENDBRANCH  16  17
ENDBRANCH   5  16
TORSDOF 5
ENDMDL
MODEL 6
REMARK VINA RESULT:     -10.0      3.780      6.707
REMARK                            x       y       z     vdW  Elec       q    Type
REMARK                         _______ _______ _______ _____ _____    ______ ____
ROOT
ATOM      1  C   LIG    1      -27.607  21.757  29.935  0.00  0.00    +0.160 A 
ATOM      2  C   LIG    1      -26.953  20.644  29.422  0.00  0.00    -0.130 A 
ATOM      3  C   LIG    1      -27.656  19.481  29.170  0.00  0.00    +0.060 A 
ATOM      4  C   LIG    1      -29.012  19.421  29.429  0.00  0.00    -0.170 A 
ATOM      5  C   LIG    1      -29.673  20.531  29.944  0.00  0.00    +0.290 A 
ATOM      6  C   LIG    1      -28.968  21.698  30.203  0.00  0.00    -0.040 A 
ENDROOT
BRANCH   1   8
ATOM      7  C   LIG    1      -27.269  24.086  29.602  0.00  0.00    +0.490 C 
ATOM      8  N   LIG    1      -26.895  22.932  30.188  0.00  0.00    -0.630 N 
ATOM      9  H   LIG    1      -26.133  22.918  30.787  0.00  0.00    +0.420 HD
ATOM     10  O   LIG    1      -28.170  24.090  28.789  0.00  0.00    -0.490 OA
BRANCH   7  14
ATOM     11  N   LIG    1      -26.529  26.371  29.060  0.00  0.00    -0.820 N 
ATOM     12  H   LIG    1      -26.945  26.268  28.189  0.00  0.00    +0.420 HD
ATOM     13  H   LIG    1      -26.078  27.199  29.287  0.00  0.00    +0.410 HD
ATOM     14  C   LIG    1      -26.574  25.361  29.951  0.00  0.00    +0.520 C 
ATOM     15  O   LIG    1      -26.051  25.488  31.039  0.00  0.00    -0.530 OA
ENDBRANCH   7  14
ENDBRANCH   1   8
BRANCH   5  16
ATOM     16  N   LIG    1      -31.044  20.469  30.206  0.00  0.00    -1.090 NA
BRANCH  16  17
ATOM     17  S   LIG    1      -32.126  21.044  29.092  0.00  0.00    +2.600 S 
ATOM     18  O   LIG    1      -33.324  20.301  29.278  0.00  0.00    -1.030 OA
ATOM     19  O   LIG    1      -31.434  21.104  27.853  0.00  0.00    -1.030 OA
BRANCH  17  20
ATOM     20  C   LIG    1      -32.498  22.708  29.537  0.00  0.00    -0.610 A 
ATOM     21  C   LIG    1      -33.576  22.981  30.358  0.00  0.00    +0.110 A 
ATOM     22  C   LIG    1      -33.862  24.287  30.699  0.00  0.00    -0.030 A 
ATOM     23  C   LIG    1      -33.077  25.330  30.225  0.00  0.00    -0.040 A 
ATOM     24  C   LIG    1      -33.454  26.732  30.624  0.00  0.00    +0.080 C 
ATOM     25  C   LIG    1      -32.286  27.689  30.397  0.00  0.00    +0.020 C 
ATOM     26  C   LIG    1      -31.777  27.498  28.963  0.00  0.00    +0.010 C 
ATOM     27  C   LIG    1      -31.098  26.134  28.870  0.00  0.00    +0.080 C 
ATOM     28  C   LIG    1      -31.998  25.056  29.412  0.00  0.00    -0.110 A 
ATOM     29  C   LIG    1      -31.711  23.740  29.073  0.00  0.00    +0.110 A 
ENDBRANCH  17  20
ENDBRANCH  16  17
ENDBRANCH   5  16
TORSDOF 5
ENDMDL
MODEL 7
REMARK VINA RESULT:     -10.0      5.656      6.958
REMARK                            x       y       z     vdW  Elec       q    Type
REMARK                         _______ _______ _______ _____ _____    ______ ____
ROOT
ATOM      1  C   LIG    1      -33.937  22.476  28.612  0.00  0.00    +0.160 A 
ATOM      2  C   LIG    1      -33.279  21.447  29.273  0.00  0.00    -0.130 A 
ATOM      3  C   LIG    1      -33.082  21.515  30.639  0.00  0.00    +0.060 A 
ATOM      4  C   LIG    1      -33.540  22.606  31.352  0.00  0.00    -0.170 A 
ATOM      5  C   LIG    1      -34.200  23.640  30.697  0.00  0.00    +0.290 A 
ATOM      6  C   LIG    1      -34.393  23.577  29.324  0.00  0.00    -0.040 A 
ENDROOT
BRANCH   1   8
ATOM      7  C   LIG    1      -33.522  23.288  26.417  0.00  0.00    +0.490 C 
ATOM      8  N   LIG    1      -34.136  22.406  27.231  0.00  0.00    -0.630 N 
ATOM      9  H   LIG    1      -34.713  21.723  26.857  0.00  0.00    +0.420 HD
ATOM     10  O   LIG    1      -32.867  24.194  26.887  0.00  0.00    -0.490 OA
BRANCH   7  14
ATOM     11  N   LIG    1      -34.702  23.705  24.296  0.00  0.00    -0.820 N 
ATOM     12  H   LIG    1      -35.377  24.187  24.799  0.00  0.00    +0.420 HD
ATOM     13  H   LIG    1      -34.785  23.616  23.333  0.00  0.00    +0.410 HD
ATOM     14  C   LIG    1      -33.652  23.152  24.935  0.00  0.00    +0.520 C 
ATOM     15  O   LIG    1      -32.810  22.544  24.306  0.00  0.00    -0.530 OA
ENDBRANCH   7  14
ENDBRANCH   1   8
BRANCH   5  16
ATOM     16  N   LIG    1      -34.661  24.743  31.419  0.00  0.00    -1.090 NA
BRANCH  16  17
ATOM     17  S   LIG    1      -33.844  26.181  31.345  0.00  0.00    +2.600 S 
ATOM     18  O   LIG    1      -34.832  27.203  31.341  0.00  0.00    -1.030 OA
ATOM     19  O   LIG    1      -32.871  26.038  30.321  0.00  0.00    -1.030 OA
BRANCH  17  20
ATOM     20  C   LIG    1      -32.955  26.354  32.857  0.00  0.00    -0.610 A 
ATOM     21  C   LIG    1      -31.959  27.305  32.970  0.00  0.00    +0.110 A 
ATOM     22  C   LIG    1      -31.265  27.431  34.156  0.00  0.00    -0.030 A 
ATOM     23  C   LIG    1      -31.559  26.612  35.238  0.00  0.00    -0.040 A 
ATOM     24  C   LIG    1      -30.754  26.794  36.498  0.00  0.00    +0.080 C 
ATOM     25  C   LIG    1      -31.463  26.150  37.686  0.00  0.00    +0.020 C 
ATOM     26  C   LIG    1      -31.829  24.710  37.310  0.00  0.00    +0.010 C 
ATOM     27  C   LIG    1      -32.937  24.753  36.260  0.00  0.00    +0.080 C 
ATOM     28  C   LIG    1      -32.558  25.669  35.126  0.00  0.00    -0.110 A 
ATOM     29  C   LIG    1      -33.256  25.545  33.933  0.00  0.00    +0.110 A 
ENDBRANCH  17  20
ENDBRANCH  16  17
ENDBRANCH   5  16
TORSDOF 5
ENDMDL
MODEL 8
REMARK VINA RESULT:     -10.0      2.652      5.206
REMARK                            x       y       z     vdW  Elec       q    Type
REMARK                         _______ _______ _______ _____ _____    ______ ____
ROOT
ATOM      1  C   LIG    1      -30.615  21.230  29.981  0.00  0.00    +0.160 A 
ATOM      2  C   LIG    1      -31.799  20.717  30.494  0.00  0.00    -0.130 A 
ATOM      3  C   LIG    1      -33.005  21.317  30.185  0.00  0.00    +0.060 A 
ATOM      4  C   LIG    1      -33.036  22.430  29.366  0.00  0.00    -0.170 A 
ATOM      5  C   LIG    1      -31.854  22.949  28.850  0.00  0.00    +0.290 A 
ATOM      6  C   LIG    1      -30.641  22.352  29.164  0.00  0.00    -0.040 A 
ENDROOT
BRANCH   1   8
ATOM      7  C   LIG    1      -28.685  20.003  29.331  0.00  0.00    +0.490 C 
ATOM      8  N   LIG    1      -29.396  20.623  30.294  0.00  0.00    -0.630 N 
ATOM      9  H   LIG    1      -29.060  20.647  31.203  0.00  0.00    +0.420 HD
ATOM     10  O   LIG    1      -29.141  19.898  28.212  0.00  0.00    -0.490 OA
BRANCH   7  14
ATOM     11  N   LIG    1      -27.200  18.136  29.943  0.00  0.00    -0.820 N 
ATOM     12  H   LIG    1      -27.981  17.560  29.962  0.00  0.00    +0.420 HD
ATOM     13  H   LIG    1      -26.324  17.773  30.144  0.00  0.00    +0.410 HD
ATOM     14  C   LIG    1      -27.335  19.443  29.642  0.00  0.00    +0.520 C 
ATOM     15  O   LIG    1      -26.360  20.165  29.621  0.00  0.00    -0.530 OA
ENDBRANCH   7  14
ENDBRANCH   1   8
BRANCH   5  16
ATOM     16  N   LIG    1      -31.887  24.073  28.023  0.00  0.00    -1.090 NA
BRANCH  16  17
ATOM     17  S   LIG    1      -31.562  25.572  28.649  0.00  0.00    +2.600 S 
ATOM     18  O   LIG    1      -32.065  25.568  29.978  0.00  0.00    -1.030 OA
ATOM     19  O   LIG    1      -31.970  26.514  27.667  0.00  0.00    -1.030 OA
BRANCH  17  20
ATOM     20  C   LIG    1      -29.811  25.714  28.779  0.00  0.00    -0.610 A 
ATOM     21  C   LIG    1      -29.186  26.906  28.463  0.00  0.00    +0.110 A 
ATOM     22  C   LIG    1      -27.814  27.007  28.564  0.00  0.00    -0.030 A 
ATOM     23  C   LIG    1      -27.054  25.922  28.982  0.00  0.00    -0.040 A 
ATOM     24  C   LIG    1      -25.560  26.098  29.056  0.00  0.00    +0.080 C 
ATOM     25  C   LIG    1      -24.933  25.004  29.917  0.00  0.00    +0.020 C 
ATOM     26  C   LIG    1      -25.438  23.646  29.418  0.00  0.00    +0.010 C 
ATOM     27  C   LIG    1      -26.919  23.524  29.772  0.00  0.00    +0.080 C 
ATOM     28  C   LIG    1      -27.678  24.737  29.303  0.00  0.00    -0.110 A 
ATOM     29  C   LIG    1      -29.059  24.638  29.203  0.00  0.00    +0.110 A 
ENDBRANCH  17  20
ENDBRANCH  16  17
ENDBRANCH   5  16
TORSDOF 5
ENDMDL
MODEL 9
REMARK VINA RESULT:      -9.8      3.478      7.849
REMARK                            x       y       z     vdW  Elec       q    Type
REMARK                         _______ _______ _______ _____ _____    ______ ____
ROOT
ATOM      1  C   LIG    1      -28.392  22.744  29.901  0.00  0.00    +0.160 A 
ATOM      2  C   LIG    1      -28.133  21.433  30.279  0.00  0.00    -0.130 A 
ATOM      3  C   LIG    1      -29.051  20.438  30.003  0.00  0.00    +0.060 A 
ATOM      4  C   LIG    1      -30.231  20.744  29.352  0.00  0.00    -0.170 A 
ATOM      5  C   LIG    1      -30.497  22.054  28.971  0.00  0.00    +0.290 A 
ATOM      6  C   LIG    1      -29.580  23.056  29.252  0.00  0.00    -0.040 A 
ENDROOT
BRANCH   1   8
ATOM      7  C   LIG    1      -26.294  23.791  29.511  0.00  0.00    +0.490 C 
ATOM      8  N   LIG    1      -27.463  23.750  30.179  0.00  0.00    -0.630 N 
ATOM      9  H   LIG    1      -27.660  24.419  30.853  0.00  0.00    +0.420 HD
ATOM     10  O   LIG    1      -26.009  22.907  28.729  0.00  0.00    -0.490 OA
BRANCH   7  14
ATOM     11  N   LIG    1      -25.260  25.920  28.832  0.00  0.00    -0.820 N 
ATOM     12  H   LIG    1      -25.811  25.900  28.034  0.00  0.00    +0.420 HD
ATOM     13  H   LIG    1      -24.643  26.655  28.978  0.00  0.00    +0.410 HD
ATOM     14  C   LIG    1      -25.345  24.923  29.735  0.00  0.00    +0.520 C 
ATOM     15  O   LIG    1      -24.652  24.945  30.731  0.00  0.00    -0.530 OA
ENDBRANCH   7  14
ENDBRANCH   1   8
BRANCH   5  16
ATOM     16  N   LIG    1      -31.690  22.362  28.313  0.00  0.00    -1.090 NA
BRANCH  16  17
ATOM     17  S   LIG    1      -33.070  21.515  28.660  0.00  0.00    +2.600 S 
ATOM     18  O   LIG    1      -32.715  20.139  28.625  0.00  0.00    -1.030 OA
ATOM     19  O   LIG    1      -34.097  22.073  27.854  0.00  0.00    -1.030 OA
BRANCH  17  20
ATOM     20  C   LIG    1      -33.497  21.875  30.332  0.00  0.00    -0.610 A 
ATOM     21  C   LIG    1      -33.466  20.876  31.286  0.00  0.00    +0.110 A 
ATOM     22  C   LIG    1      -33.805  21.166  32.592  0.00  0.00    -0.030 A 
ATOM     23  C   LIG    1      -34.176  22.453  32.956  0.00  0.00    -0.040 A 
ATOM     24  C   LIG    1      -34.547  22.697  34.396  0.00  0.00    +0.080 C 
ATOM     25  C   LIG    1      -34.505  24.189  34.716  0.00  0.00    +0.020 C 
ATOM     26  C   LIG    1      -35.331  24.934  33.661  0.00  0.00    +0.010 C 
ATOM     27  C   LIG    1      -34.582  24.870  32.331  0.00  0.00    +0.080 C 
ATOM     28  C   LIG    1      -34.200  23.450  32.006  0.00  0.00    -0.110 A 
ATOM     29  C   LIG    1      -33.856  23.157  30.693  0.00  0.00    +0.110 A 
ENDBRANCH  17  20
ENDBRANCH  16  17
ENDBRANCH   5  16
TORSDOF 5
ENDMDL
####
 PLpro1_rec.pdbqt&&&&ZINC000737298485.pdbqt
MODEL 1
REMARK VINA RESULT:     -12.3      0.000      0.000
REMARK                            x       y       z     vdW  Elec       q    Type
REMARK                         _______ _______ _______ _____ _____    ______ ____
ROOT
ATOM      1  S   LIG    1      -29.670  20.430  29.626  0.00  0.00    +2.640 S 
ATOM      2  O   LIG    1      -29.948  20.020  30.958  0.00  0.00    -1.020 OA
ATOM      3  O   LIG    1      -29.591  19.525  28.534  0.00  0.00    -1.020 OA
ENDROOT
BRANCH   1  10
ATOM      4  C   LIG    1      -26.978  19.076  29.395  0.00  0.00    +0.100 C 
ATOM      5  C   LIG    1      -26.944  20.572  29.569  0.00  0.00    +0.050 A 
ATOM      6  C   LIG    1      -25.730  21.233  29.609  0.00  0.00    -0.020 A 
ATOM      7  C   LIG    1      -25.693  22.605  29.768  0.00  0.00    +0.090 A 
ATOM      8  C   LIG    1      -26.881  23.322  29.886  0.00  0.00    -0.060 A 
ATOM      9  C   LIG    1      -28.101  22.651  29.843  0.00  0.00    +0.170 A 
ATOM     10  C   LIG    1      -28.128  21.281  29.680  0.00  0.00    -0.630 A 
BRANCH   8  11
ATOM     11  C   LIG    1      -26.847  24.797  30.055  0.00  0.00    +0.230 A 
ATOM     12  N   LIG    1      -27.610  25.677  29.438  0.00  0.00    -0.300 NA
ATOM     13  N   LIG    1      -27.275  26.850  29.856  0.00  0.00    -0.230 N 
ATOM     14  H   LIG    1      -27.675  27.684  29.565  0.00  0.00    +0.470 HD
ATOM     15  N   LIG    1      -26.325  26.739  30.717  0.00  0.00    -0.050 NA
ATOM     16  N   LIG    1      -26.040  25.491  30.869  0.00  0.00    -0.260 NA
ENDBRANCH   8  11
ENDBRANCH   1  10
BRANCH   1  17
ATOM     17  N   LIG    1      -30.830  21.544  29.227  0.00  0.00    -1.120 NA
ATOM     18  C   LIG    1      -31.959  21.147  28.609  0.00  0.00    +0.530 C 
ATOM     19  O   LIG    1      -32.127  19.975  28.344  0.00  0.00    -0.620 OA
BRANCH  18  20
ATOM     20  C   LIG    1      -33.015  22.159  28.246  0.00  0.00    +0.140 C 
BRANCH  20  21
ATOM     21  C   LIG    1      -33.490  22.861  29.492  0.00  0.00    -0.130 A 
ATOM     22  C   LIG    1      -33.804  24.161  29.605  0.00  0.00    +0.210 A 
ATOM     23  N   LIG    1      -34.196  24.436  30.887  0.00  0.00    -0.600 N 
ATOM     24  H   LIG    1      -34.471  25.307  31.211  0.00  0.00    +0.410 HD
ATOM     25  C   LIG    1      -34.143  23.290  31.649  0.00  0.00    +0.090 A 
ATOM     26  C   LIG    1      -34.425  23.012  32.982  0.00  0.00    -0.030 A 
ATOM     27  C   LIG    1      -34.269  21.730  33.462  0.00  0.00    +0.010 A 
ATOM     28  C   LIG    1      -33.830  20.711  32.628  0.00  0.00    -0.040 A 
ATOM     29  C   LIG    1      -33.546  20.962  31.316  0.00  0.00    +0.060 A 
ATOM     30  C   LIG    1      -33.704  22.252  30.807  0.00  0.00    -0.090 A 
ENDBRANCH  20  21
ENDBRANCH  18  20
ENDBRANCH   1  17
TORSDOF 5
ENDMDL
MODEL 2
REMARK VINA RESULT:     -11.4      3.212      4.504
REMARK                            x       y       z     vdW  Elec       q    Type
REMARK                         _______ _______ _______ _____ _____    ______ ____
ROOT
ATOM      1  S   LIG    1      -29.997  25.732  28.835  0.00  0.00    +2.640 S 
ATOM      2  O   LIG    1      -29.806  26.256  27.528  0.00  0.00    -1.020 OA
ATOM      3  O   LIG    1      -30.158  26.551  29.984  0.00  0.00    -1.020 OA
ENDROOT
BRANCH   1  10
ATOM      4  C   LIG    1      -27.154  26.720  29.116  0.00  0.00    +0.100 C 
ATOM      5  C   LIG    1      -27.348  25.233  29.268  0.00  0.00    +0.050 A 
ATOM      6  C   LIG    1      -26.258  24.420  29.522  0.00  0.00    -0.020 A 
ATOM      7  C   LIG    1      -26.430  23.057  29.661  0.00  0.00    +0.090 A 
ATOM      8  C   LIG    1      -27.702  22.502  29.547  0.00  0.00    -0.060 A 
ATOM      9  C   LIG    1      -28.796  23.326  29.291  0.00  0.00    +0.170 A 
ATOM     10  C   LIG    1      -28.615  24.688  29.158  0.00  0.00    -0.630 A 
BRANCH   8  11
ATOM     11  C   LIG    1      -27.893  21.037  29.697  0.00  0.00    +0.230 A 
ATOM     12  N   LIG    1      -27.114  20.089  29.215  0.00  0.00    -0.300 NA
ATOM     13  N   LIG    1      -27.617  18.953  29.559  0.00  0.00    -0.230 N 
ATOM     14  H   LIG    1      -27.246  18.085  29.337  0.00  0.00    +0.470 HD
ATOM     15  N   LIG    1      -28.689  19.152  30.243  0.00  0.00    -0.050 NA
ATOM     16  N   LIG    1      -28.886  20.422  30.353  0.00  0.00    -0.260 NA
ENDBRANCH   8  11
ENDBRANCH   1  10
BRANCH   1  17
ATOM     17  N   LIG    1      -31.337  24.762  28.760  0.00  0.00    -1.120 NA
ATOM     18  C   LIG    1      -32.107  24.762  27.654  0.00  0.00    +0.530 C 
ATOM     19  O   LIG    1      -31.818  25.473  26.714  0.00  0.00    -0.620 OA
BRANCH  18  20
ATOM     20  C   LIG    1      -33.327  23.880  27.585  0.00  0.00    +0.140 C 
BRANCH  20  21
ATOM     21  C   LIG    1      -33.120  22.666  28.453  0.00  0.00    -0.130 A 
ATOM     22  C   LIG    1      -32.590  21.493  28.071  0.00  0.00    +0.210 A 
ATOM     23  N   LIG    1      -32.561  20.627  29.131  0.00  0.00    -0.600 N 
ATOM     24  H   LIG    1      -32.223  19.719  29.099  0.00  0.00    +0.410 HD
ATOM     25  C   LIG    1      -33.084  21.239  30.248  0.00  0.00    +0.090 A 
ATOM     26  C   LIG    1      -33.287  20.823  31.560  0.00  0.00    -0.030 A 
ATOM     27  C   LIG    1      -33.848  21.690  32.473  0.00  0.00    +0.010 A 
ATOM     28  C   LIG    1      -34.213  22.975  32.098  0.00  0.00    -0.040 A 
ATOM     29  C   LIG    1      -34.023  23.403  30.814  0.00  0.00    +0.060 A 
ATOM     30  C   LIG    1      -33.451  22.544  29.875  0.00  0.00    -0.090 A 
ENDBRANCH  20  21
ENDBRANCH  18  20
ENDBRANCH   1  17
TORSDOF 5
ENDMDL
MODEL 3
REMARK VINA RESULT:     -11.2      1.517      2.280
REMARK                            x       y       z     vdW  Elec       q    Type
REMARK                         _______ _______ _______ _____ _____    ______ ____
ROOT
ATOM      1  S   LIG    1      -30.127  20.593  29.809  0.00  0.00    +2.640 S 
ATOM      2  O   LIG    1      -30.281  20.095  31.131  0.00  0.00    -1.020 OA
ATOM      3  O   LIG    1      -30.318  19.793  28.651  0.00  0.00    -1.020 OA
ENDROOT
BRANCH   1  10
ATOM      4  C   LIG    1      -27.657  18.885  29.466  0.00  0.00    +0.100 C 
ATOM      5  C   LIG    1      -27.418  20.371  29.553  0.00  0.00    +0.050 A 
ATOM      6  C   LIG    1      -26.130  20.867  29.471  0.00  0.00    -0.020 A 
ATOM      7  C   LIG    1      -25.905  22.227  29.551  0.00  0.00    +0.090 A 
ATOM      8  C   LIG    1      -26.979  23.100  29.712  0.00  0.00    -0.060 A 
ATOM      9  C   LIG    1      -28.275  22.595  29.792  0.00  0.00    +0.170 A 
ATOM     10  C   LIG    1      -28.489  21.234  29.707  0.00  0.00    -0.630 A 
BRANCH   8  11
ATOM     11  C   LIG    1      -26.743  24.563  29.797  0.00  0.00    +0.230 A 
ATOM     12  N   LIG    1      -26.948  25.450  28.842  0.00  0.00    -0.300 NA
ATOM     13  N   LIG    1      -26.624  26.609  29.305  0.00  0.00    -0.230 N 
ATOM     14  H   LIG    1      -26.676  27.443  28.814  0.00  0.00    +0.470 HD
ATOM     15  N   LIG    1      -26.222  26.484  30.521  0.00  0.00    -0.050 NA
ATOM     16  N   LIG    1      -26.287  25.241  30.859  0.00  0.00    -0.260 NA
ENDBRANCH   8  11
ENDBRANCH   1  10
BRANCH   1  17
ATOM     17  N   LIG    1      -31.165  21.876  29.668  0.00  0.00    -1.120 NA
ATOM     18  C   LIG    1      -32.490  21.661  29.555  0.00  0.00    +0.530 C 
ATOM     19  O   LIG    1      -32.923  20.527  29.557  0.00  0.00    -0.620 OA
BRANCH  18  20
ATOM     20  C   LIG    1      -33.435  22.827  29.427  0.00  0.00    +0.140 C 
BRANCH  20  21
ATOM     21  C   LIG    1      -33.713  23.403  30.791  0.00  0.00    -0.130 A 
ATOM     22  C   LIG    1      -34.187  22.738  31.856  0.00  0.00    +0.210 A 
ATOM     23  N   LIG    1      -34.310  23.590  32.921  0.00  0.00    -0.600 N 
ATOM     24  H   LIG    1      -34.633  23.339  33.800  0.00  0.00    +0.410 HD
ATOM     25  C   LIG    1      -33.907  24.854  32.557  0.00  0.00    +0.090 A 
ATOM     26  C   LIG    1      -33.830  26.067  33.234  0.00  0.00    -0.030 A 
ATOM     27  C   LIG    1      -33.372  27.189  32.579  0.00  0.00    +0.010 A 
ATOM     28  C   LIG    1      -32.987  27.123  31.247  0.00  0.00    -0.040 A 
ATOM     29  C   LIG    1      -33.055  25.943  30.563  0.00  0.00    +0.060 A 
ATOM     30  C   LIG    1      -33.509  24.792  31.209  0.00  0.00    -0.090 A 
ENDBRANCH  20  21
ENDBRANCH  18  20
ENDBRANCH   1  17
TORSDOF 5
ENDMDL
MODEL 4
REMARK VINA RESULT:     -11.1      3.056      5.407
REMARK                            x       y       z     vdW  Elec       q    Type
REMARK                         _______ _______ _______ _____ _____    ______ ____
ROOT
ATOM      1  S   LIG    1      -27.147  23.848  29.560  0.00  0.00    +2.640 S 
ATOM      2  O   LIG    1      -26.130  23.873  28.567  0.00  0.00    -1.020 OA
ATOM      3  O   LIG    1      -26.902  24.131  30.930  0.00  0.00    -1.020 OA
ENDROOT
BRANCH   1  10
ATOM      4  C   LIG    1      -25.545  21.287  29.646  0.00  0.00    +0.100 C 
ATOM      5  C   LIG    1      -27.040  21.120  29.545  0.00  0.00    +0.050 A 
ATOM      6  C   LIG    1      -27.590  19.852  29.502  0.00  0.00    -0.020 A 
ATOM      7  C   LIG    1      -28.959  19.694  29.409  0.00  0.00    +0.090 A 
ATOM      8  C   LIG    1      -29.785  20.814  29.361  0.00  0.00    -0.060 A 
ATOM      9  C   LIG    1      -29.226  22.089  29.406  0.00  0.00    +0.170 A 
ATOM     10  C   LIG    1      -27.857  22.236  29.503  0.00  0.00    -0.630 A 
BRANCH   8  11
ATOM     11  C   LIG    1      -31.258  20.650  29.263  0.00  0.00    +0.230 A 
ATOM     12  N   LIG    1      -32.140  20.873  30.217  0.00  0.00    -0.300 NA
ATOM     13  N   LIG    1      -33.309  20.616  29.740  0.00  0.00    -0.230 N 
ATOM     14  H   LIG    1      -34.143  20.694  30.228  0.00  0.00    +0.470 HD
ATOM     15  N   LIG    1      -33.196  20.238  28.515  0.00  0.00    -0.050 NA
ATOM     16  N   LIG    1      -31.949  20.253  28.186  0.00  0.00    -0.260 NA
ENDBRANCH   8  11
ENDBRANCH   1  10
BRANCH   1  17
ATOM     17  N   LIG    1      -28.312  24.915  29.063  0.00  0.00    -1.120 NA
ATOM     18  C   LIG    1      -28.167  26.232  29.306  0.00  0.00    +0.530 C 
ATOM     19  O   LIG    1      -27.182  26.637  29.889  0.00  0.00    -0.620 OA
BRANCH  18  20
ATOM     20  C   LIG    1      -29.227  27.204  28.855  0.00  0.00    +0.140 C 
BRANCH  20  21
ATOM     21  C   LIG    1      -30.536  26.864  29.519  0.00  0.00    -0.130 A 
ATOM     22  C   LIG    1      -31.067  27.472  30.592  0.00  0.00    +0.210 A 
ATOM     23  N   LIG    1      -32.266  26.893  30.910  0.00  0.00    -0.600 N 
ATOM     24  H   LIG    1      -32.836  27.160  31.647  0.00  0.00    +0.410 HD
ATOM     25  C   LIG    1      -32.542  25.874  30.027  0.00  0.00    +0.090 A 
ATOM     26  C   LIG    1      -33.600  24.980  29.896  0.00  0.00    -0.030 A 
ATOM     27  C   LIG    1      -33.587  24.049  28.880  0.00  0.00    +0.010 A 
ATOM     28  C   LIG    1      -32.528  23.991  27.986  0.00  0.00    -0.040 A 
ATOM     29  C   LIG    1      -31.478  24.859  28.096  0.00  0.00    +0.060 A 
ATOM     30  C   LIG    1      -31.474  25.815  29.113  0.00  0.00    -0.090 A 
ENDBRANCH  20  21
ENDBRANCH  18  20
ENDBRANCH   1  17
TORSDOF 5
ENDMDL
MODEL 5
REMARK VINA RESULT:     -10.9      3.573      4.968
REMARK                            x       y       z     vdW  Elec       q    Type
REMARK                         _______ _______ _______ _____ _____    ______ ____
ROOT
ATOM      1  S   LIG    1      -29.257  26.138  28.898  0.00  0.00    +2.640 S 
ATOM      2  O   LIG    1      -29.172  26.476  27.520  0.00  0.00    -1.020 OA
ATOM      3  O   LIG    1      -29.095  27.086  29.943  0.00  0.00    -1.020 OA
ENDROOT
BRANCH   1  10
ATOM      4  C   LIG    1      -26.282  26.647  29.059  0.00  0.00    +0.100 C 
ATOM      5  C   LIG    1      -26.710  25.212  29.230  0.00  0.00    +0.050 A 
ATOM      6  C   LIG    1      -25.759  24.231  29.448  0.00  0.00    -0.020 A 
ATOM      7  C   LIG    1      -26.146  22.915  29.605  0.00  0.00    +0.090 A 
ATOM      8  C   LIG    1      -27.495  22.576  29.545  0.00  0.00    -0.060 A 
ATOM      9  C   LIG    1      -28.449  23.568  29.327  0.00  0.00    +0.170 A 
ATOM     10  C   LIG    1      -28.053  24.881  29.175  0.00  0.00    -0.630 A 
BRANCH   8  11
ATOM     11  C   LIG    1      -27.917  21.162  29.715  0.00  0.00    +0.230 A 
ATOM     12  N   LIG    1      -27.433  20.115  29.077  0.00  0.00    -0.300 NA
ATOM     13  N   LIG    1      -28.058  19.071  29.503  0.00  0.00    -0.230 N 
ATOM     14  H   LIG    1      -27.902  18.163  29.201  0.00  0.00    +0.470 HD
ATOM     15  N   LIG    1      -28.922  19.424  30.390  0.00  0.00    -0.050 NA
ATOM     16  N   LIG    1      -28.859  20.702  30.550  0.00  0.00    -0.260 NA
ENDBRANCH   8  11
ENDBRANCH   1  10
BRANCH   1  17
ATOM     17  N   LIG    1      -30.745  25.446  29.119  0.00  0.00    -1.120 NA
ATOM     18  C   LIG    1      -31.857  26.108  28.742  0.00  0.00    +0.530 C 
ATOM     19  O   LIG    1      -31.768  27.209  28.241  0.00  0.00    -0.620 OA
BRANCH  18  20
ATOM     20  C   LIG    1      -33.212  25.480  28.943  0.00  0.00    +0.140 C 
BRANCH  20  21
ATOM     21  C   LIG    1      -33.289  24.190  28.168  0.00  0.00    -0.130 A 
ATOM     22  C   LIG    1      -33.764  24.035  26.922  0.00  0.00    +0.210 A 
ATOM     23  N   LIG    1      -33.674  22.721  26.549  0.00  0.00    -0.600 N 
ATOM     24  H   LIG    1      -33.955  22.365  25.692  0.00  0.00    +0.410 HD
ATOM     25  C   LIG    1      -33.124  21.981  27.571  0.00  0.00    +0.090 A 
ATOM     26  C   LIG    1      -32.818  20.632  27.720  0.00  0.00    -0.030 A 
ATOM     27  C   LIG    1      -32.260  20.183  28.897  0.00  0.00    +0.010 A 
ATOM     28  C   LIG    1      -32.000  21.062  29.938  0.00  0.00    -0.040 A 
ATOM     29  C   LIG    1      -32.294  22.391  29.814  0.00  0.00    +0.060 A 
ATOM     30  C   LIG    1      -32.854  22.869  28.628  0.00  0.00    -0.090 A 
ENDBRANCH  20  21
ENDBRANCH  18  20
ENDBRANCH   1  17
TORSDOF 5
ENDMDL
MODEL 6
REMARK VINA RESULT:     -10.6      3.857      6.037
REMARK                            x       y       z     vdW  Elec       q    Type
REMARK                         _______ _______ _______ _____ _____    ______ ____
ROOT
ATOM      1  S   LIG    1      -31.264  25.471  28.233  0.00  0.00    +2.640 S 
ATOM      2  O   LIG    1      -31.976  25.610  27.011  0.00  0.00    -1.020 OA
ATOM      3  O   LIG    1      -29.852  25.593  28.328  0.00  0.00    -1.020 OA
ENDROOT
BRANCH   1  10
ATOM      4  C   LIG    1      -34.012  24.691  29.219  0.00  0.00    +0.100 C 
ATOM      5  C   LIG    1      -32.959  23.615  29.298  0.00  0.00    +0.050 A 
ATOM      6  C   LIG    1      -33.286  22.367  29.796  0.00  0.00    -0.020 A 
ATOM      7  C   LIG    1      -32.324  21.378  29.871  0.00  0.00    +0.090 A 
ATOM      8  C   LIG    1      -31.025  21.639  29.443  0.00  0.00    -0.060 A 
ATOM      9  C   LIG    1      -30.701  22.898  28.942  0.00  0.00    +0.170 A 
ATOM     10  C   LIG    1      -31.670  23.878  28.867  0.00  0.00    -0.630 A 
BRANCH   8  11
ATOM     11  C   LIG    1      -29.988  20.579  29.520  0.00  0.00    +0.230 A 
ATOM     12  N   LIG    1      -29.374  20.003  28.505  0.00  0.00    -0.300 NA
ATOM     13  N   LIG    1      -28.548  19.138  28.984  0.00  0.00    -0.230 N 
ATOM     14  H   LIG    1      -27.965  18.568  28.458  0.00  0.00    +0.470 HD
ATOM     15  N   LIG    1      -28.619  19.148  30.269  0.00  0.00    -0.050 NA
ATOM     16  N   LIG    1      -29.490  20.026  30.634  0.00  0.00    -0.260 NA
ENDBRANCH   8  11
ENDBRANCH   1  10
BRANCH   1  17
ATOM     17  N   LIG    1      -31.900  26.590  29.276  0.00  0.00    -1.120 NA
ATOM     18  C   LIG    1      -31.115  27.166  30.207  0.00  0.00    +0.530 C 
ATOM     19  O   LIG    1      -29.942  26.864  30.282  0.00  0.00    -0.620 OA
BRANCH  18  20
ATOM     20  C   LIG    1      -31.693  28.183  31.156  0.00  0.00    +0.140 C 
BRANCH  20  21
ATOM     21  C   LIG    1      -31.629  27.652  32.565  0.00  0.00    -0.130 A 
ATOM     22  C   LIG    1      -30.799  28.065  33.536  0.00  0.00    +0.210 A 
ATOM     23  N   LIG    1      -31.031  27.352  34.681  0.00  0.00    -0.600 N 
ATOM     24  H   LIG    1      -30.554  27.471  35.517  0.00  0.00    +0.410 HD
ATOM     25  C   LIG    1      -32.041  26.441  34.469  0.00  0.00    +0.090 A 
ATOM     26  C   LIG    1      -32.657  25.489  35.275  0.00  0.00    -0.030 A 
ATOM     27  C   LIG    1      -33.667  24.707  34.759  0.00  0.00    +0.010 A 
ATOM     28  C   LIG    1      -34.077  24.857  33.442  0.00  0.00    -0.040 A 
ATOM     29  C   LIG    1      -33.485  25.785  32.633  0.00  0.00    +0.060 A 
ATOM     30  C   LIG    1      -32.465  26.593  33.136  0.00  0.00    -0.090 A 
ENDBRANCH  20  21
ENDBRANCH  18  20
ENDBRANCH   1  17
TORSDOF 5
ENDMDL
MODEL 7
REMARK VINA RESULT:     -10.6      3.898      5.986
REMARK                            x       y       z     vdW  Elec       q    Type
REMARK                         _______ _______ _______ _____ _____    ______ ____
ROOT
ATOM      1  S   LIG    1      -31.427  24.927  28.524  0.00  0.00    +2.640 S 
ATOM      2  O   LIG    1      -32.316  25.016  27.419  0.00  0.00    -1.020 OA
ATOM      3  O   LIG    1      -30.032  25.175  28.421  0.00  0.00    -1.020 OA
ENDROOT
BRANCH   1  10
ATOM      4  C   LIG    1      -33.905  23.907  29.920  0.00  0.00    +0.100 C 
ATOM      5  C   LIG    1      -32.772  22.921  29.795  0.00  0.00    +0.050 A 
ATOM      6  C   LIG    1      -32.913  21.642  30.302  0.00  0.00    -0.020 A 
ATOM      7  C   LIG    1      -31.878  20.734  30.191  0.00  0.00    +0.090 A 
ATOM      8  C   LIG    1      -30.692  21.109  29.566  0.00  0.00    -0.060 A 
ATOM      9  C   LIG    1      -30.555  22.398  29.055  0.00  0.00    +0.170 A 
ATOM     10  C   LIG    1      -31.597  23.296  29.168  0.00  0.00    -0.630 A 
BRANCH   8  11
ATOM     11  C   LIG    1      -29.576  20.137  29.442  0.00  0.00    +0.230 A 
ATOM     12  N   LIG    1      -28.984  19.756  28.327  0.00  0.00    -0.300 NA
ATOM     13  N   LIG    1      -28.067  18.905  28.639  0.00  0.00    -0.230 N 
ATOM     14  H   LIG    1      -27.477  18.461  28.010  0.00  0.00    +0.470 HD
ATOM     15  N   LIG    1      -28.061  18.734  29.914  0.00  0.00    -0.050 NA
ATOM     16  N   LIG    1      -28.971  19.481  30.441  0.00  0.00    -0.260 NA
ENDBRANCH   8  11
ENDBRANCH   1  10
BRANCH   1  17
ATOM     17  N   LIG    1      -32.003  25.970  29.673  0.00  0.00    -1.120 NA
ATOM     18  C   LIG    1      -32.074  27.290  29.410  0.00  0.00    +0.530 C 
ATOM     19  O   LIG    1      -31.716  27.714  28.331  0.00  0.00    -0.620 OA
BRANCH  18  20
ATOM     20  C   LIG    1      -32.598  28.240  30.456  0.00  0.00    +0.140 C 
BRANCH  20  21
ATOM     21  C   LIG    1      -31.957  27.932  31.784  0.00  0.00    -0.130 A 
ATOM     22  C   LIG    1      -30.811  28.449  32.256  0.00  0.00    +0.210 A 
ATOM     23  N   LIG    1      -30.544  27.935  33.496  0.00  0.00    -0.600 N 
ATOM     24  H   LIG    1      -29.771  28.159  34.036  0.00  0.00    +0.410 HD
ATOM     25  C   LIG    1      -31.535  27.053  33.861  0.00  0.00    +0.090 A 
ATOM     26  C   LIG    1      -31.752  26.269  34.989  0.00  0.00    -0.030 A 
ATOM     27  C   LIG    1      -32.870  25.466  35.060  0.00  0.00    +0.010 A 
ATOM     28  C   LIG    1      -33.783  25.429  34.015  0.00  0.00    -0.040 A 
ATOM     29  C   LIG    1      -33.589  26.190  32.898  0.00  0.00    +0.060 A 
ATOM     30  C   LIG    1      -32.467  27.016  32.807  0.00  0.00    -0.090 A 
ENDBRANCH  20  21
ENDBRANCH  18  20
ENDBRANCH   1  17
TORSDOF 5
ENDMDL
MODEL 8
REMARK VINA RESULT:     -10.4      3.323      7.515
REMARK                            x       y       z     vdW  Elec       q    Type
REMARK                         _______ _______ _______ _____ _____    ______ ____
ROOT
ATOM      1  S   LIG    1      -31.622  25.543  27.992  0.00  0.00    +2.640 S 
ATOM      2  O   LIG    1      -32.085  26.576  28.852  0.00  0.00    -1.020 OA
ATOM      3  O   LIG    1      -32.083  25.376  26.659  0.00  0.00    -1.020 OA
ENDROOT
BRANCH   1  10
ATOM      4  C   LIG    1      -34.216  24.896  29.400  0.00  0.00    +0.100 C 
ATOM      5  C   LIG    1      -33.162  23.819  29.444  0.00  0.00    +0.050 A 
ATOM      6  C   LIG    1      -33.421  22.629  30.099  0.00  0.00    -0.020 A 
ATOM      7  C   LIG    1      -32.458  21.639  30.143  0.00  0.00    +0.090 A 
ATOM      8  C   LIG    1      -31.227  21.842  29.525  0.00  0.00    -0.060 A 
ATOM      9  C   LIG    1      -30.972  23.043  28.866  0.00  0.00    +0.170 A 
ATOM     10  C   LIG    1      -31.942  24.023  28.825  0.00  0.00    -0.630 A 
BRANCH   8  11
ATOM     11  C   LIG    1      -30.188  20.781  29.568  0.00  0.00    +0.230 A 
ATOM     12  N   LIG    1      -29.577  20.236  28.535  0.00  0.00    -0.300 NA
ATOM     13  N   LIG    1      -28.749  19.357  28.985  0.00  0.00    -0.230 N 
ATOM     14  H   LIG    1      -28.167  18.804  28.441  0.00  0.00    +0.470 HD
ATOM     15  N   LIG    1      -28.816  19.329  30.270  0.00  0.00    -0.050 NA
ATOM     16  N   LIG    1      -29.687  20.195  30.663  0.00  0.00    -0.260 NA
ENDBRANCH   8  11
ENDBRANCH   1  10
BRANCH   1  17
ATOM     17  N   LIG    1      -29.977  25.714  27.899  0.00  0.00    -1.120 NA
ATOM     18  C   LIG    1      -29.281  26.127  28.977  0.00  0.00    +0.530 C 
ATOM     19  O   LIG    1      -29.859  26.373  30.015  0.00  0.00    -0.620 OA
BRANCH  18  20
ATOM     20  C   LIG    1      -27.785  26.282  28.893  0.00  0.00    +0.140 C 
BRANCH  20  21
ATOM     21  C   LIG    1      -27.122  24.974  29.240  0.00  0.00    -0.130 A 
ATOM     22  C   LIG    1      -27.736  23.797  29.438  0.00  0.00    +0.210 A 
ATOM     23  N   LIG    1      -26.810  22.832  29.734  0.00  0.00    -0.600 N 
ATOM     24  H   LIG    1      -27.014  21.903  29.917  0.00  0.00    +0.410 HD
ATOM     25  C   LIG    1      -25.547  23.380  29.731  0.00  0.00    +0.090 A 
ATOM     26  C   LIG    1      -24.278  22.860  29.963  0.00  0.00    -0.030 A 
ATOM     27  C   LIG    1      -23.177  23.685  29.885  0.00  0.00    +0.010 A 
ATOM     28  C   LIG    1      -23.320  25.031  29.580  0.00  0.00    -0.040 A 
ATOM     29  C   LIG    1      -24.557  25.562  29.349  0.00  0.00    +0.060 A 
ATOM     30  C   LIG    1      -25.686  24.744  29.416  0.00  0.00    -0.090 A 
ENDBRANCH  20  21
ENDBRANCH  18  20
ENDBRANCH   1  17
TORSDOF 5
ENDMDL
MODEL 9
REMARK VINA RESULT:      -9.7      2.509      6.448
REMARK                            x       y       z     vdW  Elec       q    Type
REMARK                         _______ _______ _______ _____ _____    ______ ____
ROOT
ATOM      1  S   LIG    1      -31.196  20.795  29.718  0.00  0.00    +2.640 S 
ATOM      2  O   LIG    1      -31.327  19.852  28.663  0.00  0.00    -1.020 OA
ATOM      3  O   LIG    1      -31.929  20.712  30.931  0.00  0.00    -1.020 OA
ENDROOT
BRANCH   1  10
ATOM      4  C   LIG    1      -33.711  21.417  28.162  0.00  0.00    +0.100 C 
ATOM      5  C   LIG    1      -32.741  22.560  28.321  0.00  0.00    +0.050 A 
ATOM      6  C   LIG    1      -33.036  23.795  27.772  0.00  0.00    -0.020 A 
ATOM      7  C   LIG    1      -32.151  24.845  27.915  0.00  0.00    +0.090 A 
ATOM      8  C   LIG    1      -30.961  24.660  28.614  0.00  0.00    -0.060 A 
ATOM      9  C   LIG    1      -30.669  23.414  29.166  0.00  0.00    +0.170 A 
ATOM     10  C   LIG    1      -31.562  22.372  29.021  0.00  0.00    -0.630 A 
BRANCH   8  11
ATOM     11  C   LIG    1      -30.006  25.786  28.772  0.00  0.00    +0.230 A 
ATOM     12  N   LIG    1      -30.035  26.938  28.131  0.00  0.00    -0.300 NA
ATOM     13  N   LIG    1      -29.040  27.644  28.546  0.00  0.00    -0.230 N 
ATOM     14  H   LIG    1      -28.821  28.538  28.240  0.00  0.00    +0.470 HD
ATOM     15  N   LIG    1      -28.383  26.977  29.428  0.00  0.00    -0.050 NA
ATOM     16  N   LIG    1      -28.951  25.832  29.597  0.00  0.00    -0.260 NA
ENDBRANCH   8  11
ENDBRANCH   1  10
BRANCH   1  17
ATOM     17  N   LIG    1      -29.594  20.807  30.139  0.00  0.00    -1.120 NA
ATOM     18  C   LIG    1      -28.666  20.363  29.268  0.00  0.00    +0.530 C 
ATOM     19  O   LIG    1      -29.004  19.955  28.176  0.00  0.00    -0.620 OA
BRANCH  18  20
ATOM     20  C   LIG    1      -27.208  20.372  29.651  0.00  0.00    +0.140 C 
BRANCH  20  21
ATOM     21  C   LIG    1      -26.705  21.792  29.680  0.00  0.00    -0.130 A 
ATOM     22  C   LIG    1      -27.456  22.904  29.719  0.00  0.00    +0.210 A 
ATOM     23  N   LIG    1      -26.650  24.011  29.737  0.00  0.00    -0.600 N 
ATOM     24  H   LIG    1      -26.963  24.928  29.764  0.00  0.00    +0.410 HD
ATOM     25  C   LIG    1      -25.328  23.627  29.710  0.00  0.00    +0.090 A 
ATOM     26  C   LIG    1      -24.127  24.329  29.711  0.00  0.00    -0.030 A 
ATOM     27  C   LIG    1      -22.933  23.641  29.678  0.00  0.00    +0.010 A 
ATOM     28  C   LIG    1      -22.915  22.255  29.642  0.00  0.00    -0.040 A 
ATOM     29  C   LIG    1      -24.083  21.546  29.639  0.00  0.00    +0.060 A 
ATOM     30  C   LIG    1      -25.304  22.221  29.679  0.00  0.00    -0.090 A 
ENDBRANCH  20  21
ENDBRANCH  18  20
ENDBRANCH   1  17
TORSDOF 5
ENDMDL
####
 PLpro1_rec.pdbqt&&&&ZINC001090879529.pdbqt
MODEL 1
REMARK VINA RESULT:     -12.3      0.000      0.000
REMARK                            x       y       z     vdW  Elec       q    Type
REMARK                         _______ _______ _______ _____ _____    ______ ____
ROOT
ATOM      1  C   LIG    1      -32.615  22.292  29.062  0.00  0.00    +0.050 C 
ATOM      2  C   LIG    1      -33.653  22.698  27.993  0.00  0.00    +0.320 C 
ATOM      3  N   LIG    1      -33.317  21.868  26.813  0.00  0.00    -0.610 N 
ATOM      4  C   LIG    1      -32.965  20.546  27.382  0.00  0.00    +0.320 C 
ATOM      5  C   LIG    1      -33.330  22.232  25.516  0.00  0.00    +0.530 C 
ATOM      6  O   LIG    1      -33.028  21.431  24.657  0.00  0.00    -0.500 OA
ATOM      7  C   LIG    1      -32.159  20.874  28.660  0.00  0.00    +0.180 C 
ENDROOT
BRANCH   1  11
ATOM      8  C   LIG    1      -34.414  22.230  32.937  0.00  0.00    +0.150 A 
ATOM      9  C   LIG    1      -33.819  21.086  32.430  0.00  0.00    -0.060 A 
ATOM     10  C   LIG    1      -33.238  21.107  31.177  0.00  0.00    +0.070 A 
ATOM     11  C   LIG    1      -33.250  22.271  30.428  0.00  0.00    -0.150 A 
ATOM     12  C   LIG    1      -33.844  23.413  30.932  0.00  0.00    +0.060 A 
ATOM     13  C   LIG    1      -34.431  23.394  32.182  0.00  0.00    -0.010 A 
BRANCH   8  15
ATOM     14  C   LIG    1      -34.996  20.960  34.861  0.00  0.00    +0.250 C 
ATOM     15  O   LIG    1      -34.987  22.211  34.170  0.00  0.00    -0.310 OA
ENDBRANCH   8  15
ENDBRANCH   1  11
BRANCH   5  16
ATOM     16  C   LIG    1      -33.718  23.625  25.134  0.00  0.00    +0.520 C 
ATOM     17  O   LIG    1      -33.004  24.558  25.438  0.00  0.00    -0.510 OA
ATOM     18  N   LIG    1      -34.860  23.844  24.453  0.00  0.00    -0.810 N 
ATOM     19  H   LIG    1      -35.111  24.747  24.205  0.00  0.00    +0.420 HD
ATOM     20  H   LIG    1      -35.430  23.098  24.209  0.00  0.00    +0.420 HD
ENDBRANCH   5  16
BRANCH   7  21
ATOM     21  N   LIG    1      -30.718  20.857  28.373  0.00  0.00    -0.500 N 
ATOM     22  H   LIG    1      -30.524  21.472  27.596  0.00  0.00    +0.430 HD
ATOM     23  H   LIG    1      -30.433  19.918  28.139  0.00  0.00    +0.430 HD
BRANCH  21  24
ATOM     24  C   LIG    1      -29.978  21.314  29.557  0.00  0.00    +0.320 C 
BRANCH  24  25
ATOM     25  C   LIG    1      -28.625  20.652  29.588  0.00  0.00    -0.160 A 
ATOM     26  C   LIG    1      -28.529  19.273  29.577  0.00  0.00    +0.030 A 
ATOM     27  C   LIG    1      -27.288  18.665  29.606  0.00  0.00    +0.030 A 
ATOM     28  C   LIG    1      -26.142  19.437  29.647  0.00  0.00    +0.050 A 
ATOM     29  C   LIG    1      -26.236  20.816  29.657  0.00  0.00    -0.080 A 
ATOM     30  C   LIG    1      -24.987  21.657  29.702  0.00  0.00    +0.100 C 
ATOM     31  C   LIG    1      -27.478  21.424  29.624  0.00  0.00    +0.030 A 
ENDBRANCH  24  25
ENDBRANCH  21  24
ENDBRANCH   7  21
TORSDOF 6
ENDMDL
MODEL 2
REMARK VINA RESULT:     -12.0      0.746      1.016
REMARK                            x       y       z     vdW  Elec       q    Type
REMARK                         _______ _______ _______ _____ _____    ______ ____
ROOT
ATOM      1  C   LIG    1      -32.617  22.283  29.097  0.00  0.00    +0.050 C 
ATOM      2  C   LIG    1      -33.642  22.674  28.010  0.00  0.00    +0.320 C 
ATOM      3  N   LIG    1      -33.293  21.826  26.846  0.00  0.00    -0.610 N 
ATOM      4  C   LIG    1      -32.949  20.513  27.439  0.00  0.00    +0.320 C 
ATOM      5  C   LIG    1      -33.289  22.172  25.544  0.00  0.00    +0.530 C 
ATOM      6  O   LIG    1      -32.977  21.357  24.700  0.00  0.00    -0.500 OA
ATOM      7  C   LIG    1      -32.158  20.858  28.722  0.00  0.00    +0.180 C 
ENDROOT
BRANCH   1  11
ATOM      8  C   LIG    1      -34.465  22.278  32.951  0.00  0.00    +0.150 A 
ATOM      9  C   LIG    1      -33.872  21.124  32.463  0.00  0.00    -0.060 A 
ATOM     10  C   LIG    1      -33.276  21.127  31.217  0.00  0.00    +0.070 A 
ATOM     11  C   LIG    1      -33.269  22.281  30.456  0.00  0.00    -0.150 A 
ATOM     12  C   LIG    1      -33.860  23.434  30.940  0.00  0.00    +0.060 A 
ATOM     13  C   LIG    1      -34.462  23.434  32.183  0.00  0.00    -0.010 A 
BRANCH   8  15
ATOM     14  C   LIG    1      -34.913  21.092  34.961  0.00  0.00    +0.250 C 
ATOM     15  O   LIG    1      -35.052  22.278  34.176  0.00  0.00    -0.310 OA
ENDBRANCH   8  15
ENDBRANCH   1  11
BRANCH   5  16
ATOM     16  C   LIG    1      -33.671  23.558  25.137  0.00  0.00    +0.520 C 
ATOM     17  O   LIG    1      -32.954  24.494  25.426  0.00  0.00    -0.510 OA
ATOM     18  N   LIG    1      -34.811  23.770  24.450  0.00  0.00    -0.810 N 
ATOM     19  H   LIG    1      -35.058  24.670  24.186  0.00  0.00    +0.420 HD
ATOM     20  H   LIG    1      -35.383  23.023  24.218  0.00  0.00    +0.420 HD
ENDBRANCH   5  16
BRANCH   7  21
ATOM     21  N   LIG    1      -30.714  20.836  28.453  0.00  0.00    -0.500 N 
ATOM     22  H   LIG    1      -30.395  21.773  28.252  0.00  0.00    +0.430 HD
ATOM     23  H   LIG    1      -30.529  20.240  27.660  0.00  0.00    +0.430 HD
BRANCH  21  24
ATOM     24  C   LIG    1      -30.004  20.320  29.631  0.00  0.00    +0.320 C 
BRANCH  24  25
ATOM     25  C   LIG    1      -28.592  20.846  29.636  0.00  0.00    -0.160 A 
ATOM     26  C   LIG    1      -27.527  19.967  29.570  0.00  0.00    +0.030 A 
ATOM     27  C   LIG    1      -26.232  20.449  29.575  0.00  0.00    +0.030 A 
ATOM     28  C   LIG    1      -26.001  21.810  29.645  0.00  0.00    +0.050 A 
ATOM     29  C   LIG    1      -27.065  22.690  29.710  0.00  0.00    -0.080 A 
ATOM     30  C   LIG    1      -26.814  24.173  29.787  0.00  0.00    +0.100 C 
ATOM     31  C   LIG    1      -28.362  22.207  29.702  0.00  0.00    +0.030 A 
ENDBRANCH  24  25
ENDBRANCH  21  24
ENDBRANCH   7  21
TORSDOF 6
ENDMDL
MODEL 3
REMARK VINA RESULT:      -9.9      1.310      2.077
REMARK                            x       y       z     vdW  Elec       q    Type
REMARK                         _______ _______ _______ _____ _____    ______ ____
ROOT
ATOM      1  C   LIG    1      -32.600  22.113  29.233  0.00  0.00    +0.050 C 
ATOM      2  C   LIG    1      -33.605  22.605  28.168  0.00  0.00    +0.320 C 
ATOM      3  N   LIG    1      -33.299  21.798  26.964  0.00  0.00    -0.610 N 
ATOM      4  C   LIG    1      -33.019  20.442  27.493  0.00  0.00    +0.320 C 
ATOM      5  C   LIG    1      -33.280  22.204  25.680  0.00  0.00    +0.530 C 
ATOM      6  O   LIG    1      -33.008  21.416  24.798  0.00  0.00    -0.500 OA
ATOM      7  C   LIG    1      -32.212  20.687  28.789  0.00  0.00    +0.180 C 
ENDROOT
BRANCH   1  11
ATOM      8  C   LIG    1      -34.444  22.016  33.086  0.00  0.00    +0.150 A 
ATOM      9  C   LIG    1      -34.445  23.188  32.345  0.00  0.00    -0.060 A 
ATOM     10  C   LIG    1      -33.848  23.217  31.100  0.00  0.00    +0.070 A 
ATOM     11  C   LIG    1      -33.249  22.079  30.591  0.00  0.00    -0.150 A 
ATOM     12  C   LIG    1      -33.247  20.909  31.329  0.00  0.00    +0.060 A 
ATOM     13  C   LIG    1      -33.838  20.877  32.577  0.00  0.00    -0.010 A 
BRANCH   8  15
ATOM     14  C   LIG    1      -34.915  20.769  35.055  0.00  0.00    +0.250 C 
ATOM     15  O   LIG    1      -35.031  21.985  34.312  0.00  0.00    -0.310 OA
ENDBRANCH   8  15
ENDBRANCH   1  11
BRANCH   5  16
ATOM     16  C   LIG    1      -33.593  23.625  25.341  0.00  0.00    +0.520 C 
ATOM     17  O   LIG    1      -34.526  23.883  24.609  0.00  0.00    -0.510 OA
ATOM     18  N   LIG    1      -32.840  24.622  25.848  0.00  0.00    -0.810 N 
ATOM     19  H   LIG    1      -33.044  25.543  25.628  0.00  0.00    +0.420 HD
ATOM     20  H   LIG    1      -32.095  24.416  26.434  0.00  0.00    +0.420 HD
ENDBRANCH   5  16
BRANCH   7  21
ATOM     21  N   LIG    1      -30.770  20.606  28.514  0.00  0.00    -0.500 N 
ATOM     22  H   LIG    1      -30.497  21.380  27.925  0.00  0.00    +0.430 HD
ATOM     23  H   LIG    1      -30.565  19.738  28.044  0.00  0.00    +0.430 HD
BRANCH  21  24
ATOM     24  C   LIG    1      -30.026  20.668  29.779  0.00  0.00    +0.320 C 
BRANCH  24  25
ATOM     25  C   LIG    1      -28.912  21.675  29.658  0.00  0.00    -0.160 A 
ATOM     26  C   LIG    1      -27.596  21.267  29.773  0.00  0.00    +0.030 A 
ATOM     27  C   LIG    1      -26.574  22.191  29.662  0.00  0.00    +0.030 A 
ATOM     28  C   LIG    1      -26.868  23.522  29.435  0.00  0.00    +0.050 A 
ATOM     29  C   LIG    1      -28.183  23.931  29.319  0.00  0.00    -0.080 A 
ATOM     30  C   LIG    1      -28.503  25.382  29.072  0.00  0.00    +0.100 C 
ATOM     31  C   LIG    1      -29.206  23.006  29.426  0.00  0.00    +0.030 A 
ENDBRANCH  24  25
ENDBRANCH  21  24
ENDBRANCH   7  21
TORSDOF 6
ENDMDL
MODEL 4
REMARK VINA RESULT:      -9.5      3.696      5.835
REMARK                            x       y       z     vdW  Elec       q    Type
REMARK                         _______ _______ _______ _____ _____    ______ ____
ROOT
ATOM      1  C   LIG    1      -34.052  23.845  29.716  0.00  0.00    +0.050 C 
ATOM      2  C   LIG    1      -33.622  23.074  28.448  0.00  0.00    +0.320 C 
ATOM      3  N   LIG    1      -32.777  24.032  27.698  0.00  0.00    -0.610 N 
ATOM      4  C   LIG    1      -31.981  24.717  28.744  0.00  0.00    +0.320 C 
ATOM      5  C   LIG    1      -32.740  24.235  26.366  0.00  0.00    +0.530 C 
ATOM      6  O   LIG    1      -31.987  25.063  25.898  0.00  0.00    -0.500 OA
ATOM      7  C   LIG    1      -32.972  24.929  29.911  0.00  0.00    +0.180 C 
ENDROOT
BRANCH   1  11
ATOM      8  C   LIG    1      -34.148  21.224  33.089  0.00  0.00    +0.150 A 
ATOM      9  C   LIG    1      -33.444  20.864  31.950  0.00  0.00    -0.060 A 
ATOM     10  C   LIG    1      -33.414  21.712  30.861  0.00  0.00    +0.070 A 
ATOM     11  C   LIG    1      -34.087  22.920  30.905  0.00  0.00    -0.150 A 
ATOM     12  C   LIG    1      -34.790  23.281  32.039  0.00  0.00    +0.060 A 
ATOM     13  C   LIG    1      -34.827  22.433  33.129  0.00  0.00    -0.010 A 
BRANCH   8  15
ATOM     14  C   LIG    1      -35.451  19.850  34.527  0.00  0.00    +0.250 C 
ATOM     15  O   LIG    1      -34.179  20.390  34.162  0.00  0.00    -0.310 OA
ENDBRANCH   8  15
ENDBRANCH   1  11
BRANCH   5  16
ATOM     16  C   LIG    1      -33.627  23.438  25.464  0.00  0.00    +0.520 C 
ATOM     17  O   LIG    1      -33.390  22.265  25.262  0.00  0.00    -0.510 OA
ATOM     18  N   LIG    1      -34.689  24.022  24.875  0.00  0.00    -0.810 N 
ATOM     19  H   LIG    1      -35.264  23.505  24.291  0.00  0.00    +0.420 HD
ATOM     20  H   LIG    1      -34.879  24.959  25.038  0.00  0.00    +0.420 HD
ENDBRANCH   5  16
BRANCH   7  21
ATOM     21  N   LIG    1      -33.569  26.271  29.837  0.00  0.00    -0.500 N 
ATOM     22  H   LIG    1      -34.572  26.197  29.927  0.00  0.00    +0.430 HD
ATOM     23  H   LIG    1      -33.340  26.691  28.949  0.00  0.00    +0.430 HD
BRANCH  21  24
ATOM     24  C   LIG    1      -33.039  27.103  30.926  0.00  0.00    +0.320 C 
BRANCH  24  25
ATOM     25  C   LIG    1      -33.702  26.713  32.222  0.00  0.00    -0.160 A 
ATOM     26  C   LIG    1      -35.068  26.860  32.372  0.00  0.00    +0.030 A 
ATOM     27  C   LIG    1      -35.676  26.503  33.560  0.00  0.00    +0.030 A 
ATOM     28  C   LIG    1      -34.917  26.000  34.600  0.00  0.00    +0.050 A 
ATOM     29  C   LIG    1      -33.551  25.851  34.452  0.00  0.00    -0.080 A 
ATOM     30  C   LIG    1      -32.724  25.303  35.585  0.00  0.00    +0.100 C 
ATOM     31  C   LIG    1      -32.943  26.205  33.260  0.00  0.00    +0.030 A 
ENDBRANCH  24  25
ENDBRANCH  21  24
ENDBRANCH   7  21
TORSDOF 6
ENDMDL
####
 PLpro1_rec.pdbqt&&&&ZINC001090879598.pdbqt
MODEL 1
REMARK VINA RESULT:     -12.3      0.000      0.000
REMARK                            x       y       z     vdW  Elec       q    Type
REMARK                         _______ _______ _______ _____ _____    ______ ____
ROOT
ATOM      1  C   LIG    1      -32.610  22.266  29.096  0.00  0.00    +0.050 C 
ATOM      2  C   LIG    1      -33.640  22.664  28.017  0.00  0.00    +0.320 C 
ATOM      3  N   LIG    1      -33.298  21.827  26.845  0.00  0.00    -0.610 N 
ATOM      4  C   LIG    1      -32.948  20.509  27.425  0.00  0.00    +0.320 C 
ATOM      5  C   LIG    1      -33.301  22.182  25.545  0.00  0.00    +0.530 C 
ATOM      6  O   LIG    1      -32.992  21.375  24.693  0.00  0.00    -0.500 OA
ATOM      7  C   LIG    1      -32.151  20.847  28.706  0.00  0.00    +0.180 C 
ENDROOT
BRANCH   1  11
ATOM      8  C   LIG    1      -34.442  22.229  32.956  0.00  0.00    +0.150 A 
ATOM      9  C   LIG    1      -33.838  21.082  32.463  0.00  0.00    -0.060 A 
ATOM     10  C   LIG    1      -33.247  21.097  31.215  0.00  0.00    +0.070 A 
ATOM     11  C   LIG    1      -33.255  22.254  30.457  0.00  0.00    -0.150 A 
ATOM     12  C   LIG    1      -33.858  23.398  30.947  0.00  0.00    +0.060 A 
ATOM     13  C   LIG    1      -34.455  23.387  32.192  0.00  0.00    -0.010 A 
BRANCH   8  15
ATOM     14  C   LIG    1      -35.002  20.981  34.901  0.00  0.00    +0.250 C 
ATOM     15  O   LIG    1      -35.025  22.217  34.184  0.00  0.00    -0.310 OA
ENDBRANCH   8  15
ENDBRANCH   1  11
BRANCH   5  16
ATOM     16  C   LIG    1      -33.687  23.571  25.152  0.00  0.00    +0.520 C 
ATOM     17  O   LIG    1      -32.980  24.508  25.460  0.00  0.00    -0.510 OA
ATOM     18  N   LIG    1      -34.822  23.784  24.456  0.00  0.00    -0.810 N 
ATOM     19  H   LIG    1      -35.073  24.686  24.202  0.00  0.00    +0.420 HD
ATOM     20  H   LIG    1      -35.389  23.036  24.210  0.00  0.00    +0.420 HD
ENDBRANCH   5  16
BRANCH   7  21
ATOM     21  N   LIG    1      -30.708  20.828  28.430  0.00  0.00    -0.500 N 
ATOM     22  H   LIG    1      -30.409  21.746  28.138  0.00  0.00    +0.430 HD
ATOM     23  H   LIG    1      -30.515  20.163  27.696  0.00  0.00    +0.430 HD
BRANCH  21  24
ATOM     24  C   LIG    1      -29.980  20.440  29.646  0.00  0.00    +0.320 C 
BRANCH  24  25
ATOM     25  C   LIG    1      -28.618  21.082  29.642  0.00  0.00    -0.170 A 
ATOM     26  C   LIG    1      -28.498  22.453  29.768  0.00  0.00    +0.050 A 
ATOM     27  C   LIG    1      -27.246  23.041  29.765  0.00  0.00    +0.020 A 
ATOM     28  C   LIG    1      -26.115  22.258  29.635  0.00  0.00    +0.060 A 
ATOM     29  C   LIG    1      -26.235  20.887  29.509  0.00  0.00    +0.020 A 
ATOM     30  C   LIG    1      -27.485  20.297  29.517  0.00  0.00    -0.060 A 
ATOM     31  C   LIG    1      -27.616  18.803  29.379  0.00  0.00    +0.100 C 
ENDBRANCH  24  25
ENDBRANCH  21  24
ENDBRANCH   7  21
TORSDOF 6
ENDMDL
####
 PLpro1_rec.pdbqt&&&&ZINC000823588857.pdbqt
MODEL 1
REMARK VINA RESULT:     -12.2      0.000      0.000
REMARK                            x       y       z     vdW  Elec       q    Type
REMARK                         _______ _______ _______ _____ _____    ______ ____
ROOT
ATOM      1  O   LIG    1      -29.305  19.646  30.694  0.00  0.00    -1.030 OA
ATOM      2  S   LIG    1      -28.754  19.793  29.393  0.00  0.00    +2.600 S 
ATOM      3  O   LIG    1      -28.294  18.697  28.615  0.00  0.00    -1.030 OA
ENDROOT
BRANCH   2   4
ATOM      4  C   LIG    1      -27.391  20.899  29.551  0.00  0.00    -0.610 A 
ATOM      5  C   LIG    1      -26.099  20.406  29.545  0.00  0.00    +0.140 A 
ATOM      6  C   LIG    1      -25.025  21.269  29.668  0.00  0.00    -0.010 A 
ATOM      7  C   LIG    1      -25.237  22.625  29.800  0.00  0.00    +0.090 A 
ATOM      8  C   LIG    1      -26.537  23.127  29.808  0.00  0.00    -0.050 A 
ATOM      9  C   LIG    1      -27.616  22.255  29.677  0.00  0.00    +0.170 A 
BRANCH   8  10
ATOM     10  C   LIG    1      -26.772  24.586  29.948  0.00  0.00    +0.230 A 
ATOM     11  N   LIG    1      -27.752  25.281  29.407  0.00  0.00    -0.300 NA
ATOM     12  N   LIG    1      -27.608  26.511  29.763  0.00  0.00    -0.230 N 
ATOM     13  H   LIG    1      -28.192  27.242  29.506  0.00  0.00    +0.470 HD
ATOM     14  N   LIG    1      -26.567  26.618  30.513  0.00  0.00    -0.050 NA
ATOM     15  N   LIG    1      -26.031  25.453  30.653  0.00  0.00    -0.260 NA
ENDBRANCH   8  10
ENDBRANCH   2   4
BRANCH   2  16
ATOM     16  N   LIG    1      -29.905  20.562  28.483  0.00  0.00    -1.070 NA
BRANCH  16  17
ATOM     17  C   LIG    1      -31.196  20.764  29.006  0.00  0.00    +0.160 A 
ATOM     18  C   LIG    1      -31.505  21.490  30.111  0.00  0.00    +0.090 A 
ATOM     19  N   LIG    1      -32.857  21.436  30.272  0.00  0.00    -0.340 N 
ATOM     20  N   LIG    1      -33.382  20.655  29.233  0.00  0.00    -0.270 NA
ATOM     21  C   LIG    1      -32.391  20.259  28.475  0.00  0.00    +0.150 A 
BRANCH  19  22
ATOM     22  C   LIG    1      -33.593  22.053  31.295  0.00  0.00    +0.180 A 
ATOM     23  C   LIG    1      -33.977  23.380  31.170  0.00  0.00    +0.010 A 
ATOM     24  C   LIG    1      -34.702  23.985  32.178  0.00  0.00    +0.030 A 
ATOM     25  C   LIG    1      -35.045  23.271  33.311  0.00  0.00    +0.000 A 
ATOM     26  C   LIG    1      -34.664  21.948  33.440  0.00  0.00    +0.010 A 
ATOM     27  C   LIG    1      -33.943  21.334  32.433  0.00  0.00    +0.070 A 
ATOM     28  F   LIG    1      -33.570  20.041  32.557  0.00  0.00    -0.120 F 
ENDBRANCH  19  22
ENDBRANCH  16  17
ENDBRANCH   2  16
TORSDOF 5
ENDMDL
MODEL 2
REMARK VINA RESULT:     -11.1      2.411      3.180
REMARK                            x       y       z     vdW  Elec       q    Type
REMARK                         _______ _______ _______ _____ _____    ______ ____
ROOT
ATOM      1  O   LIG    1      -29.287  19.633  30.689  0.00  0.00    -1.030 OA
ATOM      2  S   LIG    1      -28.782  19.899  29.387  0.00  0.00    +2.600 S 
ATOM      3  O   LIG    1      -28.193  18.902  28.564  0.00  0.00    -1.030 OA
ENDROOT
BRANCH   2   4
ATOM      4  C   LIG    1      -27.576  21.170  29.571  0.00  0.00    -0.610 A 
ATOM      5  C   LIG    1      -27.954  22.498  29.478  0.00  0.00    +0.140 A 
ATOM      6  C   LIG    1      -27.012  23.501  29.622  0.00  0.00    -0.010 A 
ATOM      7  C   LIG    1      -25.691  23.182  29.859  0.00  0.00    +0.090 A 
ATOM      8  C   LIG    1      -25.306  21.847  29.954  0.00  0.00    -0.050 A 
ATOM      9  C   LIG    1      -26.259  20.840  29.814  0.00  0.00    +0.170 A 
BRANCH   8  10
ATOM     10  C   LIG    1      -23.886  21.497  30.209  0.00  0.00    +0.230 A 
ATOM     11  N   LIG    1      -23.432  20.679  31.137  0.00  0.00    -0.300 NA
ATOM     12  N   LIG    1      -22.147  20.642  31.036  0.00  0.00    -0.230 N 
ATOM     13  H   LIG    1      -21.555  20.117  31.598  0.00  0.00    +0.470 HD
ATOM     14  N   LIG    1      -21.773  21.411  30.074  0.00  0.00    -0.050 NA
ATOM     15  N   LIG    1      -22.816  21.949  29.540  0.00  0.00    -0.260 NA
ENDBRANCH   8  10
ENDBRANCH   2   4
BRANCH   2  16
ATOM     16  N   LIG    1      -30.040  20.538  28.520  0.00  0.00    -1.070 NA
BRANCH  16  17
ATOM     17  C   LIG    1      -31.314  20.649  29.106  0.00  0.00    +0.160 A 
ATOM     18  C   LIG    1      -31.574  20.975  30.398  0.00  0.00    +0.090 A 
ATOM     19  N   LIG    1      -32.926  20.974  30.558  0.00  0.00    -0.340 N 
ATOM     20  N   LIG    1      -33.504  20.639  29.326  0.00  0.00    -0.270 NA
ATOM     21  C   LIG    1      -32.542  20.450  28.459  0.00  0.00    +0.150 A 
BRANCH  19  22
ATOM     22  C   LIG    1      -33.619  21.260  31.744  0.00  0.00    +0.180 A 
ATOM     23  C   LIG    1      -33.939  20.237  32.625  0.00  0.00    +0.010 A 
ATOM     24  C   LIG    1      -34.621  20.520  33.793  0.00  0.00    +0.030 A 
ATOM     25  C   LIG    1      -34.985  21.821  34.085  0.00  0.00    +0.000 A 
ATOM     26  C   LIG    1      -34.667  22.844  33.210  0.00  0.00    +0.010 A 
ATOM     27  C   LIG    1      -33.981  22.569  32.042  0.00  0.00    +0.070 A 
ATOM     28  F   LIG    1      -33.671  23.568  31.188  0.00  0.00    -0.120 F 
ENDBRANCH  19  22
ENDBRANCH  16  17
ENDBRANCH   2  16
TORSDOF 5
ENDMDL
MODEL 3
REMARK VINA RESULT:     -11.0      3.121      5.968
REMARK                            x       y       z     vdW  Elec       q    Type
REMARK                         _______ _______ _______ _____ _____    ______ ____
ROOT
ATOM      1  O   LIG    1      -32.903  22.135  26.523  0.00  0.00    -1.030 OA
ATOM      2  S   LIG    1      -33.705  22.310  27.683  0.00  0.00    +2.600 S 
ATOM      3  O   LIG    1      -35.105  22.546  27.631  0.00  0.00    -1.030 OA
ENDROOT
BRANCH   2   4
ATOM      4  C   LIG    1      -33.004  23.661  28.572  0.00  0.00    -0.610 A 
ATOM      5  C   LIG    1      -33.721  24.262  29.590  0.00  0.00    +0.140 A 
ATOM      6  C   LIG    1      -33.177  25.322  30.293  0.00  0.00    -0.010 A 
ATOM      7  C   LIG    1      -31.916  25.787  29.980  0.00  0.00    +0.090 A 
ATOM      8  C   LIG    1      -31.190  25.185  28.954  0.00  0.00    -0.050 A 
ATOM      9  C   LIG    1      -31.740  24.113  28.254  0.00  0.00    +0.170 A 
BRANCH   8  10
ATOM     10  C   LIG    1      -29.832  25.679  28.613  0.00  0.00    +0.230 A 
ATOM     11  N   LIG    1      -28.754  25.600  29.367  0.00  0.00    -0.300 NA
ATOM     12  N   LIG    1      -27.779  26.141  28.719  0.00  0.00    -0.230 N 
ATOM     13  H   LIG    1      -26.867  26.220  29.041  0.00  0.00    +0.470 HD
ATOM     14  N   LIG    1      -28.206  26.561  27.580  0.00  0.00    -0.050 NA
ATOM     15  N   LIG    1      -29.463  26.289  27.478  0.00  0.00    -0.260 NA
ENDBRANCH   8  10
ENDBRANCH   2   4
BRANCH   2  16
ATOM     16  N   LIG    1      -33.493  20.953  28.607  0.00  0.00    -1.070 NA
BRANCH  16  17
ATOM     17  C   LIG    1      -32.307  20.783  29.346  0.00  0.00    +0.160 A 
ATOM     18  C   LIG    1      -31.057  20.654  28.832  0.00  0.00    +0.090 A 
ATOM     19  N   LIG    1      -30.196  20.511  29.878  0.00  0.00    -0.340 N 
ATOM     20  N   LIG    1      -30.947  20.555  31.061  0.00  0.00    -0.270 NA
ATOM     21  C   LIG    1      -32.205  20.723  30.743  0.00  0.00    +0.150 A 
BRANCH  19  22
ATOM     22  C   LIG    1      -28.805  20.350  29.788  0.00  0.00    +0.180 A 
ATOM     23  C   LIG    1      -28.261  19.082  29.652  0.00  0.00    +0.010 A 
ATOM     24  C   LIG    1      -26.891  18.925  29.564  0.00  0.00    +0.030 A 
ATOM     25  C   LIG    1      -26.062  20.031  29.611  0.00  0.00    +0.000 A 
ATOM     26  C   LIG    1      -26.601  21.297  29.746  0.00  0.00    +0.010 A 
ATOM     27  C   LIG    1      -27.971  21.462  29.830  0.00  0.00    +0.070 A 
ATOM     28  F   LIG    1      -28.497  22.699  29.961  0.00  0.00    -0.120 F 
ENDBRANCH  19  22
ENDBRANCH  16  17
ENDBRANCH   2  16
TORSDOF 5
ENDMDL
MODEL 4
REMARK VINA RESULT:     -10.8      2.271      3.238
REMARK                            x       y       z     vdW  Elec       q    Type
REMARK                         _______ _______ _______ _____ _____    ______ ____
ROOT
ATOM      1  O   LIG    1      -27.884  18.323  30.093  0.00  0.00    -1.030 OA
ATOM      2  S   LIG    1      -28.420  19.525  29.555  0.00  0.00    +2.600 S 
ATOM      3  O   LIG    1      -28.961  19.617  28.245  0.00  0.00    -1.030 OA
ENDROOT
BRANCH   2   4
ATOM      4  C   LIG    1      -27.135  20.727  29.650  0.00  0.00    -0.610 A 
ATOM      5  C   LIG    1      -25.812  20.324  29.648  0.00  0.00    +0.140 A 
ATOM      6  C   LIG    1      -24.799  21.263  29.721  0.00  0.00    -0.010 A 
ATOM      7  C   LIG    1      -25.103  22.607  29.797  0.00  0.00    +0.090 A 
ATOM      8  C   LIG    1      -26.434  23.018  29.800  0.00  0.00    -0.050 A 
ATOM      9  C   LIG    1      -27.451  22.069  29.720  0.00  0.00    +0.170 A 
BRANCH   8  10
ATOM     10  C   LIG    1      -26.768  24.462  29.880  0.00  0.00    +0.230 A 
ATOM     11  N   LIG    1      -27.799  25.063  29.322  0.00  0.00    -0.300 NA
ATOM     12  N   LIG    1      -27.737  26.315  29.624  0.00  0.00    -0.230 N 
ATOM     13  H   LIG    1      -28.373  26.992  29.343  0.00  0.00    +0.470 HD
ATOM     14  N   LIG    1      -26.699  26.526  30.355  0.00  0.00    -0.050 NA
ATOM     15  N   LIG    1      -26.082  25.408  30.538  0.00  0.00    -0.260 NA
ENDBRANCH   8  10
ENDBRANCH   2   4
BRANCH   2  16
ATOM     16  N   LIG    1      -29.619  20.006  30.591  0.00  0.00    -1.070 NA
BRANCH  16  17
ATOM     17  C   LIG    1      -30.755  20.671  30.092  0.00  0.00    +0.160 A 
ATOM     18  C   LIG    1      -30.847  21.310  28.898  0.00  0.00    +0.090 A 
ATOM     19  N   LIG    1      -32.108  21.815  28.800  0.00  0.00    -0.340 N 
ATOM     20  N   LIG    1      -32.801  21.471  29.968  0.00  0.00    -0.270 NA
ATOM     21  C   LIG    1      -31.995  20.784  30.737  0.00  0.00    +0.150 A 
BRANCH  19  22
ATOM     22  C   LIG    1      -32.622  22.548  27.720  0.00  0.00    +0.180 A 
ATOM     23  C   LIG    1      -32.665  23.933  27.779  0.00  0.00    +0.010 A 
ATOM     24  C   LIG    1      -33.172  24.654  26.714  0.00  0.00    +0.030 A 
ATOM     25  C   LIG    1      -33.637  23.996  25.591  0.00  0.00    +0.000 A 
ATOM     26  C   LIG    1      -33.596  22.615  25.528  0.00  0.00    +0.010 A 
ATOM     27  C   LIG    1      -33.086  21.888  26.587  0.00  0.00    +0.070 A 
ATOM     28  F   LIG    1      -33.045  20.539  26.526  0.00  0.00    -0.120 F 
ENDBRANCH  19  22
ENDBRANCH  16  17
ENDBRANCH   2  16
TORSDOF 5
ENDMDL
MODEL 5
REMARK VINA RESULT:     -10.2      2.833      6.431
REMARK                            x       y       z     vdW  Elec       q    Type
REMARK                         _______ _______ _______ _____ _____    ______ ____
ROOT
ATOM      1  O   LIG    1      -31.732  20.765  27.932  0.00  0.00    -1.030 OA
ATOM      2  S   LIG    1      -32.200  20.979  29.256  0.00  0.00    +2.600 S 
ATOM      3  O   LIG    1      -33.403  20.411  29.756  0.00  0.00    -1.030 OA
ENDROOT
BRANCH   2   4
ATOM      4  C   LIG    1      -32.353  22.723  29.454  0.00  0.00    -0.610 A 
ATOM      5  C   LIG    1      -33.511  23.257  29.991  0.00  0.00    +0.140 A 
ATOM      6  C   LIG    1      -33.637  24.626  30.150  0.00  0.00    -0.010 A 
ATOM      7  C   LIG    1      -32.609  25.465  29.772  0.00  0.00    +0.090 A 
ATOM      8  C   LIG    1      -31.441  24.932  29.232  0.00  0.00    -0.050 A 
ATOM      9  C   LIG    1      -31.316  23.552  29.079  0.00  0.00    +0.170 A 
BRANCH   8  10
ATOM     10  C   LIG    1      -30.331  25.829  28.825  0.00  0.00    +0.230 A 
ATOM     11  N   LIG    1      -29.533  26.507  29.625  0.00  0.00    -0.300 NA
ATOM     12  N   LIG    1      -28.703  27.166  28.891  0.00  0.00    -0.230 N 
ATOM     13  H   LIG    1      -28.003  27.750  29.222  0.00  0.00    +0.470 HD
ATOM     14  N   LIG    1      -28.951  26.928  27.651  0.00  0.00    -0.050 NA
ATOM     15  N   LIG    1      -29.942  26.106  27.572  0.00  0.00    -0.260 NA
ENDBRANCH   8  10
ENDBRANCH   2   4
BRANCH   2  16
ATOM     16  N   LIG    1      -30.990  20.475  30.267  0.00  0.00    -1.070 NA
BRANCH  16  17
ATOM     17  C   LIG    1      -29.647  20.554  29.851  0.00  0.00    +0.160 A 
ATOM     18  C   LIG    1      -28.791  21.577  30.105  0.00  0.00    +0.090 A 
ATOM     19  N   LIG    1      -27.596  21.264  29.531  0.00  0.00    -0.340 N 
ATOM     20  N   LIG    1      -27.732  20.014  28.911  0.00  0.00    -0.270 NA
ATOM     21  C   LIG    1      -28.954  19.589  29.107  0.00  0.00    +0.150 A 
BRANCH  19  22
ATOM     22  C   LIG    1      -26.436  22.051  29.556  0.00  0.00    +0.180 A 
ATOM     23  C   LIG    1      -25.187  21.448  29.535  0.00  0.00    +0.010 A 
ATOM     24  C   LIG    1      -24.045  22.225  29.560  0.00  0.00    +0.030 A 
ATOM     25  C   LIG    1      -24.145  23.603  29.606  0.00  0.00    +0.000 A 
ATOM     26  C   LIG    1      -25.388  24.209  29.627  0.00  0.00    +0.010 A 
ATOM     27  C   LIG    1      -26.534  23.438  29.598  0.00  0.00    +0.070 A 
ATOM     28  F   LIG    1      -27.749  24.029  29.618  0.00  0.00    -0.120 F 
ENDBRANCH  19  22
ENDBRANCH  16  17
ENDBRANCH   2  16
TORSDOF 5
ENDMDL
MODEL 6
REMARK VINA RESULT:      -9.8      3.777      6.759
REMARK                            x       y       z     vdW  Elec       q    Type
REMARK                         _______ _______ _______ _____ _____    ______ ____
ROOT
ATOM      1  O   LIG    1      -32.941  22.171  26.492  0.00  0.00    -1.030 OA
ATOM      2  S   LIG    1      -33.735  22.297  27.664  0.00  0.00    +2.600 S 
ATOM      3  O   LIG    1      -35.141  22.496  27.632  0.00  0.00    -1.030 OA
ENDROOT
BRANCH   2   4
ATOM      4  C   LIG    1      -33.061  23.645  28.578  0.00  0.00    -0.610 A 
ATOM      5  C   LIG    1      -31.872  24.225  28.176  0.00  0.00    +0.140 A 
ATOM      6  C   LIG    1      -31.338  25.284  28.888  0.00  0.00    -0.010 A 
ATOM      7  C   LIG    1      -31.989  25.766  30.005  0.00  0.00    +0.090 A 
ATOM      8  C   LIG    1      -33.188  25.185  30.414  0.00  0.00    -0.050 A 
ATOM      9  C   LIG    1      -33.725  24.123  29.689  0.00  0.00    +0.170 A 
BRANCH   8  10
ATOM     10  C   LIG    1      -33.894  25.700  31.614  0.00  0.00    +0.230 A 
ATOM     11  N   LIG    1      -33.500  26.683  32.397  0.00  0.00    -0.300 NA
ATOM     12  N   LIG    1      -34.382  26.826  33.326  0.00  0.00    -0.230 N 
ATOM     13  H   LIG    1      -34.343  27.481  34.041  0.00  0.00    +0.470 HD
ATOM     14  N   LIG    1      -35.322  25.964  33.157  0.00  0.00    -0.050 NA
ATOM     15  N   LIG    1      -35.058  25.258  32.110  0.00  0.00    -0.260 NA
ENDBRANCH   8  10
ENDBRANCH   2   4
BRANCH   2  16
ATOM     16  N   LIG    1      -33.477  20.925  28.553  0.00  0.00    -1.070 NA
BRANCH  16  17
ATOM     17  C   LIG    1      -32.291  20.782  29.299  0.00  0.00    +0.160 A 
ATOM     18  C   LIG    1      -31.041  20.633  28.791  0.00  0.00    +0.090 A 
ATOM     19  N   LIG    1      -30.181  20.530  29.843  0.00  0.00    -0.340 N 
ATOM     20  N   LIG    1      -30.933  20.619  31.022  0.00  0.00    -0.270 NA
ATOM     21  C   LIG    1      -32.191  20.774  30.697  0.00  0.00    +0.150 A 
BRANCH  19  22
ATOM     22  C   LIG    1      -28.791  20.364  29.760  0.00  0.00    +0.180 A 
ATOM     23  C   LIG    1      -28.248  19.093  29.649  0.00  0.00    +0.010 A 
ATOM     24  C   LIG    1      -26.878  18.933  29.568  0.00  0.00    +0.030 A 
ATOM     25  C   LIG    1      -26.047  20.037  29.597  0.00  0.00    +0.000 A 
ATOM     26  C   LIG    1      -26.584  21.307  29.708  0.00  0.00    +0.010 A 
ATOM     27  C   LIG    1      -27.954  21.475  29.784  0.00  0.00    +0.070 A 
ATOM     28  F   LIG    1      -28.479  22.715  29.892  0.00  0.00    -0.120 F 
ENDBRANCH  19  22
ENDBRANCH  16  17
ENDBRANCH   2  16
TORSDOF 5
ENDMDL
MODEL 7
REMARK VINA RESULT:      -9.6      3.966      7.539
REMARK                            x       y       z     vdW  Elec       q    Type
REMARK                         _______ _______ _______ _____ _____    ______ ____
ROOT
ATOM      1  O   LIG    1      -32.988  25.911  28.609  0.00  0.00    -1.030 OA
ATOM      2  S   LIG    1      -31.809  25.243  28.182  0.00  0.00    +2.600 S 
ATOM      3  O   LIG    1      -31.269  25.379  26.875  0.00  0.00    -1.030 OA
ENDROOT
BRANCH   2   4
ATOM      4  C   LIG    1      -32.097  23.522  28.426  0.00  0.00    -0.610 A 
ATOM      5  C   LIG    1      -33.366  23.003  28.247  0.00  0.00    +0.140 A 
ATOM      6  C   LIG    1      -33.599  21.652  28.435  0.00  0.00    -0.010 A 
ATOM      7  C   LIG    1      -32.565  20.816  28.805  0.00  0.00    +0.090 A 
ATOM      8  C   LIG    1      -31.285  21.334  28.987  0.00  0.00    -0.050 A 
ATOM      9  C   LIG    1      -31.054  22.694  28.789  0.00  0.00    +0.170 A 
BRANCH   8  10
ATOM     10  C   LIG    1      -30.169  20.439  29.383  0.00  0.00    +0.230 A 
ATOM     11  N   LIG    1      -29.421  19.710  28.579  0.00  0.00    -0.300 NA
ATOM     12  N   LIG    1      -28.565  19.075  29.304  0.00  0.00    -0.230 N 
ATOM     13  H   LIG    1      -27.891  18.463  28.969  0.00  0.00    +0.470 HD
ATOM     14  N   LIG    1      -28.748  19.377  30.542  0.00  0.00    -0.050 NA
ATOM     15  N   LIG    1      -29.722  20.218  30.627  0.00  0.00    -0.260 NA
ENDBRANCH   8  10
ENDBRANCH   2   4
BRANCH   2  16
ATOM     16  N   LIG    1      -30.610  25.693  29.232  0.00  0.00    -1.070 NA
BRANCH  16  17
ATOM     17  C   LIG    1      -29.274  25.335  28.970  0.00  0.00    +0.160 A 
ATOM     18  C   LIG    1      -28.608  24.284  29.511  0.00  0.00    +0.090 A 
ATOM     19  N   LIG    1      -27.346  24.290  28.998  0.00  0.00    -0.340 N 
ATOM     20  N   LIG    1      -27.245  25.378  28.121  0.00  0.00    -0.270 NA
ATOM     21  C   LIG    1      -28.397  25.998  28.100  0.00  0.00    +0.150 A 
BRANCH  19  22
ATOM     22  C   LIG    1      -26.329  23.371  29.295  0.00  0.00    +0.180 A 
ATOM     23  C   LIG    1      -26.615  22.015  29.360  0.00  0.00    +0.010 A 
ATOM     24  C   LIG    1      -25.611  21.111  29.651  0.00  0.00    +0.030 A 
ATOM     25  C   LIG    1      -24.323  21.556  29.879  0.00  0.00    +0.000 A 
ATOM     26  C   LIG    1      -24.033  22.907  29.816  0.00  0.00    +0.010 A 
ATOM     27  C   LIG    1      -25.031  23.816  29.520  0.00  0.00    +0.070 A 
ATOM     28  F   LIG    1      -24.748  25.136  29.457  0.00  0.00    -0.120 F 
ENDBRANCH  19  22
ENDBRANCH  16  17
ENDBRANCH   2  16
TORSDOF 5
ENDMDL
MODEL 8
REMARK VINA RESULT:      -9.6      2.983      7.550
REMARK                            x       y       z     vdW  Elec       q    Type
REMARK                         _______ _______ _______ _____ _____    ______ ____
ROOT
ATOM      1  O   LIG    1      -28.572  20.402  28.214  0.00  0.00    -1.030 OA
ATOM      2  S   LIG    1      -28.979  20.263  29.568  0.00  0.00    +2.600 S 
ATOM      3  O   LIG    1      -28.727  19.097  30.340  0.00  0.00    -1.030 OA
ENDROOT
BRANCH   2   4
ATOM      4  C   LIG    1      -30.724  20.507  29.590  0.00  0.00    -0.610 A 
ATOM      5  C   LIG    1      -31.428  20.560  28.400  0.00  0.00    +0.140 A 
ATOM      6  C   LIG    1      -32.798  20.750  28.410  0.00  0.00    -0.010 A 
ATOM      7  C   LIG    1      -33.469  20.891  29.607  0.00  0.00    +0.090 A 
ATOM      8  C   LIG    1      -32.766  20.839  30.808  0.00  0.00    -0.050 A 
ATOM      9  C   LIG    1      -31.386  20.641  30.793  0.00  0.00    +0.170 A 
BRANCH   8  10
ATOM     10  C   LIG    1      -33.482  20.988  32.099  0.00  0.00    +0.230 A 
ATOM     11  N   LIG    1      -33.953  22.106  32.613  0.00  0.00    -0.300 NA
ATOM     12  N   LIG    1      -34.506  21.820  33.742  0.00  0.00    -0.230 N 
ATOM     13  H   LIG    1      -34.934  22.458  34.335  0.00  0.00    +0.470 HD
ATOM     14  N   LIG    1      -34.399  20.556  33.960  0.00  0.00    -0.050 NA
ATOM     15  N   LIG    1      -33.780  20.011  32.968  0.00  0.00    -0.260 NA
ENDBRANCH   8  10
ENDBRANCH   2   4
BRANCH   2  16
ATOM     16  N   LIG    1      -28.298  21.527  30.393  0.00  0.00    -1.070 NA
BRANCH  16  17
ATOM     17  C   LIG    1      -28.303  22.818  29.832  0.00  0.00    +0.160 A 
ATOM     18  C   LIG    1      -27.224  23.629  29.684  0.00  0.00    +0.090 A 
ATOM     19  N   LIG    1      -27.655  24.782  29.101  0.00  0.00    -0.340 N 
ATOM     20  N   LIG    1      -29.036  24.667  28.890  0.00  0.00    -0.270 NA
ATOM     21  C   LIG    1      -29.421  23.492  29.322  0.00  0.00    +0.150 A 
BRANCH  19  22
ATOM     22  C   LIG    1      -26.859  25.889  28.771  0.00  0.00    +0.180 A 
ATOM     23  C   LIG    1      -25.745  26.197  29.537  0.00  0.00    +0.010 A 
ATOM     24  C   LIG    1      -24.962  27.287  29.210  0.00  0.00    +0.030 A 
ATOM     25  C   LIG    1      -25.288  28.072  28.119  0.00  0.00    +0.000 A 
ATOM     26  C   LIG    1      -26.398  27.769  27.352  0.00  0.00    +0.010 A 
ATOM     27  C   LIG    1      -27.183  26.676  27.671  0.00  0.00    +0.070 A 
ATOM     28  F   LIG    1      -28.267  26.379  26.921  0.00  0.00    -0.120 F 
ENDBRANCH  19  22
ENDBRANCH  16  17
ENDBRANCH   2  16
TORSDOF 5
ENDMDL
MODEL 9
REMARK VINA RESULT:      -9.6      2.529      3.316
REMARK                            x       y       z     vdW  Elec       q    Type
REMARK                         _______ _______ _______ _____ _____    ______ ____
ROOT
ATOM      1  O   LIG    1      -32.827  20.613  30.119  0.00  0.00    -1.030 OA
ATOM      2  S   LIG    1      -32.212  20.808  28.853  0.00  0.00    +2.600 S 
ATOM      3  O   LIG    1      -32.384  19.918  27.759  0.00  0.00    -1.030 OA
ENDROOT
BRANCH   2   4
ATOM      4  C   LIG    1      -30.477  20.901  29.152  0.00  0.00    -0.610 A 
ATOM      5  C   LIG    1      -29.718  19.745  29.169  0.00  0.00    +0.140 A 
ATOM      6  C   LIG    1      -28.356  19.811  29.402  0.00  0.00    -0.010 A 
ATOM      7  C   LIG    1      -27.749  21.030  29.620  0.00  0.00    +0.090 A 
ATOM      8  C   LIG    1      -28.509  22.197  29.603  0.00  0.00    -0.050 A 
ATOM      9  C   LIG    1      -29.880  22.127  29.362  0.00  0.00    +0.170 A 
BRANCH   8  10
ATOM     10  C   LIG    1      -27.861  23.513  29.835  0.00  0.00    +0.230 A 
ATOM     11  N   LIG    1      -28.283  24.684  29.405  0.00  0.00    -0.300 NA
ATOM     12  N   LIG    1      -27.448  25.579  29.813  0.00  0.00    -0.230 N 
ATOM     13  H   LIG    1      -27.516  26.530  29.638  0.00  0.00    +0.470 HD
ATOM     14  N   LIG    1      -26.510  25.010  30.486  0.00  0.00    -0.050 NA
ATOM     15  N   LIG    1      -26.734  23.740  30.526  0.00  0.00    -0.260 NA
ENDBRANCH   8  10
ENDBRANCH   2   4
BRANCH   2  16
ATOM     16  N   LIG    1      -32.698  22.300  28.323  0.00  0.00    -1.070 NA
BRANCH  16  17
ATOM     17  C   LIG    1      -33.283  23.211  29.224  0.00  0.00    +0.160 A 
ATOM     18  C   LIG    1      -33.132  23.208  30.573  0.00  0.00    +0.090 A 
ATOM     19  N   LIG    1      -33.858  24.249  31.069  0.00  0.00    -0.340 N 
ATOM     20  N   LIG    1      -34.466  24.901  29.988  0.00  0.00    -0.270 NA
ATOM     21  C   LIG    1      -34.118  24.285  28.887  0.00  0.00    +0.150 A 
BRANCH  19  22
ATOM     22  C   LIG    1      -33.975  24.605  32.420  0.00  0.00    +0.180 A 
ATOM     23  C   LIG    1      -34.713  23.812  33.286  0.00  0.00    +0.010 A 
ATOM     24  C   LIG    1      -34.827  24.164  34.617  0.00  0.00    +0.030 A 
ATOM     25  C   LIG    1      -34.207  25.307  35.087  0.00  0.00    +0.000 A 
ATOM     26  C   LIG    1      -33.470  26.101  34.228  0.00  0.00    +0.010 A 
ATOM     27  C   LIG    1      -33.347  25.752  32.896  0.00  0.00    +0.070 A 
ATOM     28  F   LIG    1      -32.627  26.527  32.056  0.00  0.00    -0.120 F 
ENDBRANCH  19  22
ENDBRANCH  16  17
ENDBRANCH   2  16
TORSDOF 5
ENDMDL
####
 PLpro1_rec.pdbqt&&&&ZINC000328970868.pdbqt
MODEL 1
REMARK VINA RESULT:     -12.2      0.000      0.000
REMARK                            x       y       z     vdW  Elec       q    Type
REMARK                         _______ _______ _______ _____ _____    ______ ____
ROOT
ATOM      1  C   LIG    1      -33.485  22.012  28.356  0.00  0.00    +0.610 A 
ATOM      2  N   LIG    1      -33.941  22.109  29.593  0.00  0.00    -0.590 NA
ATOM      3  C   LIG    1      -33.308  21.514  30.605  0.00  0.00    +0.290 A 
ATOM      4  C   LIG    1      -32.153  20.783  30.342  0.00  0.00    -0.150 A 
ATOM      5  C   LIG    1      -31.703  20.704  29.023  0.00  0.00    +0.480 A 
ATOM      6  N   LIG    1      -32.392  21.320  28.068  0.00  0.00    -0.610 NA
ENDROOT
BRANCH   3   7
ATOM      7  C   LIG    1      -33.828  21.628  31.989  0.00  0.00    +0.160 A 
ATOM      8  C   LIG    1      -34.104  20.476  32.721  0.00  0.00    +0.030 A 
ATOM      9  C   LIG    1      -34.589  20.600  34.013  0.00  0.00    +0.060 A 
ATOM     10  C   LIG    1      -34.780  21.873  34.530  0.00  0.00    -0.020 A 
ATOM     11  C   LIG    1      -34.485  22.974  33.746  0.00  0.00    +0.260 A 
ATOM     12  N   LIG    1      -34.020  22.828  32.522  0.00  0.00    -0.460 NA
ENDBRANCH   3   7
BRANCH   1  13
ATOM     13  N   LIG    1      -34.171  22.643  27.333  0.00  0.00    -0.690 N 
ATOM     14  H   LIG    1      -35.107  22.440  27.179  0.00  0.00    +0.420 HD
BRANCH  13  15
ATOM     15  C   LIG    1      -33.484  23.618  26.483  0.00  0.00    +0.290 C 
BRANCH  15  16
ATOM     16  C   LIG    1      -33.546  23.158  25.025  0.00  0.00    +0.180 C 
BRANCH  16  17
ATOM     17  O   LIG    1      -34.795  23.550  24.454  0.00  0.00    -0.570 OA
ATOM     18  H   LIG    1      -34.840  23.441  23.494  0.00  0.00    +0.380 HD
ENDBRANCH  16  17
ENDBRANCH  15  16
ENDBRANCH  13  15
ENDBRANCH   1  13
BRANCH   5  19
ATOM     19  N   LIG    1      -30.558  19.987  28.713  0.00  0.00    -0.660 N 
ATOM     20  H   LIG    1      -30.627  19.151  28.225  0.00  0.00    +0.420 HD
BRANCH  19  21
ATOM     21  C   LIG    1      -29.303  20.470  29.103  0.00  0.00    +0.100 A 
ATOM     22  C   LIG    1      -29.124  21.826  29.353  0.00  0.00    +0.130 A 
ATOM     23  C   LIG    1      -27.883  22.300  29.737  0.00  0.00    +0.030 A 
ATOM     24  C   LIG    1      -26.819  21.427  29.874  0.00  0.00    +0.080 A 
ATOM     25  C   LIG    1      -26.992  20.076  29.627  0.00  0.00    +0.070 A 
ATOM     26  F   LIG    1      -25.950  19.226  29.761  0.00  0.00    -0.120 F 
ATOM     27  F   LIG    1      -30.163  22.680  29.220  0.00  0.00    -0.110 F 
ATOM     28  C   LIG    1      -28.233  19.593  29.247  0.00  0.00    +0.110 A 
ATOM     29  F   LIG    1      -28.402  18.275  29.006  0.00  0.00    -0.110 F 
ENDBRANCH  19  21
ENDBRANCH   5  19
TORSDOF 7
ENDMDL
MODEL 2
REMARK VINA RESULT:     -10.3      4.786      7.722
REMARK                            x       y       z     vdW  Elec       q    Type
REMARK                         _______ _______ _______ _____ _____    ______ ____
ROOT
ATOM      1  C   LIG    1      -34.870  20.217  33.688  0.00  0.00    +0.610 A 
ATOM      2  N   LIG    1      -34.074  20.029  32.649  0.00  0.00    -0.590 NA
ATOM      3  C   LIG    1      -33.542  21.064  31.998  0.00  0.00    +0.290 A 
ATOM      4  C   LIG    1      -33.835  22.355  32.429  0.00  0.00    -0.150 A 
ATOM      5  C   LIG    1      -34.679  22.512  33.529  0.00  0.00    +0.480 A 
ATOM      6  N   LIG    1      -35.175  21.431  34.122  0.00  0.00    -0.610 NA
ENDROOT
BRANCH   3   7
ATOM      7  C   LIG    1      -32.650  20.843  30.833  0.00  0.00    +0.160 A 
ATOM      8  C   LIG    1      -33.192  20.776  29.552  0.00  0.00    +0.030 A 
ATOM      9  C   LIG    1      -32.346  20.570  28.474  0.00  0.00    +0.060 A 
ATOM     10  C   LIG    1      -30.986  20.438  28.715  0.00  0.00    -0.020 A 
ATOM     11  C   LIG    1      -30.517  20.514  30.015  0.00  0.00    +0.260 A 
ATOM     12  N   LIG    1      -31.343  20.717  31.021  0.00  0.00    -0.460 NA
ENDBRANCH   3   7
BRANCH   1  13
ATOM     13  N   LIG    1      -35.403  19.117  34.336  0.00  0.00    -0.690 N 
ATOM     14  H   LIG    1      -35.297  18.230  33.955  0.00  0.00    +0.420 HD
BRANCH  13  15
ATOM     15  C   LIG    1      -36.126  19.288  35.598  0.00  0.00    +0.290 C 
BRANCH  15  16
ATOM     16  C   LIG    1      -37.128  18.145  35.773  0.00  0.00    +0.180 C 
BRANCH  16  17
ATOM     17  O   LIG    1      -36.483  17.040  36.409  0.00  0.00    -0.570 OA
ATOM     18  H   LIG    1      -35.520  17.046  36.328  0.00  0.00    +0.380 HD
ENDBRANCH  16  17
ENDBRANCH  15  16
ENDBRANCH  13  15
ENDBRANCH   1  13
BRANCH   5  19
ATOM     19  N   LIG    1      -35.000  23.778  33.993  0.00  0.00    -0.660 N 
ATOM     20  H   LIG    1      -35.918  23.990  34.228  0.00  0.00    +0.420 HD
BRANCH  19  21
ATOM     21  C   LIG    1      -34.001  24.751  34.123  0.00  0.00    +0.100 A 
ATOM     22  C   LIG    1      -33.823  25.704  33.126  0.00  0.00    +0.130 A 
ATOM     23  C   LIG    1      -32.835  26.663  33.257  0.00  0.00    +0.030 A 
ATOM     24  C   LIG    1      -32.024  26.677  34.378  0.00  0.00    +0.080 A 
ATOM     25  C   LIG    1      -32.199  25.729  35.373  0.00  0.00    +0.070 A 
ATOM     26  F   LIG    1      -31.405  25.745  36.466  0.00  0.00    -0.120 F 
ATOM     27  F   LIG    1      -34.613  25.692  32.031  0.00  0.00    -0.110 F 
ATOM     28  C   LIG    1      -33.190  24.769  35.251  0.00  0.00    +0.110 A 
ATOM     29  F   LIG    1      -33.360  23.846  36.222  0.00  0.00    -0.110 F 
ENDBRANCH  19  21
ENDBRANCH   5  19
TORSDOF 7
ENDMDL
MODEL 3
REMARK VINA RESULT:     -10.2      3.481      6.927
REMARK                            x       y       z     vdW  Elec       q    Type
REMARK                         _______ _______ _______ _____ _____    ______ ____
ROOT
ATOM      1  C   LIG    1      -32.599  20.950  31.049  0.00  0.00    +0.610 A 
ATOM      2  N   LIG    1      -31.368  20.494  30.889  0.00  0.00    -0.590 NA
ATOM      3  C   LIG    1      -30.569  20.995  29.946  0.00  0.00    +0.290 A 
ATOM      4  C   LIG    1      -31.049  22.012  29.125  0.00  0.00    -0.150 A 
ATOM      5  C   LIG    1      -32.353  22.467  29.326  0.00  0.00    +0.480 A 
ATOM      6  N   LIG    1      -33.090  21.913  30.283  0.00  0.00    -0.610 NA
ENDROOT
BRANCH   3   7
ATOM      7  C   LIG    1      -29.190  20.476  29.773  0.00  0.00    +0.160 A 
ATOM      8  C   LIG    1      -28.114  21.359  29.781  0.00  0.00    +0.030 A 
ATOM      9  C   LIG    1      -26.832  20.858  29.620  0.00  0.00    +0.060 A 
ATOM     10  C   LIG    1      -26.671  19.490  29.456  0.00  0.00    -0.020 A 
ATOM     11  C   LIG    1      -27.786  18.671  29.457  0.00  0.00    +0.260 A 
ATOM     12  N   LIG    1      -28.993  19.173  29.618  0.00  0.00    -0.460 NA
ENDBRANCH   3   7
BRANCH   1  13
ATOM     13  N   LIG    1      -33.396  20.404  32.039  0.00  0.00    -0.690 N 
ATOM     14  H   LIG    1      -33.406  19.443  32.179  0.00  0.00    +0.420 HD
BRANCH  13  15
ATOM     15  C   LIG    1      -34.226  21.273  32.875  0.00  0.00    +0.290 C 
BRANCH  15  16
ATOM     16  C   LIG    1      -34.956  20.431  33.923  0.00  0.00    +0.180 C 
BRANCH  16  17
ATOM     17  O   LIG    1      -34.985  19.066  33.500  0.00  0.00    -0.570 OA
ATOM     18  H   LIG    1      -35.787  18.592  33.758  0.00  0.00    +0.380 HD
ENDBRANCH  16  17
ENDBRANCH  15  16
ENDBRANCH  13  15
ENDBRANCH   1  13
BRANCH   5  19
ATOM     19  N   LIG    1      -32.874  23.477  28.532  0.00  0.00    -0.660 N 
ATOM     20  H   LIG    1      -33.264  23.263  27.670  0.00  0.00    +0.420 HD
BRANCH  19  21
ATOM     21  C   LIG    1      -32.838  24.805  28.975  0.00  0.00    +0.100 A 
ATOM     22  C   LIG    1      -31.850  25.667  28.513  0.00  0.00    +0.130 A 
ATOM     23  C   LIG    1      -31.817  26.978  28.952  0.00  0.00    +0.030 A 
ATOM     24  C   LIG    1      -32.765  27.434  29.850  0.00  0.00    +0.080 A 
ATOM     25  C   LIG    1      -33.751  26.578  30.313  0.00  0.00    +0.070 A 
ATOM     26  F   LIG    1      -34.675  27.026  31.191  0.00  0.00    -0.120 F 
ATOM     27  F   LIG    1      -30.924  25.224  27.635  0.00  0.00    -0.110 F 
ATOM     28  C   LIG    1      -33.794  25.266  29.873  0.00  0.00    +0.110 A 
ATOM     29  F   LIG    1      -34.755  24.432  30.325  0.00  0.00    -0.110 F 
ENDBRANCH  19  21
ENDBRANCH   5  19
TORSDOF 7
ENDMDL
MODEL 4
REMARK VINA RESULT:      -9.9      3.126      6.558
REMARK                            x       y       z     vdW  Elec       q    Type
REMARK                         _______ _______ _______ _____ _____    ______ ____
ROOT
ATOM      1  C   LIG    1      -32.600  20.691  31.279  0.00  0.00    +0.610 A 
ATOM      2  N   LIG    1      -31.291  20.548  31.149  0.00  0.00    -0.590 NA
ATOM      3  C   LIG    1      -30.723  20.508  29.943  0.00  0.00    +0.290 A 
ATOM      4  C   LIG    1      -31.529  20.619  28.813  0.00  0.00    -0.150 A 
ATOM      5  C   LIG    1      -32.906  20.768  28.993  0.00  0.00    +0.480 A 
ATOM      6  N   LIG    1      -33.398  20.794  30.227  0.00  0.00    -0.610 NA
ENDROOT
BRANCH   3   7
ATOM      7  C   LIG    1      -29.255  20.347  29.808  0.00  0.00    +0.160 A 
ATOM      8  C   LIG    1      -28.432  21.470  29.836  0.00  0.00    +0.030 A 
ATOM      9  C   LIG    1      -27.062  21.303  29.708  0.00  0.00    +0.060 A 
ATOM     10  C   LIG    1      -26.563  20.018  29.558  0.00  0.00    -0.020 A 
ATOM     11  C   LIG    1      -27.439  18.948  29.538  0.00  0.00    +0.260 A 
ATOM     12  N   LIG    1      -28.737  19.134  29.667  0.00  0.00    -0.460 NA
ENDBRANCH   3   7
BRANCH   1  13
ATOM     13  N   LIG    1      -33.151  20.727  32.548  0.00  0.00    -0.690 N 
ATOM     14  H   LIG    1      -32.779  20.175  33.254  0.00  0.00    +0.420 HD
BRANCH  13  15
ATOM     15  C   LIG    1      -34.294  21.599  32.826  0.00  0.00    +0.290 C 
BRANCH  15  16
ATOM     16  C   LIG    1      -35.183  20.952  33.889  0.00  0.00    +0.180 C 
BRANCH  16  17
ATOM     17  O   LIG    1      -36.543  21.328  33.666  0.00  0.00    -0.570 OA
ATOM     18  H   LIG    1      -36.752  21.524  32.743  0.00  0.00    +0.380 HD
ENDBRANCH  16  17
ENDBRANCH  15  16
ENDBRANCH  13  15
ENDBRANCH   1  13
BRANCH   5  19
ATOM     19  N   LIG    1      -33.747  20.881  27.897  0.00  0.00    -0.660 N 
ATOM     20  H   LIG    1      -34.417  20.199  27.729  0.00  0.00    +0.420 HD
BRANCH  19  21
ATOM     21  C   LIG    1      -33.632  21.979  27.035  0.00  0.00    +0.100 A 
ATOM     22  C   LIG    1      -33.970  23.252  27.479  0.00  0.00    +0.130 A 
ATOM     23  C   LIG    1      -33.856  24.334  26.626  0.00  0.00    +0.030 A 
ATOM     24  C   LIG    1      -33.405  24.153  25.331  0.00  0.00    +0.080 A 
ATOM     25  C   LIG    1      -33.066  22.886  24.885  0.00  0.00    +0.070 A 
ATOM     26  F   LIG    1      -32.626  22.712  23.619  0.00  0.00    -0.120 F 
ATOM     27  F   LIG    1      -34.411  23.431  28.744  0.00  0.00    -0.110 F 
ATOM     28  C   LIG    1      -33.173  21.799  25.735  0.00  0.00    +0.110 A 
ATOM     29  F   LIG    1      -32.842  20.564  25.300  0.00  0.00    -0.110 F 
ENDBRANCH  19  21
ENDBRANCH   5  19
TORSDOF 7
ENDMDL
MODEL 5
REMARK VINA RESULT:      -9.5      3.675      7.323
REMARK                            x       y       z     vdW  Elec       q    Type
REMARK                         _______ _______ _______ _____ _____    ______ ____
ROOT
ATOM      1  C   LIG    1      -29.291  20.264  29.857  0.00  0.00    +0.610 A 
ATOM      2  N   LIG    1      -28.583  21.370  29.697  0.00  0.00    -0.590 NA
ATOM      3  C   LIG    1      -29.183  22.548  29.523  0.00  0.00    +0.290 A 
ATOM      4  C   LIG    1      -30.574  22.602  29.511  0.00  0.00    -0.150 A 
ATOM      5  C   LIG    1      -31.286  21.413  29.684  0.00  0.00    +0.480 A 
ATOM      6  N   LIG    1      -30.616  20.277  29.846  0.00  0.00    -0.610 NA
ENDROOT
BRANCH   3   7
ATOM      7  C   LIG    1      -28.380  23.782  29.344  0.00  0.00    +0.160 A 
ATOM      8  C   LIG    1      -27.051  23.807  29.757  0.00  0.00    +0.030 A 
ATOM      9  C   LIG    1      -26.314  24.968  29.582  0.00  0.00    +0.060 A 
ATOM     10  C   LIG    1      -26.933  26.064  28.999  0.00  0.00    -0.020 A 
ATOM     11  C   LIG    1      -28.258  25.968  28.612  0.00  0.00    +0.260 A 
ATOM     12  N   LIG    1      -28.934  24.851  28.785  0.00  0.00    -0.460 NA
ENDBRANCH   3   7
BRANCH   1  13
ATOM     13  N   LIG    1      -28.631  19.061  30.035  0.00  0.00    -0.690 N 
ATOM     14  H   LIG    1      -29.003  18.387  30.626  0.00  0.00    +0.420 HD
BRANCH  13  15
ATOM     15  C   LIG    1      -27.373  18.804  29.331  0.00  0.00    +0.290 C 
BRANCH  15  16
ATOM     16  C   LIG    1      -26.318  19.814  29.786  0.00  0.00    +0.180 C 
BRANCH  16  17
ATOM     17  O   LIG    1      -25.266  19.129  30.469  0.00  0.00    -0.570 OA
ATOM     18  H   LIG    1      -24.991  18.306  30.044  0.00  0.00    +0.380 HD
ENDBRANCH  16  17
ENDBRANCH  15  16
ENDBRANCH  13  15
ENDBRANCH   1  13
BRANCH   5  19
ATOM     19  N   LIG    1      -32.672  21.419  29.678  0.00  0.00    -0.660 N 
ATOM     20  H   LIG    1      -33.155  21.003  28.946  0.00  0.00    +0.420 HD
BRANCH  19  21
ATOM     21  C   LIG    1      -33.375  22.021  30.729  0.00  0.00    +0.100 A 
ATOM     22  C   LIG    1      -33.597  21.321  31.910  0.00  0.00    +0.130 A 
ATOM     23  C   LIG    1      -34.291  21.919  32.946  0.00  0.00    +0.030 A 
ATOM     24  C   LIG    1      -34.765  23.210  32.810  0.00  0.00    +0.080 A 
ATOM     25  C   LIG    1      -34.546  23.911  31.635  0.00  0.00    +0.070 A 
ATOM     26  F   LIG    1      -35.011  25.173  31.506  0.00  0.00    -0.120 F 
ATOM     27  F   LIG    1      -33.134  20.059  32.044  0.00  0.00    -0.110 F 
ATOM     28  C   LIG    1      -33.846  23.322  30.596  0.00  0.00    +0.110 A 
ATOM     29  F   LIG    1      -33.632  24.005  29.451  0.00  0.00    -0.110 F 
ENDBRANCH  19  21
ENDBRANCH   5  19
TORSDOF 7
ENDMDL
MODEL 6
REMARK VINA RESULT:      -9.3      6.125      8.698
REMARK                            x       y       z     vdW  Elec       q    Type
REMARK                         _______ _______ _______ _____ _____    ______ ____
ROOT
ATOM      1  C   LIG    1      -24.177  23.316  29.935  0.00  0.00    +0.610 A 
ATOM      2  N   LIG    1      -24.869  22.196  29.808  0.00  0.00    -0.590 NA
ATOM      3  C   LIG    1      -26.198  22.222  29.705  0.00  0.00    +0.290 A 
ATOM      4  C   LIG    1      -26.855  23.449  29.733  0.00  0.00    -0.150 A 
ATOM      5  C   LIG    1      -26.088  24.608  29.868  0.00  0.00    +0.480 A 
ATOM      6  N   LIG    1      -24.768  24.502  29.971  0.00  0.00    -0.610 NA
ENDROOT
BRANCH   3   7
ATOM      7  C   LIG    1      -26.966  20.961  29.564  0.00  0.00    +0.160 A 
ATOM      8  C   LIG    1      -28.345  21.009  29.373  0.00  0.00    +0.030 A 
ATOM      9  C   LIG    1      -29.048  19.822  29.242  0.00  0.00    +0.060 A 
ATOM     10  C   LIG    1      -28.347  18.627  29.306  0.00  0.00    -0.020 A 
ATOM     11  C   LIG    1      -26.977  18.653  29.498  0.00  0.00    +0.260 A 
ATOM     12  N   LIG    1      -26.332  19.796  29.615  0.00  0.00    -0.460 NA
ENDBRANCH   3   7
BRANCH   1  13
ATOM     13  N   LIG    1      -22.799  23.248  30.039  0.00  0.00    -0.690 N 
ATOM     14  H   LIG    1      -22.366  22.395  30.209  0.00  0.00    +0.420 HD
BRANCH  13  15
ATOM     15  C   LIG    1      -21.991  24.461  29.894  0.00  0.00    +0.290 C 
BRANCH  15  16
ATOM     16  C   LIG    1      -21.544  24.606  28.438  0.00  0.00    +0.180 C 
BRANCH  16  17
ATOM     17  O   LIG    1      -22.073  23.526  27.667  0.00  0.00    -0.570 OA
ATOM     18  H   LIG    1      -22.956  23.242  27.941  0.00  0.00    +0.380 HD
ENDBRANCH  16  17
ENDBRANCH  15  16
ENDBRANCH  13  15
ENDBRANCH   1  13
BRANCH   5  19
ATOM     19  N   LIG    1      -26.699  25.853  29.902  0.00  0.00    -0.660 N 
ATOM     20  H   LIG    1      -27.245  26.103  30.664  0.00  0.00    +0.420 HD
BRANCH  19  21
ATOM     21  C   LIG    1      -26.525  26.747  28.838  0.00  0.00    +0.100 A 
ATOM     22  C   LIG    1      -25.566  27.750  28.921  0.00  0.00    +0.130 A 
ATOM     23  C   LIG    1      -25.397  28.632  27.869  0.00  0.00    +0.030 A 
ATOM     24  C   LIG    1      -26.181  28.519  26.735  0.00  0.00    +0.080 A 
ATOM     25  C   LIG    1      -27.137  27.520  26.649  0.00  0.00    +0.070 A 
ATOM     26  F   LIG    1      -27.900  27.412  25.539  0.00  0.00    -0.120 F 
ATOM     27  F   LIG    1      -24.800  27.863  30.028  0.00  0.00    -0.110 F 
ATOM     28  C   LIG    1      -27.308  26.630  27.695  0.00  0.00    +0.110 A 
ATOM     29  F   LIG    1      -28.240  25.657  27.611  0.00  0.00    -0.110 F 
ENDBRANCH  19  21
ENDBRANCH   5  19
TORSDOF 7
ENDMDL
####
 PLpro1_rec.pdbqt&&&&ZINC000329000648.pdbqt
MODEL 1
REMARK VINA RESULT:     -12.2      0.000      0.000
REMARK                            x       y       z     vdW  Elec       q    Type
REMARK                         _______ _______ _______ _____ _____    ______ ____
ROOT
ATOM      1  C   LIG    1      -33.424  21.840  28.194  0.00  0.00    +0.610 A 
ATOM      2  N   LIG    1      -33.900  22.031  29.414  0.00  0.00    -0.590 NA
ATOM      3  C   LIG    1      -33.288  21.508  30.476  0.00  0.00    +0.290 A 
ATOM      4  C   LIG    1      -32.134  20.753  30.288  0.00  0.00    -0.160 A 
ATOM      5  C   LIG    1      -31.663  20.575  28.986  0.00  0.00    +0.470 A 
ATOM      6  N   LIG    1      -32.331  21.124  27.977  0.00  0.00    -0.610 NA
ENDROOT
BRANCH   3   7
ATOM      7  C   LIG    1      -33.830  21.727  31.840  0.00  0.00    -0.010 A 
ATOM      8  C   LIG    1      -34.150  23.012  32.288  0.00  0.00    +0.000 A 
ATOM      9  C   LIG    1      -34.651  23.171  33.564  0.00  0.00    +0.260 A 
ATOM     10  N   LIG    1      -34.828  22.131  34.356  0.00  0.00    -0.470 NA
ATOM     11  C   LIG    1      -34.538  20.904  33.973  0.00  0.00    +0.260 A 
ATOM     12  C   LIG    1      -34.037  20.654  32.711  0.00  0.00    +0.030 A 
ENDBRANCH   3   7
BRANCH   1  13
ATOM     13  N   LIG    1      -34.088  22.400  27.116  0.00  0.00    -0.690 N 
ATOM     14  H   LIG    1      -34.926  22.017  26.811  0.00  0.00    +0.420 HD
BRANCH  13  15
ATOM     15  C   LIG    1      -33.525  23.570  26.437  0.00  0.00    +0.300 C 
BRANCH  15  16
ATOM     16  C   LIG    1      -33.511  23.324  24.927  0.00  0.00    +0.180 C 
BRANCH  16  17
ATOM     17  O   LIG    1      -34.806  23.596  24.387  0.00  0.00    -0.570 OA
ATOM     18  H   LIG    1      -35.316  24.241  24.894  0.00  0.00    +0.390 HD
ENDBRANCH  16  17
ENDBRANCH  15  16
ENDBRANCH  13  15
ENDBRANCH   1  13
BRANCH   5  19
ATOM     19  N   LIG    1      -30.518  19.831  28.750  0.00  0.00    -0.640 N 
ATOM     20  H   LIG    1      -30.585  18.953  28.341  0.00  0.00    +0.430 HD
BRANCH  19  21
ATOM     21  C   LIG    1      -29.264  20.347  29.099  0.00  0.00    +0.160 A 
ATOM     22  C   LIG    1      -29.115  21.704  29.344  0.00  0.00    +0.090 A 
ATOM     23  C   LIG    1      -27.876  22.213  29.689  0.00  0.00    +0.050 A 
ATOM     24  C   LIG    1      -26.783  21.370  29.791  0.00  0.00    +0.070 A 
ATOM     25  C   LIG    1      -26.927  20.013  29.547  0.00  0.00    +0.060 A 
ATOM     26  F   LIG    1      -25.860  19.190  29.648  0.00  0.00    -0.110 F 
ATOM     27  F   LIG    1      -25.574  21.871  30.128  0.00  0.00    -0.120 F 
ATOM     28  C   LIG    1      -28.168  19.499  29.207  0.00  0.00    +0.050 A 
ATOM     29  F   LIG    1      -28.310  18.176  28.970  0.00  0.00    -0.120 F 
ENDBRANCH  19  21
ENDBRANCH   5  19
TORSDOF 7
ENDMDL
MODEL 2
REMARK VINA RESULT:     -11.6      3.591      6.514
REMARK                            x       y       z     vdW  Elec       q    Type
REMARK                         _______ _______ _______ _____ _____    ______ ____
ROOT
ATOM      1  C   LIG    1      -32.358  21.130  28.028  0.00  0.00    +0.610 A 
ATOM      2  N   LIG    1      -31.056  20.919  28.138  0.00  0.00    -0.590 NA
ATOM      3  C   LIG    1      -30.503  20.671  29.325  0.00  0.00    +0.290 A 
ATOM      4  C   LIG    1      -31.314  20.636  30.456  0.00  0.00    -0.160 A 
ATOM      5  C   LIG    1      -32.682  20.863  30.297  0.00  0.00    +0.470 A 
ATOM      6  N   LIG    1      -33.159  21.109  29.082  0.00  0.00    -0.610 NA
ENDROOT
BRANCH   3   7
ATOM      7  C   LIG    1      -29.042  20.436  29.440  0.00  0.00    -0.010 A 
ATOM      8  C   LIG    1      -28.508  19.151  29.306  0.00  0.00    +0.000 A 
ATOM      9  C   LIG    1      -27.144  18.978  29.421  0.00  0.00    +0.260 A 
ATOM     10  N   LIG    1      -26.348  20.003  29.652  0.00  0.00    -0.470 NA
ATOM     11  C   LIG    1      -26.810  21.230  29.785  0.00  0.00    +0.260 A 
ATOM     12  C   LIG    1      -28.161  21.494  29.680  0.00  0.00    +0.030 A 
ENDBRANCH   3   7
BRANCH   1  13
ATOM     13  N   LIG    1      -32.895  21.383  26.777  0.00  0.00    -0.690 N 
ATOM     14  H   LIG    1      -32.823  20.718  26.075  0.00  0.00    +0.420 HD
BRANCH  13  15
ATOM     15  C   LIG    1      -33.571  22.656  26.515  0.00  0.00    +0.300 C 
BRANCH  15  16
ATOM     16  C   LIG    1      -33.430  23.013  25.034  0.00  0.00    +0.180 C 
BRANCH  16  17
ATOM     17  O   LIG    1      -34.700  23.410  24.516  0.00  0.00    -0.570 OA
ATOM     18  H   LIG    1      -34.651  24.086  23.826  0.00  0.00    +0.390 HD
ENDBRANCH  16  17
ENDBRANCH  15  16
ENDBRANCH  13  15
ENDBRANCH   1  13
BRANCH   5  19
ATOM     19  N   LIG    1      -33.529  20.838  31.394  0.00  0.00    -0.640 N 
ATOM     20  H   LIG    1      -33.876  19.993  31.720  0.00  0.00    +0.430 HD
BRANCH  19  21
ATOM     21  C   LIG    1      -33.882  22.033  32.033  0.00  0.00    +0.160 A 
ATOM     22  C   LIG    1      -33.892  23.224  31.321  0.00  0.00    +0.090 A 
ATOM     23  C   LIG    1      -34.241  24.404  31.952  0.00  0.00    +0.050 A 
ATOM     24  C   LIG    1      -34.581  24.399  33.294  0.00  0.00    +0.070 A 
ATOM     25  C   LIG    1      -34.573  23.211  34.009  0.00  0.00    +0.060 A 
ATOM     26  F   LIG    1      -34.907  23.208  35.318  0.00  0.00    -0.110 F 
ATOM     27  F   LIG    1      -34.921  25.554  33.907  0.00  0.00    -0.120 F 
ATOM     28  C   LIG    1      -34.230  22.027  33.379  0.00  0.00    +0.050 A 
ATOM     29  F   LIG    1      -34.222  20.869  34.074  0.00  0.00    -0.120 F 
ENDBRANCH  19  21
ENDBRANCH   5  19
TORSDOF 7
ENDMDL
MODEL 3
REMARK VINA RESULT:     -10.3      4.873      7.863
REMARK                            x       y       z     vdW  Elec       q    Type
REMARK                         _______ _______ _______ _____ _____    ______ ____
ROOT
ATOM      1  C   LIG    1      -34.733  20.326  33.645  0.00  0.00    +0.610 A 
ATOM      2  N   LIG    1      -33.992  20.117  32.569  0.00  0.00    -0.590 NA
ATOM      3  C   LIG    1      -33.507  21.139  31.864  0.00  0.00    +0.290 A 
ATOM      4  C   LIG    1      -33.791  22.439  32.274  0.00  0.00    -0.160 A 
ATOM      5  C   LIG    1      -34.576  22.617  33.414  0.00  0.00    +0.470 A 
ATOM      6  N   LIG    1      -35.027  21.548  34.062  0.00  0.00    -0.610 NA
ENDROOT
BRANCH   3   7
ATOM      7  C   LIG    1      -32.677  20.895  30.659  0.00  0.00    -0.010 A 
ATOM      8  C   LIG    1      -33.264  20.755  29.398  0.00  0.00    +0.000 A 
ATOM      9  C   LIG    1      -32.455  20.529  28.304  0.00  0.00    +0.260 A 
ATOM     10  N   LIG    1      -31.146  20.445  28.436  0.00  0.00    -0.470 NA
ATOM     11  C   LIG    1      -30.552  20.571  29.606  0.00  0.00    +0.260 A 
ATOM     12  C   LIG    1      -31.286  20.803  30.752  0.00  0.00    +0.030 A 
ENDBRANCH   3   7
BRANCH   1  13
ATOM     13  N   LIG    1      -35.218  19.238  34.351  0.00  0.00    -0.690 N 
ATOM     14  H   LIG    1      -34.962  18.339  34.091  0.00  0.00    +0.420 HD
BRANCH  13  15
ATOM     15  C   LIG    1      -36.117  19.445  35.489  0.00  0.00    +0.300 C 
BRANCH  15  16
ATOM     16  C   LIG    1      -37.081  18.262  35.599  0.00  0.00    +0.180 C 
BRANCH  16  17
ATOM     17  O   LIG    1      -36.393  17.136  36.146  0.00  0.00    -0.570 OA
ATOM     18  H   LIG    1      -36.720  16.857  37.012  0.00  0.00    +0.390 HD
ENDBRANCH  16  17
ENDBRANCH  15  16
ENDBRANCH  13  15
ENDBRANCH   1  13
BRANCH   5  19
ATOM     19  N   LIG    1      -34.885  23.893  33.861  0.00  0.00    -0.640 N 
ATOM     20  H   LIG    1      -35.812  24.157  33.971  0.00  0.00    +0.430 HD
BRANCH  19  21
ATOM     21  C   LIG    1      -33.858  24.799  34.155  0.00  0.00    +0.160 A 
ATOM     22  C   LIG    1      -33.552  25.815  33.260  0.00  0.00    +0.090 A 
ATOM     23  C   LIG    1      -32.538  26.709  33.551  0.00  0.00    +0.050 A 
ATOM     24  C   LIG    1      -31.828  26.593  34.734  0.00  0.00    +0.070 A 
ATOM     25  C   LIG    1      -32.132  25.581  35.630  0.00  0.00    +0.060 A 
ATOM     26  F   LIG    1      -31.438  25.469  36.785  0.00  0.00    -0.110 F 
ATOM     27  F   LIG    1      -30.838  27.469  35.014  0.00  0.00    -0.120 F 
ATOM     28  C   LIG    1      -33.150  24.686  35.346  0.00  0.00    +0.050 A 
ATOM     29  F   LIG    1      -33.447  23.699  36.219  0.00  0.00    -0.120 F 
ENDBRANCH  19  21
ENDBRANCH   5  19
TORSDOF 7
ENDMDL
MODEL 4
REMARK VINA RESULT:     -10.3      3.996      6.927
REMARK                            x       y       z     vdW  Elec       q    Type
REMARK                         _______ _______ _______ _____ _____    ______ ____
ROOT
ATOM      1  C   LIG    1      -31.244  23.161  28.979  0.00  0.00    +0.610 A 
ATOM      2  N   LIG    1      -30.080  22.532  28.985  0.00  0.00    -0.590 NA
ATOM      3  C   LIG    1      -29.947  21.347  29.582  0.00  0.00    +0.290 A 
ATOM      4  C   LIG    1      -31.053  20.774  30.203  0.00  0.00    -0.160 A 
ATOM      5  C   LIG    1      -32.263  21.470  30.174  0.00  0.00    +0.470 A 
ATOM      6  N   LIG    1      -32.316  22.649  29.563  0.00  0.00    -0.610 NA
ENDROOT
BRANCH   3   7
ATOM      7  C   LIG    1      -28.637  20.648  29.584  0.00  0.00    -0.010 A 
ATOM      8  C   LIG    1      -28.564  19.258  29.459  0.00  0.00    +0.000 A 
ATOM      9  C   LIG    1      -27.327  18.649  29.466  0.00  0.00    +0.260 A 
ATOM     10  N   LIG    1      -26.223  19.360  29.590  0.00  0.00    -0.470 NA
ATOM     11  C   LIG    1      -26.247  20.672  29.712  0.00  0.00    +0.260 A 
ATOM     12  C   LIG    1      -27.443  21.363  29.709  0.00  0.00    +0.030 A 
ENDBRANCH   3   7
BRANCH   1  13
ATOM     13  N   LIG    1      -31.341  24.389  28.348  0.00  0.00    -0.690 N 
ATOM     14  H   LIG    1      -31.753  24.453  27.472  0.00  0.00    +0.420 HD
BRANCH  13  15
ATOM     15  C   LIG    1      -30.822  25.592  29.003  0.00  0.00    +0.300 C 
BRANCH  15  16
ATOM     16  C   LIG    1      -29.350  25.781  28.630  0.00  0.00    +0.180 C 
BRANCH  16  17
ATOM     17  O   LIG    1      -28.533  25.006  29.509  0.00  0.00    -0.570 OA
ATOM     18  H   LIG    1      -27.962  25.534  30.084  0.00  0.00    +0.390 HD
ENDBRANCH  16  17
ENDBRANCH  15  16
ENDBRANCH  13  15
ENDBRANCH   1  13
BRANCH   5  19
ATOM     19  N   LIG    1      -33.392  20.939  30.779  0.00  0.00    -0.640 N 
ATOM     20  H   LIG    1      -33.852  20.187  30.373  0.00  0.00    +0.430 HD
BRANCH  19  21
ATOM     21  C   LIG    1      -33.867  21.488  31.976  0.00  0.00    +0.160 A 
ATOM     22  C   LIG    1      -34.024  22.861  32.097  0.00  0.00    +0.090 A 
ATOM     23  C   LIG    1      -34.493  23.402  33.280  0.00  0.00    +0.050 A 
ATOM     24  C   LIG    1      -34.807  22.575  34.345  0.00  0.00    +0.070 A 
ATOM     25  C   LIG    1      -34.653  21.203  34.228  0.00  0.00    +0.060 A 
ATOM     26  F   LIG    1      -34.961  20.397  35.268  0.00  0.00    -0.110 F 
ATOM     27  F   LIG    1      -35.265  23.108  35.499  0.00  0.00    -0.120 F 
ATOM     28  C   LIG    1      -34.189  20.657  33.043  0.00  0.00    +0.050 A 
ATOM     29  F   LIG    1      -34.038  19.319  32.928  0.00  0.00    -0.120 F 
ENDBRANCH  19  21
ENDBRANCH   5  19
TORSDOF 7
ENDMDL
MODEL 5
REMARK VINA RESULT:     -10.2      4.173      7.103
REMARK                            x       y       z     vdW  Elec       q    Type
REMARK                         _______ _______ _______ _____ _____    ______ ____
ROOT
ATOM      1  C   LIG    1      -29.881  24.134  29.047  0.00  0.00    +0.610 A 
ATOM      2  N   LIG    1      -28.985  23.164  29.126  0.00  0.00    -0.590 NA
ATOM      3  C   LIG    1      -29.358  21.908  29.365  0.00  0.00    +0.290 A 
ATOM      4  C   LIG    1      -30.711  21.623  29.533  0.00  0.00    -0.160 A 
ATOM      5  C   LIG    1      -31.624  22.674  29.442  0.00  0.00    +0.470 A 
ATOM      6  N   LIG    1      -31.175  23.902  29.206  0.00  0.00    -0.610 NA
ENDROOT
BRANCH   3   7
ATOM      7  C   LIG    1      -28.346  20.825  29.452  0.00  0.00    -0.010 A 
ATOM      8  C   LIG    1      -28.717  19.483  29.334  0.00  0.00    +0.000 A 
ATOM      9  C   LIG    1      -27.744  18.509  29.422  0.00  0.00    +0.260 A 
ATOM     10  N   LIG    1      -26.480  18.830  29.613  0.00  0.00    -0.470 NA
ATOM     11  C   LIG    1      -26.087  20.083  29.731  0.00  0.00    +0.260 A 
ATOM     12  C   LIG    1      -26.994  21.121  29.651  0.00  0.00    +0.030 A 
ENDBRANCH   3   7
BRANCH   1  13
ATOM     13  N   LIG    1      -29.454  25.427  28.796  0.00  0.00    -0.690 N 
ATOM     14  H   LIG    1      -30.089  26.160  28.813  0.00  0.00    +0.420 HD
BRANCH  13  15
ATOM     15  C   LIG    1      -28.042  25.687  28.504  0.00  0.00    +0.300 C 
BRANCH  15  16
ATOM     16  C   LIG    1      -27.929  26.891  27.566  0.00  0.00    +0.180 C 
BRANCH  16  17
ATOM     17  O   LIG    1      -28.370  26.519  26.259  0.00  0.00    -0.570 OA
ATOM     18  H   LIG    1      -29.149  25.946  26.254  0.00  0.00    +0.390 HD
ENDBRANCH  16  17
ENDBRANCH  15  16
ENDBRANCH  13  15
ENDBRANCH   1  13
BRANCH   5  19
ATOM     19  N   LIG    1      -32.981  22.440  29.602  0.00  0.00    -0.640 N 
ATOM     20  H   LIG    1      -33.571  22.459  28.832  0.00  0.00    +0.430 HD
BRANCH  19  21
ATOM     21  C   LIG    1      -33.500  22.173  30.875  0.00  0.00    +0.160 A 
ATOM     22  C   LIG    1      -33.391  20.901  31.417  0.00  0.00    +0.090 A 
ATOM     23  C   LIG    1      -33.903  20.639  32.675  0.00  0.00    +0.050 A 
ATOM     24  C   LIG    1      -34.526  21.645  33.394  0.00  0.00    +0.070 A 
ATOM     25  C   LIG    1      -34.636  22.918  32.856  0.00  0.00    +0.060 A 
ATOM     26  F   LIG    1      -35.243  23.899  33.560  0.00  0.00    -0.110 F 
ATOM     27  F   LIG    1      -35.026  21.384  34.622  0.00  0.00    -0.120 F 
ATOM     28  C   LIG    1      -34.119  23.186  31.600  0.00  0.00    +0.050 A 
ATOM     29  F   LIG    1      -34.226  24.426  31.075  0.00  0.00    -0.120 F 
ENDBRANCH  19  21
ENDBRANCH   5  19
TORSDOF 7
ENDMDL
MODEL 6
REMARK VINA RESULT:      -9.9      4.051      6.929
REMARK                            x       y       z     vdW  Elec       q    Type
REMARK                         _______ _______ _______ _____ _____    ______ ____
ROOT
ATOM      1  C   LIG    1      -30.837  23.665  28.899  0.00  0.00    +0.610 A 
ATOM      2  N   LIG    1      -29.766  22.890  28.955  0.00  0.00    -0.590 NA
ATOM      3  C   LIG    1      -29.850  21.641  29.413  0.00  0.00    +0.290 A 
ATOM      4  C   LIG    1      -31.085  21.157  29.837  0.00  0.00    -0.160 A 
ATOM      5  C   LIG    1      -32.190  22.006  29.761  0.00  0.00    +0.470 A 
ATOM      6  N   LIG    1      -32.027  23.241  29.297  0.00  0.00    -0.610 NA
ENDROOT
BRANCH   3   7
ATOM      7  C   LIG    1      -28.644  20.778  29.472  0.00  0.00    -0.010 A 
ATOM      8  C   LIG    1      -27.378  21.327  29.692  0.00  0.00    +0.000 A 
ATOM      9  C   LIG    1      -26.283  20.489  29.739  0.00  0.00    +0.260 A 
ATOM     10  N   LIG    1      -26.420  19.187  29.581  0.00  0.00    -0.470 NA
ATOM     11  C   LIG    1      -27.596  18.629  29.371  0.00  0.00    +0.260 A 
ATOM     12  C   LIG    1      -28.744  19.394  29.314  0.00  0.00    +0.030 A 
ENDBRANCH   3   7
BRANCH   1  13
ATOM     13  N   LIG    1      -30.709  24.956  28.416  0.00  0.00    -0.690 N 
ATOM     14  H   LIG    1      -31.191  25.225  27.618  0.00  0.00    +0.420 HD
BRANCH  13  15
ATOM     15  C   LIG    1      -29.845  25.915  29.110  0.00  0.00    +0.300 C 
BRANCH  15  16
ATOM     16  C   LIG    1      -28.612  26.204  28.252  0.00  0.00    +0.180 C 
BRANCH  16  17
ATOM     17  O   LIG    1      -28.998  26.295  26.879  0.00  0.00    -0.570 OA
ATOM     18  H   LIG    1      -28.324  26.684  26.306  0.00  0.00    +0.390 HD
ENDBRANCH  16  17
ENDBRANCH  15  16
ENDBRANCH  13  15
ENDBRANCH   1  13
BRANCH   5  19
ATOM     19  N   LIG    1      -33.440  21.569  30.171  0.00  0.00    -0.640 N 
ATOM     20  H   LIG    1      -34.054  21.180  29.527  0.00  0.00    +0.430 HD
BRANCH  19  21
ATOM     21  C   LIG    1      -33.817  21.686  31.515  0.00  0.00    +0.160 A 
ATOM     22  C   LIG    1      -33.908  20.555  32.312  0.00  0.00    +0.090 A 
ATOM     23  C   LIG    1      -34.280  20.672  33.639  0.00  0.00    +0.050 A 
ATOM     24  C   LIG    1      -34.562  21.918  34.173  0.00  0.00    +0.070 A 
ATOM     25  C   LIG    1      -34.472  23.051  33.380  0.00  0.00    +0.060 A 
ATOM     26  F   LIG    1      -34.747  24.266  33.904  0.00  0.00    -0.110 F 
ATOM     27  F   LIG    1      -34.926  22.028  35.470  0.00  0.00    -0.120 F 
ATOM     28  C   LIG    1      -34.094  22.938  32.053  0.00  0.00    +0.050 A 
ATOM     29  F   LIG    1      -34.005  24.042  31.279  0.00  0.00    -0.120 F 
ENDBRANCH  19  21
ENDBRANCH   5  19
TORSDOF 7
ENDMDL
MODEL 7
REMARK VINA RESULT:      -9.8      3.879      7.060
REMARK                            x       y       z     vdW  Elec       q    Type
REMARK                         _______ _______ _______ _____ _____    ______ ____
ROOT
ATOM      1  C   LIG    1      -31.926  20.570  30.989  0.00  0.00    +0.610 A 
ATOM      2  N   LIG    1      -30.604  20.519  30.940  0.00  0.00    -0.590 NA
ATOM      3  C   LIG    1      -29.969  20.357  29.779  0.00  0.00    +0.290 A 
ATOM      4  C   LIG    1      -30.716  20.241  28.610  0.00  0.00    -0.160 A 
ATOM      5  C   LIG    1      -32.107  20.301  28.703  0.00  0.00    +0.470 A 
ATOM      6  N   LIG    1      -32.668  20.459  29.898  0.00  0.00    -0.610 NA
ENDROOT
BRANCH   3   7
ATOM      7  C   LIG    1      -28.487  20.301  29.734  0.00  0.00    -0.010 A 
ATOM      8  C   LIG    1      -27.723  21.471  29.715  0.00  0.00    +0.000 A 
ATOM      9  C   LIG    1      -26.348  21.373  29.672  0.00  0.00    +0.260 A 
ATOM     10  N   LIG    1      -25.754  20.196  29.649  0.00  0.00    -0.470 NA
ATOM     11  C   LIG    1      -26.436  19.068  29.665  0.00  0.00    +0.260 A 
ATOM     12  C   LIG    1      -27.816  19.075  29.712  0.00  0.00    +0.030 A 
ENDBRANCH   3   7
BRANCH   1  13
ATOM     13  N   LIG    1      -32.548  20.740  32.214  0.00  0.00    -0.690 N 
ATOM     14  H   LIG    1      -32.040  20.636  33.034  0.00  0.00    +0.420 HD
BRANCH  13  15
ATOM     15  C   LIG    1      -33.973  21.075  32.271  0.00  0.00    +0.300 C 
BRANCH  15  16
ATOM     16  C   LIG    1      -34.607  20.397  33.487  0.00  0.00    +0.180 C 
BRANCH  16  17
ATOM     17  O   LIG    1      -34.883  19.029  33.182  0.00  0.00    -0.570 OA
ATOM     18  H   LIG    1      -34.232  18.408  33.534  0.00  0.00    +0.390 HD
ENDBRANCH  16  17
ENDBRANCH  15  16
ENDBRANCH  13  15
ENDBRANCH   1  13
BRANCH   5  19
ATOM     19  N   LIG    1      -32.892  20.190  27.566  0.00  0.00    -0.640 N 
ATOM     20  H   LIG    1      -33.238  19.324  27.298  0.00  0.00    +0.430 HD
BRANCH  19  21
ATOM     21  C   LIG    1      -33.188  21.329  26.807  0.00  0.00    +0.160 A 
ATOM     22  C   LIG    1      -32.899  21.353  25.450  0.00  0.00    +0.090 A 
ATOM     23  C   LIG    1      -33.192  22.478  24.701  0.00  0.00    +0.050 A 
ATOM     24  C   LIG    1      -33.773  23.581  25.303  0.00  0.00    +0.070 A 
ATOM     25  C   LIG    1      -34.064  23.561  26.658  0.00  0.00    +0.060 A 
ATOM     26  F   LIG    1      -34.632  24.638  27.244  0.00  0.00    -0.110 F 
ATOM     27  F   LIG    1      -34.057  24.679  24.567  0.00  0.00    -0.120 F 
ATOM     28  C   LIG    1      -33.778  22.434  27.411  0.00  0.00    +0.050 A 
ATOM     29  F   LIG    1      -34.061  22.413  28.731  0.00  0.00    -0.120 F 
ENDBRANCH  19  21
ENDBRANCH   5  19
TORSDOF 7
ENDMDL
MODEL 8
REMARK VINA RESULT:      -9.7      4.316      7.236
REMARK                            x       y       z     vdW  Elec       q    Type
REMARK                         _______ _______ _______ _____ _____    ______ ____
ROOT
ATOM      1  C   LIG    1      -29.701  24.210  29.096  0.00  0.00    +0.610 A 
ATOM      2  N   LIG    1      -28.825  23.221  29.178  0.00  0.00    -0.590 NA
ATOM      3  C   LIG    1      -29.229  21.967  29.384  0.00  0.00    +0.290 A 
ATOM      4  C   LIG    1      -30.590  21.707  29.514  0.00  0.00    -0.160 A 
ATOM      5  C   LIG    1      -31.481  22.777  29.421  0.00  0.00    +0.470 A 
ATOM      6  N   LIG    1      -31.002  24.000  29.219  0.00  0.00    -0.610 NA
ENDROOT
BRANCH   3   7
ATOM      7  C   LIG    1      -28.240  20.864  29.475  0.00  0.00    -0.010 A 
ATOM      8  C   LIG    1      -26.883  21.129  29.677  0.00  0.00    +0.000 A 
ATOM      9  C   LIG    1      -25.998  20.074  29.755  0.00  0.00    +0.260 A 
ATOM     10  N   LIG    1      -26.418  18.829  29.643  0.00  0.00    -0.470 NA
ATOM     11  C   LIG    1      -27.688  18.535  29.451  0.00  0.00    +0.260 A 
ATOM     12  C   LIG    1      -28.642  19.530  29.366  0.00  0.00    +0.030 A 
ENDBRANCH   3   7
BRANCH   1  13
ATOM     13  N   LIG    1      -29.242  25.498  28.881  0.00  0.00    -0.690 N 
ATOM     14  H   LIG    1      -29.767  26.256  29.183  0.00  0.00    +0.420 HD
BRANCH  13  15
ATOM     15  C   LIG    1      -27.965  25.716  28.196  0.00  0.00    +0.300 C 
BRANCH  15  16
ATOM     16  C   LIG    1      -26.815  25.491  29.180  0.00  0.00    +0.180 C 
BRANCH  16  17
ATOM     17  O   LIG    1      -26.051  24.356  28.769  0.00  0.00    -0.570 OA
ATOM     18  H   LIG    1      -26.431  23.875  28.021  0.00  0.00    +0.390 HD
ENDBRANCH  16  17
ENDBRANCH  15  16
ENDBRANCH  13  15
ENDBRANCH   1  13
BRANCH   5  19
ATOM     19  N   LIG    1      -32.846  22.567  29.543  0.00  0.00    -0.640 N 
ATOM     20  H   LIG    1      -33.419  22.634  28.763  0.00  0.00    +0.430 HD
BRANCH  19  21
ATOM     21  C   LIG    1      -33.397  22.257  30.793  0.00  0.00    +0.160 A 
ATOM     22  C   LIG    1      -33.311  20.964  31.288  0.00  0.00    +0.090 A 
ATOM     23  C   LIG    1      -33.856  20.658  32.522  0.00  0.00    +0.050 A 
ATOM     24  C   LIG    1      -34.486  21.641  33.265  0.00  0.00    +0.070 A 
ATOM     25  C   LIG    1      -34.572  22.935  32.775  0.00  0.00    +0.060 A 
ATOM     26  F   LIG    1      -35.187  23.894  33.502  0.00  0.00    -0.110 F 
ATOM     27  F   LIG    1      -35.017  21.339  34.470  0.00  0.00    -0.120 F 
ATOM     28  C   LIG    1      -34.024  23.246  31.542  0.00  0.00    +0.050 A 
ATOM     29  F   LIG    1      -34.107  24.507  31.063  0.00  0.00    -0.120 F 
ENDBRANCH  19  21
ENDBRANCH   5  19
TORSDOF 7
ENDMDL
MODEL 9
REMARK VINA RESULT:      -9.4      4.157      7.299
REMARK                            x       y       z     vdW  Elec       q    Type
REMARK                         _______ _______ _______ _____ _____    ______ ____
ROOT
ATOM      1  C   LIG    1      -29.281  20.269  29.814  0.00  0.00    +0.610 A 
ATOM      2  N   LIG    1      -28.540  21.360  29.703  0.00  0.00    -0.590 NA
ATOM      3  C   LIG    1      -29.105  22.555  29.534  0.00  0.00    +0.290 A 
ATOM      4  C   LIG    1      -30.493  22.645  29.474  0.00  0.00    -0.160 A 
ATOM      5  C   LIG    1      -31.239  21.471  29.595  0.00  0.00    +0.470 A 
ATOM      6  N   LIG    1      -30.603  20.315  29.756  0.00  0.00    -0.610 NA
ENDROOT
BRANCH   3   7
ATOM      7  C   LIG    1      -28.267  23.773  29.411  0.00  0.00    -0.010 A 
ATOM      8  C   LIG    1      -28.802  24.967  28.919  0.00  0.00    +0.000 A 
ATOM      9  C   LIG    1      -27.987  26.076  28.821  0.00  0.00    +0.260 A 
ATOM     10  N   LIG    1      -26.721  26.020  29.184  0.00  0.00    -0.470 NA
ATOM     11  C   LIG    1      -26.176  24.914  29.651  0.00  0.00    +0.260 A 
ATOM     12  C   LIG    1      -26.921  23.759  29.787  0.00  0.00    +0.030 A 
ENDBRANCH   3   7
BRANCH   1  13
ATOM     13  N   LIG    1      -28.656  19.046  29.989  0.00  0.00    -0.690 N 
ATOM     14  H   LIG    1      -29.021  18.400  30.614  0.00  0.00    +0.420 HD
BRANCH  13  15
ATOM     15  C   LIG    1      -27.444  18.728  29.230  0.00  0.00    +0.300 C 
BRANCH  15  16
ATOM     16  C   LIG    1      -26.241  19.413  29.881  0.00  0.00    +0.180 C 
BRANCH  16  17
ATOM     17  O   LIG    1      -25.979  20.649  29.214  0.00  0.00    -0.570 OA
ATOM     18  H   LIG    1      -25.059  20.760  28.936  0.00  0.00    +0.390 HD
ENDBRANCH  16  17
ENDBRANCH  15  16
ENDBRANCH  13  15
ENDBRANCH   1  13
BRANCH   5  19
ATOM     19  N   LIG    1      -32.624  21.511  29.541  0.00  0.00    -0.640 N 
ATOM     20  H   LIG    1      -33.091  21.117  28.787  0.00  0.00    +0.430 HD
BRANCH  19  21
ATOM     21  C   LIG    1      -33.347  22.119  30.574  0.00  0.00    +0.160 A 
ATOM     22  C   LIG    1      -33.869  23.392  30.401  0.00  0.00    +0.090 A 
ATOM     23  C   LIG    1      -34.584  23.992  31.422  0.00  0.00    +0.050 A 
ATOM     24  C   LIG    1      -34.779  23.323  32.619  0.00  0.00    +0.070 A 
ATOM     25  C   LIG    1      -34.259  22.050  32.796  0.00  0.00    +0.060 A 
ATOM     26  F   LIG    1      -34.451  21.397  33.964  0.00  0.00    -0.110 F 
ATOM     27  F   LIG    1      -35.476  23.912  33.614  0.00  0.00    -0.120 F 
ATOM     28  C   LIG    1      -33.548  21.444  31.773  0.00  0.00    +0.050 A 
ATOM     29  F   LIG    1      -33.041  20.203  31.945  0.00  0.00    -0.120 F 
ENDBRANCH  19  21
ENDBRANCH   5  19
TORSDOF 7
ENDMDL
####
 PLpro1_rec.pdbqt&&&&ZINC000329044236.pdbqt
MODEL 1
REMARK VINA RESULT:     -12.2      0.000      0.000
REMARK                            x       y       z     vdW  Elec       q    Type
REMARK                         _______ _______ _______ _____ _____    ______ ____
ROOT
ATOM      1  C   LIG    1      -33.380  21.826  28.256  0.00  0.00    +0.610 A 
ATOM      2  N   LIG    1      -33.858  21.969  29.481  0.00  0.00    -0.590 NA
ATOM      3  C   LIG    1      -33.236  21.423  30.527  0.00  0.00    +0.300 A 
ATOM      4  C   LIG    1      -32.068  20.694  30.313  0.00  0.00    -0.170 A 
ATOM      5  C   LIG    1      -31.597  20.565  29.007  0.00  0.00    +0.470 A 
ATOM      6  N   LIG    1      -32.276  21.134  28.014  0.00  0.00    -0.610 NA
ENDROOT
BRANCH   3   7
ATOM      7  C   LIG    1      -33.778  21.589  31.896  0.00  0.00    -0.110 A 
ATOM      8  C   LIG    1      -34.208  22.842  32.343  0.00  0.00    +0.120 A 
ATOM      9  C   LIG    1      -34.707  22.944  33.630  0.00  0.00    -0.040 A 
ATOM     10  C   LIG    1      -34.765  21.815  34.426  0.00  0.00    +0.280 A 
ATOM     11  N   LIG    1      -34.351  20.645  33.977  0.00  0.00    -0.490 NA
ATOM     12  C   LIG    1      -33.873  20.498  32.758  0.00  0.00    +0.290 A 
ENDBRANCH   3   7
BRANCH   1  13
ATOM     13  N   LIG    1      -34.055  22.408  27.197  0.00  0.00    -0.690 N 
ATOM     14  H   LIG    1      -34.907  22.047  26.909  0.00  0.00    +0.420 HD
BRANCH  13  15
ATOM     15  C   LIG    1      -33.481  23.568  26.512  0.00  0.00    +0.300 C 
BRANCH  15  16
ATOM     16  C   LIG    1      -33.640  23.398  25.000  0.00  0.00    +0.180 C 
BRANCH  16  17
ATOM     17  O   LIG    1      -34.942  23.832  24.606  0.00  0.00    -0.570 OA
ATOM     18  H   LIG    1      -35.000  24.779  24.415  0.00  0.00    +0.380 HD
ENDBRANCH  16  17
ENDBRANCH  15  16
ENDBRANCH  13  15
ENDBRANCH   1  13
BRANCH   5  19
ATOM     19  N   LIG    1      -30.440  19.848  28.745  0.00  0.00    -0.640 N 
ATOM     20  H   LIG    1      -30.494  18.978  28.320  0.00  0.00    +0.430 HD
BRANCH  19  21
ATOM     21  C   LIG    1      -29.192  20.379  29.097  0.00  0.00    +0.160 A 
ATOM     22  C   LIG    1      -29.056  21.741  29.327  0.00  0.00    +0.090 A 
ATOM     23  C   LIG    1      -27.824  22.263  29.674  0.00  0.00    +0.050 A 
ATOM     24  C   LIG    1      -26.726  21.431  29.792  0.00  0.00    +0.070 A 
ATOM     25  C   LIG    1      -26.857  20.070  29.563  0.00  0.00    +0.060 A 
ATOM     26  F   LIG    1      -25.783  19.258  29.678  0.00  0.00    -0.110 F 
ATOM     27  F   LIG    1      -25.523  21.946  30.132  0.00  0.00    -0.120 F 
ATOM     28  C   LIG    1      -28.089  19.541  29.220  0.00  0.00    +0.050 A 
ATOM     29  F   LIG    1      -28.219  18.215  28.997  0.00  0.00    -0.120 F 
ENDBRANCH  19  21
ENDBRANCH   5  19
TORSDOF 7
ENDMDL
MODEL 2
REMARK VINA RESULT:     -10.9      3.409      6.402
REMARK                            x       y       z     vdW  Elec       q    Type
REMARK                         _______ _______ _______ _____ _____    ______ ____
ROOT
ATOM      1  C   LIG    1      -32.426  21.208  27.961  0.00  0.00    +0.610 A 
ATOM      2  N   LIG    1      -31.126  21.003  28.100  0.00  0.00    -0.590 NA
ATOM      3  C   LIG    1      -30.601  20.731  29.295  0.00  0.00    +0.300 A 
ATOM      4  C   LIG    1      -31.441  20.665  30.404  0.00  0.00    -0.170 A 
ATOM      5  C   LIG    1      -32.805  20.887  30.216  0.00  0.00    +0.470 A 
ATOM      6  N   LIG    1      -33.254  21.158  28.994  0.00  0.00    -0.610 NA
ENDROOT
BRANCH   3   7
ATOM      7  C   LIG    1      -29.143  20.503  29.441  0.00  0.00    -0.110 A 
ATOM      8  C   LIG    1      -28.604  19.223  29.278  0.00  0.00    +0.120 A 
ATOM      9  C   LIG    1      -27.237  19.064  29.424  0.00  0.00    -0.040 A 
ATOM     10  C   LIG    1      -26.455  20.164  29.724  0.00  0.00    +0.280 A 
ATOM     11  N   LIG    1      -26.992  21.359  29.873  0.00  0.00    -0.490 NA
ATOM     12  C   LIG    1      -28.286  21.562  29.738  0.00  0.00    +0.290 A 
ENDBRANCH   3   7
BRANCH   1  13
ATOM     13  N   LIG    1      -32.933  21.487  26.704  0.00  0.00    -0.690 N 
ATOM     14  H   LIG    1      -32.803  20.859  25.978  0.00  0.00    +0.420 HD
BRANCH  13  15
ATOM     15  C   LIG    1      -33.666  22.735  26.471  0.00  0.00    +0.300 C 
BRANCH  15  16
ATOM     16  C   LIG    1      -33.474  23.175  25.018  0.00  0.00    +0.180 C 
BRANCH  16  17
ATOM     17  O   LIG    1      -34.748  23.447  24.432  0.00  0.00    -0.570 OA
ATOM     18  H   LIG    1      -35.458  22.870  24.747  0.00  0.00    +0.380 HD
ENDBRANCH  16  17
ENDBRANCH  15  16
ENDBRANCH  13  15
ENDBRANCH   1  13
BRANCH   5  19
ATOM     19  N   LIG    1      -33.679  20.832  31.290  0.00  0.00    -0.640 N 
ATOM     20  H   LIG    1      -34.122  19.999  31.512  0.00  0.00    +0.430 HD
BRANCH  19  21
ATOM     21  C   LIG    1      -33.925  21.981  32.053  0.00  0.00    +0.160 A 
ATOM     22  C   LIG    1      -34.107  21.879  33.425  0.00  0.00    +0.090 A 
ATOM     23  C   LIG    1      -34.350  23.014  34.177  0.00  0.00    +0.050 A 
ATOM     24  C   LIG    1      -34.411  24.252  33.563  0.00  0.00    +0.070 A 
ATOM     25  C   LIG    1      -34.230  24.359  32.193  0.00  0.00    +0.060 A 
ATOM     26  F   LIG    1      -34.291  25.569  31.595  0.00  0.00    -0.110 F 
ATOM     27  F   LIG    1      -34.649  25.359  34.301  0.00  0.00    -0.120 F 
ATOM     28  C   LIG    1      -33.982  23.226  31.437  0.00  0.00    +0.050 A 
ATOM     29  F   LIG    1      -33.805  23.329  30.102  0.00  0.00    -0.120 F 
ENDBRANCH  19  21
ENDBRANCH   5  19
TORSDOF 7
ENDMDL
MODEL 3
REMARK VINA RESULT:     -10.7      3.494      6.499
REMARK                            x       y       z     vdW  Elec       q    Type
REMARK                         _______ _______ _______ _____ _____    ______ ____
ROOT
ATOM      1  C   LIG    1      -32.138  22.316  28.397  0.00  0.00    +0.610 A 
ATOM      2  N   LIG    1      -30.875  21.928  28.468  0.00  0.00    -0.590 NA
ATOM      3  C   LIG    1      -30.468  21.093  29.424  0.00  0.00    +0.300 A 
ATOM      4  C   LIG    1      -31.395  20.630  30.356  0.00  0.00    -0.170 A 
ATOM      5  C   LIG    1      -32.716  21.062  30.248  0.00  0.00    +0.470 A 
ATOM      6  N   LIG    1      -33.045  21.901  29.268  0.00  0.00    -0.610 NA
ENDROOT
BRANCH   3   7
ATOM      7  C   LIG    1      -29.051  20.663  29.496  0.00  0.00    -0.110 A 
ATOM      8  C   LIG    1      -28.704  19.323  29.303  0.00  0.00    +0.120 A 
ATOM      9  C   LIG    1      -27.367  18.974  29.380  0.00  0.00    -0.040 A 
ATOM     10  C   LIG    1      -26.425  19.952  29.641  0.00  0.00    +0.280 A 
ATOM     11  N   LIG    1      -26.783  21.209  29.818  0.00  0.00    -0.490 NA
ATOM     12  C   LIG    1      -28.042  21.591  29.750  0.00  0.00    +0.290 A 
ENDBRANCH   3   7
BRANCH   1  13
ATOM     13  N   LIG    1      -32.520  23.184  27.389  0.00  0.00    -0.690 N 
ATOM     14  H   LIG    1      -31.972  23.956  27.181  0.00  0.00    +0.420 HD
BRANCH  13  15
ATOM     15  C   LIG    1      -33.753  22.937  26.638  0.00  0.00    +0.300 C 
BRANCH  15  16
ATOM     16  C   LIG    1      -33.491  23.143  25.145  0.00  0.00    +0.180 C 
BRANCH  16  17
ATOM     17  O   LIG    1      -34.710  23.504  24.494  0.00  0.00    -0.570 OA
ATOM     18  H   LIG    1      -34.588  23.883  23.612  0.00  0.00    +0.380 HD
ENDBRANCH  16  17
ENDBRANCH  15  16
ENDBRANCH  13  15
ENDBRANCH   1  13
BRANCH   5  19
ATOM     19  N   LIG    1      -33.673  20.628  31.152  0.00  0.00    -0.640 N 
ATOM     20  H   LIG    1      -34.114  19.775  31.019  0.00  0.00    +0.430 HD
BRANCH  19  21
ATOM     21  C   LIG    1      -34.005  21.423  32.256  0.00  0.00    +0.160 A 
ATOM     22  C   LIG    1      -33.960  22.807  32.155  0.00  0.00    +0.090 A 
ATOM     23  C   LIG    1      -34.288  23.591  33.246  0.00  0.00    +0.050 A 
ATOM     24  C   LIG    1      -34.660  22.998  34.439  0.00  0.00    +0.070 A 
ATOM     25  C   LIG    1      -34.705  21.616  34.545  0.00  0.00    +0.060 A 
ATOM     26  F   LIG    1      -35.069  21.040  35.712  0.00  0.00    -0.110 F 
ATOM     27  F   LIG    1      -34.979  23.768  35.503  0.00  0.00    -0.120 F 
ATOM     28  C   LIG    1      -34.383  20.828  33.455  0.00  0.00    +0.050 A 
ATOM     29  F   LIG    1      -34.428  19.481  33.556  0.00  0.00    -0.120 F 
ENDBRANCH  19  21
ENDBRANCH   5  19
TORSDOF 7
ENDMDL
MODEL 4
REMARK VINA RESULT:     -10.2      4.161      7.085
REMARK                            x       y       z     vdW  Elec       q    Type
REMARK                         _______ _______ _______ _____ _____    ______ ____
ROOT
ATOM      1  C   LIG    1      -29.877  24.200  29.029  0.00  0.00    +0.610 A 
ATOM      2  N   LIG    1      -28.984  23.228  29.118  0.00  0.00    -0.590 NA
ATOM      3  C   LIG    1      -29.362  21.973  29.365  0.00  0.00    +0.300 A 
ATOM      4  C   LIG    1      -30.716  21.695  29.532  0.00  0.00    -0.170 A 
ATOM      5  C   LIG    1      -31.626  22.747  29.432  0.00  0.00    +0.470 A 
ATOM      6  N   LIG    1      -31.173  23.974  29.188  0.00  0.00    -0.610 NA
ENDROOT
BRANCH   3   7
ATOM      7  C   LIG    1      -28.354  20.890  29.462  0.00  0.00    -0.110 A 
ATOM      8  C   LIG    1      -28.739  19.550  29.353  0.00  0.00    +0.120 A 
ATOM      9  C   LIG    1      -27.760  18.576  29.450  0.00  0.00    -0.040 A 
ATOM     10  C   LIG    1      -26.445  18.955  29.648  0.00  0.00    +0.280 A 
ATOM     11  N   LIG    1      -26.112  20.228  29.747  0.00  0.00    -0.490 NA
ATOM     12  C   LIG    1      -27.007  21.190  29.657  0.00  0.00    +0.290 A 
ENDBRANCH   3   7
BRANCH   1  13
ATOM     13  N   LIG    1      -29.445  25.490  28.772  0.00  0.00    -0.690 N 
ATOM     14  H   LIG    1      -30.088  26.183  28.558  0.00  0.00    +0.420 HD
BRANCH  13  15
ATOM     15  C   LIG    1      -28.016  25.807  28.820  0.00  0.00    +0.300 C 
BRANCH  15  16
ATOM     16  C   LIG    1      -27.567  26.349  27.462  0.00  0.00    +0.180 C 
BRANCH  16  17
ATOM     17  O   LIG    1      -28.698  26.456  26.595  0.00  0.00    -0.570 OA
ATOM     18  H   LIG    1      -29.527  26.154  26.991  0.00  0.00    +0.380 HD
ENDBRANCH  16  17
ENDBRANCH  15  16
ENDBRANCH  13  15
ENDBRANCH   1  13
BRANCH   5  19
ATOM     19  N   LIG    1      -32.984  22.519  29.591  0.00  0.00    -0.640 N 
ATOM     20  H   LIG    1      -33.576  22.564  28.824  0.00  0.00    +0.430 HD
BRANCH  19  21
ATOM     21  C   LIG    1      -33.501  22.225  30.859  0.00  0.00    +0.160 A 
ATOM     22  C   LIG    1      -33.387  20.942  31.377  0.00  0.00    +0.090 A 
ATOM     23  C   LIG    1      -33.898  20.654  32.629  0.00  0.00    +0.050 A 
ATOM     24  C   LIG    1      -34.524  21.643  33.367  0.00  0.00    +0.070 A 
ATOM     25  C   LIG    1      -34.641  22.925  32.854  0.00  0.00    +0.060 A 
ATOM     26  F   LIG    1      -35.253  23.889  33.576  0.00  0.00    -0.110 F 
ATOM     27  F   LIG    1      -35.023  21.357  34.590  0.00  0.00    -0.120 F 
ATOM     28  C   LIG    1      -34.127  23.220  31.603  0.00  0.00    +0.050 A 
ATOM     29  F   LIG    1      -34.239  24.470  31.102  0.00  0.00    -0.120 F 
ENDBRANCH  19  21
ENDBRANCH   5  19
TORSDOF 7
ENDMDL
MODEL 5
REMARK VINA RESULT:      -9.8      3.827      7.029
REMARK                            x       y       z     vdW  Elec       q    Type
REMARK                         _______ _______ _______ _____ _____    ______ ____
ROOT
ATOM      1  C   LIG    1      -31.908  20.543  30.986  0.00  0.00    +0.610 A 
ATOM      2  N   LIG    1      -30.586  20.534  30.942  0.00  0.00    -0.590 NA
ATOM      3  C   LIG    1      -29.941  20.408  29.782  0.00  0.00    +0.300 A 
ATOM      4  C   LIG    1      -30.680  20.285  28.608  0.00  0.00    -0.170 A 
ATOM      5  C   LIG    1      -32.071  20.298  28.696  0.00  0.00    +0.470 A 
ATOM      6  N   LIG    1      -32.643  20.422  29.891  0.00  0.00    -0.610 NA
ENDROOT
BRANCH   3   7
ATOM      7  C   LIG    1      -28.458  20.400  29.743  0.00  0.00    -0.110 A 
ATOM      8  C   LIG    1      -27.741  21.600  29.755  0.00  0.00    +0.120 A 
ATOM      9  C   LIG    1      -26.358  21.537  29.717  0.00  0.00    -0.040 A 
ATOM     10  C   LIG    1      -25.737  20.303  29.670  0.00  0.00    +0.280 A 
ATOM     11  N   LIG    1      -26.441  19.187  29.659  0.00  0.00    -0.490 NA
ATOM     12  C   LIG    1      -27.758  19.196  29.698  0.00  0.00    +0.290 A 
ENDBRANCH   3   7
BRANCH   1  13
ATOM     13  N   LIG    1      -32.540  20.674  32.210  0.00  0.00    -0.690 N 
ATOM     14  H   LIG    1      -32.054  20.497  33.029  0.00  0.00    +0.420 HD
BRANCH  13  15
ATOM     15  C   LIG    1      -33.947  21.080  32.268  0.00  0.00    +0.300 C 
BRANCH  15  16
ATOM     16  C   LIG    1      -34.619  20.422  33.475  0.00  0.00    +0.180 C 
BRANCH  16  17
ATOM     17  O   LIG    1      -34.877  19.047  33.184  0.00  0.00    -0.570 OA
ATOM     18  H   LIG    1      -34.079  18.508  33.092  0.00  0.00    +0.380 HD
ENDBRANCH  16  17
ENDBRANCH  15  16
ENDBRANCH  13  15
ENDBRANCH   1  13
BRANCH   5  19
ATOM     19  N   LIG    1      -32.848  20.178  27.554  0.00  0.00    -0.640 N 
ATOM     20  H   LIG    1      -33.175  19.308  27.279  0.00  0.00    +0.430 HD
BRANCH  19  21
ATOM     21  C   LIG    1      -33.159  21.314  26.796  0.00  0.00    +0.160 A 
ATOM     22  C   LIG    1      -32.878  21.343  25.437  0.00  0.00    +0.090 A 
ATOM     23  C   LIG    1      -33.186  22.465  24.691  0.00  0.00    +0.050 A 
ATOM     24  C   LIG    1      -33.773  23.561  25.296  0.00  0.00    +0.070 A 
ATOM     25  C   LIG    1      -34.056  23.538  26.654  0.00  0.00    +0.060 A 
ATOM     26  F   LIG    1      -34.629  24.610  27.243  0.00  0.00    -0.110 F 
ATOM     27  F   LIG    1      -34.072  24.656  24.563  0.00  0.00    -0.120 F 
ATOM     28  C   LIG    1      -33.754  22.415  27.404  0.00  0.00    +0.050 A 
ATOM     29  F   LIG    1      -34.029  22.390  28.727  0.00  0.00    -0.120 F 
ENDBRANCH  19  21
ENDBRANCH   5  19
TORSDOF 7
ENDMDL
MODEL 6
REMARK VINA RESULT:      -9.7      4.588      7.563
REMARK                            x       y       z     vdW  Elec       q    Type
REMARK                         _______ _______ _______ _____ _____    ______ ____
ROOT
ATOM      1  C   LIG    1      -34.697  20.290  33.471  0.00  0.00    +0.610 A 
ATOM      2  N   LIG    1      -33.882  20.072  32.452  0.00  0.00    -0.590 NA
ATOM      3  C   LIG    1      -33.378  21.088  31.750  0.00  0.00    +0.300 A 
ATOM      4  C   LIG    1      -33.722  22.390  32.103  0.00  0.00    -0.170 A 
ATOM      5  C   LIG    1      -34.585  22.578  33.182  0.00  0.00    +0.470 A 
ATOM      6  N   LIG    1      -35.051  21.514  33.831  0.00  0.00    -0.610 NA
ENDROOT
BRANCH   3   7
ATOM      7  C   LIG    1      -32.465  20.834  30.609  0.00  0.00    -0.110 A 
ATOM      8  C   LIG    1      -31.082  20.773  30.807  0.00  0.00    +0.120 A 
ATOM      9  C   LIG    1      -30.273  20.533  29.709  0.00  0.00    -0.040 A 
ATOM     10  C   LIG    1      -30.852  20.363  28.465  0.00  0.00    +0.280 A 
ATOM     11  N   LIG    1      -32.160  20.426  28.310  0.00  0.00    -0.490 NA
ATOM     12  C   LIG    1      -32.971  20.647  29.324  0.00  0.00    +0.290 A 
ENDBRANCH   3   7
BRANCH   1  13
ATOM     13  N   LIG    1      -35.199  19.209  34.175  0.00  0.00    -0.690 N 
ATOM     14  H   LIG    1      -34.674  18.399  34.258  0.00  0.00    +0.420 HD
BRANCH  13  15
ATOM     15  C   LIG    1      -36.525  19.290  34.793  0.00  0.00    +0.300 C 
BRANCH  15  16
ATOM     16  C   LIG    1      -37.555  18.620  33.880  0.00  0.00    +0.180 C 
BRANCH  16  17
ATOM     17  O   LIG    1      -36.961  17.488  33.244  0.00  0.00    -0.570 OA
ATOM     18  H   LIG    1      -37.535  17.053  32.598  0.00  0.00    +0.380 HD
ENDBRANCH  16  17
ENDBRANCH  15  16
ENDBRANCH  13  15
ENDBRANCH   1  13
BRANCH   5  19
ATOM     19  N   LIG    1      -34.956  23.856  33.570  0.00  0.00    -0.640 N 
ATOM     20  H   LIG    1      -35.895  24.089  33.639  0.00  0.00    +0.430 HD
BRANCH  19  21
ATOM     21  C   LIG    1      -33.975  24.813  33.862  0.00  0.00    +0.160 A 
ATOM     22  C   LIG    1      -33.716  25.839  32.964  0.00  0.00    +0.090 A 
ATOM     23  C   LIG    1      -32.747  26.782  33.253  0.00  0.00    +0.050 A 
ATOM     24  C   LIG    1      -32.034  26.704  34.436  0.00  0.00    +0.070 A 
ATOM     25  C   LIG    1      -32.289  25.680  35.335  0.00  0.00    +0.060 A 
ATOM     26  F   LIG    1      -31.590  25.605  36.490  0.00  0.00    -0.110 F 
ATOM     27  F   LIG    1      -31.087  27.627  34.715  0.00  0.00    -0.120 F 
ATOM     28  C   LIG    1      -33.261  24.737  35.053  0.00  0.00    +0.050 A 
ATOM     29  F   LIG    1      -33.511  23.738  35.928  0.00  0.00    -0.120 F 
ENDBRANCH  19  21
ENDBRANCH   5  19
TORSDOF 7
ENDMDL
MODEL 7
REMARK VINA RESULT:      -9.3      4.348      7.495
REMARK                            x       y       z     vdW  Elec       q    Type
REMARK                         _______ _______ _______ _____ _____    ______ ____
ROOT
ATOM      1  C   LIG    1      -29.225  20.231  29.830  0.00  0.00    +0.610 A 
ATOM      2  N   LIG    1      -28.518  21.341  29.697  0.00  0.00    -0.590 NA
ATOM      3  C   LIG    1      -29.119  22.521  29.539  0.00  0.00    +0.300 A 
ATOM      4  C   LIG    1      -30.511  22.573  29.516  0.00  0.00    -0.170 A 
ATOM      5  C   LIG    1      -31.221  21.381  29.659  0.00  0.00    +0.470 A 
ATOM      6  N   LIG    1      -30.550  20.242  29.807  0.00  0.00    -0.610 NA
ENDROOT
BRANCH   3   7
ATOM      7  C   LIG    1      -28.318  23.760  29.391  0.00  0.00    -0.110 A 
ATOM      8  C   LIG    1      -28.905  24.931  28.905  0.00  0.00    +0.120 A 
ATOM      9  C   LIG    1      -28.114  26.061  28.786  0.00  0.00    -0.040 A 
ATOM     10  C   LIG    1      -26.781  25.996  29.149  0.00  0.00    +0.280 A 
ATOM     11  N   LIG    1      -26.255  24.876  29.605  0.00  0.00    -0.490 NA
ATOM     12  C   LIG    1      -26.969  23.777  29.740  0.00  0.00    +0.290 A 
ENDBRANCH   3   7
BRANCH   1  13
ATOM     13  N   LIG    1      -28.564  19.026  29.991  0.00  0.00    -0.690 N 
ATOM     14  H   LIG    1      -28.916  18.357  30.597  0.00  0.00    +0.420 HD
BRANCH  13  15
ATOM     15  C   LIG    1      -27.331  18.762  29.245  0.00  0.00    +0.300 C 
BRANCH  15  16
ATOM     16  C   LIG    1      -26.166  19.499  29.908  0.00  0.00    +0.180 C 
BRANCH  16  17
ATOM     17  O   LIG    1      -25.915  20.720  29.209  0.00  0.00    -0.570 OA
ATOM     18  H   LIG    1      -25.776  20.607  28.258  0.00  0.00    +0.380 HD
ENDBRANCH  16  17
ENDBRANCH  15  16
ENDBRANCH  13  15
ENDBRANCH   1  13
BRANCH   5  19
ATOM     19  N   LIG    1      -32.607  21.383  29.642  0.00  0.00    -0.640 N 
ATOM     20  H   LIG    1      -33.082  21.108  28.843  0.00  0.00    +0.430 HD
BRANCH  19  21
ATOM     21  C   LIG    1      -33.321  21.785  30.778  0.00  0.00    +0.160 A 
ATOM     22  C   LIG    1      -33.502  20.902  31.834  0.00  0.00    +0.090 A 
ATOM     23  C   LIG    1      -34.207  21.299  32.954  0.00  0.00    +0.050 A 
ATOM     24  C   LIG    1      -34.733  22.576  33.026  0.00  0.00    +0.070 A 
ATOM     25  C   LIG    1      -34.555  23.462  31.974  0.00  0.00    +0.060 A 
ATOM     26  F   LIG    1      -35.070  24.709  32.046  0.00  0.00    -0.110 F 
ATOM     27  F   LIG    1      -35.422  22.962  34.123  0.00  0.00    -0.120 F 
ATOM     28  C   LIG    1      -33.846  23.070  30.852  0.00  0.00    +0.050 A 
ATOM     29  F   LIG    1      -33.671  23.932  29.826  0.00  0.00    -0.120 F 
ENDBRANCH  19  21
ENDBRANCH   5  19
TORSDOF 7
ENDMDL
####
 PLpro1_rec.pdbqt&&&&ZINC000365378319.pdbqt
MODEL 1
REMARK VINA RESULT:     -12.2      0.000      0.000
REMARK                            x       y       z     vdW  Elec       q    Type
REMARK                         _______ _______ _______ _____ _____    ______ ____
ROOT
ATOM      1  S   LIG    1      -28.615  19.686  29.569  0.00  0.00    +2.600 S 
ATOM      2  O   LIG    1      -29.251  19.941  28.323  0.00  0.00    -1.030 OA
ATOM      3  O   LIG    1      -28.170  18.395  29.963  0.00  0.00    -1.030 OA
ENDROOT
BRANCH   1   4
ATOM      4  C   LIG    1      -27.207  20.741  29.633  0.00  0.00    -0.630 A 
ATOM      5  C   LIG    1      -25.938  20.196  29.716  0.00  0.00    +0.150 A 
ATOM      6  C   LIG    1      -24.827  21.020  29.766  0.00  0.00    -0.030 A 
ATOM      7  C   LIG    1      -24.977  22.390  29.734  0.00  0.00    +0.010 A 
ATOM      8  C   LIG    1      -26.255  22.947  29.650  0.00  0.00    -0.180 A 
ATOM      9  C   LIG    1      -23.766  23.284  29.789  0.00  0.00    +0.120 C 
ATOM     10  C   LIG    1      -27.372  22.111  29.594  0.00  0.00    +0.160 A 
BRANCH   8  11
ATOM     11  C   LIG    1      -26.424  24.415  29.614  0.00  0.00    +0.570 C 
ATOM     12  O   LIG    1      -26.558  25.037  30.651  0.00  0.00    -0.540 OA
ATOM     13  N   LIG    1      -26.431  25.065  28.433  0.00  0.00    -0.850 N 
ATOM     14  H   LIG    1      -26.542  26.028  28.410  0.00  0.00    +0.400 HD
ATOM     15  H   LIG    1      -26.324  24.568  27.607  0.00  0.00    +0.410 HD
ENDBRANCH   8  11
ENDBRANCH   1   4
BRANCH   1  16
ATOM     16  N   LIG    1      -29.666  20.196  30.742  0.00  0.00    -1.090 NA
BRANCH  16  21
ATOM     17  C   LIG    1      -32.543  21.322  28.737  0.00  0.00    +0.010 A 
ATOM     18  C   LIG    1      -33.521  21.421  29.723  0.00  0.00    -0.060 A 
ATOM     19  C   LIG    1      -33.215  21.115  31.034  0.00  0.00    +0.040 A 
ATOM     20  C   LIG    1      -31.938  20.709  31.373  0.00  0.00    -0.150 A 
ATOM     21  C   LIG    1      -30.956  20.607  30.396  0.00  0.00    +0.270 A 
ATOM     22  C   LIG    1      -31.257  20.908  29.076  0.00  0.00    -0.020 A 
BRANCH  17  26
ATOM     23  C   LIG    1      -34.010  23.906  24.727  0.00  0.00    +0.200 C 
ATOM     24  C   LIG    1      -33.509  22.779  25.594  0.00  0.00    +0.270 A 
ATOM     25  N   LIG    1      -33.323  22.831  26.886  0.00  0.00    -0.530 NA
ATOM     26  C   LIG    1      -32.870  21.650  27.327  0.00  0.00    +0.290 A 
ATOM     27  N   LIG    1      -32.765  20.831  26.304  0.00  0.00    -0.310 NA
ATOM     28  N   LIG    1      -33.181  21.546  25.170  0.00  0.00    -0.490 N 
ATOM     29  H   LIG    1      -33.217  21.217  24.258  0.00  0.00    +0.440 HD
ENDBRANCH  17  26
ENDBRANCH  16  21
ENDBRANCH   1  16
TORSDOF 5
ENDMDL
MODEL 2
REMARK VINA RESULT:     -11.3      3.264      7.777
REMARK                            x       y       z     vdW  Elec       q    Type
REMARK                         _______ _______ _______ _____ _____    ______ ____
ROOT
ATOM      1  S   LIG    1      -31.934  21.010  29.524  0.00  0.00    +2.600 S 
ATOM      2  O   LIG    1      -32.656  20.058  28.754  0.00  0.00    -1.030 OA
ATOM      3  O   LIG    1      -31.335  22.169  28.962  0.00  0.00    -1.030 OA
ENDROOT
BRANCH   1   4
ATOM      4  C   LIG    1      -33.036  21.576  30.776  0.00  0.00    -0.630 A 
ATOM      5  C   LIG    1      -33.511  22.875  30.743  0.00  0.00    +0.150 A 
ATOM      6  C   LIG    1      -34.378  23.326  31.723  0.00  0.00    -0.030 A 
ATOM      7  C   LIG    1      -34.775  22.483  32.739  0.00  0.00    +0.010 A 
ATOM      8  C   LIG    1      -34.300  21.170  32.778  0.00  0.00    -0.180 A 
ATOM      9  C   LIG    1      -35.719  22.977  33.805  0.00  0.00    +0.120 C 
ATOM     10  C   LIG    1      -33.430  20.720  31.784  0.00  0.00    +0.160 A 
BRANCH   8  11
ATOM     11  C   LIG    1      -34.721  20.260  33.865  0.00  0.00    +0.570 C 
ATOM     12  O   LIG    1      -34.319  20.440  34.998  0.00  0.00    -0.540 OA
ATOM     13  N   LIG    1      -35.551  19.232  33.599  0.00  0.00    -0.850 N 
ATOM     14  H   LIG    1      -35.827  18.635  34.312  0.00  0.00    +0.400 HD
ATOM     15  H   LIG    1      -35.871  19.089  32.695  0.00  0.00    +0.410 HD
ENDBRANCH   8  11
ENDBRANCH   1   4
BRANCH   1  16
ATOM     16  N   LIG    1      -30.720  20.175  30.279  0.00  0.00    -1.090 NA
BRANCH  16  21
ATOM     17  C   LIG    1      -27.612  22.091  29.798  0.00  0.00    +0.010 A 
ATOM     18  C   LIG    1      -26.731  21.070  29.450  0.00  0.00    -0.060 A 
ATOM     19  C   LIG    1      -27.178  19.765  29.380  0.00  0.00    +0.040 A 
ATOM     20  C   LIG    1      -28.499  19.467  29.655  0.00  0.00    -0.150 A 
ATOM     21  C   LIG    1      -29.385  20.480  30.003  0.00  0.00    +0.270 A 
ATOM     22  C   LIG    1      -28.942  21.792  30.080  0.00  0.00    -0.020 A 
BRANCH  17  26
ATOM     23  C   LIG    1      -24.532  25.994  30.233  0.00  0.00    +0.200 C 
ATOM     24  C   LIG    1      -25.789  25.180  30.064  0.00  0.00    +0.270 A 
ATOM     25  N   LIG    1      -25.860  23.876  30.041  0.00  0.00    -0.530 NA
ATOM     26  C   LIG    1      -27.133  23.494  29.874  0.00  0.00    +0.290 A 
ATOM     27  N   LIG    1      -27.887  24.567  29.790  0.00  0.00    -0.310 NA
ATOM     28  N   LIG    1      -27.032  25.673  29.917  0.00  0.00    -0.490 N 
ATOM     29  H   LIG    1      -27.286  26.609  29.895  0.00  0.00    +0.440 HD
ENDBRANCH  17  26
ENDBRANCH  16  21
ENDBRANCH   1  16
TORSDOF 5
ENDMDL
MODEL 3
REMARK VINA RESULT:     -11.0      2.644      4.994
REMARK                            x       y       z     vdW  Elec       q    Type
REMARK                         _______ _______ _______ _____ _____    ______ ____
ROOT
ATOM      1  S   LIG    1      -25.998  24.453  29.684  0.00  0.00    +2.600 S 
ATOM      2  O   LIG    1      -26.484  24.969  30.916  0.00  0.00    -1.030 OA
ATOM      3  O   LIG    1      -24.633  24.527  29.296  0.00  0.00    -1.030 OA
ENDROOT
BRANCH   1   4
ATOM      4  C   LIG    1      -26.432  22.746  29.655  0.00  0.00    -0.630 A 
ATOM      5  C   LIG    1      -25.441  21.781  29.618  0.00  0.00    +0.150 A 
ATOM      6  C   LIG    1      -25.775  20.439  29.597  0.00  0.00    -0.030 A 
ATOM      7  C   LIG    1      -27.099  20.053  29.611  0.00  0.00    +0.010 A 
ATOM      8  C   LIG    1      -28.104  21.021  29.647  0.00  0.00    -0.180 A 
ATOM      9  C   LIG    1      -27.459  18.590  29.586  0.00  0.00    +0.120 C 
ATOM     10  C   LIG    1      -27.761  22.374  29.675  0.00  0.00    +0.160 A 
BRANCH   8  11
ATOM     11  C   LIG    1      -29.526  20.615  29.663  0.00  0.00    +0.570 C 
ATOM     12  O   LIG    1      -30.043  20.256  30.703  0.00  0.00    -0.540 OA
ATOM     13  N   LIG    1      -30.248  20.644  28.525  0.00  0.00    -0.850 N 
ATOM     14  H   LIG    1      -31.181  20.378  28.536  0.00  0.00    +0.400 HD
ATOM     15  H   LIG    1      -29.834  20.931  27.696  0.00  0.00    +0.410 HD
ENDBRANCH   8  11
ENDBRANCH   1   4
BRANCH   1  16
ATOM     16  N   LIG    1      -26.866  25.201  28.489  0.00  0.00    -1.090 NA
BRANCH  16  21
ATOM     17  C   LIG    1      -30.497  25.500  29.027  0.00  0.00    +0.010 A 
ATOM     18  C   LIG    1      -30.600  26.854  29.340  0.00  0.00    -0.060 A 
ATOM     19  C   LIG    1      -29.469  27.645  29.368  0.00  0.00    +0.040 A 
ATOM     20  C   LIG    1      -28.231  27.099  29.086  0.00  0.00    -0.150 A 
ATOM     21  C   LIG    1      -28.119  25.750  28.773  0.00  0.00    +0.270 A 
ATOM     22  C   LIG    1      -29.250  24.947  28.748  0.00  0.00    -0.020 A 
BRANCH  17  26
ATOM     23  C   LIG    1      -33.402  21.465  28.601  0.00  0.00    +0.200 C 
ATOM     24  C   LIG    1      -32.963  22.892  28.810  0.00  0.00    +0.270 A 
ATOM     25  N   LIG    1      -31.733  23.328  28.765  0.00  0.00    -0.530 NA
ATOM     26  C   LIG    1      -31.711  24.648  28.997  0.00  0.00    +0.290 A 
ATOM     27  N   LIG    1      -32.944  25.061  29.192  0.00  0.00    -0.310 NA
ATOM     28  N   LIG    1      -33.772  23.934  29.069  0.00  0.00    -0.490 N 
ATOM     29  H   LIG    1      -34.738  23.911  29.160  0.00  0.00    +0.440 HD
ENDBRANCH  17  26
ENDBRANCH  16  21
ENDBRANCH   1  16
TORSDOF 5
ENDMDL
MODEL 4
REMARK VINA RESULT:     -11.0      2.835      4.580
REMARK                            x       y       z     vdW  Elec       q    Type
REMARK                         _______ _______ _______ _____ _____    ______ ____
ROOT
ATOM      1  S   LIG    1      -30.201  20.505  29.702  0.00  0.00    +2.600 S 
ATOM      2  O   LIG    1      -30.345  19.523  28.685  0.00  0.00    -1.030 OA
ATOM      3  O   LIG    1      -30.506  20.259  31.068  0.00  0.00    -1.030 OA
ENDROOT
BRANCH   1   4
ATOM      4  C   LIG    1      -28.519  21.028  29.654  0.00  0.00    -0.630 A 
ATOM      5  C   LIG    1      -27.506  20.089  29.579  0.00  0.00    +0.150 A 
ATOM      6  C   LIG    1      -26.183  20.492  29.540  0.00  0.00    -0.030 A 
ATOM      7  C   LIG    1      -25.865  21.834  29.574  0.00  0.00    +0.010 A 
ATOM      8  C   LIG    1      -26.883  22.787  29.650  0.00  0.00    -0.180 A 
ATOM      9  C   LIG    1      -24.424  22.270  29.532  0.00  0.00    +0.120 C 
ATOM     10  C   LIG    1      -28.216  22.374  29.684  0.00  0.00    +0.160 A 
BRANCH   8  11
ATOM     11  C   LIG    1      -26.551  24.227  29.687  0.00  0.00    +0.570 C 
ATOM     12  O   LIG    1      -26.468  24.804  30.754  0.00  0.00    -0.540 OA
ATOM     13  N   LIG    1      -26.339  24.900  28.539  0.00  0.00    -0.850 N 
ATOM     14  H   LIG    1      -26.121  25.845  28.564  0.00  0.00    +0.400 HD
ATOM     15  H   LIG    1      -26.405  24.439  27.688  0.00  0.00    +0.410 HD
ENDBRANCH   8  11
ENDBRANCH   1   4
BRANCH   1  16
ATOM     16  N   LIG    1      -31.130  21.796  29.240  0.00  0.00    -1.090 NA
BRANCH  16  21
ATOM     17  C   LIG    1      -33.744  21.804  31.834  0.00  0.00    +0.010 A 
ATOM     18  C   LIG    1      -34.302  23.065  31.633  0.00  0.00    -0.060 A 
ATOM     19  C   LIG    1      -33.806  23.891  30.645  0.00  0.00    +0.040 A 
ATOM     20  C   LIG    1      -32.755  23.472  29.851  0.00  0.00    -0.150 A 
ATOM     21  C   LIG    1      -32.192  22.217  30.044  0.00  0.00    +0.270 A 
ATOM     22  C   LIG    1      -32.681  21.382  31.039  0.00  0.00    -0.020 A 
BRANCH  17  26
ATOM     23  C   LIG    1      -35.452  20.266  36.264  0.00  0.00    +0.200 C 
ATOM     24  C   LIG    1      -35.015  20.257  34.821  0.00  0.00    +0.270 A 
ATOM     25  N   LIG    1      -34.570  21.285  34.149  0.00  0.00    -0.530 NA
ATOM     26  C   LIG    1      -34.276  20.915  32.895  0.00  0.00    +0.290 A 
ATOM     27  N   LIG    1      -34.536  19.633  32.764  0.00  0.00    -0.310 NA
ATOM     28  N   LIG    1      -35.013  19.187  34.007  0.00  0.00    -0.490 N 
ATOM     29  H   LIG    1      -35.292  18.285  34.232  0.00  0.00    +0.440 HD
ENDBRANCH  17  26
ENDBRANCH  16  21
ENDBRANCH   1  16
TORSDOF 5
ENDMDL
MODEL 5
REMARK VINA RESULT:     -10.5      2.407      3.556
REMARK                            x       y       z     vdW  Elec       q    Type
REMARK                         _______ _______ _______ _____ _____    ______ ____
ROOT
ATOM      1  S   LIG    1      -28.879  19.911  29.659  0.00  0.00    +2.600 S 
ATOM      2  O   LIG    1      -29.251  19.637  28.315  0.00  0.00    -1.030 OA
ATOM      3  O   LIG    1      -28.108  19.016  30.449  0.00  0.00    -1.030 OA
ENDROOT
BRANCH   1   4
ATOM      4  C   LIG    1      -27.999  21.436  29.631  0.00  0.00    -0.630 A 
ATOM      5  C   LIG    1      -28.691  22.633  29.644  0.00  0.00    +0.150 A 
ATOM      6  C   LIG    1      -28.007  23.836  29.623  0.00  0.00    -0.030 A 
ATOM      7  C   LIG    1      -26.628  23.848  29.588  0.00  0.00    +0.010 A 
ATOM      8  C   LIG    1      -25.923  22.643  29.575  0.00  0.00    -0.180 A 
ATOM      9  C   LIG    1      -25.885  25.158  29.565  0.00  0.00    +0.120 C 
ATOM     10  C   LIG    1      -26.619  21.434  29.602  0.00  0.00    +0.160 A 
BRANCH   8  11
ATOM     11  C   LIG    1      -24.445  22.648  29.538  0.00  0.00    +0.570 C 
ATOM     12  O   LIG    1      -23.812  22.674  30.576  0.00  0.00    -0.540 OA
ATOM     13  N   LIG    1      -23.800  22.623  28.355  0.00  0.00    -0.850 N 
ATOM     14  H   LIG    1      -22.830  22.626  28.332  0.00  0.00    +0.400 HD
ATOM     15  H   LIG    1      -24.305  22.601  27.528  0.00  0.00    +0.410 HD
ENDBRANCH   8  11
ENDBRANCH   1   4
BRANCH   1  16
ATOM     16  N   LIG    1      -30.288  20.172  30.489  0.00  0.00    -1.090 NA
BRANCH  16  21
ATOM     17  C   LIG    1      -33.074  22.443  29.686  0.00  0.00    +0.010 A 
ATOM     18  C   LIG    1      -33.575  21.839  28.535  0.00  0.00    -0.060 A 
ATOM     19  C   LIG    1      -32.985  20.692  28.044  0.00  0.00    +0.040 A 
ATOM     20  C   LIG    1      -31.896  20.138  28.690  0.00  0.00    -0.150 A 
ATOM     21  C   LIG    1      -31.389  20.734  29.839  0.00  0.00    +0.270 A 
ATOM     22  C   LIG    1      -31.973  21.890  30.336  0.00  0.00    -0.020 A 
BRANCH  17  26
ATOM     23  C   LIG    1      -35.071  25.698  32.900  0.00  0.00    +0.200 C 
ATOM     24  C   LIG    1      -34.572  25.081  31.618  0.00  0.00    +0.270 A 
ATOM     25  N   LIG    1      -34.033  23.897  31.497  0.00  0.00    -0.530 NA
ATOM     26  C   LIG    1      -33.707  23.676  30.216  0.00  0.00    +0.290 A 
ATOM     27  N   LIG    1      -34.042  24.732  29.509  0.00  0.00    -0.310 NA
ATOM     28  N   LIG    1      -34.611  25.654  30.402  0.00  0.00    -0.490 N 
ATOM     29  H   LIG    1      -34.957  26.534  30.186  0.00  0.00    +0.440 HD
ENDBRANCH  17  26
ENDBRANCH  16  21
ENDBRANCH   1  16
TORSDOF 5
ENDMDL
MODEL 6
REMARK VINA RESULT:     -10.5      3.627      4.624
REMARK                            x       y       z     vdW  Elec       q    Type
REMARK                         _______ _______ _______ _____ _____    ______ ____
ROOT
ATOM      1  S   LIG    1      -30.497  20.564  29.731  0.00  0.00    +2.600 S 
ATOM      2  O   LIG    1      -30.060  19.773  28.634  0.00  0.00    -1.030 OA
ATOM      3  O   LIG    1      -30.241  20.220  31.086  0.00  0.00    -1.030 OA
ENDROOT
BRANCH   1   4
ATOM      4  C   LIG    1      -29.817  22.170  29.488  0.00  0.00    -0.630 A 
ATOM      5  C   LIG    1      -28.479  22.402  29.752  0.00  0.00    +0.150 A 
ATOM      6  C   LIG    1      -27.938  23.661  29.562  0.00  0.00    -0.030 A 
ATOM      7  C   LIG    1      -28.730  24.695  29.107  0.00  0.00    +0.010 A 
ATOM      8  C   LIG    1      -30.081  24.468  28.839  0.00  0.00    -0.180 A 
ATOM      9  C   LIG    1      -28.138  26.065  28.901  0.00  0.00    +0.120 C 
ATOM     10  C   LIG    1      -30.620  23.194  29.027  0.00  0.00    +0.160 A 
BRANCH   8  11
ATOM     11  C   LIG    1      -30.937  25.571  28.351  0.00  0.00    +0.570 C 
ATOM     12  O   LIG    1      -31.079  25.746  27.156  0.00  0.00    -0.540 OA
ATOM     13  N   LIG    1      -31.558  26.381  29.229  0.00  0.00    -0.850 N 
ATOM     14  H   LIG    1      -32.120  27.105  28.909  0.00  0.00    +0.400 HD
ATOM     15  H   LIG    1      -31.445  26.241  30.182  0.00  0.00    +0.410 HD
ENDBRANCH   8  11
ENDBRANCH   1   4
BRANCH   1  16
ATOM     16  N   LIG    1      -32.141  20.699  29.585  0.00  0.00    -1.090 NA
BRANCH  16  21
ATOM     17  C   LIG    1      -33.931  23.366  31.387  0.00  0.00    +0.010 A 
ATOM     18  C   LIG    1      -34.341  22.676  32.526  0.00  0.00    -0.060 A 
ATOM     19  C   LIG    1      -34.020  21.342  32.679  0.00  0.00    +0.040 A 
ATOM     20  C   LIG    1      -33.291  20.686  31.706  0.00  0.00    -0.150 A 
ATOM     21  C   LIG    1      -32.878  21.365  30.567  0.00  0.00    +0.270 A 
ATOM     22  C   LIG    1      -33.201  22.704  30.402  0.00  0.00    -0.020 A 
BRANCH  17  26
ATOM     23  C   LIG    1      -35.522  27.976  32.444  0.00  0.00    +0.200 C 
ATOM     24  C   LIG    1      -34.968  26.796  31.688  0.00  0.00    +0.270 A 
ATOM     25  N   LIG    1      -34.783  25.596  32.169  0.00  0.00    -0.530 NA
ATOM     26  C   LIG    1      -34.275  24.799  31.219  0.00  0.00    +0.290 A 
ATOM     27  N   LIG    1      -34.134  25.498  30.115  0.00  0.00    -0.310 NA
ATOM     28  N   LIG    1      -34.584  26.798  30.399  0.00  0.00    -0.490 N 
ATOM     29  H   LIG    1      -34.607  27.550  29.787  0.00  0.00    +0.440 HD
ENDBRANCH  17  26
ENDBRANCH  16  21
ENDBRANCH   1  16
TORSDOF 5
ENDMDL
MODEL 7
REMARK VINA RESULT:     -10.4      2.841      4.672
REMARK                            x       y       z     vdW  Elec       q    Type
REMARK                         _______ _______ _______ _____ _____    ______ ____
ROOT
ATOM      1  S   LIG    1      -24.403  22.689  29.239  0.00  0.00    +2.600 S 
ATOM      2  O   LIG    1      -24.778  22.205  27.956  0.00  0.00    -1.030 OA
ATOM      3  O   LIG    1      -23.050  22.863  29.638  0.00  0.00    -1.030 OA
ENDROOT
BRANCH   1   4
ATOM      4  C   LIG    1      -25.184  24.257  29.426  0.00  0.00    -0.630 A 
ATOM      5  C   LIG    1      -24.483  25.316  29.972  0.00  0.00    +0.150 A 
ATOM      6  C   LIG    1      -25.089  26.552  30.121  0.00  0.00    -0.030 A 
ATOM      7  C   LIG    1      -26.398  26.733  29.726  0.00  0.00    +0.010 A 
ATOM      8  C   LIG    1      -27.111  25.668  29.174  0.00  0.00    -0.180 A 
ATOM      9  C   LIG    1      -27.056  28.079  29.889  0.00  0.00    +0.120 C 
ATOM     10  C   LIG    1      -26.492  24.426  29.021  0.00  0.00    +0.160 A 
BRANCH   8  11
ATOM     11  C   LIG    1      -28.514  25.855  28.747  0.00  0.00    +0.570 C 
ATOM     12  O   LIG    1      -29.410  25.810  29.568  0.00  0.00    -0.540 OA
ATOM     13  N   LIG    1      -28.801  26.076  27.448  0.00  0.00    -0.850 N 
ATOM     14  H   LIG    1      -29.721  26.199  27.169  0.00  0.00    +0.400 HD
ATOM     15  H   LIG    1      -28.086  26.112  26.794  0.00  0.00    +0.410 HD
ENDBRANCH   8  11
ENDBRANCH   1   4
BRANCH   1  16
ATOM     16  N   LIG    1      -25.089  21.664  30.344  0.00  0.00    -1.090 NA
BRANCH  16  21
ATOM     17  C   LIG    1      -28.442  20.532  29.327  0.00  0.00    +0.010 A 
ATOM     18  C   LIG    1      -28.227  19.160  29.211  0.00  0.00    -0.060 A 
ATOM     19  C   LIG    1      -26.978  18.632  29.470  0.00  0.00    +0.040 A 
ATOM     20  C   LIG    1      -25.937  19.460  29.846  0.00  0.00    -0.150 A 
ATOM     21  C   LIG    1      -26.143  20.830  29.964  0.00  0.00    +0.270 A 
ATOM     22  C   LIG    1      -27.394  21.369  29.700  0.00  0.00    -0.020 A 
BRANCH  17  26
ATOM     23  C   LIG    1      -33.313  20.800  28.271  0.00  0.00    +0.200 C 
ATOM     24  C   LIG    1      -31.897  21.207  28.590  0.00  0.00    +0.270 A 
ATOM     25  N   LIG    1      -30.893  20.396  28.789  0.00  0.00    -0.530 NA
ATOM     26  C   LIG    1      -29.784  21.102  29.048  0.00  0.00    +0.290 A 
ATOM     27  N   LIG    1      -30.082  22.381  29.013  0.00  0.00    -0.310 NA
ATOM     28  N   LIG    1      -31.450  22.470  28.711  0.00  0.00    -0.490 N 
ATOM     29  H   LIG    1      -31.972  23.282  28.615  0.00  0.00    +0.440 HD
ENDBRANCH  17  26
ENDBRANCH  16  21
ENDBRANCH   1  16
TORSDOF 5
ENDMDL
MODEL 8
REMARK VINA RESULT:     -10.4      2.872      7.425
REMARK                            x       y       z     vdW  Elec       q    Type
REMARK                         _______ _______ _______ _____ _____    ______ ____
ROOT
ATOM      1  S   LIG    1      -30.343  26.112  28.828  0.00  0.00    +2.600 S 
ATOM      2  O   LIG    1      -31.201  26.954  28.071  0.00  0.00    -1.030 OA
ATOM      3  O   LIG    1      -29.958  26.397  30.167  0.00  0.00    -1.030 OA
ENDROOT
BRANCH   1   4
ATOM      4  C   LIG    1      -31.102  24.523  28.856  0.00  0.00    -0.630 A 
ATOM      5  C   LIG    1      -32.445  24.395  28.550  0.00  0.00    +0.150 A 
ATOM      6  C   LIG    1      -33.049  23.149  28.568  0.00  0.00    -0.030 A 
ATOM      7  C   LIG    1      -32.315  22.028  28.891  0.00  0.00    +0.010 A 
ATOM      8  C   LIG    1      -30.959  22.151  29.202  0.00  0.00    -0.180 A 
ATOM      9  C   LIG    1      -32.974  20.673  28.911  0.00  0.00    +0.120 C 
ATOM     10  C   LIG    1      -30.354  23.409  29.176  0.00  0.00    +0.160 A 
BRANCH   8  11
ATOM     11  C   LIG    1      -30.165  20.953  29.550  0.00  0.00    +0.570 C 
ATOM     12  O   LIG    1      -30.076  20.599  30.709  0.00  0.00    -0.540 OA
ATOM     13  N   LIG    1      -29.540  20.254  28.582  0.00  0.00    -0.850 N 
ATOM     14  H   LIG    1      -29.019  19.468  28.811  0.00  0.00    +0.400 HD
ATOM     15  H   LIG    1      -29.611  20.537  27.657  0.00  0.00    +0.410 HD
ENDBRANCH   8  11
ENDBRANCH   1   4
BRANCH   1  16
ATOM     16  N   LIG    1      -28.940  25.971  27.959  0.00  0.00    -1.090 NA
BRANCH  16  21
ATOM     17  C   LIG    1      -26.271  23.880  29.396  0.00  0.00    +0.010 A 
ATOM     18  C   LIG    1      -25.402  24.861  29.870  0.00  0.00    -0.060 A 
ATOM     19  C   LIG    1      -25.713  26.196  29.707  0.00  0.00    +0.040 A 
ATOM     20  C   LIG    1      -26.884  26.566  29.074  0.00  0.00    -0.150 A 
ATOM     21  C   LIG    1      -27.757  25.594  28.598  0.00  0.00    +0.270 A 
ATOM     22  C   LIG    1      -27.449  24.250  28.753  0.00  0.00    -0.020 A 
BRANCH  17  26
ATOM     23  C   LIG    1      -26.811  18.926  29.663  0.00  0.00    +0.200 C 
ATOM     24  C   LIG    1      -26.184  20.297  29.684  0.00  0.00    +0.270 A 
ATOM     25  N   LIG    1      -26.805  21.426  29.475  0.00  0.00    -0.530 NA
ATOM     26  C   LIG    1      -25.939  22.445  29.570  0.00  0.00    +0.290 A 
ATOM     27  N   LIG    1      -24.748  21.960  29.843  0.00  0.00    -0.310 NA
ATOM     28  N   LIG    1      -24.889  20.565  29.926  0.00  0.00    -0.490 N 
ATOM     29  H   LIG    1      -24.187  19.921  30.114  0.00  0.00    +0.440 HD
ENDBRANCH  17  26
ENDBRANCH  16  21
ENDBRANCH   1  16
TORSDOF 5
ENDMDL
MODEL 9
REMARK VINA RESULT:     -10.3      2.946      5.531
REMARK                            x       y       z     vdW  Elec       q    Type
REMARK                         _______ _______ _______ _____ _____    ______ ____
ROOT
ATOM      1  S   LIG    1      -25.856  24.285  30.026  0.00  0.00    +2.600 S 
ATOM      2  O   LIG    1      -24.621  24.662  30.620  0.00  0.00    -1.030 OA
ATOM      3  O   LIG    1      -27.027  24.003  30.780  0.00  0.00    -1.030 OA
ENDROOT
BRANCH   1   4
ATOM      4  C   LIG    1      -26.283  25.577  28.907  0.00  0.00    -0.630 A 
ATOM      5  C   LIG    1      -27.430  25.476  28.140  0.00  0.00    +0.150 A 
ATOM      6  C   LIG    1      -27.773  26.487  27.260  0.00  0.00    -0.030 A 
ATOM      7  C   LIG    1      -26.972  27.603  27.141  0.00  0.00    +0.010 A 
ATOM      8  C   LIG    1      -25.813  27.712  27.912  0.00  0.00    -0.180 A 
ATOM      9  C   LIG    1      -27.347  28.703  26.182  0.00  0.00    +0.120 C 
ATOM     10  C   LIG    1      -25.476  26.691  28.802  0.00  0.00    +0.160 A 
BRANCH   8  11
ATOM     11  C   LIG    1      -24.949  28.906  27.790  0.00  0.00    +0.570 C 
ATOM     12  O   LIG    1      -25.138  29.867  28.509  0.00  0.00    -0.540 OA
ATOM     13  N   LIG    1      -23.954  28.928  26.882  0.00  0.00    -0.850 N 
ATOM     14  H   LIG    1      -23.387  29.712  26.803  0.00  0.00    +0.400 HD
ATOM     15  H   LIG    1      -23.804  28.160  26.308  0.00  0.00    +0.410 HD
ENDBRANCH   8  11
ENDBRANCH   1   4
BRANCH   1  16
ATOM     16  N   LIG    1      -25.546  22.934  29.120  0.00  0.00    -1.090 NA
BRANCH  16  21
ATOM     17  C   LIG    1      -28.295  20.554  29.707  0.00  0.00    +0.010 A 
ATOM     18  C   LIG    1      -27.578  19.376  29.902  0.00  0.00    -0.060 A 
ATOM     19  C   LIG    1      -26.199  19.386  29.835  0.00  0.00    +0.040 A 
ATOM     20  C   LIG    1      -25.525  20.564  29.577  0.00  0.00    -0.150 A 
ATOM     21  C   LIG    1      -26.231  21.745  29.381  0.00  0.00    +0.270 A 
ATOM     22  C   LIG    1      -27.617  21.741  29.441  0.00  0.00    -0.020 A 
BRANCH  17  26
ATOM     23  C   LIG    1      -33.072  20.492  28.266  0.00  0.00    +0.200 C 
ATOM     24  C   LIG    1      -31.846  20.519  29.142  0.00  0.00    +0.270 A 
ATOM     25  N   LIG    1      -30.608  20.518  28.727  0.00  0.00    -0.530 NA
ATOM     26  C   LIG    1      -29.777  20.545  29.778  0.00  0.00    +0.290 A 
ATOM     27  N   LIG    1      -30.493  20.564  30.880  0.00  0.00    -0.310 NA
ATOM     28  N   LIG    1      -31.841  20.552  30.487  0.00  0.00    -0.490 N 
ATOM     29  H   LIG    1      -32.616  20.559  31.070  0.00  0.00    +0.440 HD
ENDBRANCH  17  26
ENDBRANCH  16  21
ENDBRANCH   1  16
TORSDOF 5
ENDMDL
####
 PLpro1_rec.pdbqt&&&&ZINC000109518006.pdbqt
MODEL 1
REMARK VINA RESULT:     -12.2      0.000      0.000
REMARK                            x       y       z     vdW  Elec       q    Type
REMARK                         _______ _______ _______ _____ _____    ______ ____
ROOT
ATOM      1  C   LIG    1      -29.152  20.712  29.836  0.00  0.00    +0.260 A 
ATOM      2  N   LIG    1      -30.022  20.678  28.841  0.00  0.00    -0.490 NA
ATOM      3  C   LIG    1      -31.206  20.399  29.407  0.00  0.00    +0.180 A 
ATOM      4  N   LIG    1      -31.012  20.279  30.686  0.00  0.00    -0.370 NA
ATOM      5  O   LIG    1      -29.842  20.450  30.957  0.00  0.00    +0.080 OA
ENDROOT
BRANCH   1  13
ATOM      6  O   LIG    1      -21.974  23.006  29.298  0.00  0.00    -0.580 OA
ATOM      7  C   LIG    1      -23.183  22.870  29.382  0.00  0.00    +0.640 A 
ATOM      8  N   LIG    1      -23.676  21.638  29.452  0.00  0.00    -0.650 NA
ATOM      9  C   LIG    1      -24.981  21.413  29.544  0.00  0.00    +0.430 A 
ATOM     10  N   LIG    1      -25.479  20.144  29.615  0.00  0.00    -0.540 N 
ATOM     11  H   LIG    1      -24.871  19.390  29.599  0.00  0.00    +0.430 HD
ATOM     12  C   LIG    1      -26.803  19.929  29.708  0.00  0.00    +0.420 A 
ATOM     13  C   LIG    1      -27.704  20.980  29.734  0.00  0.00    -0.160 A 
ATOM     14  C   LIG    1      -27.235  22.306  29.663  0.00  0.00    +0.200 A 
ATOM     15  C   LIG    1      -25.868  22.519  29.568  0.00  0.00    -0.250 A 
ATOM     16  C   LIG    1      -25.296  23.872  29.490  0.00  0.00    +0.530 A 
ATOM     17  O   LIG    1      -26.004  24.861  29.506  0.00  0.00    -0.570 OA
ATOM     18  N   LIG    1      -23.949  23.974  29.402  0.00  0.00    -0.730 NA
ENDBRANCH   1  13
BRANCH   3  19
ATOM     19  C   LIG    1      -32.523  20.252  28.689  0.00  0.00    +0.230 C 
BRANCH  19  20
ATOM     20  C   LIG    1      -33.093  21.617  28.402  0.00  0.00    -0.060 A 
ATOM     21  C   LIG    1      -33.205  22.070  27.077  0.00  0.00    +0.130 A 
ATOM     22  N   LIG    1      -32.812  21.309  26.051  0.00  0.00    -0.460 NA
ATOM     23  C   LIG    1      -32.914  21.728  24.813  0.00  0.00    +0.290 A 
ATOM     24  C   LIG    1      -33.436  22.982  24.503  0.00  0.00    -0.030 A 
ATOM     25  C   LIG    1      -33.856  23.810  25.504  0.00  0.00    +0.080 A 
ATOM     26  C   LIG    1      -33.745  23.358  26.833  0.00  0.00    -0.100 A 
ATOM     27  C   LIG    1      -34.156  24.155  27.913  0.00  0.00    +0.040 A 
ATOM     28  C   LIG    1      -34.032  23.681  29.184  0.00  0.00    +0.010 A 
ATOM     29  C   LIG    1      -33.508  22.414  29.426  0.00  0.00    +0.050 A 
ENDBRANCH  19  20
ENDBRANCH   3  19
TORSDOF 3
ENDMDL
MODEL 2
REMARK VINA RESULT:     -11.6      2.028      3.472
REMARK                            x       y       z     vdW  Elec       q    Type
REMARK                         _______ _______ _______ _____ _____    ______ ____
ROOT
ATOM      1  C   LIG    1      -28.890  20.924  29.971  0.00  0.00    +0.260 A 
ATOM      2  N   LIG    1      -29.899  21.390  29.253  0.00  0.00    -0.490 NA
ATOM      3  C   LIG    1      -31.003  20.852  29.794  0.00  0.00    +0.180 A 
ATOM      4  N   LIG    1      -30.630  20.104  30.790  0.00  0.00    -0.370 NA
ATOM      5  O   LIG    1      -29.423  20.126  30.908  0.00  0.00    +0.080 OA
ENDROOT
BRANCH   1  13
ATOM      6  O   LIG    1      -21.803  23.355  29.003  0.00  0.00    -0.580 OA
ATOM      7  C   LIG    1      -23.000  23.196  29.167  0.00  0.00    +0.640 A 
ATOM      8  N   LIG    1      -23.469  21.955  29.230  0.00  0.00    -0.650 NA
ATOM      9  C   LIG    1      -24.761  21.705  29.407  0.00  0.00    +0.430 A 
ATOM     10  N   LIG    1      -25.235  20.426  29.470  0.00  0.00    -0.540 N 
ATOM     11  H   LIG    1      -24.618  19.682  29.383  0.00  0.00    +0.430 HD
ATOM     12  C   LIG    1      -26.545  20.185  29.649  0.00  0.00    +0.420 A 
ATOM     13  C   LIG    1      -27.457  21.220  29.775  0.00  0.00    -0.160 A 
ATOM     14  C   LIG    1      -27.014  22.555  29.717  0.00  0.00    +0.200 A 
ATOM     15  C   LIG    1      -25.660  22.794  29.532  0.00  0.00    -0.250 A 
ATOM     16  C   LIG    1      -25.114  24.158  29.460  0.00  0.00    +0.530 A 
ATOM     17  O   LIG    1      -25.834  25.134  29.561  0.00  0.00    -0.570 OA
ATOM     18  N   LIG    1      -23.779  24.285  29.281  0.00  0.00    -0.730 NA
ENDBRANCH   1  13
BRANCH   3  19
ATOM     19  C   LIG    1      -32.419  21.077  29.331  0.00  0.00    +0.230 C 
BRANCH  19  20
ATOM     20  C   LIG    1      -33.058  22.151  30.172  0.00  0.00    -0.060 A 
ATOM     21  C   LIG    1      -33.639  21.826  31.410  0.00  0.00    +0.130 A 
ATOM     22  N   LIG    1      -33.638  20.569  31.864  0.00  0.00    -0.460 NA
ATOM     23  C   LIG    1      -34.179  20.261  33.017  0.00  0.00    +0.290 A 
ATOM     24  C   LIG    1      -34.780  21.224  33.826  0.00  0.00    -0.030 A 
ATOM     25  C   LIG    1      -34.815  22.527  33.422  0.00  0.00    +0.080 A 
ATOM     26  C   LIG    1      -34.234  22.855  32.183  0.00  0.00    -0.100 A 
ATOM     27  C   LIG    1      -34.232  24.174  31.702  0.00  0.00    +0.040 A 
ATOM     28  C   LIG    1      -33.660  24.451  30.497  0.00  0.00    +0.010 A 
ATOM     29  C   LIG    1      -33.069  23.442  29.739  0.00  0.00    +0.050 A 
ENDBRANCH  19  20
ENDBRANCH   3  19
TORSDOF 3
ENDMDL
MODEL 3
REMARK VINA RESULT:     -10.6      2.461      3.395
REMARK                            x       y       z     vdW  Elec       q    Type
REMARK                         _______ _______ _______ _____ _____    ______ ____
ROOT
ATOM      1  C   LIG    1      -28.730  21.749  30.005  0.00  0.00    +0.260 A 
ATOM      2  N   LIG    1      -29.932  21.981  29.503  0.00  0.00    -0.490 NA
ATOM      3  C   LIG    1      -30.703  20.971  29.935  0.00  0.00    +0.180 A 
ATOM      4  N   LIG    1      -29.960  20.191  30.661  0.00  0.00    -0.370 NA
ATOM      5  O   LIG    1      -28.824  20.614  30.713  0.00  0.00    +0.080 OA
ENDROOT
BRANCH   1  13
ATOM      6  O   LIG    1      -22.060  25.162  29.036  0.00  0.00    -0.580 OA
ATOM      7  C   LIG    1      -23.008  24.410  29.186  0.00  0.00    +0.640 A 
ATOM      8  N   LIG    1      -24.221  24.938  29.305  0.00  0.00    -0.650 NA
ATOM      9  C   LIG    1      -25.299  24.181  29.471  0.00  0.00    +0.430 A 
ATOM     10  N   LIG    1      -26.542  24.733  29.593  0.00  0.00    -0.540 N 
ATOM     11  H   LIG    1      -26.643  25.696  29.558  0.00  0.00    +0.430 HD
ATOM     12  C   LIG    1      -27.626  23.955  29.762  0.00  0.00    +0.420 A 
ATOM     13  C   LIG    1      -27.521  22.576  29.818  0.00  0.00    -0.160 A 
ATOM     14  C   LIG    1      -26.260  21.964  29.697  0.00  0.00    +0.200 A 
ATOM     15  C   LIG    1      -25.146  22.773  29.523  0.00  0.00    -0.250 A 
ATOM     16  C   LIG    1      -23.793  22.214  29.388  0.00  0.00    +0.530 A 
ATOM     17  O   LIG    1      -23.597  21.013  29.423  0.00  0.00    -0.570 OA
ATOM     18  N   LIG    1      -22.773  23.087  29.219  0.00  0.00    -0.730 NA
ENDBRANCH   1  13
BRANCH   3  19
ATOM     19  C   LIG    1      -32.167  20.779  29.633  0.00  0.00    +0.230 C 
BRANCH  19  20
ATOM     20  C   LIG    1      -32.992  21.442  30.705  0.00  0.00    -0.060 A 
ATOM     21  C   LIG    1      -33.373  22.788  30.570  0.00  0.00    +0.130 A 
ATOM     22  N   LIG    1      -33.016  23.502  29.499  0.00  0.00    -0.460 NA
ATOM     23  C   LIG    1      -33.369  24.758  29.369  0.00  0.00    +0.290 A 
ATOM     24  C   LIG    1      -34.133  25.409  30.335  0.00  0.00    -0.030 A 
ATOM     25  C   LIG    1      -34.532  24.737  31.455  0.00  0.00    +0.080 A 
ATOM     26  C   LIG    1      -34.151  23.389  31.592  0.00  0.00    -0.100 A 
ATOM     27  C   LIG    1      -34.523  22.635  32.716  0.00  0.00    +0.040 A 
ATOM     28  C   LIG    1      -34.135  21.333  32.811  0.00  0.00    +0.010 A 
ATOM     29  C   LIG    1      -33.377  20.737  31.805  0.00  0.00    +0.050 A 
ENDBRANCH  19  20
ENDBRANCH   3  19
TORSDOF 3
ENDMDL
MODEL 4
REMARK VINA RESULT:      -9.3      4.347      8.586
REMARK                            x       y       z     vdW  Elec       q    Type
REMARK                         _______ _______ _______ _____ _____    ______ ____
ROOT
ATOM      1  C   LIG    1      -26.211  24.967  29.894  0.00  0.00    +0.260 A 
ATOM      2  N   LIG    1      -26.051  25.657  31.011  0.00  0.00    -0.490 NA
ATOM      3  C   LIG    1      -25.892  26.933  30.626  0.00  0.00    +0.180 A 
ATOM      4  N   LIG    1      -25.962  26.964  29.328  0.00  0.00    -0.370 NA
ATOM      5  O   LIG    1      -26.140  25.849  28.885  0.00  0.00    +0.080 OA
ENDROOT
BRANCH   1  13
ATOM      6  O   LIG    1      -28.212  17.695  29.445  0.00  0.00    -0.580 OA
ATOM      7  C   LIG    1      -28.123  18.907  29.551  0.00  0.00    +0.640 A 
ATOM      8  N   LIG    1      -26.921  19.463  29.450  0.00  0.00    -0.650 NA
ATOM      9  C   LIG    1      -26.747  20.775  29.554  0.00  0.00    +0.430 A 
ATOM     10  N   LIG    1      -25.508  21.338  29.450  0.00  0.00    -0.540 N 
ATOM     11  H   LIG    1      -24.736  20.772  29.296  0.00  0.00    +0.430 HD
ATOM     12  C   LIG    1      -25.345  22.668  29.558  0.00  0.00    +0.420 A 
ATOM     13  C   LIG    1      -26.422  23.510  29.779  0.00  0.00    -0.160 A 
ATOM     14  C   LIG    1      -27.718  22.974  29.894  0.00  0.00    +0.200 A 
ATOM     15  C   LIG    1      -27.878  21.600  29.781  0.00  0.00    -0.250 A 
ATOM     16  C   LIG    1      -29.197  20.959  29.887  0.00  0.00    +0.530 A 
ATOM     17  O   LIG    1      -30.205  21.613  30.080  0.00  0.00    -0.570 OA
ATOM     18  N   LIG    1      -29.247  19.613  29.759  0.00  0.00    -0.730 NA
ENDBRANCH   1  13
BRANCH   3  19
ATOM     19  C   LIG    1      -25.674  28.115  31.534  0.00  0.00    +0.230 C 
BRANCH  19  20
ATOM     20  C   LIG    1      -25.406  27.629  32.935  0.00  0.00    -0.060 A 
ATOM     21  C   LIG    1      -26.417  27.692  33.909  0.00  0.00    +0.130 A 
ATOM     22  N   LIG    1      -27.627  28.179  33.617  0.00  0.00    -0.460 NA
ATOM     23  C   LIG    1      -28.573  28.240  34.522  0.00  0.00    +0.290 A 
ATOM     24  C   LIG    1      -28.369  27.801  35.828  0.00  0.00    -0.030 A 
ATOM     25  C   LIG    1      -27.156  27.291  36.193  0.00  0.00    +0.080 A 
ATOM     26  C   LIG    1      -26.141  27.227  35.219  0.00  0.00    -0.100 A 
ATOM     27  C   LIG    1      -24.869  26.716  35.521  0.00  0.00    +0.040 A 
ATOM     28  C   LIG    1      -23.914  26.672  34.551  0.00  0.00    +0.010 A 
ATOM     29  C   LIG    1      -24.185  27.121  33.260  0.00  0.00    +0.050 A 
ENDBRANCH  19  20
ENDBRANCH   3  19
TORSDOF 3
ENDMDL
MODEL 5
REMARK VINA RESULT:      -9.3      3.023      9.411
REMARK                            x       y       z     vdW  Elec       q    Type
REMARK                         _______ _______ _______ _____ _____    ______ ____
ROOT
ATOM      1  C   LIG    1      -26.518  22.264  29.766  0.00  0.00    +0.260 A 
ATOM      2  N   LIG    1      -25.349  21.655  29.662  0.00  0.00    -0.490 NA
ATOM      3  C   LIG    1      -24.434  22.569  30.021  0.00  0.00    +0.180 A 
ATOM      4  N   LIG    1      -25.067  23.664  30.320  0.00  0.00    -0.370 NA
ATOM      5  O   LIG    1      -26.262  23.516  30.178  0.00  0.00    +0.080 OA
ENDROOT
BRANCH   1  13
ATOM      6  O   LIG    1      -33.649  20.168  28.412  0.00  0.00    -0.580 OA
ATOM      7  C   LIG    1      -32.592  20.725  28.655  0.00  0.00    +0.640 A 
ATOM      8  N   LIG    1      -31.484  19.993  28.681  0.00  0.00    -0.650 NA
ATOM      9  C   LIG    1      -30.298  20.531  28.939  0.00  0.00    +0.430 A 
ATOM     10  N   LIG    1      -29.164  19.771  28.964  0.00  0.00    -0.540 N 
ATOM     11  H   LIG    1      -29.222  18.819  28.791  0.00  0.00    +0.430 HD
ATOM     12  C   LIG    1      -27.968  20.328  29.227  0.00  0.00    +0.420 A 
ATOM     13  C   LIG    1      -27.844  21.683  29.480  0.00  0.00    -0.160 A 
ATOM     14  C   LIG    1      -28.987  22.505  29.465  0.00  0.00    +0.200 A 
ATOM     15  C   LIG    1      -30.216  21.924  29.193  0.00  0.00    -0.250 A 
ATOM     16  C   LIG    1      -31.458  22.711  29.156  0.00  0.00    +0.530 A 
ATOM     17  O   LIG    1      -31.453  23.910  29.365  0.00  0.00    -0.570 OA
ATOM     18  N   LIG    1      -32.606  22.050  28.878  0.00  0.00    -0.730 NA
ENDBRANCH   1  13
BRANCH   3  19
ATOM     19  C   LIG    1      -22.942  22.362  30.069  0.00  0.00    +0.230 C 
BRANCH  19  20
ATOM     20  C   LIG    1      -22.482  22.355  31.504  0.00  0.00    -0.060 A 
ATOM     21  C   LIG    1      -22.523  21.166  32.252  0.00  0.00    +0.130 A 
ATOM     22  N   LIG    1      -22.967  20.027  31.713  0.00  0.00    -0.460 NA
ATOM     23  C   LIG    1      -23.007  18.916  32.407  0.00  0.00    +0.290 A 
ATOM     24  C   LIG    1      -22.591  18.864  33.735  0.00  0.00    -0.030 A 
ATOM     25  C   LIG    1      -22.126  19.993  34.347  0.00  0.00    +0.080 A 
ATOM     26  C   LIG    1      -22.084  21.185  33.600  0.00  0.00    -0.100 A 
ATOM     27  C   LIG    1      -21.619  22.384  34.162  0.00  0.00    +0.040 A 
ATOM     28  C   LIG    1      -21.594  23.517  33.406  0.00  0.00    +0.010 A 
ATOM     29  C   LIG    1      -22.018  23.500  32.079  0.00  0.00    +0.050 A 
ENDBRANCH  19  20
ENDBRANCH   3  19
TORSDOF 3
ENDMDL
MODEL 6
REMARK VINA RESULT:      -9.3      3.108      4.610
REMARK                            x       y       z     vdW  Elec       q    Type
REMARK                         _______ _______ _______ _____ _____    ______ ____
ROOT
ATOM      1  C   LIG    1      -28.969  22.355  29.912  0.00  0.00    +0.260 A 
ATOM      2  N   LIG    1      -30.260  22.403  29.629  0.00  0.00    -0.490 NA
ATOM      3  C   LIG    1      -30.764  21.232  30.047  0.00  0.00    +0.180 A 
ATOM      4  N   LIG    1      -29.787  20.540  30.552  0.00  0.00    -0.370 NA
ATOM      5  O   LIG    1      -28.747  21.161  30.483  0.00  0.00    +0.080 OA
ENDROOT
BRANCH   1  13
ATOM      6  O   LIG    1      -24.548  28.223  28.154  0.00  0.00    -0.580 OA
ATOM      7  C   LIG    1      -25.434  27.406  28.335  0.00  0.00    +0.640 A 
ATOM      8  N   LIG    1      -25.129  26.269  28.951  0.00  0.00    -0.650 NA
ATOM      9  C   LIG    1      -26.042  25.334  29.183  0.00  0.00    +0.430 A 
ATOM     10  N   LIG    1      -25.719  24.168  29.816  0.00  0.00    -0.540 N 
ATOM     11  H   LIG    1      -24.806  24.017  30.104  0.00  0.00    +0.430 HD
ATOM     12  C   LIG    1      -26.653  23.228  30.044  0.00  0.00    +0.420 A 
ATOM     13  C   LIG    1      -27.967  23.406  29.647  0.00  0.00    -0.160 A 
ATOM     14  C   LIG    1      -28.345  24.592  28.991  0.00  0.00    +0.200 A 
ATOM     15  C   LIG    1      -27.376  25.557  28.759  0.00  0.00    -0.250 A 
ATOM     16  C   LIG    1      -27.687  26.824  28.081  0.00  0.00    +0.530 A 
ATOM     17  O   LIG    1      -28.814  27.075  27.694  0.00  0.00    -0.570 OA
ATOM     18  N   LIG    1      -26.672  27.702  27.906  0.00  0.00    -0.730 NA
ENDBRANCH   1  13
BRANCH   3  19
ATOM     19  C   LIG    1      -32.204  20.798  29.948  0.00  0.00    +0.230 C 
BRANCH  19  20
ATOM     20  C   LIG    1      -33.081  21.808  30.641  0.00  0.00    -0.060 A 
ATOM     21  C   LIG    1      -33.792  21.448  31.799  0.00  0.00    +0.130 A 
ATOM     22  N   LIG    1      -33.707  20.214  32.305  0.00  0.00    -0.460 NA
ATOM     23  C   LIG    1      -34.369  19.874  33.384  0.00  0.00    +0.290 A 
ATOM     24  C   LIG    1      -35.190  20.776  34.057  0.00  0.00    -0.030 A 
ATOM     25  C   LIG    1      -35.322  22.053  33.593  0.00  0.00    +0.080 A 
ATOM     26  C   LIG    1      -34.611  22.416  32.433  0.00  0.00    -0.100 A 
ATOM     27  C   LIG    1      -34.697  23.711  31.898  0.00  0.00    +0.040 A 
ATOM     28  C   LIG    1      -33.994  24.022  30.774  0.00  0.00    +0.010 A 
ATOM     29  C   LIG    1      -33.183  23.075  30.152  0.00  0.00    +0.050 A 
ENDBRANCH  19  20
ENDBRANCH   3  19
TORSDOF 3
ENDMDL
MODEL 7
REMARK VINA RESULT:      -9.3      1.441      2.179
REMARK                            x       y       z     vdW  Elec       q    Type
REMARK                         _______ _______ _______ _____ _____    ______ ____
ROOT
ATOM      1  C   LIG    1      -29.076  21.119  30.084  0.00  0.00    +0.260 A 
ATOM      2  N   LIG    1      -30.170  21.644  29.559  0.00  0.00    -0.490 NA
ATOM      3  C   LIG    1      -31.187  20.912  30.040  0.00  0.00    +0.180 A 
ATOM      4  N   LIG    1      -30.683  19.999  30.815  0.00  0.00    -0.370 NA
ATOM      5  O   LIG    1      -29.474  20.094  30.853  0.00  0.00    +0.080 OA
ENDROOT
BRANCH   1  13
ATOM      6  O   LIG    1      -22.295  24.301  29.101  0.00  0.00    -0.580 OA
ATOM      7  C   LIG    1      -23.463  24.012  29.296  0.00  0.00    +0.640 A 
ATOM      8  N   LIG    1      -23.815  22.733  29.238  0.00  0.00    -0.650 NA
ATOM      9  C   LIG    1      -25.068  22.344  29.440  0.00  0.00    +0.430 A 
ATOM     10  N   LIG    1      -25.422  21.027  29.378  0.00  0.00    -0.540 N 
ATOM     11  H   LIG    1      -24.747  20.359  29.183  0.00  0.00    +0.430 HD
ATOM     12  C   LIG    1      -26.695  20.645  29.584  0.00  0.00    +0.420 A 
ATOM     13  C   LIG    1      -27.687  21.569  29.864  0.00  0.00    -0.160 A 
ATOM     14  C   LIG    1      -27.369  22.938  29.937  0.00  0.00    +0.200 A 
ATOM     15  C   LIG    1      -26.054  23.323  29.724  0.00  0.00    -0.250 A 
ATOM     16  C   LIG    1      -25.637  24.733  29.783  0.00  0.00    +0.530 A 
ATOM     17  O   LIG    1      -26.435  25.619  30.023  0.00  0.00    -0.570 OA
ATOM     18  N   LIG    1      -24.329  25.005  29.564  0.00  0.00    -0.730 NA
ENDBRANCH   1  13
BRANCH   3  19
ATOM     19  C   LIG    1      -32.649  21.113  29.735  0.00  0.00    +0.230 C 
BRANCH  19  20
ATOM     20  C   LIG    1      -32.793  21.877  28.445  0.00  0.00    -0.060 A 
ATOM     21  C   LIG    1      -32.559  23.263  28.416  0.00  0.00    +0.130 A 
ATOM     22  N   LIG    1      -32.208  23.927  29.522  0.00  0.00    -0.460 NA
ATOM     23  C   LIG    1      -31.990  25.219  29.500  0.00  0.00    +0.290 A 
ATOM     24  C   LIG    1      -32.110  25.964  28.329  0.00  0.00    -0.030 A 
ATOM     25  C   LIG    1      -32.465  25.348  27.164  0.00  0.00    +0.080 A 
ATOM     26  C   LIG    1      -32.700  23.960  27.190  0.00  0.00    -0.100 A 
ATOM     27  C   LIG    1      -33.069  23.259  26.031  0.00  0.00    +0.040 A 
ATOM     28  C   LIG    1      -33.287  21.916  26.098  0.00  0.00    +0.010 A 
ATOM     29  C   LIG    1      -33.143  21.227  27.300  0.00  0.00    +0.050 A 
ENDBRANCH  19  20
ENDBRANCH   3  19
TORSDOF 3
ENDMDL
MODEL 8
REMARK VINA RESULT:      -9.2      2.317      3.978
REMARK                            x       y       z     vdW  Elec       q    Type
REMARK                         _______ _______ _______ _____ _____    ______ ____
ROOT
ATOM      1  C   LIG    1      -28.594  25.304  28.742  0.00  0.00    +0.260 A 
ATOM      2  N   LIG    1      -29.760  24.730  28.985  0.00  0.00    -0.490 NA
ATOM      3  C   LIG    1      -30.686  25.617  28.589  0.00  0.00    +0.180 A 
ATOM      4  N   LIG    1      -30.062  26.663  28.135  0.00  0.00    -0.370 NA
ATOM      5  O   LIG    1      -28.861  26.509  28.216  0.00  0.00    +0.080 OA
ENDROOT
BRANCH   1  13
ATOM      6  O   LIG    1      -22.194  21.540  30.141  0.00  0.00    -0.580 OA
ATOM      7  C   LIG    1      -23.329  21.932  29.932  0.00  0.00    +0.640 A 
ATOM      8  N   LIG    1      -23.521  23.230  29.722  0.00  0.00    -0.650 NA
ATOM      9  C   LIG    1      -24.728  23.728  29.487  0.00  0.00    +0.430 A 
ATOM     10  N   LIG    1      -24.916  25.063  29.273  0.00  0.00    -0.540 N 
ATOM     11  H   LIG    1      -24.155  25.663  29.291  0.00  0.00    +0.430 HD
ATOM     12  C   LIG    1      -26.145  25.556  29.037  0.00  0.00    +0.420 A 
ATOM     13  C   LIG    1      -27.258  24.733  29.003  0.00  0.00    -0.160 A 
ATOM     14  C   LIG    1      -27.111  23.349  29.219  0.00  0.00    +0.200 A 
ATOM     15  C   LIG    1      -25.841  22.849  29.462  0.00  0.00    -0.250 A 
ATOM     16  C   LIG    1      -25.601  21.417  29.696  0.00  0.00    +0.530 A 
ATOM     17  O   LIG    1      -26.513  20.612  29.686  0.00  0.00    -0.570 OA
ATOM     18  N   LIG    1      -24.324  21.028  29.920  0.00  0.00    -0.730 NA
ENDBRANCH   1  13
BRANCH   3  19
ATOM     19  C   LIG    1      -32.180  25.433  28.659  0.00  0.00    +0.230 C 
BRANCH  19  20
ATOM     20  C   LIG    1      -32.587  24.285  27.772  0.00  0.00    -0.060 A 
ATOM     21  C   LIG    1      -32.592  22.973  28.275  0.00  0.00    +0.130 A 
ATOM     22  N   LIG    1      -32.240  22.716  29.539  0.00  0.00    -0.460 NA
ATOM     23  C   LIG    1      -32.244  21.494  30.012  0.00  0.00    +0.290 A 
ATOM     24  C   LIG    1      -32.613  20.404  29.227  0.00  0.00    -0.030 A 
ATOM     25  C   LIG    1      -32.984  20.596  27.927  0.00  0.00    +0.080 A 
ATOM     26  C   LIG    1      -32.979  21.910  27.420  0.00  0.00    -0.100 A 
ATOM     27  C   LIG    1      -33.347  22.183  26.094  0.00  0.00    +0.040 A 
ATOM     28  C   LIG    1      -33.329  23.468  25.642  0.00  0.00    +0.010 A 
ATOM     29  C   LIG    1      -32.956  24.516  26.482  0.00  0.00    +0.050 A 
ENDBRANCH  19  20
ENDBRANCH   3  19
TORSDOF 3
ENDMDL
####
 PLpro1_rec.pdbqt&&&&ZINC000538345251.pdbqt
MODEL 1
REMARK VINA RESULT:     -12.2      0.000      0.000
REMARK                            x       y       z     vdW  Elec       q    Type
REMARK                         _______ _______ _______ _____ _____    ______ ____
ROOT
ATOM      1  C   LIG    1      -32.419  20.780  29.583  0.00  0.00    +0.310 C 
ENDROOT
BRANCH   1   2
ATOM      2  C   LIG    1      -33.119  21.516  30.696  0.00  0.00    -0.080 A 
ATOM      3  C   LIG    1      -33.486  20.843  31.846  0.00  0.00    +0.010 A 
ATOM      4  C   LIG    1      -34.128  21.517  32.868  0.00  0.00    +0.000 A 
ATOM      5  C   LIG    1      -34.404  22.866  32.739  0.00  0.00    +0.000 A 
ATOM      6  C   LIG    1      -34.037  23.539  31.590  0.00  0.00    +0.000 A 
ATOM      7  C   LIG    1      -33.391  22.866  30.570  0.00  0.00    +0.050 A 
ENDBRANCH   1   2
BRANCH   1   8
ATOM      8  N   LIG    1      -31.082  21.345  29.388  0.00  0.00    -0.690 N 
ATOM      9  H   LIG    1      -30.937  22.027  28.713  0.00  0.00    +0.420 HD
ATOM     10  C   LIG    1      -30.053  20.917  30.146  0.00  0.00    +0.580 C 
ATOM     11  O   LIG    1      -30.235  20.063  30.992  0.00  0.00    -0.520 OA
BRANCH  10  12
ATOM     12  C   LIG    1      -28.699  21.489  29.949  0.00  0.00    +0.150 A 
ATOM     13  C   LIG    1      -27.631  20.633  29.642  0.00  0.00    +0.060 A 
ATOM     14  C   LIG    1      -26.380  21.147  29.458  0.00  0.00    +0.130 A 
ATOM     15  C   LIG    1      -26.206  22.539  29.586  0.00  0.00    +0.040 A 
ATOM     16  N   LIG    1      -25.005  23.102  29.416  0.00  0.00    -0.410 NA
ATOM     17  C   LIG    1      -24.872  24.402  29.542  0.00  0.00    +0.280 A 
ATOM     18  C   LIG    1      -25.976  25.203  29.850  0.00  0.00    +0.300 A 
ATOM     19  N   LIG    1      -27.164  24.675  30.021  0.00  0.00    -0.410 NA
ATOM     20  C   LIG    1      -27.327  23.350  29.898  0.00  0.00    +0.250 A 
ATOM     21  N   LIG    1      -28.526  22.792  30.061  0.00  0.00    -0.420 NA
ENDBRANCH  10  12
ENDBRANCH   1   8
BRANCH   1  23
ATOM     22  O   LIG    1      -34.348  21.362  28.349  0.00  0.00    -0.560 OA
ATOM     23  C   LIG    1      -33.215  20.921  28.311  0.00  0.00    +0.510 C 
BRANCH  23  24
ATOM     24  N   LIG    1      -32.678  20.569  27.148  0.00  0.00    -0.670 NA
ATOM     25  C   LIG    1      -32.814  21.361  26.084  0.00  0.00    +0.490 A 
ATOM     26  C   LIG    1      -33.491  22.597  26.043  0.00  0.00    -0.110 A 
ATOM     27  C   LIG    1      -33.403  23.085  24.786  0.00  0.00    +0.350 A 
ATOM     28  N   LIG    1      -32.693  22.208  24.020  0.00  0.00    -0.480 N 
ATOM     29  H   LIG    1      -32.483  22.317  23.080  0.00  0.00    +0.450 HD
ATOM     30  N   LIG    1      -32.315  21.126  24.826  0.00  0.00    -0.470 N 
ATOM     31  H   LIG    1      -31.800  20.353  24.547  0.00  0.00    +0.450 HD
ENDBRANCH  23  24
ENDBRANCH   1  23
TORSDOF 5
ENDMDL
MODEL 2
REMARK VINA RESULT:     -11.7      1.012      1.410
REMARK                            x       y       z     vdW  Elec       q    Type
REMARK                         _______ _______ _______ _____ _____    ______ ____
ROOT
ATOM      1  C   LIG    1      -32.188  20.752  29.608  0.00  0.00    +0.310 C 
ENDROOT
BRANCH   1   2
ATOM      2  C   LIG    1      -32.973  21.444  30.692  0.00  0.00    -0.080 A 
ATOM      3  C   LIG    1      -33.271  22.790  30.577  0.00  0.00    +0.010 A 
ATOM      4  C   LIG    1      -33.991  23.425  31.570  0.00  0.00    +0.000 A 
ATOM      5  C   LIG    1      -34.413  22.716  32.680  0.00  0.00    +0.000 A 
ATOM      6  C   LIG    1      -34.115  21.372  32.795  0.00  0.00    +0.000 A 
ATOM      7  C   LIG    1      -33.399  20.734  31.799  0.00  0.00    +0.050 A 
ENDBRANCH   1   2
BRANCH   1   8
ATOM      8  N   LIG    1      -30.891  21.414  29.444  0.00  0.00    -0.690 N 
ATOM      9  H   LIG    1      -30.817  22.204  28.887  0.00  0.00    +0.420 HD
ATOM     10  C   LIG    1      -29.801  20.924  30.068  0.00  0.00    +0.580 C 
ATOM     11  O   LIG    1      -29.894  19.934  30.766  0.00  0.00    -0.520 OA
BRANCH  10  12
ATOM     12  C   LIG    1      -28.489  21.594  29.902  0.00  0.00    +0.150 A 
ATOM     13  C   LIG    1      -27.354  20.820  29.620  0.00  0.00    +0.060 A 
ATOM     14  C   LIG    1      -26.140  21.425  29.465  0.00  0.00    +0.130 A 
ATOM     15  C   LIG    1      -26.072  22.825  29.596  0.00  0.00    +0.040 A 
ATOM     16  N   LIG    1      -24.912  23.476  29.455  0.00  0.00    -0.410 NA
ATOM     17  C   LIG    1      -24.879  24.782  29.583  0.00  0.00    +0.280 A 
ATOM     18  C   LIG    1      -26.045  25.499  29.865  0.00  0.00    +0.300 A 
ATOM     19  N   LIG    1      -27.195  24.884  30.008  0.00  0.00    -0.410 NA
ATOM     20  C   LIG    1      -27.257  23.551  29.882  0.00  0.00    +0.250 A 
ATOM     21  N   LIG    1      -28.415  22.906  30.018  0.00  0.00    -0.420 NA
ENDBRANCH  10  12
ENDBRANCH   1   8
BRANCH   1  23
ATOM     22  O   LIG    1      -32.839  19.929  27.492  0.00  0.00    -0.560 OA
ATOM     23  C   LIG    1      -32.954  20.819  28.312  0.00  0.00    +0.510 C 
BRANCH  23  24
ATOM     24  N   LIG    1      -33.760  21.847  28.069  0.00  0.00    -0.670 NA
ATOM     25  C   LIG    1      -33.772  22.413  26.862  0.00  0.00    +0.490 A 
ATOM     26  C   LIG    1      -32.995  22.028  25.750  0.00  0.00    -0.110 A 
ATOM     27  C   LIG    1      -33.297  22.848  24.719  0.00  0.00    +0.350 A 
ATOM     28  N   LIG    1      -34.240  23.743  25.129  0.00  0.00    -0.480 N 
ATOM     29  H   LIG    1      -34.633  24.443  24.584  0.00  0.00    +0.450 HD
ATOM     30  N   LIG    1      -34.548  23.476  26.469  0.00  0.00    -0.470 N 
ATOM     31  H   LIG    1      -35.187  23.955  27.019  0.00  0.00    +0.450 HD
ENDBRANCH  23  24
ENDBRANCH   1  23
TORSDOF 5
ENDMDL
MODEL 3
REMARK VINA RESULT:     -10.4      2.762      6.767
REMARK                            x       y       z     vdW  Elec       q    Type
REMARK                         _______ _______ _______ _____ _____    ______ ____
ROOT
ATOM      1  C   LIG    1      -32.240  21.890  29.159  0.00  0.00    +0.310 C 
ENDROOT
BRANCH   1   2
ATOM      2  C   LIG    1      -30.786  21.514  29.292  0.00  0.00    -0.080 A 
ATOM      3  C   LIG    1      -29.830  22.500  29.454  0.00  0.00    +0.010 A 
ATOM      4  C   LIG    1      -28.497  22.157  29.577  0.00  0.00    +0.000 A 
ATOM      5  C   LIG    1      -28.119  20.827  29.536  0.00  0.00    +0.000 A 
ATOM      6  C   LIG    1      -29.075  19.842  29.374  0.00  0.00    +0.000 A 
ATOM      7  C   LIG    1      -30.409  20.185  29.257  0.00  0.00    +0.050 A 
ENDBRANCH   1   2
BRANCH   1   8
ATOM      8  N   LIG    1      -32.887  21.813  30.470  0.00  0.00    -0.690 N 
ATOM      9  H   LIG    1      -32.770  21.025  31.023  0.00  0.00    +0.420 HD
ATOM     10  C   LIG    1      -33.646  22.837  30.908  0.00  0.00    +0.580 C 
ATOM     11  O   LIG    1      -33.793  23.824  30.215  0.00  0.00    -0.520 OA
BRANCH  10  12
ATOM     12  C   LIG    1      -34.302  22.759  32.236  0.00  0.00    +0.150 A 
ATOM     13  C   LIG    1      -35.135  23.808  32.652  0.00  0.00    +0.060 A 
ATOM     14  C   LIG    1      -35.744  23.748  33.872  0.00  0.00    +0.130 A 
ATOM     15  C   LIG    1      -35.510  22.618  34.680  0.00  0.00    +0.040 A 
ATOM     16  N   LIG    1      -36.078  22.501  35.884  0.00  0.00    -0.410 NA
ATOM     17  C   LIG    1      -35.841  21.436  36.615  0.00  0.00    +0.280 A 
ATOM     18  C   LIG    1      -35.000  20.424  36.145  0.00  0.00    +0.300 A 
ATOM     19  N   LIG    1      -34.430  20.515  34.967  0.00  0.00    -0.410 NA
ATOM     20  C   LIG    1      -34.656  21.591  34.200  0.00  0.00    +0.250 A 
ATOM     21  N   LIG    1      -34.093  21.703  32.998  0.00  0.00    -0.420 NA
ENDBRANCH  10  12
ENDBRANCH   1   8
BRANCH   1  23
ATOM     22  O   LIG    1      -33.795  20.199  28.609  0.00  0.00    -0.560 OA
ATOM     23  C   LIG    1      -32.918  20.939  28.206  0.00  0.00    +0.510 C 
BRANCH  23  24
ATOM     24  N   LIG    1      -32.561  20.912  26.927  0.00  0.00    -0.670 NA
ATOM     25  C   LIG    1      -33.011  21.848  26.090  0.00  0.00    +0.490 A 
ATOM     26  C   LIG    1      -33.861  22.924  26.418  0.00  0.00    -0.110 A 
ATOM     27  C   LIG    1      -34.084  23.644  25.297  0.00  0.00    +0.350 A 
ATOM     28  N   LIG    1      -33.407  23.069  24.262  0.00  0.00    -0.480 N 
ATOM     29  H   LIG    1      -33.396  23.386  23.345  0.00  0.00    +0.450 HD
ATOM     30  N   LIG    1      -32.727  21.946  24.750  0.00  0.00    -0.470 N 
ATOM     31  H   LIG    1      -32.164  21.346  24.237  0.00  0.00    +0.450 HD
ENDBRANCH  23  24
ENDBRANCH   1  23
TORSDOF 5
ENDMDL
MODEL 4
REMARK VINA RESULT:     -10.0      2.318      3.468
REMARK                            x       y       z     vdW  Elec       q    Type
REMARK                         _______ _______ _______ _____ _____    ______ ____
ROOT
ATOM      1  C   LIG    1      -32.902  22.198  29.693  0.00  0.00    +0.310 C 
ENDROOT
BRANCH   1   2
ATOM      2  C   LIG    1      -33.541  22.246  31.057  0.00  0.00    -0.080 A 
ATOM      3  C   LIG    1      -34.088  23.428  31.523  0.00  0.00    +0.010 A 
ATOM      4  C   LIG    1      -34.674  23.472  32.774  0.00  0.00    +0.000 A 
ATOM      5  C   LIG    1      -34.714  22.335  33.559  0.00  0.00    +0.000 A 
ATOM      6  C   LIG    1      -34.168  21.154  33.094  0.00  0.00    +0.000 A 
ATOM      7  C   LIG    1      -33.585  21.108  31.840  0.00  0.00    +0.050 A 
ENDBRANCH   1   2
BRANCH   1   8
ATOM      8  N   LIG    1      -31.458  21.999  29.836  0.00  0.00    -0.690 N 
ATOM      9  H   LIG    1      -30.948  22.562  30.439  0.00  0.00    +0.420 HD
ATOM     10  C   LIG    1      -30.838  21.033  29.129  0.00  0.00    +0.580 C 
ATOM     11  O   LIG    1      -31.478  20.328  28.374  0.00  0.00    -0.520 OA
BRANCH  10  12
ATOM     12  C   LIG    1      -29.376  20.831  29.274  0.00  0.00    +0.150 A 
ATOM     13  C   LIG    1      -28.867  19.526  29.338  0.00  0.00    +0.060 A 
ATOM     14  C   LIG    1      -27.523  19.327  29.470  0.00  0.00    +0.130 A 
ATOM     15  C   LIG    1      -26.686  20.457  29.540  0.00  0.00    +0.040 A 
ATOM     16  N   LIG    1      -25.361  20.327  29.670  0.00  0.00    -0.410 NA
ATOM     17  C   LIG    1      -24.605  21.399  29.732  0.00  0.00    +0.280 A 
ATOM     18  C   LIG    1      -25.172  22.674  29.663  0.00  0.00    +0.300 A 
ATOM     19  N   LIG    1      -26.469  22.828  29.536  0.00  0.00    -0.410 NA
ATOM     20  C   LIG    1      -27.264  21.751  29.469  0.00  0.00    +0.250 A 
ATOM     21  N   LIG    1      -28.582  21.883  29.334  0.00  0.00    -0.420 NA
ENDBRANCH  10  12
ENDBRANCH   1   8
BRANCH   1  23
ATOM     22  O   LIG    1      -34.303  23.833  28.721  0.00  0.00    -0.560 OA
ATOM     23  C   LIG    1      -33.162  23.496  28.972  0.00  0.00    +0.510 C 
BRANCH  23  24
ATOM     24  N   LIG    1      -32.146  24.274  28.617  0.00  0.00    -0.670 NA
ATOM     25  C   LIG    1      -31.901  25.400  29.288  0.00  0.00    +0.490 A 
ATOM     26  C   LIG    1      -32.627  25.888  30.394  0.00  0.00    -0.110 A 
ATOM     27  C   LIG    1      -32.066  27.053  30.787  0.00  0.00    +0.350 A 
ATOM     28  N   LIG    1      -31.007  27.329  29.975  0.00  0.00    -0.480 N 
ATOM     29  H   LIG    1      -30.429  28.106  30.039  0.00  0.00    +0.450 HD
ATOM     30  N   LIG    1      -30.892  26.296  29.035  0.00  0.00    -0.470 N 
ATOM     31  H   LIG    1      -30.226  26.228  28.333  0.00  0.00    +0.450 HD
ENDBRANCH  23  24
ENDBRANCH   1  23
TORSDOF 5
ENDMDL
MODEL 5
REMARK VINA RESULT:      -9.7      2.881      6.777
REMARK                            x       y       z     vdW  Elec       q    Type
REMARK                         _______ _______ _______ _____ _____    ______ ____
ROOT
ATOM      1  C   LIG    1      -32.100  22.154  29.015  0.00  0.00    +0.310 C 
ENDROOT
BRANCH   1   2
ATOM      2  C   LIG    1      -30.686  21.715  29.296  0.00  0.00    -0.080 A 
ATOM      3  C   LIG    1      -29.686  22.659  29.447  0.00  0.00    +0.010 A 
ATOM      4  C   LIG    1      -28.390  22.258  29.704  0.00  0.00    +0.000 A 
ATOM      5  C   LIG    1      -28.090  20.912  29.810  0.00  0.00    +0.000 A 
ATOM      6  C   LIG    1      -29.089  19.969  29.660  0.00  0.00    +0.000 A 
ATOM      7  C   LIG    1      -30.387  20.370  29.407  0.00  0.00    +0.050 A 
ENDBRANCH   1   2
BRANCH   1   8
ATOM      8  N   LIG    1      -32.729  22.601  30.259  0.00  0.00    -0.690 N 
ATOM      9  H   LIG    1      -32.586  22.105  31.081  0.00  0.00    +0.420 HD
ATOM     10  C   LIG    1      -33.509  23.700  30.262  0.00  0.00    +0.580 C 
ATOM     11  O   LIG    1      -33.689  24.320  29.233  0.00  0.00    -0.520 OA
BRANCH  10  12
ATOM     12  C   LIG    1      -34.147  24.153  31.522  0.00  0.00    +0.150 A 
ATOM     13  C   LIG    1      -33.679  25.317  32.149  0.00  0.00    +0.060 A 
ATOM     14  C   LIG    1      -34.258  25.744  33.309  0.00  0.00    +0.130 A 
ATOM     15  C   LIG    1      -35.319  24.988  33.842  0.00  0.00    +0.040 A 
ATOM     16  N   LIG    1      -35.927  25.356  34.975  0.00  0.00    -0.410 NA
ATOM     17  C   LIG    1      -36.915  24.631  35.448  0.00  0.00    +0.280 A 
ATOM     18  C   LIG    1      -37.337  23.479  34.778  0.00  0.00    +0.300 A 
ATOM     19  N   LIG    1      -36.757  23.098  33.664  0.00  0.00    -0.410 NA
ATOM     20  C   LIG    1      -35.747  23.820  33.159  0.00  0.00    +0.250 A 
ATOM     21  N   LIG    1      -35.146  23.454  32.027  0.00  0.00    -0.420 NA
ENDBRANCH  10  12
ENDBRANCH   1   8
BRANCH   1  23
ATOM     22  O   LIG    1      -33.735  20.452  29.114  0.00  0.00    -0.560 OA
ATOM     23  C   LIG    1      -32.879  20.997  28.443  0.00  0.00    +0.510 C 
BRANCH  23  24
ATOM     24  N   LIG    1      -32.635  20.578  27.207  0.00  0.00    -0.670 NA
ATOM     25  C   LIG    1      -32.910  21.368  26.168  0.00  0.00    +0.490 A 
ATOM     26  C   LIG    1      -33.452  22.668  26.228  0.00  0.00    -0.110 A 
ATOM     27  C   LIG    1      -33.579  23.132  24.965  0.00  0.00    +0.350 A 
ATOM     28  N   LIG    1      -33.138  22.176  24.098  0.00  0.00    -0.480 N 
ATOM     29  H   LIG    1      -33.120  22.252  23.131  0.00  0.00    +0.450 HD
ATOM     30  N   LIG    1      -32.711  21.069  24.843  0.00  0.00    -0.470 N 
ATOM     31  H   LIG    1      -32.348  20.243  24.489  0.00  0.00    +0.450 HD
ENDBRANCH  23  24
ENDBRANCH   1  23
TORSDOF 5
ENDMDL
MODEL 6
REMARK VINA RESULT:      -9.6      3.160      5.960
REMARK                            x       y       z     vdW  Elec       q    Type
REMARK                         _______ _______ _______ _____ _____    ______ ____
ROOT
ATOM      1  C   LIG    1      -28.642  21.894  29.917  0.00  0.00    +0.310 C 
ENDROOT
BRANCH   1   2
ATOM      2  C   LIG    1      -30.139  21.757  29.810  0.00  0.00    -0.080 A 
ATOM      3  C   LIG    1      -30.852  22.600  28.977  0.00  0.00    +0.010 A 
ATOM      4  C   LIG    1      -32.224  22.476  28.878  0.00  0.00    +0.000 A 
ATOM      5  C   LIG    1      -32.886  21.509  29.613  0.00  0.00    +0.000 A 
ATOM      6  C   LIG    1      -32.173  20.667  30.446  0.00  0.00    +0.000 A 
ATOM      7  C   LIG    1      -30.799  20.787  30.541  0.00  0.00    +0.050 A 
ENDBRANCH   1   2
BRANCH   1   8
ATOM      8  N   LIG    1      -28.204  23.075  29.170  0.00  0.00    -0.690 N 
ATOM      9  H   LIG    1      -28.455  23.181  28.239  0.00  0.00    +0.420 HD
ATOM     10  C   LIG    1      -27.451  24.014  29.777  0.00  0.00    +0.580 C 
ATOM     11  O   LIG    1      -27.137  23.881  30.943  0.00  0.00    -0.520 OA
BRANCH  10  12
ATOM     12  C   LIG    1      -27.007  25.210  29.021  0.00  0.00    +0.150 A 
ATOM     13  C   LIG    1      -25.897  25.936  29.476  0.00  0.00    +0.060 A 
ATOM     14  C   LIG    1      -25.478  27.039  28.789  0.00  0.00    +0.130 A 
ATOM     15  C   LIG    1      -26.188  27.412  27.631  0.00  0.00    +0.040 A 
ATOM     16  N   LIG    1      -25.826  28.481  26.914  0.00  0.00    -0.410 NA
ATOM     17  C   LIG    1      -26.507  28.805  25.839  0.00  0.00    +0.280 A 
ATOM     18  C   LIG    1      -27.606  28.041  25.436  0.00  0.00    +0.300 A 
ATOM     19  N   LIG    1      -27.980  26.987  26.122  0.00  0.00    -0.410 NA
ATOM     20  C   LIG    1      -27.302  26.634  27.223  0.00  0.00    +0.250 A 
ATOM     21  N   LIG    1      -27.662  25.565  27.932  0.00  0.00    -0.420 NA
ENDBRANCH  10  12
ENDBRANCH   1   8
BRANCH   1  23
ATOM     22  O   LIG    1      -28.366  20.210  28.283  0.00  0.00    -0.560 OA
ATOM     23  C   LIG    1      -27.985  20.664  29.345  0.00  0.00    +0.510 C 
BRANCH  23  24
ATOM     24  N   LIG    1      -26.985  20.080  29.997  0.00  0.00    -0.670 NA
ATOM     25  C   LIG    1      -25.754  20.586  29.921  0.00  0.00    +0.490 A 
ATOM     26  C   LIG    1      -25.364  21.732  29.198  0.00  0.00    -0.110 A 
ATOM     27  C   LIG    1      -24.037  21.913  29.375  0.00  0.00    +0.350 A 
ATOM     28  N   LIG    1      -23.562  20.926  30.186  0.00  0.00    -0.480 N 
ATOM     29  H   LIG    1      -22.641  20.820  30.473  0.00  0.00    +0.450 HD
ATOM     30  N   LIG    1      -24.631  20.092  30.539  0.00  0.00    -0.470 N 
ATOM     31  H   LIG    1      -24.587  19.308  31.108  0.00  0.00    +0.450 HD
ENDBRANCH  23  24
ENDBRANCH   1  23
TORSDOF 5
ENDMDL
MODEL 7
REMARK VINA RESULT:      -9.6      2.890      6.497
REMARK                            x       y       z     vdW  Elec       q    Type
REMARK                         _______ _______ _______ _____ _____    ______ ____
ROOT
ATOM      1  C   LIG    1      -32.069  21.945  29.036  0.00  0.00    +0.310 C 
ENDROOT
BRANCH   1   2
ATOM      2  C   LIG    1      -30.644  21.481  29.198  0.00  0.00    -0.080 A 
ATOM      3  C   LIG    1      -30.330  20.144  29.032  0.00  0.00    +0.010 A 
ATOM      4  C   LIG    1      -29.024  19.718  29.180  0.00  0.00    +0.000 A 
ATOM      5  C   LIG    1      -28.031  20.628  29.494  0.00  0.00    +0.000 A 
ATOM      6  C   LIG    1      -28.345  21.963  29.660  0.00  0.00    +0.000 A 
ATOM      7  C   LIG    1      -29.651  22.391  29.507  0.00  0.00    +0.050 A 
ENDBRANCH   1   2
BRANCH   1   8
ATOM      8  N   LIG    1      -32.659  22.180  30.356  0.00  0.00    -0.690 N 
ATOM      9  H   LIG    1      -32.381  21.644  31.115  0.00  0.00    +0.420 HD
ATOM     10  C   LIG    1      -33.590  23.142  30.515  0.00  0.00    +0.580 C 
ATOM     11  O   LIG    1      -33.939  23.814  29.564  0.00  0.00    -0.520 OA
BRANCH  10  12
ATOM     12  C   LIG    1      -34.188  23.381  31.851  0.00  0.00    +0.150 A 
ATOM     13  C   LIG    1      -34.420  22.292  32.703  0.00  0.00    +0.060 A 
ATOM     14  C   LIG    1      -34.970  22.499  33.935  0.00  0.00    +0.130 A 
ATOM     15  C   LIG    1      -35.288  23.818  34.310  0.00  0.00    +0.040 A 
ATOM     16  N   LIG    1      -35.828  24.085  35.505  0.00  0.00    -0.410 NA
ATOM     17  C   LIG    1      -36.114  25.325  35.827  0.00  0.00    +0.280 A 
ATOM     18  C   LIG    1      -35.860  26.369  34.933  0.00  0.00    +0.300 A 
ATOM     19  N   LIG    1      -35.331  26.134  33.756  0.00  0.00    -0.410 NA
ATOM     20  C   LIG    1      -35.028  24.877  33.402  0.00  0.00    +0.250 A 
ATOM     21  N   LIG    1      -34.485  24.614  32.214  0.00  0.00    -0.420 NA
ENDBRANCH  10  12
ENDBRANCH   1   8
BRANCH   1  23
ATOM     22  O   LIG    1      -33.686  20.227  28.915  0.00  0.00    -0.560 OA
ATOM     23  C   LIG    1      -32.862  20.887  28.312  0.00  0.00    +0.510 C 
BRANCH  23  24
ATOM     24  N   LIG    1      -32.664  20.680  27.015  0.00  0.00    -0.670 NA
ATOM     25  C   LIG    1      -33.015  21.614  26.130  0.00  0.00    +0.490 A 
ATOM     26  C   LIG    1      -33.596  22.865  26.421  0.00  0.00    -0.110 A 
ATOM     27  C   LIG    1      -33.800  23.518  25.256  0.00  0.00    +0.350 A 
ATOM     28  N   LIG    1      -33.370  22.732  24.229  0.00  0.00    -0.480 N 
ATOM     29  H   LIG    1      -33.401  22.961  23.287  0.00  0.00    +0.450 HD
ATOM     30  N   LIG    1      -32.871  21.538  24.767  0.00  0.00    -0.470 N 
ATOM     31  H   LIG    1      -32.498  20.794  24.269  0.00  0.00    +0.450 HD
ENDBRANCH  23  24
ENDBRANCH   1  23
TORSDOF 5
ENDMDL
MODEL 8
REMARK VINA RESULT:      -9.2      3.313      5.917
REMARK                            x       y       z     vdW  Elec       q    Type
REMARK                         _______ _______ _______ _____ _____    ______ ____
ROOT
ATOM      1  C   LIG    1      -34.362  25.300  30.972  0.00  0.00    +0.310 C 
ENDROOT
BRANCH   1   2
ATOM      2  C   LIG    1      -34.657  25.387  32.447  0.00  0.00    -0.080 A 
ATOM      3  C   LIG    1      -33.865  24.704  33.352  0.00  0.00    +0.010 A 
ATOM      4  C   LIG    1      -34.135  24.784  34.705  0.00  0.00    +0.000 A 
ATOM      5  C   LIG    1      -35.198  25.545  35.154  0.00  0.00    +0.000 A 
ATOM      6  C   LIG    1      -35.989  26.228  34.250  0.00  0.00    +0.000 A 
ATOM      7  C   LIG    1      -35.717  26.153  32.897  0.00  0.00    +0.050 A 
ENDBRANCH   1   2
BRANCH   1   8
ATOM      8  N   LIG    1      -33.367  24.253  30.733  0.00  0.00    -0.690 N 
ATOM      9  H   LIG    1      -32.638  24.124  31.360  0.00  0.00    +0.420 HD
ATOM     10  C   LIG    1      -33.463  23.468  29.641  0.00  0.00    +0.580 C 
ATOM     11  O   LIG    1      -34.376  23.629  28.856  0.00  0.00    -0.520 OA
BRANCH  10  12
ATOM     12  C   LIG    1      -32.455  22.407  29.400  0.00  0.00    +0.150 A 
ATOM     13  C   LIG    1      -32.865  21.183  28.850  0.00  0.00    +0.060 A 
ATOM     14  C   LIG    1      -31.947  20.200  28.623  0.00  0.00    +0.130 A 
ATOM     15  C   LIG    1      -30.602  20.453  28.954  0.00  0.00    +0.040 A 
ATOM     16  N   LIG    1      -29.656  19.529  28.753  0.00  0.00    -0.410 NA
ATOM     17  C   LIG    1      -28.410  19.794  29.071  0.00  0.00    +0.280 A 
ATOM     18  C   LIG    1      -28.063  21.034  29.617  0.00  0.00    +0.300 A 
ATOM     19  N   LIG    1      -28.973  21.957  29.822  0.00  0.00    -0.410 NA
ATOM     20  C   LIG    1      -30.252  21.712  29.506  0.00  0.00    +0.250 A 
ATOM     21  N   LIG    1      -31.192  22.637  29.701  0.00  0.00    -0.420 NA
ENDBRANCH  10  12
ENDBRANCH   1   8
BRANCH   1  23
ATOM     22  O   LIG    1      -34.587  27.552  30.296  0.00  0.00    -0.560 OA
ATOM     23  C   LIG    1      -33.826  26.623  30.489  0.00  0.00    +0.510 C 
BRANCH  23  24
ATOM     24  N   LIG    1      -32.523  26.776  30.279  0.00  0.00    -0.670 NA
ATOM     25  C   LIG    1      -31.759  27.338  31.216  0.00  0.00    +0.490 A 
ATOM     26  C   LIG    1      -32.188  27.809  32.474  0.00  0.00    -0.110 A 
ATOM     27  C   LIG    1      -31.116  28.306  33.128  0.00  0.00    +0.350 A 
ATOM     28  N   LIG    1      -30.014  28.169  32.337  0.00  0.00    -0.480 N 
ATOM     29  H   LIG    1      -29.112  28.444  32.566  0.00  0.00    +0.450 HD
ATOM     30  N   LIG    1      -30.406  27.558  31.138  0.00  0.00    -0.470 N 
ATOM     31  H   LIG    1      -29.829  27.336  30.390  0.00  0.00    +0.450 HD
ENDBRANCH  23  24
ENDBRANCH   1  23
TORSDOF 5
ENDMDL
####
 PLpro1_rec.pdbqt&&&&ZINC001090879944.pdbqt
MODEL 1
REMARK VINA RESULT:     -12.2      0.000      0.000
REMARK                            x       y       z     vdW  Elec       q    Type
REMARK                         _______ _______ _______ _____ _____    ______ ____
ROOT
ATOM      1  C   LIG    1      -32.625  22.288  29.063  0.00  0.00    +0.050 C 
ATOM      2  C   LIG    1      -33.656  22.697  27.990  0.00  0.00    +0.320 C 
ATOM      3  N   LIG    1      -33.325  21.861  26.814  0.00  0.00    -0.610 N 
ATOM      4  C   LIG    1      -32.984  20.538  27.388  0.00  0.00    +0.320 C 
ATOM      5  C   LIG    1      -33.332  22.220  25.515  0.00  0.00    +0.530 C 
ATOM      6  O   LIG    1      -33.031  21.413  24.660  0.00  0.00    -0.500 OA
ATOM      7  C   LIG    1      -32.178  20.865  28.667  0.00  0.00    +0.180 C 
ENDROOT
BRANCH   1  11
ATOM      8  C   LIG    1      -34.439  22.254  32.933  0.00  0.00    +0.150 A 
ATOM      9  C   LIG    1      -34.439  23.416  32.174  0.00  0.00    -0.060 A 
ATOM     10  C   LIG    1      -33.852  23.425  30.924  0.00  0.00    +0.070 A 
ATOM     11  C   LIG    1      -33.264  22.276  30.427  0.00  0.00    -0.150 A 
ATOM     12  C   LIG    1      -33.262  21.117  31.181  0.00  0.00    +0.060 A 
ATOM     13  C   LIG    1      -33.843  21.104  32.434  0.00  0.00    -0.010 A 
BRANCH   8  15
ATOM     14  C   LIG    1      -34.846  21.062  34.948  0.00  0.00    +0.250 C 
ATOM     15  O   LIG    1      -35.016  22.243  34.163  0.00  0.00    -0.310 OA
ENDBRANCH   8  15
ENDBRANCH   1  11
BRANCH   5  16
ATOM     16  C   LIG    1      -33.708  23.613  25.128  0.00  0.00    +0.520 C 
ATOM     17  O   LIG    1      -32.988  24.543  25.430  0.00  0.00    -0.510 OA
ATOM     18  N   LIG    1      -34.846  23.839  24.442  0.00  0.00    -0.810 N 
ATOM     19  H   LIG    1      -35.090  24.743  24.191  0.00  0.00    +0.420 HD
ATOM     20  H   LIG    1      -35.422  23.096  24.200  0.00  0.00    +0.420 HD
ENDBRANCH   5  16
BRANCH   7  21
ATOM     21  N   LIG    1      -30.737  20.836  28.385  0.00  0.00    -0.500 N 
ATOM     22  H   LIG    1      -30.535  21.447  27.608  0.00  0.00    +0.430 HD
ATOM     23  H   LIG    1      -30.458  19.894  28.154  0.00  0.00    +0.430 HD
BRANCH  21  24
ATOM     24  C   LIG    1      -29.997  21.291  29.570  0.00  0.00    +0.330 C 
BRANCH  24  25
ATOM     25  C   LIG    1      -28.643  20.629  29.600  0.00  0.00    -0.140 A 
ATOM     26  C   LIG    1      -28.545  19.252  29.538  0.00  0.00    +0.040 A 
ATOM     27  C   LIG    1      -27.303  18.644  29.565  0.00  0.00    +0.070 A 
ATOM     28  C   LIG    1      -26.160  19.412  29.655  0.00  0.00    +0.030 A 
ATOM     29  C   LIG    1      -26.256  20.792  29.716  0.00  0.00    +0.110 A 
ATOM     30  F   LIG    1      -25.137  21.545  29.804  0.00  0.00    -0.120 F 
ATOM     31  C   LIG    1      -27.499  21.401  29.683  0.00  0.00    +0.020 A 
ENDBRANCH  24  25
ENDBRANCH  21  24
ENDBRANCH   7  21
TORSDOF 6
ENDMDL
MODEL 2
REMARK VINA RESULT:     -11.9      0.800      1.544
REMARK                            x       y       z     vdW  Elec       q    Type
REMARK                         _______ _______ _______ _____ _____    ______ ____
ROOT
ATOM      1  C   LIG    1      -32.616  22.255  29.098  0.00  0.00    +0.050 C 
ATOM      2  C   LIG    1      -33.648  22.655  28.021  0.00  0.00    +0.320 C 
ATOM      3  N   LIG    1      -33.303  21.824  26.845  0.00  0.00    -0.610 N 
ATOM      4  C   LIG    1      -32.951  20.504  27.419  0.00  0.00    +0.320 C 
ATOM      5  C   LIG    1      -33.309  22.186  25.547  0.00  0.00    +0.530 C 
ATOM      6  O   LIG    1      -32.998  21.383  24.691  0.00  0.00    -0.500 OA
ATOM      7  C   LIG    1      -32.154  20.837  28.701  0.00  0.00    +0.180 C 
ENDROOT
BRANCH   1  11
ATOM      8  C   LIG    1      -34.443  22.197  32.961  0.00  0.00    +0.150 A 
ATOM      9  C   LIG    1      -33.828  21.056  32.465  0.00  0.00    -0.060 A 
ATOM     10  C   LIG    1      -33.238  21.077  31.216  0.00  0.00    +0.070 A 
ATOM     11  C   LIG    1      -33.260  22.235  30.459  0.00  0.00    -0.150 A 
ATOM     12  C   LIG    1      -33.873  23.372  30.951  0.00  0.00    +0.060 A 
ATOM     13  C   LIG    1      -34.469  23.356  32.197  0.00  0.00    -0.010 A 
BRANCH   8  15
ATOM     14  C   LIG    1      -35.357  20.898  34.730  0.00  0.00    +0.250 C 
ATOM     15  O   LIG    1      -35.023  22.178  34.189  0.00  0.00    -0.310 OA
ENDBRANCH   8  15
ENDBRANCH   1  11
BRANCH   5  16
ATOM     16  C   LIG    1      -33.698  23.576  25.160  0.00  0.00    +0.520 C 
ATOM     17  O   LIG    1      -32.985  24.512  25.461  0.00  0.00    -0.510 OA
ATOM     18  N   LIG    1      -34.839  23.791  24.476  0.00  0.00    -0.810 N 
ATOM     19  H   LIG    1      -35.091  24.694  24.225  0.00  0.00    +0.420 HD
ATOM     20  H   LIG    1      -35.409  23.044  24.235  0.00  0.00    +0.420 HD
ENDBRANCH   5  16
BRANCH   7  21
ATOM     21  N   LIG    1      -30.711  20.823  28.424  0.00  0.00    -0.500 N 
ATOM     22  H   LIG    1      -30.547  21.151  27.484  0.00  0.00    +0.430 HD
ATOM     23  H   LIG    1      -30.359  19.883  28.520  0.00  0.00    +0.430 HD
BRANCH  21  24
ATOM     24  C   LIG    1      -30.022  21.705  29.376  0.00  0.00    +0.330 C 
BRANCH  24  25
ATOM     25  C   LIG    1      -28.578  21.288  29.490  0.00  0.00    -0.140 A 
ATOM     26  C   LIG    1      -27.585  22.247  29.559  0.00  0.00    +0.040 A 
ATOM     27  C   LIG    1      -26.260  21.866  29.664  0.00  0.00    +0.070 A 
ATOM     28  C   LIG    1      -25.927  20.527  29.699  0.00  0.00    +0.030 A 
ATOM     29  C   LIG    1      -26.920  19.565  29.630  0.00  0.00    +0.110 A 
ATOM     30  F   LIG    1      -26.595  18.253  29.665  0.00  0.00    -0.120 F 
ATOM     31  C   LIG    1      -28.247  19.947  29.532  0.00  0.00    +0.020 A 
ENDBRANCH  24  25
ENDBRANCH  21  24
ENDBRANCH   7  21
TORSDOF 6
ENDMDL
MODEL 3
REMARK VINA RESULT:     -11.9      0.899      1.306
REMARK                            x       y       z     vdW  Elec       q    Type
REMARK                         _______ _______ _______ _____ _____    ______ ____
ROOT
ATOM      1  C   LIG    1      -32.619  22.245  29.107  0.00  0.00    +0.050 C 
ATOM      2  C   LIG    1      -33.640  22.644  28.020  0.00  0.00    +0.320 C 
ATOM      3  N   LIG    1      -33.302  21.792  26.858  0.00  0.00    -0.610 N 
ATOM      4  C   LIG    1      -32.971  20.475  27.452  0.00  0.00    +0.320 C 
ATOM      5  C   LIG    1      -33.297  22.134  25.554  0.00  0.00    +0.530 C 
ATOM      6  O   LIG    1      -32.992  21.314  24.712  0.00  0.00    -0.500 OA
ATOM      7  C   LIG    1      -32.175  20.815  28.734  0.00  0.00    +0.180 C 
ENDROOT
BRANCH   1  11
ATOM      8  C   LIG    1      -34.466  22.270  32.961  0.00  0.00    +0.150 A 
ATOM      9  C   LIG    1      -34.465  23.418  32.183  0.00  0.00    -0.060 A 
ATOM     10  C   LIG    1      -33.867  23.408  30.938  0.00  0.00    +0.070 A 
ATOM     11  C   LIG    1      -33.270  22.254  30.466  0.00  0.00    -0.150 A 
ATOM     12  C   LIG    1      -33.268  21.108  31.239  0.00  0.00    +0.060 A 
ATOM     13  C   LIG    1      -33.861  21.114  32.488  0.00  0.00    -0.010 A 
BRANCH   8  15
ATOM     14  C   LIG    1      -34.603  23.265  35.116  0.00  0.00    +0.250 C 
ATOM     15  O   LIG    1      -35.053  22.277  34.186  0.00  0.00    -0.310 OA
ENDBRANCH   8  15
ENDBRANCH   1  11
BRANCH   5  16
ATOM     16  C   LIG    1      -33.663  23.524  25.146  0.00  0.00    +0.520 C 
ATOM     17  O   LIG    1      -32.922  24.449  25.407  0.00  0.00    -0.510 OA
ATOM     18  N   LIG    1      -34.817  23.750  24.486  0.00  0.00    -0.810 N 
ATOM     19  H   LIG    1      -35.055  24.652  24.221  0.00  0.00    +0.420 HD
ATOM     20  H   LIG    1      -35.409  23.011  24.276  0.00  0.00    +0.420 HD
ENDBRANCH   5  16
BRANCH   7  21
ATOM     21  N   LIG    1      -30.732  20.777  28.464  0.00  0.00    -0.500 N 
ATOM     22  H   LIG    1      -30.562  21.047  27.507  0.00  0.00    +0.430 HD
ATOM     23  H   LIG    1      -30.386  19.842  28.617  0.00  0.00    +0.430 HD
BRANCH  21  24
ATOM     24  C   LIG    1      -30.041  21.710  29.365  0.00  0.00    +0.330 C 
BRANCH  24  25
ATOM     25  C   LIG    1      -28.593  21.310  29.486  0.00  0.00    -0.140 A 
ATOM     26  C   LIG    1      -27.614  22.281  29.577  0.00  0.00    +0.040 A 
ATOM     27  C   LIG    1      -26.284  21.915  29.689  0.00  0.00    +0.070 A 
ATOM     28  C   LIG    1      -25.934  20.580  29.708  0.00  0.00    +0.030 A 
ATOM     29  C   LIG    1      -26.915  19.606  29.618  0.00  0.00    +0.110 A 
ATOM     30  F   LIG    1      -26.573  18.299  29.637  0.00  0.00    -0.120 F 
ATOM     31  C   LIG    1      -28.245  19.973  29.512  0.00  0.00    +0.020 A 
ENDBRANCH  24  25
ENDBRANCH  21  24
ENDBRANCH   7  21
TORSDOF 6
ENDMDL
MODEL 4
REMARK VINA RESULT:      -9.6      1.474      1.886
REMARK                            x       y       z     vdW  Elec       q    Type
REMARK                         _______ _______ _______ _____ _____    ______ ____
ROOT
ATOM      1  C   LIG    1      -32.437  23.652  29.061  0.00  0.00    +0.050 C 
ATOM      2  C   LIG    1      -33.466  23.658  27.910  0.00  0.00    +0.320 C 
ATOM      3  N   LIG    1      -33.186  22.418  27.151  0.00  0.00    -0.610 N 
ATOM      4  C   LIG    1      -32.892  21.407  28.194  0.00  0.00    +0.320 C 
ATOM      5  C   LIG    1      -33.197  22.246  25.814  0.00  0.00    +0.530 C 
ATOM      6  O   LIG    1      -32.942  21.158  25.340  0.00  0.00    -0.500 OA
ATOM      7  C   LIG    1      -32.055  22.169  29.249  0.00  0.00    +0.180 C 
ENDROOT
BRANCH   1  11
ATOM      8  C   LIG    1      -34.196  25.200  32.635  0.00  0.00    +0.150 A 
ATOM      9  C   LIG    1      -33.434  26.026  31.821  0.00  0.00    -0.060 A 
ATOM     10  C   LIG    1      -32.867  25.523  30.666  0.00  0.00    +0.070 A 
ATOM     11  C   LIG    1      -33.057  24.198  30.321  0.00  0.00    -0.150 A 
ATOM     12  C   LIG    1      -33.814  23.372  31.131  0.00  0.00    +0.060 A 
ATOM     13  C   LIG    1      -34.380  23.868  32.290  0.00  0.00    -0.010 A 
BRANCH   8  15
ATOM     14  C   LIG    1      -33.896  26.410  34.659  0.00  0.00    +0.250 C 
ATOM     15  O   LIG    1      -34.755  25.692  33.771  0.00  0.00    -0.310 OA
ENDBRANCH   8  15
ENDBRANCH   1  11
BRANCH   5  16
ATOM     16  C   LIG    1      -33.520  23.395  24.916  0.00  0.00    +0.520 C 
ATOM     17  O   LIG    1      -32.644  24.163  24.572  0.00  0.00    -0.510 OA
ATOM     18  N   LIG    1      -34.784  23.580  24.486  0.00  0.00    -0.810 N 
ATOM     19  H   LIG    1      -34.994  24.326  23.903  0.00  0.00    +0.420 HD
ATOM     20  H   LIG    1      -35.485  22.967  24.761  0.00  0.00    +0.420 HD
ENDBRANCH   5  16
BRANCH   7  21
ATOM     21  N   LIG    1      -30.621  21.970  29.004  0.00  0.00    -0.500 N 
ATOM     22  H   LIG    1      -30.089  22.573  29.613  0.00  0.00    +0.430 HD
ATOM     23  H   LIG    1      -30.410  22.192  28.042  0.00  0.00    +0.430 HD
BRANCH  21  24
ATOM     24  C   LIG    1      -30.269  20.569  29.272  0.00  0.00    +0.330 C 
BRANCH  24  25
ATOM     25  C   LIG    1      -28.773  20.448  29.420  0.00  0.00    -0.140 A 
ATOM     26  C   LIG    1      -28.164  19.214  29.290  0.00  0.00    +0.040 A 
ATOM     27  C   LIG    1      -26.792  19.101  29.425  0.00  0.00    +0.070 A 
ATOM     28  C   LIG    1      -26.030  20.221  29.692  0.00  0.00    +0.030 A 
ATOM     29  C   LIG    1      -26.639  21.458  29.822  0.00  0.00    +0.110 A 
ATOM     30  F   LIG    1      -25.893  22.554  30.083  0.00  0.00    -0.120 F 
ATOM     31  C   LIG    1      -28.011  21.571  29.680  0.00  0.00    +0.020 A 
ENDBRANCH  24  25
ENDBRANCH  21  24
ENDBRANCH   7  21
TORSDOF 6
ENDMDL
MODEL 5
REMARK VINA RESULT:      -9.3      3.893      5.790
REMARK                            x       y       z     vdW  Elec       q    Type
REMARK                         _______ _______ _______ _____ _____    ______ ____
ROOT
ATOM      1  C   LIG    1      -34.111  23.836  29.773  0.00  0.00    +0.050 C 
ATOM      2  C   LIG    1      -33.637  23.080  28.514  0.00  0.00    +0.320 C 
ATOM      3  N   LIG    1      -32.814  24.064  27.774  0.00  0.00    -0.610 N 
ATOM      4  C   LIG    1      -32.056  24.776  28.830  0.00  0.00    +0.320 C 
ATOM      5  C   LIG    1      -32.764  24.266  26.442  0.00  0.00    +0.530 C 
ATOM      6  O   LIG    1      -32.032  25.120  25.985  0.00  0.00    -0.500 OA
ATOM      7  C   LIG    1      -33.071  24.956  29.983  0.00  0.00    +0.180 C 
ENDROOT
BRANCH   1  11
ATOM      8  C   LIG    1      -34.170  21.212  33.146  0.00  0.00    +0.150 A 
ATOM      9  C   LIG    1      -33.461  20.863  32.006  0.00  0.00    -0.060 A 
ATOM     10  C   LIG    1      -33.443  21.713  30.917  0.00  0.00    +0.070 A 
ATOM     11  C   LIG    1      -34.132  22.911  30.962  0.00  0.00    -0.150 A 
ATOM     12  C   LIG    1      -34.841  23.261  32.097  0.00  0.00    +0.060 A 
ATOM     13  C   LIG    1      -34.866  22.413  33.187  0.00  0.00    -0.010 A 
BRANCH   8  15
ATOM     14  C   LIG    1      -35.021  20.754  35.318  0.00  0.00    +0.250 C 
ATOM     15  O   LIG    1      -34.189  20.378  34.219  0.00  0.00    -0.310 OA
ENDBRANCH   8  15
ENDBRANCH   1  11
BRANCH   5  16
ATOM     16  C   LIG    1      -33.610  23.441  25.529  0.00  0.00    +0.520 C 
ATOM     17  O   LIG    1      -33.344  22.270  25.347  0.00  0.00    -0.510 OA
ATOM     18  N   LIG    1      -34.670  23.995  24.907  0.00  0.00    -0.810 N 
ATOM     19  H   LIG    1      -35.219  23.458  24.314  0.00  0.00    +0.420 HD
ATOM     20  H   LIG    1      -34.883  24.930  25.052  0.00  0.00    +0.420 HD
ENDBRANCH   5  16
BRANCH   7  21
ATOM     21  N   LIG    1      -33.710  26.276  29.899  0.00  0.00    -0.500 N 
ATOM     22  H   LIG    1      -34.704  26.178  30.038  0.00  0.00    +0.430 HD
ATOM     23  H   LIG    1      -33.534  26.678  28.990  0.00  0.00    +0.430 HD
BRANCH  21  24
ATOM     24  C   LIG    1      -33.156  27.154  30.939  0.00  0.00    +0.330 C 
BRANCH  24  25
ATOM     25  C   LIG    1      -33.631  26.691  32.292  0.00  0.00    -0.140 A 
ATOM     26  C   LIG    1      -34.968  26.796  32.627  0.00  0.00    +0.040 A 
ATOM     27  C   LIG    1      -35.406  26.371  33.869  0.00  0.00    +0.070 A 
ATOM     28  C   LIG    1      -34.508  25.844  34.775  0.00  0.00    +0.030 A 
ATOM     29  C   LIG    1      -33.168  25.738  34.440  0.00  0.00    +0.110 A 
ATOM     30  F   LIG    1      -32.288  25.222  35.327  0.00  0.00    -0.120 F 
ATOM     31  C   LIG    1      -32.732  26.158  33.195  0.00  0.00    +0.020 A 
ENDBRANCH  24  25
ENDBRANCH  21  24
ENDBRANCH   7  21
TORSDOF 6
ENDMDL
MODEL 6
REMARK VINA RESULT:      -9.2      3.921      5.523
REMARK                            x       y       z     vdW  Elec       q    Type
REMARK                         _______ _______ _______ _____ _____    ______ ____
ROOT
ATOM      1  C   LIG    1      -34.077  23.850  29.823  0.00  0.00    +0.050 C 
ATOM      2  C   LIG    1      -33.628  23.093  28.555  0.00  0.00    +0.320 C 
ATOM      3  N   LIG    1      -32.778  24.059  27.823  0.00  0.00    -0.610 N 
ATOM      4  C   LIG    1      -31.997  24.738  28.884  0.00  0.00    +0.320 C 
ATOM      5  C   LIG    1      -32.725  24.273  26.493  0.00  0.00    +0.530 C 
ATOM      6  O   LIG    1      -31.969  25.110  26.043  0.00  0.00    -0.500 OA
ATOM      7  C   LIG    1      -33.003  24.937  30.041  0.00  0.00    +0.180 C 
ENDROOT
BRANCH   1  11
ATOM      8  C   LIG    1      -34.208  21.196  33.171  0.00  0.00    +0.150 A 
ATOM      9  C   LIG    1      -34.901  22.398  33.208  0.00  0.00    -0.060 A 
ATOM     10  C   LIG    1      -34.857  23.254  32.125  0.00  0.00    +0.070 A 
ATOM     11  C   LIG    1      -34.123  22.914  31.003  0.00  0.00    -0.150 A 
ATOM     12  C   LIG    1      -33.430  21.718  30.964  0.00  0.00    +0.060 A 
ATOM     13  C   LIG    1      -33.467  20.860  32.046  0.00  0.00    -0.010 A 
BRANCH   8  15
ATOM     14  C   LIG    1      -35.515  19.769  34.551  0.00  0.00    +0.250 C 
ATOM     15  O   LIG    1      -34.249  20.353  34.235  0.00  0.00    -0.310 OA
ENDBRANCH   8  15
ENDBRANCH   1  11
BRANCH   5  16
ATOM     16  C   LIG    1      -33.597  23.482  25.574  0.00  0.00    +0.520 C 
ATOM     17  O   LIG    1      -33.358  22.310  25.369  0.00  0.00    -0.510 OA
ATOM     18  N   LIG    1      -34.651  24.069  24.973  0.00  0.00    -0.810 N 
ATOM     19  H   LIG    1      -35.217  23.555  24.376  0.00  0.00    +0.420 HD
ATOM     20  H   LIG    1      -34.843  25.006  25.137  0.00  0.00    +0.420 HD
ENDBRANCH   5  16
BRANCH   7  21
ATOM     21  N   LIG    1      -33.603  26.276  29.972  0.00  0.00    -0.500 N 
ATOM     22  H   LIG    1      -34.265  26.309  29.212  0.00  0.00    +0.430 HD
ATOM     23  H   LIG    1      -32.879  26.961  29.819  0.00  0.00    +0.430 HD
BRANCH  21  24
ATOM     24  C   LIG    1      -34.295  26.567  31.235  0.00  0.00    +0.330 C 
BRANCH  24  25
ATOM     25  C   LIG    1      -33.279  26.740  32.336  0.00  0.00    -0.140 A 
ATOM     26  C   LIG    1      -32.302  27.711  32.227  0.00  0.00    +0.040 A 
ATOM     27  C   LIG    1      -31.369  27.870  33.236  0.00  0.00    +0.070 A 
ATOM     28  C   LIG    1      -31.412  27.059  34.352  0.00  0.00    +0.030 A 
ATOM     29  C   LIG    1      -32.391  26.085  34.462  0.00  0.00    +0.110 A 
ATOM     30  F   LIG    1      -32.435  25.290  35.554  0.00  0.00    -0.120 F 
ATOM     31  C   LIG    1      -33.328  25.930  33.455  0.00  0.00    +0.020 A 
ENDBRANCH  24  25
ENDBRANCH  21  24
ENDBRANCH   7  21
TORSDOF 6
ENDMDL
####
 PLpro1_rec.pdbqt&&&&ZINC000546083429.pdbqt
MODEL 1
REMARK VINA RESULT:     -12.2      0.000      0.000
REMARK                            x       y       z     vdW  Elec       q    Type
REMARK                         _______ _______ _______ _____ _____    ______ ____
ROOT
ATOM      1  C   LIG    1      -32.403  20.818  29.585  0.00  0.00    +0.310 C 
ENDROOT
BRANCH   1   2
ATOM      2  C   LIG    1      -33.111  21.542  30.700  0.00  0.00    -0.080 A 
ATOM      3  C   LIG    1      -33.400  22.889  30.576  0.00  0.00    +0.010 A 
ATOM      4  C   LIG    1      -34.049  23.554  31.598  0.00  0.00    +0.000 A 
ATOM      5  C   LIG    1      -34.410  22.873  32.747  0.00  0.00    +0.000 A 
ATOM      6  C   LIG    1      -34.122  21.527  32.871  0.00  0.00    +0.000 A 
ATOM      7  C   LIG    1      -33.477  20.860  31.846  0.00  0.00    +0.050 A 
ENDBRANCH   1   2
BRANCH   1   8
ATOM      8  N   LIG    1      -31.072  21.397  29.392  0.00  0.00    -0.710 N 
ATOM      9  H   LIG    1      -30.952  22.145  28.786  0.00  0.00    +0.410 HD
ATOM     10  C   LIG    1      -30.015  20.891  30.058  0.00  0.00    +0.570 C 
ATOM     11  O   LIG    1      -30.166  19.954  30.817  0.00  0.00    -0.520 OA
BRANCH  10  12
ATOM     12  C   LIG    1      -28.671  21.476  29.863  0.00  0.00    -0.180 A 
ATOM     13  C   LIG    1      -27.594  20.664  29.469  0.00  0.00    +0.370 A 
ATOM     14  N   LIG    1      -26.395  21.157  29.290  0.00  0.00    -0.450 NA
ATOM     15  C   LIG    1      -26.133  22.456  29.470  0.00  0.00    +0.270 A 
ATOM     16  N   LIG    1      -24.898  22.935  29.280  0.00  0.00    -0.420 NA
ATOM     17  C   LIG    1      -24.657  24.213  29.460  0.00  0.00    +0.310 A 
ATOM     18  C   LIG    1      -25.677  25.084  29.852  0.00  0.00    +0.270 A 
ATOM     19  N   LIG    1      -26.897  24.639  30.046  0.00  0.00    -0.400 NA
ATOM     20  C   LIG    1      -27.165  23.342  29.867  0.00  0.00    +0.020 A 
ATOM     21  C   LIG    1      -28.464  22.836  30.061  0.00  0.00    +0.220 A 
ENDBRANCH  10  12
ENDBRANCH   1   8
BRANCH   1  23
ATOM     22  O   LIG    1      -34.329  21.406  28.350  0.00  0.00    -0.560 OA
ATOM     23  C   LIG    1      -33.201  20.954  28.313  0.00  0.00    +0.510 C 
BRANCH  23  24
ATOM     24  N   LIG    1      -32.669  20.587  27.153  0.00  0.00    -0.670 NA
ATOM     25  C   LIG    1      -32.807  21.366  26.079  0.00  0.00    +0.490 A 
ATOM     26  C   LIG    1      -33.482  22.603  26.026  0.00  0.00    -0.110 A 
ATOM     27  C   LIG    1      -33.397  23.077  24.763  0.00  0.00    +0.360 A 
ATOM     28  N   LIG    1      -32.693  22.189  24.006  0.00  0.00    -0.480 N 
ATOM     29  H   LIG    1      -32.486  22.286  23.063  0.00  0.00    +0.450 HD
ATOM     30  N   LIG    1      -32.314  21.116  24.823  0.00  0.00    -0.470 N 
ATOM     31  H   LIG    1      -31.802  20.338  24.551  0.00  0.00    +0.450 HD
ENDBRANCH  23  24
ENDBRANCH   1  23
TORSDOF 5
ENDMDL
MODEL 2
REMARK VINA RESULT:     -10.8      1.664      2.207
REMARK                            x       y       z     vdW  Elec       q    Type
REMARK                         _______ _______ _______ _____ _____    ______ ____
ROOT
ATOM      1  C   LIG    1      -33.126  21.905  30.175  0.00  0.00    +0.310 C 
ENDROOT
BRANCH   1   2
ATOM      2  C   LIG    1      -33.691  21.824  31.569  0.00  0.00    -0.080 A 
ATOM      3  C   LIG    1      -33.794  20.599  32.203  0.00  0.00    +0.010 A 
ATOM      4  C   LIG    1      -34.312  20.524  33.481  0.00  0.00    +0.000 A 
ATOM      5  C   LIG    1      -34.729  21.673  34.127  0.00  0.00    +0.000 A 
ATOM      6  C   LIG    1      -34.627  22.897  33.494  0.00  0.00    +0.000 A 
ATOM      7  C   LIG    1      -34.104  22.974  32.216  0.00  0.00    +0.050 A 
ENDBRANCH   1   2
BRANCH   1   8
ATOM      8  N   LIG    1      -31.666  21.807  30.232  0.00  0.00    -0.710 N 
ATOM      9  H   LIG    1      -31.167  22.353  30.860  0.00  0.00    +0.410 HD
ATOM     10  C   LIG    1      -31.015  20.957  29.413  0.00  0.00    +0.570 C 
ATOM     11  O   LIG    1      -31.640  20.273  28.626  0.00  0.00    -0.520 OA
BRANCH  10  12
ATOM     12  C   LIG    1      -29.542  20.858  29.471  0.00  0.00    -0.180 A 
ATOM     13  C   LIG    1      -28.912  19.602  29.420  0.00  0.00    +0.370 A 
ATOM     14  N   LIG    1      -27.610  19.486  29.470  0.00  0.00    -0.450 NA
ATOM     15  C   LIG    1      -26.811  20.554  29.570  0.00  0.00    +0.270 A 
ATOM     16  N   LIG    1      -25.481  20.408  29.619  0.00  0.00    -0.420 NA
ATOM     17  C   LIG    1      -24.711  21.467  29.717  0.00  0.00    +0.310 A 
ATOM     18  C   LIG    1      -25.262  22.750  29.772  0.00  0.00    +0.270 A 
ATOM     19  N   LIG    1      -26.563  22.920  29.727  0.00  0.00    -0.400 NA
ATOM     20  C   LIG    1      -27.367  21.856  29.627  0.00  0.00    +0.020 A 
ATOM     21  C   LIG    1      -28.765  22.006  29.570  0.00  0.00    +0.220 A 
ENDBRANCH  10  12
ENDBRANCH   1   8
BRANCH   1  23
ATOM     22  O   LIG    1      -34.590  23.725  29.820  0.00  0.00    -0.560 OA
ATOM     23  C   LIG    1      -33.517  23.221  29.551  0.00  0.00    +0.510 C 
BRANCH  23  24
ATOM     24  N   LIG    1      -32.688  23.831  28.711  0.00  0.00    -0.670 NA
ATOM     25  C   LIG    1      -32.853  23.696  27.395  0.00  0.00    +0.490 A 
ATOM     26  C   LIG    1      -33.860  22.948  26.751  0.00  0.00    -0.110 A 
ATOM     27  C   LIG    1      -33.685  23.064  25.416  0.00  0.00    +0.360 A 
ATOM     28  N   LIG    1      -32.603  23.860  25.181  0.00  0.00    -0.480 N 
ATOM     29  H   LIG    1      -32.258  24.105  24.308  0.00  0.00    +0.450 HD
ATOM     30  N   LIG    1      -32.078  24.265  26.415  0.00  0.00    -0.470 N 
ATOM     31  H   LIG    1      -31.307  24.838  26.552  0.00  0.00    +0.450 HD
ENDBRANCH  23  24
ENDBRANCH   1  23
TORSDOF 5
ENDMDL
MODEL 3
REMARK VINA RESULT:     -10.4      2.882      6.888
REMARK                            x       y       z     vdW  Elec       q    Type
REMARK                         _______ _______ _______ _____ _____    ______ ____
ROOT
ATOM      1  C   LIG    1      -32.164  21.852  29.183  0.00  0.00    +0.310 C 
ENDROOT
BRANCH   1   2
ATOM      2  C   LIG    1      -30.711  21.462  29.279  0.00  0.00    -0.080 A 
ATOM      3  C   LIG    1      -30.344  20.133  29.171  0.00  0.00    +0.010 A 
ATOM      4  C   LIG    1      -29.012  19.775  29.259  0.00  0.00    +0.000 A 
ATOM      5  C   LIG    1      -28.047  20.745  29.456  0.00  0.00    +0.000 A 
ATOM      6  C   LIG    1      -28.414  22.073  29.564  0.00  0.00    +0.000 A 
ATOM      7  C   LIG    1      -29.746  22.433  29.471  0.00  0.00    +0.050 A 
ENDBRANCH   1   2
BRANCH   1   8
ATOM      8  N   LIG    1      -32.785  21.752  30.505  0.00  0.00    -0.710 N 
ATOM      9  H   LIG    1      -32.579  21.001  31.083  0.00  0.00    +0.410 HD
ATOM     10  C   LIG    1      -33.646  22.705  30.918  0.00  0.00    +0.570 C 
ATOM     11  O   LIG    1      -33.905  23.645  30.194  0.00  0.00    -0.520 OA
BRANCH  10  12
ATOM     12  C   LIG    1      -34.273  22.604  32.253  0.00  0.00    -0.180 A 
ATOM     13  C   LIG    1      -35.049  23.664  32.754  0.00  0.00    +0.370 A 
ATOM     14  N   LIG    1      -35.615  23.600  33.932  0.00  0.00    -0.450 NA
ATOM     15  C   LIG    1      -35.487  22.527  34.718  0.00  0.00    +0.270 A 
ATOM     16  N   LIG    1      -36.077  22.486  35.919  0.00  0.00    -0.420 NA
ATOM     17  C   LIG    1      -35.943  21.424  36.679  0.00  0.00    +0.310 A 
ATOM     18  C   LIG    1      -35.187  20.330  36.249  0.00  0.00    +0.270 A 
ATOM     19  N   LIG    1      -34.597  20.344  35.076  0.00  0.00    -0.400 NA
ATOM     20  C   LIG    1      -34.722  21.415  34.285  0.00  0.00    +0.020 A 
ATOM     21  C   LIG    1      -34.107  21.458  33.020  0.00  0.00    +0.220 A 
ENDBRANCH  10  12
ENDBRANCH   1   8
BRANCH   1  23
ATOM     22  O   LIG    1      -33.750  20.191  28.628  0.00  0.00    -0.560 OA
ATOM     23  C   LIG    1      -32.869  20.926  28.224  0.00  0.00    +0.510 C 
BRANCH  23  24
ATOM     24  N   LIG    1      -32.531  20.917  26.940  0.00  0.00    -0.670 NA
ATOM     25  C   LIG    1      -32.999  21.861  26.121  0.00  0.00    +0.490 A 
ATOM     26  C   LIG    1      -33.849  22.929  26.476  0.00  0.00    -0.110 A 
ATOM     27  C   LIG    1      -34.092  23.661  25.367  0.00  0.00    +0.360 A 
ATOM     28  N   LIG    1      -33.429  23.103  24.315  0.00  0.00    -0.480 N 
ATOM     29  H   LIG    1      -33.433  23.431  23.402  0.00  0.00    +0.450 HD
ATOM     30  N   LIG    1      -32.736  21.977  24.779  0.00  0.00    -0.470 N 
ATOM     31  H   LIG    1      -32.178  21.386  24.249  0.00  0.00    +0.450 HD
ENDBRANCH  23  24
ENDBRANCH   1  23
TORSDOF 5
ENDMDL
MODEL 4
REMARK VINA RESULT:     -10.2      2.403      3.090
REMARK                            x       y       z     vdW  Elec       q    Type
REMARK                         _______ _______ _______ _____ _____    ______ ____
ROOT
ATOM      1  C   LIG    1      -33.050  22.019  29.846  0.00  0.00    +0.310 C 
ENDROOT
BRANCH   1   2
ATOM      2  C   LIG    1      -33.650  21.901  31.224  0.00  0.00    -0.080 A 
ATOM      3  C   LIG    1      -34.242  23.001  31.816  0.00  0.00    +0.010 A 
ATOM      4  C   LIG    1      -34.792  22.893  33.079  0.00  0.00    +0.000 A 
ATOM      5  C   LIG    1      -34.749  21.685  33.751  0.00  0.00    +0.000 A 
ATOM      6  C   LIG    1      -34.157  20.586  33.159  0.00  0.00    +0.000 A 
ATOM      7  C   LIG    1      -33.611  20.692  31.893  0.00  0.00    +0.050 A 
ENDBRANCH   1   2
BRANCH   1   8
ATOM      8  N   LIG    1      -31.591  21.940  29.939  0.00  0.00    -0.710 N 
ATOM      9  H   LIG    1      -31.101  22.598  30.456  0.00  0.00    +0.410 HD
ATOM     10  C   LIG    1      -30.928  20.952  29.305  0.00  0.00    +0.570 C 
ATOM     11  O   LIG    1      -31.542  20.127  28.656  0.00  0.00    -0.520 OA
BRANCH  10  12
ATOM     12  C   LIG    1      -29.456  20.871  29.399  0.00  0.00    -0.180 A 
ATOM     13  C   LIG    1      -28.810  19.623  29.378  0.00  0.00    +0.370 A 
ATOM     14  N   LIG    1      -27.508  19.524  29.459  0.00  0.00    -0.450 NA
ATOM     15  C   LIG    1      -26.725  20.603  29.565  0.00  0.00    +0.270 A 
ATOM     16  N   LIG    1      -25.395  20.475  29.646  0.00  0.00    -0.420 NA
ATOM     17  C   LIG    1      -24.640  21.544  29.749  0.00  0.00    +0.310 A 
ATOM     18  C   LIG    1      -25.208  22.820  29.776  0.00  0.00    +0.270 A 
ATOM     19  N   LIG    1      -26.510  22.974  29.699  0.00  0.00    -0.400 NA
ATOM     20  C   LIG    1      -27.298  21.898  29.593  0.00  0.00    +0.020 A 
ATOM     21  C   LIG    1      -28.696  22.031  29.501  0.00  0.00    +0.220 A 
ENDBRANCH  10  12
ENDBRANCH   1   8
BRANCH   1  23
ATOM     22  O   LIG    1      -34.096  23.369  28.214  0.00  0.00    -0.560 OA
ATOM     23  C   LIG    1      -33.445  23.342  29.240  0.00  0.00    +0.510 C 
BRANCH  23  24
ATOM     24  N   LIG    1      -33.085  24.477  29.830  0.00  0.00    -0.670 NA
ATOM     25  C   LIG    1      -31.992  25.123  29.422  0.00  0.00    +0.490 A 
ATOM     26  C   LIG    1      -31.127  24.728  28.381  0.00  0.00    -0.110 A 
ATOM     27  C   LIG    1      -30.140  25.645  28.280  0.00  0.00    +0.360 A 
ATOM     28  N   LIG    1      -30.342  26.614  29.217  0.00  0.00    -0.480 N 
ATOM     29  H   LIG    1      -29.779  27.391  29.361  0.00  0.00    +0.450 HD
ATOM     30  N   LIG    1      -31.503  26.299  29.935  0.00  0.00    -0.470 N 
ATOM     31  H   LIG    1      -31.887  26.812  30.663  0.00  0.00    +0.450 HD
ENDBRANCH  23  24
ENDBRANCH   1  23
TORSDOF 5
ENDMDL
MODEL 5
REMARK VINA RESULT:     -10.2      1.599      2.249
REMARK                            x       y       z     vdW  Elec       q    Type
REMARK                         _______ _______ _______ _____ _____    ______ ____
ROOT
ATOM      1  C   LIG    1      -32.861  22.340  29.845  0.00  0.00    +0.310 C 
ENDROOT
BRANCH   1   2
ATOM      2  C   LIG    1      -33.250  23.766  30.139  0.00  0.00    -0.080 A 
ATOM      3  C   LIG    1      -34.234  24.035  31.073  0.00  0.00    +0.010 A 
ATOM      4  C   LIG    1      -34.591  25.343  31.343  0.00  0.00    +0.000 A 
ATOM      5  C   LIG    1      -33.965  26.381  30.679  0.00  0.00    +0.000 A 
ATOM      6  C   LIG    1      -32.982  26.112  29.746  0.00  0.00    +0.000 A 
ATOM      7  C   LIG    1      -32.621  24.805  29.479  0.00  0.00    +0.050 A 
ENDBRANCH   1   2
BRANCH   1   8
ATOM      8  N   LIG    1      -31.415  22.263  29.623  0.00  0.00    -0.710 N 
ATOM      9  H   LIG    1      -30.973  22.930  29.075  0.00  0.00    +0.410 HD
ATOM     10  C   LIG    1      -30.701  21.265  30.180  0.00  0.00    +0.570 C 
ATOM     11  O   LIG    1      -31.255  20.429  30.866  0.00  0.00    -0.520 OA
BRANCH  10  12
ATOM     12  C   LIG    1      -29.242  21.187  29.955  0.00  0.00    -0.180 A 
ATOM     13  C   LIG    1      -28.634  19.955  29.660  0.00  0.00    +0.370 A 
ATOM     14  N   LIG    1      -27.345  19.859  29.456  0.00  0.00    -0.450 NA
ATOM     15  C   LIG    1      -26.540  20.925  29.517  0.00  0.00    +0.270 A 
ATOM     16  N   LIG    1      -25.225  20.800  29.305  0.00  0.00    -0.420 NA
ATOM     17  C   LIG    1      -24.449  21.857  29.368  0.00  0.00    +0.310 A 
ATOM     18  C   LIG    1      -24.979  23.117  29.656  0.00  0.00    +0.270 A 
ATOM     19  N   LIG    1      -26.266  23.267  29.869  0.00  0.00    -0.400 NA
ATOM     20  C   LIG    1      -27.076  22.204  29.809  0.00  0.00    +0.020 A 
ATOM     21  C   LIG    1      -28.460  22.334  30.027  0.00  0.00    +0.220 A 
ENDBRANCH  10  12
ENDBRANCH   1   8
BRANCH   1  23
ATOM     22  O   LIG    1      -33.625  20.680  28.348  0.00  0.00    -0.560 OA
ATOM     23  C   LIG    1      -33.586  21.867  28.611  0.00  0.00    +0.510 C 
BRANCH  23  24
ATOM     24  N   LIG    1      -34.187  22.744  27.816  0.00  0.00    -0.670 NA
ATOM     25  C   LIG    1      -33.901  22.768  26.513  0.00  0.00    +0.490 A 
ATOM     26  C   LIG    1      -32.992  21.925  25.841  0.00  0.00    -0.110 A 
ATOM     27  C   LIG    1      -32.986  22.266  24.534  0.00  0.00    +0.360 A 
ATOM     28  N   LIG    1      -33.858  23.296  24.343  0.00  0.00    -0.480 N 
ATOM     29  H   LIG    1      -34.046  23.732  23.497  0.00  0.00    +0.450 HD
ATOM     30  N   LIG    1      -34.441  23.615  25.577  0.00  0.00    -0.470 N 
ATOM     31  H   LIG    1      -35.099  24.308  25.741  0.00  0.00    +0.450 HD
ENDBRANCH  23  24
ENDBRANCH   1  23
TORSDOF 5
ENDMDL
MODEL 6
REMARK VINA RESULT:      -9.3      3.003      5.242
REMARK                            x       y       z     vdW  Elec       q    Type
REMARK                         _______ _______ _______ _____ _____    ______ ____
ROOT
ATOM      1  C   LIG    1      -32.166  25.588  29.479  0.00  0.00    +0.310 C 
ENDROOT
BRANCH   1   2
ATOM      2  C   LIG    1      -32.957  25.777  30.747  0.00  0.00    -0.080 A 
ATOM      3  C   LIG    1      -34.009  24.928  31.039  0.00  0.00    +0.010 A 
ATOM      4  C   LIG    1      -34.734  25.100  32.203  0.00  0.00    +0.000 A 
ATOM      5  C   LIG    1      -34.409  26.123  33.075  0.00  0.00    +0.000 A 
ATOM      6  C   LIG    1      -33.358  26.972  32.783  0.00  0.00    +0.000 A 
ATOM      7  C   LIG    1      -32.629  26.796  31.622  0.00  0.00    +0.050 A 
ENDBRANCH   1   2
BRANCH   1   8
ATOM      8  N   LIG    1      -31.311  24.406  29.607  0.00  0.00    -0.710 N 
ATOM      9  H   LIG    1      -30.563  24.413  30.224  0.00  0.00    +0.410 HD
ATOM     10  C   LIG    1      -31.563  23.308  28.866  0.00  0.00    +0.570 C 
ATOM     11  O   LIG    1      -32.500  23.300  28.092  0.00  0.00    -0.520 OA
BRANCH  10  12
ATOM     12  C   LIG    1      -30.700  22.116  28.995  0.00  0.00    -0.180 A 
ATOM     13  C   LIG    1      -31.240  20.828  28.837  0.00  0.00    +0.370 A 
ATOM     14  N   LIG    1      -30.498  19.756  28.946  0.00  0.00    -0.450 NA
ATOM     15  C   LIG    1      -29.189  19.829  29.213  0.00  0.00    +0.270 A 
ATOM     16  N   LIG    1      -28.452  18.717  29.319  0.00  0.00    -0.420 NA
ATOM     17  C   LIG    1      -27.168  18.806  29.581  0.00  0.00    +0.310 A 
ATOM     18  C   LIG    1      -26.558  20.051  29.752  0.00  0.00    +0.270 A 
ATOM     19  N   LIG    1      -27.259  21.157  29.653  0.00  0.00    -0.400 NA
ATOM     20  C   LIG    1      -28.568  21.090  29.386  0.00  0.00    +0.020 A 
ATOM     21  C   LIG    1      -29.344  22.258  29.268  0.00  0.00    +0.220 A 
ENDBRANCH  10  12
ENDBRANCH   1   8
BRANCH   1  23
ATOM     22  O   LIG    1      -31.678  27.658  28.451  0.00  0.00    -0.560 OA
ATOM     23  C   LIG    1      -31.310  26.804  29.235  0.00  0.00    +0.510 C 
BRANCH  23  24
ATOM     24  N   LIG    1      -30.158  26.946  29.881  0.00  0.00    -0.670 NA
ATOM     25  C   LIG    1      -29.010  26.654  29.268  0.00  0.00    +0.490 A 
ATOM     26  C   LIG    1      -28.863  26.193  27.944  0.00  0.00    -0.110 A 
ATOM     27  C   LIG    1      -27.546  26.015  27.702  0.00  0.00    +0.360 A 
ATOM     28  N   LIG    1      -26.843  26.345  28.822  0.00  0.00    -0.480 N 
ATOM     29  H   LIG    1      -25.879  26.308  28.919  0.00  0.00    +0.450 HD
ATOM     30  N   LIG    1      -27.752  26.753  29.808  0.00  0.00    -0.470 N 
ATOM     31  H   LIG    1      -27.533  27.045  30.707  0.00  0.00    +0.450 HD
ENDBRANCH  23  24
ENDBRANCH   1  23
TORSDOF 5
ENDMDL
MODEL 7
REMARK VINA RESULT:      -9.3      3.019      4.438
REMARK                            x       y       z     vdW  Elec       q    Type
REMARK                         _______ _______ _______ _____ _____    ______ ____
ROOT
ATOM      1  C   LIG    1      -33.762  23.509  30.389  0.00  0.00    +0.310 C 
ENDROOT
BRANCH   1   2
ATOM      2  C   LIG    1      -34.439  23.230  31.706  0.00  0.00    -0.080 A 
ATOM      3  C   LIG    1      -35.360  24.128  32.213  0.00  0.00    +0.010 A 
ATOM      4  C   LIG    1      -35.982  23.873  33.421  0.00  0.00    +0.000 A 
ATOM      5  C   LIG    1      -35.683  22.719  34.122  0.00  0.00    +0.000 A 
ATOM      6  C   LIG    1      -34.763  21.821  33.615  0.00  0.00    +0.000 A 
ATOM      7  C   LIG    1      -34.144  22.074  32.405  0.00  0.00    +0.050 A 
ENDBRANCH   1   2
BRANCH   1   8
ATOM      8  N   LIG    1      -32.378  23.031  30.440  0.00  0.00    -0.710 N 
ATOM      9  H   LIG    1      -31.822  23.237  31.207  0.00  0.00    +0.410 HD
ATOM     10  C   LIG    1      -31.879  22.305  29.420  0.00  0.00    +0.570 C 
ATOM     11  O   LIG    1      -32.576  22.048  28.458  0.00  0.00    -0.520 OA
BRANCH  10  12
ATOM     12  C   LIG    1      -30.483  21.823  29.471  0.00  0.00    -0.180 A 
ATOM     13  C   LIG    1      -29.416  22.738  29.496  0.00  0.00    +0.370 A 
ATOM     14  N   LIG    1      -28.171  22.338  29.541  0.00  0.00    -0.450 NA
ATOM     15  C   LIG    1      -27.849  21.040  29.568  0.00  0.00    +0.270 A 
ATOM     16  N   LIG    1      -26.567  20.657  29.615  0.00  0.00    -0.420 NA
ATOM     17  C   LIG    1      -26.268  19.378  29.641  0.00  0.00    +0.310 A 
ATOM     18  C   LIG    1      -27.273  18.408  29.619  0.00  0.00    +0.270 A 
ATOM     19  N   LIG    1      -28.538  18.758  29.573  0.00  0.00    -0.400 NA
ATOM     20  C   LIG    1      -28.866  20.054  29.546  0.00  0.00    +0.020 A 
ATOM     21  C   LIG    1      -30.213  20.460  29.502  0.00  0.00    +0.220 A 
ENDBRANCH  10  12
ENDBRANCH   1   8
BRANCH   1  23
ATOM     22  O   LIG    1      -34.522  25.455  29.287  0.00  0.00    -0.560 OA
ATOM     23  C   LIG    1      -33.772  24.993  30.125  0.00  0.00    +0.510 C 
BRANCH  23  24
ATOM     24  N   LIG    1      -32.966  25.796  30.811  0.00  0.00    -0.670 NA
ATOM     25  C   LIG    1      -31.821  26.213  30.269  0.00  0.00    +0.490 A 
ATOM     26  C   LIG    1      -31.339  25.891  28.983  0.00  0.00    -0.110 A 
ATOM     27  C   LIG    1      -30.149  26.508  28.811  0.00  0.00    +0.360 A 
ATOM     28  N   LIG    1      -29.852  27.214  29.939  0.00  0.00    -0.480 N 
ATOM     29  H   LIG    1      -29.054  27.748  30.080  0.00  0.00    +0.450 HD
ATOM     30  N   LIG    1      -30.896  27.040  30.857  0.00  0.00    -0.470 N 
ATOM     31  H   LIG    1      -30.953  27.426  31.744  0.00  0.00    +0.450 HD
ENDBRANCH  23  24
ENDBRANCH   1  23
TORSDOF 5
ENDMDL
MODEL 8
REMARK VINA RESULT:      -9.3      2.920      5.039
REMARK                            x       y       z     vdW  Elec       q    Type
REMARK                         _______ _______ _______ _____ _____    ______ ____
ROOT
ATOM      1  C   LIG    1      -34.388  24.660  30.893  0.00  0.00    +0.310 C 
ENDROOT
BRANCH   1   2
ATOM      2  C   LIG    1      -34.787  24.632  32.346  0.00  0.00    -0.080 A 
ATOM      3  C   LIG    1      -35.565  25.649  32.868  0.00  0.00    +0.010 A 
ATOM      4  C   LIG    1      -35.931  25.625  34.200  0.00  0.00    +0.000 A 
ATOM      5  C   LIG    1      -35.520  24.583  35.011  0.00  0.00    +0.000 A 
ATOM      6  C   LIG    1      -34.743  23.566  34.489  0.00  0.00    +0.000 A 
ATOM      7  C   LIG    1      -34.380  23.588  33.155  0.00  0.00    +0.050 A 
ENDBRANCH   1   2
BRANCH   1   8
ATOM      8  N   LIG    1      -33.272  23.737  30.674  0.00  0.00    -0.710 N 
ATOM      9  H   LIG    1      -32.541  23.701  31.310  0.00  0.00    +0.410 HD
ATOM     10  C   LIG    1      -33.263  22.937  29.589  0.00  0.00    +0.570 C 
ATOM     11  O   LIG    1      -34.179  22.983  28.792  0.00  0.00    -0.520 OA
BRANCH  10  12
ATOM     12  C   LIG    1      -32.137  22.005  29.368  0.00  0.00    -0.180 A 
ATOM     13  C   LIG    1      -32.361  20.749  28.779  0.00  0.00    +0.370 A 
ATOM     14  N   LIG    1      -31.382  19.906  28.572  0.00  0.00    -0.450 NA
ATOM     15  C   LIG    1      -30.120  20.194  28.909  0.00  0.00    +0.270 A 
ATOM     16  N   LIG    1      -29.137  19.314  28.687  0.00  0.00    -0.420 NA
ATOM     17  C   LIG    1      -27.903  19.613  29.023  0.00  0.00    +0.310 A 
ATOM     18  C   LIG    1      -27.601  20.843  29.614  0.00  0.00    +0.270 A 
ATOM     19  N   LIG    1      -28.548  21.724  29.843  0.00  0.00    -0.400 NA
ATOM     20  C   LIG    1      -29.811  21.441  29.508  0.00  0.00    +0.020 A 
ATOM     21  C   LIG    1      -30.846  22.366  29.736  0.00  0.00    +0.220 A 
ENDBRANCH  10  12
ENDBRANCH   1   8
BRANCH   1  23
ATOM     22  O   LIG    1      -34.621  26.693  29.712  0.00  0.00    -0.560 OA
ATOM     23  C   LIG    1      -33.966  26.057  30.516  0.00  0.00    +0.510 C 
BRANCH  23  24
ATOM     24  N   LIG    1      -32.883  26.595  31.065  0.00  0.00    -0.670 NA
ATOM     25  C   LIG    1      -31.733  26.614  30.389  0.00  0.00    +0.490 A 
ATOM     26  C   LIG    1      -31.518  26.110  29.090  0.00  0.00    -0.110 A 
ATOM     27  C   LIG    1      -30.223  26.319  28.765  0.00  0.00    +0.360 A 
ATOM     28  N   LIG    1      -29.601  26.940  29.807  0.00  0.00    -0.480 N 
ATOM     29  H   LIG    1      -28.668  27.205  29.835  0.00  0.00    +0.450 HD
ATOM     30  N   LIG    1      -30.540  27.134  30.828  0.00  0.00    -0.470 N 
ATOM     31  H   LIG    1      -30.377  27.554  31.687  0.00  0.00    +0.450 HD
ENDBRANCH  23  24
ENDBRANCH   1  23
TORSDOF 5
ENDMDL
####
 PLpro1_rec.pdbqt&&&&ZINC000822267418.pdbqt
MODEL 1
REMARK VINA RESULT:     -12.1      0.000      0.000
REMARK                            x       y       z     vdW  Elec       q    Type
REMARK                         _______ _______ _______ _____ _____    ______ ____
ROOT
ATOM      1  C   LIG    1      -30.194  20.598  29.576  0.00  0.00    +0.510 C 
ATOM      2  O   LIG    1      -30.649  20.135  30.602  0.00  0.00    -0.480 OA
ENDROOT
BRANCH   1   9
ATOM      3  C   LIG    1      -27.927  18.809  29.395  0.00  0.00    +0.120 C 
ATOM      4  C   LIG    1      -27.722  20.300  29.475  0.00  0.00    +0.040 A 
ATOM      5  C   LIG    1      -26.448  20.825  29.460  0.00  0.00    +0.000 A 
ATOM      6  C   LIG    1      -26.259  22.194  29.533  0.00  0.00    +0.170 A 
ATOM      7  C   LIG    1      -27.346  23.044  29.622  0.00  0.00    -0.700 A 
ATOM      8  C   LIG    1      -28.626  22.533  29.638  0.00  0.00    +0.200 A 
ATOM      9  C   LIG    1      -28.825  21.153  29.560  0.00  0.00    -0.150 A 
BRANCH   7  10
ATOM     10  S   LIG    1      -27.093  24.786  29.715  0.00  0.00    +2.700 S 
ATOM     11  O   LIG    1      -26.275  25.013  30.853  0.00  0.00    -0.960 OA
ATOM     12  O   LIG    1      -28.370  25.386  29.544  0.00  0.00    -0.960 OA
BRANCH  10  13
ATOM     13  N   LIG    1      -26.192  25.222  28.396  0.00  0.00    -1.250 NA
ATOM     14  H   LIG    1      -26.576  25.170  27.507  0.00  0.00    +0.420 HD
ATOM     15  H   LIG    1      -25.278  25.528  28.512  0.00  0.00    +0.420 HD
ENDBRANCH  10  13
ENDBRANCH   7  10
ENDBRANCH   1   9
BRANCH   1  16
ATOM     16  O   LIG    1      -30.937  20.607  28.453  0.00  0.00    -0.350 OA
BRANCH  16  17
ATOM     17  C   LIG    1      -32.371  20.437  28.611  0.00  0.00    +0.320 C 
BRANCH  17  18
ATOM     18  C   LIG    1      -33.013  21.779  28.846  0.00  0.00    -0.020 A 
ATOM     19  C   LIG    1      -33.206  22.237  30.133  0.00  0.00    +0.020 A 
ATOM     20  C   LIG    1      -33.797  23.473  30.350  0.00  0.00    +0.130 A 
ATOM     21  C   LIG    1      -34.196  24.252  29.277  0.00  0.00    +0.000 A 
ATOM     22  C   LIG    1      -34.007  23.801  27.985  0.00  0.00    +0.110 A 
ATOM     23  F   LIG    1      -33.983  23.918  31.611  0.00  0.00    -0.130 F 
ATOM     24  C   LIG    1      -33.409  22.563  27.764  0.00  0.00    -0.020 A 
BRANCH  24  25
ATOM     25  C   LIG    1      -33.204  22.074  26.377  0.00  0.00    +0.210 A 
ATOM     26  N   LIG    1      -33.373  22.762  25.266  0.00  0.00    -0.290 NA
ATOM     27  N   LIG    1      -33.095  21.987  24.275  0.00  0.00    -0.220 N 
ATOM     28  H   LIG    1      -33.136  22.236  23.339  0.00  0.00    +0.480 HD
ATOM     29  N   LIG    1      -32.756  20.828  24.722  0.00  0.00    -0.040 NA
ATOM     30  N   LIG    1      -32.806  20.847  26.011  0.00  0.00    -0.270 NA
ENDBRANCH  24  25
ENDBRANCH  17  18
ENDBRANCH  16  17
ENDBRANCH   1  16
TORSDOF 7
ENDMDL
MODEL 2
REMARK VINA RESULT:     -11.4      2.498      3.943
REMARK                            x       y       z     vdW  Elec       q    Type
REMARK                         _______ _______ _______ _____ _____    ______ ____
ROOT
ATOM      1  C   LIG    1      -31.100  25.192  28.338  0.00  0.00    +0.510 C 
ATOM      2  O   LIG    1      -31.103  25.697  27.234  0.00  0.00    -0.480 OA
ENDROOT
BRANCH   1   9
ATOM      3  C   LIG    1      -28.663  26.692  28.769  0.00  0.00    +0.120 C 
ATOM      4  C   LIG    1      -28.709  25.210  29.038  0.00  0.00    +0.040 A 
ATOM      5  C   LIG    1      -27.586  24.555  29.498  0.00  0.00    +0.000 A 
ATOM      6  C   LIG    1      -27.628  23.194  29.747  0.00  0.00    +0.170 A 
ATOM      7  C   LIG    1      -28.795  22.482  29.537  0.00  0.00    -0.700 A 
ATOM      8  C   LIG    1      -29.925  23.124  29.078  0.00  0.00    +0.200 A 
ATOM      9  C   LIG    1      -29.892  24.497  28.829  0.00  0.00    -0.150 A 
BRANCH   7  10
ATOM     10  S   LIG    1      -28.836  20.749  29.857  0.00  0.00    +2.700 S 
ATOM     11  O   LIG    1      -29.681  20.570  30.985  0.00  0.00    -0.960 OA
ATOM     12  O   LIG    1      -27.488  20.302  29.817  0.00  0.00    -0.960 OA
BRANCH  10  13
ATOM     13  N   LIG    1      -29.604  20.033  28.577  0.00  0.00    -1.250 NA
ATOM     14  H   LIG    1      -30.559  19.869  28.615  0.00  0.00    +0.420 HD
ATOM     15  H   LIG    1      -29.099  19.777  27.790  0.00  0.00    +0.420 HD
ENDBRANCH  10  13
ENDBRANCH   7  10
ENDBRANCH   1   9
BRANCH   1  16
ATOM     16  O   LIG    1      -32.198  25.264  29.115  0.00  0.00    -0.350 OA
BRANCH  16  17
ATOM     17  C   LIG    1      -33.394  24.597  28.629  0.00  0.00    +0.320 C 
BRANCH  17  18
ATOM     18  C   LIG    1      -33.252  23.109  28.822  0.00  0.00    -0.020 A 
ATOM     19  C   LIG    1      -33.038  22.594  30.084  0.00  0.00    +0.020 A 
ATOM     20  C   LIG    1      -32.907  21.225  30.262  0.00  0.00    +0.130 A 
ATOM     21  C   LIG    1      -32.990  20.370  29.176  0.00  0.00    +0.000 A 
ATOM     22  C   LIG    1      -33.204  20.878  27.910  0.00  0.00    +0.110 A 
ATOM     23  F   LIG    1      -32.699  20.724  31.499  0.00  0.00    -0.130 F 
ATOM     24  C   LIG    1      -33.340  22.252  27.727  0.00  0.00    -0.020 A 
BRANCH  24  25
ATOM     25  C   LIG    1      -33.570  22.802  26.368  0.00  0.00    +0.210 A 
ATOM     26  N   LIG    1      -33.077  22.339  25.237  0.00  0.00    -0.290 NA
ATOM     27  N   LIG    1      -33.507  23.089  24.282  0.00  0.00    -0.220 N 
ATOM     28  H   LIG    1      -33.299  22.976  23.342  0.00  0.00    +0.480 HD
ATOM     29  N   LIG    1      -34.258  24.014  24.771  0.00  0.00    -0.040 NA
ATOM     30  N   LIG    1      -34.323  23.865  26.051  0.00  0.00    -0.270 NA
ENDBRANCH  24  25
ENDBRANCH  17  18
ENDBRANCH  16  17
ENDBRANCH   1  16
TORSDOF 7
ENDMDL
MODEL 3
REMARK VINA RESULT:     -11.4      2.680      4.126
REMARK                            x       y       z     vdW  Elec       q    Type
REMARK                         _______ _______ _______ _____ _____    ______ ____
ROOT
ATOM      1  C   LIG    1      -31.488  24.792  28.478  0.00  0.00    +0.510 C 
ATOM      2  O   LIG    1      -31.654  25.092  27.313  0.00  0.00    -0.480 OA
ENDROOT
BRANCH   1   9
ATOM      3  C   LIG    1      -29.126  26.439  28.768  0.00  0.00    +0.120 C 
ATOM      4  C   LIG    1      -29.069  24.959  29.049  0.00  0.00    +0.040 A 
ATOM      5  C   LIG    1      -27.886  24.377  29.452  0.00  0.00    +0.000 A 
ATOM      6  C   LIG    1      -27.832  23.018  29.711  0.00  0.00    +0.170 A 
ATOM      7  C   LIG    1      -28.964  22.236  29.569  0.00  0.00    -0.700 A 
ATOM      8  C   LIG    1      -30.154  22.805  29.167  0.00  0.00    +0.200 A 
ATOM      9  C   LIG    1      -30.216  24.175  28.908  0.00  0.00    -0.150 A 
BRANCH   7  10
ATOM     10  S   LIG    1      -28.884  20.507  29.901  0.00  0.00    +2.700 S 
ATOM     11  O   LIG    1      -29.811  20.257  30.948  0.00  0.00    -0.960 OA
ATOM     12  O   LIG    1      -27.504  20.179  29.991  0.00  0.00    -0.960 OA
BRANCH  10  13
ATOM     13  N   LIG    1      -29.465  19.723  28.563  0.00  0.00    -1.250 NA
ATOM     14  H   LIG    1      -29.595  18.763  28.582  0.00  0.00    +0.420 HD
ATOM     15  H   LIG    1      -29.674  20.226  27.760  0.00  0.00    +0.420 HD
ENDBRANCH  10  13
ENDBRANCH   7  10
ENDBRANCH   1   9
BRANCH   1  16
ATOM     16  O   LIG    1      -32.464  25.021  29.378  0.00  0.00    -0.350 OA
BRANCH  16  17
ATOM     17  C   LIG    1      -33.654  24.193  29.285  0.00  0.00    +0.320 C 
BRANCH  17  18
ATOM     18  C   LIG    1      -33.783  23.358  30.533  0.00  0.00    -0.020 A 
ATOM     19  C   LIG    1      -34.190  23.942  31.715  0.00  0.00    +0.020 A 
ATOM     20  C   LIG    1      -34.309  23.175  32.864  0.00  0.00    +0.130 A 
ATOM     21  C   LIG    1      -34.020  21.821  32.830  0.00  0.00    +0.000 A 
ATOM     22  C   LIG    1      -33.612  21.229  31.651  0.00  0.00    +0.110 A 
ATOM     23  F   LIG    1      -34.708  23.749  34.019  0.00  0.00    -0.130 F 
ATOM     24  C   LIG    1      -33.496  21.995  30.494  0.00  0.00    -0.020 A 
BRANCH  24  25
ATOM     25  C   LIG    1      -33.058  21.363  29.224  0.00  0.00    +0.210 A 
ATOM     26  N   LIG    1      -33.278  21.811  28.004  0.00  0.00    -0.290 NA
ATOM     27  N   LIG    1      -32.740  20.984  27.177  0.00  0.00    -0.220 N 
ATOM     28  H   LIG    1      -32.751  21.069  26.211  0.00  0.00    +0.480 HD
ATOM     29  N   LIG    1      -32.185  20.025  27.833  0.00  0.00    -0.040 NA
ATOM     30  N   LIG    1      -32.356  20.228  29.095  0.00  0.00    -0.270 NA
ENDBRANCH  24  25
ENDBRANCH  17  18
ENDBRANCH  16  17
ENDBRANCH   1  16
TORSDOF 7
ENDMDL
MODEL 4
REMARK VINA RESULT:     -11.1      2.025      2.592
REMARK                            x       y       z     vdW  Elec       q    Type
REMARK                         _______ _______ _______ _____ _____    ______ ____
ROOT
ATOM      1  C   LIG    1      -29.898  20.524  29.486  0.00  0.00    +0.510 C 
ATOM      2  O   LIG    1      -30.167  19.701  28.634  0.00  0.00    -0.480 OA
ENDROOT
BRANCH   1   9
ATOM      3  C   LIG    1      -27.550  18.832  29.535  0.00  0.00    +0.120 C 
ATOM      4  C   LIG    1      -27.414  20.333  29.546  0.00  0.00    +0.040 A 
ATOM      5  C   LIG    1      -26.164  20.914  29.577  0.00  0.00    +0.000 A 
ATOM      6  C   LIG    1      -26.038  22.293  29.586  0.00  0.00    +0.170 A 
ATOM      7  C   LIG    1      -27.163  23.096  29.565  0.00  0.00    -0.700 A 
ATOM      8  C   LIG    1      -28.420  22.529  29.534  0.00  0.00    +0.200 A 
ATOM      9  C   LIG    1      -28.555  21.139  29.519  0.00  0.00    -0.150 A 
BRANCH   7  10
ATOM     10  S   LIG    1      -26.991  24.850  29.577  0.00  0.00    +2.700 S 
ATOM     11  O   LIG    1      -26.375  25.201  28.346  0.00  0.00    -0.960 OA
ATOM     12  O   LIG    1      -26.444  25.190  30.844  0.00  0.00    -0.960 OA
BRANCH  10  13
ATOM     13  N   LIG    1      -28.516  25.493  29.538  0.00  0.00    -1.250 NA
ATOM     14  H   LIG    1      -28.724  26.281  30.063  0.00  0.00    +0.420 HD
ATOM     15  H   LIG    1      -29.203  25.080  28.991  0.00  0.00    +0.420 HD
ENDBRANCH  10  13
ENDBRANCH   7  10
ENDBRANCH   1   9
BRANCH   1  16
ATOM     16  O   LIG    1      -30.823  20.876  30.399  0.00  0.00    -0.350 OA
BRANCH  16  17
ATOM     17  C   LIG    1      -32.215  20.791  29.993  0.00  0.00    +0.320 C 
BRANCH  17  18
ATOM     18  C   LIG    1      -33.051  21.678  30.879  0.00  0.00    -0.020 A 
ATOM     19  C   LIG    1      -33.675  21.152  31.991  0.00  0.00    +0.020 A 
ATOM     20  C   LIG    1      -34.445  21.968  32.807  0.00  0.00    +0.130 A 
ATOM     21  C   LIG    1      -34.590  23.312  32.509  0.00  0.00    +0.000 A 
ATOM     22  C   LIG    1      -33.969  23.847  31.397  0.00  0.00    +0.110 A 
ATOM     23  F   LIG    1      -35.054  21.449  33.895  0.00  0.00    -0.130 F 
ATOM     24  C   LIG    1      -33.191  23.031  30.579  0.00  0.00    -0.020 A 
BRANCH  24  25
ATOM     25  C   LIG    1      -32.521  23.601  29.383  0.00  0.00    +0.210 A 
ATOM     26  N   LIG    1      -32.892  23.452  28.126  0.00  0.00    -0.290 NA
ATOM     27  N   LIG    1      -32.055  24.098  27.389  0.00  0.00    -0.220 N 
ATOM     28  H   LIG    1      -32.089  24.157  26.422  0.00  0.00    +0.480 HD
ATOM     29  N   LIG    1      -31.166  24.652  28.137  0.00  0.00    -0.040 NA
ATOM     30  N   LIG    1      -31.424  24.372  29.370  0.00  0.00    -0.270 NA
ENDBRANCH  24  25
ENDBRANCH  17  18
ENDBRANCH  16  17
ENDBRANCH   1  16
TORSDOF 7
ENDMDL
MODEL 5
REMARK VINA RESULT:     -11.0      3.262      4.015
REMARK                            x       y       z     vdW  Elec       q    Type
REMARK                         _______ _______ _______ _____ _____    ______ ____
ROOT
ATOM      1  C   LIG    1      -30.335  20.641  29.572  0.00  0.00    +0.510 C 
ATOM      2  O   LIG    1      -30.779  20.085  28.587  0.00  0.00    -0.480 OA
ENDROOT
BRANCH   1   9
ATOM      3  C   LIG    1      -28.109  18.796  29.423  0.00  0.00    +0.120 C 
ATOM      4  C   LIG    1      -27.870  20.283  29.495  0.00  0.00    +0.040 A 
ATOM      5  C   LIG    1      -26.583  20.777  29.487  0.00  0.00    +0.000 A 
ATOM      6  C   LIG    1      -26.362  22.142  29.551  0.00  0.00    +0.170 A 
ATOM      7  C   LIG    1      -27.430  23.019  29.625  0.00  0.00    -0.700 A 
ATOM      8  C   LIG    1      -28.722  22.538  29.633  0.00  0.00    +0.200 A 
ATOM      9  C   LIG    1      -28.953  21.163  29.564  0.00  0.00    -0.150 A 
BRANCH   7  10
ATOM     10  S   LIG    1      -27.137  24.755  29.707  0.00  0.00    +2.700 S 
ATOM     11  O   LIG    1      -26.315  24.969  30.846  0.00  0.00    -0.960 OA
ATOM     12  O   LIG    1      -28.399  25.383  29.530  0.00  0.00    -0.960 OA
BRANCH  10  13
ATOM     13  N   LIG    1      -26.223  25.161  28.387  0.00  0.00    -1.250 NA
ATOM     14  H   LIG    1      -26.576  25.771  27.722  0.00  0.00    +0.420 HD
ATOM     15  H   LIG    1      -25.334  24.787  28.280  0.00  0.00    +0.420 HD
ENDBRANCH  10  13
ENDBRANCH   7  10
ENDBRANCH   1   9
BRANCH   1  16
ATOM     16  O   LIG    1      -31.101  20.780  30.670  0.00  0.00    -0.350 OA
BRANCH  16  17
ATOM     17  C   LIG    1      -32.540  20.751  30.478  0.00  0.00    +0.320 C 
BRANCH  17  18
ATOM     18  C   LIG    1      -33.112  22.117  30.759  0.00  0.00    -0.020 A 
ATOM     19  C   LIG    1      -32.850  23.165  29.901  0.00  0.00    +0.020 A 
ATOM     20  C   LIG    1      -33.375  24.422  30.158  0.00  0.00    +0.130 A 
ATOM     21  C   LIG    1      -34.164  24.631  31.276  0.00  0.00    +0.000 A 
ATOM     22  C   LIG    1      -34.431  23.587  32.141  0.00  0.00    +0.110 A 
ATOM     23  F   LIG    1      -33.117  25.445  29.315  0.00  0.00    -0.130 F 
ATOM     24  C   LIG    1      -33.909  22.323  31.883  0.00  0.00    -0.020 A 
BRANCH  24  25
ATOM     25  C   LIG    1      -34.193  21.198  32.809  0.00  0.00    +0.210 A 
ATOM     26  N   LIG    1      -34.496  19.959  32.475  0.00  0.00    -0.290 NA
ATOM     27  N   LIG    1      -34.670  19.289  33.561  0.00  0.00    -0.220 N 
ATOM     28  H   LIG    1      -34.902  18.348  33.609  0.00  0.00    +0.480 HD
ATOM     29  N   LIG    1      -34.487  20.062  34.574  0.00  0.00    -0.040 NA
ATOM     30  N   LIG    1      -34.188  21.243  34.149  0.00  0.00    -0.270 NA
ENDBRANCH  24  25
ENDBRANCH  17  18
ENDBRANCH  16  17
ENDBRANCH   1  16
TORSDOF 7
ENDMDL
MODEL 6
REMARK VINA RESULT:     -10.9      2.128      2.538
REMARK                            x       y       z     vdW  Elec       q    Type
REMARK                         _______ _______ _______ _____ _____    ______ ____
ROOT
ATOM      1  C   LIG    1      -29.810  20.680  29.357  0.00  0.00    +0.510 C 
ATOM      2  O   LIG    1      -30.013  19.710  28.656  0.00  0.00    -0.480 OA
ENDROOT
BRANCH   1   9
ATOM      3  C   LIG    1      -27.523  18.909  29.441  0.00  0.00    +0.120 C 
ATOM      4  C   LIG    1      -27.338  20.403  29.498  0.00  0.00    +0.040 A 
ATOM      5  C   LIG    1      -26.071  20.941  29.589  0.00  0.00    +0.000 A 
ATOM      6  C   LIG    1      -25.900  22.313  29.640  0.00  0.00    +0.170 A 
ATOM      7  C   LIG    1      -26.997  23.155  29.602  0.00  0.00    -0.700 A 
ATOM      8  C   LIG    1      -28.269  22.632  29.512  0.00  0.00    +0.200 A 
ATOM      9  C   LIG    1      -28.449  21.248  29.454  0.00  0.00    -0.150 A 
BRANCH   7  10
ATOM     10  S   LIG    1      -26.767  24.901  29.669  0.00  0.00    +2.700 S 
ATOM     11  O   LIG    1      -26.019  25.252  28.513  0.00  0.00    -0.960 OA
ATOM     12  O   LIG    1      -26.339  25.199  30.991  0.00  0.00    -0.960 OA
BRANCH  10  13
ATOM     13  N   LIG    1      -28.258  25.599  29.491  0.00  0.00    -1.250 NA
ATOM     14  H   LIG    1      -28.417  26.496  29.824  0.00  0.00    +0.420 HD
ATOM     15  H   LIG    1      -28.974  25.109  29.056  0.00  0.00    +0.420 HD
ENDBRANCH  10  13
ENDBRANCH   7  10
ENDBRANCH   1   9
BRANCH   1  16
ATOM     16  O   LIG    1      -30.824  21.239  30.046  0.00  0.00    -0.350 OA
BRANCH  16  17
ATOM     17  C   LIG    1      -31.968  21.698  29.278  0.00  0.00    +0.320 C 
BRANCH  17  18
ATOM     18  C   LIG    1      -32.843  22.562  30.150  0.00  0.00    -0.020 A 
ATOM     19  C   LIG    1      -33.560  21.996  31.183  0.00  0.00    +0.020 A 
ATOM     20  C   LIG    1      -34.365  22.790  31.986  0.00  0.00    +0.130 A 
ATOM     21  C   LIG    1      -34.453  24.152  31.753  0.00  0.00    +0.000 A 
ATOM     22  C   LIG    1      -33.739  24.726  30.721  0.00  0.00    +0.110 A 
ATOM     23  F   LIG    1      -35.066  22.232  32.998  0.00  0.00    -0.130 F 
ATOM     24  C   LIG    1      -32.925  23.933  29.916  0.00  0.00    -0.020 A 
BRANCH  24  25
ATOM     25  C   LIG    1      -32.155  24.545  28.804  0.00  0.00    +0.210 A 
ATOM     26  N   LIG    1      -30.881  24.883  28.820  0.00  0.00    -0.290 NA
ATOM     27  N   LIG    1      -30.590  25.381  27.669  0.00  0.00    -0.220 N 
ATOM     28  H   LIG    1      -29.717  25.713  27.405  0.00  0.00    +0.480 HD
ATOM     29  N   LIG    1      -31.639  25.371  26.922  0.00  0.00    -0.040 NA
ATOM     30  N   LIG    1      -32.619  24.859  27.586  0.00  0.00    -0.270 NA
ENDBRANCH  24  25
ENDBRANCH  17  18
ENDBRANCH  16  17
ENDBRANCH   1  16
TORSDOF 7
ENDMDL
MODEL 7
REMARK VINA RESULT:     -10.8      2.722      3.311
REMARK                            x       y       z     vdW  Elec       q    Type
REMARK                         _______ _______ _______ _____ _____    ______ ____
ROOT
ATOM      1  C   LIG    1      -30.062  20.538  29.988  0.00  0.00    +0.510 C 
ATOM      2  O   LIG    1      -30.365  20.089  31.075  0.00  0.00    -0.480 OA
ENDROOT
BRANCH   1   9
ATOM      3  C   LIG    1      -27.802  18.810  29.454  0.00  0.00    +0.120 C 
ATOM      4  C   LIG    1      -27.625  20.305  29.524  0.00  0.00    +0.040 A 
ATOM      5  C   LIG    1      -26.379  20.863  29.330  0.00  0.00    +0.000 A 
ATOM      6  C   LIG    1      -26.215  22.236  29.393  0.00  0.00    +0.170 A 
ATOM      7  C   LIG    1      -27.298  23.057  29.651  0.00  0.00    -0.700 A 
ATOM      8  C   LIG    1      -28.550  22.513  29.846  0.00  0.00    +0.200 A 
ATOM      9  C   LIG    1      -28.724  21.128  29.780  0.00  0.00    -0.150 A 
BRANCH   7  10
ATOM     10  S   LIG    1      -27.078  24.804  29.729  0.00  0.00    +2.700 S 
ATOM     11  O   LIG    1      -26.244  25.053  30.852  0.00  0.00    -0.960 OA
ATOM     12  O   LIG    1      -28.368  25.378  29.577  0.00  0.00    -0.960 OA
BRANCH  10  13
ATOM     13  N   LIG    1      -26.208  25.248  28.392  0.00  0.00    -1.250 NA
ATOM     14  H   LIG    1      -25.553  25.961  28.454  0.00  0.00    +0.420 HD
ATOM     15  H   LIG    1      -26.354  24.796  27.546  0.00  0.00    +0.420 HD
ENDBRANCH  10  13
ENDBRANCH   7  10
ENDBRANCH   1   9
BRANCH   1  16
ATOM     16  O   LIG    1      -30.945  20.497  28.972  0.00  0.00    -0.350 OA
BRANCH  16  17
ATOM     17  C   LIG    1      -32.230  21.139  29.191  0.00  0.00    +0.320 C 
BRANCH  17  18
ATOM     18  C   LIG    1      -32.705  21.761  27.903  0.00  0.00    -0.020 A 
ATOM     19  C   LIG    1      -32.580  21.070  26.715  0.00  0.00    +0.020 A 
ATOM     20  C   LIG    1      -33.017  21.641  25.530  0.00  0.00    +0.130 A 
ATOM     21  C   LIG    1      -33.581  22.906  25.532  0.00  0.00    +0.000 A 
ATOM     22  C   LIG    1      -33.711  23.604  26.717  0.00  0.00    +0.110 A 
ATOM     23  F   LIG    1      -32.892  20.962  24.369  0.00  0.00    -0.130 F 
ATOM     24  C   LIG    1      -33.277  23.031  27.910  0.00  0.00    -0.020 A 
BRANCH  24  25
ATOM     25  C   LIG    1      -33.414  23.778  29.186  0.00  0.00    +0.210 A 
ATOM     26  N   LIG    1      -34.420  23.710  30.034  0.00  0.00    -0.290 NA
ATOM     27  N   LIG    1      -34.165  24.506  31.014  0.00  0.00    -0.220 N 
ATOM     28  H   LIG    1      -34.739  24.653  31.782  0.00  0.00    +0.480 HD
ATOM     29  N   LIG    1      -33.029  25.078  30.814  0.00  0.00    -0.040 NA
ATOM     30  N   LIG    1      -32.536  24.650  29.702  0.00  0.00    -0.270 NA
ENDBRANCH  24  25
ENDBRANCH  17  18
ENDBRANCH  16  17
ENDBRANCH   1  16
TORSDOF 7
ENDMDL
MODEL 8
REMARK VINA RESULT:     -10.2      2.788      4.682
REMARK                            x       y       z     vdW  Elec       q    Type
REMARK                         _______ _______ _______ _____ _____    ______ ____
ROOT
ATOM      1  C   LIG    1      -28.894  25.722  28.950  0.00  0.00    +0.510 C 
ATOM      2  O   LIG    1      -28.541  26.176  27.880  0.00  0.00    -0.480 OA
ENDROOT
BRANCH   1   9
ATOM      3  C   LIG    1      -26.304  24.799  29.853  0.00  0.00    +0.120 C 
ATOM      4  C   LIG    1      -27.446  23.830  29.680  0.00  0.00    +0.040 A 
ATOM      5  C   LIG    1      -27.265  22.491  29.954  0.00  0.00    +0.000 A 
ATOM      6  C   LIG    1      -28.313  21.601  29.796  0.00  0.00    +0.170 A 
ATOM      7  C   LIG    1      -29.548  22.048  29.362  0.00  0.00    -0.700 A 
ATOM      8  C   LIG    1      -29.743  23.384  29.084  0.00  0.00    +0.200 A 
ATOM      9  C   LIG    1      -28.692  24.288  29.245  0.00  0.00    -0.150 A 
BRANCH   7  10
ATOM     10  S   LIG    1      -30.875  20.905  29.163  0.00  0.00    +2.700 S 
ATOM     11  O   LIG    1      -31.719  21.071  30.294  0.00  0.00    -0.960 OA
ATOM     12  O   LIG    1      -30.285  19.662  28.810  0.00  0.00    -0.960 OA
BRANCH  10  13
ATOM     13  N   LIG    1      -31.752  21.397  27.848  0.00  0.00    -1.250 NA
ATOM     14  H   LIG    1      -31.314  21.518  26.991  0.00  0.00    +0.420 HD
ATOM     15  H   LIG    1      -32.704  21.564  27.934  0.00  0.00    +0.420 HD
ENDBRANCH  10  13
ENDBRANCH   7  10
ENDBRANCH   1   9
BRANCH   1  16
ATOM     16  O   LIG    1      -29.470  26.524  29.866  0.00  0.00    -0.350 OA
BRANCH  16  17
ATOM     17  C   LIG    1      -30.727  27.149  29.497  0.00  0.00    +0.320 C 
BRANCH  17  18
ATOM     18  C   LIG    1      -31.841  26.564  30.326  0.00  0.00    -0.020 A 
ATOM     19  C   LIG    1      -32.020  26.975  31.631  0.00  0.00    +0.020 A 
ATOM     20  C   LIG    1      -33.044  26.437  32.395  0.00  0.00    +0.130 A 
ATOM     21  C   LIG    1      -33.892  25.486  31.852  0.00  0.00    +0.000 A 
ATOM     22  C   LIG    1      -33.720  25.069  30.546  0.00  0.00    +0.110 A 
ATOM     23  F   LIG    1      -33.216  26.842  33.672  0.00  0.00    -0.130 F 
ATOM     24  C   LIG    1      -32.695  25.611  29.775  0.00  0.00    -0.020 A 
BRANCH  24  25
ATOM     25  C   LIG    1      -32.506  25.166  28.371  0.00  0.00    +0.210 A 
ATOM     26  N   LIG    1      -32.849  24.000  27.861  0.00  0.00    -0.290 NA
ATOM     27  N   LIG    1      -32.519  24.001  26.616  0.00  0.00    -0.220 N 
ATOM     28  H   LIG    1      -32.656  23.266  25.999  0.00  0.00    +0.480 HD
ATOM     29  N   LIG    1      -31.977  25.130  26.320  0.00  0.00    -0.040 NA
ATOM     30  N   LIG    1      -31.958  25.874  27.374  0.00  0.00    -0.270 NA
ENDBRANCH  24  25
ENDBRANCH  17  18
ENDBRANCH  16  17
ENDBRANCH   1  16
TORSDOF 7
ENDMDL
MODEL 9
REMARK VINA RESULT:     -10.1      3.940      6.332
REMARK                            x       y       z     vdW  Elec       q    Type
REMARK                         _______ _______ _______ _____ _____    ______ ____
ROOT
ATOM      1  C   LIG    1      -33.676  24.886  30.030  0.00  0.00    +0.510 C 
ATOM      2  O   LIG    1      -34.639  25.045  29.308  0.00  0.00    -0.480 OA
ENDROOT
BRANCH   1   9
ATOM      3  C   LIG    1      -33.367  26.819  32.162  0.00  0.00    +0.120 C 
ATOM      4  C   LIG    1      -33.718  25.386  32.471  0.00  0.00    +0.040 A 
ATOM      5  C   LIG    1      -33.899  24.984  33.777  0.00  0.00    +0.000 A 
ATOM      6  C   LIG    1      -34.223  23.669  34.062  0.00  0.00    +0.170 A 
ATOM      7  C   LIG    1      -34.367  22.749  33.039  0.00  0.00    -0.700 A 
ATOM      8  C   LIG    1      -34.189  23.137  31.728  0.00  0.00    +0.200 A 
ATOM      9  C   LIG    1      -33.867  24.463  31.433  0.00  0.00    -0.150 A 
BRANCH   7  10
ATOM     10  S   LIG    1      -34.778  21.077  33.413  0.00  0.00    +2.700 S 
ATOM     11  O   LIG    1      -33.968  20.267  32.573  0.00  0.00    -0.960 OA
ATOM     12  O   LIG    1      -36.197  21.006  33.425  0.00  0.00    -0.960 OA
BRANCH  10  13
ATOM     13  N   LIG    1      -34.282  20.785  34.966  0.00  0.00    -1.250 NA
ATOM     14  H   LIG    1      -34.169  19.873  35.276  0.00  0.00    +0.420 HD
ATOM     15  H   LIG    1      -34.105  21.527  35.565  0.00  0.00    +0.420 HD
ENDBRANCH  10  13
ENDBRANCH   7  10
ENDBRANCH   1   9
BRANCH   1  16
ATOM     16  O   LIG    1      -32.434  25.096  29.553  0.00  0.00    -0.350 OA
BRANCH  16  17
ATOM     17  C   LIG    1      -32.080  24.421  28.317  0.00  0.00    +0.320 C 
BRANCH  17  18
ATOM     18  C   LIG    1      -32.162  22.929  28.519  0.00  0.00    -0.020 A 
ATOM     19  C   LIG    1      -31.601  22.352  29.640  0.00  0.00    +0.020 A 
ATOM     20  C   LIG    1      -31.676  20.981  29.826  0.00  0.00    +0.130 A 
ATOM     21  C   LIG    1      -32.314  20.185  28.890  0.00  0.00    +0.000 A 
ATOM     22  C   LIG    1      -32.879  20.754  27.766  0.00  0.00    +0.110 A 
ATOM     23  F   LIG    1      -31.126  20.419  30.925  0.00  0.00    -0.130 F 
ATOM     24  C   LIG    1      -32.809  22.132  27.578  0.00  0.00    -0.020 A 
BRANCH  24  25
ATOM     25  C   LIG    1      -33.415  22.749  26.371  0.00  0.00    +0.210 A 
ATOM     26  N   LIG    1      -34.322  23.704  26.345  0.00  0.00    -0.290 NA
ATOM     27  N   LIG    1      -34.588  23.963  25.112  0.00  0.00    -0.220 N 
ATOM     28  H   LIG    1      -35.224  24.627  24.802  0.00  0.00    +0.480 HD
ATOM     29  N   LIG    1      -33.878  23.203  24.353  0.00  0.00    -0.040 NA
ATOM     30  N   LIG    1      -33.141  22.446  25.093  0.00  0.00    -0.270 NA
ENDBRANCH  24  25
ENDBRANCH  17  18
ENDBRANCH  16  17
ENDBRANCH   1  16
TORSDOF 7
ENDMDL
####
 PLpro1_rec.pdbqt&&&&ZINC000823583335.pdbqt
MODEL 1
REMARK VINA RESULT:     -12.1      0.000      0.000
REMARK                            x       y       z     vdW  Elec       q    Type
REMARK                         _______ _______ _______ _____ _____    ______ ____
ROOT
ATOM      1  O   LIG    1      -29.070  19.513  30.689  0.00  0.00    -1.020 OA
ATOM      2  S   LIG    1      -28.518  19.679  29.390  0.00  0.00    +2.590 S 
ATOM      3  O   LIG    1      -28.006  18.600  28.620  0.00  0.00    -1.030 OA
ENDROOT
BRANCH   2   4
ATOM      4  C   LIG    1      -27.204  20.842  29.553  0.00  0.00    -0.620 A 
ATOM      5  C   LIG    1      -25.892  20.404  29.559  0.00  0.00    +0.140 A 
ATOM      6  C   LIG    1      -24.856  21.312  29.685  0.00  0.00    -0.010 A 
ATOM      7  C   LIG    1      -25.127  22.659  29.808  0.00  0.00    +0.100 A 
ATOM      8  C   LIG    1      -26.446  23.106  29.802  0.00  0.00    -0.050 A 
ATOM      9  C   LIG    1      -27.486  22.188  29.668  0.00  0.00    +0.170 A 
BRANCH   8  10
ATOM     10  C   LIG    1      -26.744  24.554  29.932  0.00  0.00    +0.230 A 
ATOM     11  N   LIG    1      -27.771  25.196  29.413  0.00  0.00    -0.300 NA
ATOM     12  N   LIG    1      -27.673  26.437  29.751  0.00  0.00    -0.230 N 
ATOM     13  H   LIG    1      -28.298  27.136  29.503  0.00  0.00    +0.470 HD
ATOM     14  N   LIG    1      -26.616  26.601  30.466  0.00  0.00    -0.050 NA
ATOM     15  N   LIG    1      -26.022  25.464  30.603  0.00  0.00    -0.260 NA
ENDBRANCH   8  10
ENDBRANCH   2   4
BRANCH   2  16
ATOM     16  N   LIG    1      -29.695  20.394  28.470  0.00  0.00    -1.060 NA
BRANCH  16  17
ATOM     17  C   LIG    1      -30.985  20.533  28.976  0.00  0.00    +0.420 A 
ATOM     18  C   LIG    1      -31.319  21.044  30.191  0.00  0.00    -0.190 A 
ATOM     19  C   LIG    1      -32.722  21.004  30.303  0.00  0.00    +0.110 A 
ATOM     20  N   LIG    1      -33.207  20.488  29.193  0.00  0.00    -0.330 NA
ATOM     21  N   LIG    1      -32.136  20.189  28.342  0.00  0.00    -0.540 N 
ATOM     22  H   LIG    1      -32.203  19.798  27.457  0.00  0.00    +0.420 HD
BRANCH  19  23
ATOM     23  C   LIG    1      -33.516  21.465  31.468  0.00  0.00    +0.060 A 
ATOM     24  C   LIG    1      -33.832  20.592  32.512  0.00  0.00    -0.010 A 
ATOM     25  C   LIG    1      -34.573  21.062  33.577  0.00  0.00    +0.240 A 
ATOM     26  N   LIG    1      -34.980  22.316  33.617  0.00  0.00    -0.500 NA
ATOM     27  C   LIG    1      -34.702  23.172  32.653  0.00  0.00    +0.240 A 
ATOM     28  C   LIG    1      -33.963  22.786  31.554  0.00  0.00    -0.020 A 
ENDBRANCH  19  23
ENDBRANCH  16  17
ENDBRANCH   2  16
TORSDOF 5
ENDMDL
MODEL 2
REMARK VINA RESULT:     -10.8      1.453      1.962
REMARK                            x       y       z     vdW  Elec       q    Type
REMARK                         _______ _______ _______ _____ _____    ______ ____
ROOT
ATOM      1  O   LIG    1      -27.111  18.283  29.973  0.00  0.00    -1.020 OA
ATOM      2  S   LIG    1      -27.860  19.338  29.385  0.00  0.00    +2.590 S 
ATOM      3  O   LIG    1      -28.333  19.303  28.045  0.00  0.00    -1.030 OA
ENDROOT
BRANCH   2   4
ATOM      4  C   LIG    1      -26.869  20.789  29.525  0.00  0.00    -0.620 A 
ATOM      5  C   LIG    1      -25.494  20.678  29.626  0.00  0.00    +0.140 A 
ATOM      6  C   LIG    1      -24.711  21.813  29.736  0.00  0.00    -0.010 A 
ATOM      7  C   LIG    1      -25.297  23.062  29.747  0.00  0.00    +0.100 A 
ATOM      8  C   LIG    1      -26.682  23.179  29.646  0.00  0.00    -0.050 A 
ATOM      9  C   LIG    1      -27.466  22.033  29.529  0.00  0.00    +0.170 A 
BRANCH   8  10
ATOM     10  C   LIG    1      -27.319  24.520  29.656  0.00  0.00    +0.230 A 
ATOM     11  N   LIG    1      -28.586  24.790  29.414  0.00  0.00    -0.300 NA
ATOM     12  N   LIG    1      -28.744  26.066  29.518  0.00  0.00    -0.230 N 
ATOM     13  H   LIG    1      -29.581  26.539  29.390  0.00  0.00    +0.470 HD
ATOM     14  N   LIG    1      -27.617  26.611  29.817  0.00  0.00    -0.050 NA
ATOM     15  N   LIG    1      -26.719  25.690  29.915  0.00  0.00    -0.260 NA
ENDBRANCH   8  10
ENDBRANCH   2   4
BRANCH   2  16
ATOM     16  N   LIG    1      -29.190  19.559  30.345  0.00  0.00    -1.060 NA
BRANCH  16  17
ATOM     17  C   LIG    1      -30.286  20.270  29.863  0.00  0.00    +0.420 A 
ATOM     18  C   LIG    1      -30.949  21.262  30.517  0.00  0.00    -0.190 A 
ATOM     19  C   LIG    1      -31.988  21.709  29.677  0.00  0.00    +0.110 A 
ATOM     20  N   LIG    1      -31.945  21.010  28.563  0.00  0.00    -0.330 NA
ATOM     21  N   LIG    1      -30.882  20.102  28.654  0.00  0.00    -0.540 N 
ATOM     22  H   LIG    1      -30.621  19.461  27.974  0.00  0.00    +0.420 HD
BRANCH  19  23
ATOM     23  C   LIG    1      -32.960  22.784  29.994  0.00  0.00    +0.060 A 
ATOM     24  C   LIG    1      -33.256  23.782  29.062  0.00  0.00    -0.010 A 
ATOM     25  C   LIG    1      -34.165  24.764  29.398  0.00  0.00    +0.240 A 
ATOM     26  N   LIG    1      -34.752  24.767  30.579  0.00  0.00    -0.500 NA
ATOM     27  C   LIG    1      -34.501  23.844  31.487  0.00  0.00    +0.240 A 
ATOM     28  C   LIG    1      -33.608  22.823  31.231  0.00  0.00    -0.020 A 
ENDBRANCH  19  23
ENDBRANCH  16  17
ENDBRANCH   2  16
TORSDOF 5
ENDMDL
MODEL 3
REMARK VINA RESULT:     -10.4      3.212      6.043
REMARK                            x       y       z     vdW  Elec       q    Type
REMARK                         _______ _______ _______ _____ _____    ______ ____
ROOT
ATOM      1  O   LIG    1      -32.778  22.193  26.731  0.00  0.00    -1.020 OA
ATOM      2  S   LIG    1      -33.721  22.310  27.789  0.00  0.00    +2.590 S 
ATOM      3  O   LIG    1      -35.118  22.446  27.572  0.00  0.00    -1.030 OA
ENDROOT
BRANCH   2   4
ATOM      4  C   LIG    1      -33.226  23.707  28.743  0.00  0.00    -0.620 A 
ATOM      5  C   LIG    1      -34.058  24.193  29.735  0.00  0.00    +0.140 A 
ATOM      6  C   LIG    1      -33.675  25.289  30.489  0.00  0.00    -0.010 A 
ATOM      7  C   LIG    1      -32.462  25.902  30.253  0.00  0.00    +0.100 A 
ATOM      8  C   LIG    1      -31.621  25.416  29.255  0.00  0.00    -0.050 A 
ATOM      9  C   LIG    1      -32.008  24.308  28.503  0.00  0.00    +0.170 A 
BRANCH   8  10
ATOM     10  C   LIG    1      -30.313  26.070  28.998  0.00  0.00    +0.230 A 
ATOM     11  N   LIG    1      -29.703  26.179  27.835  0.00  0.00    -0.300 NA
ATOM     12  N   LIG    1      -28.596  26.810  28.027  0.00  0.00    -0.230 N 
ATOM     13  H   LIG    1      -27.947  27.028  27.339  0.00  0.00    +0.470 HD
ATOM     14  N   LIG    1      -28.485  27.104  29.275  0.00  0.00    -0.050 NA
ATOM     15  N   LIG    1      -29.525  26.669  29.902  0.00  0.00    -0.260 NA
ENDBRANCH   8  10
ENDBRANCH   2   4
BRANCH   2  16
ATOM     16  N   LIG    1      -33.523  20.970  28.741  0.00  0.00    -1.060 NA
BRANCH  16  17
ATOM     17  C   LIG    1      -32.330  20.779  29.434  0.00  0.00    +0.420 A 
ATOM     18  C   LIG    1      -31.094  20.649  28.882  0.00  0.00    -0.190 A 
ATOM     19  C   LIG    1      -30.171  20.474  29.931  0.00  0.00    +0.110 A 
ATOM     20  N   LIG    1      -30.834  20.499  31.068  0.00  0.00    -0.330 NA
ATOM     21  N   LIG    1      -32.191  20.694  30.783  0.00  0.00    -0.540 N 
ATOM     22  H   LIG    1      -32.908  20.752  31.434  0.00  0.00    +0.420 HD
BRANCH  19  23
ATOM     23  C   LIG    1      -28.707  20.294  29.780  0.00  0.00    +0.060 A 
ATOM     24  C   LIG    1      -28.153  19.022  29.610  0.00  0.00    -0.010 A 
ATOM     25  C   LIG    1      -26.785  18.900  29.473  0.00  0.00    +0.240 A 
ATOM     26  N   LIG    1      -26.005  19.963  29.502  0.00  0.00    -0.500 NA
ATOM     27  C   LIG    1      -26.487  21.180  29.661  0.00  0.00    +0.240 A 
ATOM     28  C   LIG    1      -27.843  21.392  29.800  0.00  0.00    -0.020 A 
ENDBRANCH  19  23
ENDBRANCH  16  17
ENDBRANCH   2  16
TORSDOF 5
ENDMDL
MODEL 4
REMARK VINA RESULT:     -10.3      2.925      6.354
REMARK                            x       y       z     vdW  Elec       q    Type
REMARK                         _______ _______ _______ _____ _____    ______ ____
ROOT
ATOM      1  O   LIG    1      -32.121  19.897  28.098  0.00  0.00    -1.020 OA
ATOM      2  S   LIG    1      -32.374  20.782  29.181  0.00  0.00    +2.590 S 
ATOM      3  O   LIG    1      -33.570  20.751  29.946  0.00  0.00    -1.030 OA
ENDROOT
BRANCH   2   4
ATOM      4  C   LIG    1      -32.240  22.414  28.530  0.00  0.00    -0.620 A 
ATOM      5  C   LIG    1      -33.112  22.836  27.542  0.00  0.00    +0.140 A 
ATOM      6  C   LIG    1      -33.014  24.116  27.027  0.00  0.00    -0.010 A 
ATOM      7  C   LIG    1      -32.043  24.978  27.495  0.00  0.00    +0.100 A 
ATOM      8  C   LIG    1      -31.163  24.558  28.489  0.00  0.00    -0.050 A 
ATOM      9  C   LIG    1      -31.270  23.270  29.009  0.00  0.00    +0.170 A 
BRANCH   8  10
ATOM     10  C   LIG    1      -30.118  25.482  28.998  0.00  0.00    +0.230 A 
ATOM     11  N   LIG    1      -30.312  26.577  29.704  0.00  0.00    -0.300 NA
ATOM     12  N   LIG    1      -29.158  27.098  29.950  0.00  0.00    -0.230 N 
ATOM     13  H   LIG    1      -29.007  27.913  30.453  0.00  0.00    +0.470 HD
ATOM     14  N   LIG    1      -28.240  26.368  29.420  0.00  0.00    -0.050 NA
ATOM     15  N   LIG    1      -28.793  25.362  28.832  0.00  0.00    -0.260 NA
ENDBRANCH   8  10
ENDBRANCH   2   4
BRANCH   2  16
ATOM     16  N   LIG    1      -31.127  20.579  30.252  0.00  0.00    -1.060 NA
BRANCH  16  17
ATOM     17  C   LIG    1      -29.812  20.558  29.794  0.00  0.00    +0.420 A 
ATOM     18  C   LIG    1      -28.822  21.415  30.162  0.00  0.00    -0.190 A 
ATOM     19  C   LIG    1      -27.654  21.044  29.468  0.00  0.00    +0.110 A 
ATOM     20  N   LIG    1      -27.938  20.003  28.714  0.00  0.00    -0.330 NA
ATOM     21  N   LIG    1      -29.286  19.676  28.905  0.00  0.00    -0.540 N 
ATOM     22  H   LIG    1      -29.764  18.950  28.473  0.00  0.00    +0.420 HD
BRANCH  19  23
ATOM     23  C   LIG    1      -26.333  21.711  29.570  0.00  0.00    +0.060 A 
ATOM     24  C   LIG    1      -26.223  23.102  29.501  0.00  0.00    -0.010 A 
ATOM     25  C   LIG    1      -24.975  23.681  29.600  0.00  0.00    +0.240 A 
ATOM     26  N   LIG    1      -23.895  22.939  29.759  0.00  0.00    -0.500 NA
ATOM     27  C   LIG    1      -23.956  21.624  29.830  0.00  0.00    +0.240 A 
ATOM     28  C   LIG    1      -25.165  20.964  29.744  0.00  0.00    -0.020 A 
ENDBRANCH  19  23
ENDBRANCH  16  17
ENDBRANCH   2  16
TORSDOF 5
ENDMDL
MODEL 5
REMARK VINA RESULT:     -10.3      3.312      6.319
REMARK                            x       y       z     vdW  Elec       q    Type
REMARK                         _______ _______ _______ _____ _____    ______ ____
ROOT
ATOM      1  O   LIG    1      -32.741  22.539  26.890  0.00  0.00    -1.020 OA
ATOM      2  S   LIG    1      -33.736  22.418  27.898  0.00  0.00    +2.590 S 
ATOM      3  O   LIG    1      -35.129  22.479  27.626  0.00  0.00    -1.030 OA
ENDROOT
BRANCH   2   4
ATOM      4  C   LIG    1      -33.402  23.683  29.079  0.00  0.00    -0.620 A 
ATOM      5  C   LIG    1      -34.075  23.693  30.288  0.00  0.00    +0.140 A 
ATOM      6  C   LIG    1      -33.817  24.683  31.219  0.00  0.00    -0.010 A 
ATOM      7  C   LIG    1      -32.889  25.666  30.946  0.00  0.00    +0.100 A 
ATOM      8  C   LIG    1      -32.209  25.661  29.730  0.00  0.00    -0.050 A 
ATOM      9  C   LIG    1      -32.468  24.659  28.798  0.00  0.00    +0.170 A 
BRANCH   8  10
ATOM     10  C   LIG    1      -31.209  26.716  29.431  0.00  0.00    +0.230 A 
ATOM     11  N   LIG    1      -30.196  27.078  30.192  0.00  0.00    -0.300 NA
ATOM     12  N   LIG    1      -29.563  28.024  29.585  0.00  0.00    -0.230 N 
ATOM     13  H   LIG    1      -28.774  28.477  29.922  0.00  0.00    +0.470 HD
ATOM     14  N   LIG    1      -30.145  28.273  28.464  0.00  0.00    -0.050 NA
ATOM     15  N   LIG    1      -31.157  27.484  28.334  0.00  0.00    -0.260 NA
ENDBRANCH   8  10
ENDBRANCH   2   4
BRANCH   2  16
ATOM     16  N   LIG    1      -33.468  20.966  28.647  0.00  0.00    -1.060 NA
BRANCH  16  17
ATOM     17  C   LIG    1      -32.290  20.757  29.360  0.00  0.00    +0.420 A 
ATOM     18  C   LIG    1      -31.041  20.657  28.832  0.00  0.00    -0.190 A 
ATOM     19  C   LIG    1      -30.141  20.449  29.895  0.00  0.00    +0.110 A 
ATOM     20  N   LIG    1      -30.830  20.426  31.017  0.00  0.00    -0.330 NA
ATOM     21  N   LIG    1      -32.181  20.622  30.707  0.00  0.00    -0.540 N 
ATOM     22  H   LIG    1      -32.914  20.651  31.343  0.00  0.00    +0.420 HD
BRANCH  19  23
ATOM     23  C   LIG    1      -28.672  20.285  29.772  0.00  0.00    +0.060 A 
ATOM     24  C   LIG    1      -27.822  21.394  29.796  0.00  0.00    -0.010 A 
ATOM     25  C   LIG    1      -26.461  21.197  29.679  0.00  0.00    +0.240 A 
ATOM     26  N   LIG    1      -25.962  19.983  29.545  0.00  0.00    -0.500 NA
ATOM     27  C   LIG    1      -26.730  18.911  29.517  0.00  0.00    +0.240 A 
ATOM     28  C   LIG    1      -28.100  19.018  29.634  0.00  0.00    -0.020 A 
ENDBRANCH  19  23
ENDBRANCH  16  17
ENDBRANCH   2  16
TORSDOF 5
ENDMDL
MODEL 6
REMARK VINA RESULT:     -10.2      2.339      3.552
REMARK                            x       y       z     vdW  Elec       q    Type
REMARK                         _______ _______ _______ _____ _____    ______ ____
ROOT
ATOM      1  O   LIG    1      -32.427  20.918  27.543  0.00  0.00    -1.020 OA
ATOM      2  S   LIG    1      -32.270  21.588  28.787  0.00  0.00    +2.590 S 
ATOM      3  O   LIG    1      -32.680  22.931  29.002  0.00  0.00    -1.030 OA
ENDROOT
BRANCH   2   4
ATOM      4  C   LIG    1      -30.552  21.524  29.173  0.00  0.00    -0.620 A 
ATOM      5  C   LIG    1      -29.914  20.301  29.277  0.00  0.00    +0.140 A 
ATOM      6  C   LIG    1      -28.565  20.243  29.580  0.00  0.00    -0.010 A 
ATOM      7  C   LIG    1      -27.850  21.406  29.781  0.00  0.00    +0.100 A 
ATOM      8  C   LIG    1      -28.488  22.640  29.677  0.00  0.00    -0.050 A 
ATOM      9  C   LIG    1      -29.845  22.693  29.366  0.00  0.00    +0.170 A 
BRANCH   8  10
ATOM     10  C   LIG    1      -27.723  23.894  29.891  0.00  0.00    +0.230 A 
ATOM     11  N   LIG    1      -27.982  25.073  29.363  0.00  0.00    -0.300 NA
ATOM     12  N   LIG    1      -27.092  25.902  29.791  0.00  0.00    -0.230 N 
ATOM     13  H   LIG    1      -27.044  26.842  29.559  0.00  0.00    +0.470 HD
ATOM     14  N   LIG    1      -26.277  25.285  30.572  0.00  0.00    -0.050 NA
ATOM     15  N   LIG    1      -26.637  24.049  30.662  0.00  0.00    -0.260 NA
ENDBRANCH   8  10
ENDBRANCH   2   4
BRANCH   2  16
ATOM     16  N   LIG    1      -33.061  20.671  29.915  0.00  0.00    -1.060 NA
BRANCH  16  17
ATOM     17  C   LIG    1      -33.486  21.249  31.108  0.00  0.00    +0.420 A 
ATOM     18  C   LIG    1      -33.849  20.583  32.237  0.00  0.00    -0.190 A 
ATOM     19  C   LIG    1      -34.210  21.542  33.204  0.00  0.00    +0.110 A 
ATOM     20  N   LIG    1      -34.066  22.736  32.670  0.00  0.00    -0.330 NA
ATOM     21  N   LIG    1      -33.608  22.579  31.356  0.00  0.00    -0.540 N 
ATOM     22  H   LIG    1      -33.418  23.295  30.729  0.00  0.00    +0.420 HD
BRANCH  19  23
ATOM     23  C   LIG    1      -34.669  21.254  34.585  0.00  0.00    +0.060 A 
ATOM     24  C   LIG    1      -34.536  22.207  35.599  0.00  0.00    -0.010 A 
ATOM     25  C   LIG    1      -34.977  21.898  36.869  0.00  0.00    +0.240 A 
ATOM     26  N   LIG    1      -35.517  20.724  37.132  0.00  0.00    -0.500 NA
ATOM     27  C   LIG    1      -35.661  19.798  36.204  0.00  0.00    +0.240 A 
ATOM     28  C   LIG    1      -35.252  20.026  34.906  0.00  0.00    -0.020 A 
ENDBRANCH  19  23
ENDBRANCH  16  17
ENDBRANCH   2  16
TORSDOF 5
ENDMDL
MODEL 7
REMARK VINA RESULT:     -10.2      2.461      3.287
REMARK                            x       y       z     vdW  Elec       q    Type
REMARK                         _______ _______ _______ _____ _____    ______ ____
ROOT
ATOM      1  O   LIG    1      -29.161  19.674  30.507  0.00  0.00    -1.020 OA
ATOM      2  S   LIG    1      -28.622  19.975  29.227  0.00  0.00    +2.590 S 
ATOM      3  O   LIG    1      -28.080  18.988  28.361  0.00  0.00    -1.030 OA
ENDROOT
BRANCH   2   4
ATOM      4  C   LIG    1      -27.347  21.162  29.490  0.00  0.00    -0.620 A 
ATOM      5  C   LIG    1      -27.628  22.512  29.375  0.00  0.00    +0.140 A 
ATOM      6  C   LIG    1      -26.632  23.450  29.582  0.00  0.00    -0.010 A 
ATOM      7  C   LIG    1      -25.353  23.043  29.901  0.00  0.00    +0.100 A 
ATOM      8  C   LIG    1      -25.065  21.685  30.018  0.00  0.00    -0.050 A 
ATOM      9  C   LIG    1      -26.073  20.744  29.816  0.00  0.00    +0.170 A 
BRANCH   8  10
ATOM     10  C   LIG    1      -23.691  21.241  30.364  0.00  0.00    +0.230 A 
ATOM     11  N   LIG    1      -23.363  20.283  31.207  0.00  0.00    -0.300 NA
ATOM     12  N   LIG    1      -22.076  20.203  31.232  0.00  0.00    -0.230 N 
ATOM     13  H   LIG    1      -21.563  19.580  31.770  0.00  0.00    +0.470 HD
ATOM     14  N   LIG    1      -21.580  21.080  30.431  0.00  0.00    -0.050 NA
ATOM     15  N   LIG    1      -22.544  21.733  29.876  0.00  0.00    -0.260 NA
ENDBRANCH   8  10
ENDBRANCH   2   4
BRANCH   2  16
ATOM     16  N   LIG    1      -29.828  20.729  28.379  0.00  0.00    -1.060 NA
BRANCH  16  17
ATOM     17  C   LIG    1      -31.090  20.878  28.947  0.00  0.00    +0.420 A 
ATOM     18  C   LIG    1      -31.449  21.809  29.871  0.00  0.00    -0.190 A 
ATOM     19  C   LIG    1      -32.810  21.610  30.174  0.00  0.00    +0.110 A 
ATOM     20  N   LIG    1      -33.247  20.597  29.455  0.00  0.00    -0.330 NA
ATOM     21  N   LIG    1      -32.186  20.123  28.673  0.00  0.00    -0.540 N 
ATOM     22  H   LIG    1      -32.226  19.381  28.049  0.00  0.00    +0.420 HD
BRANCH  19  23
ATOM     23  C   LIG    1      -33.613  22.406  31.135  0.00  0.00    +0.060 A 
ATOM     24  C   LIG    1      -33.858  23.764  30.914  0.00  0.00    -0.010 A 
ATOM     25  C   LIG    1      -34.609  24.467  31.833  0.00  0.00    +0.240 A 
ATOM     26  N   LIG    1      -35.093  23.873  32.908  0.00  0.00    -0.500 NA
ATOM     27  C   LIG    1      -34.884  22.594  33.153  0.00  0.00    +0.240 A 
ATOM     28  C   LIG    1      -34.148  21.817  32.283  0.00  0.00    -0.020 A 
ENDBRANCH  19  23
ENDBRANCH  16  17
ENDBRANCH   2  16
TORSDOF 5
ENDMDL
MODEL 8
REMARK VINA RESULT:     -10.0      2.809      3.544
REMARK                            x       y       z     vdW  Elec       q    Type
REMARK                         _______ _______ _______ _____ _____    ______ ____
ROOT
ATOM      1  O   LIG    1      -27.170  18.233  29.742  0.00  0.00    -1.020 OA
ATOM      2  S   LIG    1      -27.883  19.375  29.285  0.00  0.00    +2.590 S 
ATOM      3  O   LIG    1      -28.391  19.496  27.964  0.00  0.00    -1.030 OA
ENDROOT
BRANCH   2   4
ATOM      4  C   LIG    1      -26.821  20.758  29.540  0.00  0.00    -0.620 A 
ATOM      5  C   LIG    1      -27.312  22.042  29.384  0.00  0.00    +0.140 A 
ATOM      6  C   LIG    1      -26.484  23.132  29.584  0.00  0.00    -0.010 A 
ATOM      7  C   LIG    1      -25.165  22.945  29.938  0.00  0.00    +0.100 A 
ATOM      8  C   LIG    1      -24.665  21.654  30.096  0.00  0.00    -0.050 A 
ATOM      9  C   LIG    1      -25.504  20.559  29.900  0.00  0.00    +0.170 A 
BRANCH   8  10
ATOM     10  C   LIG    1      -23.246  21.445  30.479  0.00  0.00    +0.230 A 
ATOM     11  N   LIG    1      -22.796  20.647  31.426  0.00  0.00    -0.300 NA
ATOM     12  N   LIG    1      -21.511  20.747  31.448  0.00  0.00    -0.230 N 
ATOM     13  H   LIG    1      -20.921  20.267  32.052  0.00  0.00    +0.470 HD
ATOM     14  N   LIG    1      -21.133  21.583  30.546  0.00  0.00    -0.050 NA
ATOM     15  N   LIG    1      -22.173  22.028  29.926  0.00  0.00    -0.260 NA
ENDBRANCH   8  10
ENDBRANCH   2   4
BRANCH   2  16
ATOM     16  N   LIG    1      -29.177  19.556  30.302  0.00  0.00    -1.060 NA
BRANCH  16  17
ATOM     17  C   LIG    1      -30.305  20.252  29.876  0.00  0.00    +0.420 A 
ATOM     18  C   LIG    1      -30.896  21.293  30.521  0.00  0.00    -0.190 A 
ATOM     19  C   LIG    1      -32.002  21.702  29.752  0.00  0.00    +0.110 A 
ATOM     20  N   LIG    1      -32.067  20.933  28.685  0.00  0.00    -0.330 NA
ATOM     21  N   LIG    1      -31.009  20.018  28.738  0.00  0.00    -0.540 N 
ATOM     22  H   LIG    1      -30.817  19.331  28.080  0.00  0.00    +0.420 HD
BRANCH  19  23
ATOM     23  C   LIG    1      -32.932  22.810  30.085  0.00  0.00    +0.060 A 
ATOM     24  C   LIG    1      -33.742  22.750  31.221  0.00  0.00    -0.010 A 
ATOM     25  C   LIG    1      -34.592  23.801  31.494  0.00  0.00    +0.240 A 
ATOM     26  N   LIG    1      -34.645  24.853  30.699  0.00  0.00    -0.500 NA
ATOM     27  C   LIG    1      -33.897  24.948  29.617  0.00  0.00    +0.240 A 
ATOM     28  C   LIG    1      -33.016  23.944  29.273  0.00  0.00    -0.020 A 
ENDBRANCH  19  23
ENDBRANCH  16  17
ENDBRANCH   2  16
TORSDOF 5
ENDMDL
MODEL 9
REMARK VINA RESULT:      -9.8      4.254      7.223
REMARK                            x       y       z     vdW  Elec       q    Type
REMARK                         _______ _______ _______ _____ _____    ______ ____
ROOT
ATOM      1  O   LIG    1      -26.629  28.487  29.472  0.00  0.00    -1.020 OA
ATOM      2  S   LIG    1      -27.010  27.198  29.010  0.00  0.00    +2.590 S 
ATOM      3  O   LIG    1      -26.659  26.697  27.728  0.00  0.00    -1.030 OA
ENDROOT
BRANCH   2   4
ATOM      4  C   LIG    1      -28.768  27.135  29.106  0.00  0.00    -0.620 A 
ATOM      5  C   LIG    1      -29.446  28.014  29.931  0.00  0.00    +0.140 A 
ATOM      6  C   LIG    1      -30.826  27.970  30.010  0.00  0.00    -0.010 A 
ATOM      7  C   LIG    1      -31.534  27.048  29.268  0.00  0.00    +0.100 A 
ATOM      8  C   LIG    1      -30.856  26.160  28.435  0.00  0.00    -0.050 A 
ATOM      9  C   LIG    1      -29.466  26.212  28.354  0.00  0.00    +0.170 A 
BRANCH   8  10
ATOM     10  C   LIG    1      -31.612  25.166  27.632  0.00  0.00    +0.230 A 
ATOM     11  N   LIG    1      -31.857  23.914  27.959  0.00  0.00    -0.300 NA
ATOM     12  N   LIG    1      -32.539  23.382  27.002  0.00  0.00    -0.230 N 
ATOM     13  H   LIG    1      -32.855  22.465  26.981  0.00  0.00    +0.470 HD
ATOM     14  N   LIG    1      -32.732  24.258  26.079  0.00  0.00    -0.050 NA
ATOM     15  N   LIG    1      -32.181  25.369  26.435  0.00  0.00    -0.260 NA
ENDBRANCH   8  10
ENDBRANCH   2   4
BRANCH   2  16
ATOM     16  N   LIG    1      -26.420  26.114  30.114  0.00  0.00    -1.060 NA
BRANCH  16  17
ATOM     17  C   LIG    1      -26.276  24.773  29.764  0.00  0.00    +0.420 A 
ATOM     18  C   LIG    1      -27.147  23.771  30.059  0.00  0.00    -0.190 A 
ATOM     19  C   LIG    1      -26.624  22.578  29.523  0.00  0.00    +0.110 A 
ATOM     20  N   LIG    1      -25.483  22.860  28.930  0.00  0.00    -0.330 NA
ATOM     21  N   LIG    1      -25.245  24.233  29.064  0.00  0.00    -0.540 N 
ATOM     22  H   LIG    1      -24.475  24.714  28.722  0.00  0.00    +0.420 HD
BRANCH  19  23
ATOM     23  C   LIG    1      -27.252  21.237  29.610  0.00  0.00    +0.060 A 
ATOM     24  C   LIG    1      -28.635  21.099  29.754  0.00  0.00    -0.010 A 
ATOM     25  C   LIG    1      -29.178  19.833  29.832  0.00  0.00    +0.240 A 
ATOM     26  N   LIG    1      -28.410  18.763  29.771  0.00  0.00    -0.500 NA
ATOM     27  C   LIG    1      -27.101  18.849  29.635  0.00  0.00    +0.240 A 
ATOM     28  C   LIG    1      -26.477  20.076  29.545  0.00  0.00    -0.020 A 
ENDBRANCH  19  23
ENDBRANCH  16  17
ENDBRANCH   2  16
TORSDOF 5
ENDMDL
####
 PLpro1_rec.pdbqt&&&&ZINC000738446474.pdbqt
MODEL 1
REMARK VINA RESULT:     -12.1      0.000      0.000
REMARK                            x       y       z     vdW  Elec       q    Type
REMARK                         _______ _______ _______ _____ _____    ______ ____
ROOT
ATOM      1  C   LIG    1      -30.380  20.477  29.773  0.00  0.00    +0.280 C 
ENDROOT
BRANCH   1   2
ATOM      2  C   LIG    1      -28.901  20.234  29.619  0.00  0.00    -0.060 A 
ATOM      3  C   LIG    1      -28.302  19.042  29.408  0.00  0.00    +0.250 A 
ATOM      4  N   LIG    1      -26.984  19.235  29.328  0.00  0.00    -0.480 NA
ATOM      5  C   LIG    1      -26.723  20.525  29.483  0.00  0.00    +0.230 A 
ATOM      6  C   LIG    1      -25.514  21.253  29.487  0.00  0.00    +0.090 A 
ATOM      7  C   LIG    1      -25.544  22.598  29.672  0.00  0.00    +0.070 A 
ATOM      8  C   LIG    1      -26.786  23.249  29.862  0.00  0.00    -0.040 A 
ATOM      9  C   LIG    1      -27.940  22.530  29.856  0.00  0.00    +0.290 A 
ATOM     10  N   LIG    1      -27.913  21.180  29.663  0.00  0.00    -0.360 N 
BRANCH   8  11
ATOM     11  C   LIG    1      -26.828  24.719  30.066  0.00  0.00    +0.230 A 
ATOM     12  N   LIG    1      -26.023  25.432  30.829  0.00  0.00    -0.280 NA
ATOM     13  N   LIG    1      -26.383  26.666  30.737  0.00  0.00    -0.220 N 
ATOM     14  H   LIG    1      -25.962  27.409  31.196  0.00  0.00    +0.480 HD
ATOM     15  N   LIG    1      -27.390  26.758  29.940  0.00  0.00    -0.040 NA
ATOM     16  N   LIG    1      -27.688  25.581  29.504  0.00  0.00    -0.280 NA
ENDBRANCH   8  11
ENDBRANCH   1   2
BRANCH   1  17
ATOM     17  N   LIG    1      -30.990  20.641  28.448  0.00  0.00    -0.670 NA
ATOM     18  H   LIG    1      -30.580  20.005  27.779  0.00  0.00    +0.350 HD
BRANCH  17  19
ATOM     19  C   LIG    1      -32.448  20.468  28.512  0.00  0.00    +0.240 C 
BRANCH  19  25
ATOM     20  C   LIG    1      -33.508  22.716  28.129  0.00  0.00    +0.370 A 
ATOM     21  N   LIG    1      -34.067  23.831  28.571  0.00  0.00    -0.500 NA
ATOM     22  C   LIG    1      -34.236  24.057  29.858  0.00  0.00    +0.300 A 
ATOM     23  C   LIG    1      -33.832  23.130  30.800  0.00  0.00    -0.030 A 
ATOM     24  C   LIG    1      -33.241  21.947  30.378  0.00  0.00    +0.110 A 
ATOM     25  C   LIG    1      -33.083  21.737  29.019  0.00  0.00    -0.120 A 
BRANCH  20  28
ATOM     26  C   LIG    1      -33.347  22.839  24.590  0.00  0.00    -0.100 A 
ATOM     27  C   LIG    1      -33.644  23.415  25.778  0.00  0.00    +0.260 A 
ATOM     28  N   LIG    1      -33.348  22.518  26.754  0.00  0.00    -0.320 N 
ATOM     29  N   LIG    1      -32.856  21.361  26.138  0.00  0.00    -0.310 NA
ATOM     30  C   LIG    1      -32.855  21.554  24.844  0.00  0.00    +0.270 A 
ENDBRANCH  20  28
ENDBRANCH  19  25
ENDBRANCH  17  19
ENDBRANCH   1  17
TORSDOF 6
ENDMDL
MODEL 2
REMARK VINA RESULT:     -11.2      1.179      1.501
REMARK                            x       y       z     vdW  Elec       q    Type
REMARK                         _______ _______ _______ _____ _____    ______ ____
ROOT
ATOM      1  C   LIG    1      -30.315  21.205  29.711  0.00  0.00    +0.280 C 
ENDROOT
BRANCH   1   2
ATOM      2  C   LIG    1      -28.890  20.725  29.611  0.00  0.00    -0.060 A 
ATOM      3  C   LIG    1      -28.485  19.444  29.476  0.00  0.00    +0.250 A 
ATOM      4  N   LIG    1      -27.151  19.423  29.423  0.00  0.00    -0.480 NA
ATOM      5  C   LIG    1      -26.691  20.662  29.522  0.00  0.00    +0.230 A 
ATOM      6  C   LIG    1      -25.383  21.190  29.523  0.00  0.00    +0.090 A 
ATOM      7  C   LIG    1      -25.203  22.531  29.642  0.00  0.00    +0.070 A 
ATOM      8  C   LIG    1      -26.329  23.378  29.765  0.00  0.00    -0.040 A 
ATOM      9  C   LIG    1      -27.582  22.850  29.762  0.00  0.00    +0.290 A 
ATOM     10  N   LIG    1      -27.766  21.505  29.636  0.00  0.00    -0.360 N 
BRANCH   8  11
ATOM     11  C   LIG    1      -26.141  24.845  29.895  0.00  0.00    +0.230 A 
ATOM     12  N   LIG    1      -26.135  25.542  31.014  0.00  0.00    -0.280 NA
ATOM     13  N   LIG    1      -25.943  26.779  30.707  0.00  0.00    -0.220 N 
ATOM     14  H   LIG    1      -25.894  27.513  31.339  0.00  0.00    +0.480 HD
ATOM     15  N   LIG    1      -25.825  26.888  29.429  0.00  0.00    -0.040 NA
ATOM     16  N   LIG    1      -25.936  25.717  28.898  0.00  0.00    -0.280 NA
ENDBRANCH   8  11
ENDBRANCH   1   2
BRANCH   1  17
ATOM     17  N   LIG    1      -31.227  20.119  29.331  0.00  0.00    -0.670 NA
ATOM     18  H   LIG    1      -31.346  19.465  30.091  0.00  0.00    +0.350 HD
BRANCH  17  19
ATOM     19  C   LIG    1      -32.522  20.649  28.884  0.00  0.00    +0.240 C 
BRANCH  19  25
ATOM     20  C   LIG    1      -33.536  22.784  29.743  0.00  0.00    +0.370 A 
ATOM     21  N   LIG    1      -34.074  23.512  30.707  0.00  0.00    -0.500 NA
ATOM     22  C   LIG    1      -34.246  23.033  31.923  0.00  0.00    +0.300 A 
ATOM     23  C   LIG    1      -33.865  21.742  32.236  0.00  0.00    -0.030 A 
ATOM     24  C   LIG    1      -33.296  20.945  31.253  0.00  0.00    +0.110 A 
ATOM     25  C   LIG    1      -33.135  21.475  29.985  0.00  0.00    -0.120 A 
BRANCH  20  28
ATOM     26  C   LIG    1      -32.577  24.470  26.776  0.00  0.00    -0.100 A 
ATOM     27  C   LIG    1      -32.373  24.167  28.078  0.00  0.00    +0.260 A 
ATOM     28  N   LIG    1      -33.372  23.333  28.467  0.00  0.00    -0.320 N 
ATOM     29  N   LIG    1      -34.209  23.124  27.365  0.00  0.00    -0.310 NA
ATOM     30  C   LIG    1      -33.733  23.804  26.354  0.00  0.00    +0.270 A 
ENDBRANCH  20  28
ENDBRANCH  19  25
ENDBRANCH  17  19
ENDBRANCH   1  17
TORSDOF 6
ENDMDL
MODEL 3
REMARK VINA RESULT:     -11.1      2.927      7.356
REMARK                            x       y       z     vdW  Elec       q    Type
REMARK                         _______ _______ _______ _____ _____    ______ ____
ROOT
ATOM      1  C   LIG    1      -32.319  20.765  28.409  0.00  0.00    +0.280 C 
ENDROOT
BRANCH   1   2
ATOM      2  C   LIG    1      -32.871  22.114  28.790  0.00  0.00    -0.060 A 
ATOM      3  C   LIG    1      -32.934  23.207  27.998  0.00  0.00    +0.250 A 
ATOM      4  N   LIG    1      -33.485  24.205  28.692  0.00  0.00    -0.480 NA
ATOM      5  C   LIG    1      -33.777  23.778  29.912  0.00  0.00    +0.230 A 
ATOM      6  C   LIG    1      -34.361  24.419  31.025  0.00  0.00    +0.090 A 
ATOM      7  C   LIG    1      -34.546  23.722  32.177  0.00  0.00    +0.070 A 
ATOM      8  C   LIG    1      -34.148  22.367  32.244  0.00  0.00    -0.040 A 
ATOM      9  C   LIG    1      -33.587  21.767  31.160  0.00  0.00    +0.290 A 
ATOM     10  N   LIG    1      -33.406  22.462  30.001  0.00  0.00    -0.360 N 
BRANCH   8  11
ATOM     11  C   LIG    1      -34.346  21.598  33.498  0.00  0.00    +0.230 A 
ATOM     12  N   LIG    1      -34.581  22.093  34.697  0.00  0.00    -0.280 NA
ATOM     13  N   LIG    1      -34.694  21.105  35.517  0.00  0.00    -0.220 N 
ATOM     14  H   LIG    1      -34.868  21.183  36.468  0.00  0.00    +0.480 HD
ATOM     15  N   LIG    1      -34.538  20.000  34.876  0.00  0.00    -0.040 NA
ATOM     16  N   LIG    1      -34.328  20.264  33.631  0.00  0.00    -0.280 NA
ENDBRANCH   8  11
ENDBRANCH   1   2
BRANCH   1  17
ATOM     17  N   LIG    1      -30.853  20.827  28.374  0.00  0.00    -0.670 NA
ATOM     18  H   LIG    1      -30.537  21.641  27.868  0.00  0.00    +0.350 HD
BRANCH  17  19
ATOM     19  C   LIG    1      -30.290  20.799  29.731  0.00  0.00    +0.240 C 
BRANCH  19  25
ATOM     20  C   LIG    1      -27.874  21.450  29.489  0.00  0.00    +0.370 A 
ATOM     21  N   LIG    1      -26.587  21.148  29.428  0.00  0.00    -0.500 NA
ATOM     22  C   LIG    1      -26.162  19.904  29.524  0.00  0.00    +0.300 A 
ATOM     23  C   LIG    1      -27.053  18.862  29.692  0.00  0.00    -0.030 A 
ATOM     24  C   LIG    1      -28.412  19.135  29.760  0.00  0.00    +0.110 A 
ATOM     25  C   LIG    1      -28.826  20.452  29.662  0.00  0.00    -0.120 A 
BRANCH  20  28
ATOM     26  C   LIG    1      -28.261  24.971  29.363  0.00  0.00    -0.100 A 
ATOM     27  C   LIG    1      -27.489  23.876  29.548  0.00  0.00    +0.260 A 
ATOM     28  N   LIG    1      -28.279  22.783  29.382  0.00  0.00    -0.320 N 
ATOM     29  N   LIG    1      -29.573  23.232  29.087  0.00  0.00    -0.310 NA
ATOM     30  C   LIG    1      -29.561  24.540  29.075  0.00  0.00    +0.270 A 
ENDBRANCH  20  28
ENDBRANCH  19  25
ENDBRANCH  17  19
ENDBRANCH   1  17
TORSDOF 6
ENDMDL
MODEL 4
REMARK VINA RESULT:     -10.9      2.595      5.927
REMARK                            x       y       z     vdW  Elec       q    Type
REMARK                         _______ _______ _______ _____ _____    ______ ____
ROOT
ATOM      1  C   LIG    1      -27.858  24.797  28.994  0.00  0.00    +0.280 C 
ENDROOT
BRANCH   1   2
ATOM      2  C   LIG    1      -26.611  25.640  29.067  0.00  0.00    -0.060 A 
ATOM      3  C   LIG    1      -26.529  26.969  28.838  0.00  0.00    +0.250 A 
ATOM      4  N   LIG    1      -25.259  27.351  29.000  0.00  0.00    -0.480 NA
ATOM      5  C   LIG    1      -24.526  26.296  29.327  0.00  0.00    +0.230 A 
ATOM      6  C   LIG    1      -23.151  26.149  29.604  0.00  0.00    +0.090 A 
ATOM      7  C   LIG    1      -22.659  24.923  29.919  0.00  0.00    +0.070 A 
ATOM      8  C   LIG    1      -23.533  23.811  29.964  0.00  0.00    -0.040 A 
ATOM      9  C   LIG    1      -24.856  23.974  29.694  0.00  0.00    +0.290 A 
ATOM     10  N   LIG    1      -25.353  25.205  29.383  0.00  0.00    -0.360 N 
BRANCH   8  11
ATOM     11  C   LIG    1      -23.005  22.467  30.308  0.00  0.00    +0.230 A 
ATOM     12  N   LIG    1      -23.698  21.438  30.752  0.00  0.00    -0.280 NA
ATOM     13  N   LIG    1      -22.880  20.458  30.930  0.00  0.00    -0.220 N 
ATOM     14  H   LIG    1      -23.123  19.576  31.252  0.00  0.00    +0.480 HD
ATOM     15  N   LIG    1      -21.690  20.833  30.612  0.00  0.00    -0.040 NA
ATOM     16  N   LIG    1      -21.730  22.062  30.219  0.00  0.00    -0.280 NA
ENDBRANCH   8  11
ENDBRANCH   1   2
BRANCH   1  17
ATOM     17  N   LIG    1      -27.684  23.591  29.814  0.00  0.00    -0.670 NA
ATOM     18  H   LIG    1      -27.586  23.829  30.790  0.00  0.00    +0.350 HD
BRANCH  17  19
ATOM     19  C   LIG    1      -28.792  22.649  29.610  0.00  0.00    +0.240 C 
BRANCH  19  25
ATOM     20  C   LIG    1      -29.132  20.158  29.590  0.00  0.00    +0.370 A 
ATOM     21  N   LIG    1      -28.667  18.919  29.580  0.00  0.00    -0.500 NA
ATOM     22  C   LIG    1      -27.374  18.665  29.582  0.00  0.00    +0.300 A 
ATOM     23  C   LIG    1      -26.449  19.692  29.595  0.00  0.00    -0.030 A 
ATOM     24  C   LIG    1      -26.895  21.006  29.607  0.00  0.00    +0.110 A 
ATOM     25  C   LIG    1      -28.260  21.240  29.598  0.00  0.00    -0.120 A 
BRANCH  20  28
ATOM     26  C   LIG    1      -32.549  20.835  30.246  0.00  0.00    -0.100 A 
ATOM     27  C   LIG    1      -31.269  20.711  30.667  0.00  0.00    +0.260 A 
ATOM     28  N   LIG    1      -30.512  20.381  29.589  0.00  0.00    -0.320 N 
ATOM     29  N   LIG    1      -31.360  20.303  28.478  0.00  0.00    -0.310 NA
ATOM     30  C   LIG    1      -32.578  20.574  28.871  0.00  0.00    +0.270 A 
ENDBRANCH  20  28
ENDBRANCH  19  25
ENDBRANCH  17  19
ENDBRANCH   1  17
TORSDOF 6
ENDMDL
MODEL 5
REMARK VINA RESULT:     -10.8      2.558      5.213
REMARK                            x       y       z     vdW  Elec       q    Type
REMARK                         _______ _______ _______ _____ _____    ______ ____
ROOT
ATOM      1  C   LIG    1      -26.842  24.340  29.685  0.00  0.00    +0.280 C 
ENDROOT
BRANCH   1   2
ATOM      2  C   LIG    1      -26.516  22.869  29.628  0.00  0.00    -0.060 A 
ATOM      3  C   LIG    1      -25.281  22.322  29.636  0.00  0.00    +0.250 A 
ATOM      4  N   LIG    1      -25.403  20.994  29.572  0.00  0.00    -0.480 NA
ATOM      5  C   LIG    1      -26.689  20.677  29.522  0.00  0.00    +0.230 A 
ATOM      6  C   LIG    1      -27.357  19.436  29.446  0.00  0.00    +0.090 A 
ATOM      7  C   LIG    1      -28.714  19.408  29.409  0.00  0.00    +0.070 A 
ATOM      8  C   LIG    1      -29.438  20.623  29.444  0.00  0.00    -0.040 A 
ATOM      9  C   LIG    1      -28.777  21.809  29.518  0.00  0.00    +0.290 A 
ATOM     10  N   LIG    1      -27.414  21.839  29.562  0.00  0.00    -0.360 N 
BRANCH   8  11
ATOM     11  C   LIG    1      -30.922  20.602  29.403  0.00  0.00    +0.230 A 
ATOM     12  N   LIG    1      -31.743  20.893  30.393  0.00  0.00    -0.280 NA
ATOM     13  N   LIG    1      -32.948  20.757  29.960  0.00  0.00    -0.220 N 
ATOM     14  H   LIG    1      -33.752  20.909  30.481  0.00  0.00    +0.480 HD
ATOM     15  N   LIG    1      -32.919  20.389  28.727  0.00  0.00    -0.040 NA
ATOM     16  N   LIG    1      -31.689  20.289  28.349  0.00  0.00    -0.280 NA
ENDBRANCH   8  11
ENDBRANCH   1   2
BRANCH   1  17
ATOM     17  N   LIG    1      -28.287  24.529  29.512  0.00  0.00    -0.670 NA
ATOM     18  H   LIG    1      -28.725  24.784  30.385  0.00  0.00    +0.350 HD
BRANCH  17  19
ATOM     19  C   LIG    1      -28.568  25.525  28.470  0.00  0.00    +0.240 C 
BRANCH  19  25
ATOM     20  C   LIG    1      -30.719  26.718  28.993  0.00  0.00    +0.370 A 
ATOM     21  N   LIG    1      -31.393  27.728  29.517  0.00  0.00    -0.500 NA
ATOM     22  C   LIG    1      -30.783  28.728  30.122  0.00  0.00    +0.300 A 
ATOM     23  C   LIG    1      -29.405  28.756  30.230  0.00  0.00    -0.030 A 
ATOM     24  C   LIG    1      -28.661  27.716  29.692  0.00  0.00    +0.110 A 
ATOM     25  C   LIG    1      -29.332  26.678  29.069  0.00  0.00    -0.120 A 
BRANCH  20  28
ATOM     26  C   LIG    1      -32.435  23.783  27.988  0.00  0.00    -0.100 A 
ATOM     27  C   LIG    1      -31.805  24.515  28.936  0.00  0.00    +0.260 A 
ATOM     28  N   LIG    1      -31.408  25.679  28.360  0.00  0.00    -0.320 N 
ATOM     29  N   LIG    1      -31.811  25.652  27.019  0.00  0.00    -0.310 NA
ATOM     30  C   LIG    1      -32.425  24.518  26.798  0.00  0.00    +0.270 A 
ENDBRANCH  20  28
ENDBRANCH  19  25
ENDBRANCH  17  19
ENDBRANCH   1  17
TORSDOF 6
ENDMDL
MODEL 6
REMARK VINA RESULT:     -10.7      2.009      4.693
REMARK                            x       y       z     vdW  Elec       q    Type
REMARK                         _______ _______ _______ _____ _____    ______ ____
ROOT
ATOM      1  C   LIG    1      -31.374  25.377  28.455  0.00  0.00    +0.280 C 
ENDROOT
BRANCH   1   2
ATOM      2  C   LIG    1      -29.930  25.545  28.852  0.00  0.00    -0.060 A 
ATOM      3  C   LIG    1      -29.268  26.714  28.991  0.00  0.00    +0.250 A 
ATOM      4  N   LIG    1      -28.009  26.451  29.352  0.00  0.00    -0.480 NA
ATOM      5  C   LIG    1      -27.850  25.138  29.449  0.00  0.00    +0.230 A 
ATOM      6  C   LIG    1      -26.736  24.343  29.790  0.00  0.00    +0.090 A 
ATOM      7  C   LIG    1      -26.861  22.990  29.809  0.00  0.00    +0.070 A 
ATOM      8  C   LIG    1      -28.104  22.400  29.485  0.00  0.00    -0.040 A 
ATOM      9  C   LIG    1      -29.166  23.184  29.159  0.00  0.00    +0.290 A 
ATOM     10  N   LIG    1      -29.046  24.542  29.145  0.00  0.00    -0.360 N 
BRANCH   8  11
ATOM     11  C   LIG    1      -28.250  20.922  29.503  0.00  0.00    +0.230 A 
ATOM     12  N   LIG    1      -28.564  20.174  30.542  0.00  0.00    -0.280 NA
ATOM     13  N   LIG    1      -28.591  18.947  30.150  0.00  0.00    -0.220 N 
ATOM     14  H   LIG    1      -28.795  18.183  30.712  0.00  0.00    +0.480 HD
ATOM     15  N   LIG    1      -28.304  18.893  28.897  0.00  0.00    -0.040 NA
ATOM     16  N   LIG    1      -28.094  20.090  28.464  0.00  0.00    -0.280 NA
ENDBRANCH   8  11
ENDBRANCH   1   2
BRANCH   1  17
ATOM     17  N   LIG    1      -32.199  25.226  29.660  0.00  0.00    -0.670 NA
ATOM     18  H   LIG    1      -32.558  26.118  29.967  0.00  0.00    +0.350 HD
BRANCH  17  19
ATOM     19  C   LIG    1      -33.291  24.269  29.435  0.00  0.00    +0.240 C 
BRANCH  19  25
ATOM     20  C   LIG    1      -33.546  22.267  30.935  0.00  0.00    +0.370 A 
ATOM     21  N   LIG    1      -33.890  21.709  32.084  0.00  0.00    -0.500 NA
ATOM     22  C   LIG    1      -34.375  22.420  33.082  0.00  0.00    +0.300 A 
ATOM     23  C   LIG    1      -34.543  23.787  32.962  0.00  0.00    -0.030 A 
ATOM     24  C   LIG    1      -34.195  24.411  31.772  0.00  0.00    +0.110 A 
ATOM     25  C   LIG    1      -33.683  23.636  30.746  0.00  0.00    -0.120 A 
BRANCH  20  28
ATOM     26  C   LIG    1      -31.723  20.181  28.724  0.00  0.00    -0.100 A 
ATOM     27  C   LIG    1      -31.837  20.837  29.901  0.00  0.00    +0.260 A 
ATOM     28  N   LIG    1      -33.037  21.473  29.903  0.00  0.00    -0.320 N 
ATOM     29  N   LIG    1      -33.672  21.192  28.687  0.00  0.00    -0.310 NA
ATOM     30  C   LIG    1      -32.886  20.419  27.983  0.00  0.00    +0.270 A 
ENDBRANCH  20  28
ENDBRANCH  19  25
ENDBRANCH  17  19
ENDBRANCH   1  17
TORSDOF 6
ENDMDL
MODEL 7
REMARK VINA RESULT:     -10.7      2.017      6.578
REMARK                            x       y       z     vdW  Elec       q    Type
REMARK                         _______ _______ _______ _____ _____    ______ ____
ROOT
ATOM      1  C   LIG    1      -27.368  24.491  28.815  0.00  0.00    +0.280 C 
ENDROOT
BRANCH   1   2
ATOM      2  C   LIG    1      -28.206  25.685  29.192  0.00  0.00    -0.060 A 
ATOM      3  C   LIG    1      -27.764  26.828  29.760  0.00  0.00    +0.250 A 
ATOM      4  N   LIG    1      -28.805  27.645  29.941  0.00  0.00    -0.480 NA
ATOM      5  C   LIG    1      -29.905  27.051  29.502  0.00  0.00    +0.230 A 
ATOM      6  C   LIG    1      -31.253  27.467  29.460  0.00  0.00    +0.090 A 
ATOM      7  C   LIG    1      -32.194  26.634  28.943  0.00  0.00    +0.070 A 
ATOM      8  C   LIG    1      -31.809  25.363  28.457  0.00  0.00    -0.040 A 
ATOM      9  C   LIG    1      -30.505  24.980  28.507  0.00  0.00    +0.290 A 
ATOM     10  N   LIG    1      -29.558  25.817  29.018  0.00  0.00    -0.360 N 
BRANCH   8  11
ATOM     11  C   LIG    1      -32.831  24.446  27.891  0.00  0.00    +0.230 A 
ATOM     12  N   LIG    1      -33.964  24.082  28.458  0.00  0.00    -0.280 NA
ATOM     13  N   LIG    1      -34.571  23.282  27.651  0.00  0.00    -0.220 N 
ATOM     14  H   LIG    1      -35.429  22.862  27.817  0.00  0.00    +0.480 HD
ATOM     15  N   LIG    1      -33.859  23.128  26.589  0.00  0.00    -0.040 NA
ATOM     16  N   LIG    1      -32.784  23.833  26.700  0.00  0.00    -0.280 NA
ENDBRANCH   8  11
ENDBRANCH   1   2
BRANCH   1  17
ATOM     17  N   LIG    1      -27.476  23.466  29.860  0.00  0.00    -0.670 NA
ATOM     18  H   LIG    1      -27.534  23.888  30.776  0.00  0.00    +0.350 HD
BRANCH  17  19
ATOM     19  C   LIG    1      -28.622  22.581  29.615  0.00  0.00    +0.240 C 
BRANCH  19  25
ATOM     20  C   LIG    1      -29.082  20.109  29.597  0.00  0.00    +0.370 A 
ATOM     21  N   LIG    1      -28.678  18.849  29.591  0.00  0.00    -0.500 NA
ATOM     22  C   LIG    1      -27.399  18.532  29.601  0.00  0.00    +0.300 A 
ATOM     23  C   LIG    1      -26.426  19.513  29.617  0.00  0.00    -0.030 A 
ATOM     24  C   LIG    1      -26.807  20.847  29.625  0.00  0.00    +0.110 A 
ATOM     25  C   LIG    1      -28.159  21.147  29.609  0.00  0.00    -0.120 A 
BRANCH  20  28
ATOM     26  C   LIG    1      -32.473  20.919  30.239  0.00  0.00    -0.100 A 
ATOM     27  C   LIG    1      -31.208  20.712  30.671  0.00  0.00    +0.260 A 
ATOM     28  N   LIG    1      -30.450  20.399  29.588  0.00  0.00    -0.320 N 
ATOM     29  N   LIG    1      -31.283  20.417  28.463  0.00  0.00    -0.310 NA
ATOM     30  C   LIG    1      -32.492  20.728  28.853  0.00  0.00    +0.270 A 
ENDBRANCH  20  28
ENDBRANCH  19  25
ENDBRANCH  17  19
ENDBRANCH   1  17
TORSDOF 6
ENDMDL
MODEL 8
REMARK VINA RESULT:     -10.6      2.031      5.453
REMARK                            x       y       z     vdW  Elec       q    Type
REMARK                         _______ _______ _______ _____ _____    ______ ____
ROOT
ATOM      1  C   LIG    1      -29.307  26.133  28.737  0.00  0.00    +0.280 C 
ENDROOT
BRANCH   1   2
ATOM      2  C   LIG    1      -28.474  24.946  29.146  0.00  0.00    -0.060 A 
ATOM      3  C   LIG    1      -27.157  24.957  29.447  0.00  0.00    +0.250 A 
ATOM      4  N   LIG    1      -26.781  23.715  29.761  0.00  0.00    -0.480 NA
ATOM      5  C   LIG    1      -27.828  22.907  29.668  0.00  0.00    +0.230 A 
ATOM      6  C   LIG    1      -27.976  21.522  29.886  0.00  0.00    +0.090 A 
ATOM      7  C   LIG    1      -29.193  20.944  29.712  0.00  0.00    +0.070 A 
ATOM      8  C   LIG    1      -30.292  21.739  29.314  0.00  0.00    -0.040 A 
ATOM      9  C   LIG    1      -30.129  23.073  29.108  0.00  0.00    +0.290 A 
ATOM     10  N   LIG    1      -28.910  23.657  29.288  0.00  0.00    -0.360 N 
BRANCH   8  11
ATOM     11  C   LIG    1      -31.626  21.116  29.121  0.00  0.00    +0.230 A 
ATOM     12  N   LIG    1      -32.649  21.170  29.951  0.00  0.00    -0.280 NA
ATOM     13  N   LIG    1      -33.620  20.507  29.425  0.00  0.00    -0.220 N 
ATOM     14  H   LIG    1      -34.496  20.383  29.823  0.00  0.00    +0.480 HD
ATOM     15  N   LIG    1      -33.246  20.035  28.287  0.00  0.00    -0.040 NA
ATOM     16  N   LIG    1      -32.027  20.394  28.065  0.00  0.00    -0.280 NA
ENDBRANCH   8  11
ENDBRANCH   1   2
BRANCH   1  17
ATOM     17  N   LIG    1      -30.295  25.717  27.734  0.00  0.00    -0.670 NA
ATOM     18  H   LIG    1      -30.175  24.744  27.490  0.00  0.00    +0.350 HD
BRANCH  17  19
ATOM     19  C   LIG    1      -31.663  25.976  28.202  0.00  0.00    +0.240 C 
BRANCH  19  25
ATOM     20  C   LIG    1      -33.545  24.349  28.565  0.00  0.00    +0.370 A 
ATOM     21  N   LIG    1      -34.349  23.385  28.146  0.00  0.00    -0.500 NA
ATOM     22  C   LIG    1      -34.261  22.892  26.926  0.00  0.00    +0.300 A 
ATOM     23  C   LIG    1      -33.319  23.369  26.035  0.00  0.00    -0.030 A 
ATOM     24  C   LIG    1      -32.456  24.379  26.436  0.00  0.00    +0.110 A 
ATOM     25  C   LIG    1      -32.577  24.879  27.721  0.00  0.00    -0.120 A 
BRANCH  20  28
ATOM     26  C   LIG    1      -33.816  24.950  32.048  0.00  0.00    -0.100 A 
ATOM     27  C   LIG    1      -33.665  24.100  31.006  0.00  0.00    +0.260 A 
ATOM     28  N   LIG    1      -33.673  24.841  29.868  0.00  0.00    -0.320 N 
ATOM     29  N   LIG    1      -33.834  26.183  30.231  0.00  0.00    -0.310 NA
ATOM     30  C   LIG    1      -33.919  26.248  31.535  0.00  0.00    +0.270 A 
ENDBRANCH  20  28
ENDBRANCH  19  25
ENDBRANCH  17  19
ENDBRANCH   1  17
TORSDOF 6
ENDMDL
MODEL 9
REMARK VINA RESULT:     -10.4      2.205      7.170
REMARK                            x       y       z     vdW  Elec       q    Type
REMARK                         _______ _______ _______ _____ _____    ______ ____
ROOT
ATOM      1  C   LIG    1      -30.786  25.412  28.175  0.00  0.00    +0.280 C 
ENDROOT
BRANCH   1   2
ATOM      2  C   LIG    1      -31.791  24.567  28.915  0.00  0.00    -0.060 A 
ATOM      3  C   LIG    1      -33.016  24.957  29.328  0.00  0.00    +0.250 A 
ATOM      4  N   LIG    1      -33.604  23.930  29.946  0.00  0.00    -0.480 NA
ATOM      5  C   LIG    1      -32.784  22.889  29.939  0.00  0.00    +0.230 A 
ATOM      6  C   LIG    1      -32.910  21.581  30.449  0.00  0.00    +0.090 A 
ATOM      7  C   LIG    1      -31.887  20.701  30.295  0.00  0.00    +0.070 A 
ATOM      8  C   LIG    1      -30.709  21.110  29.627  0.00  0.00    -0.040 A 
ATOM      9  C   LIG    1      -30.607  22.377  29.142  0.00  0.00    +0.290 A 
ATOM     10  N   LIG    1      -31.635  23.260  29.290  0.00  0.00    -0.360 N 
BRANCH   8  11
ATOM     11  C   LIG    1      -29.586  20.155  29.455  0.00  0.00    +0.230 A 
ATOM     12  N   LIG    1      -28.998  19.826  28.322  0.00  0.00    -0.280 NA
ATOM     13  N   LIG    1      -28.071  18.973  28.591  0.00  0.00    -0.220 N 
ATOM     14  H   LIG    1      -27.480  18.562  27.941  0.00  0.00    +0.480 HD
ATOM     15  N   LIG    1      -28.052  18.751  29.859  0.00  0.00    -0.040 NA
ATOM     16  N   LIG    1      -28.966  19.465  30.423  0.00  0.00    -0.280 NA
ENDBRANCH   8  11
ENDBRANCH   1   2
BRANCH   1  17
ATOM     17  N   LIG    1      -29.476  25.303  28.829  0.00  0.00    -0.670 NA
ATOM     18  H   LIG    1      -29.177  24.340  28.881  0.00  0.00    +0.350 HD
BRANCH  17  19
ATOM     19  C   LIG    1      -28.473  26.129  28.144  0.00  0.00    +0.240 C 
BRANCH  19  25
ATOM     20  C   LIG    1      -26.740  26.113  29.966  0.00  0.00    +0.370 A 
ATOM     21  N   LIG    1      -25.989  26.729  30.864  0.00  0.00    -0.500 NA
ATOM     22  C   LIG    1      -26.046  28.034  31.037  0.00  0.00    +0.300 A 
ATOM     23  C   LIG    1      -26.900  28.813  30.280  0.00  0.00    -0.030 A 
ATOM     24  C   LIG    1      -27.707  28.206  29.328  0.00  0.00    +0.110 A 
ATOM     25  C   LIG    1      -27.619  26.834  29.166  0.00  0.00    -0.120 A 
BRANCH  20  28
ATOM     26  C   LIG    1      -25.921  22.732  29.286  0.00  0.00    -0.100 A 
ATOM     27  C   LIG    1      -25.627  24.051  29.226  0.00  0.00    +0.260 A 
ATOM     28  N   LIG    1      -26.648  24.726  29.818  0.00  0.00    -0.320 N 
ATOM     29  N   LIG    1      -27.590  23.785  30.249  0.00  0.00    -0.310 NA
ATOM     30  C   LIG    1      -27.154  22.593  29.931  0.00  0.00    +0.270 A 
ENDBRANCH  20  28
ENDBRANCH  19  25
ENDBRANCH  17  19
ENDBRANCH   1  17
TORSDOF 6
ENDMDL
####
 PLpro1_rec.pdbqt&&&&ZINC000434971100.pdbqt
MODEL 1
REMARK VINA RESULT:     -12.1      0.000      0.000
REMARK                            x       y       z     vdW  Elec       q    Type
REMARK                         _______ _______ _______ _____ _____    ______ ____
ROOT
ATOM      1  O   LIG    1      -29.036  19.496  30.660  0.00  0.00    -1.020 OA
ATOM      2  S   LIG    1      -28.485  19.683  29.363  0.00  0.00    +2.590 S 
ATOM      3  O   LIG    1      -27.979  18.617  28.573  0.00  0.00    -1.020 OA
ENDROOT
BRANCH   2   4
ATOM      4  C   LIG    1      -27.167  20.838  29.545  0.00  0.00    -0.590 A 
ATOM      5  C   LIG    1      -25.861  20.390  29.610  0.00  0.00    +0.140 A 
ATOM      6  C   LIG    1      -24.824  21.293  29.753  0.00  0.00    +0.030 A 
ATOM      7  C   LIG    1      -25.089  22.645  29.832  0.00  0.00    +0.060 A 
ATOM      8  C   LIG    1      -26.400  23.100  29.766  0.00  0.00    +0.100 A 
ATOM      9  C   LIG    1      -27.439  22.190  29.617  0.00  0.00    +0.160 A 
BRANCH   8  10
ATOM     10  N   LIG    1      -26.673  24.473  29.844  0.00  0.00    -0.320 N 
ATOM     11  C   LIG    1      -27.567  25.174  29.117  0.00  0.00    +0.460 A 
ATOM     12  N   LIG    1      -27.499  26.419  29.511  0.00  0.00    -0.330 NA
ATOM     13  N   LIG    1      -26.620  26.551  30.438  0.00  0.00    -0.040 NA
ATOM     14  N   LIG    1      -26.077  25.413  30.704  0.00  0.00    -0.070 NA
ENDBRANCH   8  10
ENDBRANCH   2   4
BRANCH   2  15
ATOM     15  N   LIG    1      -29.660  20.420  28.458  0.00  0.00    -1.060 NA
BRANCH  15  16
ATOM     16  C   LIG    1      -30.952  20.545  28.963  0.00  0.00    +0.420 A
[truncated: 21,728,814 more chars]
