# Supplementary material for: Redesigning Vina@QNLM for Ultra-Large-Scale Molecular Docking and Screening on a Sunway Supercomputer
Source: Front Chem. 2021 Oct 28;9:750325. doi: 10.3389/fchem.2021.750325 (PMC8581564; doi:10.3389/fchem.2021.750325)
Supplement: Supplementary file 1 [file DataSheet1.ZIP › result_Top1000/PLpro2.txt]

 PLpro2_rec.pdbqt&&&&ZINC000822895224.pdbqt
MODEL 1
REMARK VINA RESULT:     -12.1      0.000      0.000
REMARK                            x       y       z     vdW  Elec       q    Type
REMARK                         _______ _______ _______ _____ _____    ______ ____
ROOT
ATOM      1  C   LIG    1      -31.304  24.350  29.958  0.00  0.00    +0.510 C 
ATOM      2  O   LIG    1      -31.861  23.921  30.950  0.00  0.00    -0.480 OA
ENDROOT
BRANCH   1   7
ATOM      3  C   LIG    1      -28.406  26.724  30.202  0.00  0.00    -0.710 A 
ATOM      4  C   LIG    1      -27.338  25.844  30.232  0.00  0.00    +0.200 A 
ATOM      5  C   LIG    1      -27.554  24.480  30.173  0.00  0.00    -0.020 A 
ATOM      6  C   LIG    1      -28.842  23.984  30.083  0.00  0.00    +0.220 A 
ATOM      7  C   LIG    1      -29.926  24.869  30.053  0.00  0.00    -0.180 A 
ATOM      8  F   LIG    1      -29.053  22.651  30.025  0.00  0.00    -0.100 F 
ATOM      9  C   LIG    1      -29.697  26.246  30.118  0.00  0.00    +0.240 A 
BRANCH   3  10
ATOM     10  S   LIG    1      -28.117  28.460  30.278  0.00  0.00    +2.710 S 
ATOM     11  O   LIG    1      -29.314  29.086  29.837  0.00  0.00    -0.950 OA
ATOM     12  O   LIG    1      -27.530  28.714  31.547  0.00  0.00    -0.950 OA
BRANCH  10  13
ATOM     13  N   LIG    1      -26.960  28.814  29.148  0.00  0.00    -1.240 NA
ATOM     14  H   LIG    1      -27.081  28.535  28.227  0.00  0.00    +0.420 HD
ATOM     15  H   LIG    1      -26.160  29.297  29.408  0.00  0.00    +0.420 HD
ENDBRANCH  10  13
ENDBRANCH   3  10
ENDBRANCH   1   7
BRANCH   1  16
ATOM     16  O   LIG    1      -31.944  24.352  28.773  0.00  0.00    -0.350 OA
BRANCH  16  17
ATOM     17  C   LIG    1      -33.341  23.957  28.778  0.00  0.00    +0.320 C 
BRANCH  17  18
ATOM     18  C   LIG    1      -34.211  25.187  28.826  0.00  0.00    -0.020 A 
ATOM     19  C   LIG    1      -34.706  25.636  30.033  0.00  0.00    +0.020 A 
ATOM     20  C   LIG    1      -35.505  26.767  30.078  0.00  0.00    +0.130 A 
ATOM     21  C   LIG    1      -35.809  27.452  28.914  0.00  0.00    +0.000 A 
ATOM     22  C   LIG    1      -35.318  27.010  27.702  0.00  0.00    +0.110 A 
ATOM     23  F   LIG    1      -35.989  27.203  31.262  0.00  0.00    -0.130 F 
ATOM     24  C   LIG    1      -34.510  25.877  27.653  0.00  0.00    -0.020 A 
BRANCH  24  25
ATOM     25  C   LIG    1      -33.979  25.398  26.352  0.00  0.00    +0.210 A 
ATOM     26  N   LIG    1      -33.242  24.324  26.150  0.00  0.00    -0.290 NA
ATOM     27  N   LIG    1      -32.985  24.254  24.889  0.00  0.00    -0.220 N 
ATOM     28  H   LIG    1      -32.459  23.559  24.461  0.00  0.00    +0.480 HD
ATOM     29  N   LIG    1      -33.534  25.250  24.286  0.00  0.00    -0.040 NA
ATOM     30  N   LIG    1      -34.159  25.971  25.154  0.00  0.00    -0.270 NA
ENDBRANCH  24  25
ENDBRANCH  17  18
ENDBRANCH  16  17
ENDBRANCH   1  16
TORSDOF 7
ENDMDL
MODEL 2
REMARK VINA RESULT:     -10.9      4.404      6.585
REMARK                            x       y       z     vdW  Elec       q    Type
REMARK                         _______ _______ _______ _____ _____    ______ ____
ROOT
ATOM      1  C   LIG    1      -28.450  27.836  30.352  0.00  0.00    +0.510 C 
ATOM      2  O   LIG    1      -28.433  28.308  31.472  0.00  0.00    -0.480 OA
ENDROOT
BRANCH   1   7
ATOM      3  C   LIG    1      -30.635  24.839  29.776  0.00  0.00    -0.710 A 
ATOM      4  C   LIG    1      -29.697  23.820  29.759  0.00  0.00    +0.200 A 
ATOM      5  C   LIG    1      -28.356  24.102  29.934  0.00  0.00    -0.020 A 
ATOM      6  C   LIG    1      -27.940  25.407  30.128  0.00  0.00    +0.220 A 
ATOM      7  C   LIG    1      -28.883  26.441  30.146  0.00  0.00    -0.180 A 
ATOM      8  F   LIG    1      -26.628  25.682  30.300  0.00  0.00    -0.100 F 
ATOM      9  C   LIG    1      -30.236  26.146  29.963  0.00  0.00    +0.240 A 
BRANCH   3  10
ATOM     10  S   LIG    1      -32.342  24.466  29.551  0.00  0.00    +2.710 S 
ATOM     11  O   LIG    1      -32.403  23.442  28.567  0.00  0.00    -0.950 OA
ATOM     12  O   LIG    1      -32.897  24.327  30.851  0.00  0.00    -0.950 OA
BRANCH  10  13
ATOM     13  N   LIG    1      -33.052  25.803  28.880  0.00  0.00    -1.240 NA
ATOM     14  H   LIG    1      -34.012  25.926  28.946  0.00  0.00    +0.420 HD
ATOM     15  H   LIG    1      -32.509  26.460  28.418  0.00  0.00    +0.420 HD
ENDBRANCH  10  13
ENDBRANCH   3  10
ENDBRANCH   1   7
BRANCH   1  16
ATOM     16  O   LIG    1      -28.073  28.587  29.299  0.00  0.00    -0.350 OA
BRANCH  16  17
ATOM     17  C   LIG    1      -28.103  30.028  29.472  0.00  0.00    +0.320 C 
BRANCH  17  18
ATOM     18  C   LIG    1      -28.250  30.693  28.127  0.00  0.00    -0.020 A 
ATOM     19  C   LIG    1      -27.154  31.266  27.517  0.00  0.00    +0.020 A 
ATOM     20  C   LIG    1      -27.288  31.877  26.280  0.00  0.00    +0.130 A 
ATOM     21  C   LIG    1      -28.522  31.914  25.652  0.00  0.00    +0.000 A 
ATOM     22  C   LIG    1      -29.623  31.342  26.255  0.00  0.00    +0.110 A 
ATOM     23  F   LIG    1      -26.212  32.438  25.686  0.00  0.00    -0.130 F 
ATOM     24  C   LIG    1      -29.492  30.723  27.495  0.00  0.00    -0.020 A 
BRANCH  24  25
ATOM     25  C   LIG    1      -30.674  30.106  28.148  0.00  0.00    +0.210 A 
ATOM     26  N   LIG    1      -31.503  30.691  28.989  0.00  0.00    -0.290 NA
ATOM     27  N   LIG    1      -32.395  29.825  29.331  0.00  0.00    -0.220 N 
ATOM     28  H   LIG    1      -33.130  29.988  29.942  0.00  0.00    +0.480 HD
ATOM     29  N   LIG    1      -32.157  28.710  28.733  0.00  0.00    -0.040 NA
ATOM     30  N   LIG    1      -31.109  28.848  27.993  0.00  0.00    -0.270 NA
ENDBRANCH  24  25
ENDBRANCH  17  18
ENDBRANCH  16  17
ENDBRANCH   1  16
TORSDOF 7
ENDMDL
MODEL 3
REMARK VINA RESULT:     -10.3      3.266      3.971
REMARK                            x       y       z     vdW  Elec       q    Type
REMARK                         _______ _______ _______ _____ _____    ______ ____
ROOT
ATOM      1  C   LIG    1      -31.538  24.678  30.117  0.00  0.00    +0.510 C 
ATOM      2  O   LIG    1      -31.490  23.967  31.102  0.00  0.00    -0.480 OA
ENDROOT
BRANCH   1   7
ATOM      3  C   LIG    1      -29.973  27.981  29.262  0.00  0.00    -0.710 A 
ATOM      4  C   LIG    1      -28.644  27.736  29.562  0.00  0.00    +0.200 A 
ATOM      5  C   LIG    1      -28.252  26.501  30.042  0.00  0.00    -0.020 A 
ATOM      6  C   LIG    1      -29.187  25.498  30.226  0.00  0.00    +0.220 A 
ATOM      7  C   LIG    1      -30.532  25.740  29.924  0.00  0.00    -0.180 A 
ATOM      8  F   LIG    1      -28.804  24.291  30.695  0.00  0.00    -0.100 F 
ATOM      9  C   LIG    1      -30.919  26.994  29.444  0.00  0.00    +0.240 A 
BRANCH   3  10
ATOM     10  S   LIG    1      -30.459  29.560  28.651  0.00  0.00    +2.710 S 
ATOM     11  O   LIG    1      -31.846  29.468  28.359  0.00  0.00    -0.950 OA
ATOM     12  O   LIG    1      -29.915  30.521  29.545  0.00  0.00    -0.950 OA
BRANCH  10  13
ATOM     13  N   LIG    1      -29.689  29.783  27.201  0.00  0.00    -1.240 NA
ATOM     14  H   LIG    1      -30.008  29.324  26.408  0.00  0.00    +0.420 HD
ATOM     15  H   LIG    1      -28.919  30.369  27.146  0.00  0.00    +0.420 HD
ENDBRANCH  10  13
ENDBRANCH   3  10
ENDBRANCH   1   7
BRANCH   1  16
ATOM     16  O   LIG    1      -32.510  24.496  29.202  0.00  0.00    -0.350 OA
BRANCH  16  17
ATOM     17  C   LIG    1      -33.853  24.272  29.703  0.00  0.00    +0.320 C 
BRANCH  17  18
ATOM     18  C   LIG    1      -34.560  25.595  29.852  0.00  0.00    -0.020 A 
ATOM     19  C   LIG    1      -34.350  26.599  28.929  0.00  0.00    +0.020 A 
ATOM     20  C   LIG    1      -35.000  27.815  29.065  0.00  0.00    +0.130 A 
ATOM     21  C   LIG    1      -35.864  28.028  30.126  0.00  0.00    +0.000 A 
ATOM     22  C   LIG    1      -36.081  27.029  31.053  0.00  0.00    +0.110 A 
ATOM     23  F   LIG    1      -34.790  28.795  28.160  0.00  0.00    -0.130 F 
ATOM     24  C   LIG    1      -35.434  25.803  30.918  0.00  0.00    -0.020 A 
BRANCH  24  25
ATOM     25  C   LIG    1      -35.664  24.726  31.913  0.00  0.00    +0.210 A 
ATOM     26  N   LIG    1      -35.478  23.434  31.732  0.00  0.00    -0.290 NA
ATOM     27  N   LIG    1      -35.789  22.833  32.829  0.00  0.00    -0.220 N 
ATOM     28  H   LIG    1      -35.745  21.875  32.975  0.00  0.00    +0.480 HD
ATOM     29  N   LIG    1      -36.168  23.703  33.698  0.00  0.00    -0.040 NA
ATOM     30  N   LIG    1      -36.099  24.879  33.172  0.00  0.00    -0.270 NA
ENDBRANCH  24  25
ENDBRANCH  17  18
ENDBRANCH  16  17
ENDBRANCH   1  16
TORSDOF 7
ENDMDL
MODEL 4
REMARK VINA RESULT:     -10.0      3.033      3.998
REMARK                            x       y       z     vdW  Elec       q    Type
REMARK                         _______ _______ _______ _____ _____    ______ ____
ROOT
ATOM      1  C   LIG    1      -30.791  28.289  28.801  0.00  0.00    +0.510 C 
ATOM      2  O   LIG    1      -31.369  29.011  28.012  0.00  0.00    -0.480 OA
ENDROOT
BRANCH   1   7
ATOM      3  C   LIG    1      -27.531  30.104  29.208  0.00  0.00    -0.710 A 
ATOM      4  C   LIG    1      -26.871  29.276  30.101  0.00  0.00    +0.200 A 
ATOM      5  C   LIG    1      -27.480  28.129  30.573  0.00  0.00    -0.020 A 
ATOM      6  C   LIG    1      -28.757  27.799  30.155  0.00  0.00    +0.220 A 
ATOM      7  C   LIG    1      -29.429  28.632  29.253  0.00  0.00    -0.180 A 
ATOM      8  F   LIG    1      -29.353  26.678  30.616  0.00  0.00    -0.100 F 
ATOM      9  C   LIG    1      -28.806  29.792  28.785  0.00  0.00    +0.240 A 
BRANCH   3  10
ATOM     10  S   LIG    1      -26.742  31.563  28.615  0.00  0.00    +2.710 S 
ATOM     11  O   LIG    1      -26.953  31.590  27.209  0.00  0.00    -0.950 OA
ATOM     12  O   LIG    1      -27.141  32.616  29.481  0.00  0.00    -0.950 OA
BRANCH  10  13
ATOM     13  N   LIG    1      -25.113  31.365  28.839  0.00  0.00    -1.240 NA
ATOM     14  H   LIG    1      -24.609  30.784  28.248  0.00  0.00    +0.420 HD
ATOM     15  H   LIG    1      -24.663  31.828  29.563  0.00  0.00    +0.420 HD
ENDBRANCH  10  13
ENDBRANCH   3  10
ENDBRANCH   1   7
BRANCH   1  16
ATOM     16  O   LIG    1      -31.395  27.177  29.263  0.00  0.00    -0.350 OA
BRANCH  16  17
ATOM     17  C   LIG    1      -32.521  26.672  28.499  0.00  0.00    +0.320 C 
BRANCH  17  18
ATOM     18  C   LIG    1      -33.558  26.118  29.442  0.00  0.00    -0.020 A 
ATOM     19  C   LIG    1      -34.776  26.751  29.578  0.00  0.00    +0.020 A 
ATOM     20  C   LIG    1      -35.731  26.242  30.444  0.00  0.00    +0.130 A 
ATOM     21  C   LIG    1      -35.467  25.095  31.175  0.00  0.00    +0.000 A 
ATOM     22  C   LIG    1      -34.252  24.455  31.043  0.00  0.00    +0.110 A 
ATOM     23  F   LIG    1      -36.922  26.866  30.575  0.00  0.00    -0.130 F 
ATOM     24  C   LIG    1      -33.292  24.960  30.171  0.00  0.00    -0.020 A 
BRANCH  24  25
ATOM     25  C   LIG    1      -31.982  24.275  30.026  0.00  0.00    +0.210 A 
ATOM     26  N   LIG    1      -31.504  23.714  28.935  0.00  0.00    -0.290 NA
ATOM     27  N   LIG    1      -30.344  23.228  29.216  0.00  0.00    -0.220 N 
ATOM     28  H   LIG    1      -29.766  22.759  28.594  0.00  0.00    +0.480 HD
ATOM     29  N   LIG    1      -30.073  23.463  30.452  0.00  0.00    -0.040 NA
ATOM     30  N   LIG    1      -31.056  24.110  30.981  0.00  0.00    -0.270 NA
ENDBRANCH  24  25
ENDBRANCH  17  18
ENDBRANCH  16  17
ENDBRANCH   1  16
TORSDOF 7
ENDMDL
MODEL 5
REMARK VINA RESULT:      -9.8      4.132      6.103
REMARK                            x       y       z     vdW  Elec       q    Type
REMARK                         _______ _______ _______ _____ _____    ______ ____
ROOT
ATOM      1  C   LIG    1      -30.627  29.162  28.648  0.00  0.00    +0.510 C 
ATOM      2  O   LIG    1      -31.790  29.398  28.382  0.00  0.00    -0.480 OA
ENDROOT
BRANCH   1   7
ATOM      3  C   LIG    1      -28.710  31.265  26.201  0.00  0.00    -0.710 A 
ATOM      4  C   LIG    1      -27.535  31.488  26.899  0.00  0.00    +0.200 A 
ATOM      5  C   LIG    1      -27.362  30.959  28.163  0.00  0.00    -0.020 A 
ATOM      6  C   LIG    1      -28.363  30.199  28.741  0.00  0.00    +0.220 A 
ATOM      7  C   LIG    1      -29.553  29.970  28.041  0.00  0.00    -0.180 A 
ATOM      8  F   LIG    1      -28.193  29.681  29.978  0.00  0.00    -0.100 F 
ATOM      9  C   LIG    1      -29.720  30.514  26.765  0.00  0.00    +0.240 A 
BRANCH   3  10
ATOM     10  S   LIG    1      -28.918  31.947  24.590  0.00  0.00    +2.710 S 
ATOM     11  O   LIG    1      -29.964  32.904  24.691  0.00  0.00    -0.950 OA
ATOM     12  O   LIG    1      -27.616  32.265  24.118  0.00  0.00    -0.950 OA
BRANCH  10  13
ATOM     13  N   LIG    1      -29.485  30.735  23.614  0.00  0.00    -1.240 NA
ATOM     14  H   LIG    1      -30.012  30.952  22.829  0.00  0.00    +0.420 HD
ATOM     15  H   LIG    1      -29.294  29.809  23.829  0.00  0.00    +0.420 HD
ENDBRANCH  10  13
ENDBRANCH   3  10
ENDBRANCH   1   7
BRANCH   1  16
ATOM     16  O   LIG    1      -30.321  28.163  29.499  0.00  0.00    -0.350 OA
BRANCH  16  17
ATOM     17  C   LIG    1      -31.066  26.926  29.359  0.00  0.00    +0.320 C 
BRANCH  17  18
ATOM     18  C   LIG    1      -30.155  25.757  29.630  0.00  0.00    -0.020 A 
ATOM     19  C   LIG    1      -28.808  25.965  29.843  0.00  0.00    +0.020 A 
ATOM     20  C   LIG    1      -27.969  24.891  30.093  0.00  0.00    +0.130 A 
ATOM     21  C   LIG    1      -28.479  23.604  30.132  0.00  0.00    +0.000 A 
ATOM     22  C   LIG    1      -29.825  23.386  29.921  0.00  0.00    +0.110 A 
ATOM     23  F   LIG    1      -26.651  25.100  30.301  0.00  0.00    -0.130 F 
ATOM     24  C   LIG    1      -30.673  24.463  29.674  0.00  0.00    -0.020 A 
BRANCH  24  25
ATOM     25  C   LIG    1      -32.122  24.234  29.446  0.00  0.00    +0.210 A 
ATOM     26  N   LIG    1      -32.687  23.817  28.331  0.00  0.00    -0.290 NA
ATOM     27  N   LIG    1      -33.957  23.745  28.536  0.00  0.00    -0.220 N 
ATOM     28  H   LIG    1      -34.616  23.465  27.881  0.00  0.00    +0.480 HD
ATOM     29  N   LIG    1      -34.215  24.103  29.745  0.00  0.00    -0.040 NA
ATOM     30  N   LIG    1      -33.109  24.405  30.336  0.00  0.00    -0.270 NA
ENDBRANCH  24  25
ENDBRANCH  17  18
ENDBRANCH  16  17
ENDBRANCH   1  16
TORSDOF 7
ENDMDL
MODEL 6
REMARK VINA RESULT:      -9.5      4.629      6.349
REMARK                            x       y       z     vdW  Elec       q    Type
REMARK                         _______ _______ _______ _____ _____    ______ ____
ROOT
ATOM      1  C   LIG    1      -34.779  27.571  28.645  0.00  0.00    +0.510 C 
ATOM      2  O   LIG    1      -34.262  28.545  28.132  0.00  0.00    -0.480 OA
ENDROOT
BRANCH   1   7
ATOM      3  C   LIG    1      -32.257  24.837  29.149  0.00  0.00    -0.710 A 
ATOM      4  C   LIG    1      -32.845  23.795  28.452  0.00  0.00    +0.200 A 
ATOM      5  C   LIG    1      -34.060  23.976  27.819  0.00  0.00    -0.020 A 
ATOM      6  C   LIG    1      -34.697  25.202  27.875  0.00  0.00    +0.220 A 
ATOM      7  C   LIG    1      -34.107  26.259  28.578  0.00  0.00    -0.180 A 
ATOM      8  F   LIG    1      -35.885  25.378  27.255  0.00  0.00    -0.100 F 
ATOM      9  C   LIG    1      -32.881  26.065  29.219  0.00  0.00    +0.240 A 
BRANCH   3  10
ATOM     10  S   LIG    1      -30.708  24.593  29.952  0.00  0.00    +2.710 S 
ATOM     11  O   LIG    1      -30.107  25.876  30.064  0.00  0.00    -0.950 OA
ATOM     12  O   LIG    1      -30.964  23.755  31.071  0.00  0.00    -0.950 OA
BRANCH  10  13
ATOM     13  N   LIG    1      -29.753  23.718  28.921  0.00  0.00    -1.240 NA
ATOM     14  H   LIG    1      -28.800  23.644  29.088  0.00  0.00    +0.420 HD
ATOM     15  H   LIG    1      -30.146  23.281  28.149  0.00  0.00    +0.420 HD
ENDBRANCH  10  13
ENDBRANCH   3  10
ENDBRANCH   1   7
BRANCH   1  16
ATOM     16  O   LIG    1      -35.964  27.690  29.273  0.00  0.00    -0.350 OA
BRANCH  16  17
ATOM     17  C   LIG    1      -35.932  28.067  30.675  0.00  0.00    +0.320 C 
BRANCH  17  18
ATOM     18  C   LIG    1      -36.276  26.870  31.524  0.00  0.00    -0.020 A 
ATOM     19  C   LIG    1      -35.534  25.713  31.421  0.00  0.00    +0.020 A 
ATOM     20  C   LIG    1      -35.849  24.612  32.202  0.00  0.00    +0.130 A 
ATOM     21  C   LIG    1      -36.910  24.671  33.090  0.00  0.00    +0.000 A 
ATOM     22  C   LIG    1      -37.658  25.825  33.200  0.00  0.00    +0.110 A 
ATOM     23  F   LIG    1      -35.119  23.480  32.097  0.00  0.00    -0.130 F 
ATOM     24  C   LIG    1      -37.342  26.934  32.421  0.00  0.00    -0.020 A 
BRANCH  24  25
ATOM     25  C   LIG    1      -38.144  28.179  32.537  0.00  0.00    +0.210 A 
ATOM     26  N   LIG    1      -37.860  29.232  33.275  0.00  0.00    -0.290 NA
ATOM     27  N   LIG    1      -38.798  30.099  33.103  0.00  0.00    -0.220 N 
ATOM     28  H   LIG    1      -38.842  30.970  33.528  0.00  0.00    +0.480 HD
ATOM     29  N   LIG    1      -39.668  29.627  32.280  0.00  0.00    -0.040 NA
ATOM     30  N   LIG    1      -39.295  28.450  31.906  0.00  0.00    -0.270 NA
ENDBRANCH  24  25
ENDBRANCH  17  18
ENDBRANCH  16  17
ENDBRANCH   1  16
TORSDOF 7
ENDMDL
MODEL 7
REMARK VINA RESULT:      -9.4      3.232      5.474
REMARK                            x       y       z     vdW  Elec       q    Type
REMARK                         _______ _______ _______ _____ _____    ______ ____
ROOT
ATOM      1  C   LIG    1      -30.848  28.797  28.488  0.00  0.00    +0.510 C 
ATOM      2  O   LIG    1      -31.864  29.465  28.473  0.00  0.00    -0.480 OA
ENDROOT
BRANCH   1   7
ATOM      3  C   LIG    1      -27.255  29.545  29.273  0.00  0.00    -0.710 A 
ATOM      4  C   LIG    1      -27.054  30.704  28.543  0.00  0.00    +0.200 A 
ATOM      5  C   LIG    1      -28.082  31.246  27.795  0.00  0.00    -0.020 A 
ATOM      6  C   LIG    1      -29.322  30.632  27.771  0.00  0.00    +0.220 A 
ATOM      7  C   LIG    1      -29.530  29.459  28.507  0.00  0.00    -0.180 A 
ATOM      8  F   LIG    1      -30.327  31.162  27.040  0.00  0.00    -0.100 F 
ATOM      9  C   LIG    1      -28.483  28.918  29.256  0.00  0.00    +0.240 A 
BRANCH   3  10
ATOM     10  S   LIG    1      -25.935  28.865  30.222  0.00  0.00    +2.710 S 
ATOM     11  O   LIG    1      -24.822  29.729  30.039  0.00  0.00    -0.950 OA
ATOM     12  O   LIG    1      -26.477  28.556  31.499  0.00  0.00    -0.950 OA
BRANCH  10  13
ATOM     13  N   LIG    1      -25.525  27.419  29.526  0.00  0.00    -1.240 NA
ATOM     14  H   LIG    1      -25.796  26.587  29.944  0.00  0.00    +0.420 HD
ATOM     15  H   LIG    1      -25.011  27.406  28.704  0.00  0.00    +0.420 HD
ENDBRANCH  10  13
ENDBRANCH   3  10
ENDBRANCH   1   7
BRANCH   1  16
ATOM     16  O   LIG    1      -30.927  27.452  28.488  0.00  0.00    -0.350 OA
BRANCH  16  17
ATOM     17  C   LIG    1      -31.063  26.799  29.777  0.00  0.00    +0.320 C 
BRANCH  17  18
ATOM     18  C   LIG    1      -30.172  25.584  29.821  0.00  0.00    -0.020 A 
ATOM     19  C   LIG    1      -28.820  25.726  30.056  0.00  0.00    +0.020 A 
ATOM     20  C   LIG    1      -28.001  24.610  30.097  0.00  0.00    +0.130 A 
ATOM     21  C   LIG    1      -28.535  23.347  29.904  0.00  0.00    +0.000 A 
ATOM     22  C   LIG    1      -29.886  23.195  29.668  0.00  0.00    +0.110 A 
ATOM     23  F   LIG    1      -26.677  24.754  30.328  0.00  0.00    -0.130 F 
ATOM     24  C   LIG    1      -30.714  24.314  29.631  0.00  0.00    -0.020 A 
BRANCH  24  25
ATOM     25  C   LIG    1      -32.168  24.156  29.378  0.00  0.00    +0.210 A 
ATOM     26  N   LIG    1      -32.748  23.974  28.209  0.00  0.00    -0.290 NA
ATOM     27  N   LIG    1      -34.018  23.882  28.409  0.00  0.00    -0.220 N 
ATOM     28  H   LIG    1      -34.686  23.746  27.719  0.00  0.00    +0.480 HD
ATOM     29  N   LIG    1      -34.261  24.001  29.667  0.00  0.00    -0.040 NA
ATOM     30  N   LIG    1      -33.146  24.165  30.295  0.00  0.00    -0.270 NA
ENDBRANCH  24  25
ENDBRANCH  17  18
ENDBRANCH  16  17
ENDBRANCH   1  16
TORSDOF 7
ENDMDL
MODEL 8
REMARK VINA RESULT:      -9.4      3.327      4.092
REMARK                            x       y       z     vdW  Elec       q    Type
REMARK                         _______ _______ _______ _____ _____    ______ ____
ROOT
ATOM      1  C   LIG    1      -32.595  26.493  28.379  0.00  0.00    +0.510 C 
ATOM      2  O   LIG    1      -33.060  25.887  27.433  0.00  0.00    -0.480 OA
ENDROOT
BRANCH   1   7
ATOM      3  C   LIG    1      -29.214  26.361  30.003  0.00  0.00    -0.710 A 
ATOM      4  C   LIG    1      -29.133  25.022  30.349  0.00  0.00    +0.200 A 
ATOM      5  C   LIG    1      -30.173  24.161  30.057  0.00  0.00    -0.020 A 
ATOM      6  C   LIG    1      -31.305  24.630  29.416  0.00  0.00    +0.220 A 
ATOM      7  C   LIG    1      -31.393  25.982  29.063  0.00  0.00    -0.180 A 
ATOM      8  F   LIG    1      -32.322  23.788  29.131  0.00  0.00    -0.100 F 
ATOM      9  C   LIG    1      -30.337  26.846  29.367  0.00  0.00    +0.240 A 
BRANCH   3  10
ATOM     10  S   LIG    1      -27.880  27.448  30.380  0.00  0.00    +2.710 S 
ATOM     11  O   LIG    1      -28.415  28.461  31.222  0.00  0.00    -0.950 OA
ATOM     12  O   LIG    1      -26.785  26.625  30.755  0.00  0.00    -0.950 OA
BRANCH  10  13
ATOM     13  N   LIG    1      -27.442  28.195  28.969  0.00  0.00    -1.240 NA
ATOM     14  H   LIG    1      -26.949  29.030  28.996  0.00  0.00    +0.420 HD
ATOM     15  H   LIG    1      -27.682  27.800  28.116  0.00  0.00    +0.420 HD
ENDBRANCH  10  13
ENDBRANCH   3  10
ENDBRANCH   1   7
BRANCH   1  16
ATOM     16  O   LIG    1      -33.179  27.631  28.802  0.00  0.00    -0.350 OA
BRANCH  16  17
ATOM     17  C   LIG    1      -34.584  27.810  28.482  0.00  0.00    +0.320 C 
BRANCH  17  18
ATOM     18  C   LIG    1      -35.353  28.103  29.745  0.00  0.00    -0.020 A 
ATOM     19  C   LIG    1      -36.167  27.137  30.299  0.00  0.00    +0.020 A 
ATOM     20  C   LIG    1      -36.874  27.406  31.460  0.00  0.00    +0.130 A 
ATOM     21  C   LIG    1      -36.765  28.644  32.070  0.00  0.00    +0.000 A 
ATOM     22  C   LIG    1      -35.953  29.616  31.523  0.00  0.00    +0.110 A 
ATOM     23  F   LIG    1      -37.671  26.457  31.998  0.00  0.00    -0.130 F 
ATOM     24  C   LIG    1      -35.237  29.349  30.359  0.00  0.00    -0.020 A 
BRANCH  24  25
ATOM     25  C   LIG    1      -34.361  30.392  29.768  0.00  0.00    +0.210 A 
ATOM     26  N   LIG    1      -33.156  30.731  30.176  0.00  0.00    -0.290 NA
ATOM     27  N   LIG    1      -32.728  31.672  29.406  0.00  0.00    -0.220 N 
ATOM     28  H   LIG    1      -31.866  32.110  29.480  0.00  0.00    +0.480 HD
ATOM     29  N   LIG    1      -33.626  31.940  28.523  0.00  0.00    -0.040 NA
ATOM     30  N   LIG    1      -34.642  31.168  28.711  0.00  0.00    -0.270 NA
ENDBRANCH  24  25
ENDBRANCH  17  18
ENDBRANCH  16  17
ENDBRANCH   1  16
TORSDOF 7
ENDMDL
MODEL 9
REMARK VINA RESULT:      -9.3      4.790      7.108
REMARK                            x       y       z     vdW  Elec       q    Type
REMARK                         _______ _______ _______ _____ _____    ______ ____
ROOT
ATOM      1  C   LIG    1      -27.990  29.459  31.240  0.00  0.00    +0.510 C 
ATOM      2  O   LIG    1      -28.384  30.307  30.462  0.00  0.00    -0.480 OA
ENDROOT
BRANCH   1   7
ATOM      3  C   LIG    1      -24.715  29.476  33.074  0.00  0.00    -0.710 A 
ATOM      4  C   LIG    1      -24.964  30.414  34.062  0.00  0.00    +0.200 A 
ATOM      5  C   LIG    1      -26.192  31.042  34.137  0.00  0.00    -0.020 A 
ATOM      6  C   LIG    1      -27.184  30.738  33.222  0.00  0.00    +0.220 A 
ATOM      7  C   LIG    1      -26.939  29.791  32.220  0.00  0.00    -0.180 A 
ATOM      8  F   LIG    1      -28.385  31.352  33.295  0.00  0.00    -0.100 F 
ATOM      9  C   LIG    1      -25.692  29.165  32.151  0.00  0.00    +0.240 A 
BRANCH   3  10
ATOM     10  S   LIG    1      -23.144  28.683  32.991  0.00  0.00    +2.710 S 
ATOM     11  O   LIG    1      -22.622  28.960  31.699  0.00  0.00    -0.950 OA
ATOM     12  O   LIG    1      -22.463  29.015  34.192  0.00  0.00    -0.950 OA
BRANCH  10  13
ATOM     13  N   LIG    1      -23.416  27.050  33.044  0.00  0.00    -1.240 NA
ATOM     14  H   LIG    1      -22.690  26.445  33.261  0.00  0.00    +0.420 HD
ATOM     15  H   LIG    1      -24.300  26.699  32.856  0.00  0.00    +0.420 HD
ENDBRANCH  10  13
ENDBRANCH   3  10
ENDBRANCH   1   7
BRANCH   1  16
ATOM     16  O   LIG    1      -28.513  28.218  31.206  0.00  0.00    -0.350 OA
BRANCH  16  17
ATOM     17  C   LIG    1      -28.970  27.731  29.917  0.00  0.00    +0.320 C 
BRANCH  17  18
ATOM     18  C   LIG    1      -29.189  26.241  29.993  0.00  0.00    -0.020 A 
ATOM     19  C   LIG    1      -30.470  25.730  29.992  0.00  0.00    +0.020 A 
ATOM     20  C   LIG    1      -30.672  24.361  30.061  0.00  0.00    +0.130 A 
ATOM     21  C   LIG    1      -29.589  23.500  30.130  0.00  0.00    +0.000 A 
ATOM     22  C   LIG    1      -28.304  24.003  30.132  0.00  0.00    +0.110 A 
ATOM     23  F   LIG    1      -31.929  23.865  30.060  0.00  0.00    -0.130 F 
ATOM     24  C   LIG    1      -28.097  25.378  30.057  0.00  0.00    -0.020 A 
BRANCH  24  25
ATOM     25  C   LIG    1      -26.716  25.923  30.058  0.00  0.00    +0.210 A 
ATOM     26  N   LIG    1      -26.128  26.580  29.079  0.00  0.00    -0.290 NA
ATOM     27  N   LIG    1      -24.937  26.883  29.466  0.00  0.00    -0.220 N 
ATOM     28  H   LIG    1      -24.283  27.370  28.940  0.00  0.00    +0.480 HD
ATOM     29  N   LIG    1      -24.751  26.438  30.659  0.00  0.00    -0.040 NA
ATOM     30  N   LIG    1      -25.826  25.847  31.058  0.00  0.00    -0.270 NA
ENDBRANCH  24  25
ENDBRANCH  17  18
ENDBRANCH  16  17
ENDBRANCH   1  16
TORSDOF 7
ENDMDL
####
 PLpro2_rec.pdbqt&&&&ZINC000821620278.pdbqt
MODEL 1
REMARK VINA RESULT:     -12.1      0.000      0.000
REMARK                            x       y       z     vdW  Elec       q    Type
REMARK                         _______ _______ _______ _____ _____    ______ ____
ROOT
ATOM      1  O   LIG    1      -32.086  24.255  28.751  0.00  0.00    -0.350 OA
ENDROOT
BRANCH   1   2
ATOM      2  C   LIG    1      -31.462  24.296  29.943  0.00  0.00    +0.510 C 
ATOM      3  O   LIG    1      -32.039  23.921  30.944  0.00  0.00    -0.480 OA
BRANCH   2  10
ATOM      4  C   LIG    1      -25.642  28.942  30.596  0.00  0.00    +0.340 C 
ATOM      5  N   LIG    1      -26.587  27.831  30.453  0.00  0.00    -0.580 N 
ATOM      6  C   LIG    1      -26.231  26.541  30.329  0.00  0.00    +0.570 C 
ATOM      7  C   LIG    1      -27.458  25.722  30.208  0.00  0.00    -0.110 A 
ATOM      8  C   LIG    1      -27.702  24.366  30.059  0.00  0.00    +0.110 A 
ATOM      9  C   LIG    1      -29.004  23.905  29.973  0.00  0.00    +0.120 A 
ATOM     10  C   LIG    1      -30.073  24.799  30.035  0.00  0.00    -0.100 A 
ATOM     11  C   LIG    1      -29.835  26.169  30.185  0.00  0.00    +0.180 A 
ATOM     12  C   LIG    1      -28.534  26.631  30.271  0.00  0.00    -0.150 A 
ATOM     13  O   LIG    1      -25.092  26.117  30.318  0.00  0.00    -0.450 OA
ATOM     14  C   LIG    1      -27.925  27.968  30.434  0.00  0.00    +0.580 C 
ATOM     15  O   LIG    1      -28.531  29.015  30.534  0.00  0.00    -0.450 OA
ENDBRANCH   2  10
ENDBRANCH   1   2
BRANCH   1  16
ATOM     16  C   LIG    1      -33.502  23.934  28.758  0.00  0.00    +0.310 C 
BRANCH  16  17
ATOM     17  C   LIG    1      -34.305  25.209  28.796  0.00  0.00    -0.020 A 
ATOM     18  C   LIG    1      -34.808  25.674  29.993  0.00  0.00    +0.010 A 
ATOM     19  C   LIG    1      -35.546  26.846  30.028  0.00  0.00    +0.130 A 
ATOM     20  C   LIG    1      -35.782  27.556  28.862  0.00  0.00    +0.000 A 
ATOM     21  C   LIG    1      -35.284  27.097  27.660  0.00  0.00    +0.110 A 
ATOM     22  F   LIG    1      -36.036  27.298  31.203  0.00  0.00    -0.130 F 
ATOM     23  C   LIG    1      -34.537  25.921  27.621  0.00  0.00    -0.020 A 
BRANCH  23  24
ATOM     24  C   LIG    1      -33.999  25.425  26.330  0.00  0.00    +0.210 A 
ATOM     25  N   LIG    1      -33.216  24.380  26.153  0.00  0.00    -0.290 NA
ATOM     26  N   LIG    1      -32.970  24.281  24.891  0.00  0.00    -0.220 N 
ATOM     27  H   LIG    1      -32.417  23.598  24.479  0.00  0.00    +0.480 HD
ATOM     28  N   LIG    1      -33.573  25.229  24.264  0.00  0.00    -0.040 NA
ATOM     29  N   LIG    1      -34.221  25.949  25.116  0.00  0.00    -0.270 NA
ENDBRANCH  23  24
ENDBRANCH  16  17
ENDBRANCH   1  16
TORSDOF 5
ENDMDL
MODEL 2
REMARK VINA RESULT:     -11.8      1.613      2.046
REMARK                            x       y       z     vdW  Elec       q    Type
REMARK                         _______ _______ _______ _____ _____    ______ ____
ROOT
ATOM      1  O   LIG    1      -32.149  23.985  28.689  0.00  0.00    -0.350 OA
ENDROOT
BRANCH   1   2
ATOM      2  C   LIG    1      -31.607  24.462  29.825  0.00  0.00    +0.510 C 
ATOM      3  O   LIG    1      -31.855  23.928  30.888  0.00  0.00    -0.480 OA
BRANCH   2  10
ATOM      4  C   LIG    1      -29.007  31.339  28.478  0.00  0.00    +0.340 C 
ATOM      5  N   LIG    1      -29.265  29.949  28.860  0.00  0.00    -0.580 N 
ATOM      6  C   LIG    1      -28.384  29.158  29.498  0.00  0.00    +0.570 C 
ATOM      7  C   LIG    1      -29.006  27.832  29.709  0.00  0.00    -0.110 A 
ATOM      8  C   LIG    1      -28.583  26.650  30.296  0.00  0.00    +0.110 A 
ATOM      9  C   LIG    1      -29.430  25.556  30.333  0.00  0.00    +0.120 A 
ATOM     10  C   LIG    1      -30.709  25.636  29.781  0.00  0.00    -0.100 A 
ATOM     11  C   LIG    1      -31.143  26.826  29.187  0.00  0.00    +0.180 A 
ATOM     12  C   LIG    1      -30.297  27.920  29.149  0.00  0.00    -0.150 A 
ATOM     13  O   LIG    1      -27.265  29.479  29.845  0.00  0.00    -0.450 OA
ATOM     14  C   LIG    1      -30.418  29.296  28.624  0.00  0.00    +0.580 C 
ATOM     15  O   LIG    1      -31.394  29.761  28.070  0.00  0.00    -0.450 OA
ENDBRANCH   2  10
ENDBRANCH   1   2
BRANCH   1  16
ATOM     16  C   LIG    1      -33.584  23.760  28.687  0.00  0.00    +0.310 C 
BRANCH  16  17
ATOM     17  C   LIG    1      -34.299  25.082  28.796  0.00  0.00    -0.020 A 
ATOM     18  C   LIG    1      -34.771  25.513  30.019  0.00  0.00    +0.010 A 
ATOM     19  C   LIG    1      -35.428  26.729  30.120  0.00  0.00    +0.130 A 
ATOM     20  C   LIG    1      -35.614  27.516  28.995  0.00  0.00    +0.000 A 
ATOM     21  C   LIG    1      -35.147  27.091  27.768  0.00  0.00    +0.110 A 
ATOM     22  F   LIG    1      -35.888  27.148  31.319  0.00  0.00    -0.130 F 
ATOM     23  C   LIG    1      -34.481  25.871  27.663  0.00  0.00    -0.020 A 
BRANCH  23  24
ATOM     24  C   LIG    1      -33.976  25.411  26.345  0.00  0.00    +0.210 A 
ATOM     25  N   LIG    1      -33.207  24.366  26.118  0.00  0.00    -0.290 NA
ATOM     26  N   LIG    1      -32.990  24.304  24.849  0.00  0.00    -0.220 N 
ATOM     27  H   LIG    1      -32.452  23.630  24.404  0.00  0.00    +0.480 HD
ATOM     28  N   LIG    1      -33.599  25.277  24.266  0.00  0.00    -0.040 NA
ATOM     29  N   LIG    1      -34.221  25.975  25.154  0.00  0.00    -0.270 NA
ENDBRANCH  23  24
ENDBRANCH  16  17
ENDBRANCH   1  16
TORSDOF 5
ENDMDL
MODEL 3
REMARK VINA RESULT:     -11.0      2.300      2.959
REMARK                            x       y       z     vdW  Elec       q    Type
REMARK                         _______ _______ _______ _____ _____    ______ ____
ROOT
ATOM      1  O   LIG    1      -32.803  24.612  30.430  0.00  0.00    -0.350 OA
ENDROOT
BRANCH   1   2
ATOM      2  C   LIG    1      -31.823  24.149  29.632  0.00  0.00    +0.510 C 
ATOM      3  O   LIG    1      -32.078  23.339  28.763  0.00  0.00    -0.480 OA
BRANCH   2  10
ATOM      4  C   LIG    1      -25.968  28.681  30.663  0.00  0.00    +0.340 C 
ATOM      5  N   LIG    1      -26.923  27.589  30.458  0.00  0.00    -0.580 N 
ATOM      6  C   LIG    1      -26.584  26.291  30.353  0.00  0.00    +0.570 C 
ATOM      7  C   LIG    1      -27.817  25.496  30.153  0.00  0.00    -0.110 A 
ATOM      8  C   LIG    1      -28.077  24.146  29.985  0.00  0.00    +0.110 A 
ATOM      9  C   LIG    1      -29.380  23.710  29.816  0.00  0.00    +0.120 A 
ATOM     10  C   LIG    1      -30.433  24.624  29.813  0.00  0.00    -0.100 A 
ATOM     11  C   LIG    1      -30.179  25.989  29.981  0.00  0.00    +0.180 A 
ATOM     12  C   LIG    1      -28.877  26.426  30.151  0.00  0.00    -0.150 A 
ATOM     13  O   LIG    1      -25.456  25.846  30.413  0.00  0.00    -0.450 OA
ATOM     14  C   LIG    1      -28.254  27.751  30.355  0.00  0.00    +0.580 C 
ATOM     15  O   LIG    1      -28.846  28.809  30.419  0.00  0.00    -0.450 OA
ENDBRANCH   2  10
ENDBRANCH   1   2
BRANCH   1  16
ATOM     16  C   LIG    1      -34.170  24.403  29.986  0.00  0.00    +0.310 C 
BRANCH  16  17
ATOM     17  C   LIG    1      -35.122  24.835  31.071  0.00  0.00    -0.020 A 
ATOM     18  C   LIG    1      -35.371  24.003  32.143  0.00  0.00    +0.010 A 
ATOM     19  C   LIG    1      -36.246  24.400  33.142  0.00  0.00    +0.130 A 
ATOM     20  C   LIG    1      -36.873  25.633  33.069  0.00  0.00    +0.000 A 
ATOM     21  C   LIG    1      -36.630  26.471  31.999  0.00  0.00    +0.110 A 
ATOM     22  F   LIG    1      -36.487  23.582  34.189  0.00  0.00    -0.130 F 
ATOM     23  C   LIG    1      -35.747  26.077  30.996  0.00  0.00    -0.020 A 
BRANCH  23  24
ATOM     24  C   LIG    1      -35.482  26.976  29.845  0.00  0.00    +0.210 A 
ATOM     25  N   LIG    1      -35.720  26.719  28.574  0.00  0.00    -0.290 NA
ATOM     26  N   LIG    1      -35.353  27.747  27.889  0.00  0.00    -0.220 N 
ATOM     27  H   LIG    1      -35.415  27.830  26.924  0.00  0.00    +0.480 HD
ATOM     28  N   LIG    1      -34.892  28.647  28.685  0.00  0.00    -0.040 NA
ATOM     29  N   LIG    1      -34.961  28.210  29.896  0.00  0.00    -0.270 NA
ENDBRANCH  23  24
ENDBRANCH  16  17
ENDBRANCH   1  16
TORSDOF 5
ENDMDL
MODEL 4
REMARK VINA RESULT:     -11.0      3.221      3.936
REMARK                            x       y       z     vdW  Elec       q    Type
REMARK                         _______ _______ _______ _____ _____    ______ ____
ROOT
ATOM      1  O   LIG    1      -32.837  24.568  30.624  0.00  0.00    -0.350 OA
ENDROOT
BRANCH   1   2
ATOM      2  C   LIG    1      -31.913  24.183  29.723  0.00  0.00    +0.510 C 
ATOM      3  O   LIG    1      -32.229  23.460  28.799  0.00  0.00    -0.480 OA
BRANCH   2  10
ATOM      4  C   LIG    1      -25.970  28.635  30.577  0.00  0.00    +0.340 C 
ATOM      5  N   LIG    1      -26.945  27.556  30.398  0.00  0.00    -0.580 N 
ATOM      6  C   LIG    1      -26.626  26.256  30.273  0.00  0.00    +0.570 C 
ATOM      7  C   LIG    1      -27.875  25.477  30.111  0.00  0.00    -0.110 A 
ATOM      8  C   LIG    1      -28.158  24.132  29.944  0.00  0.00    +0.110 A 
ATOM      9  C   LIG    1      -29.471  23.713  29.818  0.00  0.00    +0.120 A 
ATOM     10  C   LIG    1      -30.513  24.640  29.858  0.00  0.00    -0.100 A 
ATOM     11  C   LIG    1      -30.235  26.000  30.027  0.00  0.00    +0.180 A 
ATOM     12  C   LIG    1      -28.923  26.420  30.153  0.00  0.00    -0.150 A 
ATOM     13  O   LIG    1      -25.502  25.796  30.290  0.00  0.00    -0.450 OA
ATOM     14  C   LIG    1      -28.277  27.736  30.344  0.00  0.00    +0.580 C 
ATOM     15  O   LIG    1      -28.852  28.801  30.435  0.00  0.00    -0.450 OA
ENDBRANCH   2  10
ENDBRANCH   1   2
BRANCH   1  16
ATOM     16  C   LIG    1      -34.229  24.337  30.280  0.00  0.00    +0.310 C 
BRANCH  16  17
ATOM     17  C   LIG    1      -35.005  25.619  30.443  0.00  0.00    -0.020 A 
ATOM     18  C   LIG    1      -34.844  26.645  29.534  0.00  0.00    +0.010 A 
ATOM     19  C   LIG    1      -35.559  27.823  29.683  0.00  0.00    +0.130 A 
ATOM     20  C   LIG    1      -36.436  27.976  30.744  0.00  0.00    +0.000 A 
ATOM     21  C   LIG    1      -36.602  26.955  31.658  0.00  0.00    +0.110 A 
ATOM     22  F   LIG    1      -35.398  28.825  28.791  0.00  0.00    -0.130 F 
ATOM     23  C   LIG    1      -35.890  25.767  31.509  0.00  0.00    -0.020 A 
BRANCH  23  24
ATOM     24  C   LIG    1      -36.066  24.667  32.489  0.00  0.00    +0.210 A 
ATOM     25  N   LIG    1      -36.161  23.380  32.220  0.00  0.00    -0.290 NA
ATOM     26  N   LIG    1      -36.306  22.754  33.337  0.00  0.00    -0.220 N 
ATOM     27  H   LIG    1      -36.401  21.793  33.433  0.00  0.00    +0.480 HD
ATOM     28  N   LIG    1      -36.304  23.602  34.305  0.00  0.00    -0.040 NA
ATOM     29  N   LIG    1      -36.153  24.788  33.821  0.00  0.00    -0.270 NA
ENDBRANCH  23  24
ENDBRANCH  16  17
ENDBRANCH   1  16
TORSDOF 5
ENDMDL
MODEL 5
REMARK VINA RESULT:     -10.9      3.779      7.854
REMARK                            x       y       z     vdW  Elec       q    Type
REMARK                         _______ _______ _______ _____ _____    ______ ____
ROOT
ATOM      1  O   LIG    1      -32.082  25.195  28.204  0.00  0.00    -0.350 OA
ENDROOT
BRANCH   1   2
ATOM      2  C   LIG    1      -33.181  24.489  28.530  0.00  0.00    +0.510 C 
ATOM      3  O   LIG    1      -33.347  23.377  28.069  0.00  0.00    -0.480 OA
BRANCH   2  10
ATOM      4  C   LIG    1      -37.758  25.360  34.375  0.00  0.00    +0.340 C 
ATOM      5  N   LIG    1      -36.964  25.437  33.146  0.00  0.00    -0.580 N 
ATOM      6  C   LIG    1      -37.020  26.452  32.266  0.00  0.00    +0.570 C 
ATOM      7  C   LIG    1      -36.077  26.170  31.160  0.00  0.00    -0.110 A 
ATOM      8  C   LIG    1      -35.720  26.842  30.002  0.00  0.00    +0.110 A 
ATOM      9  C   LIG    1      -34.778  26.294  29.149  0.00  0.00    +0.120 A 
ATOM     10  C   LIG    1      -34.187  25.067  29.448  0.00  0.00    -0.100 A 
ATOM     11  C   LIG    1      -34.542  24.382  30.615  0.00  0.00    +0.180 A 
ATOM     12  C   LIG    1      -35.483  24.929  31.468  0.00  0.00    -0.150 A 
ATOM     13  O   LIG    1      -37.725  27.436  32.363  0.00  0.00    -0.450 OA
ATOM     14  C   LIG    1      -36.079  24.503  32.752  0.00  0.00    +0.580 C 
ATOM     15  O   LIG    1      -35.816  23.480  33.351  0.00  0.00    -0.450 OA
ENDBRANCH   2  10
ENDBRANCH   1   2
BRANCH   1  16
ATOM     16  C   LIG    1      -31.376  25.854  29.288  0.00  0.00    +0.310 C 
BRANCH  16  17
ATOM     17  C   LIG    1      -30.132  25.073  29.626  0.00  0.00    -0.020 A 
ATOM     18  C   LIG    1      -30.142  23.695  29.560  0.00  0.00    +0.010 A 
ATOM     19  C   LIG    1      -28.998  22.977  29.869  0.00  0.00    +0.130 A 
ATOM     20  C   LIG    1      -27.841  23.638  30.247  0.00  0.00    +0.000 A 
ATOM     21  C   LIG    1      -27.823  25.016  30.317  0.00  0.00    +0.110 A 
ATOM     22  F   LIG    1      -29.013  21.627  29.803  0.00  0.00    -0.130 F 
ATOM     23  C   LIG    1      -28.969  25.742  30.001  0.00  0.00    -0.020 A 
BRANCH  23  24
ATOM     24  C   LIG    1      -28.953  27.225  30.075  0.00  0.00    +0.210 A 
ATOM     25  N   LIG    1      -29.615  28.059  29.298  0.00  0.00    -0.290 NA
ATOM     26  N   LIG    1      -29.337  29.258  29.680  0.00  0.00    -0.220 N 
ATOM     27  H   LIG    1      -29.688  30.069  29.281  0.00  0.00    +0.480 HD
ATOM     28  N   LIG    1      -28.522  29.210  30.675  0.00  0.00    -0.040 NA
ATOM     29  N   LIG    1      -28.268  27.975  30.949  0.00  0.00    -0.270 NA
ENDBRANCH  23  24
ENDBRANCH  16  17
ENDBRANCH   1  16
TORSDOF 5
ENDMDL
MODEL 6
REMARK VINA RESULT:     -10.4      2.721      4.050
REMARK                            x       y       z     vdW  Elec       q    Type
REMARK                         _______ _______ _______ _____ _____    ______ ____
ROOT
ATOM      1  O   LIG    1      -31.580  28.004  29.269  0.00  0.00    -0.350 OA
ENDROOT
BRANCH   1   2
ATOM      2  C   LIG    1      -30.659  28.778  28.666  0.00  0.00    +0.510 C 
ATOM      3  O   LIG    1      -30.988  29.525  27.765  0.00  0.00    -0.480 OA
BRANCH   2  10
ATOM      4  C   LIG    1      -24.125  26.154  31.176  0.00  0.00    +0.340 C 
ATOM      5  N   LIG    1      -25.271  26.914  30.670  0.00  0.00    -0.580 N 
ATOM      6  C   LIG    1      -25.247  28.229  30.389  0.00  0.00    +0.570 C 
ATOM      7  C   LIG    1      -26.587  28.632  29.904  0.00  0.00    -0.110 A 
ATOM      8  C   LIG    1      -27.139  29.829  29.478  0.00  0.00    +0.110 A 
ATOM      9  C   LIG    1      -28.462  29.875  29.076  0.00  0.00    +0.120 A 
ATOM     10  C   LIG    1      -29.245  28.720  29.098  0.00  0.00    -0.100 A 
ATOM     11  C   LIG    1      -28.695  27.508  29.526  0.00  0.00    +0.180 A 
ATOM     12  C   LIG    1      -27.372  27.461  29.928  0.00  0.00    -0.150 A 
ATOM     13  O   LIG    1      -24.288  28.963  30.511  0.00  0.00    -0.450 OA
ATOM     14  C   LIG    1      -26.483  26.387  30.420  0.00  0.00    +0.580 C 
ATOM     15  O   LIG    1      -26.795  25.224  30.575  0.00  0.00    -0.450 OA
ENDBRANCH   2  10
ENDBRANCH   1   2
BRANCH   1  16
ATOM     16  C   LIG    1      -32.023  26.823  28.550  0.00  0.00    +0.310 C 
BRANCH  16  17
ATOM     17  C   LIG    1      -33.040  26.082  29.380  0.00  0.00    -0.020 A 
ATOM     18  C   LIG    1      -34.329  26.562  29.483  0.00  0.00    +0.010 A 
ATOM     19  C   LIG    1      -35.264  25.879  30.245  0.00  0.00    +0.130 A 
ATOM     20  C   LIG    1      -34.909  24.715  30.906  0.00  0.00    +0.000 A 
ATOM     21  C   LIG    1      -33.621  24.229  30.809  0.00  0.00    +0.110 A 
ATOM     22  F   LIG    1      -36.526  26.353  30.343  0.00  0.00    -0.130 F 
ATOM     23  C   LIG    1      -32.680  24.909  30.039  0.00  0.00    -0.020 A 
BRANCH  23  24
ATOM     24  C   LIG    1      -31.293  24.389  29.932  0.00  0.00    +0.210 A 
ATOM     25  N   LIG    1      -30.277  24.687  30.716  0.00  0.00    -0.290 NA
ATOM     26  N   LIG    1      -29.249  24.034  30.295  0.00  0.00    -0.220 N 
ATOM     27  H   LIG    1      -28.363  24.067  30.690  0.00  0.00    +0.480 HD
ATOM     28  N   LIG    1      -29.582  23.331  29.270  0.00  0.00    -0.040 NA
ATOM     29  N   LIG    1      -30.833  23.520  29.021  0.00  0.00    -0.270 NA
ENDBRANCH  23  24
ENDBRANCH  16  17
ENDBRANCH   1  16
TORSDOF 5
ENDMDL
MODEL 7
REMARK VINA RESULT:     -10.3      4.033      7.534
REMARK                            x       y       z     vdW  Elec       q    Type
REMARK                         _______ _______ _______ _____ _____    ______ ____
ROOT
ATOM      1  O   LIG    1      -33.466  27.893  28.671  0.00  0.00    -0.350 OA
ENDROOT
BRANCH   1   2
ATOM      2  C   LIG    1      -34.692  27.340  28.720  0.00  0.00    +0.510 C 
ATOM      3  O   LIG    1      -35.490  27.552  27.828  0.00  0.00    -0.480 OA
BRANCH   2  10
ATOM      4  C   LIG    1      -38.022  24.886  34.946  0.00  0.00    +0.340 C 
ATOM      5  N   LIG    1      -37.237  25.120  33.731  0.00  0.00    -0.580 N 
ATOM      6  C   LIG    1      -36.360  24.243  33.211  0.00  0.00    +0.570 C 
ATOM      7  C   LIG    1      -35.768  24.834  31.990  0.00  0.00    -0.110 A 
ATOM      8  C   LIG    1      -34.831  24.402  31.065  0.00  0.00    +0.110 A 
ATOM      9  C   LIG    1      -34.483  25.218  30.003  0.00  0.00    +0.120 A 
ATOM     10  C   LIG    1      -35.071  26.475  29.859  0.00  0.00    -0.100 A 
ATOM     11  C   LIG    1      -36.017  26.918  30.788  0.00  0.00    +0.180 A 
ATOM     12  C   LIG    1      -36.366  26.104  31.850  0.00  0.00    -0.150 A 
ATOM     13  O   LIG    1      -36.097  23.148  33.667  0.00  0.00    -0.450 OA
ATOM     14  C   LIG    1      -37.303  26.238  32.986  0.00  0.00    +0.580 C 
ATOM     15  O   LIG    1      -38.013  27.197  33.209  0.00  0.00    -0.450 OA
ENDBRANCH   2  10
ENDBRANCH   1   2
BRANCH   1  16
ATOM     16  C   LIG    1      -32.354  27.007  28.372  0.00  0.00    +0.310 C 
BRANCH  16  17
ATOM     17  C   LIG    1      -31.069  27.637  28.845  0.00  0.00    -0.020 A 
ATOM     18  C   LIG    1      -30.810  28.965  28.575  0.00  0.00    +0.010 A 
ATOM     19  C   LIG    1      -29.629  29.545  29.011  0.00  0.00    +0.130 A 
ATOM     20  C   LIG    1      -28.705  28.794  29.718  0.00  0.00    +0.000 A 
ATOM     21  C   LIG    1      -28.955  27.465  29.992  0.00  0.00    +0.110 A 
ATOM     22  F   LIG    1      -29.380  30.845  28.744  0.00  0.00    -0.130 F 
ATOM     23  C   LIG    1      -30.144  26.880  29.560  0.00  0.00    -0.020 A 
BRANCH  23  24
ATOM     24  C   LIG    1      -30.418  25.451  29.853  0.00  0.00    +0.210 A 
ATOM     25  N   LIG    1      -30.241  24.432  29.036  0.00  0.00    -0.290 NA
ATOM     26  N   LIG    1      -30.594  23.361  29.660  0.00  0.00    -0.220 N 
ATOM     27  H   LIG    1      -30.567  22.463  29.293  0.00  0.00    +0.480 HD
ATOM     28  N   LIG    1      -30.986  23.669  30.846  0.00  0.00    -0.040 NA
ATOM     29  N   LIG    1      -30.887  24.945  31.002  0.00  0.00    -0.270 NA
ENDBRANCH  23  24
ENDBRANCH  16  17
ENDBRANCH   1  16
TORSDOF 5
ENDMDL
MODEL 8
REMARK VINA RESULT:     -10.2      3.387      4.145
REMARK                            x       y       z     vdW  Elec       q    Type
REMARK                         _______ _______ _______ _____ _____    ______ ____
ROOT
ATOM      1  O   LIG    1      -32.644  24.391  29.220  0.00  0.00    -0.350 OA
ENDROOT
BRANCH   1   2
ATOM      2  C   LIG    1      -31.670  24.600  30.126  0.00  0.00    +0.510 C 
ATOM      3  O   LIG    1      -31.571  23.870  31.092  0.00  0.00    -0.480 OA
BRANCH   2  10
ATOM      4  C   LIG    1      -28.821  31.223  28.151  0.00  0.00    +0.340 C 
ATOM      5  N   LIG    1      -29.123  29.876  28.643  0.00  0.00    -0.580 N 
ATOM      6  C   LIG    1      -28.243  29.082  29.278  0.00  0.00    +0.570 C 
ATOM      7  C   LIG    1      -28.916  27.808  29.617  0.00  0.00    -0.110 A 
ATOM      8  C   LIG    1      -28.516  26.646  30.257  0.00  0.00    +0.110 A 
ATOM      9  C   LIG    1      -29.412  25.604  30.421  0.00  0.00    +0.120 A 
ATOM     10  C   LIG    1      -30.718  25.718  29.945  0.00  0.00    -0.100 A 
ATOM     11  C   LIG    1      -31.130  26.888  29.299  0.00  0.00    +0.180 A 
ATOM     12  C   LIG    1      -30.235  27.930  29.134  0.00  0.00    -0.150 A 
ATOM     13  O   LIG    1      -27.089  29.364  29.531  0.00  0.00    -0.450 OA
ATOM     14  C   LIG    1      -30.320  29.273  28.524  0.00  0.00    +0.580 C 
ATOM     15  O   LIG    1      -31.306  29.753  28.001  0.00  0.00    -0.450 OA
ENDBRANCH   2  10
ENDBRANCH   1   2
BRANCH   1  16
ATOM     16  C   LIG    1      -33.992  24.215  29.731  0.00  0.00    +0.310 C 
BRANCH  16  17
ATOM     17  C   LIG    1      -34.643  25.564  29.904  0.00  0.00    -0.020 A 
ATOM     18  C   LIG    1      -34.422  26.562  28.978  0.00  0.00    +0.010 A 
ATOM     19  C   LIG    1      -35.021  27.802  29.136  0.00  0.00    +0.130 A 
ATOM     20  C   LIG    1      -35.843  28.044  30.224  0.00  0.00    +0.000 A 
ATOM     21  C   LIG    1      -36.069  27.051  31.156  0.00  0.00    +0.110 A 
ATOM     22  F   LIG    1      -34.801  28.776  28.227  0.00  0.00    -0.130 F 
ATOM     23  C   LIG    1      -35.473  25.802  30.997  0.00  0.00    -0.020 A 
BRANCH  23  24
ATOM     24  C   LIG    1      -35.714  24.731  31.996  0.00  0.00    +0.210 A 
ATOM     25  N   LIG    1      -35.539  23.437  31.822  0.00  0.00    -0.290 NA
ATOM     26  N   LIG    1      -35.857  22.844  32.921  0.00  0.00    -0.220 N 
ATOM     27  H   LIG    1      -35.822  21.886  33.072  0.00  0.00    +0.480 HD
ATOM     28  N   LIG    1      -36.226  23.721  33.787  0.00  0.00    -0.040 NA
ATOM     29  N   LIG    1      -36.146  24.894  33.255  0.00  0.00    -0.270 NA
ENDBRANCH  23  24
ENDBRANCH  16  17
ENDBRANCH   1  16
TORSDOF 5
ENDMDL
MODEL 9
REMARK VINA RESULT:      -9.7      2.758      3.276
REMARK                            x       y       z     vdW  Elec       q    Type
REMARK                         _______ _______ _______ _____ _____    ______ ____
ROOT
ATOM      1  O   LIG    1      -31.731  24.106  29.004  0.00  0.00    -0.350 OA
ENDROOT
BRANCH   1   2
ATOM      2  C   LIG    1      -31.075  24.308  30.162  0.00  0.00    +0.510 C 
ATOM      3  O   LIG    1      -31.551  23.913  31.208  0.00  0.00    -0.480 OA
BRANCH   2  10
ATOM      4  C   LIG    1      -25.989  29.786  30.198  0.00  0.00    +0.340 C 
ATOM      5  N   LIG    1      -26.763  28.542  30.188  0.00  0.00    -0.580 N 
ATOM      6  C   LIG    1      -26.223  27.310  30.170  0.00  0.00    +0.570 C 
ATOM      7  C   LIG    1      -27.319  26.315  30.165  0.00  0.00    -0.110 A 
ATOM      8  C   LIG    1      -27.365  24.930  30.148  0.00  0.00    +0.110 A 
ATOM      9  C   LIG    1      -28.586  24.280  30.147  0.00  0.00    +0.120 A 
ATOM     10  C   LIG    1      -29.774  25.012  30.163  0.00  0.00    -0.100 A 
ATOM     11  C   LIG    1      -29.736  26.410  30.180  0.00  0.00    +0.180 A 
ATOM     12  C   LIG    1      -28.515  27.061  30.180  0.00  0.00    -0.150 A 
ATOM     13  O   LIG    1      -25.036  27.056  30.161  0.00  0.00    -0.450 OA
ATOM     14  C   LIG    1      -28.106  28.481  30.201  0.00  0.00    +0.580 C 
ATOM     15  O   LIG    1      -28.858  29.435  30.224  0.00  0.00    -0.450 OA
ENDBRANCH   2  10
ENDBRANCH   1   2
BRANCH   1  16
ATOM     16  C   LIG    1      -33.161  23.864  29.090  0.00  0.00    +0.310 C 
BRANCH  16  17
ATOM     17  C   LIG    1      -33.887  24.827  28.186  0.00  0.00    -0.020 A 
ATOM     18  C   LIG    1      -33.582  24.879  26.842  0.00  0.00    +0.010 A 
ATOM     19  C   LIG    1      -34.251  25.764  26.011  0.00  0.00    +0.130 A 
ATOM     20  C   LIG    1      -35.227  26.600  26.526  0.00  0.00    +0.000 A 
ATOM     21  C   LIG    1      -35.538  26.556  27.870  0.00  0.00    +0.110 A 
ATOM     22  F   LIG    1      -33.948  25.810  24.695  0.00  0.00    -0.130 F 
ATOM     23  C   LIG    1      -34.872  25.664  28.708  0.00  0.00    -0.020 A 
BRANCH  23  24
ATOM     24  C   LIG    1      -35.203  25.613  30.154  0.00  0.00    +0.210 A 
ATOM     25  N   LIG    1      -35.029  24.590  30.966  0.00  0.00    -0.290 NA
ATOM     26  N   LIG    1      -35.440  24.942  32.136  0.00  0.00    -0.220 N 
ATOM     27  H   LIG    1      -35.429  24.379  32.927  0.00  0.00    +0.480 HD
ATOM     28  N   LIG    1      -35.868  26.155  32.090  0.00  0.00    -0.040 NA
ATOM     29  N   LIG    1      -35.733  26.602  30.889  0.00  0.00    -0.270 NA
ENDBRANCH  23  24
ENDBRANCH  16  17
ENDBRANCH   1  16
TORSDOF 5
ENDMDL
####
 PLpro2_rec.pdbqt&&&&ZINC000822334463.pdbqt
MODEL 1
REMARK VINA RESULT:     -12.1      0.000      0.000
REMARK                            x       y       z     vdW  Elec       q    Type
REMARK                         _______ _______ _______ _____ _____    ______ ____
ROOT
ATOM      1  C   LIG    1      -36.934  28.597  31.377  0.00  0.00    +0.140 C 
ATOM      2  C   LIG    1      -36.319  27.223  31.326  0.00  0.00    -0.100 A 
ATOM      3  C   LIG    1      -35.747  26.750  30.133  0.00  0.00    +0.150 A 
ATOM      4  N   LIG    1      -35.739  27.508  29.028  0.00  0.00    -0.460 N 
ATOM      5  C   LIG    1      -35.212  27.089  27.905  0.00  0.00    +0.460 A 
ATOM      6  C   LIG    1      -34.625  25.822  27.795  0.00  0.00    -0.060 A 
ATOM      7  C   LIG    1      -34.600  24.979  28.909  0.00  0.00    +0.310 A 
ATOM      8  H   LIG    1      -36.135  28.393  29.062  0.00  0.00    +0.450 HD
ATOM      9  C   LIG    1      -35.175  25.456  30.110  0.00  0.00    -0.120 A 
ATOM     10  C   LIG    1      -35.190  24.670  31.271  0.00  0.00    +0.080 A 
ATOM     11  C   LIG    1      -35.754  25.161  32.411  0.00  0.00    +0.080 A 
ATOM     12  C   LIG    1      -36.310  26.437  32.438  0.00  0.00    +0.130 A 
ENDROOT
BRANCH   6  13
ATOM     13  C   LIG    1      -34.037  25.379  26.508  0.00  0.00    +0.200 A 
ATOM     14  N   LIG    1      -34.151  25.982  25.340  0.00  0.00    -0.290 NA
ATOM     15  N   LIG    1      -33.498  25.288  24.473  0.00  0.00    -0.210 N 
ATOM     16  H   LIG    1      -33.415  25.501  23.531  0.00  0.00    +0.480 HD
ATOM     17  N   LIG    1      -32.973  24.265  25.054  0.00  0.00    -0.030 NA
ATOM     18  N   LIG    1      -33.279  24.292  26.306  0.00  0.00    -0.220 NA
ENDBRANCH   6  13
BRANCH   7  19
ATOM     19  N   LIG    1      -34.029  23.720  28.840  0.00  0.00    -0.630 N 
ATOM     20  H   LIG    1      -34.364  23.130  29.586  0.00  0.00    +0.380 HD
BRANCH  19  21
ATOM     21  C   LIG    1      -32.563  23.805  28.854  0.00  0.00    +0.230 C 
BRANCH  21  22
ATOM     22  C   LIG    1      -32.107  24.542  30.114  0.00  0.00    +0.100 C 
BRANCH  22  23
ATOM     23  C   LIG    1      -30.608  24.703  30.087  0.00  0.00    -0.100 A 
ATOM     24  C   LIG    1      -29.796  23.586  30.003  0.00  0.00    +0.050 A 
ATOM     25  C   LIG    1      -28.419  23.725  29.977  0.00  0.00    +0.010 A 
ATOM     26  C   LIG    1      -27.848  24.978  30.036  0.00  0.00    +0.050 A 
ATOM     27  C   LIG    1      -28.662  26.110  30.122  0.00  0.00    -0.140 A 
ATOM     28  C   LIG    1      -30.050  25.963  30.142  0.00  0.00    +0.080 A 
BRANCH  27  29
ATOM     29  C   LIG    1      -28.056  27.457  30.185  0.00  0.00    +0.560 C 
ATOM     30  O   LIG    1      -28.585  28.330  30.846  0.00  0.00    -0.540 OA
ATOM     31  N   LIG    1      -26.919  27.717  29.510  0.00  0.00    -0.850 N 
ATOM     32  H   LIG    1      -26.522  28.601  29.553  0.00  0.00    +0.410 HD
ATOM     33  H   LIG    1      -26.498  27.020  28.984  0.00  0.00    +0.400 HD
ENDBRANCH  27  29
ENDBRANCH  22  23
ENDBRANCH  21  22
ENDBRANCH  19  21
ENDBRANCH   7  19
TORSDOF 6
ENDMDL
MODEL 2
REMARK VINA RESULT:     -10.5      4.957      8.297
REMARK                            x       y       z     vdW  Elec       q    Type
REMARK                         _______ _______ _______ _____ _____    ______ ____
ROOT
ATOM      1  C   LIG    1      -28.449  22.555  30.022  0.00  0.00    +0.140 C 
ATOM      2  C   LIG    1      -29.153  23.885  29.946  0.00  0.00    -0.100 A 
ATOM      3  C   LIG    1      -28.421  25.078  30.063  0.00  0.00    +0.150 A 
ATOM      4  N   LIG    1      -27.094  25.054  30.244  0.00  0.00    -0.460 N 
ATOM      5  C   LIG    1      -26.390  26.154  30.355  0.00  0.00    +0.460 A 
ATOM      6  C   LIG    1      -26.987  27.418  30.292  0.00  0.00    -0.060 A 
ATOM      7  C   LIG    1      -28.368  27.517  30.107  0.00  0.00    +0.310 A 
ATOM      8  H   LIG    1      -26.641  24.198  30.293  0.00  0.00    +0.450 HD
ATOM      9  C   LIG    1      -29.105  26.315  29.988  0.00  0.00    -0.120 A 
ATOM     10  C   LIG    1      -30.495  26.330  29.800  0.00  0.00    +0.080 A 
ATOM     11  C   LIG    1      -31.172  25.152  29.690  0.00  0.00    +0.080 A 
ATOM     12  C   LIG    1      -30.500  23.934  29.757  0.00  0.00    +0.130 A 
ENDROOT
BRANCH   6  13
ATOM     13  C   LIG    1      -26.162  28.644  30.422  0.00  0.00    +0.200 A 
ATOM     14  N   LIG    1      -26.471  29.733  31.100  0.00  0.00    -0.290 NA
ATOM     15  N   LIG    1      -25.497  30.567  30.968  0.00  0.00    -0.210 N 
ATOM     16  H   LIG    1      -25.460  31.453  31.362  0.00  0.00    +0.480 HD
ATOM     17  N   LIG    1      -24.582  30.042  30.231  0.00  0.00    -0.030 NA
ATOM     18  N   LIG    1      -24.954  28.858  29.882  0.00  0.00    -0.220 NA
ENDBRANCH   6  13
BRANCH   7  19
ATOM     19  N   LIG    1      -28.995  28.749  30.039  0.00  0.00    -0.630 N 
ATOM     20  H   LIG    1      -29.758  28.804  30.696  0.00  0.00    +0.380 HD
BRANCH  19  21
ATOM     21  C   LIG    1      -29.457  29.030  28.673  0.00  0.00    +0.230 C 
BRANCH  21  22
ATOM     22  C   LIG    1      -29.747  30.526  28.531  0.00  0.00    +0.100 C 
BRANCH  22  23
ATOM     23  C   LIG    1      -29.030  31.063  27.319  0.00  0.00    -0.100 A 
ATOM     24  C   LIG    1      -27.749  31.572  27.445  0.00  0.00    +0.050 A 
ATOM     25  C   LIG    1      -27.083  32.067  26.338  0.00  0.00    +0.010 A 
ATOM     26  C   LIG    1      -27.693  32.058  25.102  0.00  0.00    +0.050 A 
ATOM     27  C   LIG    1      -28.985  31.547  24.967  0.00  0.00    -0.140 A 
ATOM     28  C   LIG    1      -29.649  31.044  26.087  0.00  0.00    +0.080 A 
BRANCH  27  29
ATOM     29  C   LIG    1      -29.645  31.534  23.644  0.00  0.00    +0.560 C 
ATOM     30  O   LIG    1      -30.848  31.380  23.567  0.00  0.00    -0.540 OA
ATOM     31  N   LIG    1      -28.911  31.691  22.524  0.00  0.00    -0.850 N 
ATOM     32  H   LIG    1      -29.345  31.683  21.656  0.00  0.00    +0.410 HD
ATOM     33  H   LIG    1      -27.952  31.814  22.586  0.00  0.00    +0.400 HD
ENDBRANCH  27  29
ENDBRANCH  22  23
ENDBRANCH  21  22
ENDBRANCH  19  21
ENDBRANCH   7  19
TORSDOF 6
ENDMDL
MODEL 3
REMARK VINA RESULT:     -10.5      4.008      8.671
REMARK                            x       y       z     vdW  Elec       q    Type
REMARK                         _______ _______ _______ _____ _____    ______ ____
ROOT
ATOM      1  C   LIG    1      -26.194  32.968  25.190  0.00  0.00    +0.140 C 
ATOM      2  C   LIG    1      -27.300  32.152  25.806  0.00  0.00    -0.100 A 
ATOM      3  C   LIG    1      -27.211  31.743  27.147  0.00  0.00    +0.150 A 
ATOM      4  N   LIG    1      -26.149  32.069  27.895  0.00  0.00    -0.460 N 
ATOM      5  C   LIG    1      -26.045  31.699  29.148  0.00  0.00    +0.460 A 
ATOM      6  C   LIG    1      -27.039  30.941  29.776  0.00  0.00    -0.060 A 
ATOM      7  C   LIG    1      -28.174  30.565  29.054  0.00  0.00    +0.310 A 
ATOM      8  H   LIG    1      -25.437  32.595  27.498  0.00  0.00    +0.450 HD
ATOM      9  C   LIG    1      -28.264  30.977  27.704  0.00  0.00    -0.120 A 
ATOM     10  C   LIG    1      -29.371  30.640  26.912  0.00  0.00    +0.080 A 
ATOM     11  C   LIG    1      -29.423  31.054  25.614  0.00  0.00    +0.080 A 
ATOM     12  C   LIG    1      -28.392  31.814  25.067  0.00  0.00    +0.130 A 
ENDROOT
BRANCH   6  13
ATOM     13  C   LIG    1      -26.890  30.539  31.196  0.00  0.00    +0.200 A 
ATOM     14  N   LIG    1      -25.776  30.161  31.794  0.00  0.00    -0.290 NA
ATOM     15  N   LIG    1      -26.060  29.896  33.023  0.00  0.00    -0.210 N 
ATOM     16  H   LIG    1      -25.427  29.594  33.693  0.00  0.00    +0.480 HD
ATOM     17  N   LIG    1      -27.316  30.095  33.223  0.00  0.00    -0.030 NA
ATOM     18  N   LIG    1      -27.857  30.495  32.123  0.00  0.00    -0.220 NA
ENDBRANCH   6  13
BRANCH   7  19
ATOM     19  N   LIG    1      -29.180  29.815  29.640  0.00  0.00    -0.630 N 
ATOM     20  H   LIG    1      -29.149  29.891  30.645  0.00  0.00    +0.380 HD
BRANCH  19  21
ATOM     21  C   LIG    1      -29.103  28.410  29.217  0.00  0.00    +0.230 C 
BRANCH  21  22
ATOM     22  C   LIG    1      -28.742  27.535  30.418  0.00  0.00    +0.100 C 
BRANCH  22  23
ATOM     23  C   LIG    1      -29.165  26.113  30.149  0.00  0.00    -0.100 A 
ATOM     24  C   LIG    1      -28.212  25.112  30.080  0.00  0.00    +0.050 A 
ATOM     25  C   LIG    1      -28.591  23.804  29.833  0.00  0.00    +0.010 A 
ATOM     26  C   LIG    1      -29.921  23.491  29.653  0.00  0.00    +0.050 A 
ATOM     27  C   LIG    1      -30.888  24.497  29.720  0.00  0.00    -0.140 A 
ATOM     28  C   LIG    1      -30.499  25.812  29.975  0.00  0.00    +0.080 A 
BRANCH  27  29
ATOM     29  C   LIG    1      -32.317  24.167  29.528  0.00  0.00    +0.560 C 
ATOM     30  O   LIG    1      -33.138  24.526  30.351  0.00  0.00    -0.540 OA
ATOM     31  N   LIG    1      -32.708  23.471  28.443  0.00  0.00    -0.850 N 
ATOM     32  H   LIG    1      -33.646  23.256  28.318  0.00  0.00    +0.410 HD
ATOM     33  H   LIG    1      -32.053  23.186  27.788  0.00  0.00    +0.400 HD
ENDBRANCH  27  29
ENDBRANCH  22  23
ENDBRANCH  21  22
ENDBRANCH  19  21
ENDBRANCH   7  19
TORSDOF 6
ENDMDL
MODEL 4
REMARK VINA RESULT:     -10.4      4.645      7.981
REMARK                            x       y       z     vdW  Elec       q    Type
REMARK                         _______ _______ _______ _____ _____    ______ ____
ROOT
ATOM      1  C   LIG    1      -28.718  22.564  29.944  0.00  0.00    +0.140 C 
ATOM      2  C   LIG    1      -29.459  23.875  29.896  0.00  0.00    -0.100 A 
ATOM      3  C   LIG    1      -28.752  25.087  29.974  0.00  0.00    +0.150 A 
ATOM      4  N   LIG    1      -27.418  25.098  30.094  0.00  0.00    -0.460 N 
ATOM      5  C   LIG    1      -26.739  26.215  30.169  0.00  0.00    +0.460 A 
ATOM      6  C   LIG    1      -27.370  27.464  30.128  0.00  0.00    -0.060 A 
ATOM      7  C   LIG    1      -28.760  27.527  30.006  0.00  0.00    +0.310 A 
ATOM      8  H   LIG    1      -26.942  24.253  30.125  0.00  0.00    +0.450 HD
ATOM      9  C   LIG    1      -29.471  26.306  29.926  0.00  0.00    -0.120 A 
ATOM     10  C   LIG    1      -30.867  26.284  29.802  0.00  0.00    +0.080 A 
ATOM     11  C   LIG    1      -31.519  25.089  29.729  0.00  0.00    +0.080 A 
ATOM     12  C   LIG    1      -30.814  23.889  29.769  0.00  0.00    +0.130 A 
ENDROOT
BRANCH   6  13
ATOM     13  C   LIG    1      -26.571  28.710  30.215  0.00  0.00    +0.200 A 
ATOM     14  N   LIG    1      -25.335  28.885  29.787  0.00  0.00    -0.290 NA
ATOM     15  N   LIG    1      -24.998  30.101  30.044  0.00  0.00    -0.210 N 
ATOM     16  H   LIG    1      -24.138  30.501  29.838  0.00  0.00    +0.480 HD
ATOM     17  N   LIG    1      -25.979  30.703  30.620  0.00  0.00    -0.030 NA
ATOM     18  N   LIG    1      -26.965  29.880  30.737  0.00  0.00    -0.220 NA
ENDBRANCH   6  13
BRANCH   7  19
ATOM     19  N   LIG    1      -29.421  28.742  29.963  0.00  0.00    -0.630 N 
ATOM     20  H   LIG    1      -30.284  28.704  30.483  0.00  0.00    +0.380 HD
BRANCH  19  21
ATOM     21  C   LIG    1      -29.661  29.162  28.575  0.00  0.00    +0.230 C 
BRANCH  21  22
ATOM     22  C   LIG    1      -29.781  30.686  28.517  0.00  0.00    +0.100 C 
BRANCH  22  23
ATOM     23  C   LIG    1      -29.025  31.204  27.321  0.00  0.00    -0.100 A 
ATOM     24  C   LIG    1      -29.600  31.143  26.063  0.00  0.00    +0.050 A 
ATOM     25  C   LIG    1      -28.913  31.617  24.959  0.00  0.00    +0.010 A 
ATOM     26  C   LIG    1      -27.650  32.152  25.106  0.00  0.00    +0.050 A 
ATOM     27  C   LIG    1      -27.065  32.215  26.372  0.00  0.00    -0.140 A 
ATOM     28  C   LIG    1      -27.765  31.741  27.481  0.00  0.00    +0.080 A 
BRANCH  27  29
ATOM     29  C   LIG    1      -25.711  32.788  26.536  0.00  0.00    +0.560 C 
ATOM     30  O   LIG    1      -25.259  32.967  27.651  0.00  0.00    -0.540 OA
ATOM     31  N   LIG    1      -24.981  33.111  25.451  0.00  0.00    -0.850 N 
ATOM     32  H   LIG    1      -24.092  33.487  25.560  0.00  0.00    +0.410 HD
ATOM     33  H   LIG    1      -25.341  32.968  24.563  0.00  0.00    +0.400 HD
ENDBRANCH  27  29
ENDBRANCH  22  23
ENDBRANCH  21  22
ENDBRANCH  19  21
ENDBRANCH   7  19
TORSDOF 6
ENDMDL
MODEL 5
REMARK VINA RESULT:     -10.1      3.299      7.081
REMARK                            x       y       z     vdW  Elec       q    Type
REMARK                         _______ _______ _______ _____ _____    ______ ____
ROOT
ATOM      1  C   LIG    1      -27.910  30.640  28.633  0.00  0.00    +0.140 C 
ATOM      2  C   LIG    1      -29.134  29.784  28.825  0.00  0.00    -0.100 A 
ATOM      3  C   LIG    1      -29.000  28.429  29.172  0.00  0.00    +0.150 A 
ATOM      4  N   LIG    1      -27.789  27.879  29.335  0.00  0.00    -0.460 N 
ATOM      5  C   LIG    1      -27.640  26.618  29.658  0.00  0.00    +0.460 A 
ATOM      6  C   LIG    1      -28.739  25.773  29.851  0.00  0.00    -0.060 A 
ATOM      7  C   LIG    1      -30.031  26.281  29.695  0.00  0.00    +0.310 A 
ATOM      8  H   LIG    1      -27.001  28.431  29.211  0.00  0.00    +0.450 HD
ATOM      9  C   LIG    1      -30.166  27.645  29.347  0.00  0.00    -0.120 A 
ATOM     10  C   LIG    1      -31.428  28.230  29.172  0.00  0.00    +0.080 A 
ATOM     11  C   LIG    1      -31.520  29.548  28.835  0.00  0.00    +0.080 A 
ATOM     12  C   LIG    1      -30.375  30.323  28.670  0.00  0.00    +0.130 A 
ENDROOT
BRANCH   6  13
ATOM     13  C   LIG    1      -28.534  24.350  30.216  0.00  0.00    +0.200 A 
ATOM     14  N   LIG    1      -27.441  23.819  30.729  0.00  0.00    -0.290 NA
ATOM     15  N   LIG    1      -27.660  22.561  30.906  0.00  0.00    -0.210 N 
ATOM     16  H   LIG    1      -27.024  21.926  31.269  0.00  0.00    +0.480 HD
ATOM     17  N   LIG    1      -28.857  22.280  30.523  0.00  0.00    -0.030 NA
ATOM     18  N   LIG    1      -29.425  23.356  30.098  0.00  0.00    -0.220 NA
ENDBRANCH   6  13
BRANCH   7  19
ATOM     19  N   LIG    1      -31.143  25.476  29.877  0.00  0.00    -0.630 N 
ATOM     20  H   LIG    1      -30.893  24.611  30.330  0.00  0.00    +0.380 HD
BRANCH  19  21
ATOM     21  C   LIG    1      -31.824  25.224  28.600  0.00  0.00    +0.230 C 
BRANCH  21  22
ATOM     22  C   LIG    1      -32.994  24.265  28.827  0.00  0.00    +0.100 C 
BRANCH  22  23
ATOM     23  C   LIG    1      -34.045  24.946  29.668  0.00  0.00    -0.100 A 
ATOM     24  C   LIG    1      -34.519  26.193  29.302  0.00  0.00    +0.050 A 
ATOM     25  C   LIG    1      -35.483  26.824  30.067  0.00  0.00    +0.010 A 
ATOM     26  C   LIG    1      -35.977  26.214  31.201  0.00  0.00    +0.050 A 
ATOM     27  C   LIG    1      -35.502  24.956  31.576  0.00  0.00    -0.140 A 
ATOM     28  C   LIG    1      -34.534  24.322  30.797  0.00  0.00    +0.080 A 
BRANCH  27  29
ATOM     29  C   LIG    1      -36.028  24.296  32.790  0.00  0.00    +0.560 C 
ATOM     30  O   LIG    1      -35.756  23.132  33.014  0.00  0.00    -0.540 OA
ATOM     31  N   LIG    1      -36.809  24.984  33.646  0.00  0.00    -0.850 N 
ATOM     32  H   LIG    1      -37.153  24.550  34.443  0.00  0.00    +0.410 HD
ATOM     33  H   LIG    1      -37.025  25.912  33.467  0.00  0.00    +0.400 HD
ENDBRANCH  27  29
ENDBRANCH  22  23
ENDBRANCH  21  22
ENDBRANCH  19  21
ENDBRANCH   7  19
TORSDOF 6
ENDMDL
MODEL 6
REMARK VINA RESULT:     -10.0      2.957      5.649
REMARK                            x       y       z     vdW  Elec       q    Type
REMARK                         _______ _______ _______ _____ _____    ______ ____
ROOT
ATOM      1  C   LIG    1      -38.170  23.326  34.184  0.00  0.00    +0.140 C 
ATOM      2  C   LIG    1      -37.168  23.986  33.274  0.00  0.00    -0.100 A 
ATOM      3  C   LIG    1      -37.330  25.332  32.904  0.00  0.00    +0.150 A 
ATOM      4  N   LIG    1      -38.373  26.045  33.350  0.00  0.00    -0.460 N 
ATOM      5  C   LIG    1      -38.545  27.301  33.017  0.00  0.00    +0.460 A 
ATOM      6  C   LIG    1      -37.648  27.969  32.177  0.00  0.00    -0.060 A 
ATOM      7  C   LIG    1      -36.538  27.285  31.675  0.00  0.00    +0.310 A 
ATOM      8  H   LIG    1      -39.019  25.619  33.935  0.00  0.00    +0.450 HD
ATOM      9  C   LIG    1      -36.374  25.930  32.049  0.00  0.00    -0.120 A 
ATOM     10  C   LIG    1      -35.287  25.175  31.586  0.00  0.00    +0.080 A 
ATOM     11  C   LIG    1      -35.161  23.872  31.967  0.00  0.00    +0.080 A 
ATOM     12  C   LIG    1      -36.096  23.283  32.814  0.00  0.00    +0.130 A 
ENDROOT
BRANCH   6  13
ATOM     13  C   LIG    1      -37.872  29.391  31.821  0.00  0.00    +0.200 A 
ATOM     14  N   LIG    1      -37.772  29.927  30.619  0.00  0.00    -0.290 NA
ATOM     15  N   LIG    1      -38.044  31.182  30.724  0.00  0.00    -0.210 N 
ATOM     16  H   LIG    1      -38.044  31.820  29.994  0.00  0.00    +0.480 HD
ATOM     17  N   LIG    1      -38.315  31.458  31.953  0.00  0.00    -0.030 NA
ATOM     18  N   LIG    1      -38.224  30.380  32.654  0.00  0.00    -0.220 NA
ENDBRANCH   6  13
BRANCH   7  19
ATOM     19  N   LIG    1      -35.628  27.911  30.840  0.00  0.00    -0.630 N 
ATOM     20  H   LIG    1      -35.669  28.913  30.947  0.00  0.00    +0.380 HD
BRANCH  19  21
ATOM     21  C   LIG    1      -35.844  27.522  29.440  0.00  0.00    +0.230 C 
BRANCH  21  22
ATOM     22  C   LIG    1      -34.514  27.572  28.687  0.00  0.00    +0.100 C 
BRANCH  22  23
ATOM     23  C   LIG    1      -33.908  26.192  28.647  0.00  0.00    -0.100 A 
ATOM     24  C   LIG    1      -34.561  25.171  27.978  0.00  0.00    +0.050 A 
ATOM     25  C   LIG    1      -34.012  23.902  27.936  0.00  0.00    +0.010 A 
ATOM     26  C   LIG    1      -32.810  23.646  28.562  0.00  0.00    +0.050 A 
ATOM     27  C   LIG    1      -32.147  24.671  29.239  0.00  0.00    -0.140 A 
ATOM     28  C   LIG    1      -32.703  25.949  29.273  0.00  0.00    +0.080 A 
BRANCH  27  29
ATOM     29  C   LIG    1      -30.858  24.402  29.912  0.00  0.00    +0.560 C 
ATOM     30  O   LIG    1      -30.634  24.882  31.007  0.00  0.00    -0.540 OA
ATOM     31  N   LIG    1      -29.932  23.629  29.312  0.00  0.00    -0.850 N 
ATOM     32  H   LIG    1      -29.087  23.453  29.755  0.00  0.00    +0.410 HD
ATOM     33  H   LIG    1      -30.112  23.246  28.439  0.00  0.00    +0.400 HD
ENDBRANCH  27  29
ENDBRANCH  22  23
ENDBRANCH  21  22
ENDBRANCH  19  21
ENDBRANCH   7  19
TORSDOF 6
ENDMDL
MODEL 7
REMARK VINA RESULT:     -10.0      1.881      3.421
REMARK                            x       y       z     vdW  Elec       q    Type
REMARK                         _______ _______ _______ _____ _____    ______ ____
ROOT
ATOM      1  C   LIG    1      -36.339  24.000  33.642  0.00  0.00    +0.140 C 
ATOM      2  C   LIG    1      -36.281  25.280  32.851  0.00  0.00    -0.100 A 
ATOM      3  C   LIG    1      -35.751  25.281  31.549  0.00  0.00    +0.150 A 
ATOM      4  N   LIG    1      -35.290  24.152  30.995  0.00  0.00    -0.460 N 
ATOM      5  C   LIG    1      -34.792  24.129  29.784  0.00  0.00    +0.460 A 
ATOM      6  C   LIG    1      -34.712  25.285  28.999  0.00  0.00    -0.060 A 
ATOM      7  C   LIG    1      -35.174  26.498  29.515  0.00  0.00    +0.310 A 
ATOM      8  H   LIG    1      -35.328  23.328  31.505  0.00  0.00    +0.450 HD
ATOM      9  C   LIG    1      -35.708  26.497  30.825  0.00  0.00    -0.120 A 
ATOM     10  C   LIG    1      -36.191  27.674  31.415  0.00  0.00    +0.080 A 
ATOM     11  C   LIG    1      -36.699  27.635  32.680  0.00  0.00    +0.080 A 
ATOM     12  C   LIG    1      -36.749  26.439  33.391  0.00  0.00    +0.130 A 
ENDROOT
BRANCH   6  13
ATOM     13  C   LIG    1      -34.142  25.224  27.631  0.00  0.00    +0.200 A 
ATOM     14  N   LIG    1      -33.252  24.357  27.187  0.00  0.00    -0.290 NA
ATOM     15  N   LIG    1      -33.016  24.635  25.951  0.00  0.00    -0.210 N 
ATOM     16  H   LIG    1      -32.397  24.156  25.376  0.00  0.00    +0.480 HD
ATOM     17  N   LIG    1      -33.727  25.648  25.598  0.00  0.00    -0.030 NA
ATOM     18  N   LIG    1      -34.436  26.033  26.604  0.00  0.00    -0.220 NA
ENDBRANCH   6  13
BRANCH   7  19
ATOM     19  N   LIG    1      -35.112  27.663  28.770  0.00  0.00    -0.630 N 
ATOM     20  H   LIG    1      -34.786  27.478  27.834  0.00  0.00    +0.380 HD
BRANCH  19  21
ATOM     21  C   LIG    1      -34.267  28.667  29.432  0.00  0.00    +0.230 C 
BRANCH  21  22
ATOM     22  C   LIG    1      -33.110  29.049  28.508  0.00  0.00    +0.100 C 
BRANCH  22  23
ATOM     23  C   LIG    1      -31.872  28.290  28.913  0.00  0.00    -0.100 A 
ATOM     24  C   LIG    1      -30.652  28.940  28.970  0.00  0.00    +0.050 A 
ATOM     25  C   LIG    1      -29.511  28.251  29.341  0.00  0.00    +0.010 A 
ATOM     26  C   LIG    1      -29.583  26.910  29.655  0.00  0.00    +0.050 A 
ATOM     27  C   LIG    1      -30.811  26.248  29.598  0.00  0.00    -0.140 A 
ATOM     28  C   LIG    1      -31.959  26.950  29.229  0.00  0.00    +0.080 A 
BRANCH  27  29
ATOM     29  C   LIG    1      -30.895  24.810  29.935  0.00  0.00    +0.560 C 
ATOM     30  O   LIG    1      -30.918  24.460  31.099  0.00  0.00    -0.540 OA
ATOM     31  N   LIG    1      -30.946  23.890  28.952  0.00  0.00    -0.850 N 
ATOM     32  H   LIG    1      -31.002  22.947  29.173  0.00  0.00    +0.410 HD
ATOM     33  H   LIG    1      -30.929  24.171  28.024  0.00  0.00    +0.400 HD
ENDBRANCH  27  29
ENDBRANCH  22  23
ENDBRANCH  21  22
ENDBRANCH  19  21
ENDBRANCH   7  19
TORSDOF 6
ENDMDL
MODEL 8
REMARK VINA RESULT:      -9.9      2.924      6.763
REMARK                            x       y       z     vdW  Elec       q    Type
REMARK                         _______ _______ _______ _____ _____    ______ ____
ROOT
ATOM      1  C   LIG    1      -28.055  30.446  29.509  0.00  0.00    +0.140 C 
ATOM      2  C   LIG    1      -29.209  29.507  29.279  0.00  0.00    -0.100 A 
ATOM      3  C   LIG    1      -29.059  28.131  29.522  0.00  0.00    +0.150 A 
ATOM      4  N   LIG    1      -27.894  27.635  29.959  0.00  0.00    -0.460 N 
ATOM      5  C   LIG    1      -27.731  26.356  30.192  0.00  0.00    +0.460 A 
ATOM      6  C   LIG    1      -28.766  25.435  29.997  0.00  0.00    -0.060 A 
ATOM      7  C   LIG    1      -30.007  25.884  29.541  0.00  0.00    +0.310 A 
ATOM      8  H   LIG    1      -27.150  28.241  30.107  0.00  0.00    +0.450 HD
ATOM      9  C   LIG    1      -30.159  27.269  29.298  0.00  0.00    -0.120 A 
ATOM     10  C   LIG    1      -31.374  27.798  28.839  0.00  0.00    +0.080 A 
ATOM     11  C   LIG    1      -31.483  29.138  28.614  0.00  0.00    +0.080 A 
ATOM     12  C   LIG    1      -30.405  29.990  28.840  0.00  0.00    +0.130 A 
ENDROOT
BRANCH   6  13
ATOM     13  C   LIG    1      -28.547  23.994  30.271  0.00  0.00    +0.200 A 
ATOM     14  N   LIG    1      -27.445  23.440  30.742  0.00  0.00    -0.290 NA
ATOM     15  N   LIG    1      -27.654  22.172  30.840  0.00  0.00    -0.210 N 
ATOM     16  H   LIG    1      -27.010  21.520  31.158  0.00  0.00    +0.480 HD
ATOM     17  N   LIG    1      -28.851  21.905  30.449  0.00  0.00    -0.030 NA
ATOM     18  N   LIG    1      -29.431  23.002  30.097  0.00  0.00    -0.220 NA
ENDBRANCH   6  13
BRANCH   7  19
ATOM     19  N   LIG    1      -31.056  25.003  29.336  0.00  0.00    -0.630 N 
ATOM     20  H   LIG    1      -31.614  25.284  28.545  0.00  0.00    +0.380 HD
BRANCH  19  21
ATOM     21  C   LIG    1      -31.881  24.877  30.545  0.00  0.00    +0.230 C 
BRANCH  21  22
ATOM     22  C   LIG    1      -33.242  24.286  30.173  0.00  0.00    +0.100 C 
BRANCH  22  23
ATOM     23  C   LIG    1      -33.956  25.223  29.232  0.00  0.00    -0.100 A 
ATOM     24  C   LIG    1      -34.118  24.874  27.903  0.00  0.00    +0.050 A 
ATOM     25  C   LIG    1      -34.772  25.727  27.032  0.00  0.00    +0.010 A 
ATOM     26  C   LIG    1      -35.266  26.933  27.484  0.00  0.00    +0.050 A 
ATOM     27  C   LIG    1      -35.105  27.292  28.824  0.00  0.00    -0.140 A 
ATOM     28  C   LIG    1      -34.449  26.424  29.698  0.00  0.00    +0.080 A 
BRANCH  27  29
ATOM     29  C   LIG    1      -35.632  28.583  29.315  0.00  0.00    +0.560 C 
ATOM     30  O   LIG    1      -35.075  29.621  29.013  0.00  0.00    -0.540 OA
ATOM     31  N   LIG    1      -36.729  28.609  30.097  0.00  0.00    -0.850 N 
ATOM     32  H   LIG    1      -37.075  29.457  30.418  0.00  0.00    +0.410 HD
ATOM     33  H   LIG    1      -37.174  27.782  30.337  0.00  0.00    +0.400 HD
ENDBRANCH  27  29
ENDBRANCH  22  23
ENDBRANCH  21  22
ENDBRANCH  19  21
ENDBRANCH   7  19
TORSDOF 6
ENDMDL
MODEL 9
REMARK VINA RESULT:      -9.9      3.130      7.922
REMARK                            x       y       z     vdW  Elec       q    Type
REMARK                         _______ _______ _______ _____ _____    ______ ____
ROOT
ATOM      1  C   LIG    1      -28.374  22.410  30.013  0.00  0.00    +0.140 C 
ATOM      2  C   LIG    1      -29.161  23.694  29.976  0.00  0.00    -0.100 A 
ATOM      3  C   LIG    1      -28.499  24.929  30.077  0.00  0.00    +0.150 A 
ATOM      4  N   LIG    1      -27.167  24.985  30.207  0.00  0.00    -0.460 N 
ATOM      5  C   LIG    1      -26.528  26.126  30.303  0.00  0.00    +0.460 A 
ATOM      6  C   LIG    1      -27.203  27.351  30.275  0.00  0.00    -0.060 A 
ATOM      7  C   LIG    1      -28.594  27.366  30.142  0.00  0.00    +0.310 A 
ATOM      8  H   LIG    1      -26.661  24.158  30.231  0.00  0.00    +0.450 HD
ATOM      9  C   LIG    1      -29.260  26.122  30.039  0.00  0.00    -0.120 A 
ATOM     10  C   LIG    1      -30.654  26.053  29.904  0.00  0.00    +0.080 A 
ATOM     11  C   LIG    1      -31.262  24.836  29.808  0.00  0.00    +0.080 A 
ATOM     12  C   LIG    1      -30.515  23.662  29.838  0.00  0.00    +0.130 A 
ENDROOT
BRANCH   6  13
ATOM     13  C   LIG    1      -26.450  28.624  30.385  0.00  0.00    +0.200 A 
ATOM     14  N   LIG    1      -25.208  28.840  29.995  0.00  0.00    -0.290 NA
ATOM     15  N   LIG    1      -24.920  30.067  30.261  0.00  0.00    -0.210 N 
ATOM     16  H   LIG    1      -24.069  30.496  30.081  0.00  0.00    +0.480 HD
ATOM     17  N   LIG    1      -25.938  30.636  30.807  0.00  0.00    -0.030 NA
ATOM     18  N   LIG    1      -26.899  29.780  30.894  0.00  0.00    -0.220 NA
ENDBRANCH   6  13
BRANCH   7  19
ATOM     19  N   LIG    1      -29.297  28.558  30.109  0.00  0.00    -0.630 N 
ATOM     20  H   LIG    1      -30.077  28.535  30.748  0.00  0.00    +0.380 HD
BRANCH  19  21
ATOM     21  C   LIG    1      -29.743  28.869  28.745  0.00  0.00    +0.230 C 
BRANCH  21  22
ATOM     22  C   LIG    1      -30.391  30.255  28.724  0.00  0.00    +0.100 C 
BRANCH  22  23
ATOM     23  C   LIG    1      -31.861  30.126  29.035  0.00  0.00    -0.100 A 
ATOM     24  C   LIG    1      -32.551  31.204  29.561  0.00  0.00    +0.050 A 
ATOM     25  C   LIG    1      -33.900  31.094  29.849  0.00  0.00    +0.010 A 
ATOM     26  C   LIG    1      -34.564  29.909  29.614  0.00  0.00    +0.050 A 
ATOM     27  C   LIG    1      -33.874  28.818  29.084  0.00  0.00    -0.140 A 
ATOM     28  C   LIG    1      -32.515  28.937  28.791  0.00  0.00    +0.080 A 
BRANCH  27  29
ATOM     29  C   LIG    1      -34.581  27.544  28.829  0.00  0.00    +0.560 C 
ATOM     30  O   LIG    1      -35.381  27.466  27.917  0.00  0.00    -0.540 OA
ATOM     31  N   LIG    1      -34.338  26.472  29.608  0.00  0.00    -0.850 N 
ATOM     32  H   LIG    1      -34.802  25.636  29.439  0.00  0.00    +0.410 HD
ATOM     33  H   LIG    1      -33.699  26.534  30.334  0.00  0.00    +0.400 HD
ENDBRANCH  27  29
ENDBRANCH  22  23
ENDBRANCH  21  22
ENDBRANCH  19  21
ENDBRANCH   7  19
TORSDOF 6
ENDMDL
####
 PLpro2_rec.pdbqt&&&&ZINC000821937552.pdbqt
MODEL 1
REMARK VINA RESULT:     -12.0      0.000      0.000
REMARK                            x       y       z     vdW  Elec       q    Type
REMARK                         _______ _______ _______ _____ _____    ______ ____
ROOT
ATOM      1  O   LIG    1      -31.933  24.388  28.780  0.00  0.00    -0.350 OA
ENDROOT
BRANCH   1   2
ATOM      2  C   LIG    1      -31.294  24.328  29.963  0.00  0.00    +0.510 C 
ATOM      3  O   LIG    1      -31.885  23.945  30.954  0.00  0.00    -0.480 OA
BRANCH   2   8
ATOM      4  C   LIG    1      -28.202  26.442  30.205  0.00  0.00    -0.690 A 
ATOM      5  C   LIG    1      -27.213  25.473  30.234  0.00  0.00    +0.200 A 
ATOM      6  C   LIG    1      -27.546  24.133  30.177  0.00  0.00    -0.020 A 
ATOM      7  C   LIG    1      -28.873  23.750  30.088  0.00  0.00    +0.220 A 
ATOM      8  C   LIG    1      -29.876  24.725  30.058  0.00  0.00    -0.180 A 
ATOM      9  F   LIG    1      -29.198  22.441  30.031  0.00  0.00    -0.100 F 
ATOM     10  C   LIG    1      -29.529  26.077  30.122  0.00  0.00    +0.230 A 
BRANCH   4  12
ATOM     11  C   LIG    1      -25.957  28.142  30.453  0.00  0.00    -0.250 C 
ATOM     12  S   LIG    1      -27.763  28.147  30.279  0.00  0.00    +2.500 S 
ATOM     13  O   LIG    1      -28.140  28.662  29.010  0.00  0.00    -0.930 OA
ATOM     14  O   LIG    1      -28.377  28.615  31.473  0.00  0.00    -0.930 OA
ENDBRANCH   4  12
ENDBRANCH   2   8
ENDBRANCH   1   2
BRANCH   1  15
ATOM     15  C   LIG    1      -33.329  23.990  28.763  0.00  0.00    +0.320 C 
BRANCH  15  16
ATOM     16  C   LIG    1      -34.203  25.217  28.807  0.00  0.00    -0.020 A 
ATOM     17  C   LIG    1      -34.696  25.671  30.014  0.00  0.00    +0.020 A 
ATOM     18  C   LIG    1      -35.500  26.799  30.056  0.00  0.00    +0.130 A 
ATOM     19  C   LIG    1      -35.811  27.476  28.888  0.00  0.00    +0.000 A 
ATOM     20  C   LIG    1      -35.323  27.029  27.677  0.00  0.00    +0.110 A 
ATOM     21  F   LIG    1      -35.980  27.240  31.239  0.00  0.00    -0.130 F 
ATOM     22  C   LIG    1      -34.511  25.898  27.631  0.00  0.00    -0.020 A 
BRANCH  22  23
ATOM     23  C   LIG    1      -33.983  25.413  26.331  0.00  0.00    +0.210 A 
ATOM     24  N   LIG    1      -33.228  24.349  26.135  0.00  0.00    -0.290 NA
ATOM     25  N   LIG    1      -32.981  24.268  24.873  0.00  0.00    -0.220 N 
ATOM     26  H   LIG    1      -32.447  23.580  24.449  0.00  0.00    +0.480 HD
ATOM     27  N   LIG    1      -33.555  25.247  24.263  0.00  0.00    -0.040 NA
ATOM     28  N   LIG    1      -34.185  25.968  25.127  0.00  0.00    -0.270 NA
ENDBRANCH  22  23
ENDBRANCH  15  16
ENDBRANCH   1  15
TORSDOF 6
ENDMDL
MODEL 2
REMARK VINA RESULT:     -10.7      4.460      6.645
REMARK                            x       y       z     vdW  Elec       q    Type
REMARK                         _______ _______ _______ _____ _____    ______ ____
ROOT
ATOM      1  O   LIG    1      -28.237  28.498  29.248  0.00  0.00    -0.350 OA
ENDROOT
BRANCH   1   2
ATOM      2  C   LIG    1      -28.595  27.732  30.296  0.00  0.00    +0.510 C 
ATOM      3  O   LIG    1      -28.566  28.190  31.421  0.00  0.00    -0.480 OA
BRANCH   2   8
ATOM      4  C   LIG    1      -30.766  24.736  29.662  0.00  0.00    -0.690 A 
ATOM      5  C   LIG    1      -29.829  23.716  29.670  0.00  0.00    +0.200 A 
ATOM      6  C   LIG    1      -28.492  23.998  29.880  0.00  0.00    -0.020 A 
ATOM      7  C   LIG    1      -28.081  25.303  30.085  0.00  0.00    +0.220 A 
ATOM      8  C   LIG    1      -29.024  26.337  30.078  0.00  0.00    -0.180 A 
ATOM      9  F   LIG    1      -26.775  25.578  30.292  0.00  0.00    -0.100 F 
ATOM     10  C   LIG    1      -30.372  26.042  29.859  0.00  0.00    +0.230 A 
BRANCH   4  12
ATOM     11  C   LIG    1      -33.097  25.781  28.451  0.00  0.00    -0.250 C 
ATOM     12  S   LIG    1      -32.466  24.363  29.392  0.00  0.00    +2.500 S 
ATOM     13  O   LIG    1      -32.445  23.197  28.581  0.00  0.00    -0.930 OA
ATOM     14  O   LIG    1      -33.031  24.339  30.696  0.00  0.00    -0.930 OA
ENDBRANCH   4  12
ENDBRANCH   2   8
ENDBRANCH   1   2
BRANCH   1  15
ATOM     15  C   LIG    1      -28.105  29.923  29.487  0.00  0.00    +0.320 C 
BRANCH  15  16
ATOM     16  C   LIG    1      -28.217  30.666  28.180  0.00  0.00    -0.020 A 
ATOM     17  C   LIG    1      -27.088  31.198  27.590  0.00  0.00    +0.020 A 
ATOM     18  C   LIG    1      -27.190  31.882  26.389  0.00  0.00    +0.130 A 
ATOM     19  C   LIG    1      -28.422  32.032  25.776  0.00  0.00    +0.000 A 
ATOM     20  C   LIG    1      -29.556  31.505  26.359  0.00  0.00    +0.110 A 
ATOM     21  F   LIG    1      -26.083  32.401  25.813  0.00  0.00    -0.130 F 
ATOM     22  C   LIG    1      -29.458  30.813  27.565  0.00  0.00    -0.020 A 
BRANCH  22  23
ATOM     23  C   LIG    1      -30.673  30.242  28.197  0.00  0.00    +0.210 A 
ATOM     24  N   LIG    1      -31.474  30.847  29.053  0.00  0.00    -0.290 NA
ATOM     25  N   LIG    1      -32.412  30.022  29.368  0.00  0.00    -0.220 N 
ATOM     26  H   LIG    1      -33.139  30.205  29.982  0.00  0.00    +0.480 HD
ATOM     27  N   LIG    1      -32.231  28.913  28.738  0.00  0.00    -0.040 NA
ATOM     28  N   LIG    1      -31.176  29.014  28.005  0.00  0.00    -0.270 NA
ENDBRANCH  22  23
ENDBRANCH  15  16
ENDBRANCH   1  15
TORSDOF 6
ENDMDL
MODEL 3
REMARK VINA RESULT:     -10.4      2.776      3.427
REMARK                            x       y       z     vdW  Elec       q    Type
REMARK                         _______ _______ _______ _____ _____    ______ ____
ROOT
ATOM      1  O   LIG    1      -32.425  24.907  30.525  0.00  0.00    -0.350 OA
ENDROOT
BRANCH   1   2
ATOM      2  C   LIG    1      -31.370  24.894  29.688  0.00  0.00    +0.510 C 
ATOM      3  O   LIG    1      -31.203  23.954  28.937  0.00  0.00    -0.480 OA
BRANCH   2   8
ATOM      4  C   LIG    1      -29.925  28.327  29.228  0.00  0.00    -0.690 A 
ATOM      5  C   LIG    1      -28.628  28.137  29.673  0.00  0.00    +0.200 A 
ATOM      6  C   LIG    1      -28.219  26.896  30.123  0.00  0.00    -0.020 A 
ATOM      7  C   LIG    1      -29.105  25.833  30.131  0.00  0.00    +0.220 A 
ATOM      8  C   LIG    1      -30.417  26.021  29.683  0.00  0.00    -0.180 A 
ATOM      9  F   LIG    1      -28.705  24.620  30.571  0.00  0.00    -0.100 F 
ATOM     10  C   LIG    1      -30.822  27.280  29.235  0.00  0.00    +0.230 A 
BRANCH   4  12
ATOM     11  C   LIG    1      -29.499  30.164  27.123  0.00  0.00    -0.250 C 
ATOM     12  S   LIG    1      -30.434  29.915  28.657  0.00  0.00    +2.500 S 
ATOM     13  O   LIG    1      -31.818  29.760  28.378  0.00  0.00    -0.930 OA
ATOM     14  O   LIG    1      -29.984  30.810  29.666  0.00  0.00    -0.930 OA
ENDBRANCH   4  12
ENDBRANCH   2   8
ENDBRANCH   1   2
BRANCH   1  15
ATOM     15  C   LIG    1      -33.669  24.347  30.029  0.00  0.00    +0.320 C 
BRANCH  15  16
ATOM     16  C   LIG    1      -34.799  24.736  30.947  0.00  0.00    -0.020 A 
ATOM     17  C   LIG    1      -35.149  23.912  31.997  0.00  0.00    +0.020 A 
ATOM     18  C   LIG    1      -36.188  24.268  32.842  0.00  0.00    +0.130 A 
ATOM     19  C   LIG    1      -36.878  25.452  32.637  0.00  0.00    +0.000 A 
ATOM     20  C   LIG    1      -36.534  26.281  31.589  0.00  0.00    +0.110 A 
ATOM     21  F   LIG    1      -36.529  23.459  33.869  0.00  0.00    -0.130 F 
ATOM     22  C   LIG    1      -35.487  25.929  30.739  0.00  0.00    -0.020 A 
BRANCH  22  23
ATOM     23  C   LIG    1      -35.113  26.817  29.611  0.00  0.00    +0.210 A 
ATOM     24  N   LIG    1      -34.383  27.914  29.680  0.00  0.00    -0.290 NA
ATOM     25  N   LIG    1      -34.285  28.398  28.490  0.00  0.00    -0.220 N 
ATOM     26  H   LIG    1      -33.802  29.204  28.250  0.00  0.00    +0.480 HD
ATOM     27  N   LIG    1      -34.929  27.643  27.669  0.00  0.00    -0.040 NA
ATOM     28  N   LIG    1      -35.445  26.659  28.322  0.00  0.00    -0.270 NA
ENDBRANCH  22  23
ENDBRANCH  15  16
ENDBRANCH   1  15
TORSDOF 6
ENDMDL
MODEL 4
REMARK VINA RESULT:     -10.0      3.852      7.352
REMARK                            x       y       z     vdW  Elec       q    Type
REMARK                         _______ _______ _______ _____ _____    ______ ____
ROOT
ATOM      1  O   LIG    1      -32.310  25.088  28.305  0.00  0.00    -0.350 OA
ENDROOT
BRANCH   1   2
ATOM      2  C   LIG    1      -33.466  24.510  28.683  0.00  0.00    +0.510 C 
ATOM      3  O   LIG    1      -33.691  23.353  28.387  0.00  0.00    -0.480 OA
BRANCH   2   8
ATOM      4  C   LIG    1      -35.800  25.559  31.429  0.00  0.00    -0.690 A 
ATOM      5  C   LIG    1      -36.326  26.728  30.906  0.00  0.00    +0.200 A 
ATOM      6  C   LIG    1      -35.924  27.179  29.663  0.00  0.00    -0.020 A 
ATOM      7  C   LIG    1      -34.994  26.463  28.931  0.00  0.00    +0.220 A 
ATOM      8  C   LIG    1      -34.460  25.281  29.455  0.00  0.00    -0.180 A 
ATOM      9  F   LIG    1      -34.602  26.904  27.716  0.00  0.00    -0.100 F 
ATOM     10  C   LIG    1      -34.868  24.836  30.715  0.00  0.00    +0.230 A 
BRANCH   4  12
ATOM     11  C   LIG    1      -38.123  24.850  32.875  0.00  0.00    -0.250 C 
ATOM     12  S   LIG    1      -36.320  24.996  33.015  0.00  0.00    +2.500 S 
ATOM     13  O   LIG    1      -35.724  23.712  33.144  0.00  0.00    -0.930 OA
ATOM     14  O   LIG    1      -35.973  26.057  33.895  0.00  0.00    -0.930 OA
ENDBRANCH   4  12
ENDBRANCH   2   8
ENDBRANCH   1   2
BRANCH   1  15
ATOM     15  C   LIG    1      -31.558  25.790  29.329  0.00  0.00    +0.320 C 
BRANCH  15  16
ATOM     16  C   LIG    1      -30.288  25.035  29.628  0.00  0.00    -0.020 A 
ATOM     17  C   LIG    1      -30.282  23.655  29.599  0.00  0.00    +0.020 A 
ATOM     18  C   LIG    1      -29.115  22.960  29.874  0.00  0.00    +0.130 A 
ATOM     19  C   LIG    1      -27.951  23.646  30.176  0.00  0.00    +0.000 A 
ATOM     20  C   LIG    1      -27.948  25.026  30.208  0.00  0.00    +0.110 A 
ATOM     21  F   LIG    1      -29.113  21.609  29.844  0.00  0.00    -0.130 F 
ATOM     22  C   LIG    1      -29.118  25.729  29.928  0.00  0.00    -0.020 A 
BRANCH  22  23
ATOM     23  C   LIG    1      -29.121  27.213  29.960  0.00  0.00    +0.210 A 
ATOM     24  N   LIG    1      -29.888  28.015  29.247  0.00  0.00    -0.290 NA
ATOM     25  N   LIG    1      -29.589  29.228  29.560  0.00  0.00    -0.220 N 
ATOM     26  H   LIG    1      -30.000  30.022  29.186  0.00  0.00    +0.480 HD
ATOM     27  N   LIG    1      -28.657  29.221  30.449  0.00  0.00    -0.040 NA
ATOM     28  N   LIG    1      -28.348  28.000  30.723  0.00  0.00    -0.270 NA
ENDBRANCH  22  23
ENDBRANCH  15  16
ENDBRANCH   1  15
TORSDOF 6
ENDMDL
MODEL 5
REMARK VINA RESULT:      -9.9      4.335      7.009
REMARK                            x       y       z     vdW  Elec       q    Type
REMARK                         _______ _______ _______ _____ _____    ______ ____
ROOT
ATOM      1  O   LIG    1      -33.558  27.495  29.264  0.00  0.00    -0.350 OA
ENDROOT
BRANCH   1   2
ATOM      2  C   LIG    1      -34.724  26.822  29.225  0.00  0.00    +0.510 C 
ATOM      3  O   LIG    1      -35.433  26.892  28.240  0.00  0.00    -0.480 OA
BRANCH   2   8
ATOM      4  C   LIG    1      -36.400  25.746  32.406  0.00  0.00    -0.690 A 
ATOM      5  C   LIG    1      -35.922  24.454  32.541  0.00  0.00    +0.200 A 
ATOM      6  C   LIG    1      -35.056  23.928  31.600  0.00  0.00    -0.020 A 
ATOM      7  C   LIG    1      -34.659  24.692  30.517  0.00  0.00    +0.220 A 
ATOM      8  C   LIG    1      -35.140  25.999  30.377  0.00  0.00    -0.180 A 
ATOM      9  F   LIG    1      -33.813  24.179  29.598  0.00  0.00    -0.100 F 
ATOM     10  C   LIG    1      -36.019  26.519  31.330  0.00  0.00    +0.230 A 
BRANCH   4  12
ATOM     11  C   LIG    1      -37.338  28.202  33.444  0.00  0.00    -0.250 C 
ATOM     12  S   LIG    1      -37.504  26.403  33.612  0.00  0.00    +2.500 S 
ATOM     13  O   LIG    1      -38.788  25.979  33.180  0.00  0.00    -0.930 OA
ATOM     14  O   LIG    1      -36.967  25.967  34.854  0.00  0.00    -0.930 OA
ENDBRANCH   4  12
ENDBRANCH   2   8
ENDBRANCH   1   2
BRANCH   1  15
ATOM     15  C   LIG    1      -32.489  27.014  28.408  0.00  0.00    +0.320 C 
BRANCH  15  16
ATOM     16  C   LIG    1      -31.184  27.633  28.836  0.00  0.00    -0.020 A 
ATOM     17  C   LIG    1      -30.918  28.956  28.544  0.00  0.00    +0.020 A 
ATOM     18  C   LIG    1      -29.718  29.526  28.937  0.00  0.00    +0.130 A 
ATOM     19  C   LIG    1      -28.781  28.772  29.625  0.00  0.00    +0.000 A 
ATOM     20  C   LIG    1      -29.038  27.449  29.920  0.00  0.00    +0.110 A 
ATOM     21  F   LIG    1      -29.461  30.821  28.650  0.00  0.00    -0.130 F 
ATOM     22  C   LIG    1      -30.245  26.873  29.531  0.00  0.00    -0.020 A 
BRANCH  22  23
ATOM     23  C   LIG    1      -30.527  25.450  29.846  0.00  0.00    +0.210 A 
ATOM     24  N   LIG    1      -30.411  24.423  29.026  0.00  0.00    -0.290 NA
ATOM     25  N   LIG    1      -30.747  23.361  29.674  0.00  0.00    -0.220 N 
ATOM     26  H   LIG    1      -30.754  22.462  29.312  0.00  0.00    +0.480 HD
ATOM     27  N   LIG    1      -31.073  23.683  30.878  0.00  0.00    -0.040 NA
ATOM     28  N   LIG    1      -30.944  24.957  31.021  0.00  0.00    -0.270 NA
ENDBRANCH  22  23
ENDBRANCH  15  16
ENDBRANCH   1  15
TORSDOF 6
ENDMDL
MODEL 6
REMARK VINA RESULT:      -9.7      4.934      7.332
REMARK                            x       y       z     vdW  Elec       q    Type
REMARK                         _______ _______ _______ _____ _____    ______ ____
ROOT
ATOM      1  O   LIG    1      -29.720  29.141  29.478  0.00  0.00    -0.350 OA
ENDROOT
BRANCH   1   2
ATOM      2  C   LIG    1      -30.175  29.769  28.377  0.00  0.00    +0.510 C 
ATOM      3  O   LIG    1      -31.348  29.685  28.072  0.00  0.00    -0.480 OA
BRANCH   2   8
ATOM      4  C   LIG    1      -28.704  31.580  25.437  0.00  0.00    -0.690 A 
ATOM      5  C   LIG    1      -27.513  32.042  25.972  0.00  0.00    +0.200 A 
ATOM      6  C   LIG    1      -27.184  31.767  27.286  0.00  0.00    -0.020 A 
ATOM      7  C   LIG    1      -28.045  31.027  28.077  0.00  0.00    +0.220 A 
ATOM      8  C   LIG    1      -29.250  30.559  27.541  0.00  0.00    -0.180 A 
ATOM      9  F   LIG    1      -27.724  30.758  29.361  0.00  0.00    -0.100 F 
ATOM     10  C   LIG    1      -29.575  30.846  26.214  0.00  0.00    +0.230 A 
BRANCH   4  12
ATOM     11  C   LIG    1      -27.533  32.426  23.007  0.00  0.00    -0.250 C 
ATOM     12  S   LIG    1      -29.110  31.938  23.761  0.00  0.00    +2.500 S 
ATOM     13  O   LIG    1      -29.551  30.695  23.234  0.00  0.00    -0.930 OA
ATOM     14  O   LIG    1      -29.989  33.052  23.843  0.00  0.00    -0.930 OA
ENDBRANCH   4  12
ENDBRANCH   2   8
ENDBRANCH   1   2
BRANCH   1  15
ATOM     15  C   LIG    1      -29.902  27.702  29.540  0.00  0.00    +0.320 C 
BRANCH  15  16
ATOM     16  C   LIG    1      -28.583  27.040  29.845  0.00  0.00    -0.020 A 
ATOM     17  C   LIG    1      -27.428  27.793  29.893  0.00  0.00    +0.020 A 
ATOM     18  C   LIG    1      -26.214  27.185  30.172  0.00  0.00    +0.130 A 
ATOM     19  C   LIG    1      -26.156  25.821  30.405  0.00  0.00    +0.000 A 
ATOM     20  C   LIG    1      -27.306  25.061  30.358  0.00  0.00    +0.110 A 
ATOM     21  F   LIG    1      -25.085  27.926  30.220  0.00  0.00    -0.130 F 
ATOM     22  C   LIG    1      -28.529  25.668  30.082  0.00  0.00    -0.020 A 
BRANCH  22  23
ATOM     23  C   LIG    1      -29.770  24.855  30.030  0.00  0.00    +0.210 A 
ATOM     24  N   LIG    1      -30.196  24.133  29.012  0.00  0.00    -0.290 NA
ATOM     25  N   LIG    1      -31.307  23.579  29.359  0.00  0.00    -0.220 N 
ATOM     26  H   LIG    1      -31.840  22.993  28.801  0.00  0.00    +0.480 HD
ATOM     27  N   LIG    1      -31.597  23.927  30.565  0.00  0.00    -0.040 NA
ATOM     28  N   LIG    1      -30.672  24.706  31.011  0.00  0.00    -0.270 NA
ENDBRANCH  22  23
ENDBRANCH  15  16
ENDBRANCH   1  15
TORSDOF 6
ENDMDL
MODEL 7
REMARK VINA RESULT:      -9.3      3.426      5.735
REMARK                            x       y       z     vdW  Elec       q    Type
REMARK                         _______ _______ _______ _____ _____    ______ ____
ROOT
ATOM      1  O   LIG    1      -30.342  28.113  29.634  0.00  0.00    -0.350 OA
ENDROOT
BRANCH   1   2
ATOM      2  C   LIG    1      -30.332  29.064  28.680  0.00  0.00    +0.510 C 
ATOM      3  O   LIG    1      -31.323  29.257  28.005  0.00  0.00    -0.480 OA
BRANCH   2   8
ATOM      4  C   LIG    1      -26.972  30.654  29.200  0.00  0.00    -0.690 A 
ATOM      5  C   LIG    1      -26.836  31.388  28.035  0.00  0.00    +0.200 A 
ATOM      6  C   LIG    1      -27.833  31.369  27.077  0.00  0.00    -0.020 A 
ATOM      7  C   LIG    1      -28.976  30.616  27.279  0.00  0.00    +0.220 A 
ATOM      8  C   LIG    1      -29.117  29.871  28.456  0.00  0.00    -0.180 A 
ATOM      9  F   LIG    1      -29.950  30.597  26.344  0.00  0.00    -0.100 F 
ATOM     10  C   LIG    1      -28.101  29.893  29.414  0.00  0.00    +0.230 A 
BRANCH   4  12
ATOM     11  C   LIG    1      -26.408  29.838  31.847  0.00  0.00    -0.250 C 
ATOM     12  S   LIG    1      -25.693  30.687  30.412  0.00  0.00    +2.500 S 
ATOM     13  O   LIG    1      -24.650  29.909  29.842  0.00  0.00    -0.930 OA
ATOM     14  O   LIG    1      -25.509  32.069  30.690  0.00  0.00    -0.930 OA
ENDBRANCH   4  12
ENDBRANCH   2   8
ENDBRANCH   1   2
BRANCH   1  15
ATOM     15  C   LIG    1      -31.061  26.888  29.337  0.00  0.00    +0.320 C 
BRANCH  15  16
ATOM     16  C   LIG    1      -30.172  25.703  29.612  0.00  0.00    -0.020 A 
ATOM     17  C   LIG    1      -28.821  25.889  29.830  0.00  0.00    +0.020 A 
ATOM     18  C   LIG    1      -28.002  24.800  30.082  0.00  0.00    +0.130 A 
ATOM     19  C   LIG    1      -28.535  23.522  30.118  0.00  0.00    +0.000 A 
ATOM     20  C   LIG    1      -29.883  23.327  29.901  0.00  0.00    +0.110 A 
ATOM     21  F   LIG    1      -26.681  24.986  30.294  0.00  0.00    -0.130 F 
ATOM     22  C   LIG    1      -30.712  24.419  29.651  0.00  0.00    -0.020 A 
BRANCH  22  23
ATOM     23  C   LIG    1      -32.163  24.215  29.418  0.00  0.00    +0.210 A 
ATOM     24  N   LIG    1      -32.731  23.808  28.299  0.00  0.00    -0.290 NA
ATOM     25  N   LIG    1      -34.003  23.758  28.499  0.00  0.00    -0.220 N 
ATOM     26  H   LIG    1      -34.664  23.490  27.842  0.00  0.00    +0.480 HD
ATOM     27  N   LIG    1      -34.259  24.120  29.708  0.00  0.00    -0.040 NA
ATOM     28  N   LIG    1      -33.151  24.403  30.304  0.00  0.00    -0.270 NA
ENDBRANCH  22  23
ENDBRANCH  15  16
ENDBRANCH   1  15
TORSDOF 6
ENDMDL
MODEL 8
REMARK VINA RESULT:      -9.2      3.310      4.358
REMARK                            x       y       z     vdW  Elec       q    Type
REMARK                         _______ _______ _______ _____ _____    ______ ____
ROOT
ATOM      1  O   LIG    1      -34.770  25.969  28.242  0.00  0.00    -0.350 OA
ENDROOT
BRANCH   1   2
ATOM      2  C   LIG    1      -33.502  25.806  27.820  0.00  0.00    +0.510 C 
ATOM      3  O   LIG    1      -33.257  25.780  26.630  0.00  0.00    -0.480 OA
BRANCH   2   8
ATOM      4  C   LIG    1      -30.362  26.460  29.770  0.00  0.00    -0.690 A 
ATOM      5  C   LIG    1      -30.358  25.386  30.645  0.00  0.00    +0.200 A 
ATOM      6  C   LIG    1      -31.373  24.449  30.605  0.00  0.00    -0.020 A 
ATOM      7  C   LIG    1      -32.401  24.577  29.687  0.00  0.00    +0.220 A 
ATOM      8  C   LIG    1      -32.409  25.660  28.802  0.00  0.00    -0.180 A 
ATOM      9  F   LIG    1      -33.392  23.660  29.648  0.00  0.00    -0.100 F 
ATOM     10  C   LIG    1      -31.382  26.605  28.854  0.00  0.00    +0.230 A 
BRANCH   4  12
ATOM     11  C   LIG    1      -29.601  28.967  28.710  0.00  0.00    -0.250 C 
ATOM     12  S   LIG    1      -29.062  27.648  29.833  0.00  0.00    +2.500 S 
ATOM     13  O   LIG    1      -29.069  28.104  31.178  0.00  0.00    -0.930 OA
ATOM     14  O   LIG    1      -27.937  26.965  29.296  0.00  0.00    -0.930 OA
ENDBRANCH   4  12
ENDBRANCH   2   8
ENDBRANCH   1   2
BRANCH   1  15
ATOM     15  C   LIG    1      -35.208  27.327  28.509  0.00  0.00    +0.320 C 
BRANCH  15  16
ATOM     16  C   LIG    1      -35.611  27.451  29.956  0.00  0.00    -0.020 A 
ATOM     17  C   LIG    1      -35.890  26.319  30.694  0.00  0.00    +0.020 A 
ATOM     18  C   LIG    1      -36.262  26.432  32.024  0.00  0.00    +0.130 A 
ATOM     19  C   LIG    1      -36.352  27.680  32.618  0.00  0.00    +0.000 A 
ATOM     20  C   LIG    1      -36.075  28.817  31.887  0.00  0.00    +0.110 A 
ATOM     21  F   LIG    1      -36.535  25.321  32.744  0.00  0.00    -0.130 F 
ATOM     22  C   LIG    1      -35.697  28.708  30.551  0.00  0.00    -0.020 A 
BRANCH  22  23
ATOM     23  C   LIG    1      -35.397  29.927  29.760  0.00  0.00    +0.210 A 
ATOM     24  N   LIG    1      -36.138  31.016  29.679  0.00  0.00    -0.290 NA
ATOM     25  N   LIG    1      -35.538  31.845  28.897  0.00  0.00    -0.220 N 
ATOM     26  H   LIG    1      -35.861  32.727  28.659  0.00  0.00    +0.480 HD
ATOM     27  N   LIG    1      -34.440  31.316  28.478  0.00  0.00    -0.040 NA
ATOM     28  N   LIG    1      -34.318  30.140  28.993  0.00  0.00    -0.270 NA
ENDBRANCH  22  23
ENDBRANCH  15  16
ENDBRANCH   1  15
TORSDOF 6
ENDMDL
MODEL 9
REMARK VINA RESULT:      -9.2      4.745      6.918
REMARK                            x       y       z     vdW  Elec       q    Type
REMARK                         _______ _______ _______ _____ _____    ______ ____
ROOT
ATOM      1  O   LIG    1      -29.170  28.055  28.969  0.00  0.00    -0.350 OA
ENDROOT
BRANCH   1   2
ATOM      2  C   LIG    1      -29.322  29.393  28.954  0.00  0.00    +0.510 C 
ATOM      3  O   LIG    1      -30.424  29.881  29.111  0.00  0.00    -0.480 OA
BRANCH   2   8
ATOM      4  C   LIG    1      -25.905  30.905  29.316  0.00  0.00    -0.690 A 
ATOM      5  C   LIG    1      -25.951  31.910  28.365  0.00  0.00    +0.200 A 
ATOM      6  C   LIG    1      -27.090  32.100  27.604  0.00  0.00    -0.020 A 
ATOM      7  C   LIG    1      -28.193  31.285  27.790  0.00  0.00    +0.220 A 
ATOM      8  C   LIG    1      -28.151  30.268  28.749  0.00  0.00    -0.180 A 
ATOM      9  F   LIG    1      -29.305  31.471  27.047  0.00  0.00    -0.100 F 
ATOM     10  C   LIG    1      -26.993  30.081  29.509  0.00  0.00    +0.230 A 
BRANCH   4  12
ATOM     11  C   LIG    1      -23.319  31.975  29.709  0.00  0.00    -0.250 C 
ATOM     12  S   LIG    1      -24.447  30.673  30.278  0.00  0.00    +2.500 S 
ATOM     13  O   LIG    1      -24.865  30.924  31.613  0.00  0.00    -0.930 OA
ATOM     14  O   LIG    1      -23.969  29.393  29.888  0.00  0.00    -0.930 OA
ENDBRANCH   4  12
ENDBRANCH   2   8
ENDBRANCH   1   2
BRANCH   1  15
ATOM     15  C   LIG    1      -29.142  27.408  30.268  0.00  0.00    +0.320 C 
BRANCH  15  16
ATOM     16  C   LIG    1      -29.265  25.917  30.090  0.00  0.00    -0.020 A 
ATOM     17  C   LIG    1      -30.513  25.334  29.994  0.00  0.00    +0.020 A 
ATOM     18  C   LIG    1      -30.627  23.963  29.831  0.00  0.00    +0.130 A 
ATOM     19  C   LIG    1      -29.492  23.172  29.764  0.00  0.00    +0.000 A 
ATOM     20  C   LIG    1      -28.241  23.747  29.860  0.00  0.00    +0.110 A 
ATOM     21  F   LIG    1      -31.850  23.396  29.737  0.00  0.00    -0.130 F 
ATOM     22  C   LIG    1      -28.121  25.126  30.019  0.00  0.00    -0.020 A 
BRANCH  22  23
ATOM     23  C   LIG    1      -26.778  25.749  30.123  0.00  0.00    +0.210 A 
ATOM     24  N   LIG    1      -26.171  26.470  29.200  0.00  0.00    -0.290 NA
ATOM     25  N   LIG    1      -25.026  26.829  29.670  0.00  0.00    -0.220 N 
ATOM     26  H   LIG    1      -24.371  27.367  29.201  0.00  0.00    +0.480 HD
ATOM     27  N   LIG    1      -24.888  26.358  30.860  0.00  0.00    -0.040 NA
ATOM     28  N   LIG    1      -25.948  25.694  31.174  0.00  0.00    -0.270 NA
ENDBRANCH  22  23
ENDBRANCH  15  16
ENDBRANCH   1  15
TORSDOF 6
ENDMDL
####
 PLpro2_rec.pdbqt&&&&ZINC000738435834.pdbqt
MODEL 1
REMARK VINA RESULT:     -12.0      0.000      0.000
REMARK                            x       y       z     vdW  Elec       q    Type
REMARK                         _______ _______ _______ _____ _____    ______ ____
ROOT
ATOM      1  C   LIG    1      -34.597  25.179  28.891  0.00  0.00    +0.310 A 
ATOM      2  C   LIG    1      -34.750  25.945  27.733  0.00  0.00    -0.050 A 
ATOM      3  C   LIG    1      -35.495  27.127  27.784  0.00  0.00    +0.460 A 
ATOM      4  N   LIG    1      -36.058  27.540  28.894  0.00  0.00    -0.460 N 
ATOM      5  C   LIG    1      -35.952  26.853  30.038  0.00  0.00    +0.150 A 
ATOM      6  C   LIG    1      -36.564  27.314  31.215  0.00  0.00    +0.020 A 
ATOM      7  C   LIG    1      -36.443  26.599  32.367  0.00  0.00    +0.130 A 
ATOM      8  C   LIG    1      -35.717  25.411  32.402  0.00  0.00    +0.070 A 
ATOM      9  C   LIG    1      -35.108  24.933  31.279  0.00  0.00    +0.080 A 
ATOM     10  H   LIG    1      -36.567  28.365  28.886  0.00  0.00    +0.450 HD
ATOM     11  C   LIG    1      -35.219  25.641  30.075  0.00  0.00    -0.120 A 
ENDROOT
BRANCH   2  12
ATOM     12  C   LIG    1      -34.126  25.507  26.460  0.00  0.00    +0.200 A 
ATOM     13  N   LIG    1      -33.351  24.455  26.285  0.00  0.00    -0.290 NA
ATOM     14  N   LIG    1      -33.013  24.418  25.042  0.00  0.00    -0.210 N 
ATOM     15  H   LIG    1      -32.444  23.745  24.636  0.00  0.00    +0.480 HD
ATOM     16  N   LIG    1      -33.549  25.412  24.424  0.00  0.00    -0.030 NA
ATOM     17  N   LIG    1      -34.245  26.100  25.263  0.00  0.00    -0.220 NA
ENDBRANCH   2  12
BRANCH   1  18
ATOM     18  N   LIG    1      -33.867  24.003  28.881  0.00  0.00    -0.630 N 
ATOM     19  H   LIG    1      -34.146  23.410  28.114  0.00  0.00    +0.380 HD
BRANCH  18  20
ATOM     20  C   LIG    1      -32.425  24.280  28.835  0.00  0.00    +0.230 C 
BRANCH  20  21
ATOM     21  C   LIG    1      -31.859  24.270  30.257  0.00  0.00    +0.200 C 
BRANCH  21  27
ATOM     22  C   LIG    1      -27.227  26.782  30.168  0.00  0.00    +0.060 A 
ATOM     23  C   LIG    1      -27.079  25.430  30.122  0.00  0.00    +0.090 A 
ATOM     24  C   LIG    1      -28.225  24.612  30.138  0.00  0.00    +0.200 A 
ATOM     25  N   LIG    1      -28.408  23.302  30.103  0.00  0.00    -0.280 NA
ATOM     26  N   LIG    1      -29.668  23.044  30.141  0.00  0.00    -0.230 NA
ATOM     27  C   LIG    1      -30.357  24.154  30.199  0.00  0.00    +0.130 A 
ATOM     28  N   LIG    1      -29.471  25.187  30.200  0.00  0.00    -0.390 N 
ATOM     29  C   LIG    1      -29.604  26.543  30.247  0.00  0.00    +0.220 A 
ATOM     30  C   LIG    1      -28.515  27.340  30.232  0.00  0.00    +0.040 A 
ENDBRANCH  21  27
ENDBRANCH  20  21
ENDBRANCH  18  20
ENDBRANCH   1  18
TORSDOF 5
ENDMDL
MODEL 2
REMARK VINA RESULT:     -11.3      1.356      2.038
REMARK                            x       y       z     vdW  Elec       q    Type
REMARK                         _______ _______ _______ _____ _____    ______ ____
ROOT
ATOM      1  C   LIG    1      -34.645  25.402  28.833  0.00  0.00    +0.310 A 
ATOM      2  C   LIG    1      -34.759  26.038  27.594  0.00  0.00    -0.050 A 
ATOM      3  C   LIG    1      -35.505  27.217  27.493  0.00  0.00    +0.460 A 
ATOM      4  N   LIG    1      -36.103  27.745  28.532  0.00  0.00    -0.460 N 
ATOM      5  C   LIG    1      -36.035  27.186  29.747  0.00  0.00    +0.150 A 
ATOM      6  C   LIG    1      -36.686  27.769  30.846  0.00  0.00    +0.020 A 
ATOM      7  C   LIG    1      -36.603  27.183  32.073  0.00  0.00    +0.130 A 
ATOM      8  C   LIG    1      -35.880  26.007  32.259  0.00  0.00    +0.070 A 
ATOM      9  C   LIG    1      -35.235  25.413  31.215  0.00  0.00    +0.080 A 
ATOM     10  H   LIG    1      -36.611  28.563  28.419  0.00  0.00    +0.450 HD
ATOM     11  C   LIG    1      -35.305  25.987  29.939  0.00  0.00    -0.120 A 
ENDROOT
BRANCH   2  12
ATOM     12  C   LIG    1      -34.094  25.467  26.397  0.00  0.00    +0.200 A 
ATOM     13  N   LIG    1      -33.293  24.420  26.366  0.00  0.00    -0.290 NA
ATOM     14  N   LIG    1      -32.922  24.243  25.145  0.00  0.00    -0.210 N 
ATOM     15  H   LIG    1      -32.330  23.541  24.834  0.00  0.00    +0.480 HD
ATOM     16  N   LIG    1      -33.463  25.145  24.401  0.00  0.00    -0.030 NA
ATOM     17  N   LIG    1      -34.194  25.911  25.136  0.00  0.00    -0.220 NA
ENDBRANCH   2  12
BRANCH   1  18
ATOM     18  N   LIG    1      -33.916  24.233  28.973  0.00  0.00    -0.630 N 
ATOM     19  H   LIG    1      -33.503  23.956  28.095  0.00  0.00    +0.380 HD
BRANCH  18  20
ATOM     20  C   LIG    1      -32.891  24.375  30.016  0.00  0.00    +0.230 C 
BRANCH  20  21
ATOM     21  C   LIG    1      -31.519  24.549  29.362  0.00  0.00    +0.200 C 
BRANCH  21  27
ATOM     22  C   LIG    1      -28.259  28.637  30.019  0.00  0.00    +0.060 A 
ATOM     23  C   LIG    1      -29.384  28.982  29.335  0.00  0.00    +0.090 A 
ATOM     24  C   LIG    1      -30.359  27.999  29.076  0.00  0.00    +0.200 A 
ATOM     25  N   LIG    1      -31.528  28.019  28.456  0.00  0.00    -0.280 NA
ATOM     26  N   LIG    1      -32.049  26.843  28.486  0.00  0.00    -0.230 NA
ATOM     27  C   LIG    1      -31.260  26.013  29.118  0.00  0.00    +0.130 A 
ATOM     28  N   LIG    1      -30.162  26.713  29.514  0.00  0.00    -0.390 N 
ATOM     29  C   LIG    1      -29.030  26.381  30.197  0.00  0.00    +0.220 A 
ATOM     30  C   LIG    1      -28.087  27.312  30.453  0.00  0.00    +0.040 A 
ENDBRANCH  21  27
ENDBRANCH  20  21
ENDBRANCH  18  20
ENDBRANCH   1  18
TORSDOF 5
ENDMDL
MODEL 3
REMARK VINA RESULT:     -11.3      2.225      6.759
REMARK                            x       y       z     vdW  Elec       q    Type
REMARK                         _______ _______ _______ _____ _____    ______ ____
ROOT
ATOM      1  C   LIG    1      -30.505  25.928  29.327  0.00  0.00    +0.310 A 
ATOM      2  C   LIG    1      -30.059  27.237  29.526  0.00  0.00    -0.050 A 
ATOM      3  C   LIG    1      -28.773  27.455  30.032  0.00  0.00    +0.460 A 
ATOM      4  N   LIG    1      -27.971  26.461  30.326  0.00  0.00    -0.460 N 
ATOM      5  C   LIG    1      -28.337  25.184  30.160  0.00  0.00    +0.150 A 
ATOM      6  C   LIG    1      -27.460  24.136  30.484  0.00  0.00    +0.020 A 
ATOM      7  C   LIG    1      -27.854  22.844  30.307  0.00  0.00    +0.130 A 
ATOM      8  C   LIG    1      -29.118  22.541  29.808  0.00  0.00    +0.070 A 
ATOM      9  C   LIG    1      -29.995  23.532  29.482  0.00  0.00    +0.080 A 
ATOM     10  H   LIG    1      -27.088  26.656  30.675  0.00  0.00    +0.450 HD
ATOM     11  C   LIG    1      -29.624  24.872  29.658  0.00  0.00    -0.120 A 
ENDROOT
BRANCH   2  12
ATOM     12  C   LIG    1      -30.942  28.384  29.203  0.00  0.00    +0.200 A 
ATOM     13  N   LIG    1      -30.627  29.663  29.272  0.00  0.00    -0.290 NA
ATOM     14  N   LIG    1      -31.661  30.343  28.913  0.00  0.00    -0.210 N 
ATOM     15  H   LIG    1      -31.709  31.311  28.870  0.00  0.00    +0.480 HD
ATOM     16  N   LIG    1      -32.620  29.536  28.616  0.00  0.00    -0.030 NA
ATOM     17  N   LIG    1      -32.212  28.324  28.778  0.00  0.00    -0.220 NA
ENDBRANCH   2  12
BRANCH   1  18
ATOM     18  N   LIG    1      -31.771  25.671  28.828  0.00  0.00    -0.630 N 
ATOM     19  H   LIG    1      -31.733  25.439  27.847  0.00  0.00    +0.380 HD
BRANCH  18  20
ATOM     20  C   LIG    1      -32.434  24.608  29.596  0.00  0.00    +0.230 C 
BRANCH  20  21
ATOM     21  C   LIG    1      -33.827  24.355  29.016  0.00  0.00    +0.200 C 
BRANCH  21  27
ATOM     22  C   LIG    1      -36.625  28.629  30.311  0.00  0.00    +0.060 A 
ATOM     23  C   LIG    1      -36.241  28.642  29.006  0.00  0.00    +0.090 A 
ATOM     24  C   LIG    1      -35.484  27.567  28.500  0.00  0.00    +0.200 A 
ATOM     25  N   LIG    1      -34.975  27.294  27.310  0.00  0.00    -0.280 NA
ATOM     26  N   LIG    1      -34.354  26.168  27.359  0.00  0.00    -0.230 NA
ATOM     27  C   LIG    1      -34.428  25.660  28.562  0.00  0.00    +0.130 A 
ATOM     28  N   LIG    1      -35.144  26.526  29.328  0.00  0.00    -0.390 N 
ATOM     29  C   LIG    1      -35.535  26.526  30.635  0.00  0.00    +0.220 A 
ATOM     30  C   LIG    1      -36.261  27.549  31.133  0.00  0.00    +0.040 A 
ENDBRANCH  21  27
ENDBRANCH  20  21
ENDBRANCH  18  20
ENDBRANCH   1  18
TORSDOF 5
ENDMDL
MODEL 4
REMARK VINA RESULT:     -11.1      3.410      7.924
REMARK                            x       y       z     vdW  Elec       q    Type
REMARK                         _______ _______ _______ _____ _____    ______ ____
ROOT
ATOM      1  C   LIG    1      -28.319  27.140  30.231  0.00  0.00    +0.310 A 
ATOM      2  C   LIG    1      -26.948  27.268  30.463  0.00  0.00    -0.050 A 
ATOM      3  C   LIG    1      -26.150  26.120  30.518  0.00  0.00    +0.460 A 
ATOM      4  N   LIG    1      -26.655  24.922  30.358  0.00  0.00    -0.460 N 
ATOM      5  C   LIG    1      -27.962  24.729  30.134  0.00  0.00    +0.150 A 
ATOM      6  C   LIG    1      -28.481  23.435  29.967  0.00  0.00    +0.020 A 
ATOM      7  C   LIG    1      -29.813  23.263  29.741  0.00  0.00    +0.130 A 
ATOM      8  C   LIG    1      -30.675  24.354  29.671  0.00  0.00    +0.070 A 
ATOM      9  C   LIG    1      -30.207  25.624  29.828  0.00  0.00    +0.080 A 
ATOM     10  H   LIG    1      -26.067  24.152  30.404  0.00  0.00    +0.450 HD
ATOM     11  C   LIG    1      -28.843  25.836  30.068  0.00  0.00    -0.120 A 
ENDROOT
BRANCH   2  12
ATOM     12  C   LIG    1      -26.343  28.610  30.648  0.00  0.00    +0.200 A 
ATOM     13  N   LIG    1      -26.742  29.544  31.490  0.00  0.00    -0.290 NA
ATOM     14  N   LIG    1      -25.963  30.560  31.349  0.00  0.00    -0.210 N 
ATOM     15  H   LIG    1      -26.028  31.390  31.847  0.00  0.00    +0.480 HD
ATOM     16  N   LIG    1      -25.082  30.300  30.446  0.00  0.00    -0.030 NA
ATOM     17  N   LIG    1      -25.282  29.108  29.997  0.00  0.00    -0.220 NA
ENDBRANCH   2  12
BRANCH   1  18
ATOM     18  N   LIG    1      -29.142  28.252  30.170  0.00  0.00    -0.630 N 
ATOM     19  H   LIG    1      -28.961  28.879  30.939  0.00  0.00    +0.380 HD
BRANCH  18  20
ATOM     20  C   LIG    1      -28.997  28.943  28.881  0.00  0.00    +0.230 C 
BRANCH  20  21
ATOM     21  C   LIG    1      -30.158  29.923  28.695  0.00  0.00    +0.200 C 
BRANCH  21  27
ATOM     22  C   LIG    1      -35.302  30.009  29.837  0.00  0.00    +0.060 A 
ATOM     23  C   LIG    1      -34.906  28.805  29.342  0.00  0.00    +0.090 A 
ATOM     24  C   LIG    1      -33.556  28.618  28.987  0.00  0.00    +0.200 A 
ATOM     25  N   LIG    1      -32.879  27.594  28.494  0.00  0.00    -0.280 NA
ATOM     26  N   LIG    1      -31.646  27.930  28.340  0.00  0.00    -0.230 NA
ATOM     27  C   LIG    1      -31.462  29.167  28.721  0.00  0.00    +0.130 A 
ATOM     28  N   LIG    1      -32.662  29.649  29.143  0.00  0.00    -0.390 N 
ATOM     29  C   LIG    1      -33.073  30.850  29.640  0.00  0.00    +0.220 A 
ATOM     30  C   LIG    1      -34.364  31.044  29.985  0.00  0.00    +0.040 A 
ENDBRANCH  21  27
ENDBRANCH  20  21
ENDBRANCH  18  20
ENDBRANCH   1  18
TORSDOF 5
ENDMDL
MODEL 5
REMARK VINA RESULT:     -10.9      2.070      6.407
REMARK                            x       y       z     vdW  Elec       q    Type
REMARK                         _______ _______ _______ _____ _____    ______ ____
ROOT
ATOM      1  C   LIG    1      -31.234  25.515  29.177  0.00  0.00    +0.310 A 
ATOM      2  C   LIG    1      -31.551  26.859  28.968  0.00  0.00    -0.050 A 
ATOM      3  C   LIG    1      -30.570  27.835  29.169  0.00  0.00    +0.460 A 
ATOM      4  N   LIG    1      -29.354  27.524  29.549  0.00  0.00    -0.460 N 
ATOM      5  C   LIG    1      -28.985  26.255  29.767  0.00  0.00    +0.150 A 
ATOM      6  C   LIG    1      -27.678  25.945  30.175  0.00  0.00    +0.020 A 
ATOM      7  C   LIG    1      -27.325  24.648  30.391  0.00  0.00    +0.130 A 
ATOM      8  C   LIG    1      -28.243  23.615  30.214  0.00  0.00    +0.070 A 
ATOM      9  C   LIG    1      -29.520  23.879  29.818  0.00  0.00    +0.080 A 
ATOM     10  H   LIG    1      -28.704  28.232  29.676  0.00  0.00    +0.450 HD
ATOM     11  C   LIG    1      -29.918  25.203  29.593  0.00  0.00    -0.120 A 
ENDROOT
BRANCH   2  12
ATOM     12  C   LIG    1      -32.916  27.247  28.538  0.00  0.00    +0.200 A 
ATOM     13  N   LIG    1      -33.570  28.340  28.881  0.00  0.00    -0.290 NA
ATOM     14  N   LIG    1      -34.720  28.309  28.303  0.00  0.00    -0.210 N 
ATOM     15  H   LIG    1      -35.406  28.991  28.382  0.00  0.00    +0.480 HD
ATOM     16  N   LIG    1      -34.818  27.232  27.604  0.00  0.00    -0.030 NA
ATOM     17  N   LIG    1      -33.725  26.558  27.720  0.00  0.00    -0.220 NA
ENDBRANCH   2  12
BRANCH   1  18
ATOM     18  N   LIG    1      -32.178  24.519  28.989  0.00  0.00    -0.630 N 
ATOM     19  H   LIG    1      -31.758  23.693  28.591  0.00  0.00    +0.380 HD
BRANCH  18  20
ATOM     20  C   LIG    1      -32.869  24.206  30.248  0.00  0.00    +0.230 C 
BRANCH  20  21
ATOM     21  C   LIG    1      -34.380  24.185  30.007  0.00  0.00    +0.200 C 
BRANCH  21  27
ATOM     22  C   LIG    1      -37.229  27.521  32.927  0.00  0.00    +0.060 A 
ATOM     23  C   LIG    1      -37.006  26.340  33.567  0.00  0.00    +0.090 A 
ATOM     24  C   LIG    1      -36.258  25.338  32.919  0.00  0.00    +0.200 A 
ATOM     25  N   LIG    1      -35.878  24.119  33.266  0.00  0.00    -0.280 NA
ATOM     26  N   LIG    1      -35.197  23.594  32.308  0.00  0.00    -0.230 NA
ATOM     27  C   LIG    1      -35.099  24.431  31.308  0.00  0.00    +0.130 A 
ATOM     28  N   LIG    1      -35.767  25.565  31.657  0.00  0.00    -0.390 N 
ATOM     29  C   LIG    1      -35.999  26.752  31.028  0.00  0.00    +0.220 A 
ATOM     30  C   LIG    1      -36.714  27.722  31.636  0.00  0.00    +0.040 A 
ENDBRANCH  21  27
ENDBRANCH  20  21
ENDBRANCH  18  20
ENDBRANCH   1  18
TORSDOF 5
ENDMDL
MODEL 6
REMARK VINA RESULT:     -10.7      2.475      6.986
REMARK                            x       y       z     vdW  Elec       q    Type
REMARK                         _______ _______ _______ _____ _____    ______ ____
ROOT
ATOM      1  C   LIG    1      -28.344  27.038  29.995  0.00  0.00    +0.310 A 
ATOM      2  C   LIG    1      -28.857  28.189  29.391  0.00  0.00    -0.050 A 
ATOM      3  C   LIG    1      -27.992  29.242  29.074  0.00  0.00    +0.460 A 
ATOM      4  N   LIG    1      -26.708  29.180  29.328  0.00  0.00    -0.460 N 
ATOM      5  C   LIG    1      -26.153  28.107  29.905  0.00  0.00    +0.150 A 
ATOM      6  C   LIG    1      -24.774  28.063  30.169  0.00  0.00    +0.020 A 
ATOM      7  C   LIG    1      -24.231  26.961  30.757  0.00  0.00    +0.130 A 
ATOM      8  C   LIG    1      -25.023  25.869  31.104  0.00  0.00    +0.070 A 
ATOM      9  C   LIG    1      -26.364  25.877  30.863  0.00  0.00    +0.080 A 
ATOM     10  H   LIG    1      -26.144  29.932  29.092  0.00  0.00    +0.450 HD
ATOM     11  C   LIG    1      -26.956  26.997  30.265  0.00  0.00    -0.120 A 
ENDROOT
BRANCH   2  12
ATOM     12  C   LIG    1      -30.306  28.293  29.090  0.00  0.00    +0.200 A 
ATOM     13  N   LIG    1      -31.140  27.293  28.881  0.00  0.00    -0.290 NA
ATOM     14  N   LIG    1      -32.305  27.792  28.653  0.00  0.00    -0.210 N 
ATOM     15  H   LIG    1      -33.108  27.281  28.467  0.00  0.00    +0.480 HD
ATOM     16  N   LIG    1      -32.236  29.077  28.710  0.00  0.00    -0.030 NA
ATOM     17  N   LIG    1      -31.024  29.420  28.982  0.00  0.00    -0.220 NA
ENDBRANCH   2  12
BRANCH   1  18
ATOM     18  N   LIG    1      -29.168  25.975  30.324  0.00  0.00    -0.630 N 
ATOM     19  H   LIG    1      -30.078  26.078  29.903  0.00  0.00    +0.380 HD
BRANCH  18  20
ATOM     20  C   LIG    1      -28.553  24.696  29.945  0.00  0.00    +0.230 C 
BRANCH  20  21
ATOM     21  C   LIG    1      -29.601  23.807  29.272  0.00  0.00    +0.200 C 
BRANCH  21  27
ATOM     22  C   LIG    1      -34.701  24.883  28.494  0.00  0.00    +0.060 A 
ATOM     23  C   LIG    1      -34.395  24.772  29.816  0.00  0.00    +0.090 A 
ATOM     24  C   LIG    1      -33.069  24.485  30.193  0.00  0.00    +0.200 A 
ATOM     25  N   LIG    1      -32.470  24.321  31.362  0.00  0.00    -0.280 NA
ATOM     26  N   LIG    1      -31.223  24.071  31.173  0.00  0.00    -0.230 NA
ATOM     27  C   LIG    1      -30.950  24.062  29.894  0.00  0.00    +0.130 A 
ATOM     28  N   LIG    1      -32.107  24.322  29.227  0.00  0.00    -0.390 N 
ATOM     29  C   LIG    1      -32.427  24.436  27.906  0.00  0.00    +0.220 A 
ATOM     30  C   LIG    1      -33.694  24.711  27.530  0.00  0.00    +0.040 A 
ENDBRANCH  21  27
ENDBRANCH  20  21
ENDBRANCH  18  20
ENDBRANCH   1  18
TORSDOF 5
ENDMDL
MODEL 7
REMARK VINA RESULT:     -10.6      4.891      8.279
REMARK                            x       y       z     vdW  Elec       q    Type
REMARK                         _______ _______ _______ _____ _____    ______ ____
ROOT
ATOM      1  C   LIG    1      -28.384  27.192  30.211  0.00  0.00    +0.310 A 
ATOM      2  C   LIG    1      -27.013  27.378  30.412  0.00  0.00    -0.050 A 
ATOM      3  C   LIG    1      -26.169  26.264  30.458  0.00  0.00    +0.460 A 
ATOM      4  N   LIG    1      -26.627  25.044  30.316  0.00  0.00    -0.460 N 
ATOM      5  C   LIG    1      -27.929  24.796  30.122  0.00  0.00    +0.150 A 
ATOM      6  C   LIG    1      -28.398  23.481  29.975  0.00  0.00    +0.020 A 
ATOM      7  C   LIG    1      -29.726  23.253  29.778  0.00  0.00    +0.130 A 
ATOM      8  C   LIG    1      -30.634  24.307  29.720  0.00  0.00    +0.070 A 
ATOM      9  C   LIG    1      -30.215  25.597  29.858  0.00  0.00    +0.080 A 
ATOM     10  H   LIG    1      -26.007  24.300  30.354  0.00  0.00    +0.450 HD
ATOM     11  C   LIG    1      -28.856  25.866  30.068  0.00  0.00    -0.120 A 
ENDROOT
BRANCH   2  12
ATOM     12  C   LIG    1      -26.461  28.744  30.576  0.00  0.00    +0.200 A 
ATOM     13  N   LIG    1      -25.465  29.277  29.896  0.00  0.00    -0.290 NA
ATOM     14  N   LIG    1      -25.287  30.476  30.332  0.00  0.00    -0.210 N 
ATOM     15  H   LIG    1      -24.617  31.098  30.007  0.00  0.00    +0.480 HD
ATOM     16  N   LIG    1      -26.138  30.721  31.266  0.00  0.00    -0.030 NA
ATOM     17  N   LIG    1      -26.880  29.681  31.439  0.00  0.00    -0.220 NA
ENDBRANCH   2  12
BRANCH   1  18
ATOM     18  N   LIG    1      -29.252  28.269  30.161  0.00  0.00    -0.630 N 
ATOM     19  H   LIG    1      -28.988  28.979  30.826  0.00  0.00    +0.380 HD
BRANCH  18  20
ATOM     20  C   LIG    1      -29.326  28.821  28.801  0.00  0.00    +0.230 C 
BRANCH  20  21
ATOM     21  C   LIG    1      -29.498  30.340  28.878  0.00  0.00    +0.200 C 
BRANCH  21  27
ATOM     22  C   LIG    1      -28.266  32.045  24.046  0.00  0.00    +0.060 A 
ATOM     23  C   LIG    1      -27.268  32.275  24.941  0.00  0.00    +0.090 A 
ATOM     24  C   LIG    1      -27.441  31.877  26.282  0.00  0.00    +0.200 A 
ATOM     25  N   LIG    1      -26.679  31.957  27.360  0.00  0.00    -0.280 NA
ATOM     26  N   LIG    1      -27.300  31.442  28.362  0.00  0.00    -0.230 NA
ATOM     27  C   LIG    1      -28.476  31.006  27.993  0.00  0.00    +0.130 A 
ATOM     28  N   LIG    1      -28.610  31.266  26.664  0.00  0.00    -0.390 N 
ATOM     29  C   LIG    1      -29.602  31.042  25.756  0.00  0.00    +0.220 A 
ATOM     30  C   LIG    1      -29.450  31.417  24.468  0.00  0.00    +0.040 A 
ENDBRANCH  21  27
ENDBRANCH  20  21
ENDBRANCH  18  20
ENDBRANCH   1  18
TORSDOF 5
ENDMDL
MODEL 8
REMARK VINA RESULT:     -10.4      2.776      4.766
REMARK                            x       y       z     vdW  Elec       q    Type
REMARK                         _______ _______ _______ _____ _____    ______ ____
ROOT
ATOM      1  C   LIG    1      -35.755  25.998  31.195  0.00  0.00    +0.310 A 
ATOM      2  C   LIG    1      -36.234  25.966  32.507  0.00  0.00    -0.050 A 
ATOM      3  C   LIG    1      -36.542  27.167  33.154  0.00  0.00    +0.460 A 
ATOM      4  N   LIG    1      -36.395  28.327  32.562  0.00  0.00    -0.460 N 
ATOM      5  C   LIG    1      -35.939  28.428  31.307  0.00  0.00    +0.150 A 
ATOM      6  C   LIG    1      -35.788  29.682  30.693  0.00  0.00    +0.020 A 
ATOM      7  C   LIG    1      -35.323  29.759  29.415  0.00  0.00    +0.130 A 
ATOM      8  C   LIG    1      -34.993  28.611  28.701  0.00  0.00    +0.070 A 
ATOM      9  C   LIG    1      -35.128  27.377  29.264  0.00  0.00    +0.080 A 
ATOM     10  H   LIG    1      -36.620  29.136  33.047  0.00  0.00    +0.450 HD
ATOM     11  C   LIG    1      -35.598  27.261  30.579  0.00  0.00    -0.120 A 
ENDROOT
BRANCH   2  12
ATOM     12  C   LIG    1      -36.413  24.671  33.206  0.00  0.00    +0.200 A 
ATOM     13  N   LIG    1      -36.703  23.510  32.651  0.00  0.00    -0.290 NA
ATOM     14  N   LIG    1      -36.774  22.631  33.590  0.00  0.00    -0.210 N 
ATOM     15  H   LIG    1      -36.973  21.690  33.463  0.00  0.00    +0.480 HD
ATOM     16  N   LIG    1      -36.539  23.197  34.722  0.00  0.00    -0.030 NA
ATOM     17  N   LIG    1      -36.307  24.450  34.524  0.00  0.00    -0.220 NA
ENDBRANCH   2  12
BRANCH   1  18
ATOM     18  N   LIG    1      -35.438  24.831  30.520  0.00  0.00    -0.630 N 
ATOM     19  H   LIG    1      -35.503  24.960  29.522  0.00  0.00    +0.380 HD
BRANCH  18  20
ATOM     20  C   LIG    1      -34.105  24.347  30.903  0.00  0.00    +0.230 C 
BRANCH  20  21
ATOM     21  C   LIG    1      -33.203  24.309  29.667  0.00  0.00    +0.200 C 
BRANCH  21  27
ATOM     22  C   LIG    1      -29.531  28.082  29.420  0.00  0.00    +0.060 A 
ATOM     23  C   LIG    1      -29.105  26.996  30.122  0.00  0.00    +0.090 A 
ATOM     24  C   LIG    1      -29.972  25.897  30.280  0.00  0.00    +0.200 A 
ATOM     25  N   LIG    1      -29.856  24.727  30.888  0.00  0.00    -0.280 NA
ATOM     26  N   LIG    1      -30.946  24.060  30.745  0.00  0.00    -0.230 NA
ATOM     27  C   LIG    1      -31.812  24.749  30.047  0.00  0.00    +0.130 A 
ATOM     28  N   LIG    1      -31.229  25.936  29.728  0.00  0.00    -0.390 N 
ATOM     29  C   LIG    1      -31.642  27.031  29.028  0.00  0.00    +0.220 A 
ATOM     30  C   LIG    1      -30.823  28.091  28.868  0.00  0.00    +0.040 A 
ENDBRANCH  21  27
ENDBRANCH  20  21
ENDBRANCH  18  20
ENDBRANCH   1  18
TORSDOF 5
ENDMDL
MODEL 9
REMARK VINA RESULT:     -10.2      2.324      6.907
REMARK                            x       y       z     vdW  Elec       q    Type
REMARK                         _______ _______ _______ _____ _____    ______ ____
ROOT
ATOM      1  C   LIG    1      -30.799  25.990  29.270  0.00  0.00    +0.310 A 
ATOM      2  C   LIG    1      -30.459  27.330  29.475  0.00  0.00    -0.050 A 
ATOM      3  C   LIG    1      -29.190  27.649  29.969  0.00  0.00    +0.460 A 
ATOM      4  N   LIG    1      -28.306  26.723  30.248  0.00  0.00    -0.460 N 
ATOM      5  C   LIG    1      -28.568  25.421  30.076  0.00  0.00    +0.150 A 
ATOM      6  C   LIG    1      -27.605  24.446  30.383  0.00  0.00    +0.020 A 
ATOM      7  C   LIG    1      -27.894  23.127  30.200  0.00  0.00    +0.130 A 
ATOM      8  C   LIG    1      -29.134  22.725  29.711  0.00  0.00    +0.070 A 
ATOM      9  C   LIG    1      -30.093  23.644  29.402  0.00  0.00    +0.080 A 
ATOM     10  H   LIG    1      -27.438  26.987  30.590  0.00  0.00    +0.450 HD
ATOM     11  C   LIG    1      -29.831  25.008  29.584  0.00  0.00    -0.120 A 
ENDROOT
BRANCH   2  12
ATOM     12  C   LIG    1      -31.436  28.404  29.169  0.00  0.00    +0.200 A 
ATOM     13  N   LIG    1      -32.727  28.253  28.941  0.00  0.00    -0.290 NA
ATOM     14  N   LIG    1      -33.226  29.418  28.716  0.00  0.00    -0.210 N 
ATOM     15  H   LIG    1      -34.158  29.601  28.519  0.00  0.00    +0.480 HD
ATOM     16  N   LIG    1      -32.294  30.303  28.794  0.00  0.00    -0.030 NA
ATOM     17  N   LIG    1      -31.181  29.717  29.076  0.00  0.00    -0.220 NA
ENDBRANCH   2  12
BRANCH   1  18
ATOM     18  N   LIG    1      -32.045  25.634  28.782  0.00  0.00    -0.630 N 
ATOM     19  H   LIG    1      -31.962  25.124  27.915  0.00  0.00    +0.380 HD
BRANCH  18  20
ATOM     20  C   LIG    1      -32.799  24.862  29.778  0.00  0.00    +0.230 C 
BRANCH  20  21
ATOM     21  C   LIG    1      -34.278  24.833  29.386  0.00  0.00    +0.200 C 
BRANCH  21  27
ATOM     22  C   LIG    1      -36.878  24.410  33.950  0.00  0.00    +0.060 A 
ATOM     23  C   LIG    1      -36.918  25.675  33.452  0.00  0.00    +0.090 A 
ATOM     24  C   LIG    1      -36.269  25.956  32.234  0.00  0.00    +0.200 A 
ATOM     25  N   LIG    1      -36.130  27.053  31.508  0.00  0.00    -0.280 NA
ATOM     26  N   LIG    1      -35.435  26.788  30.459  0.00  0.00    -0.230 NA
ATOM     27  C   LIG    1      -35.094  25.526  30.447  0.00  0.00    +0.130 A 
ATOM     28  N   LIG    1      -35.607  24.953  31.569  0.00  0.00    -0.390 N 
ATOM     29  C   LIG    1      -35.575  23.689  32.081  0.00  0.00    +0.220 A 
ATOM     30  C   LIG    1      -36.193  23.405  33.247  0.00  0.00    +0.040 A 
ENDBRANCH  21  27
ENDBRANCH  20  21
ENDBRANCH  18  20
ENDBRANCH   1  18
TORSDOF 5
ENDMDL
####
 PLpro2_rec.pdbqt&&&&ZINC000823414599.pdbqt
MODEL 1
REMARK VINA RESULT:     -12.0      0.000      0.000
REMARK                            x       y       z     vdW  Elec       q    Type
REMARK                         _______ _______ _______ _____ _____    ______ ____
ROOT
ATOM      1  O   LIG    1      -31.843  24.236  28.583  0.00  0.00    -0.330 OA
ENDROOT
BRANCH   1   3
ATOM      2  O   LIG    1      -31.898  23.885  30.776  0.00  0.00    -0.510 OA
ATOM      3  C   LIG    1      -31.267  24.248  29.801  0.00  0.00    +0.530 C 
BRANCH   3   4
ATOM      4  C   LIG    1      -29.879  24.705  29.954  0.00  0.00    -0.270 A 
ATOM      5  C   LIG    1      -29.590  26.056  30.129  0.00  0.00    +0.240 A 
ATOM      6  C   LIG    1      -28.260  26.458  30.272  0.00  0.00    -0.230 A 
ATOM      7  C   LIG    1      -27.263  25.537  30.238  0.00  0.00    +0.190 A 
ATOM      8  N   LIG    1      -27.542  24.217  30.067  0.00  0.00    -0.590 N 
ATOM      9  H   LIG    1      -26.813  23.577  30.048  0.00  0.00    +0.420 HD
ATOM     10  C   LIG    1      -25.920  26.220  30.414  0.00  0.00    +0.110 C 
ATOM     11  C   LIG    1      -26.188  27.712  30.121  0.00  0.00    +0.050 C 
ATOM     12  C   LIG    1      -27.685  27.845  30.472  0.00  0.00    +0.090 C 
ATOM     13  C   LIG    1      -28.804  23.777  29.932  0.00  0.00    +0.540 A 
ATOM     14  O   LIG    1      -29.026  22.589  29.779  0.00  0.00    -0.510 OA
ENDBRANCH   3   4
ENDBRANCH   1   3
BRANCH   1  15
ATOM     15  C   LIG    1      -33.240  23.847  28.518  0.00  0.00    +0.310 C 
BRANCH  15  16
ATOM     16  C   LIG    1      -34.108  25.080  28.556  0.00  0.00    -0.020 A 
ATOM     17  C   LIG    1      -34.598  25.543  29.759  0.00  0.00    +0.030 A 
ATOM     18  C   LIG    1      -35.394  26.676  29.794  0.00  0.00    +0.120 A 
ATOM     19  C   LIG    1      -35.701  27.348  28.622  0.00  0.00    -0.010 A 
ATOM     20  C   LIG    1      -35.214  26.891  27.414  0.00  0.00    +0.100 A 
ATOM     21  F   LIG    1      -35.873  27.127  30.974  0.00  0.00    -0.130 F 
ATOM     22  C   LIG    1      -34.410  25.756  27.375  0.00  0.00    -0.030 A 
BRANCH  22  23
ATOM     23  C   LIG    1      -33.884  25.260  26.078  0.00  0.00    +0.220 A 
ATOM     24  N   LIG    1      -33.875  25.911  24.932  0.00  0.00    -0.290 NA
ATOM     25  N   LIG    1      -33.337  25.144  24.047  0.00  0.00    -0.220 N 
ATOM     26  H   LIG    1      -33.204  25.372  23.114  0.00  0.00    +0.480 HD
ATOM     27  N   LIG    1      -33.004  24.028  24.596  0.00  0.00    -0.040 NA
ATOM     28  N   LIG    1      -33.320  24.066  25.846  0.00  0.00    -0.270 NA
ENDBRANCH  22  23
ENDBRANCH  15  16
ENDBRANCH   1  15
TORSDOF 5
ENDMDL
MODEL 2
REMARK VINA RESULT:     -10.9      2.342      3.025
REMARK                            x       y       z     vdW  Elec       q    Type
REMARK                         _______ _______ _______ _____ _____    ______ ____
ROOT
ATOM      1  O   LIG    1      -32.741  24.602  30.419  0.00  0.00    -0.330 OA
ENDROOT
BRANCH   1   3
ATOM      2  O   LIG    1      -32.001  23.322  28.762  0.00  0.00    -0.510 OA
ATOM      3  C   LIG    1      -31.753  24.134  29.633  0.00  0.00    +0.530 C 
BRANCH   3   4
ATOM      4  C   LIG    1      -30.372  24.599  29.830  0.00  0.00    -0.270 A 
ATOM      5  C   LIG    1      -30.092  25.955  29.972  0.00  0.00    +0.240 A 
ATOM      6  C   LIG    1      -28.770  26.364  30.159  0.00  0.00    -0.230 A 
ATOM      7  C   LIG    1      -27.771  25.444  30.200  0.00  0.00    +0.190 A 
ATOM      8  N   LIG    1      -28.043  24.119  30.062  0.00  0.00    -0.590 N 
ATOM      9  H   LIG    1      -27.313  23.480  30.095  0.00  0.00    +0.420 HD
ATOM     10  C   LIG    1      -26.438  26.135  30.411  0.00  0.00    +0.110 C 
ATOM     11  C   LIG    1      -26.693  27.616  30.057  0.00  0.00    +0.050 C 
ATOM     12  C   LIG    1      -28.204  27.758  30.337  0.00  0.00    +0.090 C 
ATOM     13  C   LIG    1      -29.298  23.673  29.886  0.00  0.00    +0.540 A 
ATOM     14  O   LIG    1      -29.512  22.479  29.764  0.00  0.00    -0.510 OA
ENDBRANCH   3   4
ENDBRANCH   1   3
BRANCH   1  15
ATOM     15  C   LIG    1      -34.104  24.377  29.971  0.00  0.00    +0.310 C 
BRANCH  15  16
ATOM     16  C   LIG    1      -35.066  24.950  30.981  0.00  0.00    -0.020 A 
ATOM     17  C   LIG    1      -35.379  24.236  32.119  0.00  0.00    +0.030 A 
ATOM     18  C   LIG    1      -36.262  24.762  33.048  0.00  0.00    +0.120 A 
ATOM     19  C   LIG    1      -36.835  26.005  32.837  0.00  0.00    -0.010 A 
ATOM     20  C   LIG    1      -36.528  26.726  31.701  0.00  0.00    +0.100 A 
ATOM     21  F   LIG    1      -36.566  24.060  34.162  0.00  0.00    -0.130 F 
ATOM     22  C   LIG    1      -35.636  26.203  30.768  0.00  0.00    -0.030 A 
BRANCH  22  23
ATOM     23  C   LIG    1      -35.302  26.975  29.544  0.00  0.00    +0.220 A 
ATOM     24  N   LIG    1      -35.820  26.809  28.343  0.00  0.00    -0.290 NA
ATOM     25  N   LIG    1      -35.272  27.670  27.555  0.00  0.00    -0.220 N 
ATOM     26  H   LIG    1      -35.468  27.769  26.611  0.00  0.00    +0.480 HD
ATOM     27  N   LIG    1      -34.423  28.374  28.219  0.00  0.00    -0.040 NA
ATOM     28  N   LIG    1      -34.420  27.980  29.446  0.00  0.00    -0.270 NA
ENDBRANCH  22  23
ENDBRANCH  15  16
ENDBRANCH   1  15
TORSDOF 5
ENDMDL
MODEL 3
REMARK VINA RESULT:     -10.8      3.392      7.292
REMARK                            x       y       z     vdW  Elec       q    Type
REMARK                         _______ _______ _______ _____ _____    ______ ____
ROOT
ATOM      1  O   LIG    1      -31.946  25.204  28.174  0.00  0.00    -0.330 OA
ENDROOT
BRANCH   1   3
ATOM      2  O   LIG    1      -33.409  23.605  27.688  0.00  0.00    -0.510 OA
ATOM      3  C   LIG    1      -33.150  24.615  28.314  0.00  0.00    +0.530 C 
BRANCH   3   4
ATOM      4  C   LIG    1      -34.152  25.195  29.218  0.00  0.00    -0.270 A 
ATOM      5  C   LIG    1      -34.494  24.554  30.407  0.00  0.00    +0.240 A 
ATOM      6  C   LIG    1      -35.451  25.132  31.244  0.00  0.00    -0.230 A 
ATOM      7  C   LIG    1      -36.039  26.306  30.898  0.00  0.00    +0.190 A 
ATOM      8  N   LIG    1      -35.708  26.934  29.738  0.00  0.00    -0.590 N 
ATOM      9  H   LIG    1      -36.141  27.772  29.512  0.00  0.00    +0.420 HD
ATOM     10  C   LIG    1      -37.034  26.722  31.964  0.00  0.00    +0.110 C 
ATOM     11  C   LIG    1      -37.299  25.442  32.787  0.00  0.00    +0.050 C 
ATOM     12  C   LIG    1      -35.993  24.647  32.573  0.00  0.00    +0.090 C 
ATOM     13  C   LIG    1      -34.789  26.423  28.900  0.00  0.00    +0.540 A 
ATOM     14  O   LIG    1      -34.511  27.006  27.867  0.00  0.00    -0.510 OA
ENDBRANCH   3   4
ENDBRANCH   1   3
BRANCH   1  15
ATOM     15  C   LIG    1      -31.347  25.773  29.368  0.00  0.00    +0.310 C 
BRANCH  15  16
ATOM     16  C   LIG    1      -30.079  25.028  29.698  0.00  0.00    -0.020 A 
ATOM     17  C   LIG    1      -30.061  23.648  29.672  0.00  0.00    +0.030 A 
ATOM     18  C   LIG    1      -28.897  22.962  29.975  0.00  0.00    +0.120 A 
ATOM     19  C   LIG    1      -27.745  23.658  30.304  0.00  0.00    -0.010 A 
ATOM     20  C   LIG    1      -27.753  25.038  30.331  0.00  0.00    +0.100 A 
ATOM     21  F   LIG    1      -28.884  21.612  29.949  0.00  0.00    -0.130 F 
ATOM     22  C   LIG    1      -28.921  25.731  30.023  0.00  0.00    -0.030 A 
BRANCH  22  23
ATOM     23  C   LIG    1      -28.935  27.216  30.051  0.00  0.00    +0.220 A 
ATOM     24  N   LIG    1      -29.591  28.012  29.232  0.00  0.00    -0.290 NA
ATOM     25  N   LIG    1      -29.347  29.228  29.584  0.00  0.00    -0.220 N 
ATOM     26  H   LIG    1      -29.702  30.019  29.150  0.00  0.00    +0.480 HD
ATOM     27  N   LIG    1      -28.556  29.226  30.600  0.00  0.00    -0.040 NA
ATOM     28  N   LIG    1      -28.287  28.006  30.919  0.00  0.00    -0.270 NA
ENDBRANCH  22  23
ENDBRANCH  15  16
ENDBRANCH   1  15
TORSDOF 5
ENDMDL
MODEL 4
REMARK VINA RESULT:     -10.4      3.395      4.122
REMARK                            x       y       z     vdW  Elec       q    Type
REMARK                         _______ _______ _______ _____ _____    ______ ____
ROOT
ATOM      1  O   LIG    1      -32.654  24.602  30.613  0.00  0.00    -0.330 OA
ENDROOT
BRANCH   1   3
ATOM      2  O   LIG    1      -32.028  23.502  28.788  0.00  0.00    -0.510 OA
ATOM      3  C   LIG    1      -31.719  24.215  29.723  0.00  0.00    +0.530 C 
BRANCH   3   4
ATOM      4  C   LIG    1      -30.324  24.650  29.886  0.00  0.00    -0.270 A 
ATOM      5  C   LIG    1      -30.012  25.999  30.032  0.00  0.00    +0.240 A 
ATOM      6  C   LIG    1      -28.676  26.378  30.186  0.00  0.00    -0.230 A 
ATOM      7  C   LIG    1      -27.697  25.438  30.190  0.00  0.00    +0.190 A 
ATOM      8  N   LIG    1      -27.999  24.120  30.048  0.00  0.00    -0.590 N 
ATOM      9  H   LIG    1      -27.283  23.465  30.055  0.00  0.00    +0.420 HD
ATOM     10  C   LIG    1      -26.344  26.098  30.370  0.00  0.00    +0.110 C 
ATOM     11  C   LIG    1      -26.578  27.587  30.037  0.00  0.00    +0.050 C 
ATOM     12  C   LIG    1      -28.077  27.759  30.361  0.00  0.00    +0.090 C 
ATOM     13  C   LIG    1      -29.268  23.701  29.903  0.00  0.00    +0.540 A 
ATOM     14  O   LIG    1      -29.511  22.514  29.777  0.00  0.00    -0.510 OA
ENDBRANCH   3   4
ENDBRANCH   1   3
BRANCH   1  15
ATOM     15  C   LIG    1      -34.040  24.346  30.266  0.00  0.00    +0.310 C 
BRANCH  15  16
ATOM     16  C   LIG    1      -34.795  25.651  30.220  0.00  0.00    -0.020 A 
ATOM     17  C   LIG    1      -34.568  26.546  29.195  0.00  0.00    +0.030 A 
ATOM     18  C   LIG    1      -35.261  27.744  29.152  0.00  0.00    +0.120 A 
ATOM     19  C   LIG    1      -36.186  28.049  30.138  0.00  0.00    -0.010 A 
ATOM     20  C   LIG    1      -36.419  27.159  31.168  0.00  0.00    +0.100 A 
ATOM     21  F   LIG    1      -35.036  28.618  28.147  0.00  0.00    -0.130 F 
ATOM     22  C   LIG    1      -35.728  25.952  31.211  0.00  0.00    -0.030 A 
BRANCH  22  23
ATOM     23  C   LIG    1      -35.976  24.991  32.316  0.00  0.00    +0.220 A 
ATOM     24  N   LIG    1      -36.447  25.275  33.514  0.00  0.00    -0.290 NA
ATOM     25  N   LIG    1      -36.517  24.173  34.181  0.00  0.00    -0.220 N 
ATOM     26  H   LIG    1      -36.830  24.091  35.095  0.00  0.00    +0.480 HD
ATOM     27  N   LIG    1      -36.105  23.202  33.443  0.00  0.00    -0.040 NA
ATOM     28  N   LIG    1      -35.770  23.667  32.288  0.00  0.00    -0.270 NA
ENDBRANCH  22  23
ENDBRANCH  15  16
ENDBRANCH   1  15
TORSDOF 5
ENDMDL
MODEL 5
REMARK VINA RESULT:     -10.4      4.331      5.688
REMARK                            x       y       z     vdW  Elec       q    Type
REMARK                         _______ _______ _______ _____ _____    ______ ____
ROOT
ATOM      1  O   LIG    1      -35.466  26.061  29.062  0.00  0.00    -0.330 OA
ENDROOT
BRANCH   1   3
ATOM      2  O   LIG    1      -34.318  26.890  27.350  0.00  0.00    -0.510 OA
ATOM      3  C   LIG    1      -34.334  26.185  28.341  0.00  0.00    +0.530 C 
BRANCH   3   4
ATOM      4  C   LIG    1      -33.121  25.461  28.746  0.00  0.00    -0.270 A 
ATOM      5  C   LIG    1      -32.015  26.148  29.242  0.00  0.00    +0.240 A 
ATOM      6  C   LIG    1      -30.878  25.431  29.619  0.00  0.00    -0.230 A 
ATOM      7  C   LIG    1      -30.854  24.078  29.498  0.00  0.00    +0.190 A 
ATOM      8  N   LIG    1      -31.932  23.405  29.013  0.00  0.00    -0.590 N 
ATOM      9  H   LIG    1      -31.892  22.439  28.937  0.00  0.00    +0.420 HD
ATOM     10  C   LIG    1      -29.518  23.539  29.969  0.00  0.00    +0.110 C 
ATOM     11  C   LIG    1      -28.574  24.760  29.981  0.00  0.00    +0.050 C 
ATOM     12  C   LIG    1      -29.562  25.929  30.180  0.00  0.00    +0.090 C 
ATOM     13  C   LIG    1      -33.053  24.047  28.643  0.00  0.00    +0.540 A 
ATOM     14  O   LIG    1      -34.004  23.419  28.211  0.00  0.00    -0.510 OA
ENDBRANCH   3   4
ENDBRANCH   1   3
BRANCH   1  15
ATOM     15  C   LIG    1      -35.627  26.955  30.195  0.00  0.00    +0.310 C 
BRANCH  15  16
ATOM     16  C   LIG    1      -35.924  26.149  31.433  0.00  0.00    -0.020 A 
ATOM     17  C   LIG    1      -35.592  24.811  31.482  0.00  0.00    +0.030 A 
ATOM     18  C   LIG    1      -35.864  24.068  32.620  0.00  0.00    +0.120 A 
ATOM     19  C   LIG    1      -36.470  24.667  33.713  0.00  0.00    -0.010 A 
ATOM     20  C   LIG    1      -36.804  26.006  33.672  0.00  0.00    +0.100 A 
ATOM     21  F   LIG    1      -35.538  22.758  32.664  0.00  0.00    -0.130 F 
ATOM     22  C   LIG    1      -36.528  26.755  32.532  0.00  0.00    -0.030 A 
BRANCH  22  23
ATOM     23  C   LIG    1      -36.886  28.196  32.484  0.00  0.00    +0.220 A 
ATOM     24  N   LIG    1      -38.037  28.708  32.098  0.00  0.00    -0.290 NA
ATOM     25  N   LIG    1      -37.953  29.990  32.200  0.00  0.00    -0.220 N 
ATOM     26  H   LIG    1      -38.659  30.618  31.980  0.00  0.00    +0.480 HD
ATOM     27  N   LIG    1      -36.784  30.306  32.639  0.00  0.00    -0.040 NA
ATOM     28  N   LIG    1      -36.104  29.228  32.831  0.00  0.00    -0.270 NA
ENDBRANCH  22  23
ENDBRANCH  15  16
ENDBRANCH   1  15
TORSDOF 5
ENDMDL
MODEL 6
REMARK VINA RESULT:     -10.3      3.251      6.696
REMARK                            x       y       z     vdW  Elec       q    Type
REMARK                         _______ _______ _______ _____ _____    ______ ____
ROOT
ATOM      1  O   LIG    1      -32.212  26.693  27.905  0.00  0.00    -0.330 OA
ENDROOT
BRANCH   1   3
ATOM      2  O   LIG    1      -33.958  25.986  26.728  0.00  0.00    -0.510 OA
ATOM      3  C   LIG    1      -33.439  26.143  27.817  0.00  0.00    +0.530 C 
BRANCH   3   4
ATOM      4  C   LIG    1      -34.155  25.740  29.036  0.00  0.00    -0.270 A 
ATOM      5  C   LIG    1      -34.944  26.651  29.732  0.00  0.00    +0.240 A 
ATOM      6  C   LIG    1      -35.612  26.236  30.886  0.00  0.00    -0.230 A 
ATOM      7  C   LIG    1      -35.487  24.956  31.322  0.00  0.00    +0.190 A 
ATOM      8  N   LIG    1      -34.716  24.064  30.644  0.00  0.00    -0.590 N 
ATOM      9  H   LIG    1      -34.643  23.154  30.974  0.00  0.00    +0.420 HD
ATOM     10  C   LIG    1      -36.301  24.756  32.585  0.00  0.00    +0.110 C 
ATOM     11  C   LIG    1      -36.587  26.180  33.108  0.00  0.00    +0.050 C 
ATOM     12  C   LIG    1      -36.519  27.018  31.813  0.00  0.00    +0.090 C 
ATOM     13  C   LIG    1      -34.059  24.410  29.525  0.00  0.00    +0.540 A 
ATOM     14  O   LIG    1      -33.374  23.591  28.938  0.00  0.00    -0.510 OA
ENDBRANCH   3   4
ENDBRANCH   1   3
BRANCH   1  15
ATOM     15  C   LIG    1      -31.984  27.624  28.996  0.00  0.00    +0.310 C 
BRANCH  15  16
ATOM     16  C   LIG    1      -30.504  27.870  29.144  0.00  0.00    -0.020 A 
ATOM     17  C   LIG    1      -29.973  29.102  28.823  0.00  0.00    +0.030 A 
ATOM     18  C   LIG    1      -28.613  29.330  28.959  0.00  0.00    +0.120 A 
ATOM     19  C   LIG    1      -27.781  28.322  29.419  0.00  0.00    -0.010 A 
ATOM     20  C   LIG    1      -28.305  27.086  29.742  0.00  0.00    +0.100 A 
ATOM     21  F   LIG    1      -28.097  30.538  28.644  0.00  0.00    -0.130 F 
ATOM     22  C   LIG    1      -29.671  26.855  29.611  0.00  0.00    -0.030 A 
BRANCH  22  23
ATOM     23  C   LIG    1      -30.238  25.527  29.958  0.00  0.00    +0.220 A 
ATOM     24  N   LIG    1      -30.257  24.455  29.193  0.00  0.00    -0.290 NA
ATOM     25  N   LIG    1      -30.834  23.510  29.852  0.00  0.00    -0.220 N 
ATOM     26  H   LIG    1      -30.984  22.609  29.525  0.00  0.00    +0.480 HD
ATOM     27  N   LIG    1      -31.182  23.950  31.011  0.00  0.00    -0.040 NA
ATOM     28  N   LIG    1      -30.826  25.185  31.114  0.00  0.00    -0.270 NA
ENDBRANCH  22  23
ENDBRANCH  15  16
ENDBRANCH   1  15
TORSDOF 5
ENDMDL
MODEL 7
REMARK VINA RESULT:     -10.2      2.812      3.952
REMARK                            x       y       z     vdW  Elec       q    Type
REMARK                         _______ _______ _______ _____ _____    ______ ____
ROOT
ATOM      1  O   LIG    1      -33.759  27.598  29.316  0.00  0.00    -0.330 OA
ENDROOT
BRANCH   1   3
ATOM      2  O   LIG    1      -32.844  26.408  27.679  0.00  0.00    -0.510 OA
ATOM      3  C   LIG    1      -32.694  27.189  28.599  0.00  0.00    +0.530 C 
BRANCH   3   4
ATOM      4  C   LIG    1      -31.349  27.681  28.932  0.00  0.00    -0.270 A 
ATOM      5  C   LIG    1      -30.361  26.805  29.374  0.00  0.00    +0.240 A 
ATOM      6  C   LIG    1      -29.093  27.304  29.682  0.00  0.00    -0.230 A 
ATOM      7  C   LIG    1      -28.834  28.631  29.552  0.00  0.00    +0.190 A 
ATOM      8  N   LIG    1      -29.797  29.488  29.121  0.00  0.00    -0.590 N 
ATOM      9  H   LIG    1      -29.588  30.431  29.035  0.00  0.00    +0.420 HD
ATOM     10  C   LIG    1      -27.398  28.919  29.945  0.00  0.00    +0.110 C 
ATOM     11  C   LIG    1      -26.944  27.679  30.745  0.00  0.00    +0.050 C 
ATOM     12  C   LIG    1      -27.860  26.575  30.174  0.00  0.00    +0.090 C 
ATOM     13  C   LIG    1      -31.031  29.058  28.805  0.00  0.00    +0.540 A 
ATOM     14  O   LIG    1      -31.875  29.848  28.423  0.00  0.00    -0.510 OA
ENDBRANCH   3   4
ENDBRANCH   1   3
BRANCH   1  15
ATOM     15  C   LIG    1      -35.006  26.884  29.110  0.00  0.00    +0.310 C 
BRANCH  15  16
ATOM     16  C   LIG    1      -35.391  26.169  30.381  0.00  0.00    -0.020 A 
ATOM     17  C   LIG    1      -36.271  26.757  31.265  0.00  0.00    +0.030 A 
ATOM     18  C   LIG    1      -36.626  26.101  32.432  0.00  0.00    +0.120 A 
ATOM     19  C   LIG    1      -36.099  24.852  32.716  0.00  0.00    -0.010 A 
ATOM     20  C   LIG    1      -35.218  24.256  31.836  0.00  0.00    +0.100 A 
ATOM     21  F   LIG    1      -37.488  26.680  33.296  0.00  0.00    -0.130 F 
ATOM     22  C   LIG    1      -34.863  24.910  30.660  0.00  0.00    -0.030 A 
BRANCH  22  23
ATOM     23  C   LIG    1      -33.915  24.273  29.710  0.00  0.00    +0.220 A 
ATOM     24  N   LIG    1      -34.205  23.774  28.525  0.00  0.00    -0.290 NA
ATOM     25  N   LIG    1      -33.115  23.314  28.014  0.00  0.00    -0.220 N 
ATOM     26  H   LIG    1      -33.038  22.890  27.146  0.00  0.00    +0.480 HD
ATOM     27  N   LIG    1      -32.144  23.506  28.838  0.00  0.00    -0.040 NA
ATOM     28  N   LIG    1      -32.598  24.099  29.889  0.00  0.00    -0.270 NA
ENDBRANCH  22  23
ENDBRANCH  15  16
ENDBRANCH   1  15
TORSDOF 5
ENDMDL
MODEL 8
REMARK VINA RESULT:     -10.1      3.526      4.908
REMARK                            x       y       z     vdW  Elec       q    Type
REMARK                         _______ _______ _______ _____ _____    ______ ____
ROOT
ATOM      1  O   LIG    1      -35.032  26.202  29.369  0.00  0.00    -0.330 OA
ENDROOT
BRANCH   1   3
ATOM      2  O   LIG    1      -33.685  27.487  28.157  0.00  0.00    -0.510 OA
ATOM      3  C   LIG    1      -33.827  26.490  28.839  0.00  0.00    +0.530 C 
BRANCH   3   4
ATOM      4  C   LIG    1      -32.685  25.596  29.078  0.00  0.00    -0.270 A 
ATOM      5  C   LIG    1      -31.482  26.096  29.571  0.00  0.00    +0.240 A 
ATOM      6  C   LIG    1      -30.415  25.221  29.788  0.00  0.00    -0.230 A 
ATOM      7  C   LIG    1      -30.555  23.897  29.519  0.00  0.00    +0.190 A 
ATOM      8  N   LIG    1      -31.729  23.406  29.038  0.00  0.00    -0.590 N 
ATOM      9  H   LIG    1      -31.806  22.457  28.854  0.00  0.00    +0.420 HD
ATOM     10  C   LIG    1      -29.266  23.164  29.835  0.00  0.00    +0.110 C 
ATOM     11  C   LIG    1      -28.188  24.266  29.916  0.00  0.00    +0.050 C 
ATOM     12  C   LIG    1      -29.022  25.504  30.309  0.00  0.00    +0.090 C 
ATOM     13  C   LIG    1      -32.787  24.205  28.818  0.00  0.00    +0.540 A 
ATOM     14  O   LIG    1      -33.827  23.739  28.386  0.00  0.00    -0.510 OA
ENDBRANCH   3   4
ENDBRANCH   1   3
BRANCH   1  15
ATOM     15  C   LIG    1      -35.976  27.297  29.495  0.00  0.00    +0.310 C 
BRANCH  15  16
ATOM     16  C   LIG    1      -36.023  27.757  30.930  0.00  0.00    -0.020 A 
ATOM     17  C   LIG    1      -36.444  26.893  31.919  0.00  0.00    +0.030 A 
ATOM     18  C   LIG    1      -36.487  27.314  33.238  0.00  0.00    +0.120 A 
ATOM     19  C   LIG    1      -36.109  28.605  33.569  0.00  0.00    -0.010 A 
ATOM     20  C   LIG    1      -35.686  29.476  32.585  0.00  0.00    +0.100 A 
ATOM     21  F   LIG    1      -36.900  26.465  34.204  0.00  0.00    -0.130 F 
ATOM     22  C   LIG    1      -35.636  29.055  31.260  0.00  0.00    -0.030 A 
BRANCH  22  23
ATOM     23  C   LIG    1      -35.182  29.989  30.198  0.00  0.00    +0.220 A 
ATOM     24  N   LIG    1      -35.936  30.819  29.505  0.00  0.00    -0.290 NA
ATOM     25  N   LIG    1      -35.171  31.454  28.684  0.00  0.00    -0.220 N 
ATOM     26  H   LIG    1      -35.465  32.128  28.052  0.00  0.00    +0.480 HD
ATOM     27  N   LIG    1      -33.958  31.051  28.835  0.00  0.00    -0.040 NA
ATOM     28  N   LIG    1      -33.926  30.155  29.762  0.00  0.00    -0.270 NA
ENDBRANCH  22  23
ENDBRANCH  15  16
ENDBRANCH   1  15
TORSDOF 5
ENDMDL
MODEL 9
REMARK VINA RESULT:     -10.0      3.623      7.024
REMARK                            x       y       z     vdW  Elec       q    Type
REMARK                         _______ _______ _______ _____ _____    ______ ____
ROOT
ATOM      1  O   LIG    1      -32.790  24.366  30.007  0.00  0.00    -0.330 OA
ENDROOT
BRANCH   1   3
ATOM      2  O   LIG    1      -34.605  23.749  28.885  0.00  0.00    -0.510 OA
ATOM      3  C   LIG    1      -34.122  24.385  29.802  0.00  0.00    +0.530 C 
BRANCH   3   4
ATOM      4  C   LIG    1      -34.991  25.181  30.681  0.00  0.00    -0.270 A 
ATOM      5  C   LIG    1      -35.418  26.450  30.299  0.00  0.00    +0.240 A 
ATOM      6  C   LIG    1      -36.244  27.180  31.157  0.00  0.00    -0.230 A 
ATOM      7  C   LIG    1      -36.621  26.653  32.351  0.00  0.00    +0.190 A 
ATOM      8  N   LIG    1      -36.205  25.415  32.726  0.00  0.00    -0.590 N 
ATOM      9  H   LIG    1      -36.488  25.059  33.583  0.00  0.00    +0.420 HD
ATOM     10  C   LIG    1      -37.509  27.634  33.092  0.00  0.00    +0.110 C 
ATOM     11  C   LIG    1      -37.271  28.993  32.401  0.00  0.00    +0.050 C 
ATOM     12  C   LIG    1      -36.839  28.562  30.983  0.00  0.00    +0.090 C 
ATOM     13  C   LIG    1      -35.415  24.668  31.935  0.00  0.00    +0.540 A 
ATOM     14  O   LIG    1      -35.056  23.562  32.296  0.00  0.00    -0.510 OA
ENDBRANCH   3   4
ENDBRANCH   1   3
BRANCH   1  15
ATOM     15  C   LIG    1      -31.953  24.917  28.958  0.00  0.00    +0.310 C 
BRANCH  15  16
ATOM     16  C   LIG    1      -30.518  24.944  29.421  0.00  0.00    -0.020 A 
ATOM     17  C   LIG    1      -29.866  23.765  29.718  0.00  0.00    +0.030 A 
ATOM     18  C   LIG    1      -28.548  23.788  30.143  0.00  0.00    +0.120 A 
ATOM     19  C   LIG    1      -27.879  24.994  30.273  0.00  0.00    -0.010 A 
ATOM     20  C   LIG    1      -28.525  26.179  29.979  0.00  0.00    +0.100 A 
ATOM     21  F   LIG    1      -27.912  22.632  30.432  0.00  0.00    -0.130 F 
ATOM     22  C   LIG    1      -29.848  26.159  29.546  0.00  0.00    -0.030 A 
BRANCH  22  23
ATOM     23  C   LIG    1      -30.546  27.431  29.228  0.00  0.00    +0.220 A 
ATOM     24  N   LIG    1      -30.130  28.649  29.510  0.00  0.00    -0.290 NA
ATOM     25  N   LIG    1      -31.013  29.479  29.072  0.00  0.00    -0.220 N 
ATOM     26  H   LIG    1      -30.961  30.444  29.146  0.00  0.00    +0.480 HD
ATOM     27  N   LIG    1      -31.976  28.824  28.521  0.00  0.00    -0.040 NA
ATOM     28  N   LIG    1      -31.719  27.563  28.593  0.00  0.00    -0.270 NA
ENDBRANCH  22  23
ENDBRANCH  15  16
ENDBRANCH   1  15
TORSDOF 5
ENDMDL
####
 PLpro2_rec.pdbqt&&&&ZINC000506384425.pdbqt
MODEL 1
REMARK VINA RESULT:     -11.9      0.000      0.000
REMARK                            x       y       z     vdW  Elec       q    Type
REMARK                         _______ _______ _______ _____ _____    ______ ____
ROOT
ATOM      1  C   LIG    1      -31.703  24.389  29.186  0.00  0.00    +0.600 C 
ATOM      2  N   LIG    1      -32.635  25.362  29.135  0.00  0.00    -0.720 N 
ATOM      3  H   LIG    1      -32.376  26.288  29.266  0.00  0.00    +0.410 HD
ATOM      4  O   LIG    1      -32.013  23.237  28.945  0.00  0.00    -0.540 OA
ENDROOT
BRANCH   1  11
ATOM      5  C   LIG    1      -24.580  27.188  31.034  0.00  0.00    +0.130 C 
ATOM      6  C   LIG    1      -26.010  26.870  30.677  0.00  0.00    +0.010 A 
ATOM      7  C   LIG    1      -26.404  25.575  30.505  0.00  0.00    +0.020 A 
ATOM      8  C   LIG    1      -27.740  25.295  30.173  0.00  0.00    +0.410 A 
ATOM      9  N   LIG    1      -28.119  24.025  30.007  0.00  0.00    -0.550 NA
ATOM     10  C   LIG    1      -29.358  23.709  29.696  0.00  0.00    +0.440 A 
ATOM     11  C   LIG    1      -30.316  24.719  29.532  0.00  0.00    -0.360 A 
ATOM     12  C   LIG    1      -29.914  26.065  29.709  0.00  0.00    +0.530 A 
ATOM     13  O   LIG    1      -30.715  26.974  29.576  0.00  0.00    -0.520 OA
ATOM     14  N   LIG    1      -28.627  26.323  30.028  0.00  0.00    -0.420 N 
ATOM     15  C   LIG    1      -28.227  27.612  30.201  0.00  0.00    +0.300 A 
ATOM     16  C   LIG    1      -26.946  27.901  30.526  0.00  0.00    +0.010 A 
ENDBRANCH   1  11
BRANCH   2  17
ATOM     17  C   LIG    1      -34.037  25.022  28.882  0.00  0.00    +0.300 C 
BRANCH  17  18
ATOM     18  C   LIG    1      -34.846  25.262  30.129  0.00  0.00    -0.090 A 
ATOM     19  C   LIG    1      -34.879  24.306  31.127  0.00  0.00    +0.010 A 
ATOM     20  C   LIG    1      -35.621  24.527  32.272  0.00  0.00    +0.000 A 
ATOM     21  C   LIG    1      -36.329  25.705  32.420  0.00  0.00    +0.000 A 
ATOM     22  C   LIG    1      -36.295  26.661  31.423  0.00  0.00    +0.000 A 
ATOM     23  C   LIG    1      -35.549  26.443  30.281  0.00  0.00    +0.030 A 
ENDBRANCH  17  18
BRANCH  17  24
ATOM     24  C   LIG    1      -34.577  25.894  27.747  0.00  0.00    +0.160 C 
BRANCH  24  25
ATOM     25  C   LIG    1      -34.004  25.423  26.434  0.00  0.00    +0.250 A 
ATOM     26  N   LIG    1      -33.230  24.383  26.273  0.00  0.00    -0.310 NA
ATOM     27  N   LIG    1      -32.931  24.309  24.903  0.00  0.00    -0.480 N 
ATOM     28  H   LIG    1      -32.376  23.644  24.464  0.00  0.00    +0.440 HD
ATOM     29  C   LIG    1      -33.565  25.340  24.321  0.00  0.00    +0.480 A 
ATOM     30  N   LIG    1      -34.208  25.998  25.250  0.00  0.00    -0.540 NA
ENDBRANCH  24  25
ENDBRANCH  17  24
ENDBRANCH   2  17
TORSDOF 5
ENDMDL
MODEL 2
REMARK VINA RESULT:     -10.2      1.833      2.706
REMARK                            x       y       z     vdW  Elec       q    Type
REMARK                         _______ _______ _______ _____ _____    ______ ____
ROOT
ATOM      1  C   LIG    1      -32.216  25.018  29.047  0.00  0.00    +0.600 C 
ATOM      2  N   LIG    1      -33.044  26.031  29.372  0.00  0.00    -0.720 N 
ATOM      3  H   LIG    1      -32.690  26.831  29.791  0.00  0.00    +0.410 HD
ATOM      4  O   LIG    1      -32.647  24.047  28.452  0.00  0.00    -0.540 OA
ENDROOT
BRANCH   1  11
ATOM      5  C   LIG    1      -24.715  26.449  30.962  0.00  0.00    +0.130 C 
ATOM      6  C   LIG    1      -26.174  26.401  30.585  0.00  0.00    +0.010 A 
ATOM      7  C   LIG    1      -26.807  25.201  30.437  0.00  0.00    +0.020 A 
ATOM      8  C   LIG    1      -28.167  25.174  30.087  0.00  0.00    +0.410 A 
ATOM      9  N   LIG    1      -28.781  23.996  29.944  0.00  0.00    -0.550 NA
ATOM     10  C   LIG    1      -30.053  23.915  29.617  0.00  0.00    +0.440 A 
ATOM     11  C   LIG    1      -30.797  25.085  29.411  0.00  0.00    -0.360 A 
ATOM     12  C   LIG    1      -30.146  26.334  29.564  0.00  0.00    +0.530 A 
ATOM     13  O   LIG    1      -30.756  27.376  29.394  0.00  0.00    -0.520 OA
ATOM     14  N   LIG    1      -28.838  26.348  29.901  0.00  0.00    -0.420 N 
ATOM     15  C   LIG    1      -28.200  27.541  30.050  0.00  0.00    +0.300 A 
ATOM     16  C   LIG    1      -26.892  27.588  30.392  0.00  0.00    +0.010 A 
ENDBRANCH   1  11
BRANCH   2  17
ATOM     17  C   LIG    1      -34.478  25.924  29.092  0.00  0.00    +0.300 C 
BRANCH  17  18
ATOM     18  C   LIG    1      -35.228  25.722  30.383  0.00  0.00    -0.090 A 
ATOM     19  C   LIG    1      -36.161  26.657  30.794  0.00  0.00    +0.010 A 
ATOM     20  C   LIG    1      -36.850  26.471  31.978  0.00  0.00    +0.000 A 
ATOM     21  C   LIG    1      -36.606  25.351  32.750  0.00  0.00    +0.000 A 
ATOM     22  C   LIG    1      -35.675  24.417  32.339  0.00  0.00    +0.000 A 
ATOM     23  C   LIG    1      -34.990  24.599  31.153  0.00  0.00    +0.030 A 
ENDBRANCH  17  18
BRANCH  17  24
ATOM     24  C   LIG    1      -34.963  27.208  28.415  0.00  0.00    +0.160 C 
BRANCH  24  25
ATOM     25  C   LIG    1      -34.124  28.370  28.881  0.00  0.00    +0.250 A 
ATOM     26  N   LIG    1      -32.869  28.571  28.577  0.00  0.00    -0.310 NA
ATOM     27  N   LIG    1      -32.483  29.760  29.217  0.00  0.00    -0.480 N 
ATOM     28  H   LIG    1      -31.607  30.179  29.186  0.00  0.00    +0.440 HD
ATOM     29  C   LIG    1      -33.564  30.202  29.880  0.00  0.00    +0.480 A 
ATOM     30  N   LIG    1      -34.543  29.362  29.666  0.00  0.00    -0.540 NA
ENDBRANCH  24  25
ENDBRANCH  17  24
ENDBRANCH   2  17
TORSDOF 5
ENDMDL
MODEL 3
REMARK VINA RESULT:      -9.2      2.900      7.575
REMARK                            x       y       z     vdW  Elec       q    Type
REMARK                         _______ _______ _______ _____ _____    ______ ____
ROOT
ATOM      1  C   LIG    1      -34.909  27.380  28.852  0.00  0.00    +0.600 C 
ATOM      2  N   LIG    1      -34.101  26.356  29.190  0.00  0.00    -0.720 N 
ATOM      3  H   LIG    1      -34.202  25.922  30.052  0.00  0.00    +0.410 HD
ATOM      4  O   LIG    1      -34.833  27.874  27.742  0.00  0.00    -0.540 OA
ENDROOT
BRANCH   1  11
ATOM      5  C   LIG    1      -40.056  29.205  34.522  0.00  0.00    +0.130 C 
ATOM      6  C   LIG    1      -39.062  28.650  33.535  0.00  0.00    +0.010 A 
ATOM      7  C   LIG    1      -38.598  29.429  32.515  0.00  0.00    +0.020 A 
ATOM      8  C   LIG    1      -37.671  28.898  31.603  0.00  0.00    +0.410 A 
ATOM      9  N   LIG    1      -37.221  29.666  30.608  0.00  0.00    -0.550 NA
ATOM     10  C   LIG    1      -36.352  29.217  29.727  0.00  0.00    +0.440 A 
ATOM     11  C   LIG    1      -35.878  27.902  29.823  0.00  0.00    -0.360 A 
ATOM     12  C   LIG    1      -36.354  27.087  30.879  0.00  0.00    +0.530 A 
ATOM     13  O   LIG    1      -35.968  25.938  30.999  0.00  0.00    -0.520 OA
ATOM     14  N   LIG    1      -37.246  27.609  31.750  0.00  0.00    -0.420 N 
ATOM     15  C   LIG    1      -37.713  26.837  32.770  0.00  0.00    +0.300 A 
ATOM     16  C   LIG    1      -38.602  27.333  33.661  0.00  0.00    +0.010 A 
ENDBRANCH   1  11
BRANCH   2  17
ATOM     17  C   LIG    1      -33.070  25.896  28.256  0.00  0.00    +0.300 C 
BRANCH  17  18
ATOM     18  C   LIG    1      -31.808  25.579  29.016  0.00  0.00    -0.090 A 
ATOM     19  C   LIG    1      -30.930  26.592  29.350  0.00  0.00    +0.010 A 
ATOM     20  C   LIG    1      -29.772  26.302  30.048  0.00  0.00    +0.000 A 
ATOM     21  C   LIG    1      -29.494  24.998  30.412  0.00  0.00    +0.000 A 
ATOM     22  C   LIG    1      -30.374  23.985  30.079  0.00  0.00    +0.000 A 
ATOM     23  C   LIG    1      -31.533  24.276  29.387  0.00  0.00    +0.030 A 
ENDBRANCH  17  18
BRANCH  17  24
ATOM     24  C   LIG    1      -33.559  24.639  27.533  0.00  0.00    +0.160 C 
BRANCH  24  25
ATOM     25  C   LIG    1      -33.571  24.888  26.046  0.00  0.00    +0.250 A 
ATOM     26  N   LIG    1      -32.977  24.148  25.148  0.00  0.00    -0.310 NA
ATOM     27  N   LIG    1      -33.242  24.734  23.900  0.00  0.00    -0.480 N 
ATOM     28  H   LIG    1      -32.939  24.419  23.033  0.00  0.00    +0.440 HD
ATOM     29  C   LIG    1      -33.999  25.817  24.144  0.00  0.00    +0.480 A 
ATOM     30  N   LIG    1      -34.193  25.895  25.435  0.00  0.00    -0.540 NA
ENDBRANCH  24  25
ENDBRANCH  17  24
ENDBRANCH   2  17
TORSDOF 5
ENDMDL
MODEL 4
REMARK VINA RESULT:      -9.1      2.090      3.294
REMARK                            x       y       z     vdW  Elec       q    Type
REMARK                         _______ _______ _______ _____ _____    ______ ____
ROOT
ATOM      1  C   LIG    1      -32.139  25.865  28.957  0.00  0.00    +0.600 C 
ATOM      2  N   LIG    1      -33.184  26.570  29.435  0.00  0.00    -0.720 N 
ATOM      3  H   LIG    1      -33.029  27.373  29.957  0.00  0.00    +0.410 HD
ATOM      4  O   LIG    1      -32.333  24.901  28.239  0.00  0.00    -0.540 OA
ENDROOT
BRANCH   1  11
ATOM      5  C   LIG    1      -24.604  26.922  30.980  0.00  0.00    +0.130 C 
ATOM      6  C   LIG    1      -26.008  26.498  30.628  0.00  0.00    +0.010 A 
ATOM      7  C   LIG    1      -26.936  27.429  30.264  0.00  0.00    +0.020 A 
ATOM      8  C   LIG    1      -28.239  27.018  29.939  0.00  0.00    +0.410 A 
ATOM      9  N   LIG    1      -29.143  27.935  29.583  0.00  0.00    -0.550 NA
ATOM     10  C   LIG    1      -30.377  27.603  29.269  0.00  0.00    +0.440 A 
ATOM     11  C   LIG    1      -30.769  26.258  29.304  0.00  0.00    -0.360 A 
ATOM     12  C   LIG    1      -29.810  25.286  29.681  0.00  0.00    +0.530 A 
ATOM     13  O   LIG    1      -30.108  24.104  29.725  0.00  0.00    -0.520 OA
ATOM     14  N   LIG    1      -28.560  25.692  29.991  0.00  0.00    -0.420 N 
ATOM     15  C   LIG    1      -27.628  24.769  30.356  0.00  0.00    +0.300 A 
ATOM     16  C   LIG    1      -26.366  25.145  30.667  0.00  0.00    +0.010 A 
ENDBRANCH   1  11
BRANCH   2  17
ATOM     17  C   LIG    1      -34.553  26.124  29.167  0.00  0.00    +0.300 C 
BRANCH  17  18
ATOM     18  C   LIG    1      -35.167  25.595  30.437  0.00  0.00    -0.090 A 
ATOM     19  C   LIG    1      -36.151  26.320  31.083  0.00  0.00    +0.010 A 
ATOM     20  C   LIG    1      -36.715  25.833  32.248  0.00  0.00    +0.000 A 
ATOM     21  C   LIG    1      -36.295  24.622  32.766  0.00  0.00    +0.000 A 
ATOM     22  C   LIG    1      -35.312  23.898  32.119  0.00  0.00    +0.000 A 
ATOM     23  C   LIG    1      -34.752  24.381  30.952  0.00  0.00    +0.030 A 
ENDBRANCH  17  18
BRANCH  17  24
ATOM     24  C   LIG    1      -35.382  27.302  28.652  0.00  0.00    +0.160 C 
BRANCH  24  25
ATOM     25  C   LIG    1      -34.742  28.596  29.087  0.00  0.00    +0.250 A 
ATOM     26  N   LIG    1      -33.689  29.143  28.540  0.00  0.00    -0.310 NA
ATOM     27  N   LIG    1      -33.434  30.329  29.249  0.00  0.00    -0.480 N 
ATOM     28  H   LIG    1      -32.717  30.962  29.085  0.00  0.00    +0.440 HD
ATOM     29  C   LIG    1      -34.380  30.412  30.200  0.00  0.00    +0.480 A 
ATOM     30  N   LIG    1      -35.161  29.369  30.088  0.00  0.00    -0.540 NA
ENDBRANCH  24  25
ENDBRANCH  17  24
ENDBRANCH   2  17
TORSDOF 5
ENDMDL
####
 PLpro2_rec.pdbqt&&&&ZINC000473377526.pdbqt
MODEL 1
REMARK VINA RESULT:     -11.9      0.000      0.000
REMARK                            x       y       z     vdW  Elec       q    Type
REMARK                         _______ _______ _______ _____ _____    ______ ____
ROOT
ATOM      1  C   LIG    1      -31.710  24.381  29.185  0.00  0.00    +0.600 C 
ATOM      2  N   LIG    1      -32.640  25.356  29.145  0.00  0.00    -0.710 N 
ATOM      3  H   LIG    1      -32.382  26.279  29.287  0.00  0.00    +0.410 HD
ATOM      4  O   LIG    1      -32.020  23.233  28.930  0.00  0.00    -0.540 OA
ENDROOT
BRANCH   1  10
ATOM      5  C   LIG    1      -26.528  29.302  30.791  0.00  0.00    +0.130 C 
ATOM      6  C   LIG    1      -26.951  27.871  30.578  0.00  0.00    -0.130 A 
ATOM      7  C   LIG    1      -28.235  27.587  30.255  0.00  0.00    +0.280 A 
ATOM      8  N   LIG    1      -28.635  26.301  30.059  0.00  0.00    -0.420 N 
ATOM      9  C   LIG    1      -29.922  26.048  29.736  0.00  0.00    +0.530 A 
ATOM     10  C   LIG    1      -30.323  24.705  29.536  0.00  0.00    -0.360 A 
ATOM     11  C   LIG    1      -29.364  23.693  29.680  0.00  0.00    +0.440 A 
ATOM     12  N   LIG    1      -28.125  24.005  29.996  0.00  0.00    -0.540 NA
ATOM     13  O   LIG    1      -30.723  26.959  29.620  0.00  0.00    -0.520 OA
ATOM     14  C   LIG    1      -27.746  25.271  30.185  0.00  0.00    +0.400 A 
ATOM     15  C   LIG    1      -26.409  25.545  30.520  0.00  0.00    +0.040 A 
ATOM     16  C   LIG    1      -26.015  26.838  30.709  0.00  0.00    +0.140 A 
ENDBRANCH   1  10
BRANCH   2  17
ATOM     17  C   LIG    1      -34.043  25.019  28.886  0.00  0.00    +0.300 C 
BRANCH  17  18
ATOM     18  C   LIG    1      -34.855  25.260  30.132  0.00  0.00    -0.090 A 
ATOM     19  C   LIG    1      -34.884  24.307  31.133  0.00  0.00    +0.010 A 
ATOM     20  C   LIG    1      -35.629  24.528  32.275  0.00  0.00    +0.000 A 
ATOM     21  C   LIG    1      -36.347  25.701  32.418  0.00  0.00    +0.000 A 
ATOM     22  C   LIG    1      -36.318  26.654  31.416  0.00  0.00    +0.000 A 
ATOM     23  C   LIG    1      -35.568  26.435  30.275  0.00  0.00    +0.030 A 
ENDBRANCH  17  18
BRANCH  17  24
ATOM     24  C   LIG    1      -34.577  25.896  27.752  0.00  0.00    +0.160 C 
BRANCH  24  25
ATOM     25  C   LIG    1      -34.004  25.424  26.440  0.00  0.00    +0.250 A 
ATOM     26  N   LIG    1      -33.230  24.384  26.279  0.00  0.00    -0.310 NA
ATOM     27  N   LIG    1      -32.931  24.309  24.909  0.00  0.00    -0.480 N 
ATOM     28  H   LIG    1      -32.376  23.645  24.470  0.00  0.00    +0.440 HD
ATOM     29  C   LIG    1      -33.566  25.340  24.325  0.00  0.00    +0.480 A 
ATOM     30  N   LIG    1      -34.210  25.998  25.255  0.00  0.00    -0.540 NA
ENDBRANCH  24  25
ENDBRANCH  17  24
ENDBRANCH   2  17
TORSDOF 5
ENDMDL
MODEL 2
REMARK VINA RESULT:     -10.5      1.141      1.790
REMARK                            x       y       z     vdW  Elec       q    Type
REMARK                         _______ _______ _______ _____ _____    ______ ____
ROOT
ATOM      1  C   LIG    1      -31.708  25.315  29.398  0.00  0.00    +0.600 C 
ATOM      2  N   LIG    1      -32.821  25.946  28.972  0.00  0.00    -0.710 N 
ATOM      3  H   LIG    1      -32.787  26.887  28.740  0.00  0.00    +0.410 HD
ATOM      4  O   LIG    1      -31.731  24.119  29.614  0.00  0.00    -0.540 OA
ENDROOT
BRANCH   1  10
ATOM      5  C   LIG    1      -27.800  31.463  28.631  0.00  0.00    +0.130 C 
ATOM      6  C   LIG    1      -27.918  30.041  29.116  0.00  0.00    -0.130 A 
ATOM      7  C   LIG    1      -29.069  29.354  28.922  0.00  0.00    +0.280 A 
ATOM      8  N   LIG    1      -29.193  28.069  29.354  0.00  0.00    -0.420 N 
ATOM      9  C   LIG    1      -30.353  27.409  29.146  0.00  0.00    +0.530 A 
ATOM     10  C   LIG    1      -30.468  26.073  29.601  0.00  0.00    -0.360 A 
ATOM     11  C   LIG    1      -29.370  25.491  30.249  0.00  0.00    +0.440 A 
ATOM     12  N   LIG    1      -28.266  26.188  30.422  0.00  0.00    -0.540 NA
ATOM     13  O   LIG    1      -31.283  27.953  28.576  0.00  0.00    -0.520 OA
ATOM     14  C   LIG    1      -28.158  27.448  29.992  0.00  0.00    +0.400 A 
ATOM     15  C   LIG    1      -26.955  28.144  30.203  0.00  0.00    +0.040 A 
ATOM     16  C   LIG    1      -26.837  29.430  29.763  0.00  0.00    +0.140 A 
ENDBRANCH   1  10
BRANCH   2  17
ATOM     17  C   LIG    1      -34.082  25.209  28.858  0.00  0.00    +0.300 C 
BRANCH  17  18
ATOM     18  C   LIG    1      -34.893  25.405  30.113  0.00  0.00    -0.090 A 
ATOM     19  C   LIG    1      -35.620  26.567  30.291  0.00  0.00    +0.010 A 
ATOM     20  C   LIG    1      -36.364  26.748  31.441  0.00  0.00    +0.000 A 
ATOM     21  C   LIG    1      -36.382  25.767  32.415  0.00  0.00    +0.000 A 
ATOM     22  C   LIG    1      -35.654  24.603  32.237  0.00  0.00    +0.000 A 
ATOM     23  C   LIG    1      -34.914  24.421  31.083  0.00  0.00    +0.030 A 
ENDBRANCH  17  18
BRANCH  17  24
ATOM     24  C   LIG    1      -34.871  25.729  27.655  0.00  0.00    +0.160 C 
BRANCH  24  25
ATOM     25  C   LIG    1      -34.164  25.336  26.383  0.00  0.00    +0.250 A 
ATOM     26  N   LIG    1      -33.329  24.338  26.255  0.00  0.00    -0.310 NA
ATOM     27  N   LIG    1      -32.909  24.331  24.915  0.00  0.00    -0.480 N 
ATOM     28  H   LIG    1      -32.286  23.711  24.503  0.00  0.00    +0.440 HD
ATOM     29  C   LIG    1      -33.539  25.356  24.314  0.00  0.00    +0.480 A 
ATOM     30  N   LIG    1      -34.293  25.947  25.206  0.00  0.00    -0.540 NA
ENDBRANCH  24  25
ENDBRANCH  17  24
ENDBRANCH   2  17
TORSDOF 5
ENDMDL
MODEL 3
REMARK VINA RESULT:     -10.3      1.750      2.249
REMARK                            x       y       z     vdW  Elec       q    Type
REMARK                         _______ _______ _______ _____ _____    ______ ____
ROOT
ATOM      1  C   LIG    1      -32.133  24.448  29.252  0.00  0.00    +0.600 C 
ATOM      2  N   LIG    1      -33.049  25.340  29.679  0.00  0.00    -0.710 N 
ATOM      3  H   LIG    1      -32.765  26.143  30.143  0.00  0.00    +0.410 HD
ATOM      4  O   LIG    1      -32.483  23.480  28.603  0.00  0.00    -0.540 OA
ENDROOT
BRANCH   1  10
ATOM      5  C   LIG    1      -26.463  28.881  30.610  0.00  0.00    +0.130 C 
ATOM      6  C   LIG    1      -27.028  27.493  30.450  0.00  0.00    -0.130 A 
ATOM      7  C   LIG    1      -28.340  27.327  30.158  0.00  0.00    +0.280 A 
ATOM      8  N   LIG    1      -28.868  26.081  30.011  0.00  0.00    -0.420 N 
ATOM      9  C   LIG    1      -30.179  25.947  29.719  0.00  0.00    +0.530 A 
ATOM     10  C   LIG    1      -30.714  24.644  29.569  0.00  0.00    -0.360 A 
ATOM     11  C   LIG    1      -29.857  23.547  29.730  0.00  0.00    +0.440 A 
ATOM     12  N   LIG    1      -28.586  23.745  30.015  0.00  0.00    -0.540 NA
ATOM     13  O   LIG    1      -30.889  26.928  29.586  0.00  0.00    -0.520 OA
ATOM     14  C   LIG    1      -28.082  24.973  30.156  0.00  0.00    +0.400 A 
ATOM     15  C   LIG    1      -26.718  25.125  30.459  0.00  0.00    +0.040 A 
ATOM     16  C   LIG    1      -26.196  26.377  30.600  0.00  0.00    +0.140 A 
ENDBRANCH   1  10
BRANCH   2  17
ATOM     17  C   LIG    1      -34.474  25.096  29.443  0.00  0.00    +0.300 C 
BRANCH  17  18
ATOM     18  C   LIG    1      -35.208  25.092  30.760  0.00  0.00    -0.090 A 
ATOM     19  C   LIG    1      -35.145  23.984  31.583  0.00  0.00    +0.010 A 
ATOM     20  C   LIG    1      -35.818  23.980  32.790  0.00  0.00    +0.000 A 
ATOM     21  C   LIG    1      -36.554  25.085  33.175  0.00  0.00    +0.000 A 
ATOM     22  C   LIG    1      -36.617  26.195  32.351  0.00  0.00    +0.000 A 
ATOM     23  C   LIG    1      -35.940  26.199  31.145  0.00  0.00    +0.030 A 
ENDBRANCH  17  18
BRANCH  17  24
ATOM     24  C   LIG    1      -35.040  26.200  28.548  0.00  0.00    +0.160 C 
BRANCH  24  25
ATOM     25  C   LIG    1      -34.299  27.486  28.809  0.00  0.00    +0.250 A 
ATOM     26  N   LIG    1      -33.054  27.725  28.488  0.00  0.00    -0.310 NA
ATOM     27  N   LIG    1      -32.771  29.034  28.909  0.00  0.00    -0.480 N 
ATOM     28  H   LIG    1      -31.928  29.506  28.816  0.00  0.00    +0.440 HD
ATOM     29  C   LIG    1      -33.898  29.505  29.470  0.00  0.00    +0.480 A 
ATOM     30  N   LIG    1      -34.809  28.567  29.398  0.00  0.00    -0.540 NA
ENDBRANCH  24  25
ENDBRANCH  17  24
ENDBRANCH   2  17
TORSDOF 5
ENDMDL
MODEL 4
REMARK VINA RESULT:     -10.1      4.771      7.573
REMARK                            x       y       z     vdW  Elec       q    Type
REMARK                         _______ _______ _______ _____ _____    ______ ____
ROOT
ATOM      1  C   LIG    1      -29.225  29.848  28.733  0.00  0.00    +0.600 C 
ATOM      2  N   LIG    1      -30.130  30.597  28.072  0.00  0.00    -0.710 N 
ATOM      3  H   LIG    1      -31.028  30.259  27.928  0.00  0.00    +0.410 HD
ATOM      4  O   LIG    1      -28.125  30.302  28.982  0.00  0.00    -0.540 OA
ENDROOT
BRANCH   1  10
ATOM      5  C   LIG    1      -33.979  24.285  29.054  0.00  0.00    +0.130 C 
ATOM      6  C   LIG    1      -32.628  24.870  29.376  0.00  0.00    -0.130 A 
ATOM      7  C   LIG    1      -32.325  26.129  28.980  0.00  0.00    +0.280 A 
ATOM      8  N   LIG    1      -31.110  26.674  29.262  0.00  0.00    -0.420 N 
ATOM      9  C   LIG    1      -30.837  27.932  28.855  0.00  0.00    +0.530 A 
ATOM     10  C   LIG    1      -29.568  28.485  29.155  0.00  0.00    -0.360 A 
ATOM     11  C   LIG    1      -28.648  27.701  29.864  0.00  0.00    +0.440 A 
ATOM     12  N   LIG    1      -28.976  26.480  30.233  0.00  0.00    -0.540 NA
ATOM     13  O   LIG    1      -31.667  28.580  28.241  0.00  0.00    -0.520 OA
ATOM     14  C   LIG    1      -30.172  25.958  29.950  0.00  0.00    +0.400 A 
ATOM     15  C   LIG    1      -30.467  24.650  30.370  0.00  0.00    +0.040 A 
ATOM     16  C   LIG    1      -31.689  24.114  30.088  0.00  0.00    +0.140 A 
ENDBRANCH   1  10
BRANCH   2  17
ATOM     17  C   LIG    1      -29.757  31.922  27.569  0.00  0.00    +0.300 C 
BRANCH  17  18
ATOM     18  C   LIG    1      -29.983  31.976  26.080  0.00  0.00    -0.090 A 
ATOM     19  C   LIG    1      -30.777  32.968  25.537  0.00  0.00    +0.010 A 
ATOM     20  C   LIG    1      -30.984  33.018  24.172  0.00  0.00    +0.000 A 
ATOM     21  C   LIG    1      -30.396  32.076  23.348  0.00  0.00    +0.000 A 
ATOM     22  C   LIG    1      -29.601  31.083  23.892  0.00  0.00    +0.000 A 
ATOM     23  C   LIG    1      -29.391  31.036  25.258  0.00  0.00    +0.030 A 
ENDBRANCH  17  18
BRANCH  17  24
ATOM     24  C   LIG    1      -30.616  32.987  28.253  0.00  0.00    +0.160 C 
BRANCH  24  25
ATOM     25  C   LIG    1      -31.665  32.317  29.103  0.00  0.00    +0.250 A 
ATOM     26  N   LIG    1      -31.601  32.150  30.398  0.00  0.00    -0.310 NA
ATOM     27  N   LIG    1      -32.779  31.486  30.780  0.00  0.00    -0.480 N 
ATOM     28  H   LIG    1      -33.030  31.218  31.677  0.00  0.00    +0.440 HD
ATOM     29  C   LIG    1      -33.489  31.296  29.654  0.00  0.00    +0.480 A 
ATOM     30  N   LIG    1      -32.811  31.804  28.656  0.00  0.00    -0.540 NA
ENDBRANCH  24  25
ENDBRANCH  17  24
ENDBRANCH   2  17
TORSDOF 5
ENDMDL
MODEL 5
REMARK VINA RESULT:      -9.9      0.783      1.059
REMARK                            x       y       z     vdW  Elec       q    Type
REMARK                         _______ _______ _______ _____ _____    ______ ____
ROOT
ATOM      1  C   LIG    1      -32.361  24.651  29.195  0.00  0.00    +0.600 C 
ATOM      2  N   LIG    1      -33.063  25.685  28.689  0.00  0.00    -0.710 N 
ATOM      3  H   LIG    1      -32.613  26.514  28.467  0.00  0.00    +0.410 HD
ATOM      4  O   LIG    1      -32.910  23.585  29.401  0.00  0.00    -0.540 OA
ENDROOT
BRANCH   1  10
ATOM      5  C   LIG    1      -26.565  28.939  30.488  0.00  0.00    +0.130 C 
ATOM      6  C   LIG    1      -27.168  27.566  30.337  0.00  0.00    -0.130 A 
ATOM      7  C   LIG    1      -28.486  27.433  30.058  0.00  0.00    +0.280 A 
ATOM      8  N   LIG    1      -29.047  26.201  29.919  0.00  0.00    -0.420 N 
ATOM      9  C   LIG    1      -30.365  26.100  29.640  0.00  0.00    +0.530 A 
ATOM     10  C   LIG    1      -30.934  24.811  29.498  0.00  0.00    -0.360 A 
ATOM     11  C   LIG    1      -30.104  23.693  29.652  0.00  0.00    +0.440 A 
ATOM     12  N   LIG    1      -28.826  23.858  29.924  0.00  0.00    -0.540 NA
ATOM     13  O   LIG    1      -31.050  27.099  29.513  0.00  0.00    -0.520 OA
ATOM     14  C   LIG    1      -28.289  25.073  30.057  0.00  0.00    +0.400 A 
ATOM     15  C   LIG    1      -26.918  25.190  30.346  0.00  0.00    +0.040 A 
ATOM     16  C   LIG    1      -26.363  26.429  30.479  0.00  0.00    +0.140 A 
ENDBRANCH   1  10
BRANCH   2  17
ATOM     17  C   LIG    1      -34.506  25.554  28.475  0.00  0.00    +0.300 C 
BRANCH  17  18
ATOM     18  C   LIG    1      -35.243  26.120  29.661  0.00  0.00    -0.090 A 
ATOM     19  C   LIG    1      -35.426  25.349  30.794  0.00  0.00    +0.010 A 
ATOM     20  C   LIG    1      -36.102  25.868  31.881  0.00  0.00    +0.000 A 
ATOM     21  C   LIG    1      -36.596  27.159  31.838  0.00  0.00    +0.000 A 
ATOM     22  C   LIG    1      -36.413  27.930  30.704  0.00  0.00    +0.000 A 
ATOM     23  C   LIG    1      -35.733  27.412  29.618  0.00  0.00    +0.030 A 
ENDBRANCH  17  18
BRANCH  17  24
ATOM     24  C   LIG    1      -34.906  26.321  27.213  0.00  0.00    +0.160 C 
BRANCH  24  25
ATOM     25  C   LIG    1      -34.215  25.717  26.018  0.00  0.00    +0.250 A 
ATOM     26  N   LIG    1      -34.350  26.115  24.780  0.00  0.00    -0.310 NA
ATOM     27  N   LIG    1      -33.534  25.284  23.996  0.00  0.00    -0.480 N 
ATOM     28  H   LIG    1      -33.416  25.324  23.034  0.00  0.00    +0.440 HD
ATOM     29  C   LIG    1      -32.949  24.419  24.842  0.00  0.00    +0.480 A 
ATOM     30  N   LIG    1      -33.362  24.694  26.053  0.00  0.00    -0.540 NA
ENDBRANCH  24  25
ENDBRANCH  17  24
ENDBRANCH   2  17
TORSDOF 5
ENDMDL
MODEL 6
REMARK VINA RESULT:      -9.4      3.642      8.648
REMARK                            x       y       z     vdW  Elec       q    Type
REMARK                         _______ _______ _______ _____ _____    ______ ____
ROOT
ATOM      1  C   LIG    1      -26.592  29.073  30.002  0.00  0.00    +0.600 C 
ATOM      2  N   LIG    1      -27.411  30.115  29.754  0.00  0.00    -0.710 N 
ATOM      3  H   LIG    1      -28.361  29.967  29.630  0.00  0.00    +0.410 HD
ATOM      4  O   LIG    1      -25.414  29.267  30.236  0.00  0.00    -0.540 OA
ENDROOT
BRANCH   1  10
ATOM      5  C   LIG    1      -32.257  24.434  30.197  0.00  0.00    +0.130 C 
ATOM      6  C   LIG    1      -30.773  24.682  30.116  0.00  0.00    -0.130 A 
ATOM      7  C   LIG    1      -30.298  25.950  30.127  0.00  0.00    +0.280 A 
ATOM      8  N   LIG    1      -28.961  26.193  30.054  0.00  0.00    -0.420 N 
ATOM      9  C   LIG    1      -28.516  27.468  30.068  0.00  0.00    +0.530 A 
ATOM     10  C   LIG    1      -27.122  27.705  29.991  0.00  0.00    -0.360 A 
ATOM     11  C   LIG    1      -26.261  26.603  29.905  0.00  0.00    +0.440 A 
ATOM     12  N   LIG    1      -26.757  25.383  29.895  0.00  0.00    -0.540 NA
ATOM     13  O   LIG    1      -29.300  28.398  30.145  0.00  0.00    -0.520 OA
ATOM     14  C   LIG    1      -28.071  25.160  29.968  0.00  0.00    +0.400 A 
ATOM     15  C   LIG    1      -28.544  23.836  29.956  0.00  0.00    +0.040 A 
ATOM     16  C   LIG    1      -29.886  23.601  30.034  0.00  0.00    +0.140 A 
ENDBRANCH   1  10
BRANCH   2  17
ATOM     17  C   LIG    1      -26.864  31.472  29.674  0.00  0.00    +0.300 C 
BRANCH  17  18
ATOM     18  C   LIG    1      -26.710  31.866  28.227  0.00  0.00    -0.090 A 
ATOM     19  C   LIG    1      -27.711  31.572  27.320  0.00  0.00    +0.010 A 
ATOM     20  C   LIG    1      -27.569  31.933  25.994  0.00  0.00    +0.000 A 
ATOM     21  C   LIG    1      -26.426  32.588  25.573  0.00  0.00    +0.000 A 
ATOM     22  C   LIG    1      -25.425  32.881  26.480  0.00  0.00    +0.000 A 
ATOM     23  C   LIG    1      -25.569  32.524  27.809  0.00  0.00    +0.030 A 
ENDBRANCH  17  18
BRANCH  17  24
ATOM     24  C   LIG    1      -27.816  32.448  30.368  0.00  0.00    +0.160 C 
BRANCH  24  25
ATOM     25  C   LIG    1      -28.121  31.949  31.757  0.00  0.00    +0.250 A 
ATOM     26  N   LIG    1      -29.210  32.201  32.433  0.00  0.00    -0.310 NA
ATOM     27  N   LIG    1      -29.081  31.547  33.669  0.00  0.00    -0.480 N 
ATOM     28  H   LIG    1      -29.725  31.542  34.395  0.00  0.00    +0.440 HD
ATOM     29  C   LIG    1      -27.887  30.930  33.649  0.00  0.00    +0.480 A 
ATOM     30  N   LIG    1      -27.324  31.175  32.493  0.00  0.00    -0.540 NA
ENDBRANCH  24  25
ENDBRANCH  17  24
ENDBRANCH   2  17
TORSDOF 5
ENDMDL
MODEL 7
REMARK VINA RESULT:      -9.3      2.591      7.306
REMARK                            x       y       z     vdW  Elec       q    Type
REMARK                         _______ _______ _______ _____ _____    ______ ____
ROOT
ATOM      1  C   LIG    1      -35.049  26.147  29.907  0.00  0.00    +0.600 C 
ATOM      2  N   LIG    1      -33.936  25.388  29.938  0.00  0.00    -0.710 N 
ATOM      3  H   LIG    1      -33.723  24.870  30.729  0.00  0.00    +0.410 HD
ATOM      4  O   LIG    1      -35.358  26.735  28.888  0.00  0.00    -0.540 OA
ENDROOT
BRANCH   1  10
ATOM      5  C   LIG    1      -37.531  23.431  36.241  0.00  0.00    +0.130 C 
ATOM      6  C   LIG    1      -37.511  24.527  35.207  0.00  0.00    -0.130 A 
ATOM      7  C   LIG    1      -36.730  24.405  34.108  0.00  0.00    +0.280 A 
ATOM      8  N   LIG    1      -36.699  25.386  33.164  0.00  0.00    -0.420 N 
ATOM      9  C   LIG    1      -35.911  25.236  32.077  0.00  0.00    +0.530 A 
ATOM     10  C   LIG    1      -35.889  26.265  31.104  0.00  0.00    -0.360 A 
ATOM     11  C   LIG    1      -36.689  27.397  31.311  0.00  0.00    +0.440 A 
ATOM     12  N   LIG    1      -37.436  27.483  32.392  0.00  0.00    -0.540 NA
ATOM     13  O   LIG    1      -35.232  24.234  31.937  0.00  0.00    -0.520 OA
ATOM     14  C   LIG    1      -37.457  26.513  33.310  0.00  0.00    +0.400 A 
ATOM     15  C   LIG    1      -38.274  26.658  34.444  0.00  0.00    +0.040 A 
ATOM     16  C   LIG    1      -38.303  25.668  35.382  0.00  0.00    +0.140 A 
ENDBRANCH   1  10
BRANCH   2  17
ATOM     17  C   LIG    1      -33.048  25.345  28.773  0.00  0.00    +0.300 C 
BRANCH  17  18
ATOM     18  C   LIG    1      -31.631  25.110  29.230  0.00  0.00    -0.090 A 
ATOM     19  C   LIG    1      -30.834  26.181  29.589  0.00  0.00    +0.010 A 
ATOM     20  C   LIG    1      -29.535  25.966  30.008  0.00  0.00    +0.000 A 
ATOM     21  C   LIG    1      -29.032  24.680  30.069  0.00  0.00    +0.000 A 
ATOM     22  C   LIG    1      -29.829  23.608  29.710  0.00  0.00    +0.000 A 
ATOM     23  C   LIG    1      -31.131  23.824  29.295  0.00  0.00    +0.030 A 
ENDBRANCH  17  18
BRANCH  17  24
ATOM     24  C   LIG    1      -33.478  24.208  27.845  0.00  0.00    +0.160 C 
BRANCH  24  25
ATOM     25  C   LIG    1      -33.604  24.730  26.436  0.00  0.00    +0.250 A 
ATOM     26  N   LIG    1      -33.075  24.184  25.373  0.00  0.00    -0.310 NA
ATOM     27  N   LIG    1      -33.438  24.988  24.281  0.00  0.00    -0.480 N 
ATOM     28  H   LIG    1      -33.199  24.849  23.351  0.00  0.00    +0.440 HD
ATOM     29  C   LIG    1      -34.183  25.990  24.779  0.00  0.00    +0.480 A 
ATOM     30  N   LIG    1      -34.278  25.820  26.073  0.00  0.00    -0.540 NA
ENDBRANCH  24  25
ENDBRANCH  17  24
ENDBRANCH   2  17
TORSDOF 5
ENDMDL
MODEL 8
REMARK VINA RESULT:      -9.1      2.812      4.200
REMARK                            x       y       z     vdW  Elec       q    Type
REMARK                         _______ _______ _______ _____ _____    ______ ____
ROOT
ATOM      1  C   LIG    1      -34.193  26.206  28.687  0.00  0.00    +0.600 C 
ATOM      2  N   LIG    1      -34.530  27.214  29.516  0.00  0.00    -0.710 N 
ATOM      3  H   LIG    1      -33.933  27.471  30.235  0.00  0.00    +0.410 HD
ATOM      4  O   LIG    1      -34.904  25.934  27.738  0.00  0.00    -0.540 OA
ENDROOT
BRANCH   1  10
ATOM      5  C   LIG    1      -27.051  25.933  30.288  0.00  0.00    +0.130 C 
ATOM      6  C   LIG    1      -28.346  25.233  29.964  0.00  0.00    -0.130 A 
ATOM      7  C   LIG    1      -29.468  25.956  29.743  0.00  0.00    +0.280 A 
ATOM      8  N   LIG    1      -30.647  25.341  29.450  0.00  0.00    -0.420 N 
ATOM      9  C   LIG    1      -31.750  26.089  29.233  0.00  0.00    +0.530 A 
ATOM     10  C   LIG    1      -32.969  25.435  28.930  0.00  0.00    -0.360 A 
ATOM     11  C   LIG    1      -32.977  24.035  28.866  0.00  0.00    +0.440 A 
ATOM     12  N   LIG    1      -31.867  23.362  29.087  0.00  0.00    -0.540 NA
ATOM     13  O   LIG    1      -31.698  27.305  29.298  0.00  0.00    -0.520 OA
ATOM     14  C   LIG    1      -30.718  23.979  29.373  0.00  0.00    +0.400 A 
ATOM     15  C   LIG    1      -29.563  23.210  29.599  0.00  0.00    +0.040 A 
ATOM     16  C   LIG    1      -28.385  23.835  29.887  0.00  0.00    +0.140 A 
ENDBRANCH   1  10
BRANCH   2  17
ATOM     17  C   LIG    1      -35.799  27.922  29.328  0.00  0.00    +0.300 C 
BRANCH  17  18
ATOM     18  C   LIG    1      -36.414  28.216  30.673  0.00  0.00    -0.090 A 
ATOM     19  C   LIG    1      -36.000  27.514  31.790  0.00  0.00    +0.010 A 
ATOM     20  C   LIG    1      -36.564  27.783  33.022  0.00  0.00    +0.000 A 
ATOM     21  C   LIG    1      -37.541  28.753  33.139  0.00  0.00    +0.000 A 
ATOM     22  C   LIG    1      -37.955  29.456  32.022  0.00  0.00    +0.000 A 
ATOM     23  C   LIG    1      -37.387  29.189  30.789  0.00  0.00    +0.030 A 
ENDBRANCH  17  18
BRANCH  17  24
ATOM     24  C   LIG    1      -35.546  29.236  28.586  0.00  0.00    +0.160 C 
BRANCH  24  25
ATOM     25  C   LIG    1      -34.392  29.961  29.229  0.00  0.00    +0.250 A 
ATOM     26  N   LIG    1      -33.128  29.777  28.951  0.00  0.00    -0.310 NA
ATOM     27  N   LIG    1      -32.400  30.651  29.774  0.00  0.00    -0.480 N 
ATOM     28  H   LIG    1      -31.436  30.752  29.805  0.00  0.00    +0.440 HD
ATOM     29  C   LIG    1      -33.304  31.319  30.511  0.00  0.00    +0.480 A 
ATOM     30  N   LIG    1      -34.495  30.899  30.170  0.00  0.00    -0.540 NA
ENDBRANCH  24  25
ENDBRANCH  17  24
ENDBRANCH   2  17
TORSDOF 5
ENDMDL
MODEL 9
REMARK VINA RESULT:      -9.1      2.179      2.943
REMARK                            x       y       z     vdW  Elec       q    Type
REMARK                         _______ _______ _______ _____ _____    ______ ____
ROOT
ATOM      1  C   LIG    1      -31.182  25.551  30.062  0.00  0.00    +0.600 C 
ATOM      2  N   LIG    1      -32.298  25.360  29.330  0.00  0.00    -0.710 N 
ATOM      3  H   LIG    1      -32.468  25.910  28.550  0.00  0.00    +0.410 HD
ATOM      4  O   LIG    1      -30.929  24.811  30.993  0.00  0.00    -0.540 OA
ENDROOT
BRANCH   1  10
ATOM      5  C   LIG    1      -29.870  31.972  26.788  0.00  0.00    +0.130 C 
ATOM      6  C   LIG    1      -29.397  30.809  27.623  0.00  0.00    -0.130 A 
ATOM      7  C   LIG    1      -30.249  29.799  27.918  0.00  0.00    +0.280 A 
ATOM      8  N   LIG    1      -29.840  28.741  28.672  0.00  0.00    -0.420 N 
ATOM      9  C   LIG    1      -30.712  27.748  28.949  0.00  0.00    +0.530 A 
ATOM     10  C   LIG    1      -30.272  26.654  29.734  0.00  0.00    -0.360 A 
ATOM     11  C   LIG    1      -28.946  26.650  30.189  0.00  0.00    +0.440 A 
ATOM     12  N   LIG    1      -28.145  27.649  29.885  0.00  0.00    -0.540 NA
ATOM     13  O   LIG    1      -31.855  27.791  28.531  0.00  0.00    -0.520 OA
ATOM     14  C   LIG    1      -28.560  28.680  29.144  0.00  0.00    +0.400 A 
ATOM     15  C   LIG    1      -27.660  29.719  28.849  0.00  0.00    +0.040 A 
ATOM     16  C   LIG    1      -28.077  30.773  28.089  0.00  0.00    +0.140 A 
ENDBRANCH   1  10
BRANCH   2  17
ATOM     17  C   LIG    1      -33.254  24.318  29.714  0.00  0.00    +0.300 C 
BRANCH  17  18
ATOM     18  C   LIG    1      -34.394  24.939  30.480  0.00  0.00    -0.090 A 
ATOM     19  C   LIG    1      -34.864  26.189  30.125  0.00  0.00    +0.010 A 
ATOM     20  C   LIG    1      -35.909  26.759  30.827  0.00  0.00    +0.000 A 
ATOM     21  C   LIG    1      -36.484  26.080  31.885  0.00  0.00    +0.000 A 
ATOM     22  C   LIG    1      -36.013  24.829  32.240  0.00  0.00    +0.000 A 
ATOM     23  C   LIG    1      -34.971  24.257  31.534  0.00  0.00    +0.030 A 
ENDBRANCH  17  18
BRANCH  17  24
ATOM     24  C   LIG    1      -33.798  23.636  28.457  0.00  0.00    +0.160 C 
BRANCH  24  25
ATOM     25  C   LIG    1      -34.145  24.681  27.429  0.00  0.00    +0.250 A 
ATOM     26  N   LIG    1      -35.295  25.293  27.326  0.00  0.00    -0.310 NA
ATOM     27  N   LIG    1      -35.187  26.180  26.242  0.00  0.00    -0.480 N 
ATOM     28  H   LIG    1      -35.874  26.779  25.910  0.00  0.00    +0.440 HD
ATOM     29  C   LIG    1      -33.942  26.035  25.756  0.00  0.00    +0.480 A 
ATOM     30  N   LIG    1      -33.326  25.136  26.481  0.00  0.00    -0.540 NA
ENDBRANCH  24  25
ENDBRANCH  17  24
ENDBRANCH   2  17
TORSDOF 5
ENDMDL
####
 PLpro2_rec.pdbqt&&&&ZINC000436569299.pdbqt
MODEL 1
REMARK VINA RESULT:     -11.9      0.000      0.000
REMARK                            x       y       z     vdW  Elec       q    Type
REMARK                         _______ _______ _______ _____ _____    ______ ____
ROOT
ATOM      1  N   LIG    1      -31.552  24.418  30.233  0.00  0.00    -0.630 NA
ATOM      2  C   LIG    1      -32.258  24.688  29.141  0.00  0.00    +0.490 A 
ATOM      3  N   LIG    1      -31.801  24.691  27.846  0.00  0.00    -0.480 N 
ATOM      4  H   LIG    1      -30.896  24.496  27.559  0.00  0.00    +0.460 HD
ATOM      5  N   LIG    1      -32.875  25.027  27.014  0.00  0.00    -0.490 N 
ATOM      6  H   LIG    1      -32.832  25.102  26.047  0.00  0.00    +0.450 HD
ATOM      7  C   LIG    1      -33.989  25.231  27.767  0.00  0.00    +0.380 A 
ATOM      8  C   LIG    1      -33.682  25.033  29.080  0.00  0.00    -0.200 A 
ENDROOT
BRANCH   8   9
ATOM      9  C   LIG    1      -34.609  25.154  30.230  0.00  0.00    +0.010 A 
ATOM     10  C   LIG    1      -35.394  26.297  30.376  0.00  0.00    +0.060 A 
ATOM     11  C   LIG    1      -36.257  26.409  31.448  0.00  0.00    +0.040 A 
ATOM     12  C   LIG    1      -36.347  25.388  32.381  0.00  0.00    +0.030 A 
ATOM     13  O   LIG    1      -37.108  25.258  33.508  0.00  0.00    -0.310 OA
ATOM     14  C   LIG    1      -37.085  23.855  33.828  0.00  0.00    +0.420 C 
ATOM     15  O   LIG    1      -35.836  23.399  33.277  0.00  0.00    -0.310 OA
ATOM     16  C   LIG    1      -35.564  24.243  32.239  0.00  0.00    +0.030 A 
ATOM     17  C   LIG    1      -34.702  24.124  31.164  0.00  0.00    +0.040 A 
ENDBRANCH   8   9
BRANCH   1  19
ATOM     18  O   LIG    1      -29.902  22.955  30.012  0.00  0.00    -0.570 OA
ATOM     19  C   LIG    1      -30.251  24.117  30.132  0.00  0.00    +0.540 C 
BRANCH  19  20
ATOM     20  C   LIG    1      -29.239  25.191  30.173  0.00  0.00    -0.140 A 
ATOM     21  C   LIG    1      -29.639  26.530  30.218  0.00  0.00    +0.140 A 
ATOM     22  C   LIG    1      -28.690  27.532  30.257  0.00  0.00    +0.010 A 
ATOM     23  C   LIG    1      -27.332  27.211  30.251  0.00  0.00    +0.080 A 
ATOM     24  O   LIG    1      -26.611  28.368  30.293  0.00  0.00    -0.300 OA
ATOM     25  C   LIG    1      -27.530  29.408  29.912  0.00  0.00    +0.440 C 
ATOM     26  C   LIG    1      -26.931  25.884  30.207  0.00  0.00    +0.000 A 
ATOM     27  O   LIG    1      -28.815  28.891  30.303  0.00  0.00    -0.300 OA
ATOM     28  C   LIG    1      -27.875  24.872  30.173  0.00  0.00    +0.170 A 
BRANCH  28  29
ATOM     29  O   LIG    1      -27.480  23.573  30.130  0.00  0.00    -0.470 OA
ATOM     30  H   LIG    1      -28.184  22.941  30.330  0.00  0.00    +0.400 HD
ENDBRANCH  28  29
ENDBRANCH  19  20
ENDBRANCH   1  19
TORSDOF 4
ENDMDL
MODEL 2
REMARK VINA RESULT:     -10.2      1.189      2.000
REMARK                            x       y       z     vdW  Elec       q    Type
REMARK                         _______ _______ _______ _____ _____    ______ ____
ROOT
ATOM      1  N   LIG    1      -31.571  25.539  30.061  0.00  0.00    -0.630 NA
ATOM      2  C   LIG    1      -32.347  25.256  29.021  0.00  0.00    +0.490 A 
ATOM      3  N   LIG    1      -31.943  25.055  27.723  0.00  0.00    -0.480 N 
ATOM      4  H   LIG    1      -31.031  25.094  27.397  0.00  0.00    +0.460 HD
ATOM      5  N   LIG    1      -33.082  24.783  26.957  0.00  0.00    -0.490 N 
ATOM      6  H   LIG    1      -33.085  24.602  26.004  0.00  0.00    +0.450 HD
ATOM      7  C   LIG    1      -34.184  24.812  27.754  0.00  0.00    +0.380 A 
ATOM      8  C   LIG    1      -33.803  25.089  29.032  0.00  0.00    -0.200 A 
ENDROOT
BRANCH   8   9
ATOM      9  C   LIG    1      -34.695  25.211  30.211  0.00  0.00    +0.010 A 
ATOM     10  C   LIG    1      -35.476  26.354  30.380  0.00  0.00    +0.060 A 
ATOM     11  C   LIG    1      -36.306  26.466  31.477  0.00  0.00    +0.040 A 
ATOM     12  C   LIG    1      -36.366  25.445  32.414  0.00  0.00    +0.030 A 
ATOM     13  O   LIG    1      -37.092  25.317  33.564  0.00  0.00    -0.310 OA
ATOM     14  C   LIG    1      -37.057  23.914  33.885  0.00  0.00    +0.420 C 
ATOM     15  O   LIG    1      -35.825  23.458  33.296  0.00  0.00    -0.310 OA
ATOM     16  C   LIG    1      -35.587  24.301  32.250  0.00  0.00    +0.030 A 
ATOM     17  C   LIG    1      -34.758  24.182  31.148  0.00  0.00    +0.040 A 
ENDBRANCH   8   9
BRANCH   1  19
ATOM     18  O   LIG    1      -29.556  24.666  29.760  0.00  0.00    -0.570 OA
ATOM     19  C   LIG    1      -30.247  25.661  29.896  0.00  0.00    +0.540 C 
BRANCH  19  20
ATOM     20  C   LIG    1      -29.626  27.000  29.885  0.00  0.00    -0.140 A 
ATOM     21  C   LIG    1      -28.481  27.248  30.646  0.00  0.00    +0.140 A 
ATOM     22  C   LIG    1      -27.902  28.501  30.634  0.00  0.00    +0.010 A 
ATOM     23  C   LIG    1      -28.459  29.522  29.862  0.00  0.00    +0.080 A 
ATOM     24  O   LIG    1      -27.708  30.649  30.023  0.00  0.00    -0.300 OA
ATOM     25  C   LIG    1      -26.929  30.426  31.213  0.00  0.00    +0.440 C 
ATOM     26  C   LIG    1      -29.596  29.280  29.104  0.00  0.00    +0.000 A 
ATOM     27  O   LIG    1      -26.802  28.993  31.277  0.00  0.00    -0.300 OA
ATOM     28  C   LIG    1      -30.180  28.025  29.107  0.00  0.00    +0.170 A 
BRANCH  28  29
ATOM     29  O   LIG    1      -31.292  27.791  28.364  0.00  0.00    -0.470 OA
ATOM     30  H   LIG    1      -31.912  27.169  28.770  0.00  0.00    +0.400 HD
ENDBRANCH  28  29
ENDBRANCH  19  20
ENDBRANCH   1  19
TORSDOF 4
ENDMDL
MODEL 3
REMARK VINA RESULT:     -10.1      1.917      7.871
REMARK                            x       y       z     vdW  Elec       q    Type
REMARK                         _______ _______ _______ _____ _____    ______ ____
ROOT
ATOM      1  N   LIG    1      -31.169  25.401  29.110  0.00  0.00    -0.630 NA
ATOM      2  C   LIG    1      -30.309  24.441  29.429  0.00  0.00    +0.490 A 
ATOM      3  N   LIG    1      -30.535  23.087  29.386  0.00  0.00    -0.480 N 
ATOM      4  H   LIG    1      -31.360  22.654  29.115  0.00  0.00    +0.460 HD
ATOM      5  N   LIG    1      -29.364  22.444  29.803  0.00  0.00    -0.490 N 
ATOM      6  H   LIG    1      -29.247  21.482  29.867  0.00  0.00    +0.450 HD
ATOM      7  C   LIG    1      -28.417  23.372  30.103  0.00  0.00    +0.380 A 
ATOM      8  C   LIG    1      -28.929  24.617  29.889  0.00  0.00    -0.200 A 
ENDROOT
BRANCH   8   9
ATOM      9  C   LIG    1      -28.226  25.906  30.095  0.00  0.00    +0.010 A 
ATOM     10  C   LIG    1      -28.954  27.060  30.381  0.00  0.00    +0.060 A 
ATOM     11  C   LIG    1      -28.298  28.260  30.571  0.00  0.00    +0.040 A 
ATOM     12  C   LIG    1      -26.916  28.322  30.480  0.00  0.00    +0.030 A 
ATOM     13  O   LIG    1      -26.047  29.366  30.623  0.00  0.00    -0.310 OA
ATOM     14  C   LIG    1      -24.755  28.765  30.827  0.00  0.00    +0.420 C 
ATOM     15  O   LIG    1      -24.858  27.495  30.159  0.00  0.00    -0.310 OA
ATOM     16  C   LIG    1      -26.183  27.170  30.194  0.00  0.00    +0.030 A 
ATOM     17  C   LIG    1      -26.836  25.965  30.008  0.00  0.00    +0.040 A 
ENDBRANCH   8   9
BRANCH   1  19
ATOM     18  O   LIG    1      -32.583  24.649  27.578  0.00  0.00    -0.570 OA
ATOM     19  C   LIG    1      -32.406  25.086  28.702  0.00  0.00    +0.540 C 
BRANCH  19  20
ATOM     20  C   LIG    1      -33.553  25.273  29.612  0.00  0.00    -0.140 A 
ATOM     21  C   LIG    1      -33.753  24.394  30.680  0.00  0.00    +0.140 A 
ATOM     22  C   LIG    1      -34.826  24.573  31.529  0.00  0.00    +0.010 A 
ATOM     23  C   LIG    1      -35.714  25.630  31.322  0.00  0.00    +0.080 A 
ATOM     24  O   LIG    1      -36.677  25.585  32.286  0.00  0.00    -0.300 OA
ATOM     25  C   LIG    1      -36.607  24.257  32.839  0.00  0.00    +0.440 C 
ATOM     26  C   LIG    1      -35.519  26.505  30.264  0.00  0.00    +0.000 A 
ATOM     27  O   LIG    1      -35.238  23.867  32.624  0.00  0.00    -0.300 OA
ATOM     28  C   LIG    1      -34.442  26.337  29.410  0.00  0.00    +0.170 A 
BRANCH  28  29
ATOM     29  O   LIG    1      -34.254  27.195  28.375  0.00  0.00    -0.470 OA
ATOM     30  H   LIG    1      -33.517  27.809  28.503  0.00  0.00    +0.400 HD
ENDBRANCH  28  29
ENDBRANCH  19  20
ENDBRANCH   1  19
TORSDOF 4
ENDMDL
MODEL 4
REMARK VINA RESULT:     -10.1      3.412      4.909
REMARK                            x       y       z     vdW  Elec       q    Type
REMARK                         _______ _______ _______ _____ _____    ______ ____
ROOT
ATOM      1  N   LIG    1      -27.994  26.386  29.834  0.00  0.00    -0.630 NA
ATOM      2  C   LIG    1      -28.121  25.075  30.004  0.00  0.00    +0.490 A 
ATOM      3  N   LIG    1      -27.122  24.187  30.323  0.00  0.00    -0.480 N 
ATOM      4  H   LIG    1      -26.188  24.405  30.466  0.00  0.00    +0.460 HD
ATOM      5  N   LIG    1      -27.694  22.912  30.405  0.00  0.00    -0.490 N 
ATOM      6  H   LIG    1      -27.213  22.096  30.617  0.00  0.00    +0.450 HD
ATOM      7  C   LIG    1      -29.026  22.993  30.144  0.00  0.00    +0.380 A 
ATOM      8  C   LIG    1      -29.355  24.291  29.896  0.00  0.00    -0.200 A 
ENDROOT
BRANCH   8   9
ATOM      9  C   LIG    1      -30.704  24.812  29.569  0.00  0.00    +0.010 A 
ATOM     10  C   LIG    1      -31.805  23.958  29.589  0.00  0.00    +0.060 A 
ATOM     11  C   LIG    1      -33.061  24.444  29.283  0.00  0.00    +0.040 A 
ATOM     12  C   LIG    1      -33.231  25.780  28.957  0.00  0.00    +0.030 A 
ATOM     13  O   LIG    1      -34.347  26.493  28.622  0.00  0.00    -0.310 OA
ATOM     14  C   LIG    1      -33.986  27.875  28.796  0.00  0.00    +0.420 C 
ATOM     15  O   LIG    1      -32.562  27.887  28.588  0.00  0.00    -0.310 OA
ATOM     16  C   LIG    1      -32.133  26.639  28.936  0.00  0.00    +0.030 A 
ATOM     17  C   LIG    1      -30.874  26.157  29.246  0.00  0.00    +0.040 A 
ENDBRANCH   8   9
BRANCH   1  19
ATOM     18  O   LIG    1      -25.792  26.384  29.587  0.00  0.00    -0.570 OA
ATOM     19  C   LIG    1      -26.794  26.966  29.965  0.00  0.00    +0.540 C 
BRANCH  19  20
ATOM     20  C   LIG    1      -26.685  28.307  30.573  0.00  0.00    -0.140 A 
ATOM     21  C   LIG    1      -27.665  28.756  31.462  0.00  0.00    +0.140 A 
ATOM     22  C   LIG    1      -27.560  30.010  32.029  0.00  0.00    +0.010 A 
ATOM     23  C   LIG    1      -26.475  30.831  31.715  0.00  0.00    +0.080 A 
ATOM     24  O   LIG    1      -26.606  32.004  32.399  0.00  0.00    -0.300 OA
ATOM     25  C   LIG    1      -27.984  32.058  32.813  0.00  0.00    +0.440 C 
ATOM     26  C   LIG    1      -25.499  30.389  30.835  0.00  0.00    +0.000 A 
ATOM     27  O   LIG    1      -28.368  30.673  32.909  0.00  0.00    -0.300 OA
ATOM     28  C   LIG    1      -25.595  29.131  30.265  0.00  0.00    +0.170 A 
BRANCH  28  29
ATOM     29  O   LIG    1      -24.638  28.701  29.403  0.00  0.00    -0.470 OA
ATOM     30  H   LIG    1      -23.739  28.743  29.760  0.00  0.00    +0.400 HD
ENDBRANCH  28  29
ENDBRANCH  19  20
ENDBRANCH   1  19
TORSDOF 4
ENDMDL
MODEL 5
REMARK VINA RESULT:     -10.0      1.319      1.827
REMARK                            x       y       z     vdW  Elec       q    Type
REMARK                         _______ _______ _______ _____ _____    ______ ____
ROOT
ATOM      1  N   LIG    1      -33.134  24.740  30.109  0.00  0.00    -0.630 NA
ATOM      2  C   LIG    1      -33.951  25.557  29.454  0.00  0.00    +0.490 A 
ATOM      3  N   LIG    1      -33.819  25.985  28.155  0.00  0.00    -0.480 N 
ATOM      4  H   LIG    1      -33.106  25.744  27.544  0.00  0.00    +0.460 HD
ATOM      5  N   LIG    1      -34.898  26.831  27.872  0.00  0.00    -0.490 N 
ATOM      6  H   LIG    1      -35.052  27.274  27.022  0.00  0.00    +0.450 HD
ATOM      7  C   LIG    1      -35.695  26.935  28.969  0.00  0.00    +0.380 A 
ATOM      8  C   LIG    1      -35.176  26.174  29.972  0.00  0.00    -0.200 A 
ENDROOT
BRANCH   8   9
ATOM      9  C   LIG    1      -35.737  26.009  31.334  0.00  0.00    +0.010 A 
ATOM     10  C   LIG    1      -36.325  27.094  31.983  0.00  0.00    +0.060 A 
ATOM     11  C   LIG    1      -36.847  26.940  33.252  0.00  0.00    +0.040 A 
ATOM     12  C   LIG    1      -36.790  25.707  33.884  0.00  0.00    +0.030 A 
ATOM     13  O   LIG    1      -37.226  25.302  35.113  0.00  0.00    -0.310 OA
ATOM     14  C   LIG    1      -37.269  23.865  35.051  0.00  0.00    +0.420 C 
ATOM     15  O   LIG    1      -36.273  23.535  34.065  0.00  0.00    -0.310 OA
ATOM     16  C   LIG    1      -36.204  24.619  33.239  0.00  0.00    +0.030 A 
ATOM     17  C   LIG    1      -35.684  24.768  31.966  0.00  0.00    +0.040 A 
ENDBRANCH   8   9
BRANCH   1  19
ATOM     18  O   LIG    1      -32.147  23.308  28.735  0.00  0.00    -0.570 OA
ATOM     19  C   LIG    1      -32.045  24.252  29.500  0.00  0.00    +0.540 C 
BRANCH  19  20
ATOM     20  C   LIG    1      -30.722  24.852  29.761  0.00  0.00    -0.140 A 
ATOM     21  C   LIG    1      -30.600  26.233  29.937  0.00  0.00    +0.140 A 
ATOM     22  C   LIG    1      -29.362  26.791  30.181  0.00  0.00    +0.010 A 
ATOM     23  C   LIG    1      -28.229  25.977  30.253  0.00  0.00    +0.080 A 
ATOM     24  O   LIG    1      -27.143  26.764  30.500  0.00  0.00    -0.300 OA
ATOM     25  C   LIG    1      -27.556  28.104  30.173  0.00  0.00    +0.440 C 
ATOM     26  C   LIG    1      -28.346  24.606  30.080  0.00  0.00    +0.000 A 
ATOM     27  O   LIG    1      -28.980  28.087  30.384  0.00  0.00    -0.300 OA
ATOM     28  C   LIG    1      -29.584  24.038  29.839  0.00  0.00    +0.170 A 
BRANCH  28  29
ATOM     29  O   LIG    1      -29.696  22.695  29.671  0.00  0.00    -0.470 OA
ATOM     30  H   LIG    1      -29.415  22.384  28.799  0.00  0.00    +0.400 HD
ENDBRANCH  28  29
ENDBRANCH  19  20
ENDBRANCH   1  19
TORSDOF 4
ENDMDL
MODEL 6
REMARK VINA RESULT:      -9.9      2.413      3.636
REMARK                            x       y       z     vdW  Elec       q    Type
REMARK                         _______ _______ _______ _____ _____    ______ ____
ROOT
ATOM      1  N   LIG    1      -31.497  25.484  30.057  0.00  0.00    -0.630 NA
ATOM      2  C   LIG    1      -32.361  24.795  29.321  0.00  0.00    +0.490 A 
ATOM      3  N   LIG    1      -32.169  23.545  28.782  0.00  0.00    -0.480 N 
ATOM      4  H   LIG    1      -31.371  23.002  28.871  0.00  0.00    +0.460 HD
ATOM      5  N   LIG    1      -33.331  23.198  28.083  0.00  0.00    -0.490 N 
ATOM      6  H   LIG    1      -33.468  22.365  27.605  0.00  0.00    +0.450 HD
ATOM      7  C   LIG    1      -34.238  24.207  28.178  0.00  0.00    +0.380 A 
ATOM      8  C   LIG    1      -33.710  25.213  28.929  0.00  0.00    -0.200 A 
ENDROOT
BRANCH   8   9
ATOM      9  C   LIG    1      -34.370  26.495  29.275  0.00  0.00    +0.010 A 
ATOM     10  C   LIG    1      -35.461  26.506  30.143  0.00  0.00    +0.060 A 
ATOM     11  C   LIG    1      -36.076  27.700  30.464  0.00  0.00    +0.040 A 
ATOM     12  C   LIG    1      -35.611  28.890  29.926  0.00  0.00    +0.030 A 
ATOM     13  O   LIG    1      -36.036  30.179  30.083  0.00  0.00    -0.310 OA
ATOM     14  C   LIG    1      -34.945  31.001  29.628  0.00  0.00    +0.420 C 
ATOM     15  O   LIG    1      -34.264  30.168  28.672  0.00  0.00    -0.310 OA
ATOM     16  C   LIG    1      -34.520  28.884  29.058  0.00  0.00    +0.030 A 
ATOM     17  C   LIG    1      -33.898  27.691  28.738  0.00  0.00    +0.040 A 
ENDBRANCH   8   9
BRANCH   1  19
ATOM     18  O   LIG    1      -30.195  23.808  30.693  0.00  0.00    -0.570 OA
ATOM     19  C   LIG    1      -30.292  24.969  30.335  0.00  0.00    +0.540 C 
BRANCH  19  20
ATOM     20  C   LIG    1      -29.084  25.809  30.214  0.00  0.00    -0.140 A 
ATOM     21  C   LIG    1      -27.816  25.236  30.342  0.00  0.00    +0.140 A 
ATOM     22  C   LIG    1      -26.689  26.024  30.228  0.00  0.00    +0.010 A 
ATOM     23  C   LIG    1      -26.813  27.394  29.985  0.00  0.00    +0.080 A 
ATOM     24  O   LIG    1      -25.565  27.939  29.918  0.00  0.00    -0.300 OA
ATOM     25  C   LIG    1      -24.689  26.972  30.527  0.00  0.00    +0.440 C 
ATOM     26  C   LIG    1      -28.070  27.966  29.856  0.00  0.00    +0.000 A 
ATOM     27  O   LIG    1      -25.360  25.717  30.313  0.00  0.00    -0.300 OA
ATOM     28  C   LIG    1      -29.206  27.182  29.964  0.00  0.00    +0.170 A 
BRANCH  28  29
ATOM     29  O   LIG    1      -30.435  27.745  29.837  0.00  0.00    -0.470 OA
ATOM     30  H   LIG    1      -31.093  27.396  30.456  0.00  0.00    +0.400 HD
ENDBRANCH  28  29
ENDBRANCH  19  20
ENDBRANCH   1  19
TORSDOF 4
ENDMDL
MODEL 7
REMARK VINA RESULT:      -9.9      3.181      4.959
REMARK                            x       y       z     vdW  Elec       q    Type
REMARK                         _______ _______ _______ _____ _____    ______ ____
ROOT
ATOM      1  N   LIG    1      -28.061  26.315  29.881  0.00  0.00    -0.630 NA
ATOM      2  C   LIG    1      -28.190  24.999  30.006  0.00  0.00    +0.490 A 
ATOM      3  N   LIG    1      -27.181  24.090  30.214  0.00  0.00    -0.480 N 
ATOM      4  H   LIG    1      -26.236  24.294  30.297  0.00  0.00    +0.460 HD
ATOM      5  N   LIG    1      -27.759  22.817  30.286  0.00  0.00    -0.490 N 
ATOM      6  H   LIG    1      -27.273  21.989  30.428  0.00  0.00    +0.450 HD
ATOM      7  C   LIG    1      -29.106  22.920  30.126  0.00  0.00    +0.380 A 
ATOM      8  C   LIG    1      -29.437  24.231  29.957  0.00  0.00    -0.200 A 
ENDROOT
BRANCH   8   9
ATOM      9  C   LIG    1      -30.800  24.776  29.751  0.00  0.00    +0.010 A 
ATOM     10  C   LIG    1      -31.914  24.040  30.153  0.00  0.00    +0.060 A 
ATOM     11  C   LIG    1      -33.183  24.549  29.961  0.00  0.00    +0.040 A 
ATOM     12  C   LIG    1      -33.354  25.791  29.368  0.00  0.00    +0.030 A 
ATOM     13  O   LIG    1      -34.482  26.502  29.072  0.00  0.00    -0.310 OA
ATOM     14  C   LIG    1      -34.038  27.854  28.858  0.00  0.00    +0.420 C 
ATOM     15  O   LIG    1      -32.677  27.702  28.415  0.00  0.00    -0.310 OA
ATOM     16  C   LIG    1      -32.244  26.530  28.964  0.00  0.00    +0.030 A 
ATOM     17  C   LIG    1      -30.970  26.027  29.160  0.00  0.00    +0.040 A 
ENDBRANCH   8   9
BRANCH   1  19
ATOM     18  O   LIG    1      -25.939  26.452  29.257  0.00  0.00    -0.570 OA
ATOM     19  C   LIG    1      -26.848  26.879  29.948  0.00  0.00    +0.540 C 
BRANCH  19  20
ATOM     20  C   LIG    1      -26.610  28.012  30.864  0.00  0.00    -0.140 A 
ATOM     21  C   LIG    1      -25.345  28.209  31.424  0.00  0.00    +0.140 A 
ATOM     22  C   LIG    1      -25.126  29.269  32.279  0.00  0.00    +0.010 A 
ATOM     23  C   LIG    1      -26.168  30.146  32.588  0.00  0.00    +0.080 A 
ATOM     24  O   LIG    1      -25.697  31.097  33.445  0.00  0.00    -0.300 OA
ATOM     25  C   LIG    1      -24.473  30.560  33.981  0.00  0.00    +0.440 C 
ATOM     26  C   LIG    1      -27.425  29.956  32.034  0.00  0.00    +0.000 A 
ATOM     27  O   LIG    1      -24.005  29.674  32.947  0.00  0.00    -0.300 OA
ATOM     28  C   LIG    1      -27.652  28.897  31.171  0.00  0.00    +0.170 A 
BRANCH  28  29
ATOM     29  O   LIG    1      -28.884  28.713  30.630  0.00  0.00    -0.470 OA
ATOM     30  H   LIG    1      -29.436  28.085  31.116  0.00  0.00    +0.400 HD
ENDBRANCH  28  29
ENDBRANCH  19  20
ENDBRANCH   1  19
TORSDOF 4
ENDMDL
MODEL 8
REMARK VINA RESULT:      -9.9      2.298      7.379
REMARK                            x       y       z     vdW  Elec       q    Type
REMARK                         _______ _______ _______ _____ _____    ______ ____
ROOT
ATOM      1  N   LIG    1      -30.998  25.323  29.256  0.00  0.00    -0.630 NA
ATOM      2  C   LIG    1      -30.119  24.373  29.556  0.00  0.00    +0.490 A 
ATOM      3  N   LIG    1      -30.337  23.017  29.541  0.00  0.00    -0.480 N 
ATOM      4  H   LIG    1      -31.168  22.575  29.308  0.00  0.00    +0.460 HD
ATOM      5  N   LIG    1      -29.147  22.388  29.922  0.00  0.00    -0.490 N 
ATOM      6  H   LIG    1      -29.020  21.428  29.996  0.00  0.00    +0.450 HD
ATOM      7  C   LIG    1      -28.196  23.327  30.173  0.00  0.00    +0.380 A 
ATOM      8  C   LIG    1      -28.724  24.564  29.961  0.00  0.00    -0.200 A 
ENDROOT
BRANCH   8   9
ATOM      9  C   LIG    1      -28.023  25.861  30.121  0.00  0.00    +0.010 A 
ATOM     10  C   LIG    1      -26.629  25.907  30.105  0.00  0.00    +0.060 A 
ATOM     11  C   LIG    1      -25.977  27.115  30.255  0.00  0.00    +0.040 A 
ATOM     12  C   LIG    1      -26.704  28.284  30.420  0.00  0.00    +0.030 A 
ATOM     13  O   LIG    1      -26.305  29.580  30.585  0.00  0.00    -0.310 OA
ATOM     14  C   LIG    1      -27.465  30.380  30.293  0.00  0.00    +0.420 C 
ATOM     15  O   LIG    1      -28.568  29.512  30.612  0.00  0.00    -0.310 OA
ATOM     16  C   LIG    1      -28.097  28.243  30.436  0.00  0.00    +0.030 A 
ATOM     17  C   LIG    1      -28.755  27.036  30.282  0.00  0.00    +0.040 A 
ENDBRANCH   8   9
BRANCH   1  19
ATOM     18  O   LIG    1      -32.464  23.917  28.371  0.00  0.00    -0.570 OA
ATOM     19  C   LIG    1      -32.246  24.993  28.900  0.00  0.00    +0.540 C 
BRANCH  19  20
ATOM     20  C   LIG    1      -33.356  25.936  29.142  0.00  0.00    -0.140 A 
ATOM     21  C   LIG    1      -33.257  27.262  28.711  0.00  0.00    +0.140 A 
ATOM     22  C   LIG    1      -34.297  28.140  28.939  0.00  0.00    +0.010 A 
ATOM     23  C   LIG    1      -35.448  27.707  29.600  0.00  0.00    +0.080 A 
ATOM     24  O   LIG    1      -36.314  28.756  29.699  0.00  0.00    -0.300 OA
ATOM     25  C   LIG    1      -35.521  29.934  29.460  0.00  0.00    +0.440 C 
ATOM     26  C   LIG    1      -35.550  26.392  30.029  0.00  0.00    +0.000 A 
ATOM     27  O   LIG    1      -34.447  29.462  28.627  0.00  0.00    -0.300 OA
ATOM     28  C   LIG    1      -34.515  25.503  29.800  0.00  0.00    +0.170 A 
BRANCH  28  29
ATOM     29  O   LIG    1      -34.618  24.215  30.220  0.00  0.00    -0.470 OA
ATOM     30  H   LIG    1      -33.851  23.668  30.001  0.00  0.00    +0.400 HD
ENDBRANCH  28  29
ENDBRANCH  19  20
ENDBRANCH   1  19
TORSDOF 4
ENDMDL
MODEL 9
REMARK VINA RESULT:      -9.9      3.013      4.874
REMARK                            x       y       z     vdW  Elec       q    Type
REMARK                         _______ _______ _______ _____ _____    ______ ____
ROOT
ATOM      1  N   LIG    1      -28.688  26.819  30.078  0.00  0.00    -0.630 NA
ATOM      2  C   LIG    1      -28.501  25.505  30.093  0.00  0.00    +0.490 A 
ATOM      3  N   LIG    1      -27.304  24.846  30.235  0.00  0.00    -0.480 N 
ATOM      4  H   LIG    1      -26.434  25.260  30.343  0.00  0.00    +0.460 HD
ATOM      5  N   LIG    1      -27.564  23.472  30.196  0.00  0.00    -0.490 N 
ATOM      6  H   LIG    1      -26.895  22.773  30.274  0.00  0.00    +0.450 HD
ATOM      7  C   LIG    1      -28.898  23.265  30.033  0.00  0.00    +0.380 A 
ATOM      8  C   LIG    1      -29.532  24.470  29.969  0.00  0.00    -0.200 A 
ENDROOT
BRANCH   8   9
ATOM      9  C   LIG    1      -30.987  24.692  29.796  0.00  0.00    +0.010 A 
ATOM     10  C   LIG    1      -31.884  24.219  30.753  0.00  0.00    +0.060 A 
ATOM     11  C   LIG    1      -33.239  24.426  30.590  0.00  0.00    +0.040 A 
ATOM     12  C   LIG    1      -33.713  25.105  29.478  0.00  0.00    +0.030 A 
ATOM     13  O   LIG    1      -34.982  25.433  29.092  0.00  0.00    -0.310 OA
ATOM     14  C   LIG    1      -34.827  26.465  28.101  0.00  0.00    +0.420 C 
ATOM     15  O   LIG    1      -33.530  26.204  27.534  0.00  0.00    -0.310 OA
ATOM     16  C   LIG    1      -32.820  25.580  28.518  0.00  0.00    +0.030 A 
ATOM     17  C   LIG    1      -31.461  25.379  28.680  0.00  0.00    +0.040 A 
ENDBRANCH   8   9
BRANCH   1  19
ATOM     18  O   LIG    1      -26.744  27.380  30.982  0.00  0.00    -0.570 OA
ATOM     19  C   LIG    1      -27.643  27.647  30.202  0.00  0.00    +0.540 C 
BRANCH  19  20
ATOM     20  C   LIG    1      -27.582  28.885  29.401  0.00  0.00    -0.140 A 
ATOM     21  C   LIG    1      -28.481  29.086  28.350  0.00  0.00    +0.140 A 
ATOM     22  C   LIG    1      -28.421  30.245  27.603  0.00  0.00    +0.010 A 
ATOM     23  C   LIG    1      -27.463  31.218  27.895  0.00  0.00    +0.080 A 
ATOM     24  O   LIG    1      -27.614  32.253  27.020  0.00  0.00    -0.300 OA
ATOM     25  C   LIG    1      -28.400  31.728  25.934  0.00  0.00    +0.440 C 
ATOM     26  C   LIG    1      -26.570  31.023  28.938  0.00  0.00    +0.000 A 
ATOM     27  O   LIG    1      -29.169  30.675  26.544  0.00  0.00    -0.300 OA
ATOM     28  C   LIG    1      -26.625  29.866  29.695  0.00  0.00    +0.170 A 
BRANCH  28  29
ATOM     29  O   LIG    1      -25.749  29.678  30.716  0.00  0.00    -0.470 OA
ATOM     30  H   LIG    1      -24.820  29.749  30.454  0.00  0.00    +0.400 HD
ENDBRANCH  28  29
ENDBRANCH  19  20
ENDBRANCH   1  19
TORSDOF 4
ENDMDL
####
 PLpro2_rec.pdbqt&&&&ZINC000738208342.pdbqt
MODEL 1
REMARK VINA RESULT:     -11.8      0.000      0.000
REMARK                            x       y       z     vdW  Elec       q    Type
REMARK                         _______ _______ _______ _____ _____    ______ ____
ROOT
ATOM      1  C   LIG    1      -28.724  27.250  29.776  0.00  0.00    -0.120 A 
ATOM      2  C   LIG    1      -27.366  27.080  30.051  0.00  0.00    +0.050 A 
ATOM      3  C   LIG    1      -26.867  25.816  30.291  0.00  0.00    +0.000 A 
ATOM      4  C   LIG    1      -27.709  24.719  30.258  0.00  0.00    +0.050 A 
ATOM      5  C   LIG    1      -29.056  24.880  29.984  0.00  0.00    -0.110 A 
ATOM      6  C   LIG    1      -29.568  26.138  29.749  0.00  0.00    +0.110 A 
ENDROOT
BRANCH   1   8
ATOM      7  O   LIG    1      -28.764  29.569  30.055  0.00  0.00    -0.490 OA
ATOM      8  C   LIG    1      -29.266  28.601  29.519  0.00  0.00    +0.540 C 
ATOM      9  N   LIG    1      -30.312  28.759  28.685  0.00  0.00    -0.610 N 
ATOM     10  H   LIG    1      -30.713  27.986  28.257  0.00  0.00    +0.410 HD
BRANCH   9  11
ATOM     11  C   LIG    1      -30.823  30.038  28.437  0.00  0.00    +0.270 A 
ATOM     12  N   LIG    1      -30.412  30.886  27.505  0.00  0.00    -0.360 NA
ATOM     13  N   LIG    1      -31.132  31.951  27.601  0.00  0.00    -0.190 NA
ATOM     14  N   LIG    1      -31.980  31.799  28.559  0.00  0.00    -0.180 NA
ATOM     15  N   LIG    1      -31.815  30.633  29.084  0.00  0.00    -0.400 NA
ENDBRANCH   9  11
ENDBRANCH   1   8
BRANCH   5  16
ATOM     16  C   LIG    1      -29.965  23.679  29.951  0.00  0.00    +0.250 C 
BRANCH  16  17
ATOM     17  O   LIG    1      -31.062  23.885  30.843  0.00  0.00    -0.300 OA
BRANCH  17  18
ATOM     18  C   LIG    1      -32.257  24.212  30.285  0.00  0.00    +0.130 A 
ATOM     19  C   LIG    1      -33.394  24.289  31.076  0.00  0.00    -0.060 A 
ATOM     20  C   LIG    1      -34.612  24.622  30.514  0.00  0.00    +0.050 A 
ATOM     21  C   LIG    1      -34.704  24.879  29.161  0.00  0.00    +0.010 A 
ATOM     22  C   LIG    1      -33.567  24.804  28.358  0.00  0.00    +0.020 A 
ATOM     23  C   LIG    1      -32.339  24.474  28.926  0.00  0.00    +0.040 A 
BRANCH  22  24
ATOM     24  C   LIG    1      -33.663  25.079  26.902  0.00  0.00    +0.220 A 
ATOM     25  N   LIG    1      -33.111  24.381  25.931  0.00  0.00    -0.290 NA
ATOM     26  N   LIG    1      -33.428  24.940  24.814  0.00  0.00    -0.230 N 
ATOM     27  H   LIG    1      -33.155  24.632  23.936  0.00  0.00    +0.480 HD
ATOM     28  N   LIG    1      -34.165  25.969  25.047  0.00  0.00    -0.050 NA
ATOM     29  N   LIG    1      -34.334  26.083  26.321  0.00  0.00    -0.260 NA
ENDBRANCH  22  24
ENDBRANCH  17  18
ENDBRANCH  16  17
ENDBRANCH   5  16
TORSDOF 6
ENDMDL
MODEL 2
REMARK VINA RESULT:     -10.5      2.737      3.357
REMARK                            x       y       z     vdW  Elec       q    Type
REMARK                         _______ _______ _______ _____ _____    ______ ____
ROOT
ATOM      1  C   LIG    1      -28.736  27.251  29.804  0.00  0.00    -0.120 A 
ATOM      2  C   LIG    1      -27.379  26.966  29.967  0.00  0.00    +0.050 A 
ATOM      3  C   LIG    1      -26.970  25.666  30.173  0.00  0.00    +0.000 A 
ATOM      4  C   LIG    1      -27.901  24.643  30.216  0.00  0.00    +0.050 A 
ATOM      5  C   LIG    1      -29.248  24.917  30.054  0.00  0.00    -0.110 A 
ATOM      6  C   LIG    1      -29.671  26.214  29.855  0.00  0.00    +0.110 A 
ENDROOT
BRANCH   1   8
ATOM      7  O   LIG    1      -28.680  29.549  30.219  0.00  0.00    -0.490 OA
ATOM      8  C   LIG    1      -29.183  28.643  29.585  0.00  0.00    +0.540 C 
ATOM      9  N   LIG    1      -30.143  28.906  28.677  0.00  0.00    -0.610 N 
ATOM     10  H   LIG    1      -30.545  28.182  28.172  0.00  0.00    +0.410 HD
BRANCH   9  11
ATOM     11  C   LIG    1      -30.562  30.225  28.465  0.00  0.00    +0.270 A 
ATOM     12  N   LIG    1      -30.451  30.918  27.341  0.00  0.00    -0.360 NA
ATOM     13  N   LIG    1      -30.954  32.086  27.551  0.00  0.00    -0.190 NA
ATOM     14  N   LIG    1      -31.376  32.148  28.767  0.00  0.00    -0.180 NA
ATOM     15  N   LIG    1      -31.154  31.018  29.347  0.00  0.00    -0.400 NA
ENDBRANCH   9  11
ENDBRANCH   1   8
BRANCH   5  16
ATOM     16  C   LIG    1      -30.254  23.796  30.103  0.00  0.00    +0.250 C 
BRANCH  16  17
ATOM     17  O   LIG    1      -31.078  23.843  28.937  0.00  0.00    -0.300 OA
BRANCH  17  18
ATOM     18  C   LIG    1      -32.308  24.404  29.072  0.00  0.00    +0.130 A 
ATOM     19  C   LIG    1      -32.829  25.188  28.053  0.00  0.00    -0.060 A 
ATOM     20  C   LIG    1      -34.080  25.759  28.186  0.00  0.00    +0.050 A 
ATOM     21  C   LIG    1      -34.819  25.554  29.334  0.00  0.00    +0.010 A 
ATOM     22  C   LIG    1      -34.303  24.767  30.363  0.00  0.00    +0.020 A 
ATOM     23  C   LIG    1      -33.044  24.187  30.226  0.00  0.00    +0.040 A 
BRANCH  22  24
ATOM     24  C   LIG    1      -35.095  24.545  31.599  0.00  0.00    +0.220 A 
ATOM     25  N   LIG    1      -35.870  25.420  32.205  0.00  0.00    -0.290 NA
ATOM     26  N   LIG    1      -36.381  24.846  33.239  0.00  0.00    -0.230 N 
ATOM     27  H   LIG    1      -36.992  25.262  33.867  0.00  0.00    +0.480 HD
ATOM     28  N   LIG    1      -35.955  23.633  33.306  0.00  0.00    -0.050 NA
ATOM     29  N   LIG    1      -35.165  23.411  32.310  0.00  0.00    -0.260 NA
ENDBRANCH  22  24
ENDBRANCH  17  18
ENDBRANCH  16  17
ENDBRANCH   5  16
TORSDOF 6
ENDMDL
MODEL 3
REMARK VINA RESULT:     -10.4      2.729      4.307
REMARK                            x       y       z     vdW  Elec       q    Type
REMARK                         _______ _______ _______ _____ _____    ______ ____
ROOT
ATOM      1  C   LIG    1      -28.219  30.374  27.977  0.00  0.00    -0.120 A 
ATOM      2  C   LIG    1      -27.216  31.308  28.243  0.00  0.00    +0.050 A 
ATOM      3  C   LIG    1      -26.236  31.017  29.169  0.00  0.00    +0.000 A 
ATOM      4  C   LIG    1      -26.245  29.803  29.833  0.00  0.00    +0.050 A 
ATOM      5  C   LIG    1      -27.236  28.873  29.573  0.00  0.00    -0.110 A 
ATOM      6  C   LIG    1      -28.225  29.153  28.655  0.00  0.00    +0.110 A 
ENDROOT
BRANCH   1   8
ATOM      7  O   LIG    1      -30.423  30.348  27.201  0.00  0.00    -0.490 OA
ATOM      8  C   LIG    1      -29.274  30.679  26.986  0.00  0.00    +0.540 C 
ATOM      9  N   LIG    1      -28.960  31.330  25.849  0.00  0.00    -0.610 N 
ATOM     10  H   LIG    1      -28.043  31.594  25.677  0.00  0.00    +0.410 HD
BRANCH   9  11
ATOM     11  C   LIG    1      -29.959  31.623  24.913  0.00  0.00    +0.270 A 
ATOM     12  N   LIG    1      -31.026  32.384  25.109  0.00  0.00    -0.360 NA
ATOM     13  N   LIG    1      -31.698  32.406  24.009  0.00  0.00    -0.190 NA
ATOM     14  N   LIG    1      -31.088  31.686  23.131  0.00  0.00    -0.180 NA
ATOM     15  N   LIG    1      -30.016  31.200  23.658  0.00  0.00    -0.400 NA
ENDBRANCH   9  11
ENDBRANCH   1   8
BRANCH   5  16
ATOM     16  C   LIG    1      -27.238  27.553  30.302  0.00  0.00    +0.250 C 
BRANCH  16  17
ATOM     17  O   LIG    1      -28.578  27.205  30.654  0.00  0.00    -0.300 OA
BRANCH  17  18
ATOM     18  C   LIG    1      -29.005  25.964  30.301  0.00  0.00    +0.130 A 
ATOM     19  C   LIG    1      -28.096  24.922  30.188  0.00  0.00    -0.060 A 
ATOM     20  C   LIG    1      -28.526  23.659  29.831  0.00  0.00    +0.050 A 
ATOM     21  C   LIG    1      -29.864  23.425  29.585  0.00  0.00    +0.010 A 
ATOM     22  C   LIG    1      -30.785  24.466  29.696  0.00  0.00    +0.020 A 
ATOM     23  C   LIG    1      -30.352  25.738  30.061  0.00  0.00    +0.040 A 
BRANCH  22  24
ATOM     24  C   LIG    1      -32.225  24.218  29.431  0.00  0.00    +0.220 A 
ATOM     25  N   LIG    1      -32.746  23.700  28.338  0.00  0.00    -0.290 NA
ATOM     26  N   LIG    1      -34.024  23.647  28.496  0.00  0.00    -0.230 N 
ATOM     27  H   LIG    1      -34.656  23.308  27.844  0.00  0.00    +0.480 HD
ATOM     28  N   LIG    1      -34.328  24.116  29.656  0.00  0.00    -0.050 NA
ATOM     29  N   LIG    1      -33.246  24.472  30.261  0.00  0.00    -0.260 NA
ENDBRANCH  22  24
ENDBRANCH  17  18
ENDBRANCH  16  17
ENDBRANCH   5  16
TORSDOF 6
ENDMDL
MODEL 4
REMARK VINA RESULT:     -10.4      2.513      3.209
REMARK                            x       y       z     vdW  Elec       q    Type
REMARK                         _______ _______ _______ _____ _____    ______ ____
ROOT
ATOM      1  C   LIG    1      -28.571  27.300  29.820  0.00  0.00    -0.120 A 
ATOM      2  C   LIG    1      -27.209  27.198  30.107  0.00  0.00    +0.050 A 
ATOM      3  C   LIG    1      -26.646  25.959  30.335  0.00  0.00    +0.000 A 
ATOM      4  C   LIG    1      -27.428  24.819  30.277  0.00  0.00    +0.050 A 
ATOM      5  C   LIG    1      -28.779  24.913  29.992  0.00  0.00    -0.110 A 
ATOM      6  C   LIG    1      -29.356  26.145  29.769  0.00  0.00    +0.110 A 
ENDROOT
BRANCH   1   8
ATOM      7  O   LIG    1      -28.754  29.605  30.150  0.00  0.00    -0.490 OA
ATOM      8  C   LIG    1      -29.182  28.624  29.576  0.00  0.00    +0.540 C 
ATOM      9  N   LIG    1      -30.209  28.742  28.712  0.00  0.00    -0.610 N 
ATOM     10  H   LIG    1      -30.551  27.958  28.254  0.00  0.00    +0.410 HD
BRANCH   9  11
ATOM     11  C   LIG    1      -30.785  29.996  28.476  0.00  0.00    +0.270 A 
ATOM     12  N   LIG    1      -31.832  30.514  29.101  0.00  0.00    -0.360 NA
ATOM     13  N   LIG    1      -32.048  31.682  28.597  0.00  0.00    -0.190 NA
ATOM     14  N   LIG    1      -31.173  31.912  27.681  0.00  0.00    -0.180 NA
ATOM     15  N   LIG    1      -30.383  30.896  27.590  0.00  0.00    -0.400 NA
ENDBRANCH   9  11
ENDBRANCH   1   8
BRANCH   5  16
ATOM     16  C   LIG    1      -29.623  23.665  29.932  0.00  0.00    +0.250 C 
BRANCH  16  17
ATOM     17  O   LIG    1      -30.717  23.785  30.842  0.00  0.00    -0.300 OA
BRANCH  17  18
ATOM     18  C   LIG    1      -31.945  24.007  30.304  0.00  0.00    +0.130 A 
ATOM     19  C   LIG    1      -32.136  23.884  28.935  0.00  0.00    -0.060 A 
ATOM     20  C   LIG    1      -33.383  24.108  28.384  0.00  0.00    +0.050 A 
ATOM     21  C   LIG    1      -34.447  24.455  29.192  0.00  0.00    +0.010 A 
ATOM     22  C   LIG    1      -34.265  24.580  30.569  0.00  0.00    +0.020 A 
ATOM     23  C   LIG    1      -33.009  24.350  31.124  0.00  0.00    +0.040 A 
BRANCH  22  24
ATOM     24  C   LIG    1      -35.407  24.954  31.441  0.00  0.00    +0.220 A 
ATOM     25  N   LIG    1      -35.879  24.264  32.458  0.00  0.00    -0.290 NA
ATOM     26  N   LIG    1      -36.869  24.921  32.956  0.00  0.00    -0.230 N 
ATOM     27  H   LIG    1      -37.403  24.641  33.716  0.00  0.00    +0.480 HD
ATOM     28  N   LIG    1      -37.039  26.007  32.286  0.00  0.00    -0.050 NA
ATOM     29  N   LIG    1      -36.154  26.063  31.349  0.00  0.00    -0.260 NA
ENDBRANCH  22  24
ENDBRANCH  17  18
ENDBRANCH  16  17
ENDBRANCH   5  16
TORSDOF 6
ENDMDL
MODEL 5
REMARK VINA RESULT:     -10.3      4.630      8.064
REMARK                            x       y       z     vdW  Elec       q    Type
REMARK                         _______ _______ _______ _____ _____    ______ ____
ROOT
ATOM      1  C   LIG    1      -35.588  25.423  31.305  0.00  0.00    -0.120 A 
ATOM      2  C   LIG    1      -35.984  26.585  30.640  0.00  0.00    +0.050 A 
ATOM      3  C   LIG    1      -35.327  26.977  29.492  0.00  0.00    +0.000 A 
ATOM      4  C   LIG    1      -34.280  26.220  28.998  0.00  0.00    +0.050 A 
ATOM      5  C   LIG    1      -33.882  25.066  29.651  0.00  0.00    -0.110 A 
ATOM      6  C   LIG    1      -34.526  24.667  30.804  0.00  0.00    +0.110 A 
ENDROOT
BRANCH   1   8
ATOM      7  O   LIG    1      -36.917  25.806  33.188  0.00  0.00    -0.490 OA
ATOM      8  C   LIG    1      -36.286  24.997  32.537  0.00  0.00    +0.540 C 
ATOM      9  N   LIG    1      -36.226  23.711  32.933  0.00  0.00    -0.610 N 
ATOM     10  H   LIG    1      -35.722  23.066  32.414  0.00  0.00    +0.410 HD
BRANCH   9  11
ATOM     11  C   LIG    1      -36.891  23.306  34.097  0.00  0.00    +0.270 A 
ATOM     12  N   LIG    1      -36.599  23.665  35.339  0.00  0.00    -0.360 NA
ATOM     13  N   LIG    1      -37.442  23.081  36.121  0.00  0.00    -0.190 NA
ATOM     14  N   LIG    1      -38.250  22.372  35.413  0.00  0.00    -0.180 NA
ATOM     15  N   LIG    1      -37.938  22.497  34.168  0.00  0.00    -0.400 NA
ENDBRANCH   9  11
ENDBRANCH   1   8
BRANCH   5  16
ATOM     16  C   LIG    1      -32.739  24.249  29.106  0.00  0.00    +0.250 C 
BRANCH  16  17
ATOM     17  O   LIG    1      -31.871  23.871  30.175  0.00  0.00    -0.300 OA
BRANCH  17  18
ATOM     18  C   LIG    1      -30.597  24.343  30.131  0.00  0.00    +0.130 A 
ATOM     19  C   LIG    1      -29.533  23.461  30.016  0.00  0.00    -0.060 A 
ATOM     20  C   LIG    1      -28.236  23.936  29.970  0.00  0.00    +0.050 A 
ATOM     21  C   LIG    1      -27.993  25.293  30.039  0.00  0.00    +0.010 A 
ATOM     22  C   LIG    1      -29.056  26.188  30.155  0.00  0.00    +0.020 A 
ATOM     23  C   LIG    1      -30.362  25.708  30.196  0.00  0.00    +0.040 A 
BRANCH  22  24
ATOM     24  C   LIG    1      -28.796  27.648  30.231  0.00  0.00    +0.220 A 
ATOM     25  N   LIG    1      -28.962  28.527  29.264  0.00  0.00    -0.290 NA
ATOM     26  N   LIG    1      -28.630  29.685  29.722  0.00  0.00    -0.230 N 
ATOM     27  H   LIG    1      -28.656  30.515  29.221  0.00  0.00    +0.480 HD
ATOM     28  N   LIG    1      -28.261  29.566  30.950  0.00  0.00    -0.050 NA
ATOM     29  N   LIG    1      -28.355  28.327  31.297  0.00  0.00    -0.260 NA
ENDBRANCH  22  24
ENDBRANCH  17  18
ENDBRANCH  16  17
ENDBRANCH   5  16
TORSDOF 6
ENDMDL
MODEL 6
REMARK VINA RESULT:     -10.0      4.955      8.095
REMARK                            x       y       z     vdW  Elec       q    Type
REMARK                         _______ _______ _______ _____ _____    ______ ____
ROOT
ATOM      1  C   LIG    1      -35.914  25.591  31.831  0.00  0.00    -0.120 A 
ATOM      2  C   LIG    1      -36.328  26.803  31.275  0.00  0.00    +0.050 A 
ATOM      3  C   LIG    1      -35.973  27.123  29.982  0.00  0.00    +0.000 A 
ATOM      4  C   LIG    1      -35.210  26.245  29.233  0.00  0.00    +0.050 A 
ATOM      5  C   LIG    1      -34.796  25.041  29.777  0.00  0.00    -0.110 A 
ATOM      6  C   LIG    1      -35.138  24.712  31.071  0.00  0.00    +0.110 A 
ENDROOT
BRANCH   1   8
ATOM      7  O   LIG    1      -36.514  26.121  34.025  0.00  0.00    -0.490 OA
ATOM      8  C   LIG    1      -36.290  25.242  33.217  0.00  0.00    +0.540 C 
ATOM      9  N   LIG    1      -36.389  23.949  33.582  0.00  0.00    -0.610 N 
ATOM     10  H   LIG    1      -36.209  23.247  32.937  0.00  0.00    +0.410 HD
BRANCH   9  11
ATOM     11  C   LIG    1      -36.750  23.618  34.893  0.00  0.00    +0.270 A 
ATOM     12  N   LIG    1      -36.243  24.130  36.005  0.00  0.00    -0.360 NA
ATOM     13  N   LIG    1      -36.837  23.566  37.001  0.00  0.00    -0.190 NA
ATOM     14  N   LIG    1      -37.698  22.720  36.551  0.00  0.00    -0.180 NA
ATOM     15  N   LIG    1      -37.669  22.737  35.262  0.00  0.00    -0.400 NA
ENDBRANCH   9  11
ENDBRANCH   1   8
BRANCH   5  16
ATOM     16  C   LIG    1      -33.964  24.091  28.954  0.00  0.00    +0.250 C 
BRANCH  16  17
ATOM     17  O   LIG    1      -32.925  24.816  28.293  0.00  0.00    -0.300 OA
BRANCH  17  18
ATOM     18  C   LIG    1      -31.761  24.984  28.974  0.00  0.00    +0.130 A 
ATOM     19  C   LIG    1      -31.100  23.884  29.500  0.00  0.00    -0.060 A 
ATOM     20  C   LIG    1      -29.915  24.049  30.192  0.00  0.00    +0.050 A 
ATOM     21  C   LIG    1      -29.383  25.311  30.363  0.00  0.00    +0.010 A 
ATOM     22  C   LIG    1      -30.040  26.423  29.837  0.00  0.00    +0.020 A 
ATOM     23  C   LIG    1      -31.231  26.254  29.136  0.00  0.00    +0.040 A 
BRANCH  22  24
ATOM     24  C   LIG    1      -29.470  27.781  30.021  0.00  0.00    +0.220 A 
ATOM     25  N   LIG    1      -29.828  28.878  29.384  0.00  0.00    -0.290 NA
ATOM     26  N   LIG    1      -29.100  29.845  29.824  0.00  0.00    -0.230 N 
ATOM     27  H   LIG    1      -29.153  30.767  29.527  0.00  0.00    +0.480 HD
ATOM     28  N   LIG    1      -28.292  29.397  30.720  0.00  0.00    -0.050 NA
ATOM     29  N   LIG    1      -28.495  28.131  30.870  0.00  0.00    -0.260 NA
ENDBRANCH  22  24
ENDBRANCH  17  18
ENDBRANCH  16  17
ENDBRANCH   5  16
TORSDOF 6
ENDMDL
MODEL 7
REMARK VINA RESULT:     -10.0      4.615      6.876
REMARK                            x       y       z     vdW  Elec       q    Type
REMARK                         _______ _______ _______ _____ _____    ______ ____
ROOT
ATOM      1  C   LIG    1      -32.762  24.948  29.066  0.00  0.00    -0.120 A 
ATOM      2  C   LIG    1      -33.513  24.049  28.307  0.00  0.00    +0.050 A 
ATOM      3  C   LIG    1      -34.661  24.476  27.674  0.00  0.00    +0.000 A 
ATOM      4  C   LIG    1      -35.069  25.793  27.788  0.00  0.00    +0.050 A 
ATOM      5  C   LIG    1      -34.329  26.691  28.538  0.00  0.00    -0.110 A 
ATOM      6  C   LIG    1      -33.183  26.274  29.182  0.00  0.00    +0.110 A 
ENDROOT
BRANCH   1   8
ATOM      7  O   LIG    1      -31.485  24.470  30.963  0.00  0.00    -0.490 OA
ATOM      8  C   LIG    1      -31.531  24.497  29.749  0.00  0.00    +0.540 C 
ATOM      9  N   LIG    1      -30.463  24.110  29.024  0.00  0.00    -0.610 N 
ATOM     10  H   LIG    1      -30.500  24.133  28.055  0.00  0.00    +0.410 HD
BRANCH   9  11
ATOM     11  C   LIG    1      -29.298  23.678  29.670  0.00  0.00    +0.270 A 
ATOM     12  N   LIG    1      -29.076  22.473  30.173  0.00  0.00    -0.360 NA
ATOM     13  N   LIG    1      -27.890  22.475  30.681  0.00  0.00    -0.190 NA
ATOM     14  N   LIG    1      -27.364  23.638  30.512  0.00  0.00    -0.180 NA
ATOM     15  N   LIG    1      -28.204  24.393  29.889  0.00  0.00    -0.400 NA
ENDBRANCH   9  11
ENDBRANCH   1   8
BRANCH   5  16
ATOM     16  C   LIG    1      -34.781  28.123  28.658  0.00  0.00    +0.250 C 
BRANCH  16  17
ATOM     17  O   LIG    1      -36.067  28.167  29.278  0.00  0.00    -0.300 OA
BRANCH  17  18
ATOM     18  C   LIG    1      -36.125  27.868  30.602  0.00  0.00    +0.130 A 
ATOM     19  C   LIG    1      -36.156  28.887  31.543  0.00  0.00    -0.060 A 
ATOM     20  C   LIG    1      -36.215  28.587  32.891  0.00  0.00    +0.050 A 
ATOM     21  C   LIG    1      -36.243  27.272  33.308  0.00  0.00    +0.010 A 
ATOM     22  C   LIG    1      -36.212  26.242  32.369  0.00  0.00    +0.020 A 
ATOM     23  C   LIG    1      -36.158  26.544  31.011  0.00  0.00    +0.040 A 
BRANCH  22  24
ATOM     24  C   LIG    1      -36.242  24.826  32.816  0.00  0.00    +0.220 A 
ATOM     25  N   LIG    1      -35.709  23.794  32.195  0.00  0.00    -0.290 NA
ATOM     26  N   LIG    1      -35.948  22.742  32.900  0.00  0.00    -0.230 N 
ATOM     27  H   LIG    1      -35.669  21.841  32.675  0.00  0.00    +0.480 HD
ATOM     28  N   LIG    1      -36.616  23.076  33.949  0.00  0.00    -0.050 NA
ATOM     29  N   LIG    1      -36.810  24.351  33.932  0.00  0.00    -0.260 NA
ENDBRANCH  22  24
ENDBRANCH  17  18
ENDBRANCH  16  17
ENDBRANCH   5  16
TORSDOF 6
ENDMDL
MODEL 8
REMARK VINA RESULT:      -9.7      2.038      2.873
REMARK                            x       y       z     vdW  Elec       q    Type
REMARK                         _______ _______ _______ _____ _____    ______ ____
ROOT
ATOM      1  C   LIG    1      -28.931  29.639  28.680  0.00  0.00    -0.120 A 
ATOM      2  C   LIG    1      -27.788  30.264  29.184  0.00  0.00    +0.050 A 
ATOM      3  C   LIG    1      -27.074  29.671  30.203  0.00  0.00    +0.000 A 
ATOM      4  C   LIG    1      -27.485  28.458  30.727  0.00  0.00    +0.050 A 
ATOM      5  C   LIG    1      -28.616  27.832  30.232  0.00  0.00    -0.110 A 
ATOM      6  C   LIG    1      -29.343  28.417  29.217  0.00  0.00    +0.110 A 
ENDROOT
BRANCH   1   8
ATOM      7  O   LIG    1      -30.850  30.619  27.779  0.00  0.00    -0.490 OA
ATOM      8  C   LIG    1      -29.702  30.268  27.588  0.00  0.00    +0.540 C 
ATOM      9  N   LIG    1      -29.131  30.459  26.383  0.00  0.00    -0.610 N 
ATOM     10  H   LIG    1      -28.215  30.178  26.231  0.00  0.00    +0.410 HD
BRANCH   9  11
ATOM     11  C   LIG    1      -29.859  31.060  25.350  0.00  0.00    +0.270 A 
ATOM     12  N   LIG    1      -29.810  30.748  24.063  0.00  0.00    -0.360 NA
ATOM     13  N   LIG    1      -30.626  31.528  23.441  0.00  0.00    -0.190 NA
ATOM     14  N   LIG    1      -31.184  32.317  24.293  0.00  0.00    -0.180 NA
ATOM     15  N   LIG    1      -30.736  32.047  25.471  0.00  0.00    -0.400 NA
ENDBRANCH   9  11
ENDBRANCH   1   8
BRANCH   5  16
ATOM     16  C   LIG    1      -29.057  26.511  30.809  0.00  0.00    +0.250 C 
BRANCH  16  17
ATOM     17  O   LIG    1      -29.488  25.650  29.753  0.00  0.00    -0.300 OA
BRANCH  17  18
ATOM     18  C   LIG    1      -30.799  25.295  29.744  0.00  0.00    +0.130 A 
ATOM     19  C   LIG    1      -31.311  24.498  30.758  0.00  0.00    -0.060 A 
ATOM     20  C   LIG    1      -32.644  24.135  30.753  0.00  0.00    +0.050 A 
ATOM     21  C   LIG    1      -33.475  24.563  29.737  0.00  0.00    +0.010 A 
ATOM     22  C   LIG    1      -32.970  25.364  28.713  0.00  0.00    +0.020 A 
ATOM     23  C   LIG    1      -31.628  25.733  28.722  0.00  0.00    +0.040 A 
BRANCH  22  24
ATOM     24  C   LIG    1      -33.862  25.825  27.620  0.00  0.00    +0.220 A 
ATOM     25  N   LIG    1      -35.012  26.453  27.754  0.00  0.00    -0.290 NA
ATOM     26  N   LIG    1      -35.477  26.682  26.574  0.00  0.00    -0.230 N 
ATOM     27  H   LIG    1      -36.313  27.132  26.378  0.00  0.00    +0.480 HD
ATOM     28  N   LIG    1      -34.657  26.218  25.696  0.00  0.00    -0.050 NA
ATOM     29  N   LIG    1      -33.650  25.688  26.304  0.00  0.00    -0.260 NA
ENDBRANCH  22  24
ENDBRANCH  17  18
ENDBRANCH  16  17
ENDBRANCH   5  16
TORSDOF 6
ENDMDL
MODEL 9
REMARK VINA RESULT:      -9.5      1.334      1.738
REMARK                            x       y       z     vdW  Elec       q    Type
REMARK                         _______ _______ _______ _____ _____    ______ ____
ROOT
ATOM      1  C   LIG    1      -28.636  26.793  29.767  0.00  0.00    -0.120 A 
ATOM      2  C   LIG    1      -27.492  26.032  30.013  0.00  0.00    +0.050 A 
ATOM      3  C   LIG    1      -27.607  24.682  30.273  0.00  0.00    +0.000 A 
ATOM      4  C   LIG    1      -28.853  24.081  30.288  0.00  0.00    +0.050 A 
ATOM      5  C   LIG    1      -29.992  24.829  30.043  0.00  0.00    -0.110 A 
ATOM      6  C   LIG    1      -29.891  26.180  29.789  0.00  0.00    +0.110 A 
ENDROOT
BRANCH   1   8
ATOM      7  O   LIG    1      -27.428  28.737  29.300  0.00  0.00    -0.490 OA
ATOM      8  C   LIG    1      -28.521  28.240  29.489  0.00  0.00    +0.540 C 
ATOM      9  N   LIG    1      -29.628  29.006  29.439  0.00  0.00    -0.610 N 
ATOM     10  H   LIG    1      -30.500  28.609  29.591  0.00  0.00    +0.410 HD
BRANCH   9  11
ATOM     11  C   LIG    1      -29.520  30.376  29.171  0.00  0.00    +0.270 A 
ATOM     12  N   LIG    1      -29.543  30.951  27.978  0.00  0.00    -0.360 NA
ATOM     13  N   LIG    1      -29.417  32.222  28.155  0.00  0.00    -0.190 NA
ATOM     14  N   LIG    1      -29.316  32.462  29.416  0.00  0.00    -0.180 NA
ATOM     15  N   LIG    1      -29.383  31.347  30.062  0.00  0.00    -0.400 NA
ENDBRANCH   9  11
ENDBRANCH   1   8
BRANCH   5  16
ATOM     16  C   LIG    1      -31.345  24.165  30.062  0.00  0.00    +0.250 C 
BRANCH  16  17
ATOM     17  O   LIG    1      -32.346  25.132  30.385  0.00  0.00    -0.300 OA
BRANCH  17  18
ATOM     18  C   LIG    1      -33.279  25.395  29.434  0.00  0.00    +0.130 A 
ATOM     19  C   LIG    1      -34.511  25.921  29.796  0.00  0.00    -0.060 A 
ATOM     20  C   LIG    1      -35.463  26.191  28.832  0.00  0.00    +0.050 A 
ATOM     21  C   LIG    1      -35.194  25.939  27.501  0.00  0.00    +0.010 A 
ATOM     22  C   LIG    1      -33.959  25.411  27.128  0.00  0.00    +0.020 A 
ATOM     23  C   LIG    1      -32.998  25.144  28.100  0.00  0.00    +0.040 A 
BRANCH  22  24
ATOM     24  C   LIG    1      -33.667  25.138  25.698  0.00  0.00    +0.220 A 
ATOM     25  N   LIG    1      -33.967  25.909  24.673  0.00  0.00    -0.290 NA
ATOM     26  N   LIG    1      -33.548  25.325  23.604  0.00  0.00    -0.230 N 
ATOM     27  H   LIG    1      -33.637  25.673  22.703  0.00  0.00    +0.480 HD
ATOM     28  N   LIG    1      -32.991  24.208  23.919  0.00  0.00    -0.050 NA
ATOM     29  N   LIG    1      -33.042  24.063  25.200  0.00  0.00    -0.260 NA
ENDBRANCH  22  24
ENDBRANCH  17  18
ENDBRANCH  16  17
ENDBRANCH   5  16
TORSDOF 6
ENDMDL
####
 PLpro2_rec.pdbqt&&&&ZINC000572584614.pdbqt
MODEL 1
REMARK VINA RESULT:     -11.8      0.000      0.000
REMARK                            x       y       z     vdW  Elec       q    Type
REMARK                         _______ _______ _______ _____ _____    ______ ____
ROOT
ATOM      1  C   LIG    1      -33.694  25.015  28.440  0.00  0.00    -0.110 A 
ATOM      2  C   LIG    1      -34.836  25.039  29.242  0.00  0.00    -0.080 A 
ATOM      3  C   LIG    1      -34.748  24.714  30.580  0.00  0.00    +0.040 A 
ATOM      4  C   LIG    1      -33.531  24.361  31.131  0.00  0.00    -0.140 A 
ATOM      5  C   LIG    1      -32.387  24.332  30.342  0.00  0.00    +0.270 A 
ATOM      6  C   LIG    1      -32.466  24.653  28.996  0.00  0.00    +0.020 A 
ENDROOT
BRANCH   1  13
ATOM      7  N   LIG    1      -32.563  24.203  23.865  0.00  0.00    -0.860 N 
ATOM      8  H   LIG    1      -32.030  23.443  24.146  0.00  0.00    +0.400 HD
ATOM      9  H   LIG    1      -32.624  24.433  22.925  0.00  0.00    +0.420 HD
ATOM     10  C   LIG    1      -33.217  24.943  24.783  0.00  0.00    +0.700 C 
ATOM     11  N   LIG    1      -33.132  24.624  26.090  0.00  0.00    -0.690 N 
ATOM     12  H   LIG    1      -32.602  23.862  26.369  0.00  0.00    +0.410 HD
ATOM     13  C   LIG    1      -33.786  25.364  27.007  0.00  0.00    +0.570 C 
ATOM     14  O   LIG    1      -34.451  26.319  26.657  0.00  0.00    -0.470 OA
ATOM     15  O   LIG    1      -33.882  25.898  24.432  0.00  0.00    -0.540 OA
ENDBRANCH   1  13
BRANCH   5  16
ATOM     16  N   LIG    1      -31.159  23.975  30.904  0.00  0.00    -1.090 NA
BRANCH  16  17
ATOM     17  S   LIG    1      -29.826  23.795  29.939  0.00  0.00    +2.600 S 
ATOM     18  O   LIG    1      -30.299  23.784  28.600  0.00  0.00    -1.020 OA
ATOM     19  O   LIG    1      -29.063  22.737  30.503  0.00  0.00    -1.030 OA
BRANCH  17  20
ATOM     20  C   LIG    1      -28.855  25.255  30.112  0.00  0.00    -0.610 A 
ATOM     21  C   LIG    1      -29.487  26.490  30.242  0.00  0.00    +0.120 A 
ATOM     22  C   LIG    1      -28.768  27.637  30.379  0.00  0.00    +0.020 A 
ATOM     23  C   LIG    1      -27.363  27.582  30.390  0.00  0.00    +0.160 A 
ATOM     24  N   LIG    1      -26.630  28.692  30.523  0.00  0.00    -0.480 NA
ATOM     25  C   LIG    1      -25.320  28.646  30.535  0.00  0.00    +0.300 A 
ATOM     26  C   LIG    1      -24.628  27.443  30.410  0.00  0.00    -0.050 A 
ATOM     27  C   LIG    1      -25.315  26.271  30.270  0.00  0.00    +0.100 A 
ATOM     28  C   LIG    1      -26.722  26.325  30.259  0.00  0.00    -0.130 A 
ATOM     29  C   LIG    1      -27.497  25.162  30.125  0.00  0.00    +0.170 A 
ENDBRANCH  17  20
ENDBRANCH  16  17
ENDBRANCH   5  16
TORSDOF 4
ENDMDL
MODEL 2
REMARK VINA RESULT:     -10.6      2.918      7.641
REMARK                            x       y       z     vdW  Elec       q    Type
REMARK                         _______ _______ _______ _____ _____    ______ ____
ROOT
ATOM      1  C   LIG    1      -29.019  25.938  30.106  0.00  0.00    -0.110 A 
ATOM      2  C   LIG    1      -27.932  25.063  30.163  0.00  0.00    -0.080 A 
ATOM      3  C   LIG    1      -28.120  23.714  29.943  0.00  0.00    +0.040 A 
ATOM      4  C   LIG    1      -29.382  23.223  29.666  0.00  0.00    -0.140 A 
ATOM      5  C   LIG    1      -30.471  24.085  29.608  0.00  0.00    +0.270 A 
ATOM      6  C   LIG    1      -30.294  25.441  29.833  0.00  0.00    +0.020 A 
ENDROOT
BRANCH   1  13
ATOM      7  N   LIG    1      -26.440  29.567  31.850  0.00  0.00    -0.860 N 
ATOM      8  H   LIG    1      -25.780  28.929  32.164  0.00  0.00    +0.400 HD
ATOM      9  H   LIG    1      -26.310  30.516  32.004  0.00  0.00    +0.420 HD
ATOM     10  C   LIG    1      -27.540  29.134  31.203  0.00  0.00    +0.700 C 
ATOM     11  N   LIG    1      -27.721  27.816  30.989  0.00  0.00    -0.690 N 
ATOM     12  H   LIG    1      -27.059  27.179  31.300  0.00  0.00    +0.410 HD
ATOM     13  C   LIG    1      -28.821  27.384  30.342  0.00  0.00    +0.570 C 
ATOM     14  O   LIG    1      -29.650  28.181  29.951  0.00  0.00    -0.470 OA
ATOM     15  O   LIG    1      -28.369  29.933  30.813  0.00  0.00    -0.540 OA
ENDBRANCH   1  13
BRANCH   5  16
ATOM     16  N   LIG    1      -31.744  23.583  29.328  0.00  0.00    -1.090 NA
BRANCH  16  17
ATOM     17  S   LIG    1      -32.842  24.516  28.514  0.00  0.00    +2.600 S 
ATOM     18  O   LIG    1      -33.515  23.650  27.611  0.00  0.00    -1.020 OA
ATOM     19  O   LIG    1      -32.146  25.683  28.096  0.00  0.00    -1.030 OA
BRANCH  17  20
ATOM     20  C   LIG    1      -34.046  25.048  29.685  0.00  0.00    -0.610 A 
ATOM     21  C   LIG    1      -34.349  24.236  30.776  0.00  0.00    +0.120 A 
ATOM     22  C   LIG    1      -35.273  24.616  31.700  0.00  0.00    +0.020 A 
ATOM     23  C   LIG    1      -35.936  25.848  31.557  0.00  0.00    +0.160 A 
ATOM     24  N   LIG    1      -36.847  26.248  32.449  0.00  0.00    -0.480 NA
ATOM     25  C   LIG    1      -37.468  27.396  32.321  0.00  0.00    +0.300 A 
ATOM     26  C   LIG    1      -37.210  28.253  31.253  0.00  0.00    -0.050 A 
ATOM     27  C   LIG    1      -36.290  27.906  30.305  0.00  0.00    +0.100 A 
ATOM     28  C   LIG    1      -35.625  26.673  30.448  0.00  0.00    -0.130 A 
ATOM     29  C   LIG    1      -34.663  26.250  29.516  0.00  0.00    +0.170 A 
ENDBRANCH  17  20
ENDBRANCH  16  17
ENDBRANCH   5  16
TORSDOF 4
ENDMDL
MODEL 3
REMARK VINA RESULT:     -10.3      4.132      6.762
REMARK                            x       y       z     vdW  Elec       q    Type
REMARK                         _______ _______ _______ _____ _____    ______ ____
ROOT
ATOM      1  C   LIG    1      -36.382  26.611  32.545  0.00  0.00    -0.110 A 
ATOM      2  C   LIG    1      -36.177  27.924  32.972  0.00  0.00    -0.080 A 
ATOM      3  C   LIG    1      -35.977  28.927  32.046  0.00  0.00    +0.040 A 
ATOM      4  C   LIG    1      -35.977  28.637  30.695  0.00  0.00    -0.140 A 
ATOM      5  C   LIG    1      -36.180  27.332  30.259  0.00  0.00    +0.270 A 
ATOM      6  C   LIG    1      -36.377  26.316  31.182  0.00  0.00    +0.020 A 
ENDROOT
BRANCH   1  13
ATOM      7  N   LIG    1      -37.391  22.059  33.612  0.00  0.00    -0.860 N 
ATOM      8  H   LIG    1      -37.468  21.868  32.664  0.00  0.00    +0.400 HD
ATOM      9  H   LIG    1      -37.531  21.353  34.262  0.00  0.00    +0.420 HD
ATOM     10  C   LIG    1      -37.092  23.307  34.026  0.00  0.00    +0.700 C 
ATOM     11  N   LIG    1      -36.896  24.288  33.122  0.00  0.00    -0.690 N 
ATOM     12  H   LIG    1      -36.969  24.095  32.174  0.00  0.00    +0.410 HD
ATOM     13  C   LIG    1      -36.597  25.534  33.536  0.00  0.00    +0.570 C 
ATOM     14  O   LIG    1      -36.504  25.776  34.724  0.00  0.00    -0.470 OA
ATOM     15  O   LIG    1      -36.999  23.547  35.214  0.00  0.00    -0.540 OA
ENDBRANCH   1  13
BRANCH   5  16
ATOM     16  N   LIG    1      -36.180  27.044  28.892  0.00  0.00    -1.090 NA
BRANCH  16  17
ATOM     17  S   LIG    1      -34.822  27.324  27.987  0.00  0.00    +2.600 S 
ATOM     18  O   LIG    1      -34.319  28.587  28.397  0.00  0.00    -1.020 OA
ATOM     19  O   LIG    1      -35.170  27.025  26.641  0.00  0.00    -1.030 OA
BRANCH  17  20
ATOM     20  C   LIG    1      -33.620  26.129  28.465  0.00  0.00    -0.610 A 
ATOM     21  C   LIG    1      -33.914  24.772  28.349  0.00  0.00    +0.120 A 
ATOM     22  C   LIG    1      -33.009  23.822  28.708  0.00  0.00    +0.020 A 
ATOM     23  C   LIG    1      -31.752  24.210  29.206  0.00  0.00    +0.160 A 
ATOM     24  N   LIG    1      -30.843  23.300  29.567  0.00  0.00    -0.480 NA
ATOM     25  C   LIG    1      -29.670  23.656  30.032  0.00  0.00    +0.300 A 
ATOM     26  C   LIG    1      -29.313  24.996  30.173  0.00  0.00    -0.050 A 
ATOM     27  C   LIG    1      -30.196  25.977  29.823  0.00  0.00    +0.100 A 
ATOM     28  C   LIG    1      -31.454  25.590  29.323  0.00  0.00    -0.130 A 
ATOM     29  C   LIG    1      -32.412  26.542  28.939  0.00  0.00    +0.170 A 
ENDBRANCH  17  20
ENDBRANCH  16  17
ENDBRANCH   5  16
TORSDOF 4
ENDMDL
MODEL 4
REMARK VINA RESULT:      -9.9      3.644      6.759
REMARK                            x       y       z     vdW  Elec       q    Type
REMARK                         _______ _______ _______ _____ _____    ______ ____
ROOT
ATOM      1  C   LIG    1      -28.072  30.290  28.167  0.00  0.00    -0.110 A 
ATOM      2  C   LIG    1      -27.001  31.158  28.390  0.00  0.00    -0.080 A 
ATOM      3  C   LIG    1      -26.105  30.902  29.407  0.00  0.00    +0.040 A 
ATOM      4  C   LIG    1      -26.264  29.788  30.209  0.00  0.00    -0.140 A 
ATOM      5  C   LIG    1      -27.327  28.918  29.997  0.00  0.00    +0.270 A 
ATOM      6  C   LIG    1      -28.235  29.169  28.981  0.00  0.00    +0.020 A 
ENDROOT
BRANCH   1  13
ATOM      7  N   LIG    1      -29.019  31.617  23.671  0.00  0.00    -0.860 N 
ATOM      8  H   LIG    1      -28.068  31.731  23.519  0.00  0.00    +0.400 HD
ATOM      9  H   LIG    1      -29.650  31.795  22.956  0.00  0.00    +0.420 HD
ATOM     10  C   LIG    1      -29.464  31.214  24.878  0.00  0.00    +0.700 C 
ATOM     11  N   LIG    1      -28.588  30.966  25.871  0.00  0.00    -0.690 N 
ATOM     12  H   LIG    1      -27.637  31.077  25.717  0.00  0.00    +0.410 HD
ATOM     13  C   LIG    1      -29.033  30.563  27.077  0.00  0.00    +0.570 C 
ATOM     14  O   LIG    1      -30.225  30.423  27.270  0.00  0.00    -0.470 OA
ATOM     15  O   LIG    1      -30.656  31.074  25.070  0.00  0.00    -0.540 OA
ENDBRANCH   1  13
BRANCH   5  16
ATOM     16  N   LIG    1      -27.482  27.793  30.811  0.00  0.00    -1.090 NA
BRANCH  16  17
ATOM     17  S   LIG    1      -27.059  26.296  30.245  0.00  0.00    +2.600 S 
ATOM     18  O   LIG    1      -26.447  25.614  31.331  0.00  0.00    -1.020 OA
ATOM     19  O   LIG    1      -26.411  26.507  28.997  0.00  0.00    -1.030 OA
BRANCH  17  20
ATOM     20  C   LIG    1      -28.552  25.430  29.890  0.00  0.00    -0.610 A 
ATOM     21  C   LIG    1      -28.545  24.037  29.845  0.00  0.00    +0.120 A 
ATOM     22  C   LIG    1      -29.679  23.337  29.574  0.00  0.00    +0.020 A 
ATOM     23  C   LIG    1      -30.883  24.024  29.336  0.00  0.00    +0.160 A 
ATOM     24  N   LIG    1      -32.013  23.363  29.068  0.00  0.00    -0.480 NA
ATOM     25  C   LIG    1      -33.138  24.000  28.846  0.00  0.00    +0.300 A 
ATOM     26  C   LIG    1      -33.212  25.391  28.877  0.00  0.00    -0.050 A 
ATOM     27  C   LIG    1      -32.094  26.127  29.145  0.00  0.00    +0.100 A 
ATOM     28  C   LIG    1      -30.888  25.440  29.384  0.00  0.00    -0.130 A 
ATOM     29  C   LIG    1      -29.699  26.130  29.670  0.00  0.00    +0.170 A 
ENDBRANCH  17  20
ENDBRANCH  16  17
ENDBRANCH   5  16
TORSDOF 4
ENDMDL
MODEL 5
REMARK VINA RESULT:      -9.8      3.200      7.197
REMARK                            x       y       z     vdW  Elec       q    Type
REMARK                         _______ _______ _______ _____ _____    ______ ____
ROOT
ATOM      1  C   LIG    1      -30.510  27.438  29.259  0.00  0.00    -0.110 A 
ATOM      2  C   LIG    1      -29.369  27.190  30.024  0.00  0.00    -0.080 A 
ATOM      3  C   LIG    1      -29.071  25.903  30.422  0.00  0.00    +0.040 A 
ATOM      4  C   LIG    1      -29.901  24.856  30.067  0.00  0.00    -0.140 A 
ATOM      5  C   LIG    1      -31.040  25.092  29.307  0.00  0.00    +0.270 A 
ATOM      6  C   LIG    1      -31.350  26.382  28.905  0.00  0.00    +0.020 A 
ENDROOT
BRANCH   1  13
ATOM      7  N   LIG    1      -29.395  32.078  28.949  0.00  0.00    -0.860 N 
ATOM      8  H   LIG    1      -28.564  31.896  29.417  0.00  0.00    +0.400 HD
ATOM      9  H   LIG    1      -29.605  32.982  28.668  0.00  0.00    +0.420 HD
ATOM     10  C   LIG    1      -30.258  31.075  28.695  0.00  0.00    +0.700 C 
ATOM     11  N   LIG    1      -29.966  29.818  29.085  0.00  0.00    -0.690 N 
ATOM     12  H   LIG    1      -29.134  29.637  29.549  0.00  0.00    +0.410 HD
ATOM     13  C   LIG    1      -30.830  28.816  28.831  0.00  0.00    +0.570 C 
ATOM     14  O   LIG    1      -31.872  29.044  28.249  0.00  0.00    -0.470 OA
ATOM     15  O   LIG    1      -31.301  31.304  28.113  0.00  0.00    -0.540 OA
ENDBRANCH   1  13
BRANCH   5  16
ATOM     16  N   LIG    1      -31.874  24.029  28.951  0.00  0.00    -1.090 NA
BRANCH  16  17
ATOM     17  S   LIG    1      -33.366  24.330  28.298  0.00  0.00    +2.600 S 
ATOM     18  O   LIG    1      -33.918  23.066  27.960  0.00  0.00    -1.020 OA
ATOM     19  O   LIG    1      -33.186  25.377  27.353  0.00  0.00    -1.030 OA
BRANCH  17  20
ATOM     20  C   LIG    1      -34.375  24.988  29.583  0.00  0.00    -0.610 A 
ATOM     21  C   LIG    1      -34.570  24.251  30.750  0.00  0.00    +0.120 A 
ATOM     22  C   LIG    1      -35.343  24.729  31.762  0.00  0.00    +0.020 A 
ATOM     23  C   LIG    1      -35.958  25.987  31.636  0.00  0.00    +0.160 A 
ATOM     24  N   LIG    1      -36.723  26.483  32.614  0.00  0.00    -0.480 NA
ATOM     25  C   LIG    1      -37.298  27.655  32.501  0.00  0.00    +0.300 A 
ATOM     26  C   LIG    1      -37.143  28.441  31.360  0.00  0.00    -0.050 A 
ATOM     27  C   LIG    1      -36.375  27.995  30.323  0.00  0.00    +0.100 A 
ATOM     28  C   LIG    1      -35.758  26.735  30.449  0.00  0.00    -0.130 A 
ATOM     29  C   LIG    1      -34.950  26.212  29.427  0.00  0.00    +0.170 A 
ENDBRANCH  17  20
ENDBRANCH  16  17
ENDBRANCH   5  16
TORSDOF 4
ENDMDL
MODEL 6
REMARK VINA RESULT:      -9.7      3.020      7.819
REMARK                            x       y       z     vdW  Elec       q    Type
REMARK                         _______ _______ _______ _____ _____    ______ ____
ROOT
ATOM      1  C   LIG    1      -29.617  26.405  29.978  0.00  0.00    -0.110 A 
ATOM      2  C   LIG    1      -29.587  25.063  30.363  0.00  0.00    -0.080 A 
ATOM      3  C   LIG    1      -30.615  24.218  29.999  0.00  0.00    +0.040 A 
ATOM      4  C   LIG    1      -31.677  24.695  29.254  0.00  0.00    -0.140 A 
ATOM      5  C   LIG    1      -31.718  26.029  28.867  0.00  0.00    +0.270 A 
ATOM      6  C   LIG    1      -30.693  26.888  29.231  0.00  0.00    +0.020 A 
ENDROOT
BRANCH   1  13
ATOM      7  N   LIG    1      -25.039  27.763  29.723  0.00  0.00    -0.860 N 
ATOM      8  H   LIG    1      -24.869  27.029  29.111  0.00  0.00    +0.400 HD
ATOM      9  H   LIG    1      -24.317  28.358  29.978  0.00  0.00    +0.420 HD
ATOM     10  C   LIG    1      -26.277  27.951  30.222  0.00  0.00    +0.700 C 
ATOM     11  N   LIG    1      -27.280  27.124  29.868  0.00  0.00    -0.690 N 
ATOM     12  H   LIG    1      -27.111  26.393  29.253  0.00  0.00    +0.410 HD
ATOM     13  C   LIG    1      -28.517  27.313  30.367  0.00  0.00    +0.570 C 
ATOM     14  O   LIG    1      -28.729  28.229  31.136  0.00  0.00    -0.470 OA
ATOM     15  O   LIG    1      -26.488  28.868  30.992  0.00  0.00    -0.540 OA
ENDBRANCH   1  13
BRANCH   5  16
ATOM     16  N   LIG    1      -32.794  26.505  28.114  0.00  0.00    -1.090 NA
BRANCH  16  17
ATOM     17  S   LIG    1      -34.193  25.626  28.020  0.00  0.00    +2.600 S 
ATOM     18  O   LIG    1      -33.815  24.308  27.648  0.00  0.00    -1.020 OA
ATOM     19  O   LIG    1      -35.111  26.412  27.272  0.00  0.00    -1.030 OA
BRANCH  17  20
ATOM     20  C   LIG    1      -34.850  25.514  29.651  0.00  0.00    -0.610 A 
ATOM     21  C   LIG    1      -34.651  24.351  30.394  0.00  0.00    +0.120 A 
ATOM     22  C   LIG    1      -35.144  24.231  31.656  0.00  0.00    +0.020 A 
ATOM     23  C   LIG    1      -35.866  25.294  32.228  0.00  0.00    +0.160 A 
ATOM     24  N   LIG    1      -36.362  25.204  33.466  0.00  0.00    -0.480 NA
ATOM     25  C   LIG    1      -37.035  26.193  34.003  0.00  0.00    +0.300 A 
ATOM     26  C   LIG    1      -37.269  27.381  33.313  0.00  0.00    -0.050 A 
ATOM     27  C   LIG    1      -36.790  27.538  32.044  0.00  0.00    +0.100 A 
ATOM     28  C   LIG    1      -36.066  26.475  31.471  0.00  0.00    -0.130 A 
ATOM     29  C   LIG    1      -35.540  26.565  30.173  0.00  0.00    +0.170 A 
ENDBRANCH  17  20
ENDBRANCH  16  17
ENDBRANCH   5  16
TORSDOF 4
ENDMDL
MODEL 7
REMARK VINA RESULT:      -9.7      3.254      7.585
REMARK                            x       y       z     vdW  Elec       q    Type
REMARK                         _______ _______ _______ _____ _____    ______ ____
ROOT
ATOM      1  C   LIG    1      -30.651  26.317  29.253  0.00  0.00    -0.110 A 
ATOM      2  C   LIG    1      -29.703  27.338  29.345  0.00  0.00    -0.080 A 
ATOM      3  C   LIG    1      -30.079  28.650  29.145  0.00  0.00    +0.040 A 
ATOM      4  C   LIG    1      -31.394  28.960  28.853  0.00  0.00    -0.140 A 
ATOM      5  C   LIG    1      -32.346  27.951  28.758  0.00  0.00    +0.270 A 
ATOM      6  C   LIG    1      -31.977  26.629  28.952  0.00  0.00    +0.020 A 
ENDROOT
BRANCH   1  13
ATOM      7  N   LIG    1      -27.419  23.055  30.587  0.00  0.00    -0.860 N 
ATOM      8  H   LIG    1      -26.793  23.772  30.776  0.00  0.00    +0.400 HD
ATOM      9  H   LIG    1      -27.156  22.132  30.727  0.00  0.00    +0.420 HD
ATOM     10  C   LIG    1      -28.652  23.342  30.125  0.00  0.00    +0.700 C 
ATOM     11  N   LIG    1      -29.017  24.624  29.929  0.00  0.00    -0.690 N 
ATOM     12  H   LIG    1      -28.393  25.341  30.123  0.00  0.00    +0.410 HD
ATOM     13  C   LIG    1      -30.250  24.910  29.467  0.00  0.00    +0.570 C 
ATOM     14  O   LIG    1      -31.033  24.013  29.225  0.00  0.00    -0.470 OA
ATOM     15  O   LIG    1      -29.434  22.443  29.883  0.00  0.00    -0.540 OA
ENDBRANCH   1  13
BRANCH   5  16
ATOM     16  N   LIG    1      -33.674  28.270  28.463  0.00  0.00    -1.090 NA
BRANCH  16  17
ATOM     17  S   LIG    1      -34.751  27.070  28.088  0.00  0.00    +2.600 S 
ATOM     18  O   LIG    1      -34.077  26.189  27.201  0.00  0.00    -1.020 OA
ATOM     19  O   LIG    1      -35.973  27.717  27.760  0.00  0.00    -1.030 OA
BRANCH  17  20
ATOM     20  C   LIG    1      -35.052  26.158  29.564  0.00  0.00    -0.610 A 
ATOM     21  C   LIG    1      -34.446  24.915  29.740  0.00  0.00    +0.120 A 
ATOM     22  C   LIG    1      -34.656  24.184  30.868  0.00  0.00    +0.020 A 
ATOM     23  C   LIG    1      -35.496  24.685  31.877  0.00  0.00    +0.160 A 
ATOM     24  N   LIG    1      -35.721  23.990  32.996  0.00  0.00    -0.480 NA
ATOM     25  C   LIG    1      -36.503  24.453  33.941  0.00  0.00    +0.300 A 
ATOM     26  C   LIG    1      -37.138  25.688  33.827  0.00  0.00    -0.050 A 
ATOM     27  C   LIG    1      -36.952  26.450  32.709  0.00  0.00    +0.100 A 
ATOM     28  C   LIG    1      -36.110  25.949  31.697  0.00  0.00    -0.130 A 
ATOM     29  C   LIG    1      -35.867  26.678  30.522  0.00  0.00    +0.170 A 
ENDBRANCH  17  20
ENDBRANCH  16  17
ENDBRANCH   5  16
TORSDOF 4
ENDMDL
MODEL 8
REMARK VINA RESULT:      -9.6      3.563      7.707
REMARK                            x       y       z     vdW  Elec       q    Type
REMARK                         _______ _______ _______ _____ _____    ______ ____
ROOT
ATOM      1  C   LIG    1      -30.145  27.523  29.369  0.00  0.00    -0.110 A 
ATOM      2  C   LIG    1      -29.604  26.631  30.297  0.00  0.00    -0.080 A 
ATOM      3  C   LIG    1      -30.234  25.431  30.550  0.00  0.00    +0.040 A 
ATOM      4  C   LIG    1      -31.403  25.106  29.888  0.00  0.00    -0.140 A 
ATOM      5  C   LIG    1      -31.951  25.986  28.962  0.00  0.00    +0.270 A 
ATOM      6  C   LIG    1      -31.328  27.197  28.705  0.00  0.00    +0.020 A 
ENDROOT
BRANCH   1  13
ATOM      7  N   LIG    1      -28.684  30.906  26.321  0.00  0.00    -0.860 N 
ATOM      8  H   LIG    1      -29.062  30.392  25.590  0.00  0.00    +0.400 HD
ATOM      9  H   LIG    1      -28.241  31.750  26.143  0.00  0.00    +0.420 HD
ATOM     10  C   LIG    1      -28.770  30.444  27.585  0.00  0.00    +0.700 C 
ATOM     11  N   LIG    1      -29.385  29.270  27.833  0.00  0.00    -0.690 N 
ATOM     12  H   LIG    1      -29.766  28.759  27.102  0.00  0.00    +0.410 HD
ATOM     13  C   LIG    1      -29.470  28.810  29.096  0.00  0.00    +0.570 C 
ATOM     14  O   LIG    1      -28.994  29.450  30.012  0.00  0.00    -0.470 OA
ATOM     15  O   LIG    1      -28.292  31.086  28.500  0.00  0.00    -0.540 OA
ENDBRANCH   1  13
BRANCH   5  16
ATOM     16  N   LIG    1      -33.132  25.652  28.296  0.00  0.00    -1.090 NA
BRANCH  16  17
ATOM     17  S   LIG    1      -34.557  26.383  28.717  0.00  0.00    +2.600 S 
ATOM     18  O   LIG    1      -35.517  25.976  27.753  0.00  0.00    -1.020 OA
ATOM     19  O   LIG    1      -34.247  27.746  28.977  0.00  0.00    -1.030 OA
BRANCH  17  20
ATOM     20  C   LIG    1      -35.066  25.688  30.253  0.00  0.00    -0.610 A 
ATOM     21  C   LIG    1      -34.682  24.388  30.581  0.00  0.00    +0.120 A 
ATOM     22  C   LIG    1      -35.057  23.820  31.759  0.00  0.00    +0.020 A 
ATOM     23  C   LIG    1      -35.845  24.551  32.666  0.00  0.00    +0.160 A 
ATOM     24  N   LIG    1      -36.228  24.020  33.831  0.00  0.00    -0.480 NA
ATOM     25  C   LIG    1      -36.962  24.697  34.680  0.00  0.00    +0.300 A 
ATOM     26  C   LIG    1      -37.379  26.000  34.412  0.00  0.00    -0.050 A 
ATOM     27  C   LIG    1      -37.023  26.603  33.240  0.00  0.00    +0.100 A 
ATOM     28  C   LIG    1      -36.233  25.872  32.332  0.00  0.00    -0.130 A 
ATOM     29  C   LIG    1      -35.824  26.428  31.109  0.00  0.00    +0.170 A 
ENDBRANCH  17  20
ENDBRANCH  16  17
ENDBRANCH   5  16
TORSDOF 4
ENDMDL
MODEL 9
REMARK VINA RESULT:      -9.5      4.357      5.951
REMARK                            x       y       z     vdW  Elec       q    Type
REMARK                         _______ _______ _______ _____ _____    ______ ____
ROOT
ATOM      1  C   LIG    1      -36.712  25.926  32.201  0.00  0.00    -0.110 A 
ATOM      2  C   LIG    1      -36.230  24.718  32.707  0.00  0.00    -0.080 A 
ATOM      3  C   LIG    1      -35.221  24.047  32.048  0.00  0.00    +0.040 A 
ATOM      4  C   LIG    1      -34.684  24.567  30.885  0.00  0.00    -0.140 A 
ATOM      5  C   LIG    1      -35.157  25.769  30.372  0.00  0.00    +0.270 A 
ATOM      6  C   LIG    1      -36.174  26.448  31.024  0.00  0.00    +0.020 A 
ENDROOT
BRANCH   1  13
ATOM      7  N   LIG    1      -40.849  28.326  32.157  0.00  0.00    -0.860 N 
ATOM      8  H   LIG    1      -40.882  28.224  31.192  0.00  0.00    +0.400 HD
ATOM      9  H   LIG    1      -41.558  28.799  32.619  0.00  0.00    +0.420 HD
ATOM     10  C   LIG    1      -39.814  27.815  32.852  0.00  0.00    +0.700 C 
ATOM     11  N   LIG    1      -38.828  27.158  32.209  0.00  0.00    -0.690 N 
ATOM     12  H   LIG    1      -38.864  27.053  31.246  0.00  0.00    +0.410 HD
ATOM     13  C   LIG    1      -37.794  26.647  32.906  0.00  0.00    +0.570 C 
ATOM     14  O   LIG    1      -37.748  26.778  34.113  0.00  0.00    -0.470 OA
ATOM     15  O   LIG    1      -39.770  27.946  34.060  0.00  0.00    -0.540 OA
ENDBRANCH   1  13
BRANCH   5  16
ATOM     16  N   LIG    1      -34.610  26.289  29.196  0.00  0.00    -1.090 NA
BRANCH  16  17
ATOM     17  S   LIG    1      -33.696  25.325  28.209  0.00  0.00    +2.600 S 
ATOM     18  O   LIG    1      -33.654  25.970  26.945  0.00  0.00    -1.020 OA
ATOM     19  O   LIG    1      -34.175  23.998  28.390  0.00  0.00    -1.030 OA
BRANCH  17  20
ATOM     20  C   LIG    1      -32.050  25.347  28.835  0.00  0.00    -0.610 A 
ATOM     21  C   LIG    1      -31.450  26.566  29.147  0.00  0.00    +0.120 A 
ATOM     22  C   LIG    1      -30.180  26.620  29.634  0.00  0.00    +0.020 A 
ATOM     23  C   LIG    1      -29.456  25.431  29.827  0.00  0.00    +0.160 A 
ATOM     24  N   LIG    1      -28.207  25.453  30.303  0.00  0.00    -0.480 NA
ATOM     25  C   LIG    1      -27.528  24.347  30.486  0.00  0.00    +0.300 A 
ATOM     26  C   LIG    1      -28.071  23.097  30.194  0.00  0.00    -0.050 A 
ATOM     27  C   LIG    1      -29.342  23.002  29.704  0.00  0.00    +0.100 A 
ATOM     28  C   LIG    1      -30.068  24.193  29.510  0.00  0.00    -0.130 A 
ATOM     29  C   LIG    1      -31.382  24.175  29.015  0.00  0.00    +0.170 A 
ENDBRANCH  17  20
ENDBRANCH  16  17
ENDBRANCH   5  16
TORSDOF 4
ENDMDL
####
 PLpro2_rec.pdbqt&&&&ZINC000655970670.pdbqt
MODEL 1
REMARK VINA RESULT:     -11.8      0.000      0.000
REMARK                            x       y       z     vdW  Elec       q    Type
REMARK                         _______ _______ _______ _____ _____    ______ ____
ROOT
ATOM      1  C   LIG    1      -32.709  24.644  29.693  0.00  0.00    +0.190 A 
ATOM      2  N   LIG    1      -31.590  24.546  29.016  0.00  0.00    -0.460 NA
ATOM      3  C   LIG    1      -30.689  24.038  29.876  0.00  0.00    +0.170 A 
ATOM      4  N   LIG    1      -31.295  23.856  31.011  0.00  0.00    -0.360 NA
ATOM      5  O   LIG    1      -32.454  24.204  30.929  0.00  0.00    +0.090 OA
ENDROOT
BRANCH   1  13
ATOM      6  C   LIG    1      -35.843  24.495  32.410  0.00  0.00    +0.130 A 
ATOM      7  C   LIG    1      -36.675  25.600  32.514  0.00  0.00    -0.070 A 
ATOM      8  C   LIG    1      -36.648  26.571  31.535  0.00  0.00    +0.050 A 
ATOM      9  C   LIG    1      -35.794  26.454  30.445  0.00  0.00    -0.100 A 
ATOM     10  C   LIG    1      -35.807  27.561  29.423  0.00  0.00    +0.080 C 
ATOM     11  C   LIG    1      -35.165  27.095  28.118  0.00  0.00    +0.030 C 
ATOM     12  C   LIG    1      -33.800  26.480  28.444  0.00  0.00    +0.040 C 
ATOM     13  C   LIG    1      -34.028  25.161  29.178  0.00  0.00    +0.180 C 
ATOM     14  C   LIG    1      -34.970  25.355  30.337  0.00  0.00    -0.040 A 
ATOM     15  C   LIG    1      -34.989  24.380  31.324  0.00  0.00    -0.020 A 
BRANCH   6  17
ATOM     16  C   LIG    1      -37.098  23.318  34.049  0.00  0.00    +0.250 C 
ATOM     17  O   LIG    1      -35.860  23.534  33.369  0.00  0.00    -0.320 OA
ENDBRANCH   6  17
ENDBRANCH   1  13
BRANCH   3  18
ATOM     18  C   LIG    1      -29.243  23.735  29.578  0.00  0.00    +0.290 C 
BRANCH  18  19
ATOM     19  C   LIG    1      -28.400  24.942  29.902  0.00  0.00    +0.430 A 
ATOM     20  N   LIG    1      -28.968  26.130  30.019  0.00  0.00    -0.620 NA
ATOM     21  C   LIG    1      -28.227  27.198  30.305  0.00  0.00    +0.630 A 
ATOM     22  N   LIG    1      -26.916  27.070  30.473  0.00  0.00    -0.650 NA
ATOM     23  C   LIG    1      -26.349  25.874  30.355  0.00  0.00    +0.630 A 
ATOM     24  N   LIG    1      -27.098  24.809  30.074  0.00  0.00    -0.630 NA
BRANCH  23  25
ATOM     25  N   LIG    1      -24.987  25.735  30.528  0.00  0.00    -0.800 N 
ATOM     26  H   LIG    1      -24.397  26.485  30.354  0.00  0.00    +0.420 HD
ATOM     27  H   LIG    1      -24.620  24.887  30.824  0.00  0.00    +0.420 HD
ENDBRANCH  23  25
BRANCH  21  28
ATOM     28  N   LIG    1      -28.821  28.438  30.427  0.00  0.00    -0.800 N 
ATOM     29  H   LIG    1      -29.788  28.514  30.439  0.00  0.00    +0.420 HD
ATOM     30  H   LIG    1      -28.271  29.234  30.501  0.00  0.00    +0.420 HD
ENDBRANCH  21  28
ENDBRANCH  18  19
ENDBRANCH   3  18
TORSDOF 6
ENDMDL
MODEL 2
REMARK VINA RESULT:      -9.5      2.115      3.508
REMARK                            x       y       z     vdW  Elec       q    Type
REMARK                         _______ _______ _______ _____ _____    ______ ____
ROOT
ATOM      1  C   LIG    1      -34.670  27.188  28.846  0.00  0.00    +0.190 A 
ATOM      2  N   LIG    1      -34.221  26.167  29.536  0.00  0.00    -0.460 NA
ATOM      3  C   LIG    1      -33.556  25.399  28.655  0.00  0.00    +0.170 A 
ATOM      4  N   LIG    1      -33.633  25.980  27.496  0.00  0.00    -0.360 NA
ATOM      5  O   LIG    1      -34.274  27.006  27.582  0.00  0.00    +0.090 OA
ENDROOT
BRANCH   1  13
ATOM      6  C   LIG    1      -36.664  26.453  32.410  0.00  0.00    +0.130 A 
ATOM      7  C   LIG    1      -36.626  27.427  33.397  0.00  0.00    -0.070 A 
ATOM      8  C   LIG    1      -36.212  28.705  33.082  0.00  0.00    +0.050 A 
ATOM      9  C   LIG    1      -35.831  29.024  31.785  0.00  0.00    -0.100 A 
ATOM     10  C   LIG    1      -35.375  30.435  31.517  0.00  0.00    +0.080 C 
ATOM     11  C   LIG    1      -35.410  30.736  30.020  0.00  0.00    +0.030 C 
ATOM     12  C   LIG    1      -34.657  29.622  29.285  0.00  0.00    +0.040 C 
ATOM     13  C   LIG    1      -35.483  28.341  29.374  0.00  0.00    +0.180 C 
ATOM     14  C   LIG    1      -35.873  28.060  30.802  0.00  0.00    -0.040 A 
ATOM     15  C   LIG    1      -36.282  26.772  31.118  0.00  0.00    -0.020 A 
BRANCH   6  17
ATOM     16  C   LIG    1      -36.076  24.165  32.671  0.00  0.00    +0.250 C 
ATOM     17  O   LIG    1      -37.069  25.192  32.711  0.00  0.00    -0.320 OA
ENDBRANCH   6  17
ENDBRANCH   1  13
BRANCH   3  18
ATOM     18  C   LIG    1      -32.851  24.101  28.958  0.00  0.00    +0.290 C 
BRANCH  18  19
ATOM     19  C   LIG    1      -31.418  24.383  29.331  0.00  0.00    +0.430 A 
ATOM     20  N   LIG    1      -30.511  23.427  29.232  0.00  0.00    -0.620 NA
ATOM     21  C   LIG    1      -29.245  23.672  29.561  0.00  0.00    +0.630 A 
ATOM     22  N   LIG    1      -28.892  24.879  29.987  0.00  0.00    -0.650 NA
ATOM     23  C   LIG    1      -29.807  25.839  30.084  0.00  0.00    +0.630 A 
ATOM     24  N   LIG    1      -31.070  25.587  29.749  0.00  0.00    -0.630 NA
BRANCH  23  25
ATOM     25  N   LIG    1      -29.446  27.095  30.527  0.00  0.00    -0.800 N 
ATOM     26  H   LIG    1      -29.343  27.822  29.893  0.00  0.00    +0.420 HD
ATOM     27  H   LIG    1      -29.295  27.250  31.472  0.00  0.00    +0.420 HD
ENDBRANCH  23  25
BRANCH  21  28
ATOM     28  N   LIG    1      -28.298  22.672  29.457  0.00  0.00    -0.800 N 
ATOM     29  H   LIG    1      -28.277  21.955  30.110  0.00  0.00    +0.420 HD
ATOM     30  H   LIG    1      -27.654  22.687  28.732  0.00  0.00    +0.420 HD
ENDBRANCH  21  28
ENDBRANCH  18  19
ENDBRANCH   3  18
TORSDOF 6
ENDMDL
MODEL 3
REMARK VINA RESULT:      -9.4      3.270      7.354
REMARK                            x       y       z     vdW  Elec       q    Type
REMARK                         _______ _______ _______ _____ _____    ______ ____
ROOT
ATOM      1  C   LIG    1      -30.090  25.428  29.988  0.00  0.00    +0.190 A 
ATOM      2  N   LIG    1      -31.114  25.174  29.210  0.00  0.00    -0.460 NA
ATOM      3  C   LIG    1      -32.061  24.657  30.014  0.00  0.00    +0.170 A 
ATOM      4  N   LIG    1      -31.573  24.625  31.218  0.00  0.00    -0.360 NA
ATOM      5  O   LIG    1      -30.440  25.058  31.224  0.00  0.00    +0.090 OA
ENDROOT
BRANCH   1  13
ATOM      6  C   LIG    1      -30.199  29.454  28.987  0.00  0.00    +0.130 A 
ATOM      7  C   LIG    1      -29.193  30.279  29.469  0.00  0.00    -0.070 A 
ATOM      8  C   LIG    1      -28.044  29.722  29.991  0.00  0.00    +0.050 A 
ATOM      9  C   LIG    1      -27.885  28.343  30.039  0.00  0.00    -0.100 A 
ATOM     10  C   LIG    1      -26.611  27.806  30.637  0.00  0.00    +0.080 C 
ATOM     11  C   LIG    1      -26.400  26.348  30.233  0.00  0.00    +0.030 C 
ATOM     12  C   LIG    1      -27.683  25.570  30.544  0.00  0.00    +0.040 C 
ATOM     13  C   LIG    1      -28.768  26.020  29.569  0.00  0.00    +0.180 C 
ATOM     14  C   LIG    1      -28.880  27.522  29.556  0.00  0.00    -0.040 A 
ATOM     15  C   LIG    1      -30.041  28.079  29.038  0.00  0.00    -0.020 A 
BRANCH   6  17
ATOM     16  C   LIG    1      -31.768  31.240  29.019  0.00  0.00    +0.250 C 
ATOM     17  O   LIG    1      -31.336  29.992  28.473  0.00  0.00    -0.320 OA
ENDBRANCH   6  17
ENDBRANCH   1  13
BRANCH   3  18
ATOM     18  C   LIG    1      -33.434  24.199  29.594  0.00  0.00    +0.290 C 
BRANCH  18  19
ATOM     19  C   LIG    1      -33.781  24.809  28.260  0.00  0.00    +0.430 A 
ATOM     20  N   LIG    1      -33.226  24.340  27.157  0.00  0.00    -0.620 NA
ATOM     21  C   LIG    1      -33.529  24.876  25.977  0.00  0.00    +0.630 A 
ATOM     22  N   LIG    1      -34.392  25.883  25.909  0.00  0.00    -0.650 NA
ATOM     23  C   LIG    1      -34.949  26.352  27.021  0.00  0.00    +0.630 A 
ATOM     24  N   LIG    1      -34.644  25.807  28.196  0.00  0.00    -0.630 NA
BRANCH  23  25
ATOM     25  N   LIG    1      -35.846  27.399  26.956  0.00  0.00    -0.800 N 
ATOM     26  H   LIG    1      -36.589  27.441  27.579  0.00  0.00    +0.420 HD
ATOM     27  H   LIG    1      -35.734  28.092  26.287  0.00  0.00    +0.420 HD
ENDBRANCH  23  25
BRANCH  21  28
ATOM     28  N   LIG    1      -32.948  24.385  24.825  0.00  0.00    -0.800 N 
ATOM     29  H   LIG    1      -33.322  23.603  24.389  0.00  0.00    +0.420 HD
ATOM     30  H   LIG    1      -32.167  24.822  24.451  0.00  0.00    +0.420 HD
ENDBRANCH  21  28
ENDBRANCH  18  19
ENDBRANCH   3  18
TORSDOF 6
ENDMDL
MODEL 4
REMARK VINA RESULT:      -9.4      2.152      3.273
REMARK                            x       y       z     vdW  Elec       q    Type
REMARK                         _______ _______ _______ _____ _____    ______ ____
ROOT
ATOM      1  C   LIG    1      -34.708  27.256  28.872  0.00  0.00    +0.190 A 
ATOM      2  N   LIG    1      -34.262  26.218  29.538  0.00  0.00    -0.460 NA
ATOM      3  C   LIG    1      -33.609  25.463  28.637  0.00  0.00    +0.170 A 
ATOM      4  N   LIG    1      -33.690  26.069  27.490  0.00  0.00    -0.360 NA
ATOM      5  O   LIG    1      -34.322  27.098  27.602  0.00  0.00    +0.090 OA
ENDROOT
BRANCH   1  13
ATOM      6  C   LIG    1      -36.811  26.416  32.350  0.00  0.00    +0.130 A 
ATOM      7  C   LIG    1      -36.777  27.345  33.380  0.00  0.00    -0.070 A 
ATOM      8  C   LIG    1      -36.326  28.625  33.131  0.00  0.00    +0.050 A 
ATOM      9  C   LIG    1      -35.904  28.991  31.859  0.00  0.00    -0.100 A 
ATOM     10  C   LIG    1      -35.410  30.401  31.665  0.00  0.00    +0.080 C 
ATOM     11  C   LIG    1      -35.399  30.767  30.182  0.00  0.00    +0.030 C 
ATOM     12  C   LIG    1      -34.652  29.669  29.418  0.00  0.00    +0.040 C 
ATOM     13  C   LIG    1      -35.509  28.405  29.430  0.00  0.00    +0.180 C 
ATOM     14  C   LIG    1      -35.942  28.072  30.834  0.00  0.00    -0.040 A 
ATOM     15  C   LIG    1      -36.387  26.781  31.083  0.00  0.00    -0.020 A 
BRANCH   6  17
ATOM     16  C   LIG    1      -36.688  24.466  33.705  0.00  0.00    +0.250 C 
ATOM     17  O   LIG    1      -37.251  25.152  32.585  0.00  0.00    -0.320 OA
ENDBRANCH   6  17
ENDBRANCH   1  13
BRANCH   3  18
ATOM     18  C   LIG    1      -32.912  24.154  28.908  0.00  0.00    +0.290 C 
BRANCH  18  19
ATOM     19  C   LIG    1      -31.477  24.418  29.285  0.00  0.00    +0.430 A 
ATOM     20  N   LIG    1      -31.118  25.615  29.717  0.00  0.00    -0.620 NA
ATOM     21  C   LIG    1      -29.852  25.852  30.051  0.00  0.00    +0.630 A 
ATOM     22  N   LIG    1      -28.948  24.884  29.951  0.00  0.00    -0.650 NA
ATOM     23  C   LIG    1      -29.312  23.682  29.517  0.00  0.00    +0.630 A 
ATOM     24  N   LIG    1      -30.582  23.452  29.190  0.00  0.00    -0.630 NA
BRANCH  23  25
ATOM     25  N   LIG    1      -28.377  22.673  29.411  0.00  0.00    -0.800 N 
ATOM     26  H   LIG    1      -28.360  21.956  30.064  0.00  0.00    +0.420 HD
ATOM     27  H   LIG    1      -27.735  22.682  28.684  0.00  0.00    +0.420 HD
ENDBRANCH  23  25
BRANCH  21  28
ATOM     28  N   LIG    1      -29.479  27.102  30.501  0.00  0.00    -0.800 N 
ATOM     29  H   LIG    1      -28.661  27.511  30.176  0.00  0.00    +0.420 HD
ATOM     30  H   LIG    1      -30.033  27.572  31.144  0.00  0.00    +0.420 HD
ENDBRANCH  21  28
ENDBRANCH  18  19
ENDBRANCH   3  18
TORSDOF 6
ENDMDL
MODEL 5
REMARK VINA RESULT:      -9.3      4.579      7.501
REMARK                            x       y       z     vdW  Elec       q    Type
REMARK                         _______ _______ _______ _____ _____    ______ ____
ROOT
ATOM      1  C   LIG    1      -33.906  27.641  28.855  0.00  0.00    +0.190 A 
ATOM      2  N   LIG    1      -34.763  27.765  29.839  0.00  0.00    -0.460 NA
ATOM      3  C   LIG    1      -35.237  29.021  29.751  0.00  0.00    +0.170 A 
ATOM      4  N   LIG    1      -34.654  29.586  28.736  0.00  0.00    -0.360 NA
ATOM      5  O   LIG    1      -33.881  28.812  28.211  0.00  0.00    +0.090 OA
ENDROOT
BRANCH   1  13
ATOM      6  C   LIG    1      -29.822  27.982  29.511  0.00  0.00    +0.130 A 
ATOM      7  C   LIG    1      -29.166  26.928  30.129  0.00  0.00    -0.070 A 
ATOM      8  C   LIG    1      -29.787  25.700  30.229  0.00  0.00    +0.050 A 
ATOM      9  C   LIG    1      -31.064  25.510  29.719  0.00  0.00    -0.100 A 
ATOM     10  C   LIG    1      -31.686  24.147  29.879  0.00  0.00    +0.080 C 
ATOM     11  C   LIG    1      -32.862  23.977  28.918  0.00  0.00    +0.030 C 
ATOM     12  C   LIG    1      -33.797  25.179  29.081  0.00  0.00    +0.040 C 
ATOM     13  C   LIG    1      -33.098  26.414  28.517  0.00  0.00    +0.180 C 
ATOM     14  C   LIG    1      -31.717  26.554  29.100  0.00  0.00    -0.040 A 
ATOM     15  C   LIG    1      -31.097  27.792  29.004  0.00  0.00    -0.020 A 
BRANCH   6  17
ATOM     16  C   LIG    1      -29.778  30.120  28.471  0.00  0.00    +0.250 C 
ATOM     17  O   LIG    1      -29.220  29.196  29.408  0.00  0.00    -0.320 OA
ENDBRANCH   6  17
ENDBRANCH   1  13
BRANCH   3  18
ATOM     18  C   LIG    1      -36.255  29.656  30.662  0.00  0.00    +0.290 C 
BRANCH  18  19
ATOM     19  C   LIG    1      -35.831  29.470  32.097  0.00  0.00    +0.430 A 
ATOM     20  N   LIG    1      -36.298  28.451  32.796  0.00  0.00    -0.620 NA
ATOM     21  C   LIG    1      -35.926  28.284  34.062  0.00  0.00    +0.630 A 
ATOM     22  N   LIG    1      -35.083  29.143  34.625  0.00  0.00    -0.650 NA
ATOM     23  C   LIG    1      -34.614  30.167  33.918  0.00  0.00    +0.630 A 
ATOM     24  N   LIG    1      -34.988  30.323  32.650  0.00  0.00    -0.630 NA
BRANCH  23  25
ATOM     25  N   LIG    1      -33.738  31.062  34.497  0.00  0.00    -0.800 N 
ATOM     26  H   LIG    1      -33.245  30.812  35.294  0.00  0.00    +0.420 HD
ATOM     27  H   LIG    1      -33.617  31.941  34.107  0.00  0.00    +0.420 HD
ENDBRANCH  23  25
BRANCH  21  28
ATOM     28  N   LIG    1      -36.415  27.219  34.792  0.00  0.00    -0.800 N 
ATOM     29  H   LIG    1      -36.364  27.231  35.760  0.00  0.00    +0.420 HD
ATOM     30  H   LIG    1      -36.809  26.459  34.336  0.00  0.00    +0.420 HD
ENDBRANCH  21  28
ENDBRANCH  18  19
ENDBRANCH   3  18
TORSDOF 6
ENDMDL
MODEL 6
REMARK VINA RESULT:      -9.2      4.587      7.503
REMARK                            x       y       z     vdW  Elec       q    Type
REMARK                         _______ _______ _______ _____ _____    ______ ____
ROOT
ATOM      1  C   LIG    1      -33.882  27.637  28.850  0.00  0.00    +0.190 A 
ATOM      2  N   LIG    1      -34.751  27.750  29.826  0.00  0.00    -0.460 NA
ATOM      3  C   LIG    1      -35.217  29.010  29.752  0.00  0.00    +0.170 A 
ATOM      4  N   LIG    1      -34.619  29.588  28.754  0.00  0.00    -0.360 NA
ATOM      5  O   LIG    1      -33.844  28.818  28.226  0.00  0.00    +0.090 OA
ENDROOT
BRANCH   1  13
ATOM      6  C   LIG    1      -29.802  27.956  29.540  0.00  0.00    +0.130 A 
ATOM      7  C   LIG    1      -29.154  26.892  30.150  0.00  0.00    -0.070 A 
ATOM      8  C   LIG    1      -29.780  25.665  30.231  0.00  0.00    +0.050 A 
ATOM      9  C   LIG    1      -31.055  25.486  29.709  0.00  0.00    -0.100 A 
ATOM     10  C   LIG    1      -31.682  24.124  29.848  0.00  0.00    +0.080 C 
ATOM     11  C   LIG    1      -32.851  23.969  28.877  0.00  0.00    +0.030 C 
ATOM     12  C   LIG    1      -33.784  25.173  29.047  0.00  0.00    +0.040 C 
ATOM     13  C   LIG    1      -33.076  26.412  28.503  0.00  0.00    +0.180 C 
ATOM     14  C   LIG    1      -31.699  26.540  29.099  0.00  0.00    -0.040 A 
ATOM     15  C   LIG    1      -31.075  27.777  29.022  0.00  0.00    -0.020 A 
BRANCH   6  17
ATOM     16  C   LIG    1      -27.828  29.240  29.867  0.00  0.00    +0.250 C 
ATOM     17  O   LIG    1      -29.196  29.168  29.457  0.00  0.00    -0.320 OA
ENDBRANCH   6  17
ENDBRANCH   1  13
BRANCH   3  18
ATOM     18  C   LIG    1      -36.244  29.635  30.660  0.00  0.00    +0.290 C 
BRANCH  18  19
ATOM     19  C   LIG    1      -35.787  29.517  32.092  0.00  0.00    +0.430 A 
ATOM     20  N   LIG    1      -34.926  30.392  32.583  0.00  0.00    -0.620 NA
ATOM     21  C   LIG    1      -34.520  30.290  33.846  0.00  0.00    +0.630 A 
ATOM     22  N   LIG    1      -34.980  29.309  34.614  0.00  0.00    -0.650 NA
ATOM     23  C   LIG    1      -35.846  28.432  34.117  0.00  0.00    +0.630 A 
ATOM     24  N   LIG    1      -36.251  28.544  32.854  0.00  0.00    -0.630 NA
BRANCH  23  25
ATOM     25  N   LIG    1      -36.327  27.411  34.910  0.00  0.00    -0.800 N 
ATOM     26  H   LIG    1      -35.742  26.681  35.169  0.00  0.00    +0.420 HD
ATOM     27  H   LIG    1      -37.249  27.423  35.209  0.00  0.00    +0.420 HD
ENDBRANCH  23  25
BRANCH  21  28
ATOM     28  N   LIG    1      -33.621  31.205  34.359  0.00  0.00    -0.800 N 
ATOM     29  H   LIG    1      -32.669  31.025  34.315  0.00  0.00    +0.420 HD
ATOM     30  H   LIG    1      -33.942  32.026  34.762  0.00  0.00    +0.420 HD
ENDBRANCH  21  28
ENDBRANCH  18  19
ENDBRANCH   3  18
TORSDOF 6
ENDMDL
MODEL 7
REMARK VINA RESULT:      -9.1      4.236      7.176
REMARK                            x       y       z     vdW  Elec       q    Type
REMARK                         _______ _______ _______ _____ _____    ______ ____
ROOT
ATOM      1  C   LIG    1      -33.599  26.554  28.630  0.00  0.00    +0.190 A 
ATOM      2  N   LIG    1      -33.734  27.749  29.154  0.00  0.00    -0.460 NA
ATOM      3  C   LIG    1      -35.022  28.085  28.962  0.00  0.00    +0.170 A 
ATOM      4  N   LIG    1      -35.594  27.096  28.343  0.00  0.00    -0.360 NA
ATOM      5  O   LIG    1      -34.793  26.209  28.138  0.00  0.00    +0.090 OA
ENDROOT
BRANCH   1  13
ATOM      6  C   LIG    1      -30.068  28.716  28.919  0.00  0.00    +0.130 A 
ATOM      7  C   LIG    1      -29.071  28.238  29.757  0.00  0.00    -0.070 A 
ATOM      8  C   LIG    1      -29.134  26.941  30.222  0.00  0.00    +0.050 A 
ATOM      9  C   LIG    1      -30.186  26.109  29.860  0.00  0.00    -0.100 A 
ATOM     10  C   LIG    1      -30.196  24.710  30.420  0.00  0.00    +0.080 C 
ATOM     11  C   LIG    1      -31.138  23.817  29.614  0.00  0.00    +0.030 C 
ATOM     12  C   LIG    1      -32.495  24.520  29.504  0.00  0.00    +0.040 C 
ATOM     13  C   LIG    1      -32.338  25.730  28.586  0.00  0.00    +0.180 C 
ATOM     14  C   LIG    1      -31.175  26.580  29.025  0.00  0.00    -0.040 A 
ATOM     15  C   LIG    1      -31.119  27.887  28.561  0.00  0.00    -0.020 A 
BRANCH   6  17
ATOM     16  C   LIG    1      -28.948  30.319  27.567  0.00  0.00    +0.250 C 
ATOM     17  O   LIG    1      -30.018  29.993  28.457  0.00  0.00    -0.320 OA
ENDBRANCH   6  17
ENDBRANCH   1  13
BRANCH   3  18
ATOM     18  C   LIG    1      -35.680  29.372  29.387  0.00  0.00    +0.290 C 
BRANCH  18  19
ATOM     19  C   LIG    1      -34.637  30.314  29.932  0.00  0.00    +0.430 A 
ATOM     20  N   LIG    1      -33.678  30.764  29.141  0.00  0.00    -0.620 NA
ATOM     21  C   LIG    1      -32.755  31.595  29.618  0.00  0.00    +0.630 A 
ATOM     22  N   LIG    1      -32.797  31.974  30.890  0.00  0.00    -0.650 NA
ATOM     23  C   LIG    1      -33.763  31.519  31.683  0.00  0.00    +0.630 A 
ATOM     24  N   LIG    1      -34.686  30.692  31.196  0.00  0.00    -0.630 NA
BRANCH  23  25
ATOM     25  N   LIG    1      -33.812  31.908  33.006  0.00  0.00    -0.800 N 
ATOM     26  H   LIG    1      -33.052  31.746  33.587  0.00  0.00    +0.420 HD
ATOM     27  H   LIG    1      -34.605  32.343  33.354  0.00  0.00    +0.420 HD
ENDBRANCH  23  25
BRANCH  21  28
ATOM     28  N   LIG    1      -31.754  32.065  28.791  0.00  0.00    -0.800 N 
ATOM     29  H   LIG    1      -31.973  32.397  27.906  0.00  0.00    +0.420 HD
ATOM     30  H   LIG    1      -30.834  32.064  29.095  0.00  0.00    +0.420 HD
ENDBRANCH  21  28
ENDBRANCH  18  19
ENDBRANCH   3  18
TORSDOF 6
ENDMDL
MODEL 8
REMARK VINA RESULT:      -9.0      4.354      7.348
REMARK                            x       y       z     vdW  Elec       q    Type
REMARK                         _______ _______ _______ _____ _____    ______ ____
ROOT
ATOM      1  C   LIG    1      -33.791  26.605  28.581  0.00  0.00    +0.190 A 
ATOM      2  N   LIG    1      -34.305  27.173  29.645  0.00  0.00    -0.460 NA
ATOM      3  C   LIG    1      -35.416  27.802  29.220  0.00  0.00    +0.170 A 
ATOM      4  N   LIG    1      -35.519  27.588  27.942  0.00  0.00    -0.360 NA
ATOM      5  O   LIG    1      -34.593  26.908  27.554  0.00  0.00    +0.090 OA
ENDROOT
BRANCH   1  13
ATOM      6  C   LIG    1      -30.250  28.744  28.907  0.00  0.00    +0.130 A 
ATOM      7  C   LIG    1      -29.256  28.247  29.737  0.00  0.00    -0.070 A 
ATOM      8  C   LIG    1      -29.325  26.943  30.181  0.00  0.00    +0.050 A 
ATOM      9  C   LIG    1      -30.382  26.123  29.805  0.00  0.00    -0.100 A 
ATOM     10  C   LIG    1      -30.399  24.715  30.341  0.00  0.00    +0.080 C 
ATOM     11  C   LIG    1      -31.345  23.840  29.521  0.00  0.00    +0.030 C 
ATOM     12  C   LIG    1      -32.698  24.551  29.422  0.00  0.00    +0.040 C 
ATOM     13  C   LIG    1      -32.534  25.776  28.524  0.00  0.00    +0.180 C 
ATOM     14  C   LIG    1      -31.367  26.613  28.977  0.00  0.00    -0.040 A 
ATOM     15  C   LIG    1      -31.305  27.927  28.535  0.00  0.00    -0.020 A 
BRANCH   6  17
ATOM     16  C   LIG    1      -29.176  30.341  27.511  0.00  0.00    +0.250 C 
ATOM     17  O   LIG    1      -30.193  30.028  28.465  0.00  0.00    -0.320 OA
ENDBRANCH   6  17
ENDBRANCH   1  13
BRANCH   3  18
ATOM     18  C   LIG    1      -36.366  28.606  30.069  0.00  0.00    +0.290 C 
BRANCH  18  19
ATOM     19  C   LIG    1      -35.579  29.479  31.013  0.00  0.00    +0.430 A 
ATOM     20  N   LIG    1      -35.824  29.435  32.311  0.00  0.00    -0.620 NA
ATOM     21  C   LIG    1      -35.132  30.204  33.147  0.00  0.00    +0.630 A 
ATOM     22  N   LIG    1      -34.194  31.018  32.677  0.00  0.00    -0.650 NA
ATOM     23  C   LIG    1      -33.950  31.060  31.371  0.00  0.00    +0.630 A 
ATOM     24  N   LIG    1      -34.643  30.283  30.542  0.00  0.00    -0.630 NA
BRANCH  23  25
ATOM     25  N   LIG    1      -32.976  31.903  30.877  0.00  0.00    -0.800 N 
ATOM     26  H   LIG    1      -33.174  32.486  30.128  0.00  0.00    +0.420 HD
ATOM     27  H   LIG    1      -32.094  31.912  31.279  0.00  0.00    +0.420 HD
ENDBRANCH  23  25
BRANCH  21  28
ATOM     28  N   LIG    1      -35.389  30.156  34.503  0.00  0.00    -0.800 N 
ATOM     29  H   LIG    1      -36.281  30.344  34.834  0.00  0.00    +0.420 HD
ATOM     30  H   LIG    1      -34.677  29.935  35.124  0.00  0.00    +0.420 HD
ENDBRANCH  21  28
ENDBRANCH  18  19
ENDBRANCH   3  18
TORSDOF 6
ENDMDL
MODEL 9
REMARK VINA RESULT:      -9.0      3.242      8.245
REMARK                            x       y       z     vdW  Elec       q    Type
REMARK                         _______ _______ _______ _____ _____    ______ ____
ROOT
ATOM      1  C   LIG    1      -27.779  26.898  30.199  0.00  0.00    +0.190 A 
ATOM      2  N   LIG    1      -27.978  25.605  30.105  0.00  0.00    -0.460 NA
ATOM      3  C   LIG    1      -29.304  25.431  30.251  0.00  0.00    +0.170 A 
ATOM      4  N   LIG    1      -29.834  26.605  30.424  0.00  0.00    -0.360 NA
ATOM      5  O   LIG    1      -28.975  27.461  30.403  0.00  0.00    +0.090 OA
ENDROOT
BRANCH   1  13
ATOM      6  C   LIG    1      -27.436  30.303  32.547  0.00  0.00    +0.130 A 
ATOM      7  C   LIG    1      -26.264  30.491  33.265  0.00  0.00    -0.070 A 
ATOM      8  C   LIG    1      -25.148  29.739  32.961  0.00  0.00    +0.050 A 
ATOM      9  C   LIG    1      -25.187  28.796  31.942  0.00  0.00    -0.100 A 
ATOM     10  C   LIG    1      -23.935  28.001  31.677  0.00  0.00    +0.080 C 
ATOM     11  C   LIG    1      -23.997  27.346  30.298  0.00  0.00    +0.030 C 
ATOM     12  C   LIG    1      -25.325  26.590  30.181  0.00  0.00    +0.040 C 
ATOM     13  C   LIG    1      -26.456  27.612  30.102  0.00  0.00    +0.180 C 
ATOM     14  C   LIG    1      -26.348  28.611  31.224  0.00  0.00    -0.040 A 
ATOM     15  C   LIG    1      -27.475  29.360  31.533  0.00  0.00    -0.020 A 
BRANCH   6  17
ATOM     16  C   LIG    1      -28.412  32.026  33.863  0.00  0.00    +0.250 C 
ATOM     17  O   LIG    1      -28.542  31.036  32.839  0.00  0.00    -0.320 OA
ENDBRANCH   6  17
ENDBRANCH   1  13
BRANCH   3  18
ATOM     18  C   LIG    1      -30.039  24.116  30.222  0.00  0.00    +0.290 C 
BRANCH  18  19
ATOM     19  C   LIG    1      -31.453  24.341  29.749  0.00  0.00    +0.430 A 
ATOM     20  N   LIG    1      -31.690  24.587  28.472  0.00  0.00    -0.620 NA
ATOM     21  C   LIG    1      -32.936  24.787  28.051  0.00  0.00    +0.630 A 
ATOM     22  N   LIG    1      -33.944  24.738  28.915  0.00  0.00    -0.650 NA
ATOM     23  C   LIG    1      -33.702  24.490  30.198  0.00  0.00    +0.630 A 
ATOM     24  N   LIG    1      -32.453  24.286  30.610  0.00  0.00    -0.630 NA
BRANCH  23  25
ATOM     25  N   LIG    1      -34.745  24.438  31.100  0.00  0.00    -0.800 N 
ATOM     26  H   LIG    1      -34.693  24.935  31.932  0.00  0.00    +0.420 HD
ATOM     27  H   LIG    1      -35.530  23.904  30.903  0.00  0.00    +0.420 HD
ENDBRANCH  23  25
BRANCH  21  28
ATOM     28  N   LIG    1      -33.182  25.044  26.717  0.00  0.00    -0.800 N 
ATOM     29  H   LIG    1      -33.257  25.960  26.406  0.00  0.00    +0.420 HD
ATOM     30  H   LIG    1      -33.280  24.310  26.092  0.00  0.00    +0.420 HD
ENDBRANCH  21  28
ENDBRANCH  18  19
ENDBRANCH   3  18
TORSDOF 6
ENDMDL
####
 PLpro2_rec.pdbqt&&&&ZINC000439189545.pdbqt
MODEL 1
REMARK VINA RESULT:     -11.7      0.000      0.000
REMARK                            x       y       z     vdW  Elec       q    Type
REMARK                         _______ _______ _______ _____ _____    ______ ____
ROOT
ATOM      1  N   LIG    1      -32.671  25.455  29.514  0.00  0.00    -1.100 NA
ATOM      2  H   LIG    1      -32.411  26.388  29.448  0.00  0.00    +0.420 HD
ENDROOT
BRANCH   1   3
ATOM      3  S   LIG    1      -31.563  24.319  29.989  0.00  0.00    +2.690 S 
ATOM      4  O   LIG    1      -31.897  23.965  31.323  0.00  0.00    -0.950 OA
ATOM      5  O   LIG    1      -31.480  23.373  28.931  0.00  0.00    -0.940 OA
BRANCH   3   9
ATOM      6  C   LIG    1      -27.530  26.376  30.180  0.00  0.00    -0.080 A 
ATOM      7  C   LIG    1      -28.704  27.133  30.183  0.00  0.00    +0.020 A 
ATOM      8  C   LIG    1      -29.929  26.500  30.124  0.00  0.00    +0.120 A 
ATOM      9  C   LIG    1      -29.995  25.119  30.063  0.00  0.00    -0.650 A 
ATOM     10  C   LIG    1      -28.836  24.364  30.059  0.00  0.00    +0.130 A 
ATOM     11  C   LIG    1      -27.605  24.985  30.111  0.00  0.00    +0.080 A 
BRANCH   6  15
ATOM     12  N   LIG    1      -25.283  26.795  29.301  0.00  0.00    -0.850 N 
ATOM     13  H   LIG    1      -25.475  26.169  28.585  0.00  0.00    +0.400 HD
ATOM     14  H   LIG    1      -24.420  27.236  29.342  0.00  0.00    +0.410 HD
ATOM     15  C   LIG    1      -26.215  27.048  30.242  0.00  0.00    +0.560 C 
ATOM     16  O   LIG    1      -25.973  27.829  31.141  0.00  0.00    -0.530 OA
ENDBRANCH   6  15
ENDBRANCH   3   9
ENDBRANCH   1   3
BRANCH   1  17
ATOM     17  C   LIG    1      -34.042  25.052  29.194  0.00  0.00    +0.310 C 
BRANCH  17  18
ATOM     18  C   LIG    1      -34.916  25.235  30.408  0.00  0.00    -0.100 A 
ATOM     19  C   LIG    1      -35.624  26.410  30.579  0.00  0.00    +0.020 A 
ATOM     20  C   LIG    1      -36.426  26.578  31.693  0.00  0.00    +0.000 A 
ATOM     21  C   LIG    1      -36.519  25.571  32.635  0.00  0.00    +0.010 A 
ATOM     22  C   LIG    1      -35.812  24.396  32.463  0.00  0.00    +0.000 A 
ATOM     23  C   LIG    1      -35.014  24.226  31.347  0.00  0.00    +0.030 A 
ENDBRANCH  17  18
BRANCH  17  24
ATOM     24  C   LIG    1      -34.573  25.916  28.048  0.00  0.00    +0.180 C 
BRANCH  24  25
ATOM     25  C   LIG    1      -34.017  25.414  26.740  0.00  0.00    +0.230 A 
ATOM     26  N   LIG    1      -33.255  24.361  26.594  0.00  0.00    -0.300 NA
ATOM     27  N   LIG    1      -32.968  24.257  25.223  0.00  0.00    -0.480 N 
ATOM     28  H   LIG    1      -32.424  23.578  24.793  0.00  0.00    +0.440 HD
ATOM     29  C   LIG    1      -33.598  25.283  24.625  0.00  0.00    +0.480 A 
ATOM     30  N   LIG    1      -34.227  25.965  25.546  0.00  0.00    -0.530 NA
ENDBRANCH  24  25
ENDBRANCH  17  24
ENDBRANCH   1  17
TORSDOF 7
ENDMDL
MODEL 2
REMARK VINA RESULT:     -10.3      3.099      6.757
REMARK                            x       y       z     vdW  Elec       q    Type
REMARK                         _______ _______ _______ _____ _____    ______ ____
ROOT
ATOM      1  N   LIG    1      -32.267  26.232  27.630  0.00  0.00    -1.100 NA
ATOM      2  H   LIG    1      -31.756  26.456  26.836  0.00  0.00    +0.420 HD
ENDROOT
BRANCH   1   3
ATOM      3  S   LIG    1      -33.699  25.414  27.489  0.00  0.00    +2.690 S 
ATOM      4  O   LIG    1      -34.533  26.203  26.652  0.00  0.00    -0.950 OA
ATOM      5  O   LIG    1      -33.364  24.063  27.200  0.00  0.00    -0.940 OA
BRANCH   3   9
ATOM      6  C   LIG    1      -35.643  25.397  31.582  0.00  0.00    -0.080 A 
ATOM      7  C   LIG    1      -34.795  24.354  31.205  0.00  0.00    +0.020 A 
ATOM      8  C   LIG    1      -34.207  24.365  29.956  0.00  0.00    +0.120 A 
ATOM      9  C   LIG    1      -34.455  25.408  29.081  0.00  0.00    -0.650 A 
ATOM     10  C   LIG    1      -35.294  26.443  29.449  0.00  0.00    +0.130 A 
ATOM     11  C   LIG    1      -35.894  26.441  30.692  0.00  0.00    +0.080 A 
BRANCH   6  15
ATOM     12  N   LIG    1      -36.784  24.247  33.419  0.00  0.00    -0.850 N 
ATOM     13  H   LIG    1      -36.735  23.428  32.901  0.00  0.00    +0.400 HD
ATOM     14  H   LIG    1      -37.199  24.243  34.295  0.00  0.00    +0.410 HD
ATOM     15  C   LIG    1      -36.277  25.391  32.918  0.00  0.00    +0.560 C 
ATOM     16  O   LIG    1      -36.341  26.418  33.565  0.00  0.00    -0.530 OA
ENDBRANCH   6  15
ENDBRANCH   3   9
ENDBRANCH   1   3
BRANCH   1  17
ATOM     17  C   LIG    1      -31.769  26.617  28.953  0.00  0.00    +0.310 C 
BRANCH  17  18
ATOM     18  C   LIG    1      -30.671  25.672  29.371  0.00  0.00    -0.100 A 
ATOM     19  C   LIG    1      -29.485  26.171  29.875  0.00  0.00    +0.020 A 
ATOM     20  C   LIG    1      -28.479  25.304  30.259  0.00  0.00    +0.000 A 
ATOM     21  C   LIG    1      -28.659  23.939  30.137  0.00  0.00    +0.010 A 
ATOM     22  C   LIG    1      -29.845  23.441  29.634  0.00  0.00    +0.000 A 
ATOM     23  C   LIG    1      -30.853  24.307  29.255  0.00  0.00    +0.030 A 
ENDBRANCH  17  18
BRANCH  17  24
ATOM     24  C   LIG    1      -31.220  28.044  28.896  0.00  0.00    +0.180 C 
BRANCH  24  25
ATOM     25  C   LIG    1      -32.357  29.025  29.023  0.00  0.00    +0.230 A 
ATOM     26  N   LIG    1      -33.583  28.824  28.615  0.00  0.00    -0.300 NA
ATOM     27  N   LIG    1      -34.309  29.984  28.927  0.00  0.00    -0.480 N 
ATOM     28  H   LIG    1      -35.249  30.146  28.750  0.00  0.00    +0.440 HD
ATOM     29  C   LIG    1      -33.444  30.825  29.520  0.00  0.00    +0.480 A 
ATOM     30  N   LIG    1      -32.278  30.234  29.575  0.00  0.00    -0.530 NA
ENDBRANCH  24  25
ENDBRANCH  17  24
ENDBRANCH   1  17
TORSDOF 7
ENDMDL
MODEL 3
REMARK VINA RESULT:     -10.3      1.362      2.254
REMARK                            x       y       z     vdW  Elec       q    Type
REMARK                         _______ _______ _______ _____ _____    ______ ____
ROOT
ATOM      1  N   LIG    1      -32.602  25.498  29.341  0.00  0.00    -1.100 NA
ATOM      2  H   LIG    1      -32.216  26.192  28.783  0.00  0.00    +0.420 HD
ENDROOT
BRANCH   1   3
ATOM      3  S   LIG    1      -31.641  24.293  29.945  0.00  0.00    +2.690 S 
ATOM      4  O   LIG    1      -32.069  24.069  31.281  0.00  0.00    -0.950 OA
ATOM      5  O   LIG    1      -31.611  23.271  28.957  0.00  0.00    -0.940 OA
BRANCH   3   9
ATOM      6  C   LIG    1      -27.428  25.937  30.209  0.00  0.00    -0.080 A 
ATOM      7  C   LIG    1      -27.639  24.559  30.138  0.00  0.00    +0.020 A 
ATOM      8  C   LIG    1      -28.925  24.065  30.058  0.00  0.00    +0.120 A 
ATOM      9  C   LIG    1      -30.003  24.933  30.047  0.00  0.00    -0.650 A 
ATOM     10  C   LIG    1      -29.800  26.298  30.118  0.00  0.00    +0.130 A 
ATOM     11  C   LIG    1      -28.520  26.805  30.205  0.00  0.00    +0.080 A 
BRANCH   6  15
ATOM     12  N   LIG    1      -25.686  27.518  29.526  0.00  0.00    -0.850 N 
ATOM     13  H   LIG    1      -26.324  27.916  28.913  0.00  0.00    +0.400 HD
ATOM     14  H   LIG    1      -24.784  27.869  29.583  0.00  0.00    +0.410 HD
ATOM     15  C   LIG    1      -26.052  26.473  30.295  0.00  0.00    +0.560 C 
ATOM     16  O   LIG    1      -25.252  25.972  31.060  0.00  0.00    -0.530 OA
ENDBRANCH   6  15
ENDBRANCH   3   9
ENDBRANCH   1   3
BRANCH   1  17
ATOM     17  C   LIG    1      -34.034  25.518  29.649  0.00  0.00    +0.310 C 
BRANCH  17  18
ATOM     18  C   LIG    1      -34.548  26.932  29.558  0.00  0.00    -0.100 A 
ATOM     19  C   LIG    1      -35.834  27.227  29.971  0.00  0.00    +0.020 A 
ATOM     20  C   LIG    1      -36.305  28.524  29.888  0.00  0.00    +0.000 A 
ATOM     21  C   LIG    1      -35.490  29.525  29.394  0.00  0.00    +0.010 A 
ATOM     22  C   LIG    1      -34.204  29.230  28.983  0.00  0.00    +0.000 A 
ATOM     23  C   LIG    1      -33.732  27.934  29.070  0.00  0.00    +0.030 A 
ENDBRANCH  17  18
BRANCH  17  24
ATOM     24  C   LIG    1      -34.783  24.638  28.645  0.00  0.00    +0.180 C 
BRANCH  24  25
ATOM     25  C   LIG    1      -34.266  24.910  27.256  0.00  0.00    +0.230 A 
ATOM     26  N   LIG    1      -33.293  24.265  26.667  0.00  0.00    -0.300 NA
ATOM     27  N   LIG    1      -33.140  24.837  25.394  0.00  0.00    -0.480 N 
ATOM     28  H   LIG    1      -32.498  24.579  24.714  0.00  0.00    +0.440 HD
ATOM     29  C   LIG    1      -34.060  25.814  25.304  0.00  0.00    +0.480 A 
ATOM     30  N   LIG    1      -34.732  25.843  26.426  0.00  0.00    -0.530 NA
ENDBRANCH  24  25
ENDBRANCH  17  24
ENDBRANCH   1  17
TORSDOF 7
ENDMDL
MODEL 4
REMARK VINA RESULT:     -10.1      1.760      2.505
REMARK                            x       y       z     vdW  Elec       q    Type
REMARK                         _______ _______ _______ _____ _____    ______ ____
ROOT
ATOM      1  N   LIG    1      -32.609  25.603  29.865  0.00  0.00    -1.100 NA
ATOM      2  H   LIG    1      -32.309  26.501  30.072  0.00  0.00    +0.420 HD
ENDROOT
BRANCH   1   3
ATOM      3  S   LIG    1      -31.584  24.319  30.072  0.00  0.00    +2.690 S 
ATOM      4  O   LIG    1      -31.840  23.805  31.371  0.00  0.00    -0.950 OA
ATOM      5  O   LIG    1      -31.683  23.532  28.892  0.00  0.00    -0.940 OA
BRANCH   3   9
ATOM      6  C   LIG    1      -27.365  25.968  30.157  0.00  0.00    -0.080 A 
ATOM      7  C   LIG    1      -27.577  24.589  30.110  0.00  0.00    +0.020 A 
ATOM      8  C   LIG    1      -28.865  24.093  30.085  0.00  0.00    +0.120 A 
ATOM      9  C   LIG    1      -29.944  24.961  30.105  0.00  0.00    -0.650 A 
ATOM     10  C   LIG    1      -29.740  26.327  30.152  0.00  0.00    +0.130 A 
ATOM     11  C   LIG    1      -28.457  26.836  30.184  0.00  0.00    +0.080 A 
BRANCH   6  15
ATOM     12  N   LIG    1      -25.707  27.674  29.572  0.00  0.00    -0.850 N 
ATOM     13  H   LIG    1      -26.408  28.159  29.110  0.00  0.00    +0.400 HD
ATOM     14  H   LIG    1      -24.804  28.026  29.591  0.00  0.00    +0.410 HD
ATOM     15  C   LIG    1      -25.988  26.506  30.185  0.00  0.00    +0.560 C 
ATOM     16  O   LIG    1      -25.109  25.896  30.761  0.00  0.00    -0.530 OA
ENDBRANCH   6  15
ENDBRANCH   3   9
ENDBRANCH   1   3
BRANCH   1  17
ATOM     17  C   LIG    1      -33.970  25.381  29.369  0.00  0.00    +0.310 C 
BRANCH  17  18
ATOM     18  C   LIG    1      -34.931  25.364  30.531  0.00  0.00    -0.100 A 
ATOM     19  C   LIG    1      -35.790  26.428  30.732  0.00  0.00    +0.020 A 
ATOM     20  C   LIG    1      -36.671  26.412  31.798  0.00  0.00    +0.000 A 
ATOM     21  C   LIG    1      -36.693  25.332  32.660  0.00  0.00    +0.010 A 
ATOM     22  C   LIG    1      -35.835  24.268  32.457  0.00  0.00    +0.000 A 
ATOM     23  C   LIG    1      -34.957  24.282  31.390  0.00  0.00    +0.030 A 
ENDBRANCH  17  18
BRANCH  17  24
ATOM     24  C   LIG    1      -34.352  26.508  28.408  0.00  0.00    +0.180 C 
BRANCH  24  25
ATOM     25  C   LIG    1      -33.477  27.708  28.668  0.00  0.00    +0.230 A 
ATOM     26  N   LIG    1      -33.885  28.859  29.136  0.00  0.00    -0.300 NA
ATOM     27  N   LIG    1      -32.754  29.685  29.223  0.00  0.00    -0.480 N 
ATOM     28  H   LIG    1      -32.727  30.604  29.534  0.00  0.00    +0.440 HD
ATOM     29  C   LIG    1      -31.714  28.951  28.789  0.00  0.00    +0.480 A 
ATOM     30  N   LIG    1      -32.162  27.766  28.465  0.00  0.00    -0.530 NA
ENDBRANCH  24  25
ENDBRANCH  17  24
ENDBRANCH   1  17
TORSDOF 7
ENDMDL
MODEL 5
REMARK VINA RESULT:      -9.6      3.045      4.340
REMARK                            x       y       z     vdW  Elec       q    Type
REMARK                         _______ _______ _______ _____ _____    ______ ____
ROOT
ATOM      1  N   LIG    1      -33.948  27.338  29.882  0.00  0.00    -1.100 NA
ATOM      2  H   LIG    1      -33.637  27.754  30.701  0.00  0.00    +0.420 HD
ENDROOT
BRANCH   1   3
ATOM      3  S   LIG    1      -32.912  27.151  28.604  0.00  0.00    +2.690 S 
ATOM      4  O   LIG    1      -33.656  26.519  27.572  0.00  0.00    -0.950 OA
ATOM      5  O   LIG    1      -32.254  28.399  28.434  0.00  0.00    -0.940 OA
BRANCH   3   9
ATOM      6  C   LIG    1      -29.725  24.194  29.881  0.00  0.00    -0.080 A 
ATOM      7  C   LIG    1      -29.488  25.567  29.980  0.00  0.00    +0.020 A 
ATOM      8  C   LIG    1      -30.463  26.462  29.589  0.00  0.00    +0.120 A 
ATOM      9  C   LIG    1      -31.673  26.001  29.101  0.00  0.00    -0.650 A 
ATOM     10  C   LIG    1      -31.913  24.643  28.999  0.00  0.00    +0.130 A 
ATOM     11  C   LIG    1      -30.944  23.737  29.381  0.00  0.00    +0.080 A 
BRANCH   6  15
ATOM     12  N   LIG    1      -27.401  23.628  30.410  0.00  0.00    -0.850 N 
ATOM     13  H   LIG    1      -27.161  24.548  30.214  0.00  0.00    +0.400 HD
ATOM     14  H   LIG    1      -26.719  22.996  30.683  0.00  0.00    +0.410 HD
ATOM     15  C   LIG    1      -28.684  23.230  30.297  0.00  0.00    +0.560 C 
ATOM     16  O   LIG    1      -28.985  22.077  30.538  0.00  0.00    -0.530 OA
ENDBRANCH   6  15
ENDBRANCH   3   9
ENDBRANCH   1   3
BRANCH   1  17
ATOM     17  C   LIG    1      -35.334  26.874  29.776  0.00  0.00    +0.310 C 
BRANCH  17  18
ATOM     18  C   LIG    1      -35.627  25.906  30.894  0.00  0.00    -0.100 A 
ATOM     19  C   LIG    1      -34.952  24.702  30.959  0.00  0.00    +0.020 A 
ATOM     20  C   LIG    1      -35.221  23.815  31.986  0.00  0.00    +0.000 A 
ATOM     21  C   LIG    1      -36.164  24.133  32.945  0.00  0.00    +0.010 A 
ATOM     22  C   LIG    1      -36.837  25.338  32.879  0.00  0.00    +0.000 A 
ATOM     23  C   LIG    1      -36.565  26.227  31.856  0.00  0.00    +0.030 A 
ENDBRANCH  17  18
BRANCH  17  24
ATOM     24  C   LIG    1      -36.281  28.071  29.876  0.00  0.00    +0.180 C 
BRANCH  24  25
ATOM     25  C   LIG    1      -35.477  29.335  30.043  0.00  0.00    +0.230 A 
ATOM     26  N   LIG    1      -34.996  30.064  29.070  0.00  0.00    -0.300 NA
ATOM     27  N   LIG    1      -34.318  31.140  29.666  0.00  0.00    -0.480 N 
ATOM     28  H   LIG    1      -33.852  31.858  29.209  0.00  0.00    +0.440 HD
ATOM     29  C   LIG    1      -34.443  30.977  30.995  0.00  0.00    +0.480 A 
ATOM     30  N   LIG    1      -35.145  29.894  31.206  0.00  0.00    -0.530 NA
ENDBRANCH  24  25
ENDBRANCH  17  24
ENDBRANCH   1  17
TORSDOF 7
ENDMDL
MODEL 6
REMARK VINA RESULT:      -9.4      2.656      3.635
REMARK                            x       y       z     vdW  Elec       q    Type
REMARK                         _______ _______ _______ _____ _____    ______ ____
ROOT
ATOM      1  N   LIG    1      -34.120  26.634  29.528  0.00  0.00    -1.100 NA
ATOM      2  H   LIG    1      -33.531  27.138  30.112  0.00  0.00    +0.420 HD
ENDROOT
BRANCH   1   3
ATOM      3  S   LIG    1      -33.508  25.421  28.583  0.00  0.00    +2.690 S 
ATOM      4  O   LIG    1      -34.228  24.244  28.923  0.00  0.00    -0.950 OA
ATOM      5  O   LIG    1      -33.444  25.936  27.259  0.00  0.00    -0.940 OA
BRANCH   3   9
ATOM      6  C   LIG    1      -29.227  24.726  29.892  0.00  0.00    -0.080 A 
ATOM      7  C   LIG    1      -30.057  23.641  29.606  0.00  0.00    +0.020 A 
ATOM      8  C   LIG    1      -31.360  23.859  29.208  0.00  0.00    +0.120 A 
ATOM      9  C   LIG    1      -31.843  25.151  29.091  0.00  0.00    -0.650 A 
ATOM     10  C   LIG    1      -31.026  26.230  29.374  0.00  0.00    +0.130 A 
ATOM     11  C   LIG    1      -29.723  26.025  29.779  0.00  0.00    +0.080 A 
BRANCH   6  15
ATOM     12  N   LIG    1      -27.407  23.252  30.608  0.00  0.00    -0.850 N 
ATOM     13  H   LIG    1      -28.021  22.504  30.537  0.00  0.00    +0.400 HD
ATOM     14  H   LIG    1      -26.491  23.103  30.888  0.00  0.00    +0.410 HD
ATOM     15  C   LIG    1      -27.830  24.499  30.319  0.00  0.00    +0.560 C 
ATOM     16  O   LIG    1      -27.062  25.437  30.411  0.00  0.00    -0.530 OA
ENDBRANCH   6  15
ENDBRANCH   3   9
ENDBRANCH   1   3
BRANCH   1  17
ATOM     17  C   LIG    1      -35.551  26.947  29.485  0.00  0.00    +0.310 C 
BRANCH  17  18
ATOM     18  C   LIG    1      -36.139  26.800  30.866  0.00  0.00    -0.100 A 
ATOM     19  C   LIG    1      -36.962  27.787  31.374  0.00  0.00    +0.020 A 
ATOM     20  C   LIG    1      -37.502  27.652  32.640  0.00  0.00    +0.000 A 
ATOM     21  C   LIG    1      -37.217  26.531  33.397  0.00  0.00    +0.010 A 
ATOM     22  C   LIG    1      -36.394  25.544  32.887  0.00  0.00    +0.000 A 
ATOM     23  C   LIG    1      -35.859  25.677  31.620  0.00  0.00    +0.030 A 
ENDBRANCH  17  18
BRANCH  17  24
ATOM     24  C   LIG    1      -35.744  28.384  28.998  0.00  0.00    +0.180 C 
BRANCH  24  25
ATOM     25  C   LIG    1      -34.483  29.172  29.246  0.00  0.00    +0.230 A 
ATOM     26  N   LIG    1      -34.341  30.119  30.136  0.00  0.00    -0.300 NA
ATOM     27  N   LIG    1      -33.019  30.580  30.029  0.00  0.00    -0.480 N 
ATOM     28  H   LIG    1      -32.605  31.282  30.555  0.00  0.00    +0.440 HD
ATOM     29  C   LIG    1      -32.443  29.857  29.054  0.00  0.00    +0.480 A 
ATOM     30  N   LIG    1      -33.331  29.012  28.597  0.00  0.00    -0.530 NA
ENDBRANCH  24  25
ENDBRANCH  17  24
ENDBRANCH   1  17
TORSDOF 7
ENDMDL
MODEL 7
REMARK VINA RESULT:      -9.1      3.510      7.111
REMARK                            x       y       z     vdW  Elec       q    Type
REMARK                         _______ _______ _______ _____ _____    ______ ____
ROOT
ATOM      1  N   LIG    1      -32.738  26.995  28.282  0.00  0.00    -1.100 NA
ATOM      2  H   LIG    1      -32.567  26.397  27.538  0.00  0.00    +0.420 HD
ENDROOT
BRANCH   1   3
ATOM      3  S   LIG    1      -34.293  27.419  28.662  0.00  0.00    +2.690 S 
ATOM      4  O   LIG    1      -34.228  28.720  29.228  0.00  0.00    -0.950 OA
ATOM      5  O   LIG    1      -35.085  27.105  27.524  0.00  0.00    -0.940 OA
BRANCH   3   9
ATOM      6  C   LIG    1      -35.667  24.650  31.975  0.00  0.00    -0.080 A 
ATOM      7  C   LIG    1      -36.190  25.941  31.879  0.00  0.00    +0.020 A 
ATOM      8  C   LIG    1      -35.767  26.779  30.867  0.00  0.00    +0.120 A 
ATOM      9  C   LIG    1      -34.827  26.342  29.950  0.00  0.00    -0.650 A 
ATOM     10  C   LIG    1      -34.305  25.065  30.042  0.00  0.00    +0.130 A 
ATOM     11  C   LIG    1      -34.715  24.219  31.052  0.00  0.00    +0.080 A 
BRANCH   6  15
ATOM     12  N   LIG    1      -36.374  22.451  32.790  0.00  0.00    -0.850 N 
ATOM     13  H   LIG    1      -36.269  22.112  31.887  0.00  0.00    +0.400 HD
ATOM     14  H   LIG    1      -36.668  21.860  33.500  0.00  0.00    +0.410 HD
ATOM     15  C   LIG    1      -36.115  23.747  33.057  0.00  0.00    +0.560 C 
ATOM     16  O   LIG    1      -36.251  24.173  34.187  0.00  0.00    -0.530 OA
ENDBRANCH   6  15
ENDBRANCH   3   9
ENDBRANCH   1   3
BRANCH   1  17
ATOM     17  C   LIG    1      -31.622  27.522  29.070  0.00  0.00    +0.310 C 
BRANCH  17  18
ATOM     18  C   LIG    1      -30.704  26.392  29.460  0.00  0.00    -0.100 A 
ATOM     19  C   LIG    1      -29.472  26.665  30.023  0.00  0.00    +0.020 A 
ATOM     20  C   LIG    1      -28.631  25.627  30.381  0.00  0.00    +0.000 A 
ATOM     21  C   LIG    1      -29.022  24.318  30.176  0.00  0.00    +0.010 A 
ATOM     22  C   LIG    1      -30.255  24.045  29.614  0.00  0.00    +0.000 A 
ATOM     23  C   LIG    1      -31.098  25.082  29.260  0.00  0.00    +0.030 A 
ENDBRANCH  17  18
BRANCH  17  24
ATOM     24  C   LIG    1      -30.846  28.543  28.234  0.00  0.00    +0.180 C 
BRANCH  24  25
ATOM     25  C   LIG    1      -31.021  29.916  28.831  0.00  0.00    +0.230 A 
ATOM     26  N   LIG    1      -30.098  30.594  29.462  0.00  0.00    -0.300 NA
ATOM     27  N   LIG    1      -30.682  31.811  29.848  0.00  0.00    -0.480 N 
ATOM     28  H   LIG    1      -30.254  32.532  30.336  0.00  0.00    +0.440 HD
ATOM     29  C   LIG    1      -31.952  31.779  29.408  0.00  0.00    +0.480 A 
ATOM     30  N   LIG    1      -32.140  30.639  28.795  0.00  0.00    -0.530 NA
ENDBRANCH  24  25
ENDBRANCH  17  24
ENDBRANCH   1  17
TORSDOF 7
ENDMDL
MODEL 8
REMARK VINA RESULT:      -8.8      3.573      6.738
REMARK                            x       y       z     vdW  Elec       q    Type
REMARK                         _______ _______ _______ _____ _____    ______ ____
ROOT
ATOM      1  N   LIG    1      -34.001  26.487  29.212  0.00  0.00    -1.100 NA
ATOM      2  H   LIG    1      -34.190  26.013  30.036  0.00  0.00    +0.420 HD
ENDROOT
BRANCH   1   3
ATOM      3  S   LIG    1      -34.794  27.899  28.868  0.00  0.00    +2.690 S 
ATOM      4  O   LIG    1      -33.801  28.828  28.457  0.00  0.00    -0.950 OA
ATOM      5  O   LIG    1      -35.910  27.547  28.062  0.00  0.00    -0.940 OA
BRANCH   3   9
ATOM      6  C   LIG    1      -36.483  29.472  32.768  0.00  0.00    -0.080 A 
ATOM      7  C   LIG    1      -35.738  30.311  31.937  0.00  0.00    +0.020 A 
ATOM      8  C   LIG    1      -35.226  29.826  30.751  0.00  0.00    +0.120 A 
ATOM      9  C   LIG    1      -35.451  28.510  30.385  0.00  0.00    -0.650 A 
ATOM     10  C   LIG    1      -36.188  27.674  31.203  0.00  0.00    +0.130 A 
ATOM     11  C   LIG    1      -36.700  28.145  32.394  0.00  0.00    +0.080 A 
BRANCH   6  15
ATOM     12  N   LIG    1      -38.305  29.702  34.388  0.00  0.00    -0.850 N 
ATOM     13  H   LIG    1      -38.859  29.163  33.802  0.00  0.00    +0.400 HD
ATOM     14  H   LIG    1      -38.665  30.039  35.223  0.00  0.00    +0.410 HD
ATOM     15  C   LIG    1      -37.034  29.986  34.040  0.00  0.00    +0.560 C 
ATOM     16  O   LIG    1      -36.340  30.664  34.772  0.00  0.00    -0.530 OA
ENDBRANCH   6  15
ENDBRANCH   3   9
ENDBRANCH   1   3
BRANCH   1  17
ATOM     17  C   LIG    1      -33.012  25.955  28.271  0.00  0.00    +0.310 C 
BRANCH  17  18
ATOM     18  C   LIG    1      -31.757  25.582  29.018  0.00  0.00    -0.100 A 
ATOM     19  C   LIG    1      -30.862  26.564  29.399  0.00  0.00    +0.020 A 
ATOM     20  C   LIG    1      -29.711  26.221  30.085  0.00  0.00    +0.000 A 
ATOM     21  C   LIG    1      -29.457  24.897  30.390  0.00  0.00    +0.010 A 
ATOM     22  C   LIG    1      -30.353  23.916  30.009  0.00  0.00    +0.000 A 
ATOM     23  C   LIG    1      -31.505  24.259  29.328  0.00  0.00    +0.030 A 
ENDBRANCH  17  18
BRANCH  17  24
ATOM     24  C   LIG    1      -33.582  24.714  27.580  0.00  0.00    +0.180 C 
BRANCH  24  25
ATOM     25  C   LIG    1      -33.595  24.931  26.089  0.00  0.00    +0.230 A 
ATOM     26  N   LIG    1      -33.000  24.173  25.205  0.00  0.00    -0.300 NA
ATOM     27  N   LIG    1      -33.266  24.733  23.945  0.00  0.00    -0.480 N 
ATOM     28  H   LIG    1      -32.963  24.401  23.086  0.00  0.00    +0.440 HD
ATOM     29  C   LIG    1      -34.025  25.820  24.167  0.00  0.00    +0.480 A 
ATOM     30  N   LIG    1      -34.219  25.924  25.456  0.00  0.00    -0.530 NA
ENDBRANCH  24  25
ENDBRANCH  17  24
ENDBRANCH   1  17
TORSDOF 7
ENDMDL
MODEL 9
REMARK VINA RESULT:      -8.8      3.604      6.968
REMARK                            x       y       z     vdW  Elec       q    Type
REMARK                         _______ _______ _______ _____ _____    ______ ____
ROOT
ATOM      1  N   LIG    1      -33.903  26.581  29.228  0.00  0.00    -1.100 NA
ATOM      2  H   LIG    1      -34.006  26.199  30.114  0.00  0.00    +0.420 HD
ENDROOT
BRANCH   1   3
ATOM      3  S   LIG    1      -34.805  27.898  28.785  0.00  0.00    +2.690 S 
ATOM      4  O   LIG    1      -33.881  28.904  28.394  0.00  0.00    -0.950 OA
ATOM      5  O   LIG    1      -35.832  27.412  27.932  0.00  0.00    -0.940 OA
BRANCH   3   9
ATOM      6  C   LIG    1      -36.865  29.431  32.518  0.00  0.00    -0.080 A 
ATOM      7  C   LIG    1      -37.190  28.174  32.004  0.00  0.00    +0.020 A 
ATOM      8  C   LIG    1      -36.559  27.713  30.867  0.00  0.00    +0.120 A 
ATOM      9  C   LIG    1      -35.605  28.494  30.237  0.00  0.00    -0.650 A 
ATOM     10  C   LIG    1      -35.280  29.740  30.740  0.00  0.00    +0.130 A 
ATOM     11  C   LIG    1      -35.908  30.216  31.873  0.00  0.00    +0.080 A 
BRANCH   6  15
ATOM     12  N   LIG    1      -38.308  29.103  34.469  0.00  0.00    -0.850 N 
ATOM     13  H   LIG    1      -38.423  28.179  34.195  0.00  0.00    +0.400 HD
ATOM     14  H   LIG    1      -38.749  29.431  35.268  0.00  0.00    +0.410 HD
ATOM     15  C   LIG    1      -37.538  29.931  33.736  0.00  0.00    +0.560 C 
ATOM     16  O   LIG    1      -37.397  31.089  34.076  0.00  0.00    -0.530 OA
ENDBRANCH   6  15
ENDBRANCH   3   9
ENDBRANCH   1   3
BRANCH   1  17
ATOM     17  C   LIG    1      -32.951  25.994  28.282  0.00  0.00    +0.310 C 
BRANCH  17  18
ATOM     18  C   LIG    1      -31.703  25.579  29.019  0.00  0.00    -0.100 A 
ATOM     19  C   LIG    1      -31.447  24.239  29.244  0.00  0.00    +0.020 A 
ATOM     20  C   LIG    1      -30.301  23.859  29.919  0.00  0.00    +0.000 A 
ATOM     21  C   LIG    1      -29.414  24.818  30.369  0.00  0.00    +0.010 A 
ATOM     22  C   LIG    1      -29.670  26.158  30.143  0.00  0.00    +0.000 A 
ATOM     23  C   LIG    1      -30.812  26.537  29.464  0.00  0.00    +0.030 A 
ENDBRANCH  17  18
BRANCH  17  24
ATOM     24  C   LIG    1      -33.582  24.768  27.618  0.00  0.00    +0.180 C 
BRANCH  24  25
ATOM     25  C   LIG    1      -33.607  24.965  26.124  0.00  0.00    +0.230 A 
ATOM     26  N   LIG    1      -33.022  24.192  25.246  0.00  0.00    -0.300 NA
ATOM     27  N   LIG    1      -33.297  24.736  23.981  0.00  0.00    -0.480 N 
ATOM     28  H   LIG    1      -33.002  24.391  23.123  0.00  0.00    +0.440 HD
ATOM     29  C   LIG    1      -34.051  25.829  24.193  0.00  0.00    +0.480 A 
ATOM     30  N   LIG    1      -34.233  25.951  25.483  0.00  0.00    -0.530 NA
ENDBRANCH  24  25
ENDBRANCH  17  24
ENDBRANCH   1  17
TORSDOF 7
ENDMDL
####
 PLpro2_rec.pdbqt&&&&ZINC000473378654.pdbqt
MODEL 1
REMARK VINA RESULT:     -11.7      0.000      0.000
REMARK                            x       y       z     vdW  Elec       q    Type
REMARK                         _______ _______ _______ _____ _____    ______ ____
ROOT
ATOM      1  O   LIG    1      -31.869  23.396  29.140  0.00  0.00    -0.520 OA
ATOM      2  C   LIG    1      -31.623  24.568  29.348  0.00  0.00    +0.560 C 
ATOM      3  N   LIG    1      -32.612  25.483  29.306  0.00  0.00    -0.710 N 
ATOM      4  H   LIG    1      -32.415  26.418  29.472  0.00  0.00    +0.400 HD
ENDROOT
BRANCH   2   5
ATOM      5  C   LIG    1      -30.238  24.990  29.657  0.00  0.00    -0.110 A 
ATOM      6  C   LIG    1      -29.216  24.043  29.704  0.00  0.00    +0.090 A 
ATOM      7  C   LIG    1      -27.918  24.430  29.991  0.00  0.00    +0.100 A 
ATOM      8  C   LIG    1      -27.632  25.764  30.234  0.00  0.00    -0.120 A 
ATOM      9  C   LIG    1      -26.396  26.509  30.563  0.00  0.00    +0.580 C 
ATOM     10  N   LIG    1      -26.705  27.812  30.695  0.00  0.00    -0.680 N 
ATOM     11  H   LIG    1      -26.064  28.508  30.911  0.00  0.00    +0.430 HD
ATOM     12  C   LIG    1      -28.017  28.022  30.491  0.00  0.00    +0.580 C 
ATOM     13  O   LIG    1      -28.579  29.097  30.544  0.00  0.00    -0.450 OA
ATOM     14  O   LIG    1      -25.290  26.026  30.692  0.00  0.00    -0.450 OA
ATOM     15  C   LIG    1      -28.661  26.727  30.188  0.00  0.00    -0.150 A 
ATOM     16  C   LIG    1      -29.957  26.339  29.896  0.00  0.00    +0.170 A 
ENDBRANCH   2   5
BRANCH   3  17
ATOM     17  C   LIG    1      -33.984  25.064  29.006  0.00  0.00    +0.310 C 
BRANCH  17  18
ATOM     18  C   LIG    1      -34.838  25.229  30.236  0.00  0.00    -0.100 A 
ATOM     19  C   LIG    1      -34.862  24.238  31.200  0.00  0.00    +0.020 A 
ATOM     20  C   LIG    1      -35.645  24.388  32.328  0.00  0.00    +0.000 A 
ATOM     21  C   LIG    1      -36.406  25.530  32.494  0.00  0.00    +0.000 A 
ATOM     22  C   LIG    1      -36.382  26.522  31.531  0.00  0.00    +0.000 A 
ATOM     23  C   LIG    1      -35.595  26.373  30.404  0.00  0.00    +0.030 A 
ENDBRANCH  17  18
BRANCH  17  24
ATOM     24  C   LIG    1      -34.545  25.927  27.875  0.00  0.00    +0.180 C 
BRANCH  24  25
ATOM     25  C   LIG    1      -34.002  25.442  26.556  0.00  0.00    +0.230 A 
ATOM     26  N   LIG    1      -33.221  24.407  26.390  0.00  0.00    -0.310 NA
ATOM     27  N   LIG    1      -32.957  24.314  25.014  0.00  0.00    -0.480 N 
ATOM     28  H   LIG    1      -32.408  23.650  24.571  0.00  0.00    +0.440 HD
ATOM     29  C   LIG    1      -33.617  25.332  24.433  0.00  0.00    +0.490 A 
ATOM     30  N   LIG    1      -34.243  25.997  25.369  0.00  0.00    -0.540 NA
ENDBRANCH  24  25
ENDBRANCH  17  24
ENDBRANCH   3  17
TORSDOF 5
ENDMDL
MODEL 2
REMARK VINA RESULT:     -10.1      1.711      2.427
REMARK                            x       y       z     vdW  Elec       q    Type
REMARK                         _______ _______ _______ _____ _____    ______ ____
ROOT
ATOM      1  O   LIG    1      -32.254  23.525  28.896  0.00  0.00    -0.520 OA
ATOM      2  C   LIG    1      -31.969  24.606  29.372  0.00  0.00    +0.560 C 
ATOM      3  N   LIG    1      -32.940  25.496  29.654  0.00  0.00    -0.710 N 
ATOM      4  H   LIG    1      -32.713  26.359  30.034  0.00  0.00    +0.400 HD
ENDROOT
BRANCH   2   5
ATOM      5  C   LIG    1      -30.555  24.942  29.651  0.00  0.00    -0.110 A 
ATOM      6  C   LIG    1      -29.591  23.935  29.669  0.00  0.00    +0.090 A 
ATOM      7  C   LIG    1      -28.265  24.241  29.929  0.00  0.00    +0.100 A 
ATOM      8  C   LIG    1      -27.894  25.554  30.171  0.00  0.00    -0.120 A 
ATOM      9  C   LIG    1      -26.608  26.221  30.474  0.00  0.00    +0.580 C 
ATOM     10  N   LIG    1      -26.835  27.539  30.620  0.00  0.00    -0.680 N 
ATOM     11  H   LIG    1      -26.149  28.194  30.825  0.00  0.00    +0.430 HD
ATOM     12  C   LIG    1      -28.137  27.830  30.447  0.00  0.00    +0.580 C 
ATOM     13  O   LIG    1      -28.631  28.936  30.518  0.00  0.00    -0.450 OA
ATOM     14  O   LIG    1      -25.531  25.672  30.576  0.00  0.00    -0.450 OA
ATOM     15  C   LIG    1      -28.864  26.577  30.154  0.00  0.00    -0.150 A 
ATOM     16  C   LIG    1      -30.188  26.270  29.889  0.00  0.00    +0.170 A 
ENDBRANCH   2   5
BRANCH   3  17
ATOM     17  C   LIG    1      -34.341  25.161  29.384  0.00  0.00    +0.310 C 
BRANCH  17  18
ATOM     18  C   LIG    1      -35.101  25.098  30.683  0.00  0.00    -0.100 A 
ATOM     19  C   LIG    1      -35.872  26.172  31.087  0.00  0.00    +0.020 A 
ATOM     20  C   LIG    1      -36.570  26.115  32.278  0.00  0.00    +0.000 A 
ATOM     21  C   LIG    1      -36.498  24.982  33.066  0.00  0.00    +0.000 A 
ATOM     22  C   LIG    1      -35.729  23.906  32.663  0.00  0.00    +0.000 A 
ATOM     23  C   LIG    1      -35.034  23.963  31.469  0.00  0.00    +0.030 A 
ENDBRANCH  17  18
BRANCH  17  24
ATOM     24  C   LIG    1      -34.958  26.233  28.484  0.00  0.00    +0.180 C 
BRANCH  24  25
ATOM     25  C   LIG    1      -34.305  27.561  28.765  0.00  0.00    +0.230 A 
ATOM     26  N   LIG    1      -33.053  27.857  28.533  0.00  0.00    -0.310 NA
ATOM     27  N   LIG    1      -32.868  29.188  28.939  0.00  0.00    -0.480 N 
ATOM     28  H   LIG    1      -32.047  29.701  28.896  0.00  0.00    +0.440 HD
ATOM     29  C   LIG    1      -34.058  29.612  29.401  0.00  0.00    +0.490 A 
ATOM     30  N   LIG    1      -34.912  28.627  29.285  0.00  0.00    -0.540 NA
ENDBRANCH  24  25
ENDBRANCH  17  24
ENDBRANCH   3  17
TORSDOF 5
ENDMDL
MODEL 3
REMARK VINA RESULT:      -9.7      1.396      2.053
REMARK                            x       y       z     vdW  Elec       q    Type
REMARK                         _______ _______ _______ _____ _____    ______ ____
ROOT
ATOM      1  O   LIG    1      -32.807  27.334  28.827  0.00  0.00    -0.520 OA
ATOM      2  C   LIG    1      -32.178  26.327  29.086  0.00  0.00    +0.560 C 
ATOM      3  N   LIG    1      -32.792  25.128  29.077  0.00  0.00    -0.710 N 
ATOM      4  H   LIG    1      -32.291  24.324  29.284  0.00  0.00    +0.400 HD
ENDROOT
BRANCH   2   5
ATOM      5  C   LIG    1      -30.735  26.416  29.404  0.00  0.00    -0.110 A 
ATOM      6  C   LIG    1      -30.103  27.658  29.424  0.00  0.00    +0.090 A 
ATOM      7  C   LIG    1      -28.753  27.751  29.721  0.00  0.00    +0.100 A 
ATOM      8  C   LIG    1      -28.027  26.604  30.000  0.00  0.00    -0.120 A 
ATOM      9  C   LIG    1      -26.613  26.339  30.347  0.00  0.00    +0.580 C 
ATOM     10  N   LIG    1      -26.455  25.014  30.514  0.00  0.00    -0.680 N 
ATOM     11  H   LIG    1      -25.615  24.587  30.746  0.00  0.00    +0.430 HD
ATOM     12  C   LIG    1      -27.612  24.358  30.317  0.00  0.00    +0.580 C 
ATOM     13  O   LIG    1      -27.770  23.158  30.402  0.00  0.00    -0.450 OA
ATOM     14  O   LIG    1      -25.742  27.177  30.460  0.00  0.00    -0.450 OA
ATOM     15  C   LIG    1      -28.661  25.344  29.982  0.00  0.00    -0.150 A 
ATOM     16  C   LIG    1      -30.011  25.255  29.690  0.00  0.00    +0.170 A 
ENDBRANCH   2   5
BRANCH   3  17
ATOM     17  C   LIG    1      -34.219  25.038  28.756  0.00  0.00    +0.310 C 
BRANCH  17  18
ATOM     18  C   LIG    1      -35.031  25.419  29.967  0.00  0.00    -0.100 A 
ATOM     19  C   LIG    1      -35.015  24.615  31.092  0.00  0.00    +0.020 A 
ATOM     20  C   LIG    1      -35.759  24.963  32.203  0.00  0.00    +0.000 A 
ATOM     21  C   LIG    1      -36.520  26.117  32.190  0.00  0.00    +0.000 A 
ATOM     22  C   LIG    1      -36.535  26.923  31.067  0.00  0.00    +0.000 A 
ATOM     23  C   LIG    1      -35.788  26.575  29.957  0.00  0.00    +0.030 A 
ENDBRANCH  17  18
BRANCH  17  24
ATOM     24  C   LIG    1      -34.545  25.990  27.604  0.00  0.00    +0.180 C 
BRANCH  24  25
ATOM     25  C   LIG    1      -33.959  25.449  26.326  0.00  0.00    +0.230 A 
ATOM     26  N   LIG    1      -33.214  24.380  26.223  0.00  0.00    -0.310 NA
ATOM     27  N   LIG    1      -32.888  24.240  24.865  0.00  0.00    -0.480 N 
ATOM     28  H   LIG    1      -32.346  23.543  24.465  0.00  0.00    +0.440 HD
ATOM     29  C   LIG    1      -33.477  25.267  24.227  0.00  0.00    +0.490 A 
ATOM     30  N   LIG    1      -34.119  25.982  25.115  0.00  0.00    -0.540 NA
ENDBRANCH  24  25
ENDBRANCH  17  24
ENDBRANCH   3  17
TORSDOF 5
ENDMDL
MODEL 4
REMARK VINA RESULT:      -9.7      1.663      2.742
REMARK                            x       y       z     vdW  Elec       q    Type
REMARK                         _______ _______ _______ _____ _____    ______ ____
ROOT
ATOM      1  O   LIG    1      -32.846  27.555  28.564  0.00  0.00    -0.520 OA
ATOM      2  C   LIG    1      -32.525  26.423  28.867  0.00  0.00    +0.560 C 
ATOM      3  N   LIG    1      -33.433  25.429  28.819  0.00  0.00    -0.710 N 
ATOM      4  H   LIG    1      -33.177  24.525  29.061  0.00  0.00    +0.400 HD
ENDROOT
BRANCH   2   5
ATOM      5  C   LIG    1      -31.134  26.134  29.283  0.00  0.00    -0.110 A 
ATOM      6  C   LIG    1      -30.247  27.183  29.520  0.00  0.00    +0.090 A 
ATOM      7  C   LIG    1      -28.944  26.922  29.910  0.00  0.00    +0.100 A 
ATOM      8  C   LIG    1      -28.519  25.612  30.065  0.00  0.00    -0.120 A 
ATOM      9  C   LIG    1      -27.236  24.985  30.455  0.00  0.00    +0.580 C 
ATOM     10  N   LIG    1      -27.391  23.648  30.439  0.00  0.00    -0.680 N 
ATOM     11  H   LIG    1      -26.692  23.013  30.658  0.00  0.00    +0.430 HD
ATOM     12  C   LIG    1      -28.642  23.310  30.079  0.00  0.00    +0.580 C 
ATOM     13  O   LIG    1      -29.069  22.177  29.980  0.00  0.00    -0.450 OA
ATOM     14  O   LIG    1      -26.216  25.576  30.742  0.00  0.00    -0.450 OA
ATOM     15  C   LIG    1      -29.411  24.546  29.826  0.00  0.00    -0.150 A 
ATOM     16  C   LIG    1      -30.714  24.810  29.441  0.00  0.00    +0.170 A 
ENDBRANCH   2   5
BRANCH   3  17
ATOM     17  C   LIG    1      -34.809  25.713  28.402  0.00  0.00    +0.310 C 
BRANCH  17  18
ATOM     18  C   LIG    1      -35.492  26.543  29.457  0.00  0.00    -0.100 A 
ATOM     19  C   LIG    1      -35.925  27.822  29.158  0.00  0.00    +0.020 A 
ATOM     20  C   LIG    1      -36.552  28.584  30.126  0.00  0.00    +0.000 A 
ATOM     21  C   LIG    1      -36.747  28.067  31.392  0.00  0.00    +0.000 A 
ATOM     22  C   LIG    1      -36.317  26.788  31.692  0.00  0.00    +0.000 A 
ATOM     23  C   LIG    1      -35.692  26.025  30.722  0.00  0.00    +0.030 A 
ENDBRANCH  17  18
BRANCH  17  24
ATOM     24  C   LIG    1      -34.793  26.481  27.079  0.00  0.00    +0.180 C 
BRANCH  24  25
ATOM     25  C   LIG    1      -34.066  25.671  26.037  0.00  0.00    +0.230 A 
ATOM     26  N   LIG    1      -33.440  24.543  26.250  0.00  0.00    -0.310 NA
ATOM     27  N   LIG    1      -32.909  24.134  25.017  0.00  0.00    -0.480 N 
ATOM     28  H   LIG    1      -32.390  23.334  24.844  0.00  0.00    +0.440 HD
ATOM     29  C   LIG    1      -33.263  25.073  24.122  0.00  0.00    +0.490 A 
ATOM     30  N   LIG    1      -33.961  25.986  24.746  0.00  0.00    -0.540 NA
ENDBRANCH  24  25
ENDBRANCH  17  24
ENDBRANCH   3  17
TORSDOF 5
ENDMDL
MODEL 5
REMARK VINA RESULT:      -9.7      2.444      3.768
REMARK                            x       y       z     vdW  Elec       q    Type
REMARK                         _______ _______ _______ _____ _____    ______ ____
ROOT
ATOM      1  O   LIG    1      -33.583  24.533  28.605  0.00  0.00    -0.520 OA
ATOM      2  C   LIG    1      -33.047  25.433  29.222  0.00  0.00    +0.560 C 
ATOM      3  N   LIG    1      -33.777  26.476  29.663  0.00  0.00    -0.710 N 
ATOM      4  H   LIG    1      -33.349  27.194  30.154  0.00  0.00    +0.400 HD
ENDROOT
BRANCH   2   5
ATOM      5  C   LIG    1      -31.593  25.379  29.495  0.00  0.00    -0.110 A 
ATOM      6  C   LIG    1      -30.850  26.558  29.538  0.00  0.00    +0.090 A 
ATOM      7  C   LIG    1      -29.489  26.517  29.793  0.00  0.00    +0.100 A 
ATOM      8  C   LIG    1      -28.863  25.300  30.006  0.00  0.00    -0.120 A 
ATOM      9  C   LIG    1      -27.469  24.895  30.296  0.00  0.00    +0.580 C 
ATOM     10  N   LIG    1      -27.427  23.555  30.410  0.00  0.00    -0.680 N 
ATOM     11  H   LIG    1      -26.623  23.046  30.598  0.00  0.00    +0.430 HD
ATOM     12  C   LIG    1      -28.645  23.015  30.229  0.00  0.00    +0.580 C 
ATOM     13  O   LIG    1      -28.909  21.831  30.276  0.00  0.00    -0.450 OA
ATOM     14  O   LIG    1      -26.522  25.646  30.410  0.00  0.00    -0.450 OA
ATOM     15  C   LIG    1      -29.609  24.104  29.964  0.00  0.00    -0.150 A 
ATOM     16  C   LIG    1      -30.970  24.147  29.714  0.00  0.00    +0.170 A 
ENDBRANCH   2   5
BRANCH   3  17
ATOM     17  C   LIG    1      -35.217  26.526  29.398  0.00  0.00    +0.310 C 
BRANCH  17  18
ATOM     18  C   LIG    1      -35.970  26.450  30.700  0.00  0.00    -0.100 A 
ATOM     19  C   LIG    1      -36.926  27.401  31.004  0.00  0.00    +0.020 A 
ATOM     20  C   LIG    1      -37.617  27.331  32.199  0.00  0.00    +0.000 A 
ATOM     21  C   LIG    1      -37.353  26.309  33.091  0.00  0.00    +0.000 A 
ATOM     22  C   LIG    1      -36.399  25.356  32.787  0.00  0.00    +0.000 A 
ATOM     23  C   LIG    1      -35.710  25.425  31.590  0.00  0.00    +0.030 A 
ENDBRANCH  17  18
BRANCH  17  24
ATOM     24  C   LIG    1      -35.560  27.836  28.687  0.00  0.00    +0.180 C 
BRANCH  24  25
ATOM     25  C   LIG    1      -34.555  28.892  29.067  0.00  0.00    +0.230 A 
ATOM     26  N   LIG    1      -33.346  29.001  28.582  0.00  0.00    -0.310 NA
ATOM     27  N   LIG    1      -32.757  30.113  29.205  0.00  0.00    -0.480 N 
ATOM     28  H   LIG    1      -31.862  30.456  29.059  0.00  0.00    +0.440 HD
ATOM     29  C   LIG    1      -33.681  30.609  30.047  0.00  0.00    +0.490 A 
ATOM     30  N   LIG    1      -34.756  29.870  29.950  0.00  0.00    -0.540 NA
ENDBRANCH  24  25
ENDBRANCH  17  24
ENDBRANCH   3  17
TORSDOF 5
ENDMDL
MODEL 6
REMARK VINA RESULT:      -9.2      1.906      2.674
REMARK                            x       y       z     vdW  Elec       q    Type
REMARK                         _______ _______ _______ _____ _____    ______ ____
ROOT
ATOM      1  O   LIG    1      -32.415  24.549  28.239  0.00  0.00    -0.520 OA
ATOM      2  C   LIG    1      -32.083  25.423  29.016  0.00  0.00    +0.560 C 
ATOM      3  N   LIG    1      -33.008  26.263  29.521  0.00  0.00    -0.710 N 
ATOM      4  H   LIG    1      -32.743  26.961  30.141  0.00  0.00    +0.400 HD
ENDROOT
BRANCH   2   5
ATOM      5  C   LIG    1      -30.664  25.561  29.414  0.00  0.00    -0.110 A 
ATOM      6  C   LIG    1      -29.843  24.435  29.462  0.00  0.00    +0.090 A 
ATOM      7  C   LIG    1      -28.514  24.555  29.833  0.00  0.00    +0.100 A 
ATOM      8  C   LIG    1      -27.997  25.799  30.157  0.00  0.00    -0.120 A 
ATOM      9  C   LIG    1      -26.664  26.281  30.583  0.00  0.00    +0.580 C 
ATOM     10  N   LIG    1      -26.729  27.612  30.766  0.00  0.00    -0.680 N 
ATOM     11  H   LIG    1      -25.983  28.164  31.049  0.00  0.00    +0.430 HD
ATOM     12  C   LIG    1      -27.965  28.078  30.508  0.00  0.00    +0.580 C 
ATOM     13  O   LIG    1      -28.316  29.237  30.588  0.00  0.00    -0.450 OA
ATOM     14  O   LIG    1      -25.678  25.592  30.742  0.00  0.00    -0.450 OA
ATOM     15  C   LIG    1      -28.821  26.942  30.109  0.00  0.00    -0.150 A 
ATOM     16  C   LIG    1      -30.149  26.820  29.734  0.00  0.00    +0.170 A 
ENDBRANCH   2   5
BRANCH   3  17
ATOM     17  C   LIG    1      -34.414  26.123  29.133  0.00  0.00    +0.310 C 
BRANCH  17  18
ATOM     18  C   LIG    1      -35.242  25.805  30.350  0.00  0.00    -0.100 A 
ATOM     19  C   LIG    1      -34.948  24.692  31.115  0.00  0.00    +0.020 A 
ATOM     20  C   LIG    1      -35.708  24.400  32.233  0.00  0.00    +0.000 A 
ATOM     21  C   LIG    1      -36.761  25.222  32.586  0.00  0.00    +0.000 A 
ATOM     22  C   LIG    1      -37.054  26.336  31.822  0.00  0.00    +0.000 A 
ATOM     23  C   LIG    1      -36.292  26.630  30.707  0.00  0.00    +0.030 A 
ENDBRANCH  17  18
BRANCH  17  24
ATOM     24  C   LIG    1      -34.904  27.431  28.509  0.00  0.00    +0.180 C 
BRANCH  24  25
ATOM     25  C   LIG    1      -34.022  28.565  28.964  0.00  0.00    +0.230 A 
ATOM     26  N   LIG    1      -34.350  29.480  29.838  0.00  0.00    -0.310 NA
ATOM     27  N   LIG    1      -33.243  30.335  29.965  0.00  0.00    -0.480 N 
ATOM     28  H   LIG    1      -33.173  31.114  30.539  0.00  0.00    +0.440 HD
ATOM     29  C   LIG    1      -32.300  29.860  29.134  0.00  0.00    +0.490 A 
ATOM     30  N   LIG    1      -32.778  28.795  28.543  0.00  0.00    -0.540 NA
ENDBRANCH  24  25
ENDBRANCH  17  24
ENDBRANCH   3  17
TORSDOF 5
ENDMDL
MODEL 7
REMARK VINA RESULT:      -9.0      3.798      7.270
REMARK                            x       y       z     vdW  Elec       q    Type
REMARK                         _______ _______ _______ _____ _____    ______ ____
ROOT
ATOM      1  O   LIG    1      -34.821  27.822  27.806  0.00  0.00    -0.520 OA
ATOM      2  C   LIG    1      -34.871  27.333  28.917  0.00  0.00    +0.560 C 
ATOM      3  N   LIG    1      -34.014  26.353  29.263  0.00  0.00    -0.710 N 
ATOM      4  H   LIG    1      -34.055  25.963  30.150  0.00  0.00    +0.400 HD
ENDROOT
BRANCH   2   5
ATOM      5  C   LIG    1      -35.871  27.820  29.895  0.00  0.00    -0.110 A 
ATOM      6  C   LIG    1      -36.336  26.968  30.896  0.00  0.00    +0.090 A 
ATOM      7  C   LIG    1      -37.271  27.416  31.815  0.00  0.00    +0.100 A 
ATOM      8  C   LIG    1      -37.746  28.715  31.740  0.00  0.00    -0.120 A 
ATOM      9  C   LIG    1      -38.718  29.503  32.530  0.00  0.00    +0.580 C 
ATOM     10  N   LIG    1      -38.798  30.738  32.002  0.00  0.00    -0.680 N 
ATOM     11  H   LIG    1      -39.370  31.444  32.342  0.00  0.00    +0.430 HD
ATOM     12  C   LIG    1      -37.983  30.864  30.939  0.00  0.00    +0.580 C 
ATOM     13  O   LIG    1      -37.847  31.865  30.266  0.00  0.00    -0.450 OA
ATOM     14  O   LIG    1      -39.340  29.103  33.493  0.00  0.00    -0.450 OA
ATOM     15  C   LIG    1      -37.280  29.581  30.730  0.00  0.00    -0.150 A 
ATOM     16  C   LIG    1      -36.342  29.133  29.815  0.00  0.00    +0.170 A 
ENDBRANCH   2   5
BRANCH   3  17
ATOM     17  C   LIG    1      -33.020  25.875  28.297  0.00  0.00    +0.310 C 
BRANCH  17  18
ATOM     18  C   LIG    1      -31.749  25.516  29.021  0.00  0.00    -0.100 A 
ATOM     19  C   LIG    1      -31.458  24.192  29.293  0.00  0.00    +0.020 A 
ATOM     20  C   LIG    1      -30.291  23.862  29.957  0.00  0.00    +0.000 A 
ATOM     21  C   LIG    1      -29.415  24.856  30.349  0.00  0.00    +0.000 A 
ATOM     22  C   LIG    1      -29.705  26.180  30.077  0.00  0.00    +0.000 A 
ATOM     23  C   LIG    1      -30.870  26.509  29.410  0.00  0.00    +0.030 A 
ENDBRANCH  17  18
BRANCH  17  24
ATOM     24  C   LIG    1      -33.563  24.641  27.576  0.00  0.00    +0.180 C 
BRANCH  24  25
ATOM     25  C   LIG    1      -33.583  24.896  26.090  0.00  0.00    +0.230 A 
ATOM     26  N   LIG    1      -32.994  24.160  25.185  0.00  0.00    -0.310 NA
ATOM     27  N   LIG    1      -33.267  24.752  23.941  0.00  0.00    -0.480 N 
ATOM     28  H   LIG    1      -32.969  24.443  23.072  0.00  0.00    +0.440 HD
ATOM     29  C   LIG    1      -34.023  25.835  24.194  0.00  0.00    +0.490 A 
ATOM     30  N   LIG    1      -34.209  25.906  25.487  0.00  0.00    -0.540 NA
ENDBRANCH  24  25
ENDBRANCH  17  24
ENDBRANCH   3  17
TORSDOF 5
ENDMDL
MODEL 8
REMARK VINA RESULT:      -9.0      3.233      7.363
REMARK                            x       y       z     vdW  Elec       q    Type
REMARK                         _______ _______ _______ _____ _____    ______ ____
ROOT
ATOM      1  O   LIG    1      -35.214  27.152  29.013  0.00  0.00    -0.520 OA
ATOM      2  C   LIG    1      -35.080  26.362  29.927  0.00  0.00    +0.560 C 
ATOM      3  N   LIG    1      -34.091  25.448  29.889  0.00  0.00    -0.710 N 
ATOM      4  H   LIG    1      -33.984  24.818  30.619  0.00  0.00    +0.400 HD
ENDROOT
BRANCH   2   5
ATOM      5  C   LIG    1      -35.999  26.409  31.086  0.00  0.00    -0.110 A 
ATOM      6  C   LIG    1      -36.935  27.437  31.191  0.00  0.00    +0.090 A 
ATOM      7  C   LIG    1      -37.798  27.489  32.272  0.00  0.00    +0.100 A 
ATOM      8  C   LIG    1      -37.734  26.514  33.255  0.00  0.00    -0.120 A 
ATOM      9  C   LIG    1      -38.478  26.266  34.510  0.00  0.00    +0.580 C 
ATOM     10  N   LIG    1      -37.988  25.153  35.085  0.00  0.00    -0.680 N 
ATOM     11  H   LIG    1      -38.310  24.780  35.921  0.00  0.00    +0.430 HD
ATOM     12  C   LIG    1      -36.991  24.626  34.350  0.00  0.00    +0.580 C 
ATOM     13  O   LIG    1      -36.365  23.623  34.623  0.00  0.00    -0.450 OA
ATOM     14  O   LIG    1      -39.380  26.951  34.947  0.00  0.00    -0.450 OA
ATOM     15  C   LIG    1      -36.790  25.472  33.155  0.00  0.00    -0.150 A 
ATOM     16  C   LIG    1      -35.930  25.419  32.071  0.00  0.00    +0.170 A 
ENDBRANCH   2   5
BRANCH   3  17
ATOM     17  C   LIG    1      -33.177  25.405  28.744  0.00  0.00    +0.310 C 
BRANCH  17  18
ATOM     18  C   LIG    1      -31.768  25.198  29.234  0.00  0.00    -0.100 A 
ATOM     19  C   LIG    1      -30.962  26.288  29.506  0.00  0.00    +0.020 A 
ATOM     20  C   LIG    1      -29.669  26.098  29.956  0.00  0.00    +0.000 A 
ATOM     21  C   LIG    1      -29.181  24.818  30.135  0.00  0.00    +0.000 A 
ATOM     22  C   LIG    1      -29.986  23.727  29.865  0.00  0.00    +0.000 A 
ATOM     23  C   LIG    1      -31.281  23.918  29.419  0.00  0.00    +0.030 A 
ENDBRANCH  17  18
BRANCH  17  24
ATOM     24  C   LIG    1      -33.570  24.252  27.820  0.00  0.00    +0.180 C 
BRANCH  24  25
ATOM     25  C   LIG    1      -33.644  24.750  26.399  0.00  0.00    +0.230 A 
ATOM     26  N   LIG    1      -33.075  24.187  25.366  0.00  0.00    -0.310 NA
ATOM     27  N   LIG    1      -33.398  24.972  24.247  0.00  0.00    -0.480 N 
ATOM     28  H   LIG    1      -33.125  24.817  23.330  0.00  0.00    +0.440 HD
ATOM     29  C   LIG    1      -34.161  25.982  24.701  0.00  0.00    +0.490 A 
ATOM     30  N   LIG    1      -34.305  25.833  25.992  0.00  0.00    -0.540 NA
ENDBRANCH  24  25
ENDBRANCH  17  24
ENDBRANCH   3  17
TORSDOF 5
ENDMDL
MODEL 9
REMARK VINA RESULT:      -9.0      1.725      2.194
REMARK                            x       y       z     vdW  Elec       q    Type
REMARK                         _______ _______ _______ _____ _____    ______ ____
ROOT
ATOM      1  O   LIG    1      -31.276  23.980  30.990  0.00  0.00    -0.520 OA
ATOM      2  C   LIG    1      -31.602  24.954  30.341  0.00  0.00    +0.560 C 
ATOM      3  N   LIG    1      -32.869  25.079  29.902  0.00  0.00    -0.710 N 
ATOM      4  H   LIG    1      -33.130  25.856  29.383  0.00  0.00    +0.400 HD
ENDROOT
BRANCH   2   5
ATOM      5  C   LIG    1      -30.607  26.008  30.037  0.00  0.00    -0.110 A 
ATOM      6  C   LIG    1      -29.283  25.853  30.445  0.00  0.00    +0.090 A 
ATOM      7  C   LIG    1      -28.347  26.834  30.165  0.00  0.00    +0.100 A 
ATOM      8  C   LIG    1      -28.726  27.975  29.476  0.00  0.00    -0.120 A 
ATOM      9  C   LIG    1      -28.012  29.189  29.021  0.00  0.00    +0.580 C 
ATOM     10  N   LIG    1      -28.888  29.989  28.388  0.00  0.00    -0.680 N 
ATOM     11  H   LIG    1      -28.664  30.848  27.997  0.00  0.00    +0.430 HD
ATOM     12  C   LIG    1      -30.117  29.442  28.368  0.00  0.00    +0.580 C 
ATOM     13  O   LIG    1      -31.105  29.938  27.865  0.00  0.00    -0.450 OA
ATOM     14  O   LIG    1      -26.833  29.424  29.191  0.00  0.00    -0.450 OA
ATOM     15  C   LIG    1      -30.064  28.138  29.061  0.00  0.00    -0.150 A 
ATOM     16  C   LIG    1      -30.997  27.154  29.338  0.00  0.00    +0.170 A 
ENDBRANCH   2   5
BRANCH   3  17
ATOM     17  C   LIG    1      -33.856  24.039  30.207  0.00  0.00    +0.310 C 
BRANCH  17  18
ATOM     18  C   LIG    1      -34.923  24.607  31.106  0.00  0.00    -0.100 A 
ATOM     19  C   LIG    1      -35.391  23.869  32.177  0.00  0.00    +0.020 A 
ATOM     20  C   LIG    1      -36.370  24.390  33.002  0.00  0.00    +0.000 A 
ATOM     21  C   LIG    1      -36.881  25.650  32.756  0.00  0.00    +0.000 A 
ATOM     22  C   LIG    1      -36.413  26.390  31.686  0.00  0.00    +0.000 A 
ATOM     23  C   LIG    1      -35.431  25.869  30.864  0.00  0.00    +0.030 A 
ENDBRANCH  17  18
BRANCH  17  24
ATOM     24  C   LIG    1      -34.493  23.543  28.908  0.00  0.00    +0.180 C 
BRANCH  24  25
ATOM     25  C   LIG    1      -34.231  24.539  27.808  0.00  0.00    +0.230 A 
ATOM     26  N   LIG    1      -33.191  24.541  27.017  0.00  0.00    -0.310 NA
ATOM     27  N   LIG    1      -33.345  25.632  26.146  0.00  0.00    -0.480 N 
ATOM     28  H   LIG    1      -32.739  25.903  25.440  0.00  0.00    +0.440 HD
ATOM     29  C   LIG    1      -34.502  26.226  26.486  0.00  0.00    +0.490 A 
ATOM     30  N   LIG    1      -35.025  25.557  27.481  0.00  0.00    -0.540 NA
ENDBRANCH  24  25
ENDBRANCH  17  24
ENDBRANCH   3  17
TORSDOF 5
ENDMDL
####
 PLpro2_rec.pdbqt&&&&ZINC000821938212.pdbqt
MODEL 1
REMARK VINA RESULT:     -11.7      0.000      0.000
REMARK                            x       y       z     vdW  Elec       q    Type
REMARK                         _______ _______ _______ _____ _____    ______ ____
ROOT
ATOM      1  C   LIG    1      -31.224  24.383  29.981  0.00  0.00    +0.530 C 
ATOM      2  O   LIG    1      -31.799  23.939  30.954  0.00  0.00    -0.510 OA
ENDROOT
BRANCH   1   7
ATOM      3  C   LIG    1      -28.143  26.513  30.188  0.00  0.00    -0.740 A 
ATOM      4  C   LIG    1      -27.149  25.550  30.261  0.00  0.00    +0.210 A 
ATOM      5  C   LIG    1      -27.472  24.208  30.244  0.00  0.00    -0.090 A 
ATOM      6  C   LIG    1      -28.801  23.814  30.153  0.00  0.00    +0.330 A 
ATOM      7  C   LIG    1      -29.811  24.787  30.079  0.00  0.00    -0.240 A 
ATOM      8  C   LIG    1      -29.467  26.141  30.102  0.00  0.00    +0.240 A 
BRANCH   3  10
ATOM      9  C   LIG    1      -25.916  28.229  30.473  0.00  0.00    -0.260 C 
ATOM     10  S   LIG    1      -27.711  28.221  30.209  0.00  0.00    +2.510 S 
ATOM     11  O   LIG    1      -28.025  28.678  28.901  0.00  0.00    -0.940 OA
ATOM     12  O   LIG    1      -28.384  28.739  31.348  0.00  0.00    -0.940 OA
ENDBRANCH   3  10
BRANCH   6  13
ATOM     13  N   LIG    1      -29.130  22.465  30.136  0.00  0.00    -0.840 N 
ATOM     14  H   LIG    1      -29.029  21.932  30.940  0.00  0.00    +0.420 HD
ATOM     15  H   LIG    1      -29.461  22.057  29.321  0.00  0.00    +0.400 HD
ENDBRANCH   6  13
ENDBRANCH   1   7
BRANCH   1  16
ATOM     16  O   LIG    1      -31.880  24.506  28.809  0.00  0.00    -0.350 OA
BRANCH  16  17
ATOM     17  C   LIG    1      -33.268  24.081  28.783  0.00  0.00    +0.320 C 
BRANCH  17  18
ATOM     18  C   LIG    1      -34.165  25.291  28.799  0.00  0.00    -0.060 A 
ATOM     19  C   LIG    1      -34.656  25.773  29.994  0.00  0.00    +0.080 A 
ATOM     20  C   LIG    1      -35.480  26.884  30.010  0.00  0.00    +0.020 A 
ATOM     21  C   LIG    1      -35.817  27.519  28.827  0.00  0.00    +0.100 A 
ATOM     22  C   LIG    1      -35.330  27.044  27.623  0.00  0.00    +0.040 A 
ATOM     23  F   LIG    1      -36.621  28.604  28.848  0.00  0.00    -0.130 F 
ATOM     24  C   LIG    1      -34.495  25.929  27.604  0.00  0.00    +0.020 A 
BRANCH  24  25
ATOM     25  C   LIG    1      -33.968  25.415  26.315  0.00  0.00    +0.210 A 
ATOM     26  N   LIG    1      -33.240  24.331  26.137  0.00  0.00    -0.280 NA
ATOM     27  N   LIG    1      -32.983  24.229  24.879  0.00  0.00    -0.220 N 
ATOM     28  H   LIG    1      -32.463  23.521  24.468  0.00  0.00    +0.480 HD
ATOM     29  N   LIG    1      -33.526  25.215  24.252  0.00  0.00    -0.040 NA
ATOM     30  N   LIG    1      -34.145  25.961  25.104  0.00  0.00    -0.270 NA
ENDBRANCH  24  25
ENDBRANCH  17  18
ENDBRANCH  16  17
ENDBRANCH   1  16
TORSDOF 7
ENDMDL
MODEL 2
REMARK VINA RESULT:     -10.2      2.871      3.531
REMARK                            x       y       z     vdW  Elec       q    Type
REMARK                         _______ _______ _______ _____ _____    ______ ____
ROOT
ATOM      1  C   LIG    1      -31.569  24.438  30.255  0.00  0.00    +0.530 C 
ATOM      2  O   LIG    1      -31.957  23.911  31.278  0.00  0.00    -0.510 OA
ENDROOT
BRANCH   1   7
ATOM      3  C   LIG    1      -28.669  26.798  29.960  0.00  0.00    -0.740 A 
ATOM      4  C   LIG    1      -27.597  25.921  29.997  0.00  0.00    +0.210 A 
ATOM      5  C   LIG    1      -27.809  24.563  30.118  0.00  0.00    -0.090 A 
ATOM      6  C   LIG    1      -29.103  24.066  30.203  0.00  0.00    +0.330 A 
ATOM      7  C   LIG    1      -30.192  24.952  30.166  0.00  0.00    -0.240 A 
ATOM      8  C   LIG    1      -29.959  26.325  30.049  0.00  0.00    +0.240 A 
BRANCH   3  10
ATOM      9  C   LIG    1      -27.526  28.985  31.340  0.00  0.00    -0.260 C 
ATOM     10  S   LIG    1      -28.378  28.530  29.804  0.00  0.00    +2.510 S 
ATOM     11  O   LIG    1      -27.499  28.639  28.694  0.00  0.00    -0.940 OA
ATOM     12  O   LIG    1      -29.679  29.101  29.769  0.00  0.00    -0.940 OA
ENDBRANCH   3  10
BRANCH   6  13
ATOM     13  N   LIG    1      -29.320  22.700  30.325  0.00  0.00    -0.840 N 
ATOM     14  H   LIG    1      -30.225  22.353  30.354  0.00  0.00    +0.420 HD
ATOM     15  H   LIG    1      -28.565  22.092  30.380  0.00  0.00    +0.400 HD
ENDBRANCH   6  13
ENDBRANCH   1   7
BRANCH   1  16
ATOM     16  O   LIG    1      -32.400  24.554  29.200  0.00  0.00    -0.350 OA
BRANCH  16  17
ATOM     17  C   LIG    1      -33.813  24.322  29.444  0.00  0.00    +0.320 C 
BRANCH  17  18
ATOM     18  C   LIG    1      -34.526  25.643  29.560  0.00  0.00    -0.060 A 
ATOM     19  C   LIG    1      -34.347  26.612  28.595  0.00  0.00    +0.080 A 
ATOM     20  C   LIG    1      -35.001  27.827  28.699  0.00  0.00    +0.020 A 
ATOM     21  C   LIG    1      -35.839  28.077  29.773  0.00  0.00    +0.100 A 
ATOM     22  C   LIG    1      -36.026  27.112  30.746  0.00  0.00    +0.040 A 
ATOM     23  F   LIG    1      -36.476  29.265  29.870  0.00  0.00    -0.130 F 
ATOM     24  C   LIG    1      -35.373  25.886  30.640  0.00  0.00    +0.020 A 
BRANCH  24  25
ATOM     25  C   LIG    1      -35.570  24.846  31.680  0.00  0.00    +0.210 A 
ATOM     26  N   LIG    1      -35.301  23.561  31.570  0.00  0.00    -0.280 NA
ATOM     27  N   LIG    1      -35.611  22.995  32.685  0.00  0.00    -0.220 N 
ATOM     28  H   LIG    1      -35.514  22.050  32.882  0.00  0.00    +0.480 HD
ATOM     29  N   LIG    1      -36.068  23.881  33.500  0.00  0.00    -0.040 NA
ATOM     30  N   LIG    1      -36.052  25.032  32.917  0.00  0.00    -0.270 NA
ENDBRANCH  24  25
ENDBRANCH  17  18
ENDBRANCH  16  17
ENDBRANCH   1  16
TORSDOF 7
ENDMDL
MODEL 3
REMARK VINA RESULT:     -10.0      4.627      6.252
REMARK                            x       y       z     vdW  Elec       q    Type
REMARK                         _______ _______ _______ _____ _____    ______ ____
ROOT
ATOM      1  C   LIG    1      -30.704  29.230  28.663  0.00  0.00    +0.530 C 
ATOM      2  O   LIG    1      -31.864  29.464  28.390  0.00  0.00    -0.510 OA
ENDROOT
BRANCH   1   7
ATOM      3  C   LIG    1      -28.752  31.356  26.267  0.00  0.00    -0.740 A 
ATOM      4  C   LIG    1      -27.603  31.611  26.999  0.00  0.00    +0.210 A 
ATOM      5  C   LIG    1      -27.457  31.097  28.272  0.00  0.00    -0.090 A 
ATOM      6  C   LIG    1      -28.464  30.317  28.827  0.00  0.00    +0.330 A 
ATOM      7  C   LIG    1      -29.629  30.056  28.087  0.00  0.00    -0.240 A 
ATOM      8  C   LIG    1      -29.763  30.589  26.802  0.00  0.00    +0.240 A 
BRANCH   3  10
ATOM      9  C   LIG    1      -27.226  32.449  24.154  0.00  0.00    -0.260 C 
ATOM     10  S   LIG    1      -28.920  32.020  24.643  0.00  0.00    +2.510 S 
ATOM     11  O   LIG    1      -29.402  30.932  23.868  0.00  0.00    -0.940 OA
ATOM     12  O   LIG    1      -29.699  33.195  24.824  0.00  0.00    -0.940 OA
ENDBRANCH   3  10
BRANCH   6  13
ATOM     13  N   LIG    1      -28.320  29.798  30.107  0.00  0.00    -0.840 N 
ATOM     14  H   LIG    1      -27.599  29.179  30.301  0.00  0.00    +0.420 HD
ATOM     15  H   LIG    1      -28.941  30.056  30.807  0.00  0.00    +0.400 HD
ENDBRANCH   6  13
ENDBRANCH   1   7
BRANCH   1  16
ATOM     16  O   LIG    1      -30.399  28.213  29.493  0.00  0.00    -0.350 OA
BRANCH  16  17
ATOM     17  C   LIG    1      -31.116  26.965  29.298  0.00  0.00    +0.320 C 
BRANCH  17  18
ATOM     18  C   LIG    1      -30.204  25.808  29.614  0.00  0.00    -0.060 A 
ATOM     19  C   LIG    1      -28.863  26.028  29.851  0.00  0.00    +0.080 A 
ATOM     20  C   LIG    1      -28.025  24.967  30.141  0.00  0.00    +0.020 A 
ATOM     21  C   LIG    1      -28.526  23.677  30.195  0.00  0.00    +0.100 A 
ATOM     22  C   LIG    1      -29.869  23.445  29.960  0.00  0.00    +0.040 A 
ATOM     23  F   LIG    1      -27.703  22.645  30.479  0.00  0.00    -0.130 F 
ATOM     24  C   LIG    1      -30.717  24.513  29.673  0.00  0.00    +0.020 A 
BRANCH  24  25
ATOM     25  C   LIG    1      -32.159  24.271  29.420  0.00  0.00    +0.210 A 
ATOM     26  N   LIG    1      -32.707  23.890  28.284  0.00  0.00    -0.280 NA
ATOM     27  N   LIG    1      -33.978  23.791  28.471  0.00  0.00    -0.220 N 
ATOM     28  H   LIG    1      -34.626  23.526  27.799  0.00  0.00    +0.480 HD
ATOM     29  N   LIG    1      -34.254  24.097  29.691  0.00  0.00    -0.040 NA
ATOM     30  N   LIG    1      -33.159  24.392  30.306  0.00  0.00    -0.270 NA
ENDBRANCH  24  25
ENDBRANCH  17  18
ENDBRANCH  16  17
ENDBRANCH   1  16
TORSDOF 7
ENDMDL
MODEL 4
REMARK VINA RESULT:     -10.0      2.973      3.836
REMARK                            x       y       z     vdW  Elec       q    Type
REMARK                         _______ _______ _______ _____ _____    ______ ____
ROOT
ATOM      1  C   LIG    1      -32.408  27.214  28.591  0.00  0.00    +0.530 C 
ATOM      2  O   LIG    1      -32.539  26.372  27.725  0.00  0.00    -0.510 OA
ENDROOT
BRANCH   1   7
ATOM      3  C   LIG    1      -29.383  29.413  28.877  0.00  0.00    -0.740 A 
ATOM      4  C   LIG    1      -28.534  28.615  29.626  0.00  0.00    +0.210 A 
ATOM      5  C   LIG    1      -28.937  27.362  30.042  0.00  0.00    -0.090 A 
ATOM      6  C   LIG    1      -30.202  26.893  29.710  0.00  0.00    +0.330 A 
ATOM      7  C   LIG    1      -31.065  27.700  28.951  0.00  0.00    -0.240 A 
ATOM      8  C   LIG    1      -30.643  28.967  28.542  0.00  0.00    +0.240 A 
BRANCH   3  10
ATOM      9  C   LIG    1      -29.056  30.985  26.551  0.00  0.00    -0.260 C 
ATOM     10  S   LIG    1      -28.850  31.009  28.353  0.00  0.00    +2.510 S 
ATOM     11  O   LIG    1      -29.779  31.902  28.950  0.00  0.00    -0.940 OA
ATOM     12  O   LIG    1      -27.471  31.047  28.696  0.00  0.00    -0.940 OA
ENDBRANCH   3  10
BRANCH   6  13
ATOM     13  N   LIG    1      -30.611  25.633  30.127  0.00  0.00    -0.840 N 
ATOM     14  H   LIG    1      -31.076  25.046  29.512  0.00  0.00    +0.420 HD
ATOM     15  H   LIG    1      -30.431  25.341  31.035  0.00  0.00    +0.400 HD
ENDBRANCH   6  13
ENDBRANCH   1   7
BRANCH   1  16
ATOM     16  O   LIG    1      -33.493  27.703  29.224  0.00  0.00    -0.350 OA
BRANCH  16  17
ATOM     17  C   LIG    1      -34.761  27.042  28.966  0.00  0.00    +0.320 C 
BRANCH  17  18
ATOM     18  C   LIG    1      -35.246  26.377  30.228  0.00  0.00    -0.060 A 
ATOM     19  C   LIG    1      -36.097  27.049  31.081  0.00  0.00    +0.080 A 
ATOM     20  C   LIG    1      -36.544  26.441  32.240  0.00  0.00    +0.020 A 
ATOM     21  C   LIG    1      -36.138  25.154  32.552  0.00  0.00    +0.100 A 
ATOM     22  C   LIG    1      -35.286  24.471  31.704  0.00  0.00    +0.040 A 
ATOM     23  F   LIG    1      -36.577  24.564  33.685  0.00  0.00    -0.130 F 
ATOM     24  C   LIG    1      -34.839  25.079  30.533  0.00  0.00    +0.020 A 
BRANCH  24  25
ATOM     25  C   LIG    1      -33.925  24.351  29.618  0.00  0.00    +0.210 A 
ATOM     26  N   LIG    1      -34.219  23.871  28.427  0.00  0.00    -0.280 NA
ATOM     27  N   LIG    1      -33.161  23.309  27.954  0.00  0.00    -0.220 N 
ATOM     28  H   LIG    1      -33.095  22.873  27.090  0.00  0.00    +0.480 HD
ATOM     29  N   LIG    1      -32.203  23.418  28.808  0.00  0.00    -0.040 NA
ATOM     30  N   LIG    1      -32.636  24.059  29.841  0.00  0.00    -0.270 NA
ENDBRANCH  24  25
ENDBRANCH  17  18
ENDBRANCH  16  17
ENDBRANCH   1  16
TORSDOF 7
ENDMDL
MODEL 5
REMARK VINA RESULT:      -9.8      4.225      7.174
REMARK                            x       y       z     vdW  Elec       q    Type
REMARK                         _______ _______ _______ _____ _____    ______ ____
ROOT
ATOM      1  C   LIG    1      -34.508  24.400  30.627  0.00  0.00    +0.530 C 
ATOM      2  O   LIG    1      -34.890  24.002  29.545  0.00  0.00    -0.510 OA
ENDROOT
BRANCH   1   7
ATOM      3  C   LIG    1      -36.748  24.617  33.627  0.00  0.00    -0.740 A 
ATOM      4  C   LIG    1      -37.311  25.873  33.459  0.00  0.00    +0.210 A 
ATOM      5  C   LIG    1      -36.967  26.653  32.374  0.00  0.00    -0.090 A 
ATOM      6  C   LIG    1      -36.051  26.183  31.441  0.00  0.00    +0.330 A 
ATOM      7  C   LIG    1      -35.479  24.911  31.609  0.00  0.00    -0.240 A 
ATOM      8  C   LIG    1      -35.835  24.136  32.716  0.00  0.00    +0.240 A 
BRANCH   3  10
ATOM      9  C   LIG    1      -38.779  24.338  35.573  0.00  0.00    -0.260 C 
ATOM     10  S   LIG    1      -37.201  23.634  35.018  0.00  0.00    +2.510 S 
ATOM     11  O   LIG    1      -37.397  22.334  34.479  0.00  0.00    -0.940 OA
ATOM     12  O   LIG    1      -36.180  23.886  35.973  0.00  0.00    -0.940 OA
ENDBRANCH   3  10
BRANCH   6  13
ATOM     13  N   LIG    1      -35.702  26.966  30.349  0.00  0.00    -0.840 N 
ATOM     14  H   LIG    1      -35.692  26.580  29.459  0.00  0.00    +0.420 HD
ATOM     15  H   LIG    1      -35.471  27.900  30.477  0.00  0.00    +0.400 HD
ENDBRANCH   6  13
ENDBRANCH   1   7
BRANCH   1  16
ATOM     16  O   LIG    1      -33.195  24.375  30.928  0.00  0.00    -0.350 OA
BRANCH  16  17
ATOM     17  C   LIG    1      -32.266  24.230  29.821  0.00  0.00    +0.320 C 
BRANCH  17  18
ATOM     18  C   LIG    1      -31.380  25.446  29.746  0.00  0.00    -0.060 A 
ATOM     19  C   LIG    1      -30.232  25.512  30.508  0.00  0.00    +0.080 A 
ATOM     20  C   LIG    1      -29.416  26.628  30.441  0.00  0.00    +0.020 A 
ATOM     21  C   LIG    1      -29.748  27.685  29.609  0.00  0.00    +0.100 A 
ATOM     22  C   LIG    1      -30.897  27.628  28.841  0.00  0.00    +0.040 A 
ATOM     23  F   LIG    1      -28.949  28.771  29.547  0.00  0.00    -0.130 F 
ATOM     24  C   LIG    1      -31.716  26.503  28.902  0.00  0.00    +0.020 A 
BRANCH  24  25
ATOM     25  C   LIG    1      -32.950  26.436  28.080  0.00  0.00    +0.210 A 
ATOM     26  N   LIG    1      -34.007  27.216  28.179  0.00  0.00    -0.280 NA
ATOM     27  N   LIG    1      -34.862  26.839  27.293  0.00  0.00    -0.220 N 
ATOM     28  H   LIG    1      -35.732  27.242  27.144  0.00  0.00    +0.480 HD
ATOM     29  N   LIG    1      -34.381  25.843  26.633  0.00  0.00    -0.040 NA
ATOM     30  N   LIG    1      -33.204  25.572  27.087  0.00  0.00    -0.270 NA
ENDBRANCH  24  25
ENDBRANCH  17  18
ENDBRANCH  16  17
ENDBRANCH   1  16
TORSDOF 7
ENDMDL
MODEL 6
REMARK VINA RESULT:      -9.8      5.061      8.722
REMARK                            x       y       z     vdW  Elec       q    Type
REMARK                         _______ _______ _______ _____ _____    ______ ____
ROOT
ATOM      1  C   LIG    1      -28.168  27.372  30.238  0.00  0.00    +0.530 C 
ATOM      2  O   LIG    1      -28.798  28.237  30.815  0.00  0.00    -0.510 OA
ENDROOT
BRANCH   1   7
ATOM      3  C   LIG    1      -30.636  24.589  29.754  0.00  0.00    -0.740 A 
ATOM      4  C   LIG    1      -29.810  23.478  29.808  0.00  0.00    +0.210 A 
ATOM      5  C   LIG    1      -28.451  23.625  30.001  0.00  0.00    -0.090 A 
ATOM      6  C   LIG    1      -27.903  24.894  30.142  0.00  0.00    +0.330 A 
ATOM      7  C   LIG    1      -28.737  26.022  30.088  0.00  0.00    -0.240 A 
ATOM      8  C   LIG    1      -30.110  25.855  29.887  0.00  0.00    +0.240 A 
BRANCH   3  10
ATOM      9  C   LIG    1      -32.904  25.931  28.733  0.00  0.00    -0.260 C 
ATOM     10  S   LIG    1      -32.369  24.381  29.509  0.00  0.00    +2.510 S 
ATOM     11  O   LIG    1      -32.466  23.303  28.589  0.00  0.00    -0.940 OA
ATOM     12  O   LIG    1      -32.898  24.273  30.824  0.00  0.00    -0.940 OA
ENDBRANCH   3  10
BRANCH   6  13
ATOM     13  N   LIG    1      -26.536  25.046  30.336  0.00  0.00    -0.840 N 
ATOM     14  H   LIG    1      -26.115  24.682  31.130  0.00  0.00    +0.420 HD
ATOM     15  H   LIG    1      -26.002  25.515  29.675  0.00  0.00    +0.400 HD
ENDBRANCH   6  13
ENDBRANCH   1   7
BRANCH   1  16
ATOM     16  O   LIG    1      -26.948  27.648  29.736  0.00  0.00    -0.350 OA
BRANCH  16  17
ATOM     17  C   LIG    1      -26.401  28.964  30.019  0.00  0.00    +0.320 C 
BRANCH  17  18
ATOM     18  C   LIG    1      -25.359  28.852  31.101  0.00  0.00    -0.060 A 
ATOM     19  C   LIG    1      -24.258  28.040  30.920  0.00  0.00    +0.080 A 
ATOM     20  C   LIG    1      -23.301  27.936  31.913  0.00  0.00    +0.020 A 
ATOM     21  C   LIG    1      -23.441  28.645  33.094  0.00  0.00    +0.100 A 
ATOM     22  C   LIG    1      -24.541  29.462  33.285  0.00  0.00    +0.040 A 
ATOM     23  F   LIG    1      -22.503  28.540  34.060  0.00  0.00    -0.130 F 
ATOM     24  C   LIG    1      -25.504  29.574  32.285  0.00  0.00    +0.020 A 
BRANCH  24  25
ATOM     25  C   LIG    1      -26.686  30.449  32.483  0.00  0.00    +0.210 A 
ATOM     26  N   LIG    1      -27.807  30.132  33.099  0.00  0.00    -0.280 NA
ATOM     27  N   LIG    1      -28.583  31.159  33.061  0.00  0.00    -0.220 N 
ATOM     28  H   LIG    1      -29.475  31.203  33.441  0.00  0.00    +0.480 HD
ATOM     29  N   LIG    1      -27.990  32.119  32.440  0.00  0.00    -0.040 NA
ATOM     30  N   LIG    1      -26.818  31.719  32.076  0.00  0.00    -0.270 NA
ENDBRANCH  24  25
ENDBRANCH  17  18
ENDBRANCH  16  17
ENDBRANCH   1  16
TORSDOF 7
ENDMDL
MODEL 7
REMARK VINA RESULT:      -9.7      3.566      5.466
REMARK                            x       y       z     vdW  Elec       q    Type
REMARK                         _______ _______ _______ _____ _____    ______ ____
ROOT
ATOM      1  C   LIG    1      -30.875  29.000  28.428  0.00  0.00    +0.530 C 
ATOM      2  O   LIG    1      -31.840  29.737  28.416  0.00  0.00    -0.510 OA
ENDROOT
BRANCH   1   7
ATOM      3  C   LIG    1      -27.534  29.879  29.889  0.00  0.00    -0.740 A 
ATOM      4  C   LIG    1      -26.971  30.618  28.861  0.00  0.00    +0.210 A 
ATOM      5  C   LIG    1      -27.671  30.834  27.691  0.00  0.00    -0.090 A 
ATOM      6  C   LIG    1      -28.948  30.310  27.538  0.00  0.00    +0.330 A 
ATOM      7  C   LIG    1      -29.521  29.560  28.578  0.00  0.00    -0.240 A 
ATOM      8  C   LIG    1      -28.797  29.346  29.754  0.00  0.00    +0.240 A 
BRANCH   3  10
ATOM      9  C   LIG    1      -25.644  28.125  31.047  0.00  0.00    -0.260 C 
ATOM     10  S   LIG    1      -26.626  29.614  31.376  0.00  0.00    +2.510 S 
ATOM     11  O   LIG    1      -25.784  30.754  31.481  0.00  0.00    -0.940 OA
ATOM     12  O   LIG    1      -27.623  29.347  32.353  0.00  0.00    -0.940 OA
ENDBRANCH   3  10
BRANCH   6  13
ATOM     13  N   LIG    1      -29.655  30.525  26.362  0.00  0.00    -0.840 N 
ATOM     14  H   LIG    1      -30.367  31.183  26.338  0.00  0.00    +0.420 HD
ATOM     15  H   LIG    1      -29.434  30.018  25.564  0.00  0.00    +0.400 HD
ENDBRANCH   6  13
ENDBRANCH   1   7
BRANCH   1  16
ATOM     16  O   LIG    1      -31.042  27.668  28.304  0.00  0.00    -0.350 OA
BRANCH  16  17
ATOM     17  C   LIG    1      -31.392  26.932  29.506  0.00  0.00    +0.320 C 
BRANCH  17  18
ATOM     18  C   LIG    1      -30.429  25.789  29.693  0.00  0.00    -0.060 A 
ATOM     19  C   LIG    1      -29.096  26.041  29.947  0.00  0.00    +0.080 A 
ATOM     20  C   LIG    1      -28.211  24.992  30.118  0.00  0.00    +0.020 A 
ATOM     21  C   LIG    1      -28.655  23.683  30.035  0.00  0.00    +0.100 A 
ATOM     22  C   LIG    1      -29.989  23.420  29.781  0.00  0.00    +0.040 A 
ATOM     23  F   LIG    1      -27.786  22.663  30.203  0.00  0.00    -0.130 F 
ATOM     24  C   LIG    1      -30.884  24.474  29.615  0.00  0.00    +0.020 A 
BRANCH  24  25
ATOM     25  C   LIG    1      -32.317  24.197  29.343  0.00  0.00    +0.210 A 
ATOM     26  N   LIG    1      -32.835  23.763  28.212  0.00  0.00    -0.280 NA
ATOM     27  N   LIG    1      -34.107  23.650  28.377  0.00  0.00    -0.220 N 
ATOM     28  H   LIG    1      -34.737  23.348  27.703  0.00  0.00    +0.480 HD
ATOM     29  N   LIG    1      -34.414  23.999  29.579  0.00  0.00    -0.040 NA
ATOM     30  N   LIG    1      -33.336  24.336  30.203  0.00  0.00    -0.270 NA
ENDBRANCH  24  25
ENDBRANCH  17  18
ENDBRANCH  16  17
ENDBRANCH   1  16
TORSDOF 7
ENDMDL
MODEL 8
REMARK VINA RESULT:      -9.6      4.187      7.465
REMARK                            x       y       z     vdW  Elec       q    Type
REMARK                         _______ _______ _______ _____ _____    ______ ____
ROOT
ATOM      1  C   LIG    1      -29.975  28.999  28.824  0.00  0.00    +0.530 C 
ATOM      2  O   LIG    1      -29.610  30.136  28.599  0.00  0.00    -0.510 OA
ENDROOT
BRANCH   1   7
ATOM      3  C   LIG    1      -33.203  27.099  28.630  0.00  0.00    -0.740 A 
ATOM      4  C   LIG    1      -34.122  28.085  28.955  0.00  0.00    +0.210 A 
ATOM      5  C   LIG    1      -33.699  29.368  29.239  0.00  0.00    -0.090 A 
ATOM      6  C   LIG    1      -32.346  29.679  29.200  0.00  0.00    +0.330 A 
ATOM      7  C   LIG    1      -31.412  28.682  28.870  0.00  0.00    -0.240 A 
ATOM      8  C   LIG    1      -31.857  27.387  28.591  0.00  0.00    +0.240 A 
BRANCH   3  10
ATOM      9  C   LIG    1      -35.083  25.702  27.048  0.00  0.00    -0.260 C 
ATOM     10  S   LIG    1      -33.762  25.467  28.269  0.00  0.00    +2.510 S 
ATOM     11  O   LIG    1      -32.638  24.836  27.672  0.00  0.00    -0.940 OA
ATOM     12  O   LIG    1      -34.298  25.000  29.499  0.00  0.00    -0.940 OA
ENDBRANCH   3  10
BRANCH   6  13
ATOM     13  N   LIG    1      -31.917  30.969  29.485  0.00  0.00    -0.840 N 
ATOM     14  H   LIG    1      -31.524  31.169  30.349  0.00  0.00    +0.420 HD
ATOM     15  H   LIG    1      -32.011  31.669  28.820  0.00  0.00    +0.400 HD
ENDBRANCH   6  13
ENDBRANCH   1   7
BRANCH   1  16
ATOM     16  O   LIG    1      -29.064  28.028  29.032  0.00  0.00    -0.350 OA
BRANCH  16  17
ATOM     17  C   LIG    1      -29.030  27.428  30.355  0.00  0.00    +0.320 C 
BRANCH  17  18
ATOM     18  C   LIG    1      -29.070  25.928  30.227  0.00  0.00    -0.060 A 
ATOM     19  C   LIG    1      -30.280  25.266  30.221  0.00  0.00    +0.080 A 
ATOM     20  C   LIG    1      -30.318  23.888  30.103  0.00  0.00    +0.020 A 
ATOM     21  C   LIG    1      -29.142  23.165  29.992  0.00  0.00    +0.100 A 
ATOM     22  C   LIG    1      -27.924  23.819  29.996  0.00  0.00    +0.040 A 
ATOM     23  F   LIG    1      -29.185  21.820  29.877  0.00  0.00    -0.130 F 
ATOM     24  C   LIG    1      -27.883  25.207  30.108  0.00  0.00    +0.020 A 
BRANCH  24  25
ATOM     25  C   LIG    1      -26.578  25.915  30.112  0.00  0.00    +0.210 A 
ATOM     26  N   LIG    1      -26.040  26.583  29.111  0.00  0.00    -0.280 NA
ATOM     27  N   LIG    1      -24.908  27.048  29.510  0.00  0.00    -0.220 N 
ATOM     28  H   LIG    1      -24.299  27.581  28.973  0.00  0.00    +0.480 HD
ATOM     29  N   LIG    1      -24.709  26.697  30.733  0.00  0.00    -0.040 NA
ATOM     30  N   LIG    1      -25.719  26.004  31.137  0.00  0.00    -0.270 NA
ENDBRANCH  24  25
ENDBRANCH  17  18
ENDBRANCH  16  17
ENDBRANCH   1  16
TORSDOF 7
ENDMDL
MODEL 9
REMARK VINA RESULT:      -9.6      3.624      4.481
REMARK                            x       y       z     vdW  Elec       q    Type
REMARK                         _______ _______ _______ _____ _____    ______ ____
ROOT
ATOM      1  C   LIG    1      -32.715  26.369  28.567  0.00  0.00    +0.530 C 
ATOM      2  O   LIG    1      -33.016  26.050  27.434  0.00  0.00    -0.510 OA
ENDROOT
BRANCH   1   7
ATOM      3  C   LIG    1      -29.222  26.624  29.910  0.00  0.00    -0.740 A 
ATOM      4  C   LIG    1      -28.918  25.292  30.140  0.00  0.00    +0.210 A 
ATOM      5  C   LIG    1      -29.843  24.306  29.862  0.00  0.00    -0.090 A 
ATOM      6  C   LIG    1      -31.088  24.646  29.348  0.00  0.00    +0.330 A 
ATOM      7  C   LIG    1      -31.399  25.995  29.113  0.00  0.00    -0.240 A 
ATOM      8  C   LIG    1      -30.453  26.981  29.405  0.00  0.00    +0.240 A 
BRANCH   3  10
ATOM      9  C   LIG    1      -26.465  26.961  30.436  0.00  0.00    -0.260 C 
ATOM     10  S   LIG    1      -28.027  27.869  30.270  0.00  0.00    +2.510 S 
ATOM     11  O   LIG    1      -28.009  28.684  29.106  0.00  0.00    -0.940 OA
ATOM     12  O   LIG    1      -28.434  28.394  31.526  0.00  0.00    -0.940 OA
ENDBRANCH   3  10
BRANCH   6  13
ATOM     13  N   LIG    1      -32.021  23.656  29.067  0.00  0.00    -0.840 N 
ATOM     14  H   LIG    1      -31.913  22.768  29.441  0.00  0.00    +0.420 HD
ATOM     15  H   LIG    1      -32.782  23.855  28.499  0.00  0.00    +0.400 HD
ENDBRANCH   6  13
ENDBRANCH   1   7
BRANCH   1  16
ATOM     16  O   LIG    1      -33.586  27.064  29.325  0.00  0.00    -0.350 OA
BRANCH  16  17
ATOM     17  C   LIG    1      -34.979  26.656  29.271  0.00  0.00    +0.320 C 
BRANCH  17  18
ATOM     18  C   LIG    1      -35.334  25.914  30.532  0.00  0.00    -0.060 A 
ATOM     19  C   LIG    1      -34.948  24.599  30.693  0.00  0.00    +0.080 A 
ATOM     20  C   LIG    1      -35.273  23.915  31.851  0.00  0.00    +0.020 A 
ATOM     21  C   LIG    1      -35.989  24.546  32.855  0.00  0.00    +0.100 A 
ATOM     22  C   LIG    1      -36.380  25.864  32.704  0.00  0.00    +0.040 A 
ATOM     23  F   LIG    1      -36.303  23.874  33.983  0.00  0.00    -0.130 F 
ATOM     24  C   LIG    1      -36.048  26.556  31.542  0.00  0.00    +0.020 A 
BRANCH  24  25
ATOM     25  C   LIG    1      -36.465  27.971  31.374  0.00  0.00    +0.210 A 
ATOM     26  N   LIG    1      -35.679  29.030  31.379  0.00  0.00    -0.280 NA
ATOM     27  N   LIG    1      -36.418  30.070  31.205  0.00  0.00    -0.220 N 
ATOM     28  H   LIG    1      -36.098  30.986  31.166  0.00  0.00    +0.480 HD
ATOM     29  N   LIG    1      -37.648  29.706  31.091  0.00  0.00    -0.040 NA
ATOM     30  N   LIG    1      -37.713  28.421  31.185  0.00  0.00    -0.270 NA
ENDBRANCH  24  25
ENDBRANCH  17  18
ENDBRANCH  16  17
ENDBRANCH   1  16
TORSDOF 7
ENDMDL
####
 PLpro2_rec.pdbqt&&&&ZINC000822895597.pdbqt
MODEL 1
REMARK VINA RESULT:     -11.7      0.000      0.000
REMARK                            x       y       z     vdW  Elec       q    Type
REMARK                         _______ _______ _______ _____ _____    ______ ____
ROOT
ATOM      1  C   LIG    1      -31.465  24.524  29.803  0.00  0.00    +0.510 C 
ATOM      2  O   LIG    1      -31.650  23.936  30.850  0.00  0.00    -0.480 OA
ENDROOT
BRANCH   1   5
ATOM      3  C   LIG    1      -30.337  28.062  29.259  0.00  0.00    -0.730 A 
ATOM      4  C   LIG    1      -31.132  26.936  29.284  0.00  0.00    +0.240 A 
ATOM      5  C   LIG    1      -30.619  25.733  29.776  0.00  0.00    -0.150 A 
ATOM      6  C   LIG    1      -29.302  25.679  30.239  0.00  0.00    +0.180 A 
ATOM      7  C   LIG    1      -28.517  26.811  30.210  0.00  0.00    -0.020 A 
ATOM      8  C   LIG    1      -29.030  28.000  29.716  0.00  0.00    +0.220 A 
ATOM      9  F   LIG    1      -28.255  29.107  29.689  0.00  0.00    -0.110 F 
BRANCH   3  10
ATOM     10  S   LIG    1      -30.982  29.580  28.640  0.00  0.00    +2.710 S 
ATOM     11  O   LIG    1      -32.381  29.387  28.481  0.00  0.00    -0.940 OA
ATOM     12  O   LIG    1      -30.427  30.610  29.445  0.00  0.00    -0.950 OA
BRANCH  10  13
ATOM     13  N   LIG    1      -30.363  29.791  27.118  0.00  0.00    -1.240 NA
ATOM     14  H   LIG    1      -29.596  30.370  26.983  0.00  0.00    +0.420 HD
ATOM     15  H   LIG    1      -30.768  29.338  26.363  0.00  0.00    +0.430 HD
ENDBRANCH  10  13
ENDBRANCH   3  10
ENDBRANCH   1   5
BRANCH   1  16
ATOM     16  O   LIG    1      -32.033  24.072  28.668  0.00  0.00    -0.350 OA
BRANCH  16  17
ATOM     17  C   LIG    1      -33.456  23.786  28.709  0.00  0.00    +0.310 C 
BRANCH  17  18
ATOM     18  C   LIG    1      -34.226  25.077  28.808  0.00  0.00    -0.020 A 
ATOM     19  C   LIG    1      -34.700  25.506  30.030  0.00  0.00    +0.010 A 
ATOM     20  C   LIG    1      -35.408  26.694  30.123  0.00  0.00    +0.130 A 
ATOM     21  C   LIG    1      -35.640  27.456  28.990  0.00  0.00    +0.000 A 
ATOM     22  C   LIG    1      -35.168  27.035  27.764  0.00  0.00    +0.110 A 
ATOM     23  F   LIG    1      -35.872  27.111  31.321  0.00  0.00    -0.130 F 
ATOM     24  C   LIG    1      -34.453  25.844  27.667  0.00  0.00    -0.020 A 
BRANCH  24  25
ATOM     25  C   LIG    1      -33.943  25.386  26.350  0.00  0.00    +0.210 A 
ATOM     26  N   LIG    1      -33.191  24.328  26.121  0.00  0.00    -0.290 NA
ATOM     27  N   LIG    1      -32.961  24.274  24.854  0.00  0.00    -0.220 N 
ATOM     28  H   LIG    1      -32.432  23.593  24.409  0.00  0.00    +0.480 HD
ATOM     29  N   LIG    1      -33.545  25.263  24.273  0.00  0.00    -0.040 NA
ATOM     30  N   LIG    1      -34.163  25.965  25.161  0.00  0.00    -0.270 NA
ENDBRANCH  24  25
ENDBRANCH  17  18
ENDBRANCH  16  17
ENDBRANCH   1  16
TORSDOF 7
ENDMDL
MODEL 2
REMARK VINA RESULT:     -11.0      1.728      1.934
REMARK                            x       y       z     vdW  Elec       q    Type
REMARK                         _______ _______ _______ _____ _____    ______ ____
ROOT
ATOM      1  C   LIG    1      -31.162  24.427  29.982  0.00  0.00    +0.510 C 
ATOM      2  O   LIG    1      -31.701  23.965  30.968  0.00  0.00    -0.480 OA
ENDROOT
BRANCH   1   5
ATOM      3  C   LIG    1      -28.343  26.895  30.200  0.00  0.00    -0.730 A 
ATOM      4  C   LIG    1      -29.616  26.374  30.110  0.00  0.00    +0.240 A 
ATOM      5  C   LIG    1      -29.801  24.990  30.080  0.00  0.00    -0.150 A 
ATOM      6  C   LIG    1      -28.694  24.141  30.143  0.00  0.00    +0.180 A 
ATOM      7  C   LIG    1      -27.425  24.673  30.233  0.00  0.00    -0.020 A 
ATOM      8  C   LIG    1      -27.247  26.047  30.256  0.00  0.00    +0.220 A 
ATOM      9  F   LIG    1      -26.002  26.562  30.345  0.00  0.00    -0.110 F 
BRANCH   3  10
ATOM     10  S   LIG    1      -28.107  28.640  30.237  0.00  0.00    +2.710 S 
ATOM     11  O   LIG    1      -28.100  29.016  31.607  0.00  0.00    -0.940 OA
ATOM     12  O   LIG    1      -27.033  28.919  29.350  0.00  0.00    -0.950 OA
BRANCH  10  13
ATOM     13  N   LIG    1      -29.456  29.332  29.569  0.00  0.00    -1.240 NA
ATOM     14  H   LIG    1      -29.634  29.228  28.621  0.00  0.00    +0.420 HD
ATOM     15  H   LIG    1      -30.065  29.842  30.124  0.00  0.00    +0.430 HD
ENDBRANCH  10  13
ENDBRANCH   3  10
ENDBRANCH   1   5
BRANCH   1  16
ATOM     16  O   LIG    1      -31.807  24.425  28.799  0.00  0.00    -0.350 OA
BRANCH  16  17
ATOM     17  C   LIG    1      -33.171  23.927  28.792  0.00  0.00    +0.310 C 
BRANCH  17  18
ATOM     18  C   LIG    1      -34.129  25.084  28.909  0.00  0.00    -0.020 A 
ATOM     19  C   LIG    1      -34.624  25.448  30.144  0.00  0.00    +0.010 A 
ATOM     20  C   LIG    1      -35.505  26.513  30.252  0.00  0.00    +0.130 A 
ATOM     21  C   LIG    1      -35.890  27.216  29.123  0.00  0.00    +0.000 A 
ATOM     22  C   LIG    1      -35.399  26.859  27.884  0.00  0.00    +0.110 A 
ATOM     23  F   LIG    1      -35.989  26.866  31.463  0.00  0.00    -0.130 F 
ATOM     24  C   LIG    1      -34.510  25.793  27.771  0.00  0.00    -0.020 A 
BRANCH  24  25
ATOM     25  C   LIG    1      -33.978  25.404  26.440  0.00  0.00    +0.210 A 
ATOM     26  N   LIG    1      -33.227  24.356  26.168  0.00  0.00    -0.290 NA
ATOM     27  N   LIG    1      -32.975  24.370  24.904  0.00  0.00    -0.220 N 
ATOM     28  H   LIG    1      -32.440  23.711  24.432  0.00  0.00    +0.480 HD
ATOM     29  N   LIG    1      -33.543  25.392  24.367  0.00  0.00    -0.040 NA
ATOM     30  N   LIG    1      -34.174  26.048  25.280  0.00  0.00    -0.270 NA
ENDBRANCH  24  25
ENDBRANCH  17  18
ENDBRANCH  16  17
ENDBRANCH   1  16
TORSDOF 7
ENDMDL
MODEL 3
REMARK VINA RESULT:     -10.7      4.141      6.710
REMARK                            x       y       z     vdW  Elec       q    Type
REMARK                         _______ _______ _______ _____ _____    ______ ____
ROOT
ATOM      1  C   LIG    1      -28.195  28.149  30.397  0.00  0.00    +0.510 C 
ATOM      2  O   LIG    1      -28.273  28.678  31.488  0.00  0.00    -0.480 OA
ENDROOT
BRANCH   1   5
ATOM      3  C   LIG    1      -30.130  24.954  30.033  0.00  0.00    -0.730 A 
ATOM      4  C   LIG    1      -29.841  26.294  30.171  0.00  0.00    +0.240 A 
ATOM      5  C   LIG    1      -28.511  26.715  30.248  0.00  0.00    -0.150 A 
ATOM      6  C   LIG    1      -27.481  25.773  30.185  0.00  0.00    +0.180 A 
ATOM      7  C   LIG    1      -27.782  24.435  30.047  0.00  0.00    -0.020 A 
ATOM      8  C   LIG    1      -29.103  24.023  29.977  0.00  0.00    +0.220 A 
ATOM      9  F   LIG    1      -29.392  22.710  29.841  0.00  0.00    -0.110 F 
BRANCH   3  10
ATOM     10  S   LIG    1      -31.806  24.421  29.936  0.00  0.00    +2.710 S 
ATOM     11  O   LIG    1      -31.886  23.548  28.818  0.00  0.00    -0.940 OA
ATOM     12  O   LIG    1      -32.181  24.034  31.251  0.00  0.00    -0.950 OA
BRANCH  10  13
ATOM     13  N   LIG    1      -32.722  25.749  29.561  0.00  0.00    -1.240 NA
ATOM     14  H   LIG    1      -32.984  25.912  28.641  0.00  0.00    +0.420 HD
ATOM     15  H   LIG    1      -32.993  26.364  30.259  0.00  0.00    +0.430 HD
ENDBRANCH  10  13
ENDBRANCH   3  10
ENDBRANCH   1   5
BRANCH   1  16
ATOM     16  O   LIG    1      -27.822  28.872  29.323  0.00  0.00    -0.350 OA
BRANCH  16  17
ATOM     17  C   LIG    1      -28.033  30.307  29.387  0.00  0.00    +0.310 C 
BRANCH  17  18
ATOM     18  C   LIG    1      -28.215  30.851  27.993  0.00  0.00    -0.020 A 
ATOM     19  C   LIG    1      -27.154  31.444  27.341  0.00  0.00    +0.010 A 
ATOM     20  C   LIG    1      -27.320  31.944  26.059  0.00  0.00    +0.130 A 
ATOM     21  C   LIG    1      -28.549  31.849  25.427  0.00  0.00    +0.000 A 
ATOM     22  C   LIG    1      -29.614  31.256  26.073  0.00  0.00    +0.110 A 
ATOM     23  F   LIG    1      -26.280  32.526  25.422  0.00  0.00    -0.130 F 
ATOM     24  C   LIG    1      -29.452  30.748  27.360  0.00  0.00    -0.020 A 
BRANCH  24  25
ATOM     25  C   LIG    1      -30.595  30.109  28.059  0.00  0.00    +0.210 A 
ATOM     26  N   LIG    1      -31.403  30.679  28.930  0.00  0.00    -0.290 NA
ATOM     27  N   LIG    1      -32.262  29.796  29.307  0.00  0.00    -0.220 N 
ATOM     28  H   LIG    1      -32.977  29.946  29.947  0.00  0.00    +0.480 HD
ATOM     29  N   LIG    1      -32.025  28.685  28.703  0.00  0.00    -0.040 NA
ATOM     30  N   LIG    1      -31.010  28.842  27.923  0.00  0.00    -0.270 NA
ENDBRANCH  24  25
ENDBRANCH  17  18
ENDBRANCH  16  17
ENDBRANCH   1  16
TORSDOF 7
ENDMDL
MODEL 4
REMARK VINA RESULT:      -9.8      3.390      4.113
REMARK                            x       y       z     vdW  Elec       q    Type
REMARK                         _______ _______ _______ _____ _____    ______ ____
ROOT
ATOM      1  C   LIG    1      -31.813  24.369  30.338  0.00  0.00    +0.510 C 
ATOM      2  O   LIG    1      -32.206  23.873  31.375  0.00  0.00    -0.480 OA
ENDROOT
BRANCH   1   5
ATOM      3  C   LIG    1      -28.808  26.603  30.087  0.00  0.00    -0.730 A 
ATOM      4  C   LIG    1      -30.117  26.186  30.199  0.00  0.00    +0.240 A 
ATOM      5  C   LIG    1      -30.413  24.821  30.220  0.00  0.00    -0.150 A 
ATOM      6  C   LIG    1      -29.379  23.886  30.127  0.00  0.00    +0.180 A 
ATOM      7  C   LIG    1      -28.074  24.315  30.017  0.00  0.00    -0.020 A 
ATOM      8  C   LIG    1      -27.787  25.670  29.990  0.00  0.00    +0.220 A 
ATOM      9  F   LIG    1      -26.506  26.084  29.881  0.00  0.00    -0.110 F 
BRANCH   3  10
ATOM     10  S   LIG    1      -28.433  28.324  30.060  0.00  0.00    +2.710 S 
ATOM     11  O   LIG    1      -28.222  28.711  31.411  0.00  0.00    -0.940 OA
ATOM     12  O   LIG    1      -27.461  28.507  29.040  0.00  0.00    -0.950 OA
BRANCH  10  13
ATOM     13  N   LIG    1      -29.797  29.116  29.554  0.00  0.00    -1.240 NA
ATOM     14  H   LIG    1      -30.102  29.018  28.638  0.00  0.00    +0.420 HD
ATOM     15  H   LIG    1      -30.288  29.679  30.172  0.00  0.00    +0.430 HD
ENDBRANCH  10  13
ENDBRANCH   3  10
ENDBRANCH   1   5
BRANCH   1  16
ATOM     16  O   LIG    1      -32.656  24.506  29.296  0.00  0.00    -0.350 OA
BRANCH  16  17
ATOM     17  C   LIG    1      -34.073  24.342  29.567  0.00  0.00    +0.310 C 
BRANCH  17  18
ATOM     18  C   LIG    1      -34.690  25.689  29.846  0.00  0.00    -0.020 A 
ATOM     19  C   LIG    1      -34.488  26.735  28.970  0.00  0.00    +0.010 A 
ATOM     20  C   LIG    1      -35.056  27.973  29.226  0.00  0.00    +0.130 A 
ATOM     21  C   LIG    1      -35.828  28.165  30.360  0.00  0.00    +0.000 A 
ATOM     22  C   LIG    1      -36.035  27.123  31.240  0.00  0.00    +0.110 A 
ATOM     23  F   LIG    1      -34.856  28.997  28.366  0.00  0.00    -0.130 F 
ATOM     24  C   LIG    1      -35.470  25.876  30.985  0.00  0.00    -0.020 A 
BRANCH  24  25
ATOM     25  C   LIG    1      -35.689  24.751  31.930  0.00  0.00    +0.210 A 
ATOM     26  N   LIG    1      -35.441  23.476  31.707  0.00  0.00    -0.290 NA
ATOM     27  N   LIG    1      -35.766  22.820  32.768  0.00  0.00    -0.220 N 
ATOM     28  H   LIG    1      -35.686  21.859  32.879  0.00  0.00    +0.480 HD
ATOM     29  N   LIG    1      -36.211  23.639  33.656  0.00  0.00    -0.040 NA
ATOM     30  N   LIG    1      -36.172  24.836  33.178  0.00  0.00    -0.270 NA
ENDBRANCH  24  25
ENDBRANCH  17  18
ENDBRANCH  16  17
ENDBRANCH   1  16
TORSDOF 7
ENDMDL
MODEL 5
REMARK VINA RESULT:      -9.7      2.515      2.817
REMARK                            x       y       z     vdW  Elec       q    Type
REMARK                         _______ _______ _______ _____ _____    ______ ____
ROOT
ATOM      1  C   LIG    1      -31.260  24.626  29.661  0.00  0.00    +0.510 C 
ATOM      2  O   LIG    1      -30.971  23.625  29.035  0.00  0.00    -0.480 OA
ENDROOT
BRANCH   1   5
ATOM      3  C   LIG    1      -28.165  26.729  29.957  0.00  0.00    -0.730 A 
ATOM      4  C   LIG    1      -29.006  25.636  29.971  0.00  0.00    +0.240 A 
ATOM      5  C   LIG    1      -30.356  25.792  29.646  0.00  0.00    -0.150 A 
ATOM      6  C   LIG    1      -30.846  27.056  29.310  0.00  0.00    +0.180 A 
ATOM      7  C   LIG    1      -29.997  28.142  29.299  0.00  0.00    -0.020 A 
ATOM      8  C   LIG    1      -28.660  27.982  29.628  0.00  0.00    +0.220 A 
ATOM      9  F   LIG    1      -27.832  29.050  29.615  0.00  0.00    -0.110 F 
BRANCH   3  10
ATOM     10  S   LIG    1      -26.463  26.535  30.366  0.00  0.00    +2.710 S 
ATOM     11  O   LIG    1      -25.766  26.411  29.134  0.00  0.00    -0.940 OA
ATOM     12  O   LIG    1      -26.165  27.534  31.330  0.00  0.00    -0.950 OA
BRANCH  10  13
ATOM     13  N   LIG    1      -26.307  25.078  31.139  0.00  0.00    -1.240 NA
ATOM     14  H   LIG    1      -25.809  24.359  30.721  0.00  0.00    +0.420 HD
ATOM     15  H   LIG    1      -26.717  24.944  32.008  0.00  0.00    +0.430 HD
ENDBRANCH  10  13
ENDBRANCH   3  10
ENDBRANCH   1   5
BRANCH   1  16
ATOM     16  O   LIG    1      -32.405  24.670  30.368  0.00  0.00    -0.350 OA
BRANCH  16  17
ATOM     17  C   LIG    1      -33.629  24.327  29.666  0.00  0.00    +0.310 C 
BRANCH  17  18
ATOM     18  C   LIG    1      -34.536  25.530  29.622  0.00  0.00    -0.020 A 
ATOM     19  C   LIG    1      -35.103  26.009  30.784  0.00  0.00    +0.010 A 
ATOM     20  C   LIG    1      -35.938  27.116  30.744  0.00  0.00    +0.130 A 
ATOM     21  C   LIG    1      -36.204  27.744  29.539  0.00  0.00    +0.000 A 
ATOM     22  C   LIG    1      -35.640  27.271  28.372  0.00  0.00    +0.110 A 
ATOM     23  F   LIG    1      -36.492  27.583  31.884  0.00  0.00    -0.130 F 
ATOM     24  C   LIG    1      -34.797  26.162  28.408  0.00  0.00    -0.020 A 
BRANCH  24  25
ATOM     25  C   LIG    1      -34.188  25.649  27.155  0.00  0.00    +0.210 A 
ATOM     26  N   LIG    1      -33.342  24.645  27.045  0.00  0.00    -0.290 NA
ATOM     27  N   LIG    1      -33.047  24.512  25.798  0.00  0.00    -0.220 N 
ATOM     28  H   LIG    1      -32.442  23.846  25.432  0.00  0.00    +0.480 HD
ATOM     29  N   LIG    1      -33.680  25.399  25.113  0.00  0.00    -0.040 NA
ATOM     30  N   LIG    1      -34.396  26.112  25.914  0.00  0.00    -0.270 NA
ENDBRANCH  24  25
ENDBRANCH  17  18
ENDBRANCH  16  17
ENDBRANCH   1  16
TORSDOF 7
ENDMDL
MODEL 6
REMARK VINA RESULT:      -9.6      3.870      6.779
REMARK                            x       y       z     vdW  Elec       q    Type
REMARK                         _______ _______ _______ _____ _____    ______ ____
ROOT
ATOM      1  C   LIG    1      -33.673  26.501  28.456  0.00  0.00    +0.510 C 
ATOM      2  O   LIG    1      -34.310  27.185  27.680  0.00  0.00    -0.480 OA
ENDROOT
BRANCH   1   5
ATOM      3  C   LIG    1      -35.981  26.046  31.380  0.00  0.00    -0.730 A 
ATOM      4  C   LIG    1      -35.366  26.600  30.278  0.00  0.00    +0.240 A 
ATOM      5  C   LIG    1      -34.335  25.911  29.635  0.00  0.00    -0.150 A 
ATOM      6  C   LIG    1      -33.933  24.662  30.114  0.00  0.00    +0.180 A 
ATOM      7  C   LIG    1      -34.556  24.116  31.217  0.00  0.00    -0.020 A 
ATOM      8  C   LIG    1      -35.574  24.808  31.854  0.00  0.00    +0.220 A 
ATOM      9  F   LIG    1      -36.180  24.268  32.934  0.00  0.00    -0.110 F 
BRANCH   3  10
ATOM     10  S   LIG    1      -37.281  26.914  32.192  0.00  0.00    +2.710 S 
ATOM     11  O   LIG    1      -38.456  26.133  32.018  0.00  0.00    -0.940 OA
ATOM     12  O   LIG    1      -36.779  27.288  33.467  0.00  0.00    -0.950 OA
BRANCH  10  13
ATOM     13  N   LIG    1      -37.528  28.322  31.356  0.00  0.00    -1.240 NA
ATOM     14  H   LIG    1      -38.012  29.053  31.771  0.00  0.00    +0.420 HD
ATOM     15  H   LIG    1      -37.191  28.414  30.451  0.00  0.00    +0.430 HD
ENDBRANCH  10  13
ENDBRANCH   3  10
ENDBRANCH   1   5
BRANCH   1  16
ATOM     16  O   LIG    1      -32.361  26.281  28.239  0.00  0.00    -0.350 OA
BRANCH  16  17
ATOM     17  C   LIG    1      -31.425  26.933  29.137  0.00  0.00    +0.310 C 
BRANCH  17  18
ATOM     18  C   LIG    1      -30.312  25.978  29.484  0.00  0.00    -0.020 A 
ATOM     19  C   LIG    1      -30.489  24.621  29.313  0.00  0.00    +0.010 A 
ATOM     20  C   LIG    1      -29.466  23.742  29.631  0.00  0.00    +0.130 A 
ATOM     21  C   LIG    1      -28.262  24.221  30.119  0.00  0.00    +0.000 A 
ATOM     22  C   LIG    1      -28.077  25.578  30.292  0.00  0.00    +0.110 A 
ATOM     23  F   LIG    1      -29.643  22.413  29.463  0.00  0.00    -0.130 F 
ATOM     24  C   LIG    1      -29.101  26.466  29.970  0.00  0.00    -0.020 A 
BRANCH  24  25
ATOM     25  C   LIG    1      -28.906  27.926  30.154  0.00  0.00    +0.210 A 
ATOM     26  N   LIG    1      -28.207  28.513  31.104  0.00  0.00    -0.290 NA
ATOM     27  N   LIG    1      -28.283  29.786  30.920  0.00  0.00    -0.220 N 
ATOM     28  H   LIG    1      -27.859  30.460  31.476  0.00  0.00    +0.480 HD
ATOM     29  N   LIG    1      -29.007  30.024  29.883  0.00  0.00    -0.040 NA
ATOM     30  N   LIG    1      -29.402  28.904  29.383  0.00  0.00    -0.270 NA
ENDBRANCH  24  25
ENDBRANCH  17  18
ENDBRANCH  16  17
ENDBRANCH   1  16
TORSDOF 7
ENDMDL
MODEL 7
REMARK VINA RESULT:      -9.4      4.574      6.608
REMARK                            x       y       z     vdW  Elec       q    Type
REMARK                         _______ _______ _______ _____ _____    ______ ____
ROOT
ATOM      1  C   LIG    1      -29.457  29.422  28.722  0.00  0.00    +0.510 C 
ATOM      2  O   LIG    1      -30.421  29.784  29.366  0.00  0.00    -0.480 OA
ENDROOT
BRANCH   1   5
ATOM      3  C   LIG    1      -28.840  31.497  25.656  0.00  0.00    -0.730 A 
ATOM      4  C   LIG    1      -29.440  30.633  26.547  0.00  0.00    +0.240 A 
ATOM      5  C   LIG    1      -28.819  30.347  27.765  0.00  0.00    -0.150 A 
ATOM      6  C   LIG    1      -27.591  30.937  28.072  0.00  0.00    +0.180 A 
ATOM      7  C   LIG    1      -26.999  31.799  27.174  0.00  0.00    -0.020 A 
ATOM      8  C   LIG    1      -27.618  32.075  25.965  0.00  0.00    +0.220 A 
ATOM      9  F   LIG    1      -27.033  32.921  25.088  0.00  0.00    -0.110 F 
BRANCH   3  10
ATOM     10  S   LIG    1      -29.621  31.859  24.119  0.00  0.00    +2.710 S 
ATOM     11  O   LIG    1      -29.181  33.157  23.741  0.00  0.00    -0.940 OA
ATOM     12  O   LIG    1      -29.449  30.711  23.300  0.00  0.00    -0.950 OA
BRANCH  10  13
ATOM     13  N   LIG    1      -31.246  31.984  24.413  0.00  0.00    -1.240 NA
ATOM     14  H   LIG    1      -31.612  32.807  24.773  0.00  0.00    +0.420 HD
ATOM     15  H   LIG    1      -31.831  31.233  24.229  0.00  0.00    +0.430 HD
ENDBRANCH  10  13
ENDBRANCH   3  10
ENDBRANCH   1   5
BRANCH   1  16
ATOM     16  O   LIG    1      -28.971  28.176  28.881  0.00  0.00    -0.350 OA
BRANCH  16  17
ATOM     17  C   LIG    1      -29.072  27.592  30.207  0.00  0.00    +0.310 C 
BRANCH  17  18
ATOM     18  C   LIG    1      -29.279  26.104  30.086  0.00  0.00    -0.020 A 
ATOM     19  C   LIG    1      -30.557  25.588  30.021  0.00  0.00    +0.010 A 
ATOM     20  C   LIG    1      -30.748  24.220  29.910  0.00  0.00    +0.130 A 
ATOM     21  C   LIG    1      -29.659  23.366  29.862  0.00  0.00    +0.000 A 
ATOM     22  C   LIG    1      -28.378  23.874  29.925  0.00  0.00    +0.110 A 
ATOM     23  F   LIG    1      -32.001  23.718  29.846  0.00  0.00    -0.130 F 
ATOM     24  C   LIG    1      -28.180  25.249  30.033  0.00  0.00    -0.020 A 
BRANCH  24  25
ATOM     25  C   LIG    1      -26.804  25.801  30.102  0.00  0.00    +0.210 A 
ATOM     26  N   LIG    1      -26.180  26.480  29.161  0.00  0.00    -0.290 NA
ATOM     27  N   LIG    1      -25.008  26.781  29.603  0.00  0.00    -0.220 N 
ATOM     28  H   LIG    1      -24.335  27.281  29.114  0.00  0.00    +0.480 HD
ATOM     29  N   LIG    1      -24.869  26.314  30.795  0.00  0.00    -0.040 NA
ATOM     30  N   LIG    1      -25.956  25.710  31.137  0.00  0.00    -0.270 NA
ENDBRANCH  24  25
ENDBRANCH  17  18
ENDBRANCH  16  17
ENDBRANCH   1  16
TORSDOF 7
ENDMDL
MODEL 8
REMARK VINA RESULT:      -9.4      3.158      3.865
REMARK                            x       y       z     vdW  Elec       q    Type
REMARK                         _______ _______ _______ _____ _____    ______ ____
ROOT
ATOM      1  C   LIG    1      -31.870  24.493  29.341  0.00  0.00    +0.510 C 
ATOM      2  O   LIG    1      -32.263  23.440  28.879  0.00  0.00    -0.480 OA
ENDROOT
BRANCH   1   5
ATOM      3  C   LIG    1      -28.577  26.130  30.088  0.00  0.00    -0.730 A 
ATOM      4  C   LIG    1      -29.916  25.963  29.806  0.00  0.00    +0.240 A 
ATOM      5  C   LIG    1      -30.438  24.677  29.644  0.00  0.00    -0.150 A 
ATOM      6  C   LIG    1      -29.598  23.568  29.770  0.00  0.00    +0.180 A 
ATOM      7  C   LIG    1      -28.261  23.746  30.052  0.00  0.00    -0.020 A 
ATOM      8  C   LIG    1      -27.748  25.025  30.206  0.00  0.00    +0.220 A 
ATOM      9  F   LIG    1      -26.436  25.194  30.483  0.00  0.00    -0.110 F 
BRANCH   3  10
ATOM     10  S   LIG    1      -27.916  27.750  30.292  0.00  0.00    +2.710 S 
ATOM     11  O   LIG    1      -29.013  28.593  30.617  0.00  0.00    -0.940 OA
ATOM     12  O   LIG    1      -26.769  27.615  31.118  0.00  0.00    -0.950 OA
BRANCH  10  13
ATOM     13  N   LIG    1      -27.369  28.247  28.810  0.00  0.00    -1.240 NA
ATOM     14  H   LIG    1      -26.748  27.692  28.312  0.00  0.00    +0.420 HD
ATOM     15  H   LIG    1      -27.666  29.093  28.442  0.00  0.00    +0.430 HD
ENDBRANCH  10  13
ENDBRANCH   3  10
ENDBRANCH   1   5
BRANCH   1  16
ATOM     16  O   LIG    1      -32.743  25.492  29.576  0.00  0.00    -0.350 OA
BRANCH  16  17
ATOM     17  C   LIG    1      -34.135  25.243  29.249  0.00  0.00    +0.310 C 
BRANCH  17  18
ATOM     18  C   LIG    1      -34.956  25.245  30.513  0.00  0.00    -0.020 A 
ATOM     19  C   LIG    1      -35.045  24.102  31.280  0.00  0.00    +0.010 A 
ATOM     20  C   LIG    1      -35.800  24.103  32.443  0.00  0.00    +0.130 A 
ATOM     21  C   LIG    1      -36.465  25.251  32.840  0.00  0.00    +0.000 A 
ATOM     22  C   LIG    1      -36.380  26.399  32.079  0.00  0.00    +0.110 A 
ATOM     23  F   LIG    1      -35.886  22.982  33.192  0.00  0.00    -0.130 F 
ATOM     24  C   LIG    1      -35.620  26.403  30.911  0.00  0.00    -0.020 A 
BRANCH  24  25
ATOM     25  C   LIG    1      -35.526  27.636  30.089  0.00  0.00    +0.210 A 
ATOM     26  N   LIG    1      -34.421  28.223  29.675  0.00  0.00    -0.290 NA
ATOM     27  N   LIG    1      -34.759  29.261  28.991  0.00  0.00    -0.220 N 
ATOM     28  H   LIG    1      -34.142  29.879  28.566  0.00  0.00    +0.480 HD
ATOM     29  N   LIG    1      -36.043  29.350  28.957  0.00  0.00    -0.040 NA
ATOM     30  N   LIG    1      -36.548  28.364  29.617  0.00  0.00    -0.270 NA
ENDBRANCH  24  25
ENDBRANCH  17  18
ENDBRANCH  16  17
ENDBRANCH   1  16
TORSDOF 7
ENDMDL
MODEL 9
REMARK VINA RESULT:      -9.2      3.850      7.260
REMARK                            x       y       z     vdW  Elec       q    Type
REMARK                         _______ _______ _______ _____ _____    ______ ____
ROOT
ATOM      1  C   LIG    1      -27.491  26.060  30.273  0.00  0.00    +0.510 C 
ATOM      2  O   LIG    1      -26.433  25.487  30.111  0.00  0.00    -0.480 OA
ENDROOT
BRANCH   1   5
ATOM      3  C   LIG    1      -31.052  25.486  29.235  0.00  0.00    -0.730 A 
ATOM      4  C   LIG    1      -29.871  26.126  29.544  0.00  0.00    +0.240 A 
ATOM      5  C   LIG    1      -28.758  25.380  29.940  0.00  0.00    -0.150 A 
ATOM      6  C   LIG    1      -28.850  23.989  30.021  0.00  0.00    +0.180 A 
ATOM      7  C   LIG    1      -30.036  23.359  29.710  0.00  0.00    -0.020 A 
ATOM      8  C   LIG    1      -31.138  24.105  29.323  0.00  0.00    +0.220 A 
ATOM      9  F   LIG    1      -32.298  23.482  29.019  0.00  0.00    -0.110 F 
BRANCH   3  10
ATOM     10  S   LIG    1      -32.457  26.425  28.736  0.00  0.00    +2.710 S 
ATOM     11  O   LIG    1      -33.510  26.073  29.622  0.00  0.00    -0.940 OA
ATOM     12  O   LIG    1      -32.004  27.760  28.558  0.00  0.00    -0.950 OA
BRANCH  10  13
ATOM     13  N   LIG    1      -32.903  25.879  27.238  0.00  0.00    -1.240 NA
ATOM     14  H   LIG    1      -32.731  26.423  26.453  0.00  0.00    +0.420 HD
ATOM     15  H   LIG    1      -33.339  25.018  27.145  0.00  0.00    +0.430 HD
ENDBRANCH  10  13
ENDBRANCH   3  10
ENDBRANCH   1   5
BRANCH   1  16
ATOM     16  O   LIG    1      -27.508  27.318  30.757  0.00  0.00    -0.350 OA
BRANCH  16  17
ATOM     17  C   LIG    1      -26.735  28.313  30.035  0.00  0.00    +0.310 C 
BRANCH  17  18
ATOM     18  C   LIG    1      -27.647  29.422  29.576  0.00  0.00    -0.020 A 
ATOM     19  C   LIG    1      -28.175  29.399  28.303  0.00  0.00    +0.010 A 
ATOM     20  C   LIG    1      -29.013  30.418  27.880  0.00  0.00    +0.130 A 
ATOM     21  C   LIG    1      -29.326  31.462  28.734  0.00  0.00    +0.000 A 
ATOM     22  C   LIG    1      -28.803  31.492  30.011  0.00  0.00    +0.110 A 
ATOM     23  F   LIG    1      -29.529  30.393  26.631  0.00  0.00    -0.130 F 
ATOM     24  C   LIG    1      -27.963  30.468  30.441  0.00  0.00    -0.020 A 
BRANCH  24  25
ATOM     25  C   LIG    1      -27.397  30.496  31.814  0.00  0.00    +0.210 A 
ATOM     26  N   LIG    1      -26.196  30.913  32.161  0.00  0.00    -0.290 NA
ATOM     27  N   LIG    1      -26.086  30.777  33.438  0.00  0.00    -0.220 N 
ATOM     28  H   LIG    1      -25.302  31.008  33.962  0.00  0.00    +0.480 HD
ATOM     29  N   LIG    1      -27.179  30.288  33.911  0.00  0.00    -0.040 NA
ATOM     30  N   LIG    1      -28.010  30.108  32.941  0.00  0.00    -0.270 NA
ENDBRANCH  24  25
ENDBRANCH  17  18
ENDBRANCH  16  17
ENDBRANCH   1  16
TORSDOF 7
ENDMDL
####
 PLpro2_rec.pdbqt&&&&ZINC000826467894.pdbqt
MODEL 1
REMARK VINA RESULT:     -11.7      0.000      0.000
REMARK                            x       y       z     vdW  Elec       q    Type
REMARK                         _______ _______ _______ _____ _____    ______ ____
ROOT
ATOM      1  C   LIG    1      -28.726  25.651  29.988  0.00  0.00    -0.160 A 
ATOM      2  C   LIG    1      -28.724  24.268  29.781  0.00  0.00    +0.130 A 
ATOM      3  C   LIG    1      -29.916  23.583  29.708  0.00  0.00    -0.030 A 
ATOM      4  C   LIG    1      -31.121  24.265  29.838  0.00  0.00    +0.160 A 
ATOM      5  C   LIG    1      -31.128  25.640  30.044  0.00  0.00    -0.080 A 
ATOM      6  C   LIG    1      -29.940  26.332  30.124  0.00  0.00    +0.130 A 
ENDROOT
BRANCH   1   8
ATOM      7  O   LIG    1      -26.454  25.936  29.542  0.00  0.00    -0.520 OA
ATOM      8  C   LIG    1      -27.452  26.389  30.067  0.00  0.00    +0.510 C 
BRANCH   8   9
ATOM      9  O   LIG    1      -27.395  27.567  30.717  0.00  0.00    -0.330 OA
BRANCH   9  10
ATOM     10  C   LIG    1      -27.048  28.738  29.930  0.00  0.00    +0.360 C 
BRANCH  10  11
ATOM     11  C   LIG    1      -28.227  29.144  29.085  0.00  0.00    +0.210 A 
ATOM     12  N   LIG    1      -28.219  29.284  27.798  0.00  0.00    -0.370 NA
ATOM     13  N   LIG    1      -29.504  29.669  27.393  0.00  0.00    -0.590 N 
ATOM     14  H   LIG    1      -29.791  29.846  26.483  0.00  0.00    +0.400 HD
ATOM     15  C   LIG    1      -30.268  29.749  28.503  0.00  0.00    +0.580 A 
ATOM     16  O   LIG    1      -31.447  30.056  28.547  0.00  0.00    -0.650 OA
ATOM     17  N   LIG    1      -29.489  29.419  29.553  0.00  0.00    -0.670 NA
ENDBRANCH  10  11
ENDBRANCH   9  10
ENDBRANCH   8   9
ENDBRANCH   1   8
BRANCH   4  18
ATOM     18  O   LIG    1      -32.293  23.585  29.766  0.00  0.00    -0.310 OA
BRANCH  18  19
ATOM     19  C   LIG    1      -33.081  23.777  28.590  0.00  0.00    +0.280 C 
BRANCH  19  20
ATOM     20  C   LIG    1      -34.041  24.919  28.809  0.00  0.00    -0.050 A 
ATOM     21  C   LIG    1      -34.500  25.202  30.080  0.00  0.00    +0.040 A 
ATOM     22  C   LIG    1      -35.380  26.250  30.282  0.00  0.00    +0.040 A 
ATOM     23  C   LIG    1      -35.805  27.018  29.213  0.00  0.00    +0.010 A 
ATOM     24  C   LIG    1      -35.353  26.743  27.938  0.00  0.00    +0.060 A 
ATOM     25  C   LIG    1      -34.462  25.694  27.730  0.00  0.00    -0.020 A 
BRANCH  25  26
ATOM     26  C   LIG    1      -33.972  25.394  26.361  0.00  0.00    +0.220 A 
ATOM     27  N   LIG    1      -33.178  24.403  26.009  0.00  0.00    -0.290 NA
ATOM     28  N   LIG    1      -32.987  24.484  24.737  0.00  0.00    -0.220 N 
ATOM     29  H   LIG    1      -32.439  23.878  24.212  0.00  0.00    +0.480 HD
ATOM     30  N   LIG    1      -33.633  25.496  24.272  0.00  0.00    -0.040 NA
ATOM     31  N   LIG    1      -34.254  26.076  25.242  0.00  0.00    -0.270 NA
ENDBRANCH  25  26
ENDBRANCH  19  20
ENDBRANCH  18  19
ENDBRANCH   4  18
TORSDOF 8
ENDMDL
MODEL 2
REMARK VINA RESULT:     -10.8      2.291      3.123
REMARK                            x       y       z     vdW  Elec       q    Type
REMARK                         _______ _______ _______ _____ _____    ______ ____
ROOT
ATOM      1  C   LIG    1      -29.941  27.145  29.729  0.00  0.00    -0.160 A 
ATOM      2  C   LIG    1      -31.079  27.175  28.917  0.00  0.00    +0.130 A 
ATOM      3  C   LIG    1      -31.981  26.137  28.961  0.00  0.00    -0.030 A 
ATOM      4  C   LIG    1      -31.764  25.059  29.814  0.00  0.00    +0.160 A 
ATOM      5  C   LIG    1      -30.634  25.026  30.624  0.00  0.00    -0.080 A 
ATOM      6  C   LIG    1      -29.724  26.057  30.581  0.00  0.00    +0.130 A 
ENDROOT
BRANCH   1   8
ATOM      7  O   LIG    1      -28.455  28.653  30.710  0.00  0.00    -0.520 OA
ATOM      8  C   LIG    1      -28.971  28.254  29.684  0.00  0.00    +0.510 C 
BRANCH   8   9
ATOM      9  O   LIG    1      -28.651  28.822  28.505  0.00  0.00    -0.330 OA
BRANCH   9  10
ATOM     10  C   LIG    1      -28.658  30.273  28.448  0.00  0.00    +0.360 C 
BRANCH  10  11
ATOM     11  C   LIG    1      -29.996  30.788  28.909  0.00  0.00    +0.210 A 
ATOM     12  N   LIG    1      -30.188  31.634  29.870  0.00  0.00    -0.370 NA
ATOM     13  N   LIG    1      -31.566  31.855  29.988  0.00  0.00    -0.590 N 
ATOM     14  H   LIG    1      -32.002  32.444  30.625  0.00  0.00    +0.400 HD
ATOM     15  C   LIG    1      -32.176  31.099  29.051  0.00  0.00    +0.580 A 
ATOM     16  O   LIG    1      -33.376  31.029  28.849  0.00  0.00    -0.650 OA
ATOM     17  N   LIG    1      -31.213  30.441  28.375  0.00  0.00    -0.670 NA
ENDBRANCH  10  11
ENDBRANCH   9  10
ENDBRANCH   8   9
ENDBRANCH   1   8
BRANCH   4  18
ATOM     18  O   LIG    1      -32.657  24.038  29.854  0.00  0.00    -0.310 OA
BRANCH  18  19
ATOM     19  C   LIG    1      -33.980  24.316  29.392  0.00  0.00    +0.280 C 
BRANCH  19  20
ATOM     20  C   LIG    1      -34.847  24.710  30.560  0.00  0.00    -0.050 A 
ATOM     21  C   LIG    1      -35.055  23.823  31.597  0.00  0.00    +0.040 A 
ATOM     22  C   LIG    1      -35.851  24.183  32.670  0.00  0.00    +0.040 A 
ATOM     23  C   LIG    1      -36.444  25.432  32.709  0.00  0.00    +0.010 A 
ATOM     24  C   LIG    1      -36.243  26.326  31.676  0.00  0.00    +0.060 A 
ATOM     25  C   LIG    1      -35.438  25.972  30.597  0.00  0.00    -0.020 A 
BRANCH  25  26
ATOM     26  C   LIG    1      -35.219  26.930  29.485  0.00  0.00    +0.220 A 
ATOM     27  N   LIG    1      -34.739  28.153  29.583  0.00  0.00    -0.290 NA
ATOM     28  N   LIG    1      -34.702  28.658  28.397  0.00  0.00    -0.220 N 
ATOM     29  H   LIG    1      -34.391  29.551  28.177  0.00  0.00    +0.480 HD
ATOM     30  N   LIG    1      -35.143  27.793  27.552  0.00  0.00    -0.040 NA
ATOM     31  N   LIG    1      -35.466  26.717  28.184  0.00  0.00    -0.270 NA
ENDBRANCH  25  26
ENDBRANCH  19  20
ENDBRANCH  18  19
ENDBRANCH   4  18
TORSDOF 8
ENDMDL
MODEL 3
REMARK VINA RESULT:     -10.8      1.836      2.412
REMARK                            x       y       z     vdW  Elec       q    Type
REMARK                         _______ _______ _______ _____ _____    ______ ____
ROOT
ATOM      1  C   LIG    1      -28.668  25.641  29.998  0.00  0.00    -0.160 A 
ATOM      2  C   LIG    1      -28.745  24.247  29.918  0.00  0.00    +0.130 A 
ATOM      3  C   LIG    1      -29.974  23.629  29.870  0.00  0.00    -0.030 A 
ATOM      4  C   LIG    1      -31.138  24.389  29.900  0.00  0.00    +0.160 A 
ATOM      5  C   LIG    1      -31.066  25.775  29.980  0.00  0.00    -0.080 A 
ATOM      6  C   LIG    1      -29.841  26.401  30.034  0.00  0.00    +0.130 A 
ENDROOT
BRANCH   1   8
ATOM      7  O   LIG    1      -26.402  25.820  29.471  0.00  0.00    -0.520 OA
ATOM      8  C   LIG    1      -27.353  26.307  30.051  0.00  0.00    +0.510 C 
BRANCH   8   9
ATOM      9  O   LIG    1      -27.208  27.458  30.735  0.00  0.00    -0.330 OA
BRANCH   9  10
ATOM     10  C   LIG    1      -26.783  28.625  29.982  0.00  0.00    +0.360 C 
BRANCH  10  11
ATOM     11  C   LIG    1      -27.994  29.383  29.505  0.00  0.00    +0.210 A
[truncated: 23,499,162 more chars]
