# Supplementary material for: Redesigning Vina@QNLM for Ultra-Large-Scale Molecular Docking and Screening on a Sunway Supercomputer
Source: Front Chem. 2021 Oct 28;9:750325. doi: 10.3389/fchem.2021.750325 (PMC8581564; doi:10.3389/fchem.2021.750325)
Supplement: Supplementary file 1 [file DataSheet1.ZIP › result_Top1000/RdRo_noMg.txt]

 2019-nCoV_rna_U_mg.pdbqt&&&&ZINC000824723808.pdbqt
MODEL 1
REMARK VINA RESULT:     -11.8      0.000      0.000
REMARK                            x       y       z     vdW  Elec       q    Type
REMARK                         _______ _______ _______ _____ _____    ______ ____
ROOT
ATOM      1  C   LIG    1      142.497 146.171 153.915  0.00  0.00    +0.080 C 
ATOM      2  C   LIG    1      141.830 144.906 154.458  0.00  0.00    +0.160 C 
ENDROOT
BRANCH   2   3
ATOM      3  C   LIG    1      140.353 145.151 154.630  0.00  0.00    +0.430 C 
ATOM      4  O   LIG    1      139.554 144.551 153.939  0.00  0.00    -0.430 OA
BRANCH   3   5
ATOM      5  C   LIG    1      139.896 146.081 155.597  0.00  0.00    -0.250 A 
ATOM      6  C   LIG    1      139.267 147.284 155.355  0.00  0.00    +0.350 A 
ATOM      7  N   LIG    1      138.984 147.889 156.532  0.00  0.00    -0.560 N 
ATOM      8  H   LIG    1      138.541 148.748 156.617  0.00  0.00    +0.430 HD
ATOM      9  C   LIG    1      139.410 147.120 157.592  0.00  0.00    +0.270 A 
ATOM     10  N   LIG    1      139.355 147.289 158.907  0.00  0.00    -0.490 NA
ATOM     11  C   LIG    1      139.841 146.394 159.741  0.00  0.00    +0.300 A 
ATOM     12  C   LIG    1      140.434 145.227 159.286  0.00  0.00    -0.050 A 
ATOM     13  C   LIG    1      140.518 144.996 157.924  0.00  0.00    +0.130 A 
ATOM     14  C   LIG    1      139.992 145.956 157.063  0.00  0.00    -0.100 A 
ENDBRANCH   3   5
ENDBRANCH   2   3
BRANCH   2  15
ATOM     15  O   LIG    1      142.034 143.812 153.525  0.00  0.00    -0.330 OA
BRANCH  15  16
ATOM     16  C   LIG    1      142.831 142.804 153.929  0.00  0.00    +0.520 C 
ATOM     17  O   LIG    1      142.613 141.670 153.554  0.00  0.00    -0.510 OA
BRANCH  16  18
ATOM     18  C   LIG    1      143.970 143.078 154.827  0.00  0.00    -0.220 A 
ATOM     19  C   LIG    1      145.161 143.619 154.320  0.00  0.00    +0.140 A 
ATOM     20  C   LIG    1      146.198 143.859 155.198  0.00  0.00    -0.020 A 
ATOM     21  C   LIG    1      146.029 143.559 156.550  0.00  0.00    +0.300 A 
ATOM     22  N   LIG    1      144.888 143.049 156.998  0.00  0.00    -0.470 NA
ATOM     23  C   LIG    1      143.874 142.810 156.195  0.00  0.00    +0.340 A 
BRANCH  21  24
ATOM     24  C   LIG    1      147.139 143.814 157.500  0.00  0.00    +0.070 A 
ATOM     25  N   LIG    1      148.434 143.605 157.283  0.00  0.00    -0.350 NA
ATOM     26  N   LIG    1      149.068 143.952 158.350  0.00  0.00    -0.180 NA
ATOM     27  N   LIG    1      148.222 144.369 159.227  0.00  0.00    -0.190 NA
ATOM     28  N   LIG    1      147.034 144.301 158.732  0.00  0.00    -0.330 NA
ENDBRANCH  21  24
ENDBRANCH  16  18
ENDBRANCH  15  16
ENDBRANCH   2  15
TORSDOF 6
ENDMDL
MODEL 2
REMARK VINA RESULT:      -9.9      2.344      2.871
REMARK                            x       y       z     vdW  Elec       q    Type
REMARK                         _______ _______ _______ _____ _____    ______ ____
ROOT
ATOM      1  C   LIG    1      143.015 145.471 153.405  0.00  0.00    +0.080 C 
ATOM      2  C   LIG    1      142.598 145.492 154.877  0.00  0.00    +0.160 C 
ENDROOT
BRANCH   2   3
ATOM      3  C   LIG    1      141.101 145.358 154.977  0.00  0.00    +0.430 C 
ATOM      4  O   LIG    1      140.517 144.543 154.291  0.00  0.00    -0.430 OA
BRANCH   3   5
ATOM      5  C   LIG    1      140.372 146.183 155.871  0.00  0.00    -0.250 A 
ATOM      6  C   LIG    1      139.645 147.310 155.551  0.00  0.00    +0.350 A 
ATOM      7  N   LIG    1      139.093 147.824 156.674  0.00  0.00    -0.560 N 
ATOM      8  H   LIG    1      138.536 148.618 156.701  0.00  0.00    +0.430 HD
ATOM      9  C   LIG    1      139.428 147.067 157.775  0.00  0.00    +0.270 A 
ATOM     10  N   LIG    1      139.132 147.170 159.064  0.00  0.00    -0.490 NA
ATOM     11  C   LIG    1      139.580 146.305 159.949  0.00  0.00    +0.300 A 
ATOM     12  C   LIG    1      140.384 145.240 159.578  0.00  0.00    -0.050 A 
ATOM     13  C   LIG    1      140.726 145.081 158.246  0.00  0.00    +0.130 A 
ATOM     14  C   LIG    1      140.235 146.006 157.328  0.00  0.00    -0.100 A 
ENDBRANCH   3   5
ENDBRANCH   2   3
BRANCH   2  15
ATOM     15  O   LIG    1      143.231 144.388 155.575  0.00  0.00    -0.330 OA
BRANCH  15  16
ATOM     16  C   LIG    1      144.416 144.635 156.166  0.00  0.00    +0.520 C 
ATOM     17  O   LIG    1      144.577 145.658 156.800  0.00  0.00    -0.510 OA
BRANCH  16  18
ATOM     18  C   LIG    1      145.520 143.663 156.041  0.00  0.00    -0.220 A 
ATOM     19  C   LIG    1      146.675 143.795 156.826  0.00  0.00    +0.140 A 
ATOM     20  C   LIG    1      147.680 142.862 156.674  0.00  0.00    -0.020 A 
ATOM     21  C   LIG    1      147.516 141.826 155.755  0.00  0.00    +0.300 A 
ATOM     22  N   LIG    1      146.408 141.729 155.029  0.00  0.00    -0.470 NA
ATOM     23  C   LIG    1      145.426 142.595 155.146  0.00  0.00    +0.340 A 
BRANCH  21  24
ATOM     24  C   LIG    1      148.591 140.819 155.586  0.00  0.00    +0.070 A 
ATOM     25  N   LIG    1      148.585 139.783 154.754  0.00  0.00    -0.350 NA
ATOM     26  N   LIG    1      149.699 139.153 154.908  0.00  0.00    -0.180 NA
ATOM     27  N   LIG    1      150.403 139.754 155.803  0.00  0.00    -0.190 NA
ATOM     28  N   LIG    1      149.752 140.780 156.233  0.00  0.00    -0.330 NA
ENDBRANCH  21  24
ENDBRANCH  16  18
ENDBRANCH  15  16
ENDBRANCH   2  15
TORSDOF 6
ENDMDL
MODEL 3
REMARK VINA RESULT:      -9.6      3.888      7.104
REMARK                            x       y       z     vdW  Elec       q    Type
REMARK                         _______ _______ _______ _____ _____    ______ ____
ROOT
ATOM      1  C   LIG    1      144.999 139.173 158.998  0.00  0.00    +0.080 C 
ATOM      2  C   LIG    1      144.237 140.432 158.580  0.00  0.00    +0.160 C 
ENDROOT
BRANCH   2   3
ATOM      3  C   LIG    1      144.959 141.100 157.438  0.00  0.00    +0.430 C 
ATOM      4  O   LIG    1      146.080 141.538 157.602  0.00  0.00    -0.430 OA
BRANCH   3   5
ATOM      5  C   LIG    1      144.330 141.218 156.173  0.00  0.00    -0.250 A 
ATOM      6  C   LIG    1      143.887 140.189 155.370  0.00  0.00    +0.350 A 
ATOM      7  N   LIG    1      143.342 140.699 154.242  0.00  0.00    -0.560 N 
ATOM      8  H   LIG    1      142.962 140.169 153.524  0.00  0.00    +0.430 HD
ATOM      9  C   LIG    1      143.401 142.076 154.250  0.00  0.00    +0.270 A 
ATOM     10  N   LIG    1      143.004 142.999 153.385  0.00  0.00    -0.490 NA
ATOM     11  C   LIG    1      143.172 144.284 153.617  0.00  0.00    +0.300 A 
ATOM     12  C   LIG    1      143.773 144.737 154.781  0.00  0.00    -0.050 A 
ATOM     13  C   LIG    1      144.207 143.818 155.721  0.00  0.00    +0.130 A 
ATOM     14  C   LIG    1      144.012 142.465 155.454  0.00  0.00    -0.100 A 
ENDBRANCH   3   5
ENDBRANCH   2   3
BRANCH   2  15
ATOM     15  O   LIG    1      142.896 140.070 158.160  0.00  0.00    -0.330 OA
BRANCH  15  16
ATOM     16  C   LIG    1      141.877 140.486 158.938  0.00  0.00    +0.520 C 
ATOM     17  O   LIG    1      141.367 139.720 159.730  0.00  0.00    -0.510 OA
BRANCH  16  18
ATOM     18  C   LIG    1      141.382 141.872 158.827  0.00  0.00    -0.220 A 
ATOM     19  C   LIG    1      141.277 142.490 157.572  0.00  0.00    +0.140 A 
ATOM     20  C   LIG    1      140.808 143.787 157.518  0.00  0.00    -0.020 A 
ATOM     21  C   LIG    1      140.458 144.435 158.702  0.00  0.00    +0.300 A 
ATOM     22  N   LIG    1      140.569 143.821 159.874  0.00  0.00    -0.470 NA
ATOM     23  C   LIG    1      141.006 142.584 159.968  0.00  0.00    +0.340 A 
BRANCH  21  24
ATOM     24  C   LIG    1      139.954 145.829 158.652  0.00  0.00    +0.070 A 
ATOM     25  N   LIG    1      140.193 146.726 157.701  0.00  0.00    -0.350 NA
ATOM     26  N   LIG    1      139.577 147.811 158.026  0.00  0.00    -0.180 NA
ATOM     27  N   LIG    1      138.961 147.628 159.141  0.00  0.00    -0.190 NA
ATOM     28  N   LIG    1      139.169 146.423 159.546  0.00  0.00    -0.330 NA
ENDBRANCH  21  24
ENDBRANCH  16  18
ENDBRANCH  15  16
ENDBRANCH   2  15
TORSDOF 6
ENDMDL
MODEL 4
REMARK VINA RESULT:      -9.2      2.453      3.287
REMARK                            x       y       z     vdW  Elec       q    Type
REMARK                         _______ _______ _______ _____ _____    ______ ____
ROOT
ATOM      1  C   LIG    1      139.510 146.972 155.224  0.00  0.00    +0.080 C 
ATOM      2  C   LIG    1      140.725 146.042 155.201  0.00  0.00    +0.160 C 
ENDROOT
BRANCH   2   3
ATOM      3  C   LIG    1      140.279 144.627 155.464  0.00  0.00    +0.430 C 
ATOM      4  O   LIG    1      139.608 144.039 154.639  0.00  0.00    -0.430 OA
BRANCH   3   5
ATOM      5  C   LIG    1      140.642 143.982 156.673  0.00  0.00    -0.250 A 
ATOM      6  C   LIG    1      141.178 142.719 156.808  0.00  0.00    +0.350 A 
ATOM      7  N   LIG    1      141.390 142.457 158.119  0.00  0.00    -0.560 N 
ATOM      8  H   LIG    1      141.761 141.630 158.463  0.00  0.00    +0.430 HD
ATOM      9  C   LIG    1      141.004 143.525 158.899  0.00  0.00    +0.270 A 
ATOM     10  N   LIG    1      141.019 143.735 160.209  0.00  0.00    -0.490 NA
ATOM     11  C   LIG    1      140.588 144.863 160.734  0.00  0.00    +0.300 A 
ATOM     12  C   LIG    1      140.099 145.890 159.943  0.00  0.00    -0.050 A 
ATOM     13  C   LIG    1      140.060 145.727 158.569  0.00  0.00    +0.130 A 
ATOM     14  C   LIG    1      140.527 144.527 158.038  0.00  0.00    -0.100 A 
ENDBRANCH   3   5
ENDBRANCH   2   3
BRANCH   2  15
ATOM     15  O   LIG    1      141.365 146.114 153.900  0.00  0.00    -0.330 OA
BRANCH  15  16
ATOM     16  C   LIG    1      142.712 146.098 153.878  0.00  0.00    +0.520 C 
ATOM     17  O   LIG    1      143.324 147.051 153.442  0.00  0.00    -0.510 OA
BRANCH  16  18
ATOM     18  C   LIG    1      143.443 144.920 154.386  0.00  0.00    -0.220 A 
ATOM     19  C   LIG    1      143.557 143.763 153.602  0.00  0.00    +0.140 A 
ATOM     20  C   LIG    1      144.250 142.687 154.118  0.00  0.00    -0.020 A 
ATOM     21  C   LIG    1      144.810 142.785 155.391  0.00  0.00    +0.300 A 
ATOM     22  N   LIG    1      144.685 143.896 156.107  0.00  0.00    -0.470 NA
ATOM     23  C   LIG    1      144.037 144.945 155.650  0.00  0.00    +0.340 A 
BRANCH  21  24
ATOM     24  C   LIG    1      145.557 141.634 155.954  0.00  0.00    +0.070 A 
ATOM     25  N   LIG    1      145.808 140.478 155.347  0.00  0.00    -0.350 NA
ATOM     26  N   LIG    1      146.481 139.746 156.168  0.00  0.00    -0.180 NA
ATOM     27  N   LIG    1      146.662 140.398 157.263  0.00  0.00    -0.190 NA
ATOM     28  N   LIG    1      146.112 141.559 157.159  0.00  0.00    -0.330 NA
ENDBRANCH  21  24
ENDBRANCH  16  18
ENDBRANCH  15  16
ENDBRANCH   2  15
TORSDOF 6
ENDMDL
MODEL 5
REMARK VINA RESULT:      -9.0      3.117      3.854
REMARK                            x       y       z     vdW  Elec       q    Type
REMARK                         _______ _______ _______ _____ _____    ______ ____
ROOT
ATOM      1  C   LIG    1      141.943 140.123 157.466  0.00  0.00    +0.080 C 
ATOM      2  C   LIG    1      142.029 141.506 156.817  0.00  0.00    +0.160 C 
ENDROOT
BRANCH   2   3
ATOM      3  C   LIG    1      141.313 142.512 157.681  0.00  0.00    +0.430 C 
ATOM      4  O   LIG    1      141.125 142.276 158.858  0.00  0.00    -0.430 OA
BRANCH   3   5
ATOM      5  C   LIG    1      140.858 143.732 157.122  0.00  0.00    -0.250 A 
ATOM      6  C   LIG    1      140.712 144.024 155.782  0.00  0.00    +0.350 A 
ATOM      7  N   LIG    1      140.253 145.290 155.645  0.00  0.00    -0.560 N 
ATOM      8  H   LIG    1      140.071 145.721 154.795  0.00  0.00    +0.430 HD
ATOM      9  C   LIG    1      140.078 145.884 156.876  0.00  0.00    +0.270 A 
ATOM     10  N   LIG    1      139.657 147.086 157.244  0.00  0.00    -0.490 NA
ATOM     11  C   LIG    1      139.573 147.432 158.511  0.00  0.00    +0.300 A 
ATOM     12  C   LIG    1      139.919 146.555 159.526  0.00  0.00    -0.050 A 
ATOM     13  C   LIG    1      140.365 145.285 159.202  0.00  0.00    +0.130 A 
ATOM     14  C   LIG    1      140.439 144.942 157.854  0.00  0.00    -0.100 A 
ENDBRANCH   3   5
ENDBRANCH   2   3
BRANCH   2  15
ATOM     15  O   LIG    1      143.422 141.891 156.680  0.00  0.00    -0.330 OA
BRANCH  15  16
ATOM     16  C   LIG    1      144.115 141.331 155.669  0.00  0.00    +0.520 C 
ATOM     17  O   LIG    1      143.563 141.091 154.614  0.00  0.00    -0.510 OA
BRANCH  16  18
ATOM     18  C   LIG    1      145.545 141.011 155.843  0.00  0.00    -0.220 A 
ATOM     19  C   LIG    1      146.462 141.270 154.813  0.00  0.00    +0.140 A 
ATOM     20  C   LIG    1      147.789 140.953 155.023  0.00  0.00    -0.020 A 
ATOM     21  C   LIG    1      148.171 140.391 156.240  0.00  0.00    +0.300 A 
ATOM     22  N   LIG    1      147.278 140.159 157.195  0.00  0.00    -0.470 NA
ATOM     23  C   LIG    1      146.006 140.451 157.037  0.00  0.00    +0.340 A 
BRANCH  21  24
ATOM     24  C   LIG    1      149.595 140.048 156.473  0.00  0.00    +0.070 A 
ATOM     25  N   LIG    1      150.260 140.152 157.620  0.00  0.00    -0.350 NA
ATOM     26  N   LIG    1      151.468 139.755 157.407  0.00  0.00    -0.180 NA
ATOM     27  N   LIG    1      151.586 139.406 156.173  0.00  0.00    -0.190 NA
ATOM     28  N   LIG    1      150.454 139.570 155.578  0.00  0.00    -0.330 NA
ENDBRANCH  21  24
ENDBRANCH  16  18
ENDBRANCH  15  16
ENDBRANCH   2  15
TORSDOF 6
ENDMDL
MODEL 6
REMARK VINA RESULT:      -9.0      3.519      6.551
REMARK                            x       y       z     vdW  Elec       q    Type
REMARK                         _______ _______ _______ _____ _____    ______ ____
ROOT
ATOM      1  C   LIG    1      144.993 142.990 155.227  0.00  0.00    +0.080 C 
ATOM      2  C   LIG    1      144.490 141.734 154.512  0.00  0.00    +0.160 C 
ENDROOT
BRANCH   2   3
ATOM      3  C   LIG    1      144.762 140.525 155.370  0.00  0.00    +0.430 C 
ATOM      4  O   LIG    1      145.900 140.124 155.510  0.00  0.00    -0.430 OA
BRANCH   3   5
ATOM      5  C   LIG    1      143.691 139.856 156.013  0.00  0.00    -0.250 A 
ATOM      6  C   LIG    1      143.114 138.663 155.634  0.00  0.00    +0.350 A 
ATOM      7  N   LIG    1      142.120 138.348 156.497  0.00  0.00    -0.560 N 
ATOM      8  H   LIG    1      141.568 137.553 156.436  0.00  0.00    +0.430 HD
ATOM      9  C   LIG    1      141.997 139.312 157.474  0.00  0.00    +0.270 A 
ATOM     10  N   LIG    1      141.186 139.441 158.515  0.00  0.00    -0.490 NA
ATOM     11  C   LIG    1      141.260 140.474 159.327  0.00  0.00    +0.300 A 
ATOM     12  C   LIG    1      142.193 141.480 159.136  0.00  0.00    -0.050 A 
ATOM     13  C   LIG    1      143.067 141.399 158.066  0.00  0.00    +0.130 A 
ATOM     14  C   LIG    1      142.972 140.293 157.224  0.00  0.00    -0.100 A 
ENDBRANCH   3   5
ENDBRANCH   2   3
BRANCH   2  15
ATOM     15  O   LIG    1      143.063 141.849 154.276  0.00  0.00    -0.330 OA
BRANCH  15  16
ATOM     16  C   LIG    1      142.585 143.079 154.001  0.00  0.00    +0.520 C 
ATOM     17  O   LIG    1      142.708 143.543 152.885  0.00  0.00    -0.510 OA
BRANCH  16  18
ATOM     18  C   LIG    1      141.913 143.862 155.056  0.00  0.00    -0.220 A 
ATOM     19  C   LIG    1      142.102 145.250 155.141  0.00  0.00    +0.140 A 
ATOM     20  C   LIG    1      141.453 145.939 156.145  0.00  0.00    -0.020 A 
ATOM     21  C   LIG    1      140.637 145.241 157.034  0.00  0.00    +0.300 A 
ATOM     22  N   LIG    1      140.478 143.927 156.925  0.00  0.00    -0.470 NA
ATOM     23  C   LIG    1      141.075 143.234 155.980  0.00  0.00    +0.340 A 
BRANCH  21  24
ATOM     24  C   LIG    1      139.935 145.974 158.115  0.00  0.00    +0.070 A 
ATOM     25  N   LIG    1      139.645 145.514 159.328  0.00  0.00    -0.350 NA
ATOM     26  N   LIG    1      139.036 146.455 159.965  0.00  0.00    -0.180 NA
ATOM     27  N   LIG    1      138.934 147.485 159.201  0.00  0.00    -0.190 NA
ATOM     28  N   LIG    1      139.480 147.222 158.063  0.00  0.00    -0.330 NA
ENDBRANCH  21  24
ENDBRANCH  16  18
ENDBRANCH  15  16
ENDBRANCH   2  15
TORSDOF 6
ENDMDL
MODEL 7
REMARK VINA RESULT:      -8.9      3.950      5.733
REMARK                            x       y       z     vdW  Elec       q    Type
REMARK                         _______ _______ _______ _____ _____    ______ ____
ROOT
ATOM      1  C   LIG    1      139.981 146.927 159.343  0.00  0.00    +0.080 C 
ATOM      2  C   LIG    1      140.107 145.831 158.283  0.00  0.00    +0.160 C 
ENDROOT
BRANCH   2   3
ATOM      3  C   LIG    1      140.398 146.458 156.944  0.00  0.00    +0.430 C 
ATOM      4  O   LIG    1      140.497 147.665 156.848  0.00  0.00    -0.430 OA
BRANCH   3   5
ATOM      5  C   LIG    1      140.556 145.641 155.797  0.00  0.00    -0.250 A 
ATOM      6  C   LIG    1      139.559 145.192 154.958  0.00  0.00    +0.350 A 
ATOM      7  N   LIG    1      140.103 144.437 153.975  0.00  0.00    -0.560 N 
ATOM      8  H   LIG    1      139.599 144.011 153.263  0.00  0.00    +0.430 HD
ATOM      9  C   LIG    1      141.471 144.355 154.121  0.00  0.00    +0.270 A 
ATOM     10  N   LIG    1      142.417 143.743 153.421  0.00  0.00    -0.490 NA
ATOM     11  C   LIG    1      143.685 143.810 153.765  0.00  0.00    +0.300 A 
ATOM     12  C   LIG    1      144.098 144.526 154.877  0.00  0.00    -0.050 A 
ATOM     13  C   LIG    1      143.155 145.186 155.646  0.00  0.00    +0.130 A 
ATOM     14  C   LIG    1      141.819 145.104 155.258  0.00  0.00    -0.100 A 
ENDBRANCH   3   5
ENDBRANCH   2   3
BRANCH   2  15
ATOM     15  O   LIG    1      141.189 144.932 158.642  0.00  0.00    -0.330 OA
BRANCH  15  16
ATOM     16  C   LIG    1      140.845 143.741 159.173  0.00  0.00    +0.520 C 
ATOM     17  O   LIG    1      140.173 143.698 160.183  0.00  0.00    -0.510 OA
BRANCH  16  18
ATOM     18  C   LIG    1      141.285 142.490 158.525  0.00  0.00    -0.220 A 
ATOM     19  C   LIG    1      141.322 142.389 157.127  0.00  0.00    +0.140 A 
ATOM     20  C   LIG    1      141.741 141.199 156.567  0.00  0.00    -0.020 A 
ATOM     21  C   LIG    1      142.112 140.146 157.402  0.00  0.00    +0.300 A 
ATOM     22  N   LIG    1      142.067 140.275 158.723  0.00  0.00    -0.470 NA
ATOM     23  C   LIG    1      141.678 141.393 159.296  0.00  0.00    +0.340 A 
BRANCH  21  24
ATOM     24  C   LIG    1      142.563 138.864 156.808  0.00  0.00    +0.070 A 
ATOM     25  N   LIG    1      142.568 138.546 155.518  0.00  0.00    -0.350 NA
ATOM     26  N   LIG    1      143.033 137.348 155.415  0.00  0.00    -0.180 NA
ATOM     27  N   LIG    1      143.321 136.904 156.589  0.00  0.00    -0.190 NA
ATOM     28  N   LIG    1      143.049 137.813 157.461  0.00  0.00    -0.330 NA
ENDBRANCH  21  24
ENDBRANCH  16  18
ENDBRANCH  15  16
ENDBRANCH   2  15
TORSDOF 6
ENDMDL
MODEL 8
REMARK VINA RESULT:      -8.9      6.096      8.040
REMARK                            x       y       z     vdW  Elec       q    Type
REMARK                         _______ _______ _______ _____ _____    ______ ____
ROOT
ATOM      1  C   LIG    1      142.365 135.334 161.890  0.00  0.00    +0.080 C 
ATOM      2  C   LIG    1      141.959 136.668 161.259  0.00  0.00    +0.160 C 
ENDROOT
BRANCH   2   3
ATOM      3  C   LIG    1      141.014 137.393 162.182  0.00  0.00    +0.430 C 
ATOM      4  O   LIG    1      140.912 137.045 163.341  0.00  0.00    -0.430 OA
BRANCH   3   5
ATOM      5  C   LIG    1      140.245 138.481 161.698  0.00  0.00    -0.250 A 
ATOM      6  C   LIG    1      139.061 138.409 160.996  0.00  0.00    +0.350 A 
ATOM      7  N   LIG    1      138.629 139.659 160.709  0.00  0.00    -0.560 N 
ATOM      8  H   LIG    1      137.816 139.864 160.221  0.00  0.00    +0.430 HD
ATOM      9  C   LIG    1      139.502 140.603 161.205  0.00  0.00    +0.270 A 
ATOM     10  N   LIG    1      139.506 141.929 161.176  0.00  0.00    -0.490 NA
ATOM     11  C   LIG    1      140.472 142.631 161.731  0.00  0.00    +0.300 A 
ATOM     12  C   LIG    1      141.533 142.018 162.377  0.00  0.00    -0.050 A 
ATOM     13  C   LIG    1      141.582 140.636 162.440  0.00  0.00    +0.130 A 
ATOM     14  C   LIG    1      140.545 139.916 161.849  0.00  0.00    -0.100 A 
ENDBRANCH   3   5
ENDBRANCH   2   3
BRANCH   2  15
ATOM     15  O   LIG    1      143.142 137.481 161.040  0.00  0.00    -0.330 OA
BRANCH  15  16
ATOM     16  C   LIG    1      143.397 137.862 159.773  0.00  0.00    +0.520 C 
ATOM     17  O   LIG    1      144.110 137.179 159.066  0.00  0.00    -0.510 OA
BRANCH  16  18
ATOM     18  C   LIG    1      142.809 139.108 159.246  0.00  0.00    -0.220 A 
ATOM     19  C   LIG    1      141.740 139.062 158.339  0.00  0.00    +0.140 A 
ATOM     20  C   LIG    1      141.223 140.253 157.873  0.00  0.00    -0.020 A 
ATOM     21  C   LIG    1      141.776 141.455 158.315  0.00  0.00    +0.300 A 
ATOM     22  N   LIG    1      142.787 141.464 159.176  0.00  0.00    -0.470 NA
ATOM     23  C   LIG    1      143.305 140.351 159.647  0.00  0.00    +0.340 A 
BRANCH  21  24
ATOM     24  C   LIG    1      141.226 142.740 157.819  0.00  0.00    +0.070 A 
ATOM     25  N   LIG    1      140.870 143.022 156.570  0.00  0.00    -0.350 NA
ATOM     26  N   LIG    1      140.442 144.238 156.552  0.00  0.00    -0.180 NA
ATOM     27  N   LIG    1      140.514 144.728 157.740  0.00  0.00    -0.190 NA
ATOM     28  N   LIG    1      140.986 143.832 158.538  0.00  0.00    -0.330 NA
ENDBRANCH  21  24
ENDBRANCH  16  18
ENDBRANCH  15  16
ENDBRANCH   2  15
TORSDOF 6
ENDMDL
MODEL 9
REMARK VINA RESULT:      -8.9      3.806      8.703
REMARK                            x       y       z     vdW  Elec       q    Type
REMARK                         _______ _______ _______ _____ _____    ______ ____
ROOT
ATOM      1  C   LIG    1      145.340 141.702 157.207  0.00  0.00    +0.080 C 
ATOM      2  C   LIG    1      144.394 140.599 156.727  0.00  0.00    +0.160 C 
ENDROOT
BRANCH   2   3
ATOM      3  C   LIG    1      145.193 139.368 156.382  0.00  0.00    +0.430 C 
ATOM      4  O   LIG    1      144.985 138.783 155.338  0.00  0.00    -0.430 OA
BRANCH   3   5
ATOM      5  C   LIG    1      146.185 138.893 157.275  0.00  0.00    -0.250 A 
ATOM      6  C   LIG    1      145.980 138.190 158.443  0.00  0.00    +0.350 A 
ATOM      7  N   LIG    1      147.172 137.913 159.019  0.00  0.00    -0.560 N 
ATOM      8  H   LIG    1      147.283 137.426 159.851  0.00  0.00    +0.430 HD
ATOM      9  C   LIG    1      148.209 138.417 158.264  0.00  0.00    +0.270 A 
ATOM     10  N   LIG    1      149.526 138.398 158.416  0.00  0.00    -0.490 NA
ATOM     11  C   LIG    1      150.332 138.961 157.541  0.00  0.00    +0.300 A 
ATOM     12  C   LIG    1      149.844 139.603 156.414  0.00  0.00    -0.050 A 
ATOM     13  C   LIG    1      148.477 139.654 156.202  0.00  0.00    +0.130 A 
ATOM     14  C   LIG    1      147.646 139.045 157.140  0.00  0.00    -0.100 A 
ENDBRANCH   3   5
ENDBRANCH   2   3
BRANCH   2  15
ATOM     15  O   LIG    1      143.446 140.282 157.780  0.00  0.00    -0.330 OA
BRANCH  15  16
ATOM     16  C   LIG    1      142.145 140.522 157.524  0.00  0.00    +0.520 C 
ATOM     17  O   LIG    1      141.425 139.621 157.144  0.00  0.00    -0.510 OA
BRANCH  16  18
ATOM     18  C   LIG    1      141.596 141.880 157.707  0.00  0.00    -0.220 A 
ATOM     19  C   LIG    1      141.336 142.697 156.597  0.00  0.00    +0.140 A 
ATOM     20  C   LIG    1      140.823 143.958 156.817  0.00  0.00    -0.020 A 
ATOM     21  C   LIG    1      140.581 144.376 158.126  0.00  0.00    +0.300 A 
ATOM     22  N   LIG    1      140.837 143.578 159.155  0.00  0.00    -0.470 NA
ATOM     23  C   LIG    1      141.321 142.367 158.987  0.00  0.00    +0.340 A 
BRANCH  21  24
ATOM     24  C   LIG    1      140.029 145.731 158.371  0.00  0.00    +0.070 A 
ATOM     25  N   LIG    1      139.341 146.126 159.438  0.00  0.00    -0.350 NA
ATOM     26  N   LIG    1      139.044 147.369 159.270  0.00  0.00    -0.180 NA
ATOM     27  N   LIG    1      139.520 147.769 158.142  0.00  0.00    -0.190 NA
ATOM     28  N   LIG    1      140.132 146.788 157.572  0.00  0.00    -0.330 NA
ENDBRANCH  21  24
ENDBRANCH  16  18
ENDBRANCH  15  16
ENDBRANCH   2  15
TORSDOF 6
ENDMDL
####
 2019-nCoV_rna_U_mg.pdbqt&&&&ZINC000994448530.pdbqt
MODEL 1
REMARK VINA RESULT:     -11.6      0.000      0.000
REMARK                            x       y       z     vdW  Elec       q    Type
REMARK                         _______ _______ _______ _____ _____    ______ ____
ROOT
ATOM      1  C   LIG    1      143.462 141.251 154.986  0.00  0.00    +0.030 C 
ATOM      2  C   LIG    1      143.169 142.735 155.219  0.00  0.00    -0.010 C 
ATOM      3  C   LIG    1      141.956 143.181 154.375  0.00  0.00    +0.260 C 
ATOM      4  N   LIG    1      142.292 144.554 153.933  0.00  0.00    -0.630 N 
ATOM      5  C   LIG    1      143.738 144.492 153.612  0.00  0.00    +0.270 C 
ATOM      6  C   LIG    1      141.470 145.619 153.843  0.00  0.00    +0.530 C 
ATOM      7  O   LIG    1      141.900 146.686 153.460  0.00  0.00    -0.520 OA
ATOM      8  C   LIG    1      144.345 143.600 154.718  0.00  0.00    -0.010 C 
ENDROOT
BRANCH   6   9
ATOM      9  C   LIG    1      140.016 145.482 154.217  0.00  0.00    +0.140 C 
BRANCH   9  10
ATOM     10  C   LIG    1      139.709 146.390 155.378  0.00  0.00    -0.160 A 
ATOM     11  C   LIG    1      139.171 147.619 155.311  0.00  0.00    +0.240 A 
ATOM     12  N   LIG    1      139.039 148.139 156.570  0.00  0.00    -0.590 N 
ATOM     13  H   LIG    1      138.675 149.014 156.775  0.00  0.00    +0.420 HD
ATOM     14  C   LIG    1      139.499 147.236 157.502  0.00  0.00    +0.100 A 
ATOM     15  C   LIG    1      139.595 147.255 158.889  0.00  0.00    -0.010 A 
ATOM     16  C   LIG    1      140.115 146.167 159.554  0.00  0.00    +0.020 A 
ATOM     17  C   LIG    1      140.548 145.048 158.854  0.00  0.00    -0.020 A 
ATOM     18  C   LIG    1      140.463 145.010 157.490  0.00  0.00    +0.050 A 
ATOM     19  C   LIG    1      139.933 146.098 156.797  0.00  0.00    -0.090 A 
ENDBRANCH   9  10
ENDBRANCH   6   9
BRANCH   8  20
ATOM     20  C   LIG    1      144.898 144.463 155.854  0.00  0.00    +0.290 C 
BRANCH  20  21
ATOM     21  N   LIG    1      146.281 144.071 156.135  0.00  0.00    -0.700 N 
ATOM     22  H   LIG    1      146.761 143.503 155.511  0.00  0.00    +0.410 HD
ATOM     23  C   LIG    1      146.888 144.499 157.261  0.00  0.00    +0.610 C 
ATOM     24  O   LIG    1      146.286 145.211 158.042  0.00  0.00    -0.530 OA
BRANCH  23  25
ATOM     25  C   LIG    1      148.280 144.105 157.543  0.00  0.00    +0.120 A 
ATOM     26  N   LIG    1      148.973 144.397 158.622  0.00  0.00    -0.240 NA
ATOM     27  N   LIG    1      150.152 143.889 158.524  0.00  0.00    -0.290 NA
ATOM     28  C   LIG    1      150.270 143.250 157.386  0.00  0.00    +0.420 A 
ATOM     29  N   LIG    1      149.097 143.359 156.732  0.00  0.00    -0.550 N 
ATOM     30  H   LIG    1      148.878 142.991 155.862  0.00  0.00    +0.440 HD
ENDBRANCH  23  25
ENDBRANCH  20  21
ENDBRANCH   8  20
TORSDOF 5
ENDMDL
MODEL 2
REMARK VINA RESULT:      -8.6      3.212      5.661
REMARK                            x       y       z     vdW  Elec       q    Type
REMARK                         _______ _______ _______ _____ _____    ______ ____
ROOT
ATOM      1  C   LIG    1      146.579 142.723 156.553  0.00  0.00    +0.030 C 
ATOM      2  C   LIG    1      145.108 142.415 156.267  0.00  0.00    -0.010 C 
ATOM      3  C   LIG    1      144.462 141.708 157.477  0.00  0.00    +0.260 C 
ATOM      4  N   LIG    1      143.538 140.715 156.882  0.00  0.00    -0.630 N 
ATOM      5  C   LIG    1      144.279 140.178 155.716  0.00  0.00    +0.270 C 
ATOM      6  C   LIG    1      142.303 140.377 157.304  0.00  0.00    +0.530 C 
ATOM      7  O   LIG    1      141.665 139.538 156.704  0.00  0.00    -0.520 OA
ATOM      8  C   LIG    1      144.986 141.408 155.103  0.00  0.00    -0.010 C 
ENDROOT
BRANCH   6   9
ATOM      9  C   LIG    1      141.716 141.040 158.524  0.00  0.00    +0.140 C 
BRANCH   9  10
ATOM     10  C   LIG    1      141.214 142.412 158.157  0.00  0.00    -0.160 A 
ATOM     11  C   LIG    1      140.993 142.876 156.916  0.00  0.00    +0.240 A 
ATOM     12  N   LIG    1      140.540 144.166 156.975  0.00  0.00    -0.590 N 
ATOM     13  H   LIG    1      140.311 144.712 156.206  0.00  0.00    +0.420 HD
ATOM     14  C   LIG    1      140.455 144.574 158.288  0.00  0.00    +0.100 A 
ATOM     15  C   LIG    1      140.065 145.760 158.899  0.00  0.00    -0.010 A 
ATOM     16  C   LIG    1      140.091 145.864 160.273  0.00  0.00    +0.020 A 
ATOM     17  C   LIG    1      140.505 144.795 161.056  0.00  0.00    -0.020 A 
ATOM     18  C   LIG    1      140.894 143.620 160.475  0.00  0.00    +0.050 A 
ATOM     19  C   LIG    1      140.868 143.491 159.086  0.00  0.00    -0.090 A 
ENDBRANCH   9  10
ENDBRANCH   6   9
BRANCH   8  20
ATOM     20  C   LIG    1      144.144 141.996 153.970  0.00  0.00    +0.290 C 
BRANCH  20  21
ATOM     21  N   LIG    1      143.287 143.059 154.500  0.00  0.00    -0.700 N 
ATOM     22  H   LIG    1      143.157 143.145 155.458  0.00  0.00    +0.410 HD
ATOM     23  C   LIG    1      142.677 143.916 153.657  0.00  0.00    +0.610 C 
ATOM     24  O   LIG    1      142.839 143.808 152.457  0.00  0.00    -0.530 OA
BRANCH  23  25
ATOM     25  C   LIG    1      141.814 144.986 154.192  0.00  0.00    +0.120 A 
ATOM     26  N   LIG    1      142.080 145.769 155.214  0.00  0.00    -0.240 NA
ATOM     27  N   LIG    1      141.101 146.585 155.396  0.00  0.00    -0.290 NA
ATOM     28  C   LIG    1      140.166 146.366 154.504  0.00  0.00    +0.420 A 
ATOM     29  N   LIG    1      140.584 145.357 153.713  0.00  0.00    -0.550 N 
ATOM     30  H   LIG    1      140.107 144.969 152.962  0.00  0.00    +0.440 HD
ENDBRANCH  23  25
ENDBRANCH  20  21
ENDBRANCH   8  20
TORSDOF 5
ENDMDL
MODEL 3
REMARK VINA RESULT:      -8.6      2.497      3.692
REMARK                            x       y       z     vdW  Elec       q    Type
REMARK                         _______ _______ _______ _____ _____    ______ ____
ROOT
ATOM      1  C   LIG    1      144.408 138.263 157.975  0.00  0.00    +0.030 C 
ATOM      2  C   LIG    1      144.324 139.746 157.604  0.00  0.00    -0.010 C 
ATOM      3  C   LIG    1      142.867 140.138 157.283  0.00  0.00    +0.260 C 
ATOM      4  N   LIG    1      142.977 141.103 156.165  0.00  0.00    -0.630 N 
ATOM      5  C   LIG    1      144.052 140.551 155.308  0.00  0.00    +0.270 C 
ATOM      6  C   LIG    1      142.260 142.229 155.971  0.00  0.00    +0.530 C 
ATOM      7  O   LIG    1      142.470 142.921 154.997  0.00  0.00    -0.520 OA
ATOM      8  C   LIG    1      145.109 140.019 156.304  0.00  0.00    -0.010 C 
ENDROOT
BRANCH   6   9
ATOM      9  C   LIG    1      141.197 142.626 156.963  0.00  0.00    +0.140 C 
BRANCH   9  10
ATOM     10  C   LIG    1      140.674 143.995 156.616  0.00  0.00    -0.160 A 
ATOM     11  C   LIG    1      140.373 144.448 155.389  0.00  0.00    +0.240 A 
ATOM     12  N   LIG    1      139.926 145.739 155.465  0.00  0.00    -0.590 N 
ATOM     13  H   LIG    1      139.648 146.279 154.708  0.00  0.00    +0.420 HD
ATOM     14  C   LIG    1      139.927 146.160 156.777  0.00  0.00    +0.100 A 
ATOM     15  C   LIG    1      139.578 147.352 157.401  0.00  0.00    -0.010 A 
ATOM     16  C   LIG    1      139.694 147.468 158.769  0.00  0.00    +0.020 A 
ATOM     17  C   LIG    1      140.157 146.405 159.533  0.00  0.00    -0.020 A 
ATOM     18  C   LIG    1      140.506 145.225 158.939  0.00  0.00    +0.050 A 
ATOM     19  C   LIG    1      140.390 145.084 157.556  0.00  0.00    -0.090 A 
ENDBRANCH   9  10
ENDBRANCH   6   9
BRANCH   8  20
ATOM     20  C   LIG    1      146.193 141.072 156.542  0.00  0.00    +0.290 C 
BRANCH  20  21
ATOM     21  N   LIG    1      145.568 142.333 156.948  0.00  0.00    -0.700 N 
ATOM     22  H   LIG    1      144.950 142.350 157.696  0.00  0.00    +0.410 HD
ATOM     23  C   LIG    1      145.850 143.470 156.281  0.00  0.00    +0.610 C 
ATOM     24  O   LIG    1      146.625 143.449 155.345  0.00  0.00    -0.530 OA
BRANCH  23  25
ATOM     25  C   LIG    1      145.221 144.740 156.690  0.00  0.00    +0.120 A 
ATOM     26  N   LIG    1      145.697 145.606 157.558  0.00  0.00    -0.240 NA
ATOM     27  N   LIG    1      144.882 146.596 157.666  0.00  0.00    -0.290 NA
ATOM     28  C   LIG    1      143.851 146.414 156.878  0.00  0.00    +0.420 A 
ATOM     29  N   LIG    1      144.030 145.244 156.233  0.00  0.00    -0.550 N 
ATOM     30  H   LIG    1      143.435 144.839 155.584  0.00  0.00    +0.440 HD
ENDBRANCH  23  25
ENDBRANCH  20  21
ENDBRANCH   8  20
TORSDOF 5
ENDMDL
####
 2019-nCoV_rna_U_mg.pdbqt&&&&ZINC000907944830.pdbqt
MODEL 1
REMARK VINA RESULT:     -11.6      0.000      0.000
REMARK                            x       y       z     vdW  Elec       q    Type
REMARK                         _______ _______ _______ _____ _____    ______ ____
ROOT
ATOM      1  O   LIG    1      142.979 140.801 154.606  0.00  0.00    -0.550 OA
ATOM      2  C   LIG    1      143.117 142.005 154.654  0.00  0.00    +0.510 C 
ATOM      3  N   LIG    1      144.345 142.536 154.827  0.00  0.00    -0.610 N 
ATOM      4  C   LIG    1      144.528 143.991 154.893  0.00  0.00    +0.270 C 
ATOM      5  C   LIG    1      145.287 144.334 156.178  0.00  0.00    +0.070 C 
ATOM      6  C   LIG    1      146.592 143.535 156.224  0.00  0.00    +0.250 C 
ATOM      7  C   LIG    1      146.273 142.038 156.237  0.00  0.00    +0.000 C 
ATOM      8  C   LIG    1      145.523 141.669 154.958  0.00  0.00    +0.280 C 
ENDROOT
BRANCH   6   9
ATOM      9  C   LIG    1      147.358 143.895 157.471  0.00  0.00    +0.030 A 
ATOM     10  N   LIG    1      146.858 144.054 158.683  0.00  0.00    -0.380 NA
ATOM     11  N   LIG    1      147.832 144.357 159.471  0.00  0.00    -0.200 NA
ATOM     12  N   LIG    1      148.925 144.392 158.789  0.00  0.00    -0.190 NA
ATOM     13  N   LIG    1      148.658 144.107 157.560  0.00  0.00    -0.390 NA
ENDBRANCH   6   9
BRANCH   6  14
ATOM     14  O   LIG    1      147.381 143.844 155.074  0.00  0.00    -0.560 OA
ATOM     15  H   LIG    1      148.318 143.988 155.267  0.00  0.00    +0.380 HD
ENDBRANCH   6  14
BRANCH   2  16
ATOM     16  C   LIG    1      141.918 142.908 154.526  0.00  0.00    +0.050 C 
BRANCH  16  17
ATOM     17  C   LIG    1      141.392 143.258 155.920  0.00  0.00    +0.100 C 
BRANCH  17  18
ATOM     18  C   LIG    1      140.698 144.594 155.875  0.00  0.00    -0.070 A 
ATOM     19  C   LIG    1      140.381 145.265 157.068  0.00  0.00    -0.020 A 
ATOM     20  C   LIG    1      140.697 144.715 158.321  0.00  0.00    +0.030 A 
ATOM     21  C   LIG    1      140.375 145.394 159.455  0.00  0.00    +0.020 A 
ATOM     22  C   LIG    1      139.733 146.629 159.394  0.00  0.00    +0.020 A 
ATOM     23  C   LIG    1      139.410 147.193 158.198  0.00  0.00    +0.030 A 
ATOM     24  C   LIG    1      139.728 146.522 157.005  0.00  0.00    -0.080 A 
ATOM     25  C   LIG    1      139.411 147.073 155.750  0.00  0.00    +0.100 A 
ATOM     26  C   LIG    1      139.735 146.392 154.614  0.00  0.00    +0.000 A 
ATOM     27  F   LIG    1      138.789 148.270 155.670  0.00  0.00    -0.140 F 
ATOM     28  C   LIG    1      140.381 145.159 154.677  0.00  0.00    +0.050 A 
ENDBRANCH  17  18
ENDBRANCH  16  17
ENDBRANCH   2  16
TORSDOF 5
ENDMDL
MODEL 2
REMARK VINA RESULT:     -11.5      0.929      1.462
REMARK                            x       y       z     vdW  Elec       q    Type
REMARK                         _______ _______ _______ _____ _____    ______ ____
ROOT
ATOM      1  O   LIG    1      142.623 141.232 154.797  0.00  0.00    -0.550 OA
ATOM      2  C   LIG    1      142.820 142.424 154.909  0.00  0.00    +0.510 C 
ATOM      3  N   LIG    1      144.081 142.893 155.000  0.00  0.00    -0.610 N 
ATOM      4  C   LIG    1      144.334 144.332 155.143  0.00  0.00    +0.270 C 
ATOM      5  C   LIG    1      145.222 144.557 156.371  0.00  0.00    +0.070 C 
ATOM      6  C   LIG    1      146.488 143.706 156.242  0.00  0.00    +0.250 C 
ATOM      7  C   LIG    1      146.105 142.226 156.188  0.00  0.00    +0.000 C 
ATOM      8  C   LIG    1      145.226 141.974 154.964  0.00  0.00    +0.280 C 
ENDROOT
BRANCH   6   9
ATOM      9  C   LIG    1      147.380 143.950 157.432  0.00  0.00    +0.030 A 
ATOM     10  N   LIG    1      148.701 143.919 157.446  0.00  0.00    -0.380 NA
ATOM     11  N   LIG    1      149.085 144.178 158.648  0.00  0.00    -0.200 NA
ATOM     12  N   LIG    1      148.047 144.370 159.387  0.00  0.00    -0.190 NA
ATOM     13  N   LIG    1      146.990 144.240 158.660  0.00  0.00    -0.390 NA
ENDBRANCH   6   9
BRANCH   6  14
ATOM     14  O   LIG    1      147.183 144.062 155.046  0.00  0.00    -0.560 OA
ATOM     15  H   LIG    1      147.421 143.308 154.489  0.00  0.00    +0.380 HD
ENDBRANCH   6  14
BRANCH   2  16
ATOM     16  C   LIG    1      141.656 143.379 154.954  0.00  0.00    +0.050 C 
BRANCH  16  17
ATOM     17  C   LIG    1      140.857 143.150 156.239  0.00  0.00    +0.100 C 
BRANCH  17  18
ATOM     18  C   LIG    1      140.489 144.479 156.845  0.00  0.00    -0.070 A 
ATOM     19  C   LIG    1      140.482 144.640 158.241  0.00  0.00    -0.020 A 
ATOM     20  C   LIG    1      140.813 143.578 159.100  0.00  0.00    +0.030 A 
ATOM     21  C   LIG    1      140.795 143.771 160.447  0.00  0.00    +0.020 A 
ATOM     22  C   LIG    1      140.454 145.007 160.990  0.00  0.00    +0.020 A 
ATOM     23  C   LIG    1      140.127 146.059 160.190  0.00  0.00    +0.030 A 
ATOM     24  C   LIG    1      140.134 145.898 158.794  0.00  0.00    -0.080 A 
ATOM     25  C   LIG    1      139.804 146.962 157.934  0.00  0.00    +0.100 A 
ATOM     26  C   LIG    1      139.822 146.768 156.584  0.00  0.00    +0.000 A 
ATOM     27  F   LIG    1      139.470 148.168 158.442  0.00  0.00    -0.140 F 
ATOM     28  C   LIG    1      140.169 145.532 156.043  0.00  0.00    +0.050 A 
ENDBRANCH  17  18
ENDBRANCH  16  17
ENDBRANCH   2  16
TORSDOF 5
ENDMDL
MODEL 3
REMARK VINA RESULT:     -10.1      3.226      3.738
REMARK                            x       y       z     vdW  Elec       q    Type
REMARK                         _______ _______ _______ _____ _____    ______ ____
ROOT
ATOM      1  O   LIG    1      141.427 139.988 157.915  0.00  0.00    -0.550 OA
ATOM      2  C   LIG    1      142.231 140.424 157.118  0.00  0.00    +0.510 C 
ATOM      3  N   LIG    1      143.285 139.670 156.744  0.00  0.00    -0.610 N 
ATOM      4  C   LIG    1      144.270 140.186 155.785  0.00  0.00    +0.270 C 
ATOM      5  C   LIG    1      145.667 140.061 156.399  0.00  0.00    +0.070 C 
ATOM      6  C   LIG    1      145.905 138.611 156.825  0.00  0.00    +0.250 C 
ATOM      7  C   LIG    1      144.875 138.214 157.885  0.00  0.00    +0.000 C 
ATOM      8  C   LIG    1      143.472 138.320 157.292  0.00  0.00    +0.280 C 
ENDROOT
BRANCH   6   9
ATOM      9  C   LIG    1      147.293 138.477 157.400  0.00  0.00    +0.030 A 
ATOM     10  N   LIG    1      148.380 138.100 156.751  0.00  0.00    -0.380 NA
ATOM     11  N   LIG    1      149.359 138.113 157.590  0.00  0.00    -0.200 NA
ATOM     12  N   LIG    1      148.918 138.487 158.741  0.00  0.00    -0.190 NA
ATOM     13  N   LIG    1      147.653 138.720 158.647  0.00  0.00    -0.390 NA
ENDBRANCH   6   9
BRANCH   6  14
ATOM     14  O   LIG    1      145.776 137.753 155.690  0.00  0.00    -0.560 OA
ATOM     15  H   LIG    1      145.888 138.203 154.841  0.00  0.00    +0.380 HD
ENDBRANCH   6  14
BRANCH   2  16
ATOM     16  C   LIG    1      142.056 141.808 156.551  0.00  0.00    +0.050 C 
BRANCH  16  17
ATOM     17  C   LIG    1      141.299 142.680 157.555  0.00  0.00    +0.100 C 
BRANCH  17  18
ATOM     18  C   LIG    1      140.757 143.898 156.856  0.00  0.00    -0.070 A 
ATOM     19  C   LIG    1      140.381 145.030 157.598  0.00  0.00    -0.020 A 
ATOM     20  C   LIG    1      140.498 145.056 158.998  0.00  0.00    +0.030 A 
ATOM     21  C   LIG    1      140.124 146.170 159.685  0.00  0.00    +0.020 A 
ATOM     22  C   LIG    1      139.626 147.288 159.021  0.00  0.00    +0.020 A 
ATOM     23  C   LIG    1      139.497 147.300 157.665  0.00  0.00    +0.030 A 
ATOM     24  C   LIG    1      139.873 146.168 156.923  0.00  0.00    -0.080 A 
ATOM     25  C   LIG    1      139.755 146.142 155.521  0.00  0.00    +0.100 A 
ATOM     26  C   LIG    1      140.131 145.025 154.833  0.00  0.00    +0.000 A 
ATOM     27  F   LIG    1      139.274 147.217 154.859  0.00  0.00    -0.140 F 
ATOM     28  C   LIG    1      140.634 143.910 155.499  0.00  0.00    +0.050 A 
ENDBRANCH  17  18
ENDBRANCH  16  17
ENDBRANCH   2  16
TORSDOF 5
ENDMDL
MODEL 4
REMARK VINA RESULT:      -9.8      2.015      2.704
REMARK                            x       y       z     vdW  Elec       q    Type
REMARK                         _______ _______ _______ _____ _____    ______ ____
ROOT
ATOM      1  O   LIG    1      143.844 139.562 155.148  0.00  0.00    -0.550 OA
ATOM      2  C   LIG    1      143.641 140.743 155.336  0.00  0.00    +0.510 C 
ATOM      3  N   LIG    1      144.668 141.617 155.295  0.00  0.00    -0.610 N 
ATOM      4  C   LIG    1      144.440 143.049 155.526  0.00  0.00    +0.270 C 
ATOM      5  C   LIG    1      145.381 143.525 156.637  0.00  0.00    +0.070 C 
ATOM      6  C   LIG    1      146.823 143.170 156.265  0.00  0.00    +0.250 C 
ATOM      7  C   LIG    1      146.958 141.652 156.135  0.00  0.00    +0.000 C 
ATOM      8  C   LIG    1      146.035 141.153 155.025  0.00  0.00    +0.280 C 
ENDROOT
BRANCH   6   9
ATOM      9  C   LIG    1      147.756 143.667 157.340  0.00  0.00    +0.030 A 
ATOM     10  N   LIG    1      147.418 144.340 158.425  0.00  0.00    -0.380 NA
ATOM     11  N   LIG    1      148.497 144.579 159.088  0.00  0.00    -0.200 NA
ATOM     12  N   LIG    1      149.498 144.076 158.452  0.00  0.00    -0.190 NA
ATOM     13  N   LIG    1      149.066 143.507 157.378  0.00  0.00    -0.390 NA
ENDBRANCH   6   9
BRANCH   6  14
ATOM     14  O   LIG    1      147.159 143.787 155.020  0.00  0.00    -0.560 OA
ATOM     15  H   LIG    1      146.552 143.573 154.299  0.00  0.00    +0.380 HD
ENDBRANCH   6  14
BRANCH   2  16
ATOM     16  C   LIG    1      142.246 141.233 155.620  0.00  0.00    +0.050 C 
BRANCH  16  17
ATOM     17  C   LIG    1      141.915 141.004 157.097  0.00  0.00    +0.100 C 
BRANCH  17  18
ATOM     18  C   LIG    1      141.378 142.277 157.696  0.00  0.00    -0.070 A 
ATOM     19  C   LIG    1      141.229 142.395 159.088  0.00  0.00    -0.020 A 
ATOM     20  C   LIG    1      141.571 141.339 159.949  0.00  0.00    +0.030 A 
ATOM     21  C   LIG    1      141.413 141.488 161.293  0.00  0.00    +0.020 A 
ATOM     22  C   LIG    1      140.916 142.674 161.830  0.00  0.00    +0.020 A 
ATOM     23  C   LIG    1      140.573 143.718 161.025  0.00  0.00    +0.030 A 
ATOM     24  C   LIG    1      140.722 143.601 159.633  0.00  0.00    -0.080 A 
ATOM     25  C   LIG    1      140.380 144.658 158.770  0.00  0.00    +0.100 A 
ATOM     26  C   LIG    1      140.539 144.507 157.424  0.00  0.00    +0.000 A 
ATOM     27  F   LIG    1      139.896 145.816 159.271  0.00  0.00    -0.140 F 
ATOM     28  C   LIG    1      141.041 143.323 156.890  0.00  0.00    +0.050 A 
ENDBRANCH  17  18
ENDBRANCH  16  17
ENDBRANCH   2  16
TORSDOF 5
ENDMDL
MODEL 5
REMARK VINA RESULT:      -9.7      2.526      3.508
REMARK                            x       y       z     vdW  Elec       q    Type
REMARK                         _______ _______ _______ _____ _____    ______ ____
ROOT
ATOM      1  O   LIG    1      143.560 145.407 154.814  0.00  0.00    -0.550 OA
ATOM      2  C   LIG    1      143.345 144.226 154.988  0.00  0.00    +0.510 C 
ATOM      3  N   LIG    1      144.213 143.481 155.703  0.00  0.00    -0.610 N 
ATOM      4  C   LIG    1      143.970 142.049 155.917  0.00  0.00    +0.270 C 
ATOM      5  C   LIG    1      145.209 141.267 155.470  0.00  0.00    +0.070 C 
ATOM      6  C   LIG    1      146.440 141.811 156.199  0.00  0.00    +0.250 C 
ATOM      7  C   LIG    1      146.641 143.283 155.833  0.00  0.00    +0.000 C 
ATOM      8  C   LIG    1      145.421 144.087 156.279  0.00  0.00    +0.280 C 
ENDROOT
BRANCH   6   9
ATOM      9  C   LIG    1      147.656 141.021 155.786  0.00  0.00    +0.030 A 
ATOM     10  N   LIG    1      147.834 140.391 154.639  0.00  0.00    -0.380 NA
ATOM     11  N   LIG    1      148.997 139.838 154.673  0.00  0.00    -0.200 NA
ATOM     12  N   LIG    1      149.553 140.103 155.805  0.00  0.00    -0.190 NA
ATOM     13  N   LIG    1      148.750 140.832 156.502  0.00  0.00    -0.390 NA
ENDBRANCH   6   9
BRANCH   6  14
ATOM     14  O   LIG    1      146.251 141.691 157.610  0.00  0.00    -0.560 OA
ATOM     15  H   LIG    1      146.085 142.533 158.057  0.00  0.00    +0.380 HD
ENDBRANCH   6  14
BRANCH   2  16
ATOM     16  C   LIG    1      142.114 143.589 154.399  0.00  0.00    +0.050 C 
BRANCH  16  17
ATOM     17  C   LIG    1      140.869 144.319 154.908  0.00  0.00    +0.100 C 
BRANCH  17  18
ATOM     18  C   LIG    1      140.777 144.173 156.405  0.00  0.00    -0.070 A 
ATOM     19  C   LIG    1      140.380 145.263 157.197  0.00  0.00    -0.020 A 
ATOM     20  C   LIG    1      140.062 146.505 156.622  0.00  0.00    +0.030 A 
ATOM     21  C   LIG    1      139.681 147.539 157.421  0.00  0.00    +0.020 A 
ATOM     22  C   LIG    1      139.601 147.386 158.804  0.00  0.00    +0.020 A 
ATOM     23  C   LIG    1      139.902 146.198 159.396  0.00  0.00    +0.030 A 
ATOM     24  C   LIG    1      140.300 145.108 158.604  0.00  0.00    -0.080 A 
ATOM     25  C   LIG    1      140.618 143.864 159.179  0.00  0.00    +0.100 A 
ATOM     26  C   LIG    1      140.999 142.828 158.378  0.00  0.00    +0.000 A 
ATOM     27  F   LIG    1      140.547 143.696 160.518  0.00  0.00    -0.140 F 
ATOM     28  C   LIG    1      141.074 142.982 156.995  0.00  0.00    +0.050 A 
ENDBRANCH  17  18
ENDBRANCH  16  17
ENDBRANCH   2  16
TORSDOF 5
ENDMDL
MODEL 6
REMARK VINA RESULT:      -9.6      2.565      3.944
REMARK                            x       y       z     vdW  Elec       q    Type
REMARK                         _______ _______ _______ _____ _____    ______ ____
ROOT
ATOM      1  O   LIG    1      141.372 145.705 153.111  0.00  0.00    -0.550 OA
ATOM      2  C   LIG    1      141.952 145.843 154.168  0.00  0.00    +0.510 C 
ATOM      3  N   LIG    1      143.157 145.268 154.355  0.00  0.00    -0.610 N 
ATOM      4  C   LIG    1      143.868 145.421 155.631  0.00  0.00    +0.270 C 
ATOM      5  C   LIG    1      144.231 144.032 156.162  0.00  0.00    +0.070 C 
ATOM      6  C   LIG    1      145.017 143.270 155.092  0.00  0.00    +0.250 C 
ATOM      7  C   LIG    1      144.147 143.097 153.846  0.00  0.00    +0.000 C 
ATOM      8  C   LIG    1      143.780 144.472 153.290  0.00  0.00    +0.280 C 
ENDROOT
BRANCH   6   9
ATOM      9  C   LIG    1      145.406 141.914 155.625  0.00  0.00    +0.030 A 
ATOM     10  N   LIG    1      145.599 140.816 154.916  0.00  0.00    -0.380 NA
ATOM     11  N   LIG    1      145.916 139.873 155.735  0.00  0.00    -0.200 NA
ATOM     12  N   LIG    1      145.928 140.347 156.933  0.00  0.00    -0.190 NA
ATOM     13  N   LIG    1      145.622 141.599 156.888  0.00  0.00    -0.390 NA
ENDBRANCH   6   9
BRANCH   6  14
ATOM     14  O   LIG    1      146.196 144.004 154.754  0.00  0.00    -0.560 OA
ATOM     15  H   LIG    1      146.027 144.918 154.485  0.00  0.00    +0.380 HD
ENDBRANCH   6  14
BRANCH   2  16
ATOM     16  C   LIG    1      141.323 146.652 155.272  0.00  0.00    +0.050 C 
BRANCH  16  17
ATOM     17  C   LIG    1      140.041 145.963 155.743  0.00  0.00    +0.100 C 
BRANCH  17  18
ATOM     18  C   LIG    1      140.128 145.696 157.223  0.00  0.00    -0.070 A 
ATOM     19  C   LIG    1      140.534 144.434 157.690  0.00  0.00    -0.020 A 
ATOM     20  C   LIG    1      140.865 143.399 156.800  0.00  0.00    +0.030 A 
ATOM     21  C   LIG    1      141.253 142.190 157.288  0.00  0.00    +0.020 A 
ATOM     22  C   LIG    1      141.330 141.960 158.660  0.00  0.00    +0.020 A 
ATOM     23  C   LIG    1      141.017 142.940 159.553  0.00  0.00    +0.030 A 
ATOM     24  C   LIG    1      140.611 144.201 159.086  0.00  0.00    -0.080 A 
ATOM     25  C   LIG    1      140.280 145.238 159.978  0.00  0.00    +0.100 A 
ATOM     26  C   LIG    1      139.891 146.450 159.487  0.00  0.00    +0.000 A 
ATOM     27  F   LIG    1      140.348 145.036 161.312  0.00  0.00    -0.140 F 
ATOM     28  C   LIG    1      139.820 146.678 158.115  0.00  0.00    +0.050 A 
ENDBRANCH  17  18
ENDBRANCH  16  17
ENDBRANCH   2  16
TORSDOF 5
ENDMDL
MODEL 7
REMARK VINA RESULT:      -9.5      2.316      3.264
REMARK                            x       y       z     vdW  Elec       q    Type
REMARK                         _______ _______ _______ _____ _____    ______ ____
ROOT
ATOM      1  O   LIG    1      142.310 140.945 156.378  0.00  0.00    -0.550 OA
ATOM      2  C   LIG    1      143.004 141.826 155.915  0.00  0.00    +0.510 C 
ATOM      3  N   LIG    1      144.216 141.530 155.404  0.00  0.00    -0.610 N 
ATOM      4  C   LIG    1      145.071 142.586 154.846  0.00  0.00    +0.270 C 
ATOM      5  C   LIG    1      146.443 142.519 155.524  0.00  0.00    +0.070 C 
ATOM      6  C   LIG    1      147.012 141.107 155.376  0.00  0.00    +0.250 C 
ATOM      7  C   LIG    1      146.084 140.106 156.068  0.00  0.00    +0.000 C 
ATOM      8  C   LIG    1      144.710 140.146 155.401  0.00  0.00    +0.280 C 
ENDROOT
BRANCH   6   9
ATOM      9  C   LIG    1      148.377 141.046 156.013  0.00  0.00    +0.030 A 
ATOM     10  N   LIG    1      148.912 141.950 156.815  0.00  0.00    -0.380 NA
ATOM     11  N   LIG    1      150.086 141.533 157.145  0.00  0.00    -0.200 NA
ATOM     12  N   LIG    1      150.302 140.398 156.576  0.00  0.00    -0.190 NA
ATOM     13  N   LIG    1      149.265 140.078 155.880  0.00  0.00    -0.390 NA
ENDBRANCH   6   9
BRANCH   6  14
ATOM     14  O   LIG    1      147.119 140.778 153.990  0.00  0.00    -0.560 OA
ATOM     15  H   LIG    1      146.499 141.258 153.423  0.00  0.00    +0.380 HD
ENDBRANCH   6  14
BRANCH   2  16
ATOM     16  C   LIG    1      142.515 143.251 155.916  0.00  0.00    +0.050 C 
BRANCH  16  17
ATOM     17  C   LIG    1      141.019 143.277 156.241  0.00  0.00    +0.100 C 
BRANCH  17  18
ATOM     18  C   LIG    1      140.819 143.790 157.643  0.00  0.00    -0.070 A 
ATOM     19  C   LIG    1      140.389 145.110 157.857  0.00  0.00    -0.020 A 
ATOM     20  C   LIG    1      140.138 145.978 156.782  0.00  0.00    +0.030 A 
ATOM     21  C   LIG    1      139.722 147.251 157.027  0.00  0.00    +0.020 A 
ATOM     22  C   LIG    1      139.541 147.708 158.331  0.00  0.00    +0.020 A 
ATOM     23  C   LIG    1      139.775 146.895 159.398  0.00  0.00    +0.030 A 
ATOM     24  C   LIG    1      140.206 145.575 159.183  0.00  0.00    -0.080 A 
ATOM     25  C   LIG    1      140.457 144.705 160.260  0.00  0.00    +0.100 A 
ATOM     26  C   LIG    1      140.872 143.429 160.013  0.00  0.00    +0.000 A 
ATOM     27  F   LIG    1      140.287 145.129 161.532  0.00  0.00    -0.140 F 
ATOM     28  C   LIG    1      141.048 142.973 158.709  0.00  0.00    +0.050 A 
ENDBRANCH  17  18
ENDBRANCH  16  17
ENDBRANCH   2  16
TORSDOF 5
ENDMDL
MODEL 8
REMARK VINA RESULT:      -9.2      6.466      7.959
REMARK                            x       y       z     vdW  Elec       q    Type
REMARK                         _______ _______ _______ _____ _____    ______ ____
ROOT
ATOM      1  O   LIG    1      142.081 142.053 162.661  0.00  0.00    -0.550 OA
ATOM      2  C   LIG    1      141.095 141.485 162.242  0.00  0.00    +0.510 C 
ATOM      3  N   LIG    1      140.835 140.218 162.622  0.00  0.00    -0.610 N 
ATOM      4  C   LIG    1      139.648 139.515 162.119  0.00  0.00    +0.270 C 
ATOM      5  C   LIG    1      140.089 138.184 161.501  0.00  0.00    +0.070 C 
ATOM      6  C   LIG    1      140.898 137.392 162.531  0.00  0.00    +0.250 C 
ATOM      7  C   LIG    1      142.150 138.184 162.915  0.00  0.00    +0.000 C 
ATOM      8  C   LIG    1      141.736 139.513 163.543  0.00  0.00    +0.280 C 
ENDROOT
BRANCH   6   9
ATOM      9  C   LIG    1      141.305 136.067 161.937  0.00  0.00    +0.030 A 
ATOM     10  N   LIG    1      140.926 135.578 160.771  0.00  0.00    -0.380 NA
ATOM     11  N   LIG    1      141.488 134.427 160.629  0.00  0.00    -0.200 NA
ATOM     12  N   LIG    1      142.207 134.182 161.669  0.00  0.00    -0.190 NA
ATOM     13  N   LIG    1      142.113 135.177 162.484  0.00  0.00    -0.390 NA
ENDBRANCH   6   9
BRANCH   6  14
ATOM     14  O   LIG    1      140.100 137.168 163.694  0.00  0.00    -0.560 OA
ATOM     15  H   LIG    1      140.522 137.445 164.520  0.00  0.00    +0.380 HD
ENDBRANCH   6  14
BRANCH   2  16
ATOM     16  C   LIG    1      140.164 142.193 161.292  0.00  0.00    +0.050 C 
BRANCH  16  17
ATOM     17  C   LIG    1      140.766 143.543 160.898  0.00  0.00    +0.100 C 
BRANCH  17  18
ATOM     18  C   LIG    1      140.759 143.678 159.398  0.00  0.00    -0.070 A 
ATOM     19  C   LIG    1      140.368 144.888 158.800  0.00  0.00    -0.020 A 
ATOM     20  C   LIG    1      139.975 145.991 159.575  0.00  0.00    +0.030 A 
ATOM     21  C   LIG    1      139.602 147.147 158.961  0.00  0.00    +0.020 A 
ATOM     22  C   LIG    1      139.603 147.254 157.572  0.00  0.00    +0.020 A 
ATOM     23  C   LIG    1      139.977 146.205 156.788  0.00  0.00    +0.030 A 
ATOM     24  C   LIG    1      140.368 144.996 157.386  0.00  0.00    -0.080 A 
ATOM     25  C   LIG    1      140.762 143.890 156.610  0.00  0.00    +0.100 A 
ATOM     26  C   LIG    1      141.136 142.733 157.227  0.00  0.00    +0.000 A 
ATOM     27  F   LIG    1      140.769 143.975 155.261  0.00  0.00    -0.140 F 
ATOM     28  C   LIG    1      141.139 142.630 158.616  0.00  0.00    +0.050 A 
ENDBRANCH  17  18
ENDBRANCH  16  17
ENDBRANCH   2  16
TORSDOF 5
ENDMDL
MODEL 9
REMARK VINA RESULT:      -9.2      6.329      7.893
REMARK                            x       y       z     vdW  Elec       q    Type
REMARK                         _______ _______ _______ _____ _____    ______ ____
ROOT
ATOM      1  O   LIG    1      142.142 142.246 162.282  0.00  0.00    -0.550 OA
ATOM      2  C   LIG    1      141.144 141.670 161.903  0.00  0.00    +0.510 C 
ATOM      3  N   LIG    1      140.847 140.448 162.389  0.00  0.00    -0.610 N 
ATOM      4  C   LIG    1      139.645 139.735 161.936  0.00  0.00    +0.270 C 
ATOM      5  C   LIG    1      140.055 138.345 161.439  0.00  0.00    +0.070 C 
ATOM      6  C   LIG    1      140.834 137.624 162.542  0.00  0.00    +0.250 C 
ATOM      7  C   LIG    1      142.104 138.412 162.869  0.00  0.00    +0.000 C 
ATOM      8  C   LIG    1      141.721 139.801 163.376  0.00  0.00    +0.280 C 
ENDROOT
BRANCH   6   9
ATOM      9  C   LIG    1      141.210 136.242 162.069  0.00  0.00    +0.030 A 
ATOM     10  N   LIG    1      141.704 135.265 162.808  0.00  0.00    -0.380 NA
ATOM     11  N   LIG    1      141.891 134.249 162.038  0.00  0.00    -0.200 NA
ATOM     12  N   LIG    1      141.528 134.560 160.841  0.00  0.00    -0.190 NA
ATOM     13  N   LIG    1      141.102 135.777 160.838  0.00  0.00    -0.390 NA
ENDBRANCH   6   9
BRANCH   6  14
ATOM     14  O   LIG    1      140.021 137.522 163.712  0.00  0.00    -0.560 OA
ATOM     15  H   LIG    1      139.082 137.692 163.555  0.00  0.00    +0.380 HD
ENDBRANCH   6  14
BRANCH   2  16
ATOM     16  C   LIG    1      140.240 142.317 160.887  0.00  0.00    +0.050 C 
BRANCH  16  17
ATOM     17  C   LIG    1      141.077 142.823 159.709  0.00  0.00    +0.100 C 
BRANCH  17  18
ATOM     18  C   LIG    1      140.628 144.211 159.334  0.00  0.00    -0.070 A 
ATOM     19  C   LIG    1      140.503 144.572 157.982  0.00  0.00    -0.020 A 
ATOM     20  C   LIG    1      140.791 143.658 156.954  0.00  0.00    +0.030 A 
ATOM     21  C   LIG    1      140.659 144.042 155.655  0.00  0.00    +0.020 A 
ATOM     22  C   LIG    1      140.242 145.330 155.327  0.00  0.00    +0.020 A 
ATOM     23  C   LIG    1      139.955 146.243 156.296  0.00  0.00    +0.030 A 
ATOM     24  C   LIG    1      140.080 145.882 157.648  0.00  0.00    -0.080 A 
ATOM     25  C   LIG    1      139.791 146.797 158.677  0.00  0.00    +0.100 A 
ATOM     26  C   LIG    1      139.923 146.411 159.979  0.00  0.00    +0.000 A 
ATOM     27  F   LIG    1      139.385 148.051 158.379  0.00  0.00    -0.140 F 
ATOM     28  C   LIG    1      140.336 145.121 160.305  0.00  0.00    +0.050 A 
ENDBRANCH  17  18
ENDBRANCH  16  17
ENDBRANCH   2  16
TORSDOF 5
ENDMDL
####
 2019-nCoV_rna_U_mg.pdbqt&&&&ZINC000826415685.pdbqt
MODEL 1
REMARK VINA RESULT:     -11.5      0.000      0.000
REMARK                            x       y       z     vdW  Elec       q    Type
REMARK                         _______ _______ _______ _____ _____    ______ ____
ROOT
ATOM      1  O   LIG    1      144.089 145.011 153.039  0.00  0.00    -0.520 OA
ATOM      2  C   LIG    1      143.092 144.915 153.723  0.00  0.00    +0.520 C 
ATOM      3  N   LIG    1      142.813 143.754 154.349  0.00  0.00    -0.720 N 
ATOM      4  H   LIG    1      142.016 143.677 154.895  0.00  0.00    +0.410 HD
ENDROOT
BRANCH   3   5
ATOM      5  C   LIG    1      143.715 142.609 154.203  0.00  0.00    +0.320 C 
BRANCH   5   6
ATOM      6  C   LIG    1      144.966 142.849 155.008  0.00  0.00    -0.090 A 
ATOM      7  C   LIG    1      144.975 143.822 155.992  0.00  0.00    +0.040 A 
ATOM      8  C   LIG    1      146.118 144.046 156.734  0.00  0.00    +0.060 A 
ATOM      9  C   LIG    1      147.263 143.290 156.490  0.00  0.00    -0.010 A 
ATOM     10  C   LIG    1      147.247 142.311 155.499  0.00  0.00    +0.060 A 
ATOM     11  C   LIG    1      146.098 142.092 154.768  0.00  0.00    +0.030 A 
BRANCH   9  12
ATOM     12  C   LIG    1      148.493 143.526 157.286  0.00  0.00    +0.210 A 
ATOM     13  N   LIG    1      148.681 144.474 158.183  0.00  0.00    -0.290 NA
ATOM     14  N   LIG    1      149.875 144.344 158.650  0.00  0.00    -0.220 N 
ATOM     15  H   LIG    1      150.278 144.910 159.326  0.00  0.00    +0.480 HD
ATOM     16  N   LIG    1      150.450 143.344 158.077  0.00  0.00    -0.040 NA
ATOM     17  N   LIG    1      149.629 142.814 157.237  0.00  0.00    -0.270 NA
ENDBRANCH   9  12
ENDBRANCH   5   6
ENDBRANCH   3   5
BRANCH   2  18
ATOM     18  C   LIG    1      142.161 146.091 153.868  0.00  0.00    +0.250 C 
BRANCH  18  19
ATOM     19  O   LIG    1      140.873 145.764 153.281  0.00  0.00    -0.330 OA
BRANCH  19  20
ATOM     20  C   LIG    1      139.875 145.455 154.132  0.00  0.00    +0.540 C 
ATOM     21  O   LIG    1      139.175 144.483 153.922  0.00  0.00    -0.490 OA
BRANCH  20  22
ATOM     22  C   LIG    1      139.631 146.293 155.312  0.00  0.00    -0.220 A 
ATOM     23  C   LIG    1      139.126 147.561 155.324  0.00  0.00    +0.350 A 
ATOM     24  N   LIG    1      139.044 148.009 156.600  0.00  0.00    -0.570 N 
ATOM     25  H   LIG    1      138.715 148.884 156.858  0.00  0.00    +0.430 HD
ATOM     26  C   LIG    1      139.498 147.047 157.479  0.00  0.00    +0.110 A 
ATOM     27  C   LIG    1      139.622 147.005 158.864  0.00  0.00    +0.000 A 
ATOM     28  C   LIG    1      140.120 145.876 159.478  0.00  0.00    +0.070 A 
ATOM     29  C   LIG    1      140.503 144.775 158.727  0.00  0.00    -0.030 A 
ATOM     30  C   LIG    1      140.388 144.795 157.352  0.00  0.00    +0.150 A 
ATOM     31  F   LIG    1      140.762 143.722 156.623  0.00  0.00    -0.120 F 
ATOM     32  C   LIG    1      139.880 145.929 156.720  0.00  0.00    -0.100 A 
ENDBRANCH  20  22
ENDBRANCH  19  20
ENDBRANCH  18  19
ENDBRANCH   2  18
TORSDOF 7
ENDMDL
MODEL 2
REMARK VINA RESULT:     -10.9      3.618      7.229
REMARK                            x       y       z     vdW  Elec       q    Type
REMARK                         _______ _______ _______ _____ _____    ______ ____
ROOT
ATOM      1  O   LIG    1      144.323 140.604 159.078  0.00  0.00    -0.520 OA
ATOM      2  C   LIG    1      144.350 140.629 157.865  0.00  0.00    +0.520 C 
ATOM      3  N   LIG    1      143.197 140.644 157.166  0.00  0.00    -0.720 N 
ATOM      4  H   LIG    1      143.218 140.663 156.197  0.00  0.00    +0.410 HD
ENDROOT
BRANCH   3   5
ATOM      5  C   LIG    1      141.913 140.630 157.871  0.00  0.00    +0.320 C 
BRANCH   5   6
ATOM      6  C   LIG    1      141.400 142.041 158.007  0.00  0.00    -0.090 A 
ATOM      7  C   LIG    1      141.209 142.816 156.876  0.00  0.00    +0.040 A 
ATOM      8  C   LIG    1      140.738 144.108 156.994  0.00  0.00    +0.060 A 
ATOM      9  C   LIG    1      140.455 144.631 158.254  0.00  0.00    -0.010 A 
ATOM     10  C   LIG    1      140.649 143.847 159.388  0.00  0.00    +0.060 A 
ATOM     11  C   LIG    1      141.114 142.554 159.259  0.00  0.00    +0.030 A 
BRANCH   9  12
ATOM     12  C   LIG    1      139.948 146.020 158.386  0.00  0.00    +0.210 A 
ATOM     13  N   LIG    1      140.199 147.030 157.576  0.00  0.00    -0.290 NA
ATOM     14  N   LIG    1      139.577 148.063 158.031  0.00  0.00    -0.220 N 
ATOM     15  H   LIG    1      139.587 148.946 157.629  0.00  0.00    +0.480 HD
ATOM     16  N   LIG    1      138.940 147.740 159.102  0.00  0.00    -0.040 NA
ATOM     17  N   LIG    1      139.140 146.490 159.348  0.00  0.00    -0.270 NA
ENDBRANCH   9  12
ENDBRANCH   5   6
ENDBRANCH   3   5
BRANCH   2  18
ATOM     18  C   LIG    1      145.670 140.637 157.140  0.00  0.00    +0.250 C 
BRANCH  18  19
ATOM     19  O   LIG    1      146.395 141.853 157.466  0.00  0.00    -0.330 OA
BRANCH  19  20
ATOM     20  C   LIG    1      146.605 142.727 156.462  0.00  0.00    +0.540 C 
ATOM     21  O   LIG    1      147.573 142.599 155.737  0.00  0.00    -0.490 OA
BRANCH  20  22
ATOM     22  C   LIG    1      145.665 143.832 156.242  0.00  0.00    -0.220 A 
ATOM     23  C   LIG    1      145.623 145.016 156.920  0.00  0.00    +0.350 A 
ATOM     24  N   LIG    1      144.620 145.786 156.435  0.00  0.00    -0.570 N 
ATOM     25  H   LIG    1      144.396 146.672 156.762  0.00  0.00    +0.430 HD
ATOM     26  C   LIG    1      143.960 145.133 155.416  0.00  0.00    +0.110 A 
ATOM     27  C   LIG    1      142.883 145.476 154.605  0.00  0.00    +0.000 A 
ATOM     28  C   LIG    1      142.434 144.594 153.645  0.00  0.00    +0.070 A 
ATOM     29  C   LIG    1      143.046 143.361 153.478  0.00  0.00    -0.030 A 
ATOM     30  C   LIG    1      144.116 143.001 154.272  0.00  0.00    +0.150 A 
ATOM     31  F   LIG    1      144.709 141.799 154.107  0.00  0.00    -0.120 F 
ATOM     32  C   LIG    1      144.582 143.886 155.242  0.00  0.00    -0.100 A 
ENDBRANCH  20  22
ENDBRANCH  19  20
ENDBRANCH  18  19
ENDBRANCH   2  18
TORSDOF 7
ENDMDL
MODEL 3
REMARK VINA RESULT:     -10.8      1.967      2.671
REMARK                            x       y       z     vdW  Elec       q    Type
REMARK                         _______ _______ _______ _____ _____    ______ ____
ROOT
ATOM      1  O   LIG    1      143.084 146.148 156.148  0.00  0.00    -0.520 OA
ATOM      2  C   LIG    1      143.212 145.403 155.199  0.00  0.00    +0.520 C 
ATOM      3  N   LIG    1      144.205 144.491 155.189  0.00  0.00    -0.720 N 
ATOM      4  H   LIG    1      144.308 143.895 154.430  0.00  0.00    +0.410 HD
ENDROOT
BRANCH   3   5
ATOM      5  C   LIG    1      145.127 144.399 156.323  0.00  0.00    +0.320 C 
BRANCH   5   6
ATOM      6  C   LIG    1      146.118 143.291 156.076  0.00  0.00    -0.090 A 
ATOM      7  C   LIG    1      145.754 142.201 155.305  0.00  0.00    +0.040 A 
ATOM      8  C   LIG    1      146.658 141.183 155.076  0.00  0.00    +0.060 A 
ATOM      9  C   LIG    1      147.938 141.255 155.621  0.00  0.00    -0.010 A 
ATOM     10  C   LIG    1      148.299 142.355 156.396  0.00  0.00    +0.060 A 
ATOM     11  C   LIG    1      147.389 143.370 156.615  0.00  0.00    +0.030 A 
BRANCH   9  12
ATOM     12  C   LIG    1      148.913 140.164 155.377  0.00  0.00    +0.210 A 
ATOM     13  N   LIG    1      148.770 139.151 154.544  0.00  0.00    -0.290 NA
ATOM     14  N   LIG    1      149.832 138.425 154.619  0.00  0.00    -0.220 N 
ATOM     15  H   LIG    1      149.995 137.614 154.113  0.00  0.00    +0.480 HD
ATOM     16  N   LIG    1      150.644 138.945 155.473  0.00  0.00    -0.040 NA
ATOM     17  N   LIG    1      150.115 140.018 155.954  0.00  0.00    -0.270 NA
ENDBRANCH   9  12
ENDBRANCH   5   6
ENDBRANCH   3   5
BRANCH   2  18
ATOM     18  C   LIG    1      142.267 145.501 154.030  0.00  0.00    +0.250 C 
BRANCH  18  19
ATOM     19  O   LIG    1      141.204 144.523 154.183  0.00  0.00    -0.330 OA
BRANCH  19  20
ATOM     20  C   LIG    1      139.955 144.999 154.355  0.00  0.00    +0.540 C 
ATOM     21  O   LIG    1      139.047 144.591 153.658  0.00  0.00    -0.490 OA
BRANCH  20  22
ATOM     22  C   LIG    1      139.692 146.011 155.385  0.00  0.00    -0.220 A 
ATOM     23  C   LIG    1      139.197 147.268 155.188  0.00  0.00    +0.350 A 
ATOM     24  N   LIG    1      139.090 147.909 156.377  0.00  0.00    -0.570 N 
ATOM     25  H   LIG    1      138.763 148.816 156.488  0.00  0.00    +0.430 HD
ATOM     26  C   LIG    1      139.514 147.093 157.405  0.00  0.00    +0.110 A 
ATOM     27  C   LIG    1      139.604 147.266 158.782  0.00  0.00    +0.000 A 
ATOM     28  C   LIG    1      140.078 146.243 159.576  0.00  0.00    +0.070 A 
ATOM     29  C   LIG    1      140.468 145.037 159.014  0.00  0.00    -0.030 A 
ATOM     30  C   LIG    1      140.386 144.844 157.650  0.00  0.00    +0.150 A 
ATOM     31  F   LIG    1      140.768 143.669 157.106  0.00  0.00    -0.120 F 
ATOM     32  C   LIG    1      139.904 145.869 156.838  0.00  0.00    -0.100 A 
ENDBRANCH  20  22
ENDBRANCH  19  20
ENDBRANCH  18  19
ENDBRANCH   2  18
TORSDOF 7
ENDMDL
MODEL 4
REMARK VINA RESULT:     -10.8      3.199      4.585
REMARK                            x       y       z     vdW  Elec       q    Type
REMARK                         _______ _______ _______ _____ _____    ______ ____
ROOT
ATOM      1  O   LIG    1      140.426 145.744 153.244  0.00  0.00    -0.520 OA
ATOM      2  C   LIG    1      140.560 146.229 154.347  0.00  0.00    +0.520 C 
ATOM      3  N   LIG    1      141.790 146.341 154.889  0.00  0.00    -0.720 N 
ATOM      4  H   LIG    1      141.898 146.728 155.772  0.00  0.00    +0.410 HD
ENDROOT
BRANCH   3   5
ATOM      5  C   LIG    1      142.963 145.877 154.144  0.00  0.00    +0.320 C 
BRANCH   5   6
ATOM      6  C   LIG    1      143.182 144.411 154.414  0.00  0.00    -0.090 A 
ATOM      7  C   LIG    1      142.766 143.470 153.489  0.00  0.00    +0.040 A 
ATOM      8  C   LIG    1      142.965 142.126 153.731  0.00  0.00    +0.060 A 
ATOM      9  C   LIG    1      143.586 141.717 154.909  0.00  0.00    -0.010 A 
ATOM     10  C   LIG    1      144.003 142.668 155.837  0.00  0.00    +0.060 A 
ATOM     11  C   LIG    1      143.805 144.010 155.582  0.00  0.00    +0.030 A 
BRANCH   9  12
ATOM     12  C   LIG    1      143.803 140.273 155.173  0.00  0.00    +0.210 A 
ATOM     13  N   LIG    1      144.953 139.685 155.440  0.00  0.00    -0.290 NA
ATOM     14  N   LIG    1      144.724 138.429 155.608  0.00  0.00    -0.220 N 
ATOM     15  H   LIG    1      145.394 137.758 155.816  0.00  0.00    +0.480 HD
ATOM     16  N   LIG    1      143.466 138.200 155.456  0.00  0.00    -0.040 NA
ATOM     17  N   LIG    1      142.868 139.311 155.194  0.00  0.00    -0.270 NA
ENDBRANCH   9  12
ENDBRANCH   5   6
ENDBRANCH   3   5
BRANCH   2  18
ATOM     18  C   LIG    1      139.353 146.701 155.115  0.00  0.00    +0.250 C 
BRANCH  18  19
ATOM     19  O   LIG    1      139.291 146.010 156.392  0.00  0.00    -0.330 OA
BRANCH  19  20
ATOM     20  C   LIG    1      139.967 146.562 157.419  0.00  0.00    +0.540 C 
ATOM     21  O   LIG    1      140.433 147.679 157.311  0.00  0.00    -0.490 OA
BRANCH  20  22
ATOM     22  C   LIG    1      140.140 145.813 158.669  0.00  0.00    -0.220 A 
ATOM     23  C   LIG    1      139.952 146.283 159.937  0.00  0.00    +0.350 A 
ATOM     24  N   LIG    1      140.207 145.300 160.833  0.00  0.00    -0.570 N 
ATOM     25  H   LIG    1      140.141 145.399 161.796  0.00  0.00    +0.430 HD
ATOM     26  C   LIG    1      140.576 144.140 160.184  0.00  0.00    +0.110 A 
ATOM     27  C   LIG    1      140.933 142.871 160.630  0.00  0.00    +0.000 A 
ATOM     28  C   LIG    1      141.259 141.887 159.721  0.00  0.00    +0.070 A 
ATOM     29  C   LIG    1      141.235 142.148 158.359  0.00  0.00    -0.030 A 
ATOM     30  C   LIG    1      140.884 143.399 157.896  0.00  0.00    +0.150 A 
ATOM     31  F   LIG    1      140.862 143.650 156.569  0.00  0.00    -0.120 F 
ATOM     32  C   LIG    1      140.547 144.401 158.805  0.00  0.00    -0.100 A 
ENDBRANCH  20  22
ENDBRANCH  19  20
ENDBRANCH  18  19
ENDBRANCH   2  18
TORSDOF 7
ENDMDL
MODEL 5
REMARK VINA RESULT:     -10.7      3.858      6.864
REMARK                            x       y       z     vdW  Elec       q    Type
REMARK                         _______ _______ _______ _____ _____    ______ ____
ROOT
ATOM      1  O   LIG    1      144.538 141.065 158.621  0.00  0.00    -0.520 OA
ATOM      2  C   LIG    1      144.143 140.741 157.520  0.00  0.00    +0.520 C 
ATOM      3  N   LIG    1      142.823 140.571 157.302  0.00  0.00    -0.720 N 
ATOM      4  H   LIG    1      142.507 140.311 156.422  0.00  0.00    +0.410 HD
ENDROOT
BRANCH   3   5
ATOM      5  C   LIG    1      141.867 140.777 158.392  0.00  0.00    +0.320 C 
BRANCH   5   6
ATOM      6  C   LIG    1      141.346 142.190 158.342  0.00  0.00    -0.090 A 
ATOM      7  C   LIG    1      141.177 142.819 157.121  0.00  0.00    +0.040 A 
ATOM      8  C   LIG    1      140.699 144.113 157.069  0.00  0.00    +0.060 A 
ATOM      9  C   LIG    1      140.386 144.786 158.248  0.00  0.00    -0.010 A 
ATOM     10  C   LIG    1      140.557 144.147 159.475  0.00  0.00    +0.060 A 
ATOM     11  C   LIG    1      141.030 142.851 159.515  0.00  0.00    +0.030 A 
BRANCH   9  12
ATOM     12  C   LIG    1      139.871 146.176 158.198  0.00  0.00    +0.210 A 
ATOM     13  N   LIG    1      139.666 146.901 157.115  0.00  0.00    -0.290 NA
ATOM     14  N   LIG    1      139.215 148.049 157.489  0.00  0.00    -0.220 N 
ATOM     15  H   LIG    1      138.979 148.780 156.897  0.00  0.00    +0.480 HD
ATOM     16  N   LIG    1      139.128 148.075 158.774  0.00  0.00    -0.040 NA
ATOM     17  N   LIG    1      139.516 146.939 159.243  0.00  0.00    -0.270 NA
ENDBRANCH   9  12
ENDBRANCH   5   6
ENDBRANCH   3   5
BRANCH   2  18
ATOM     18  C   LIG    1      145.126 140.523 156.401  0.00  0.00    +0.250 C 
BRANCH  18  19
ATOM     19  O   LIG    1      144.540 140.968 155.148  0.00  0.00    -0.330 OA
BRANCH  19  20
ATOM     20  C   LIG    1      144.979 142.141 154.650  0.00  0.00    +0.540 C 
ATOM     21  O   LIG    1      146.172 142.356 154.561  0.00  0.00    -0.490 OA
BRANCH  20  22
ATOM     22  C   LIG    1      144.015 143.159 154.217  0.00  0.00    -0.220 A 
ATOM     23  C   LIG    1      143.239 143.125 153.094  0.00  0.00    +0.350 A 
ATOM     24  N   LIG    1      142.474 144.241 153.032  0.00  0.00    -0.570 N 
ATOM     25  H   LIG    1      141.843 144.440 152.322  0.00  0.00    +0.430 HD
ATOM     26  C   LIG    1      142.722 145.057 154.116  0.00  0.00    +0.110 A 
ATOM     27  C   LIG    1      142.214 146.288 154.517  0.00  0.00    +0.000 A 
ATOM     28  C   LIG    1      142.664 146.873 155.681  0.00  0.00    +0.070 A 
ATOM     29  C   LIG    1      143.624 146.246 156.462  0.00  0.00    -0.030 A 
ATOM     30  C   LIG    1      144.141 145.025 156.082  0.00  0.00    +0.150 A 
ATOM     31  F   LIG    1      145.076 144.416 156.844  0.00  0.00    -0.120 F 
ATOM     32  C   LIG    1      143.689 144.420 154.910  0.00  0.00    -0.100 A 
ENDBRANCH  20  22
ENDBRANCH  19  20
ENDBRANCH  18  19
ENDBRANCH   2  18
TORSDOF 7
ENDMDL
MODEL 6
REMARK VINA RESULT:     -10.7      3.561      7.301
REMARK                            x       y       z     vdW  Elec       q    Type
REMARK                         _______ _______ _______ _____ _____    ______ ____
ROOT
ATOM      1  O   LIG    1      144.497 140.553 159.344  0.00  0.00    -0.520 OA
ATOM      2  C   LIG    1      144.270 140.467 158.155  0.00  0.00    +0.520 C 
ATOM      3  N   LIG    1      142.999 140.518 157.707  0.00  0.00    -0.720 N 
ATOM      4  H   LIG    1      142.816 140.448 156.757  0.00  0.00    +0.410 HD
ENDROOT
BRANCH   3   5
ATOM      5  C   LIG    1      141.894 140.678 158.656  0.00  0.00    +0.320 C 
BRANCH   5   6
ATOM      6  C   LIG    1      141.381 142.093 158.595  0.00  0.00    -0.090 A 
ATOM      7  C   LIG    1      141.005 142.739 159.760  0.00  0.00    +0.040 A 
ATOM      8  C   LIG    1      140.535 144.037 159.711  0.00  0.00    +0.060 A 
ATOM      9  C   LIG    1      140.440 144.695 158.486  0.00  0.00    -0.010 A 
ATOM     10  C   LIG    1      140.820 144.039 157.317  0.00  0.00    +0.060 A 
ATOM     11  C   LIG    1      141.295 142.744 157.378  0.00  0.00    +0.030 A 
BRANCH   9  12
ATOM     12  C   LIG    1      139.936 146.089 158.428  0.00  0.00    +0.210 A 
ATOM     13  N   LIG    1      140.141 146.961 157.460  0.00  0.00    -0.290 NA
ATOM     14  N   LIG    1      139.542 148.055 157.780  0.00  0.00    -0.220 N 
ATOM     15  H   LIG    1      139.528 148.865 157.247  0.00  0.00    +0.480 HD
ATOM     16  N   LIG    1      138.963 147.906 158.922  0.00  0.00    -0.040 NA
ATOM     17  N   LIG    1      139.180 146.708 159.347  0.00  0.00    -0.270 NA
ENDBRANCH   9  12
ENDBRANCH   5   6
ENDBRANCH   3   5
BRANCH   2  18
ATOM     18  C   LIG    1      145.405 140.296 157.180  0.00  0.00    +0.250 C 
BRANCH  18  19
ATOM     19  O   LIG    1      146.362 141.376 157.358  0.00  0.00    -0.330 OA
BRANCH  19  20
ATOM     20  C   LIG    1      146.553 142.201 156.309  0.00  0.00    +0.540 C 
ATOM     21  O   LIG    1      147.412 141.950 155.487  0.00  0.00    -0.490 OA
BRANCH  20  22
ATOM     22  C   LIG    1      145.725 143.403 156.161  0.00  0.00    -0.220 A 
ATOM     23  C   LIG    1      145.929 144.615 156.755  0.00  0.00    +0.350 A 
ATOM     24  N   LIG    1      144.956 145.479 156.378  0.00  0.00    -0.570 N 
ATOM     25  H   LIG    1      144.892 146.401 156.673  0.00  0.00    +0.430 HD
ATOM     26  C   LIG    1      144.071 144.863 155.518  0.00  0.00    +0.110 A 
ATOM     27  C   LIG    1      142.926 145.298 154.859  0.00  0.00    +0.000 A 
ATOM     28  C   LIG    1      142.230 144.433 154.041  0.00  0.00    +0.070 A 
ATOM     29  C   LIG    1      142.661 143.127 153.867  0.00  0.00    -0.030 A 
ATOM     30  C   LIG    1      143.795 142.675 154.511  0.00  0.00    +0.150 A 
ATOM     31  F   LIG    1      144.211 141.402 154.341  0.00  0.00    -0.120 F 
ATOM     32  C   LIG    1      144.509 143.542 155.336  0.00  0.00    -0.100 A 
ENDBRANCH  20  22
ENDBRANCH  19  20
ENDBRANCH  18  19
ENDBRANCH   2  18
TORSDOF 7
ENDMDL
MODEL 7
REMARK VINA RESULT:     -10.6      2.567      2.823
REMARK                            x       y       z     vdW  Elec       q    Type
REMARK                         _______ _______ _______ _____ _____    ______ ____
ROOT
ATOM      1  O   LIG    1      144.122 145.036 153.174  0.00  0.00    -0.520 OA
ATOM      2  C   LIG    1      142.984 144.881 153.565  0.00  0.00    +0.520 C 
ATOM      3  N   LIG    1      142.505 143.637 153.768  0.00  0.00    -0.720 N 
ATOM      4  H   LIG    1      141.595 143.513 154.081  0.00  0.00    +0.410 HD
ENDROOT
BRANCH   3   5
ATOM      5  C   LIG    1      143.359 142.474 153.517  0.00  0.00    +0.320 C 
BRANCH   5   6
ATOM      6  C   LIG    1      143.794 141.876 154.830  0.00  0.00    -0.090 A 
ATOM      7  C   LIG    1      144.637 142.587 155.665  0.00  0.00    +0.040 A 
ATOM      8  C   LIG    1      145.038 142.045 156.869  0.00  0.00    +0.060 A 
ATOM      9  C   LIG    1      144.591 140.779 157.244  0.00  0.00    -0.010 A 
ATOM     10  C   LIG    1      143.741 140.068 156.399  0.00  0.00    +0.060 A 
ATOM     11  C   LIG    1      143.342 140.622 155.200  0.00  0.00    +0.030 A 
BRANCH   9  12
ATOM     12  C   LIG    1      145.017 140.192 158.538  0.00  0.00    +0.210 A 
ATOM     13  N   LIG    1      144.307 140.131 159.648  0.00  0.00    -0.290 NA
ATOM     14  N   LIG    1      145.026 139.550 160.545  0.00  0.00    -0.220 N 
ATOM     15  H   LIG    1      144.750 139.373 161.458  0.00  0.00    +0.480 HD
ATOM     16  N   LIG    1      146.170 139.241 160.040  0.00  0.00    -0.040 NA
ATOM     17  N   LIG    1      146.198 139.615 158.807  0.00  0.00    -0.270 NA
ENDBRANCH   9  12
ENDBRANCH   5   6
ENDBRANCH   3   5
BRANCH   2  18
ATOM     18  C   LIG    1      142.104 146.077 153.819  0.00  0.00    +0.250 C 
BRANCH  18  19
ATOM     19  O   LIG    1      140.792 145.845 153.239  0.00  0.00    -0.330 OA
BRANCH  19  20
ATOM     20  C   LIG    1      139.794 145.537 154.091  0.00  0.00    +0.540 C 
ATOM     21  O   LIG    1      139.054 144.603 153.849  0.00  0.00    -0.490 OA
BRANCH  20  22
ATOM     22  C   LIG    1      139.600 146.330 155.311  0.00  0.00    -0.220 A 
ATOM     23  C   LIG    1      139.111 147.601 155.390  0.00  0.00    +0.350 A 
ATOM     24  N   LIG    1      139.077 147.999 156.684  0.00  0.00    -0.570 N 
ATOM     25  H   LIG    1      138.767 148.867 156.987  0.00  0.00    +0.430 HD
ATOM     26  C   LIG    1      139.547 146.999 157.509  0.00  0.00    +0.110 A 
ATOM     27  C   LIG    1      139.716 146.901 158.886  0.00  0.00    +0.000 A 
ATOM     28  C   LIG    1      140.221 145.743 159.438  0.00  0.00    +0.070 A 
ATOM     29  C   LIG    1      140.565 144.668 158.632  0.00  0.00    -0.030 A 
ATOM     30  C   LIG    1      140.406 144.744 157.264  0.00  0.00    +0.150 A 
ATOM     31  F   LIG    1      140.743 143.696 156.481  0.00  0.00    -0.120 F 
ATOM     32  C   LIG    1      139.891 145.908 156.694  0.00  0.00    -0.100 A 
ENDBRANCH  20  22
ENDBRANCH  19  20
ENDBRANCH  18  19
ENDBRANCH   2  18
TORSDOF 7
ENDMDL
MODEL 8
REMARK VINA RESULT:     -10.6      3.908      7.022
REMARK                            x       y       z     vdW  Elec       q    Type
REMARK                         _______ _______ _______ _____ _____    ______ ____
ROOT
ATOM      1  O   LIG    1      144.430 140.589 159.149  0.00  0.00    -0.520 OA
ATOM      2  C   LIG    1      144.158 140.530 157.968  0.00  0.00    +0.520 C 
ATOM      3  N   LIG    1      142.874 140.621 157.567  0.00  0.00    -0.720 N 
ATOM      4  H   LIG    1      142.656 140.573 156.623  0.00  0.00    +0.410 HD
ENDROOT
BRANCH   3   5
ATOM      5  C   LIG    1      141.808 140.791 158.558  0.00  0.00    +0.320 C 
BRANCH   5   6
ATOM      6  C   LIG    1      141.291 142.205 158.501  0.00  0.00    -0.090 A 
ATOM      7  C   LIG    1      141.054 142.899 159.675  0.00  0.00    +0.040 A 
ATOM      8  C   LIG    1      140.581 144.195 159.628  0.00  0.00    +0.060 A 
ATOM      9  C   LIG    1      140.342 144.804 158.398  0.00  0.00    -0.010 A 
ATOM     10  C   LIG    1      140.583 144.101 157.220  0.00  0.00    +0.060 A 
ATOM     11  C   LIG    1      141.062 142.808 157.277  0.00  0.00    +0.030 A 
BRANCH   9  12
ATOM     12  C   LIG    1      139.835 146.198 158.343  0.00  0.00    +0.210 A 
ATOM     13  N   LIG    1      139.943 147.036 157.331  0.00  0.00    -0.290 NA
ATOM     14  N   LIG    1      139.377 148.142 157.673  0.00  0.00    -0.220 N 
ATOM     15  H   LIG    1      139.310 148.934 157.117  0.00  0.00    +0.480 HD
ATOM     16  N   LIG    1      138.914 148.032 158.869  0.00  0.00    -0.040 NA
ATOM     17  N   LIG    1      139.172 146.849 159.311  0.00  0.00    -0.270 NA
ENDBRANCH   9  12
ENDBRANCH   5   6
ENDBRANCH   3   5
BRANCH   2  18
ATOM     18  C   LIG    1      145.254 140.349 156.950  0.00  0.00    +0.250 C 
BRANCH  18  19
ATOM     19  O   LIG    1      144.696 140.460 155.613  0.00  0.00    -0.330 OA
BRANCH  19  20
ATOM     20  C   LIG    1      145.002 141.570 154.913  0.00  0.00    +0.540 C 
ATOM     21  O   LIG    1      146.162 141.832 154.665  0.00  0.00    -0.490 OA
BRANCH  20  22
ATOM     22  C   LIG    1      143.932 142.462 154.450  0.00  0.00    -0.220 A 
ATOM     23  C   LIG    1      143.005 142.195 153.484  0.00  0.00    +0.350 A 
ATOM     24  N   LIG    1      142.181 143.259 153.333  0.00  0.00    -0.570 N 
ATOM     25  H   LIG    1      141.444 143.303 152.704  0.00  0.00    +0.430 HD
ATOM     26  C   LIG    1      142.539 144.273 154.198  0.00  0.00    +0.110 A 
ATOM     27  C   LIG    1      142.030 145.545 154.437  0.00  0.00    +0.000 A 
ATOM     28  C   LIG    1      142.611 146.353 155.390  0.00  0.00    +0.070 A 
ATOM     29  C   LIG    1      143.706 145.910 156.118  0.00  0.00    -0.030 A 
ATOM     30  C   LIG    1      144.227 144.652 155.897  0.00  0.00    +0.150 A 
ATOM     31  F   LIG    1      145.293 144.224 156.607  0.00  0.00    -0.120 F 
ATOM     32  C   LIG    1      143.643 143.824 154.940  0.00  0.00    -0.100 A 
ENDBRANCH  20  22
ENDBRANCH  19  20
ENDBRANCH  18  19
ENDBRANCH   2  18
TORSDOF 7
ENDMDL
MODEL 9
REMARK VINA RESULT:     -10.6      3.720      4.978
REMARK                            x       y       z     vdW  Elec       q    Type
REMARK                         _______ _______ _______ _____ _____    ______ ____
ROOT
ATOM      1  O   LIG    1      142.106 141.962 161.539  0.00  0.00    -0.520 OA
ATOM      2  C   LIG    1      141.179 142.376 160.875  0.00  0.00    +0.520 C 
ATOM      3  N   LIG    1      140.678 141.622 159.875  0.00  0.00    -0.720 N 
ATOM      4  H   LIG    1      139.938 141.953 159.343  0.00  0.00    +0.410 HD
ENDROOT
BRANCH   3   5
ATOM      5  C   LIG    1      141.253 140.304 159.593  0.00  0.00    +0.320 C 
BRANCH   5   6
ATOM      6  C   LIG    1      142.475 140.464 158.726  0.00  0.00    -0.090 A 
ATOM      7  C   LIG    1      143.710 140.052 159.195  0.00  0.00    +0.040 A 
ATOM      8  C   LIG    1      144.833 140.195 158.404  0.00  0.00    +0.060 A 
ATOM      9  C   LIG    1      144.720 140.754 157.133  0.00  0.00    -0.010 A 
ATOM     10  C   LIG    1      143.474 141.166 156.667  0.00  0.00    +0.060 A 
ATOM     11  C   LIG    1      142.357 141.013 157.463  0.00  0.00    +0.030 A 
BRANCH   9  12
ATOM     12  C   LIG    1      145.924 140.909 156.279  0.00  0.00    +0.210 A 
ATOM     13  N   LIG    1      147.066 141.473 156.622  0.00  0.00    -0.290 NA
ATOM     14  N   LIG    1      147.857 141.410 155.607  0.00  0.00    -0.220 N 
ATOM     15  H   LIG    1      148.765 141.751 155.581  0.00  0.00    +0.480 HD
ATOM     16  N   LIG    1      147.254 140.825 154.631  0.00  0.00    -0.040 NA
ATOM     17  N   LIG    1      146.066 140.498 155.010  0.00  0.00    -0.270 NA
ENDBRANCH   9  12
ENDBRANCH   5   6
ENDBRANCH   3   5
BRANCH   2  18
ATOM     18  C   LIG    1      140.593 143.733 161.161  0.00  0.00    +0.250 C 
BRANCH  18  19
ATOM     19  O   LIG    1      140.163 144.347 159.916  0.00  0.00    -0.330 OA
BRANCH  19  20
ATOM     20  C   LIG    1      140.690 145.551 159.615  0.00  0.00    +0.540 C 
ATOM     21  O   LIG    1      141.613 145.993 160.271  0.00  0.00    -0.490 OA
BRANCH  20  22
ATOM     22  C   LIG    1      140.148 146.328 158.494  0.00  0.00    -0.220 A 
ATOM     23  C   LIG    1      139.631 147.590 158.548  0.00  0.00    +0.350 A 
ATOM     24  N   LIG    1      139.233 147.976 157.312  0.00  0.00    -0.570 N 
ATOM     25  H   LIG    1      138.832 148.835 157.104  0.00  0.00    +0.430 HD
ATOM     26  C   LIG    1      139.473 146.975 156.394  0.00  0.00    +0.110 A 
ATOM     27  C   LIG    1      139.255 146.867 155.025  0.00  0.00    +0.000 A 
ATOM     28  C   LIG    1      139.610 145.713 154.359  0.00  0.00    +0.070 A 
ATOM     29  C   LIG    1      140.185 144.652 155.042  0.00  0.00    -0.030 A 
ATOM     30  C   LIG    1      140.410 144.739 156.401  0.00  0.00    +0.150 A 
ATOM     31  F   LIG    1      140.970 143.703 157.064  0.00  0.00    -0.120 F 
ATOM     32  C   LIG    1      140.061 145.902 157.084  0.00  0.00    -0.100 A 
ENDBRANCH  20  22
ENDBRANCH  19  20
ENDBRANCH  18  19
ENDBRANCH   2  18
TORSDOF 7
ENDMDL
####
 2019-nCoV_rna_U_mg.pdbqt&&&&ZINC000737113691.pdbqt
MODEL 1
REMARK VINA RESULT:     -11.5      0.000      0.000
REMARK                            x       y       z     vdW  Elec       q    Type
REMARK                         _______ _______ _______ _____ _____    ______ ____
ROOT
ATOM      1  N   LIG    1      141.984 145.735 154.303  0.00  0.00    -0.730 N 
ATOM      2  H   LIG    1      142.243 146.443 154.913  0.00  0.00    +0.400 HD
ATOM      3  C   LIG    1      142.735 144.619 154.206  0.00  0.00    +0.570 C 
ATOM      4  O   LIG    1      142.410 143.732 153.441  0.00  0.00    -0.540 OA
ENDROOT
BRANCH   3   5
ATOM      5  C   LIG    1      143.953 144.476 155.031  0.00  0.00    -0.220 A 
ATOM      6  C   LIG    1      144.948 143.556 154.673  0.00  0.00    +0.130 A 
ATOM      7  C   LIG    1      146.069 143.457 155.473  0.00  0.00    -0.010 A 
ATOM      8  C   LIG    1      146.172 144.268 156.602  0.00  0.00    +0.290 A 
ATOM      9  N   LIG    1      145.210 145.129 156.913  0.00  0.00    -0.470 NA
ATOM     10  C   LIG    1      144.131 145.258 156.173  0.00  0.00    +0.290 A 
BRANCH   8  11
ATOM     11  C   LIG    1      147.372 144.168 157.468  0.00  0.00    +0.070 A 
ATOM     12  N   LIG    1      147.469 144.544 158.738  0.00  0.00    -0.360 NA
ATOM     13  N   LIG    1      148.671 144.291 159.129  0.00  0.00    -0.180 NA
ATOM     14  N   LIG    1      149.331 143.770 158.154  0.00  0.00    -0.190 NA
ATOM     15  N   LIG    1      148.559 143.677 157.124  0.00  0.00    -0.330 NA
ENDBRANCH   8  11
ENDBRANCH   3   5
BRANCH   1  16
ATOM     16  C   LIG    1      140.777 145.877 153.486  0.00  0.00    +0.270 C 
BRANCH  16  17
ATOM     17  C   LIG    1      139.549 145.506 154.321  0.00  0.00    +0.100 C 
BRANCH  17  25
ATOM     18  C   LIG    1      140.642 144.868 158.847  0.00  0.00    +0.100 A 
ATOM     19  C   LIG    1      140.402 146.001 159.621  0.00  0.00    -0.050 A 
ATOM     20  C   LIG    1      139.897 147.147 159.048  0.00  0.00    +0.030 A 
ATOM     21  C   LIG    1      139.622 147.181 157.685  0.00  0.00    +0.060 A 
ATOM     22  N   LIG    1      139.126 148.154 156.843  0.00  0.00    -0.600 N 
ATOM     23  H   LIG    1      138.871 149.050 157.115  0.00  0.00    +0.420 HD
ATOM     24  C   LIG    1      139.046 147.667 155.567  0.00  0.00    +0.240 A 
ATOM     25  C   LIG    1      139.477 146.396 155.534  0.00  0.00    -0.170 A 
ATOM     26  C   LIG    1      139.864 146.039 156.901  0.00  0.00    -0.060 A 
ATOM     27  C   LIG    1      140.380 144.883 157.491  0.00  0.00    +0.020 A 
BRANCH  18  29
ATOM     28  C   LIG    1      140.676 143.433 160.743  0.00  0.00    +0.230 C 
ATOM     29  O   LIG    1      141.141 143.745 159.428  0.00  0.00    -0.320 OA
ENDBRANCH  18  29
ENDBRANCH  17  25
ENDBRANCH  16  17
ENDBRANCH   1  16
TORSDOF 6
ENDMDL
MODEL 2
REMARK VINA RESULT:      -9.8      2.029      2.459
REMARK                            x       y       z     vdW  Elec       q    Type
REMARK                         _______ _______ _______ _____ _____    ______ ____
ROOT
ATOM      1  N   LIG    1      142.170 145.019 153.724  0.00  0.00    -0.730 N 
ATOM      2  H   LIG    1      142.156 144.297 153.075  0.00  0.00    +0.400 HD
ATOM      3  C   LIG    1      143.105 145.034 154.695  0.00  0.00    +0.570 C 
ATOM      4  O   LIG    1      143.122 145.938 155.508  0.00  0.00    -0.540 OA
ENDROOT
BRANCH   3   5
ATOM      5  C   LIG    1      144.109 143.953 154.770  0.00  0.00    -0.220 A 
ATOM      6  C   LIG    1      143.946 142.781 154.019  0.00  0.00    +0.130 A 
ATOM      7  C   LIG    1      144.910 141.797 154.120  0.00  0.00    -0.010 A 
ATOM      8  C   LIG    1      146.003 142.000 154.962  0.00  0.00    +0.290 A 
ATOM      9  N   LIG    1      146.126 143.123 155.660  0.00  0.00    -0.470 NA
ATOM     10  C   LIG    1      145.234 144.086 155.585  0.00  0.00    +0.290 A 
BRANCH   8  11
ATOM     11  C   LIG    1      147.042 140.948 155.077  0.00  0.00    +0.070 A 
ATOM     12  N   LIG    1      147.209 140.104 156.090  0.00  0.00    -0.360 NA
ATOM     13  N   LIG    1      148.217 139.352 155.808  0.00  0.00    -0.180 NA
ATOM     14  N   LIG    1      148.687 139.690 154.659  0.00  0.00    -0.190 NA
ATOM     15  N   LIG    1      147.984 140.662 154.184  0.00  0.00    -0.330 NA
ENDBRANCH   8  11
ENDBRANCH   3   5
BRANCH   1  16
ATOM     16  C   LIG    1      141.175 146.090 153.648  0.00  0.00    +0.270 C 
BRANCH  16  17
ATOM     17  C   LIG    1      139.881 145.636 154.328  0.00  0.00    +0.100 C 
BRANCH  17  25
ATOM     18  C   LIG    1      140.544 144.846 158.913  0.00  0.00    +0.100 A 
ATOM     19  C   LIG    1      140.171 145.930 159.703  0.00  0.00    -0.050 A 
ATOM     20  C   LIG    1      139.669 147.077 159.128  0.00  0.00    +0.030 A 
ATOM     21  C   LIG    1      139.531 147.160 157.746  0.00  0.00    +0.060 A 
ATOM     22  N   LIG    1      139.074 148.146 156.897  0.00  0.00    -0.600 N 
ATOM     23  H   LIG    1      138.748 149.016 157.177  0.00  0.00    +0.420 HD
ATOM     24  C   LIG    1      139.148 147.714 155.602  0.00  0.00    +0.240 A 
ATOM     25  C   LIG    1      139.643 146.466 155.562  0.00  0.00    -0.170 A 
ATOM     26  C   LIG    1      139.908 146.066 156.946  0.00  0.00    -0.060 A 
ATOM     27  C   LIG    1      140.420 144.910 157.539  0.00  0.00    +0.020 A 
BRANCH  18  29
ATOM     28  C   LIG    1      140.801 143.560 160.897  0.00  0.00    +0.230 C 
ATOM     29  O   LIG    1      141.038 143.722 159.497  0.00  0.00    -0.320 OA
ENDBRANCH  18  29
ENDBRANCH  17  25
ENDBRANCH  16  17
ENDBRANCH   1  16
TORSDOF 6
ENDMDL
MODEL 3
REMARK VINA RESULT:      -8.8      3.566      7.549
REMARK                            x       y       z     vdW  Elec       q    Type
REMARK                         _______ _______ _______ _____ _____    ______ ____
ROOT
ATOM      1  N   LIG    1      143.224 140.353 158.825  0.00  0.00    -0.730 N 
ATOM      2  H   LIG    1      143.804 141.094 159.061  0.00  0.00    +0.400 HD
ATOM      3  C   LIG    1      141.941 140.584 158.477  0.00  0.00    +0.570 C 
ATOM      4  O   LIG    1      141.215 139.655 158.182  0.00  0.00    -0.540 OA
ENDROOT
BRANCH   3   5
ATOM      5  C   LIG    1      141.421 141.966 158.456  0.00  0.00    -0.220 A 
ATOM      6  C   LIG    1      141.345 142.678 157.251  0.00  0.00    +0.130 A 
ATOM      7  C   LIG    1      140.851 143.967 157.279  0.00  0.00    -0.010 A 
ATOM      8  C   LIG    1      140.450 144.515 158.497  0.00  0.00    +0.290 A 
ATOM      9  N   LIG    1      140.535 143.813 159.621  0.00  0.00    -0.470 NA
ATOM     10  C   LIG    1      140.993 142.581 159.634  0.00  0.00    +0.290 A 
BRANCH   8  11
ATOM     11  C   LIG    1      139.919 145.899 158.536  0.00  0.00    +0.070 A 
ATOM     12  N   LIG    1      140.133 146.858 157.641  0.00  0.00    -0.360 NA
ATOM     13  N   LIG    1      139.499 147.909 158.037  0.00  0.00    -0.180 NA
ATOM     14  N   LIG    1      138.896 147.645 159.143  0.00  0.00    -0.190 NA
ATOM     15  N   LIG    1      139.130 146.420 159.471  0.00  0.00    -0.330 NA
ENDBRANCH   8  11
ENDBRANCH   3   5
BRANCH   1  16
ATOM     16  C   LIG    1      143.741 138.983 158.846  0.00  0.00    +0.270 C 
BRANCH  16  17
ATOM     17  C   LIG    1      144.812 138.825 157.765  0.00  0.00    +0.100 C 
BRANCH  17  25
ATOM     18  C   LIG    1      145.306 143.272 156.327  0.00  0.00    +0.100 A 
ATOM     19  C   LIG    1      144.735 143.497 155.077  0.00  0.00    -0.050 A 
ATOM     20  C   LIG    1      144.110 142.475 154.397  0.00  0.00    +0.030 A 
ATOM     21  C   LIG    1      144.044 141.205 154.958  0.00  0.00    +0.060 A 
ATOM     22  N   LIG    1      143.502 140.009 154.534  0.00  0.00    -0.600 N 
ATOM     23  H   LIG    1      143.039 139.874 153.693  0.00  0.00    +0.420 HD
ATOM     24  C   LIG    1      143.714 139.043 155.479  0.00  0.00    +0.240 A 
ATOM     25  C   LIG    1      144.384 139.560 156.521  0.00  0.00    -0.170 A 
ATOM     26  C   LIG    1      144.621 140.974 156.220  0.00  0.00    -0.060 A 
ATOM     27  C   LIG    1      145.256 142.015 156.899  0.00  0.00    +0.020 A 
BRANCH  18  29
ATOM     28  C   LIG    1      147.310 144.133 157.275  0.00  0.00    +0.230 C 
ATOM     29  O   LIG    1      145.920 144.291 156.984  0.00  0.00    -0.320 OA
ENDBRANCH  18  29
ENDBRANCH  17  25
ENDBRANCH  16  17
ENDBRANCH   1  16
TORSDOF 6
ENDMDL
MODEL 4
REMARK VINA RESULT:      -8.6      2.183      2.691
REMARK                            x       y       z     vdW  Elec       q    Type
REMARK                         _______ _______ _______ _____ _____    ______ ____
ROOT
ATOM      1  N   LIG    1      143.063 144.394 154.235  0.00  0.00    -0.730 N 
ATOM      2  H   LIG    1      143.241 143.740 153.541  0.00  0.00    +0.400 HD
ATOM      3  C   LIG    1      143.851 144.448 155.329  0.00  0.00    +0.570 C 
ATOM      4  O   LIG    1      143.627 145.268 156.198  0.00  0.00    -0.540 OA
ENDROOT
BRANCH   3   5
ATOM      5  C   LIG    1      144.982 143.509 155.470  0.00  0.00    -0.220 A 
ATOM      6  C   LIG    1      145.475 143.177 156.740  0.00  0.00    +0.130 A 
ATOM      7  C   LIG    1      146.533 142.295 156.823  0.00  0.00    -0.010 A 
ATOM      8  C   LIG    1      147.075 141.770 155.650  0.00  0.00    +0.290 A 
ATOM      9  N   LIG    1      146.584 142.105 154.463  0.00  0.00    -0.470 NA
ATOM     10  C   LIG    1      145.573 142.937 154.342  0.00  0.00    +0.290 A 
BRANCH   8  11
ATOM     11  C   LIG    1      148.213 140.822 155.731  0.00  0.00    +0.070 A 
ATOM     12  N   LIG    1      148.612 139.978 154.785  0.00  0.00    -0.360 NA
ATOM     13  N   LIG    1      149.630 139.333 155.243  0.00  0.00    -0.180 NA
ATOM     14  N   LIG    1      149.885 139.740 156.437  0.00  0.00    -0.190 NA
ATOM     15  N   LIG    1      149.036 140.656 156.762  0.00  0.00    -0.330 NA
ENDBRANCH   8  11
ENDBRANCH   3   5
BRANCH   1  16
ATOM     16  C   LIG    1      141.941 145.325 154.094  0.00  0.00    +0.270 C 
BRANCH  16  17
ATOM     17  C   LIG    1      140.703 144.738 154.773  0.00  0.00    +0.100 C 
BRANCH  17  25
ATOM     18  C   LIG    1      140.575 145.001 159.463  0.00  0.00    +0.100 A 
ATOM     19  C   LIG    1      139.924 146.144 159.919  0.00  0.00    -0.050 A 
ATOM     20  C   LIG    1      139.399 147.054 159.027  0.00  0.00    +0.030 A 
ATOM     21  C   LIG    1      139.517 146.835 157.659  0.00  0.00    +0.060 A 
ATOM     22  N   LIG    1      139.108 147.542 156.548  0.00  0.00    -0.600 N 
ATOM     23  H   LIG    1      138.627 148.384 156.569  0.00  0.00    +0.420 HD
ATOM     24  C   LIG    1      139.482 146.878 155.412  0.00  0.00    +0.240 A 
ATOM     25  C   LIG    1      140.130 145.747 155.734  0.00  0.00    -0.170 A 
ATOM     26  C   LIG    1      140.175 145.681 157.197  0.00  0.00    -0.060 A 
ATOM     27  C   LIG    1      140.707 144.768 158.109  0.00  0.00    +0.020 A 
BRANCH  18  29
ATOM     28  C   LIG    1      140.821 142.729 160.122  0.00  0.00    +0.230 C 
ATOM     29  O   LIG    1      141.087 144.113 160.357  0.00  0.00    -0.320 OA
ENDBRANCH  18  29
ENDBRANCH  17  25
ENDBRANCH  16  17
ENDBRANCH   1  16
TORSDOF 6
ENDMDL
MODEL 5
REMARK VINA RESULT:      -8.6      4.196      5.952
REMARK                            x       y       z     vdW  Elec       q    Type
REMARK                         _______ _______ _______ _____ _____    ______ ____
ROOT
ATOM      1  N   LIG    1      140.756 144.049 159.444  0.00  0.00    -0.730 N 
ATOM      2  H   LIG    1      141.047 144.208 158.532  0.00  0.00    +0.400 HD
ATOM      3  C   LIG    1      140.788 142.801 159.954  0.00  0.00    +0.570 C 
ATOM      4  O   LIG    1      140.423 142.603 161.097  0.00  0.00    -0.540 OA
ENDROOT
BRANCH   3   5
ATOM      5  C   LIG    1      141.267 141.677 159.125  0.00  0.00    -0.220 A 
ATOM      6  C   LIG    1      141.538 141.866 157.762  0.00  0.00    +0.130 A 
ATOM      7  C   LIG    1      141.984 140.786 157.026  0.00  0.00    -0.010 A 
ATOM      8  C   LIG    1      142.148 139.554 157.657  0.00  0.00    +0.290 A 
ATOM      9  N   LIG    1      141.883 139.409 158.949  0.00  0.00    -0.470 NA
ATOM     10  C   LIG    1      141.462 140.414 159.686  0.00  0.00    +0.290 A 
BRANCH   8  11
ATOM     11  C   LIG    1      142.626 138.389 156.873  0.00  0.00    +0.070 A 
ATOM     12  N   LIG    1      143.256 137.318 157.345  0.00  0.00    -0.360 NA
ATOM     13  N   LIG    1      143.501 136.539 156.348  0.00  0.00    -0.180 NA
ATOM     14  N   LIG    1      143.049 137.078 155.271  0.00  0.00    -0.190 NA
ATOM     15  N   LIG    1      142.503 138.210 155.561  0.00  0.00    -0.330 NA
ENDBRANCH   8  11
ENDBRANCH   3   5
BRANCH   1  16
ATOM     16  C   LIG    1      140.281 145.164 160.266  0.00  0.00    +0.270 C 
BRANCH  16  17
ATOM     17  C   LIG    1      140.915 146.467 159.773  0.00  0.00    +0.100 C 
BRANCH  17  25
ATOM     18  C   LIG    1      140.808 144.751 155.400  0.00  0.00    +0.100 A 
ATOM     19  C   LIG    1      140.022 145.516 154.542  0.00  0.00    -0.050 A 
ATOM     20  C   LIG    1      139.376 146.643 155.002  0.00  0.00    +0.030 A 
ATOM     21  C   LIG    1      139.506 147.025 156.333  0.00  0.00    +0.060 A 
ATOM     22  N   LIG    1      138.997 148.073 157.071  0.00  0.00    -0.600 N 
ATOM     23  H   LIG    1      138.413 148.766 156.726  0.00  0.00    +0.420 HD
ATOM     24  C   LIG    1      139.440 147.989 158.363  0.00  0.00    +0.240 A 
ATOM     25  C   LIG    1      140.230 146.912 158.507  0.00  0.00    -0.170 A 
ATOM     26  C   LIG    1      140.300 146.253 157.201  0.00  0.00    -0.060 A 
ATOM     27  C   LIG    1      140.946 145.111 156.726  0.00  0.00    +0.020 A 
BRANCH  18  29
ATOM     28  C   LIG    1      142.469 143.842 153.960  0.00  0.00    +0.230 C 
ATOM     29  O   LIG    1      141.438 143.641 154.930  0.00  0.00    -0.320 OA
ENDBRANCH  18  29
ENDBRANCH  17  25
ENDBRANCH  16  17
ENDBRANCH   1  16
TORSDOF 6
ENDMDL
MODEL 6
REMARK VINA RESULT:      -8.6      4.090      5.964
REMARK                            x       y       z     vdW  Elec       q    Type
REMARK                         _______ _______ _______ _____ _____    ______ ____
ROOT
ATOM      1  N   LIG    1      140.606 144.013 159.479  0.00  0.00    -0.730 N 
ATOM      2  H   LIG    1      140.674 144.080 158.514  0.00  0.00    +0.400 HD
ATOM      3  C   LIG    1      140.915 142.854 160.097  0.00  0.00    +0.570 C 
ATOM      4  O   LIG    1      140.829 142.770 161.307  0.00  0.00    -0.540 OA
ENDROOT
BRANCH   3   5
ATOM      5  C   LIG    1      141.356 141.689 159.304  0.00  0.00    -0.220 A 
ATOM      6  C   LIG    1      141.596 140.456 159.926  0.00  0.00    +0.130 A 
ATOM      7  C   LIG    1      142.006 139.395 159.144  0.00  0.00    -0.010 A 
ATOM      8  C   LIG    1      142.168 139.584 157.773  0.00  0.00    +0.290 A 
ATOM      9  N   LIG    1      141.932 140.765 157.214  0.00  0.00    -0.470 NA
ATOM     10  C   LIG    1      141.534 141.798 157.924  0.00  0.00    +0.290 A 
BRANCH   8  11
ATOM     11  C   LIG    1      142.610 138.449 156.926  0.00  0.00    +0.070 A 
ATOM     12  N   LIG    1      142.455 138.332 155.611  0.00  0.00    -0.360 NA
ATOM     13  N   LIG    1      142.972 137.206 155.256  0.00  0.00    -0.180 NA
ATOM     14  N   LIG    1      143.446 136.614 156.296  0.00  0.00    -0.190 NA
ATOM     15  N   LIG    1      143.243 137.353 157.333  0.00  0.00    -0.330 NA
ENDBRANCH   8  11
ENDBRANCH   3   5
BRANCH   1  16
ATOM     16  C   LIG    1      140.169 145.168 160.265  0.00  0.00    +0.270 C 
BRANCH  16  17
ATOM     17  C   LIG    1      140.872 146.428 159.754  0.00  0.00    +0.100 C 
BRANCH  17  25
ATOM     18  C   LIG    1      140.603 144.730 155.380  0.00  0.00    +0.100 A 
ATOM     19  C   LIG    1      139.843 145.537 154.537  0.00  0.00    -0.050 A 
ATOM     20  C   LIG    1      139.265 146.695 155.010  0.00  0.00    +0.030 A 
ATOM     21  C   LIG    1      139.437 147.067 156.339  0.00  0.00    +0.060 A 
ATOM     22  N   LIG    1      138.995 148.138 157.087  0.00  0.00    -0.600 N 
ATOM     23  H   LIG    1      138.442 148.861 156.753  0.00  0.00    +0.420 HD
ATOM     24  C   LIG    1      139.454 148.027 158.371  0.00  0.00    +0.240 A 
ATOM     25  C   LIG    1      140.190 146.911 158.500  0.00  0.00    -0.170 A 
ATOM     26  C   LIG    1      140.203 146.253 157.192  0.00  0.00    -0.060 A 
ATOM     27  C   LIG    1      140.781 145.079 156.705  0.00  0.00    +0.020 A 
BRANCH  18  29
ATOM     28  C   LIG    1      142.505 143.687 154.406  0.00  0.00    +0.230 C 
ATOM     29  O   LIG    1      141.167 143.591 154.898  0.00  0.00    -0.320 OA
ENDBRANCH  18  29
ENDBRANCH  17  25
ENDBRANCH  16  17
ENDBRANCH   1  16
TORSDOF 6
ENDMDL
MODEL 7
REMARK VINA RESULT:      -8.5      2.880      4.180
REMARK                            x       y       z     vdW  Elec       q    Type
REMARK                         _______ _______ _______ _____ _____    ______ ____
ROOT
ATOM      1  N   LIG    1      144.067 143.279 156.083  0.00  0.00    -0.730 N 
ATOM      2  H   LIG    1      144.079 142.690 156.854  0.00  0.00    +0.400 HD
ATOM      3  C   LIG    1      145.164 143.395 155.307  0.00  0.00    +0.570 C 
ATOM      4  O   LIG    1      145.149 144.133 154.342  0.00  0.00    -0.540 OA
ENDROOT
BRANCH   3   5
ATOM      5  C   LIG    1      146.383 142.627 155.632  0.00  0.00    -0.220 A 
ATOM      6  C   LIG    1      146.615 141.379 155.037  0.00  0.00    +0.130 A 
ATOM      7  C   LIG    1      147.768 140.696 155.370  0.00  0.00    -0.010 A 
ATOM      8  C   LIG    1      148.655 141.265 156.283  0.00  0.00    +0.290 A 
ATOM      9  N   LIG    1      148.405 142.450 156.828  0.00  0.00    -0.470 NA
ATOM     10  C   LIG    1      147.322 143.134 156.532  0.00  0.00    +0.290 A 
BRANCH   8  11
ATOM     11  C   LIG    1      149.895 140.539 156.647  0.00  0.00    +0.070 A 
ATOM     12  N   LIG    1      150.435 140.446 157.858  0.00  0.00    -0.360 NA
ATOM     13  N   LIG    1      151.504 139.732 157.754  0.00  0.00    -0.180 NA
ATOM     14  N   LIG    1      151.653 139.372 156.528  0.00  0.00    -0.190 NA
ATOM     15  N   LIG    1      150.681 139.848 155.826  0.00  0.00    -0.330 NA
ENDBRANCH   8  11
ENDBRANCH   3   5
BRANCH   1  16
ATOM     16  C   LIG    1      142.858 144.040 155.762  0.00  0.00    +0.270 C 
BRANCH  16  17
ATOM     17  C   LIG    1      141.631 143.138 155.915  0.00  0.00    +0.100 C 
BRANCH  17  25
ATOM     18  C   LIG    1      140.210 145.530 159.702  0.00  0.00    +0.100 A 
ATOM     19  C   LIG    1      140.210 144.754 160.858  0.00  0.00    -0.050 A 
ATOM     20  C   LIG    1      140.599 143.432 160.815  0.00  0.00    +0.030 A 
ATOM     21  C   LIG    1      140.996 142.863 159.610  0.00  0.00    +0.060 A 
ATOM     22  N   LIG    1      141.427 141.602 159.254  0.00  0.00    -0.600 N 
ATOM     23  H   LIG    1      141.524 140.854 159.864  0.00  0.00    +0.420 HD
ATOM     24  C   LIG    1      141.698 141.565 157.914  0.00  0.00    +0.240 A 
ATOM     25  C   LIG    1      141.458 142.766 157.364  0.00  0.00    -0.170 A 
ATOM     26  C   LIG    1      140.997 143.646 158.441  0.00  0.00    -0.060 A 
ATOM     27  C   LIG    1      140.596 144.982 158.495  0.00  0.00    +0.020 A 
BRANCH  18  29
ATOM     28  C   LIG    1      139.585 147.497 158.520  0.00  0.00    +0.230 C 
ATOM     29  O   LIG    1      139.824 146.833 159.763  0.00  0.00    -0.320 OA
ENDBRANCH  18  29
ENDBRANCH  17  25
ENDBRANCH  16  17
ENDBRANCH   1  16
TORSDOF 6
ENDMDL
MODEL 8
REMARK VINA RESULT:      -8.5      4.592      4.897
REMARK                            x       y       z     vdW  Elec       q    Type
REMARK                         _______ _______ _______ _____ _____    ______ ____
ROOT
ATOM      1  N   LIG    1      141.622 143.206 155.046  0.00  0.00    -0.730 N 
ATOM      2  H   LIG    1      140.816 142.722 155.288  0.00  0.00    +0.400 HD
ATOM      3  C   LIG    1      142.823 142.598 155.125  0.00  0.00    +0.570 C 
ATOM      4  O   LIG    1      143.832 143.205 154.821  0.00  0.00    -0.540 OA
ENDROOT
BRANCH   3   5
ATOM      5  C   LIG    1      142.912 141.197 155.582  0.00  0.00    -0.220 A 
ATOM      6  C   LIG    1      142.178 140.765 156.696  0.00  0.00    +0.130 A 
ATOM      7  C   LIG    1      142.292 139.446 157.086  0.00  0.00    -0.010 A 
ATOM      8  C   LIG    1      143.128 138.594 156.366  0.00  0.00    +0.290 A 
ATOM      9  N   LIG    1      143.809 139.034 155.315  0.00  0.00    -0.470 NA
ATOM     10  C   LIG    1      143.723 140.282 154.908  0.00  0.00    +0.290 A 
BRANCH   8  11
ATOM     11  C   LIG    1      143.257 137.175 156.779  0.00  0.00    +0.070 A 
ATOM     12  N   LIG    1      143.218 136.702 158.021  0.00  0.00    -0.360 NA
ATOM     13  N   LIG    1      143.366 135.423 157.956  0.00  0.00    -0.180 NA
ATOM     14  N   LIG    1      143.495 135.076 156.723  0.00  0.00    -0.190 NA
ATOM     15  N   LIG    1      143.427 136.127 155.978  0.00  0.00    -0.330 NA
ENDBRANCH   8  11
ENDBRANCH   3   5
BRANCH   1  16
ATOM     16  C   LIG    1      141.532 144.595 154.592  0.00  0.00    +0.270 C 
BRANCH  16  17
ATOM     17  C   LIG    1      140.062 145.006 154.492  0.00  0.00    +0.100 C 
BRANCH  17  25
ATOM     18  C   LIG    1      140.619 145.096 159.158  0.00  0.00    +0.100 A 
ATOM     19  C   LIG    1      140.180 146.288 159.727  0.00  0.00    -0.050 A 
ATOM     20  C   LIG    1      139.649 147.287 158.940  0.00  0.00    +0.030 A 
ATOM     21  C   LIG    1      139.549 147.110 157.565  0.00  0.00    +0.060 A 
ATOM     22  N   LIG    1      139.078 147.903 156.540  0.00  0.00    -0.600 N 
ATOM     23  H   LIG    1      138.710 148.794 156.648  0.00  0.00    +0.420 HD
ATOM     24  C   LIG    1      139.208 147.246 155.347  0.00  0.00    +0.240 A 
ATOM     25  C   LIG    1      139.754 146.036 155.548  0.00  0.00    -0.170 A 
ATOM     26  C   LIG    1      139.993 145.907 156.987  0.00  0.00    -0.060 A 
ATOM     27  C   LIG    1      140.533 144.903 157.793  0.00  0.00    +0.020 A 
BRANCH  18  29
ATOM     28  C   LIG    1      140.506 143.900 161.211  0.00  0.00    +0.230 C 
ATOM     29  O   LIG    1      141.140 144.120 159.948  0.00  0.00    -0.320 OA
ENDBRANCH  18  29
ENDBRANCH  17  25
ENDBRANCH  16  17
ENDBRANCH   1  16
TORSDOF 6
ENDMDL
####
 2019-nCoV_rna_U_mg.pdbqt&&&&ZINC000738345468.pdbqt
MODEL 1
REMARK VINA RESULT:     -11.5      0.000      0.000
REMARK                            x       y       z     vdW  Elec       q    Type
REMARK                         _______ _______ _______ _____ _____    ______ ____
ROOT
ATOM      1  O   LIG    1      143.043 143.903 152.317  0.00  0.00    -0.960 OA
ATOM      2  S   LIG    1      142.666 144.667 153.455  0.00  0.00    +2.710 S 
ATOM      3  O   LIG    1      142.347 146.051 153.390  0.00  0.00    -0.960 OA
ENDROOT
BRANCH   2   4
ATOM      4  C   LIG    1      143.982 144.513 154.616  0.00  0.00    -0.760 A 
ATOM      5  C   LIG    1      145.066 143.693 154.340  0.00  0.00    +0.170 A 
ATOM      6  C   LIG    1      146.079 143.599 155.279  0.00  0.00    -0.030 A 
ATOM      7  C   LIG    1      145.975 144.327 156.462  0.00  0.00    +0.320 A 
ATOM      8  N   LIG    1      144.921 145.100 156.687  0.00  0.00    -0.480 NA
ATOM      9  C   LIG    1      143.946 145.211 155.809  0.00  0.00    +0.380 A 
BRANCH   7  10
ATOM     10  C   LIG    1      147.053 144.237 157.478  0.00  0.00    +0.070 A 
ATOM     11  N   LIG    1      146.938 144.466 158.781  0.00  0.00    -0.350 NA
ATOM     12  N   LIG    1      148.097 144.280 159.314  0.00  0.00    -0.180 NA
ATOM     13  N   LIG    1      148.934 143.944 158.395  0.00  0.00    -0.190 NA
ATOM     14  N   LIG    1      148.322 143.905 157.261  0.00  0.00    -0.330 NA
ENDBRANCH   7  10
ENDBRANCH   2   4
BRANCH   2  15
ATOM     15  N   LIG    1      141.344 143.913 154.107  0.00  0.00    -1.110 NA
ATOM     16  H   LIG    1      141.205 142.963 153.959  0.00  0.00    +0.420 HD
BRANCH  15  17
ATOM     17  C   LIG    1      140.385 144.677 154.909  0.00  0.00    +0.330 C 
BRANCH  17  18
ATOM     18  C   LIG    1      140.550 144.321 156.364  0.00  0.00    -0.090 A 
ATOM     19  C   LIG    1      140.267 145.271 157.360  0.00  0.00    -0.040 A 
ATOM     20  C   LIG    1      139.826 146.565 157.030  0.00  0.00    +0.020 A 
ATOM     21  C   LIG    1      139.561 147.458 158.022  0.00  0.00    +0.020 A 
ATOM     22  C   LIG    1      139.719 147.112 159.362  0.00  0.00    +0.010 A 
ATOM     23  C   LIG    1      140.145 145.868 159.719  0.00  0.00    +0.020 A 
ATOM     24  C   LIG    1      140.428 144.918 158.724  0.00  0.00    -0.050 A 
ATOM     25  C   LIG    1      140.868 143.626 159.053  0.00  0.00    +0.030 A 
ATOM     26  C   LIG    1      141.132 142.731 158.061  0.00  0.00    +0.010 A 
ATOM     27  C   LIG    1      140.969 143.076 156.721  0.00  0.00    +0.040 A 
ENDBRANCH  17  18
ENDBRANCH  15  17
ENDBRANCH   2  15
TORSDOF 5
ENDMDL
MODEL 2
REMARK VINA RESULT:     -10.0      0.888      2.345
REMARK                            x       y       z     vdW  Elec       q    Type
REMARK                         _______ _______ _______ _____ _____    ______ ____
ROOT
ATOM      1  O   LIG    1      141.937 143.140 153.533  0.00  0.00    -0.960 OA
ATOM      2  S   LIG    1      142.582 144.404 153.459  0.00  0.00    +2.710 S 
ATOM      3  O   LIG    1      143.136 144.925 152.258  0.00  0.00    -0.960 OA
ENDROOT
BRANCH   2   4
ATOM      4  C   LIG    1      143.893 144.363 154.636  0.00  0.00    -0.760 A 
ATOM      5  C   LIG    1      143.857 145.187 155.752  0.00  0.00    +0.170 A 
ATOM      6  C   LIG    1      144.906 145.125 156.653  0.00  0.00    -0.030 A 
ATOM      7  C   LIG    1      145.955 144.241 156.410  0.00  0.00    +0.320 A 
ATOM      8  N   LIG    1      145.951 143.470 155.331  0.00  0.00    -0.480 NA
ATOM      9  C   LIG    1      144.963 143.506 154.460  0.00  0.00    +0.380 A 
BRANCH   7  10
ATOM     10  C   LIG    1      147.086 144.163 157.367  0.00  0.00    +0.070 A 
ATOM     11  N   LIG    1      147.059 144.479 158.658  0.00  0.00    -0.350 NA
ATOM     12  N   LIG    1      148.238 144.271 159.135  0.00  0.00    -0.180 NA
ATOM     13  N   LIG    1      149.003 143.838 158.194  0.00  0.00    -0.190 NA
ATOM     14  N   LIG    1      148.323 143.757 157.101  0.00  0.00    -0.330 NA
ENDBRANCH   7  10
ENDBRANCH   2   4
BRANCH   2  15
ATOM     15  N   LIG    1      141.482 145.522 153.989  0.00  0.00    -1.110 NA
ATOM     16  H   LIG    1      141.682 146.470 153.924  0.00  0.00    +0.420 HD
BRANCH  15  17
ATOM     17  C   LIG    1      140.205 145.082 154.557  0.00  0.00    +0.330 C 
BRANCH  17  18
ATOM     18  C   LIG    1      140.107 145.540 155.989  0.00  0.00    -0.090 A 
ATOM     19  C   LIG    1      140.433 144.661 157.036  0.00  0.00    -0.040 A 
ATOM     20  C   LIG    1      140.854 143.345 156.779  0.00  0.00    +0.020 A 
ATOM     21  C   LIG    1      141.162 142.522 157.818  0.00  0.00    +0.020 A 
ATOM     22  C   LIG    1      141.066 142.963 159.137  0.00  0.00    +0.010 A 
ATOM     23  C   LIG    1      140.659 144.231 159.424  0.00  0.00    +0.020 A 
ATOM     24  C   LIG    1      140.334 145.110 158.377  0.00  0.00    -0.050 A 
ATOM     25  C   LIG    1      139.912 146.424 158.634  0.00  0.00    +0.030 A 
ATOM     26  C   LIG    1      139.606 147.249 157.594  0.00  0.00    +0.010 A 
ATOM     27  C   LIG    1      139.707 146.809 156.276  0.00  0.00    +0.040 A 
ENDBRANCH  17  18
ENDBRANCH  15  17
ENDBRANCH   2  15
TORSDOF 5
ENDMDL
MODEL 3
REMARK VINA RESULT:      -9.7      0.874      2.245
REMARK                            x       y       z     vdW  Elec       q    Type
REMARK                         _______ _______ _______ _____ _____    ______ ____
ROOT
ATOM      1  O   LIG    1      143.062 143.537 152.254  0.00  0.00    -0.960 OA
ATOM      2  S   LIG    1      142.623 144.393 153.300  0.00  0.00    +2.710 S 
ATOM      3  O   LIG    1      142.289 145.759 153.097  0.00  0.00    -0.960 OA
ENDROOT
BRANCH   2   4
ATOM      4  C   LIG    1      143.887 144.366 154.528  0.00  0.00    -0.760 A 
ATOM      5  C   LIG    1      143.825 145.226 155.615  0.00  0.00    +0.170 A 
ATOM      6  C   LIG    1      144.837 145.173 156.558  0.00  0.00    -0.030 A 
ATOM      7  C   LIG    1      145.877 144.262 156.383  0.00  0.00    +0.320 A 
ATOM      8  N   LIG    1      145.898 143.457 155.329  0.00  0.00    -0.480 NA
ATOM      9  C   LIG    1      144.946 143.484 154.420  0.00  0.00    +0.380 A 
BRANCH   7  10
ATOM     10  C   LIG    1      146.969 144.194 157.385  0.00  0.00    +0.070 A 
ATOM     11  N   LIG    1      148.232 143.845 157.162  0.00  0.00    -0.350 NA
ATOM     12  N   LIG    1      148.859 143.914 158.286  0.00  0.00    -0.180 NA
ATOM     13  N   LIG    1      148.040 144.291 159.204  0.00  0.00    -0.190 NA
ATOM     14  N   LIG    1      146.876 144.474 158.681  0.00  0.00    -0.330 NA
ENDBRANCH   7  10
ENDBRANCH   2   4
BRANCH   2  15
ATOM     15  N   LIG    1      141.284 143.677 153.959  0.00  0.00    -1.110 NA
ATOM     16  H   LIG    1      140.651 143.212 153.387  0.00  0.00    +0.420 HD
BRANCH  15  17
ATOM     17  C   LIG    1      141.053 143.744 155.404  0.00  0.00    +0.330 C 
BRANCH  17  18
ATOM     18  C   LIG    1      140.382 145.049 155.746  0.00  0.00    -0.090 A 
ATOM     19  C   LIG    1      140.260 145.450 157.087  0.00  0.00    -0.040 A 
ATOM     20  C   LIG    1      140.756 144.655 158.135  0.00  0.00    +0.020 A 
ATOM     21  C   LIG    1      140.621 145.076 159.422  0.00  0.00    +0.020 A 
ATOM     22  C   LIG    1      139.998 146.286 159.720  0.00  0.00    +0.010 A 
ATOM     23  C   LIG    1      139.504 147.082 158.731  0.00  0.00    +0.020 A 
ATOM     24  C   LIG    1      139.625 146.681 157.390  0.00  0.00    -0.050 A 
ATOM     25  C   LIG    1      139.129 147.475 156.344  0.00  0.00    +0.030 A 
ATOM     26  C   LIG    1      139.266 147.055 155.056  0.00  0.00    +0.010 A 
ATOM     27  C   LIG    1      139.894 145.847 154.758  0.00  0.00    +0.040 A 
ENDBRANCH  17  18
ENDBRANCH  15  17
ENDBRANCH   2  15
TORSDOF 5
ENDMDL
MODEL 4
REMARK VINA RESULT:      -9.5      2.013      3.129
REMARK                            x       y       z     vdW  Elec       q    Type
REMARK                         _______ _______ _______ _____ _____    ______ ____
ROOT
ATOM      1  O   LIG    1      141.201 145.502 153.249  0.00  0.00    -0.960 OA
ATOM      2  S   LIG    1      142.227 146.065 154.057  0.00  0.00    +2.710 S 
ATOM      3  O   LIG    1      143.113 147.075 153.595  0.00  0.00    -0.960 OA
ENDROOT
BRANCH   2   4
ATOM      4  C   LIG    1      143.236 144.721 154.587  0.00  0.00    -0.760 A 
ATOM      5  C   LIG    1      143.288 143.550 153.846  0.00  0.00    +0.170 A 
ATOM      6  C   LIG    1      144.093 142.518 154.297  0.00  0.00    -0.030 A 
ATOM      7  C   LIG    1      144.819 142.690 155.473  0.00  0.00    +0.320 A 
ATOM      8  N   LIG    1      144.741 143.827 156.152  0.00  0.00    -0.480 NA
ATOM      9  C   LIG    1      143.987 144.826 155.743  0.00  0.00    +0.380 A 
BRANCH   7  10
ATOM     10  C   LIG    1      145.686 141.593 155.969  0.00  0.00    +0.070 A 
ATOM     11  N   LIG    1      146.221 141.489 157.181  0.00  0.00    -0.350 NA
ATOM     12  N   LIG    1      146.903 140.396 157.213  0.00  0.00    -0.180 NA
ATOM     13  N   LIG    1      146.818 139.812 156.068  0.00  0.00    -0.190 NA
ATOM     14  N   LIG    1      146.075 140.520 155.288  0.00  0.00    -0.330 NA
ENDBRANCH   7  10
ENDBRANCH   2   4
BRANCH   2  15
ATOM     15  N   LIG    1      141.479 146.677 155.401  0.00  0.00    -1.110 NA
ATOM     16  H   LIG    1      141.903 147.387 155.912  0.00  0.00    +0.420 HD
BRANCH  15  17
ATOM     17  C   LIG    1      140.179 146.149 155.822  0.00  0.00    +0.330 C 
BRANCH  17  18
ATOM     18  C   LIG    1      140.222 145.816 157.291  0.00  0.00    -0.090 A 
ATOM     19  C   LIG    1      140.584 144.526 157.712  0.00  0.00    -0.040 A 
ATOM     20  C   LIG    1      140.912 143.521 156.785  0.00  0.00    +0.020 A 
ATOM     21  C   LIG    1      141.258 142.282 157.230  0.00  0.00    +0.020 A 
ATOM     22  C   LIG    1      141.293 141.992 158.593  0.00  0.00    +0.010 A 
ATOM     23  C   LIG    1      140.980 142.940 159.519  0.00  0.00    +0.020 A 
ATOM     24  C   LIG    1      140.618 144.231 159.098  0.00  0.00    -0.050 A 
ATOM     25  C   LIG    1      140.290 145.235 160.024  0.00  0.00    +0.030 A 
ATOM     26  C   LIG    1      139.946 146.475 159.579  0.00  0.00    +0.010 A 
ATOM     27  C   LIG    1      139.916 146.766 158.217  0.00  0.00    +0.040 A 
ENDBRANCH  17  18
ENDBRANCH  15  17
ENDBRANCH   2  15
TORSDOF 5
ENDMDL
MODEL 5
REMARK VINA RESULT:      -9.3      1.950      2.432
REMARK                            x       y       z     vdW  Elec       q    Type
REMARK                         _______ _______ _______ _____ _____    ______ ____
ROOT
ATOM      1  O   LIG    1      142.744 144.271 152.326  0.00  0.00    -0.960 OA
ATOM      2  S   LIG    1      142.844 144.425 153.735  0.00  0.00    +2.710 S 
ATOM      3  O   LIG    1      143.000 145.687 154.370  0.00  0.00    -0.960 OA
ENDROOT
BRANCH   2   4
ATOM      4  C   LIG    1      144.211 143.438 154.248  0.00  0.00    -0.760 A 
ATOM      5  C   LIG    1      144.100 142.056 154.287  0.00  0.00    +0.170 A 
ATOM      6  C   LIG    1      145.197 141.316 154.695  0.00  0.00    -0.030 A 
ATOM      7  C   LIG    1      146.368 141.982 155.049  0.00  0.00    +0.320 A 
ATOM      8  N   LIG    1      146.433 143.306 154.997  0.00  0.00    -0.480 NA
ATOM      9  C   LIG    1      145.406 144.033 154.608  0.00  0.00    +0.380 A 
BRANCH   7  10
ATOM     10  C   LIG    1      147.552 141.203 155.489  0.00  0.00    +0.070 A 
ATOM     11  N   LIG    1      148.332 140.445 154.726  0.00  0.00    -0.350 NA
ATOM     12  N   LIG    1      149.247 139.942 155.482  0.00  0.00    -0.180 NA
ATOM     13  N   LIG    1      149.070 140.354 156.689  0.00  0.00    -0.190 NA
ATOM     14  N   LIG    1      148.041 141.132 156.722  0.00  0.00    -0.330 NA
ENDBRANCH   7  10
ENDBRANCH   2   4
BRANCH   2  15
ATOM     15  N   LIG    1      141.479 143.744 154.378  0.00  0.00    -1.110 NA
ATOM     16  H   LIG    1      141.199 142.858 154.095  0.00  0.00    +0.420 HD
BRANCH  15  17
ATOM     17  C   LIG    1      140.693 144.476 155.375  0.00  0.00    +0.330 C 
BRANCH  17  18
ATOM     18  C   LIG    1      140.855 143.822 156.723  0.00  0.00    -0.090 A 
ATOM     19  C   LIG    1      140.570 144.541 157.895  0.00  0.00    -0.040 A 
ATOM     20  C   LIG    1      140.130 145.876 157.845  0.00  0.00    +0.020 A 
ATOM     21  C   LIG    1      139.863 146.540 159.001  0.00  0.00    +0.020 A 
ATOM     22  C   LIG    1      140.018 145.920 160.239  0.00  0.00    +0.010 A 
ATOM     23  C   LIG    1      140.444 144.629 160.327  0.00  0.00    +0.020 A 
ATOM     24  C   LIG    1      140.729 143.910 159.155  0.00  0.00    -0.050 A 
ATOM     25  C   LIG    1      141.169 142.577 159.205  0.00  0.00    +0.030 A 
ATOM     26  C   LIG    1      141.435 141.910 158.048  0.00  0.00    +0.010 A 
ATOM     27  C   LIG    1      141.274 142.530 156.810  0.00  0.00    +0.040 A 
ENDBRANCH  17  18
ENDBRANCH  15  17
ENDBRANCH   2  15
TORSDOF 5
ENDMDL
MODEL 6
REMARK VINA RESULT:      -9.2      2.172      2.566
REMARK                            x       y       z     vdW  Elec       q    Type
REMARK                         _______ _______ _______ _____ _____    ______ ____
ROOT
ATOM      1  O   LIG    1      142.934 139.472 156.151  0.00  0.00    -0.960 OA
ATOM      2  S   LIG    1      142.812 140.827 155.739  0.00  0.00    +2.710 S 
ATOM      3  O   LIG    1      142.659 141.215 154.381  0.00  0.00    -0.960 OA
ENDROOT
BRANCH   2   4
ATOM      4  C   LIG    1      144.247 141.658 156.336  0.00  0.00    -0.760 A 
ATOM      5  C   LIG    1      144.912 142.571 155.531  0.00  0.00    +0.170 A 
ATOM      6  C   LIG    1      146.035 143.203 156.038  0.00  0.00    -0.030 A 
ATOM      7  C   LIG    1      146.455 142.902 157.331  0.00  0.00    +0.320 A 
ATOM      8  N   LIG    1      145.790 142.023 158.069  0.00  0.00    -0.480 NA
ATOM      9  C   LIG    1      144.717 141.411 157.613  0.00  0.00    +0.380 A 
BRANCH   7  10
ATOM     10  C   LIG    1      147.657 143.572 157.888  0.00  0.00    +0.070 A 
ATOM     11  N   LIG    1      147.720 144.294 159.001  0.00  0.00    -0.350 NA
ATOM     12  N   LIG    1      148.937 144.698 159.135  0.00  0.00    -0.180 NA
ATOM     13  N   LIG    1      149.638 144.257 158.150  0.00  0.00    -0.190 NA
ATOM     14  N   LIG    1      148.882 143.560 157.372  0.00  0.00    -0.330 NA
ENDBRANCH   7  10
ENDBRANCH   2   4
BRANCH   2  15
ATOM     15  N   LIG    1      141.511 141.448 156.553  0.00  0.00    -1.110 NA
ATOM     16  H   LIG    1      140.912 140.855 157.035  0.00  0.00    +0.420 HD
BRANCH  15  17
ATOM     17  C   LIG    1      141.264 142.892 156.548  0.00  0.00    +0.330 C 
BRANCH  17  18
ATOM     18  C   LIG    1      141.001 143.363 157.954  0.00  0.00    -0.090 A 
ATOM     19  C   LIG    1      140.542 144.670 158.187  0.00  0.00    -0.040 A 
ATOM     20  C   LIG    1      140.318 145.565 157.126  0.00  0.00    +0.020 A 
ATOM     21  C   LIG    1      139.874 146.824 157.390  0.00  0.00    +0.020 A 
ATOM     22  C   LIG    1      139.635 147.242 158.697  0.00  0.00    +0.010 A 
ATOM     23  C   LIG    1      139.842 146.403 159.750  0.00  0.00    +0.020 A 
ATOM     24  C   LIG    1      140.300 145.096 159.518  0.00  0.00    -0.050 A 
ATOM     25  C   LIG    1      140.524 144.202 160.578  0.00  0.00    +0.030 A 
ATOM     26  C   LIG    1      140.968 142.942 160.314  0.00  0.00    +0.010 A 
ATOM     27  C   LIG    1      141.201 142.522 159.006  0.00  0.00    +0.040 A 
ENDBRANCH  17  18
ENDBRANCH  15  17
ENDBRANCH   2  15
TORSDOF 5
ENDMDL
MODEL 7
REMARK VINA RESULT:      -9.1      2.871      3.595
REMARK                            x       y       z     vdW  Elec       q    Type
REMARK                         _______ _______ _______ _____ _____    ______ ____
ROOT
ATOM      1  O   LIG    1      142.716 142.855 154.832  0.00  0.00    -0.960 OA
ATOM      2  S   LIG    1      143.447 143.195 156.003  0.00  0.00    +2.710 S 
ATOM      3  O   LIG    1      143.734 144.535 156.378  0.00  0.00    -0.960 OA
ENDROOT
BRANCH   2   4
ATOM      4  C   LIG    1      144.999 142.370 155.877  0.00  0.00    -0.760 A 
ATOM      5  C   LIG    1      146.158 142.988 156.321  0.00  0.00    +0.170 A 
ATOM      6  C   LIG    1      147.357 142.306 156.204  0.00  0.00    -0.030 A 
ATOM      7  C   LIG    1      147.358 141.029 155.649  0.00  0.00    +0.320 A 
ATOM      8  N   LIG    1      146.226 140.473 155.236  0.00  0.00    -0.480 NA
ATOM      9  C   LIG    1      145.072 141.098 155.340  0.00  0.00    +0.380 A 
BRANCH   7  10
ATOM     10  C   LIG    1      148.635 140.285 155.517  0.00  0.00    +0.070 A 
ATOM     11  N   LIG    1      148.874 139.251 154.717  0.00  0.00    -0.350 NA
ATOM     12  N   LIG    1      150.099 138.894 154.897  0.00  0.00    -0.180 NA
ATOM     13  N   LIG    1      150.637 139.662 155.780  0.00  0.00    -0.190 NA
ATOM     14  N   LIG    1      149.765 140.527 156.174  0.00  0.00    -0.330 NA
ENDBRANCH   7  10
ENDBRANCH   2   4
BRANCH   2  15
ATOM     15  N   LIG    1      142.633 142.517 157.275  0.00  0.00    -1.110 NA
ATOM     16  H   LIG    1      143.121 142.031 157.960  0.00  0.00    +0.420 HD
BRANCH  15  17
ATOM     17  C   LIG    1      141.177 142.650 157.369  0.00  0.00    +0.330 C 
BRANCH  17  18
ATOM     18  C   LIG    1      140.831 143.636 158.455  0.00  0.00    -0.090 A 
ATOM     19  C   LIG    1      140.425 144.939 158.123  0.00  0.00    -0.040 A 
ATOM     20  C   LIG    1      140.331 145.355 156.783  0.00  0.00    +0.020 A 
ATOM     21  C   LIG    1      139.934 146.625 156.499  0.00  0.00    +0.020 A 
ATOM     22  C   LIG    1      139.618 147.524 157.516  0.00  0.00    +0.010 A 
ATOM     23  C   LIG    1      139.699 147.157 158.825  0.00  0.00    +0.020 A 
ATOM     24  C   LIG    1      140.104 145.853 159.158  0.00  0.00    -0.050 A 
ATOM     25  C   LIG    1      140.199 145.438 160.496  0.00  0.00    +0.030 A 
ATOM     26  C   LIG    1      140.594 144.167 160.781  0.00  0.00    +0.010 A 
ATOM     27  C   LIG    1      140.905 143.267 159.763  0.00  0.00    +0.040 A 
ENDBRANCH  17  18
ENDBRANCH  15  17
ENDBRANCH   2  15
TORSDOF 5
ENDMDL
MODEL 8
REMARK VINA RESULT:      -9.1      2.403      2.764
REMARK                            x       y       z     vdW  Elec       q    Type
REMARK                         _______ _______ _______ _____ _____    ______ ____
ROOT
ATOM      1  O   LIG    1      142.878 145.398 152.698  0.00  0.00    -0.960 OA
ATOM      2  S   LIG    1      142.764 145.036 154.068  0.00  0.00    +2.710 S 
ATOM      3  O   LIG    1      142.851 145.976 155.130  0.00  0.00    -0.960 OA
ENDROOT
BRANCH   2   4
ATOM      4  C   LIG    1      144.012 143.829 154.368  0.00  0.00    -0.760 A 
ATOM      5  C   LIG    1      145.171 144.174 155.049  0.00  0.00    +0.170 A 
ATOM      6  C   LIG    1      146.127 143.196 155.265  0.00  0.00    -0.030 A 
ATOM      7  C   LIG    1      145.893 141.906 154.794  0.00  0.00    +0.320 A 
ATOM      8  N   LIG    1      144.771 141.617 154.148  0.00  0.00    -0.480 NA
ATOM      9  C   LIG    1      143.844 142.527 153.933  0.00  0.00    +0.380 A 
BRANCH   7  10
ATOM     10  C   LIG    1      146.908 140.847 155.018  0.00  0.00    +0.070 A 
ATOM     11  N   LIG    1      148.065 140.708 154.380  0.00  0.00    -0.350 NA
ATOM     12  N   LIG    1      148.656 139.670 154.865  0.00  0.00    -0.180 NA
ATOM     13  N   LIG    1      147.914 139.153 155.782  0.00  0.00    -0.190 NA
ATOM     14  N   LIG    1      146.839 139.856 155.900  0.00  0.00    -0.330 NA
ENDBRANCH   7  10
ENDBRANCH   2   4
BRANCH   2  15
ATOM     15  N   LIG    1      141.301 144.279 154.231  0.00  0.00    -1.110 NA
ATOM     16  H   LIG    1      141.079 143.522 153.665  0.00  0.00    +0.420 HD
BRANCH  15  17
ATOM     17  C   LIG    1      140.339 144.751 155.231  0.00  0.00    +0.330 C 
BRANCH  17  18
ATOM     18  C   LIG    1      140.616 144.081 156.552  0.00  0.00    -0.090 A 
ATOM     19  C   LIG    1      140.414 144.778 157.754  0.00  0.00    -0.040 A 
ATOM     20  C   LIG    1      139.952 146.106 157.759  0.00  0.00    +0.020 A 
ATOM     21  C   LIG    1      139.767 146.750 158.943  0.00  0.00    +0.020 A 
ATOM     22  C   LIG    1      140.028 146.114 160.155  0.00  0.00    +0.010 A 
ATOM     23  C   LIG    1      140.478 144.829 160.190  0.00  0.00    +0.020 A 
ATOM     24  C   LIG    1      140.681 144.131 158.987  0.00  0.00    -0.050 A 
ATOM     25  C   LIG    1      141.143 142.805 158.982  0.00  0.00    +0.030 A 
ATOM     26  C   LIG    1      141.327 142.159 157.798  0.00  0.00    +0.010 A 
ATOM     27  C   LIG    1      141.060 142.794 156.586  0.00  0.00    +0.040 A 
ENDBRANCH  17  18
ENDBRANCH  15  17
ENDBRANCH   2  15
TORSDOF 5
ENDMDL
MODEL 9
REMARK VINA RESULT:      -8.9      2.407      3.288
REMARK                            x       y       z     vdW  Elec       q    Type
REMARK                         _______ _______ _______ _____ _____    ______ ____
ROOT
ATOM      1  O   LIG    1      143.695 144.395 154.153  0.00  0.00    -0.960 OA
ATOM      2  S   LIG    1      143.737 143.892 155.482  0.00  0.00    +2.710 S 
ATOM      3  O   LIG    1      143.679 144.725 156.631  0.00  0.00    -0.960 OA
ENDROOT
BRANCH   2   4
ATOM      4  C   LIG    1      145.230 142.964 155.615  0.00  0.00    -0.760 A 
ATOM      5  C   LIG    1      145.547 142.009 154.659  0.00  0.00    +0.170 A 
ATOM      6  C   LIG    1      146.729 141.302 154.800  0.00  0.00    -0.030 A 
ATOM      7  C   LIG    1      147.554 141.572 155.889  0.00  0.00    +0.320 A 
ATOM      8  N   LIG    1      147.213 142.493 156.781  0.00  0.00    -0.480 NA
ATOM      9  C   LIG    1      146.097 143.183 156.668  0.00  0.00    +0.380 A 
BRANCH   7  10
ATOM     10  C   LIG    1      148.824 140.822 156.053  0.00  0.00    +0.070 A 
ATOM     11  N   LIG    1      149.713 140.969 157.029  0.00  0.00    -0.350 NA
ATOM     12  N   LIG    1      150.671 140.134 156.812  0.00  0.00    -0.180 NA
ATOM     13  N   LIG    1      150.417 139.471 155.739  0.00  0.00    -0.190 NA
ATOM     14  N   LIG    1      149.290 139.867 155.255  0.00  0.00    -0.330 NA
ENDBRANCH   7  10
ENDBRANCH   2   4
BRANCH   2  15
ATOM     15  N   LIG    1      142.481 142.821 155.616  0.00  0.00    -1.110 NA
ATOM     16  H   LIG    1      142.473 142.012 155.079  0.00  0.00    +0.420 HD
BRANCH  15  17
ATOM     17  C   LIG    1      141.382 143.094 156.545  0.00  0.00    +0.330 C 
BRANCH  17  18
ATOM     18  C   LIG    1      140.685 144.368 156.140  0.00  0.00    -0.090 A 
ATOM     19  C   LIG    1      140.359 145.333 157.108  0.00  0.00    -0.040 A 
ATOM     20  C   LIG    1      140.671 145.140 158.465  0.00  0.00    +0.020 A 
ATOM     21  C   LIG    1      140.340 146.096 159.374  0.00  0.00    +0.020 A 
ATOM     22  C   LIG    1      139.696 147.268 158.982  0.00  0.00    +0.010 A 
ATOM     23  C   LIG    1      139.378 147.489 157.676  0.00  0.00    +0.020 A 
ATOM     24  C   LIG    1      139.703 146.525 156.709  0.00  0.00    -0.050 A 
ATOM     25  C   LIG    1      139.392 146.717 155.353  0.00  0.00    +0.030 A 
ATOM     26  C   LIG    1      139.724 145.761 154.442  0.00  0.00    +0.010 A 
ATOM     27  C   LIG    1      140.373 144.591 154.835  0.00  0.00    +0.040 A 
ENDBRANCH  17  18
ENDBRANCH  15  17
ENDBRANCH   2  15
TORSDOF 5
ENDMDL
####
 2019-nCoV_rna_U_mg.pdbqt&&&&ZINC000737410668.pdbqt
MODEL 1
REMARK VINA RESULT:     -11.5      0.000      0.000
REMARK                            x       y       z     vdW  Elec       q    Type
REMARK                         _______ _______ _______ _____ _____    ______ ____
ROOT
ATOM      1  C   LIG    1      140.907 145.306 153.772  0.00  0.00    +0.530 C 
ATOM      2  N   LIG    1      141.827 144.382 154.119  0.00  0.00    -1.120 NA
ATOM      3  O   LIG    1      141.189 146.166 152.965  0.00  0.00    -0.620 OA
ENDROOT
BRANCH   2   4
ATOM      4  S   LIG    1      143.338 144.423 153.444  0.00  0.00    +2.630 S 
ATOM      5  O   LIG    1      143.834 145.738 153.652  0.00  0.00    -1.020 OA
ATOM      6  O   LIG    1      143.220 143.832 152.157  0.00  0.00    -1.010 OA
BRANCH   4   7
ATOM      7  C   LIG    1      144.362 143.348 154.393  0.00  0.00    -0.620 A 
ATOM      8  C   LIG    1      144.299 141.980 154.195  0.00  0.00    +0.140 A 
ATOM      9  C   LIG    1      145.101 141.132 154.936  0.00  0.00    -0.020 A 
ATOM     10  C   LIG    1      145.969 141.645 155.878  0.00  0.00    +0.090 A 
ATOM     11  C   LIG    1      146.038 143.023 156.081  0.00  0.00    -0.050 A 
ATOM     12  C   LIG    1      145.232 143.873 155.328  0.00  0.00    +0.170 A 
BRANCH  11  13
ATOM     13  C   LIG    1      146.969 143.581 157.092  0.00  0.00    +0.230 A 
ATOM     14  N   LIG    1      148.218 143.955 156.892  0.00  0.00    -0.300 NA
ATOM     15  N   LIG    1      148.686 144.383 158.013  0.00  0.00    -0.230 N 
ATOM     16  H   LIG    1      149.585 144.720 158.153  0.00  0.00    +0.470 HD
ATOM     17  N   LIG    1      147.775 144.292 158.917  0.00  0.00    -0.050 NA
ATOM     18  N   LIG    1      146.704 143.808 158.386  0.00  0.00    -0.260 NA
ENDBRANCH  11  13
ENDBRANCH   4   7
ENDBRANCH   2   4
BRANCH   1  19
ATOM     19  C   LIG    1      139.532 145.268 154.386  0.00  0.00    +0.130 C 
BRANCH  19  23
ATOM     20  C   LIG    1      140.647 143.739 156.934  0.00  0.00    +0.090 C 
ATOM     21  C   LIG    1      140.364 145.055 157.612  0.00  0.00    -0.020 A 
ATOM     22  C   LIG    1      139.834 146.120 156.882  0.00  0.00    -0.090 A 
ATOM     23  C   LIG    1      139.443 146.299 155.481  0.00  0.00    -0.120 A 
ATOM     24  C   LIG    1      138.990 147.557 155.358  0.00  0.00    +0.210 A 
ATOM     25  N   LIG    1      139.059 148.197 156.565  0.00  0.00    -0.600 N 
ATOM     26  H   LIG    1      138.787 149.115 156.725  0.00  0.00    +0.410 HD
ATOM     27  C   LIG    1      139.571 147.346 157.519  0.00  0.00    +0.100 A 
ATOM     28  C   LIG    1      139.844 147.482 158.876  0.00  0.00    -0.040 A 
ATOM     29  C   LIG    1      140.368 146.418 159.578  0.00  0.00    +0.020 A 
ATOM     30  C   LIG    1      140.622 145.209 158.946  0.00  0.00    -0.040 A 
ENDBRANCH  19  23
ENDBRANCH   1  19
TORSDOF 5
ENDMDL
MODEL 2
REMARK VINA RESULT:     -10.8      2.534      3.159
REMARK                            x       y       z     vdW  Elec       q    Type
REMARK                         _______ _______ _______ _____ _____    ______ ____
ROOT
ATOM      1  C   LIG    1      141.135 145.530 154.239  0.00  0.00    +0.530 C 
ATOM      2  N   LIG    1      141.577 144.459 153.548  0.00  0.00    -1.120 NA
ATOM      3  O   LIG    1      141.892 146.443 154.489  0.00  0.00    -0.620 OA
ENDROOT
BRANCH   2   4
ATOM      4  S   LIG    1      143.151 144.395 153.039  0.00  0.00    +2.630 S 
ATOM      5  O   LIG    1      143.663 145.715 153.152  0.00  0.00    -1.020 OA
ATOM      6  O   LIG    1      143.150 143.664 151.821  0.00  0.00    -1.010 OA
BRANCH   4   7
ATOM      7  C   LIG    1      144.036 143.415 154.206  0.00  0.00    -0.620 A 
ATOM      8  C   LIG    1      145.019 143.994 154.989  0.00  0.00    +0.140 A 
ATOM      9  C   LIG    1      145.717 143.231 155.906  0.00  0.00    -0.020 A 
ATOM     10  C   LIG    1      145.437 141.887 156.046  0.00  0.00    +0.090 A 
ATOM     11  C   LIG    1      144.448 141.299 155.261  0.00  0.00    -0.050 A 
ATOM     12  C   LIG    1      143.744 142.073 154.342  0.00  0.00    +0.170 A 
BRANCH  11  13
ATOM     13  C   LIG    1      144.142 139.854 155.407  0.00  0.00    +0.230 A 
ATOM     14  N   LIG    1      144.987 138.900 155.744  0.00  0.00    -0.300 NA
ATOM     15  N   LIG    1      144.339 137.787 155.762  0.00  0.00    -0.230 N 
ATOM     16  H   LIG    1      144.718 136.921 155.978  0.00  0.00    +0.470 HD
ATOM     17  N   LIG    1      143.110 138.005 155.447  0.00  0.00    -0.050 NA
ATOM     18  N   LIG    1      142.951 139.266 155.228  0.00  0.00    -0.260 NA
ENDBRANCH  11  13
ENDBRANCH   4   7
ENDBRANCH   2   4
BRANCH   1  19
ATOM     19  C   LIG    1      139.702 145.588 154.702  0.00  0.00    +0.130 C 
BRANCH  19  23
ATOM     20  C   LIG    1      140.746 143.664 156.999  0.00  0.00    +0.090 C 
ATOM     21  C   LIG    1      140.471 144.864 157.869  0.00  0.00    -0.020 A 
ATOM     22  C   LIG    1      139.971 146.038 157.304  0.00  0.00    -0.090 A 
ATOM     23  C   LIG    1      139.610 146.439 155.942  0.00  0.00    -0.120 A 
ATOM     24  C   LIG    1      139.179 147.709 156.009  0.00  0.00    +0.210 A 
ATOM     25  N   LIG    1      139.235 148.154 157.301  0.00  0.00    -0.600 N 
ATOM     26  H   LIG    1      138.975 149.041 157.598  0.00  0.00    +0.410 HD
ATOM     27  C   LIG    1      139.716 147.156 158.120  0.00  0.00    +0.100 A 
ATOM     28  C   LIG    1      139.967 147.075 159.485  0.00  0.00    -0.040 A 
ATOM     29  C   LIG    1      140.461 145.906 160.022  0.00  0.00    +0.020 A 
ATOM     30  C   LIG    1      140.707 144.805 159.214  0.00  0.00    -0.040 A 
ENDBRANCH  19  23
ENDBRANCH   1  19
TORSDOF 5
ENDMDL
MODEL 3
REMARK VINA RESULT:     -10.0      3.334      4.399
REMARK                            x       y       z     vdW  Elec       q    Type
REMARK                         _______ _______ _______ _____ _____    ______ ____
ROOT
ATOM      1  C   LIG    1      142.279 141.269 158.220  0.00  0.00    +0.530 C 
ATOM      2  N   LIG    1      141.891 140.386 157.277  0.00  0.00    -1.120 NA
ATOM      3  O   LIG    1      143.443 141.321 158.558  0.00  0.00    -0.620 OA
ENDROOT
BRANCH   2   4
ATOM      4  S   LIG    1      143.003 139.377 156.580  0.00  0.00    +2.630 S 
ATOM      5  O   LIG    1      142.341 138.737 155.497  0.00  0.00    -1.020 OA
ATOM      6  O   LIG    1      143.621 138.664 157.642  0.00  0.00    -1.010 OA
BRANCH   4   7
ATOM      7  C   LIG    1      144.255 140.392 155.868  0.00  0.00    -0.620 A 
ATOM      8  C   LIG    1      143.902 141.484 155.095  0.00  0.00    +0.140 A 
ATOM      9  C   LIG    1      144.881 142.284 154.534  0.00  0.00    -0.020 A 
ATOM     10  C   LIG    1      146.214 141.998 154.742  0.00  0.00    +0.090 A 
ATOM     11  C   LIG    1      146.575 140.900 155.521  0.00  0.00    -0.050 A 
ATOM     12  C   LIG    1      145.586 140.100 156.088  0.00  0.00    +0.170 A 
BRANCH  11  13
ATOM     13  C   LIG    1      148.008 140.587 155.748  0.00  0.00    +0.230 A 
ATOM     14  N   LIG    1      148.767 141.036 156.728  0.00  0.00    -0.300 NA
ATOM     15  N   LIG    1      149.944 140.537 156.576  0.00  0.00    -0.230 N 
ATOM     16  H   LIG    1      150.702 140.702 157.158  0.00  0.00    +0.470 HD
ATOM     17  N   LIG    1      149.956 139.784 155.533  0.00  0.00    -0.050 NA
ATOM     18  N   LIG    1      148.781 139.787 155.001  0.00  0.00    -0.260 NA
ENDBRANCH  11  13
ENDBRANCH   4   7
ENDBRANCH   2   4
BRANCH   1  19
ATOM     19  C   LIG    1      141.267 142.188 158.854  0.00  0.00    +0.130 C 
BRANCH  19  23
ATOM     20  C   LIG    1      140.539 144.620 160.758  0.00  0.00    +0.090 C 
ATOM     21  C   LIG    1      140.315 145.332 159.449  0.00  0.00    -0.020 A 
ATOM     22  C   LIG    1      140.513 144.658 158.242  0.00  0.00    -0.090 A 
ATOM     23  C   LIG    1      140.924 143.296 157.892  0.00  0.00    -0.120 A 
ATOM     24  C   LIG    1      140.938 143.223 156.552  0.00  0.00    +0.210 A 
ATOM     25  N   LIG    1      140.569 144.426 156.015  0.00  0.00    -0.600 N 
ATOM     26  H   LIG    1      140.505 144.617 155.066  0.00  0.00    +0.410 HD
ATOM     27  C   LIG    1      140.302 145.327 157.023  0.00  0.00    +0.100 A 
ATOM     28  C   LIG    1      139.897 146.657 157.035  0.00  0.00    -0.040 A 
ATOM     29  C   LIG    1      139.709 147.303 158.238  0.00  0.00    +0.020 A 
ATOM     30  C   LIG    1      139.914 146.638 159.439  0.00  0.00    -0.040 A 
ENDBRANCH  19  23
ENDBRANCH   1  19
TORSDOF 5
ENDMDL
MODEL 4
REMARK VINA RESULT:      -9.9      3.199      4.121
REMARK                            x       y       z     vdW  Elec       q    Type
REMARK                         _______ _______ _______ _____ _____    ______ ____
ROOT
ATOM      1  C   LIG    1      142.945 140.773 158.130  0.00  0.00    +0.530 C 
ATOM      2  N   LIG    1      143.063 140.060 156.991  0.00  0.00    -1.120 NA
ATOM      3  O   LIG    1      143.939 141.155 158.710  0.00  0.00    -0.620 OA
ENDROOT
BRANCH   2   4
ATOM      4  S   LIG    1      144.563 139.709 156.385  0.00  0.00    +2.630 S 
ATOM      5  O   LIG    1      144.349 139.030 155.155  0.00  0.00    -1.020 OA
ATOM      6  O   LIG    1      145.311 139.155 157.458  0.00  0.00    -1.010 OA
BRANCH   4   7
ATOM      7  C   LIG    1      145.333 141.241 155.980  0.00  0.00    -0.620 A 
ATOM      8  C   LIG    1      145.008 141.889 154.802  0.00  0.00    +0.140 A 
ATOM      9  C   LIG    1      145.609 143.091 154.479  0.00  0.00    -0.020 A 
ATOM     10  C   LIG    1      146.537 143.653 155.331  0.00  0.00    +0.090 A 
ATOM     11  C   LIG    1      146.868 143.006 156.521  0.00  0.00    -0.050 A 
ATOM     12  C   LIG    1      146.256 141.798 156.843  0.00  0.00    +0.170 A 
BRANCH  11  13
ATOM     13  C   LIG    1      147.866 143.605 157.442  0.00  0.00    +0.230 A 
ATOM     14  N   LIG    1      149.176 143.600 157.295  0.00  0.00    -0.300 NA
ATOM     15  N   LIG    1      149.688 144.220 158.302  0.00  0.00    -0.230 N 
ATOM     16  H   LIG    1      150.636 144.363 158.448  0.00  0.00    +0.470 HD
ATOM     17  N   LIG    1      148.745 144.617 159.081  0.00  0.00    -0.050 NA
ATOM     18  N   LIG    1      147.610 144.262 158.581  0.00  0.00    -0.260 NA
ENDBRANCH  11  13
ENDBRANCH   4   7
ENDBRANCH   2   4
BRANCH   1  19
ATOM     19  C   LIG    1      141.579 141.092 158.681  0.00  0.00    +0.130 C 
BRANCH  19  23
ATOM     20  C   LIG    1      141.038 142.638 161.399  0.00  0.00    +0.090 C 
ATOM     21  C   LIG    1      140.706 143.774 160.466  0.00  0.00    -0.020 A 
ATOM     22  C   LIG    1      140.794 143.595 159.085  0.00  0.00    -0.090 A 
ATOM     23  C   LIG    1      141.163 142.467 158.226  0.00  0.00    -0.120 A 
ATOM     24  C   LIG    1      141.060 142.891 156.956  0.00  0.00    +0.210 A 
ATOM     25  N   LIG    1      140.655 144.197 156.932  0.00  0.00    -0.600 N 
ATOM     26  H   LIG    1      140.511 144.722 156.128  0.00  0.00    +0.410 HD
ATOM     27  C   LIG    1      140.483 144.659 158.218  0.00  0.00    +0.100 A 
ATOM     28  C   LIG    1      140.092 145.882 158.752  0.00  0.00    -0.040 A 
ATOM     29  C   LIG    1      140.013 146.037 160.119  0.00  0.00    +0.020 A 
ATOM     30  C   LIG    1      140.315 144.983 160.970  0.00  0.00    -0.040 A 
ENDBRANCH  19  23
ENDBRANCH   1  19
TORSDOF 5
ENDMDL
MODEL 5
REMARK VINA RESULT:      -9.9      3.707      4.875
REMARK                            x       y       z     vdW  Elec       q    Type
REMARK                         _______ _______ _______ _____ _____    ______ ____
ROOT
ATOM      1  C   LIG    1      142.262 141.298 158.434  0.00  0.00    +0.530 C 
ATOM      2  N   LIG    1      141.890 140.265 157.651  0.00  0.00    -1.120 NA
ATOM      3  O   LIG    1      143.439 141.510 158.638  0.00  0.00    -0.620 OA
ENDROOT
BRANCH   2   4
ATOM      4  S   LIG    1      143.038 139.289 156.967  0.00  0.00    +2.630 S 
ATOM      5  O   LIG    1      142.364 138.491 156.004  0.00  0.00    -1.020 OA
ATOM      6  O   LIG    1      143.790 138.739 158.040  0.00  0.00    -1.010 OA
BRANCH   4   7
ATOM      7  C   LIG    1      144.141 140.329 156.069  0.00  0.00    -0.620 A 
ATOM      8  C   LIG    1      145.505 140.107 156.132  0.00  0.00    +0.140 A 
ATOM      9  C   LIG    1      146.375 140.920 155.429  0.00  0.00    -0.020 A 
ATOM     10  C   LIG    1      145.887 141.957 154.660  0.00  0.00    +0.090 A 
ATOM     11  C   LIG    1      144.514 142.184 154.593  0.00  0.00    -0.050 A 
ATOM     12  C   LIG    1      143.642 141.360 155.298  0.00  0.00    +0.170 A 
BRANCH  11  13
ATOM     13  C   LIG    1      143.983 143.298 153.768  0.00  0.00    +0.230 A 
ATOM     14  N   LIG    1      144.512 144.498 153.630  0.00  0.00    -0.300 NA
ATOM     15  N   LIG    1      143.757 145.173 152.834  0.00  0.00    -0.230 N 
ATOM     16  H   LIG    1      143.911 146.090 152.559  0.00  0.00    +0.470 HD
ATOM     17  N   LIG    1      142.767 144.440 152.463  0.00  0.00    -0.050 NA
ATOM     18  N   LIG    1      142.876 143.278 153.013  0.00  0.00    -0.260 NA
ENDBRANCH  11  13
ENDBRANCH   4   7
ENDBRANCH   2   4
BRANCH   1  19
ATOM     19  C   LIG    1      141.217 142.187 159.056  0.00  0.00    +0.130 C 
BRANCH  19  23
ATOM     20  C   LIG    1      140.574 144.632 160.975  0.00  0.00    +0.090 C 
ATOM     21  C   LIG    1      140.336 145.348 159.671  0.00  0.00    -0.020 A 
ATOM     22  C   LIG    1      140.495 144.672 158.461  0.00  0.00    -0.090 A 
ATOM     23  C   LIG    1      140.874 143.302 158.102  0.00  0.00    -0.120 A 
ATOM     24  C   LIG    1      140.858 143.229 156.761  0.00  0.00    +0.210 A 
ATOM     25  N   LIG    1      140.500 144.439 156.233  0.00  0.00    -0.600 N 
ATOM     26  H   LIG    1      140.419 144.631 155.285  0.00  0.00    +0.410 HD
ATOM     27  C   LIG    1      140.271 145.344 157.245  0.00  0.00    +0.100 A 
ATOM     28  C   LIG    1      139.891 146.682 157.266  0.00  0.00    -0.040 A 
ATOM     29  C   LIG    1      139.740 147.331 158.472  0.00  0.00    +0.020 A 
ATOM     30  C   LIG    1      139.958 146.662 159.669  0.00  0.00    -0.040 A 
ENDBRANCH  19  23
ENDBRANCH   1  19
TORSDOF 5
ENDMDL
MODEL 6
REMARK VINA RESULT:      -9.7      4.518      7.463
REMARK                            x       y       z     vdW  Elec       q    Type
REMARK                         _______ _______ _______ _____ _____    ______ ____
ROOT
ATOM      1  C   LIG    1      140.744 143.870 160.625  0.00  0.00    +0.530 C 
ATOM      2  N   LIG    1      140.151 144.426 159.547  0.00  0.00    -1.120 NA
ATOM      3  O   LIG    1      141.510 144.525 161.298  0.00  0.00    -0.620 OA
ENDROOT
BRANCH   2   4
ATOM      4  S   LIG    1      140.470 146.000 159.147  0.00  0.00    +2.630 S 
ATOM      5  O   LIG    1      141.857 146.200 159.379  0.00  0.00    -1.020 OA
ATOM      6  O   LIG    1      139.459 146.784 159.764  0.00  0.00    -1.010 OA
BRANCH   4   7
ATOM      7  C   LIG    1      140.228 146.156 157.409  0.00  0.00    -0.620 A 
ATOM      8  C   LIG    1      139.373 147.125 156.914  0.00  0.00    +0.140 A 
ATOM      9  C   LIG    1      139.179 147.252 155.551  0.00  0.00    -0.020 A 
ATOM     10  C   LIG    1      139.838 146.413 154.676  0.00  0.00    +0.090 A 
ATOM     11  C   LIG    1      140.701 145.435 155.169  0.00  0.00    -0.050 A 
ATOM     12  C   LIG    1      140.896 145.315 156.542  0.00  0.00    +0.170 A 
BRANCH  11  13
ATOM     13  C   LIG    1      141.412 144.529 154.232  0.00  0.00    +0.230 A 
ATOM     14  N   LIG    1      142.327 144.872 153.347  0.00  0.00    -0.300 NA
ATOM     15  N   LIG    1      142.699 143.804 152.731  0.00  0.00    -0.230 N 
ATOM     16  H   LIG    1      143.364 143.766 152.026  0.00  0.00    +0.470 HD
ATOM     17  N   LIG    1      142.051 142.795 153.198  0.00  0.00    -0.050 NA
ATOM     18  N   LIG    1      141.254 143.203 154.127  0.00  0.00    -0.260 NA
ENDBRANCH  11  13
ENDBRANCH   4   7
ENDBRANCH   2   4
BRANCH   1  19
ATOM     19  C   LIG    1      140.453 142.437 160.989  0.00  0.00    +0.130 C 
BRANCH  19  23
ATOM     20  C   LIG    1      141.864 141.024 163.455  0.00  0.00    +0.090 C 
ATOM     21  C   LIG    1      142.664 140.351 162.370  0.00  0.00    -0.020 A 
ATOM     22  C   LIG    1      142.414 140.648 161.029  0.00  0.00    -0.090 A 
ATOM     23  C   LIG    1      141.475 141.539 160.341  0.00  0.00    -0.120 A 
ATOM     24  C   LIG    1      141.700 141.403 159.024  0.00  0.00    +0.210 A 
ATOM     25  N   LIG    1      142.704 140.499 158.813  0.00  0.00    -0.600 N 
ATOM     26  H   LIG    1      143.043 140.235 157.943  0.00  0.00    +0.410 HD
ATOM     27  C   LIG    1      143.163 140.017 160.019  0.00  0.00    +0.100 A 
ATOM     28  C   LIG    1      144.148 139.101 160.372  0.00  0.00    -0.040 A 
ATOM     29  C   LIG    1      144.378 138.823 161.702  0.00  0.00    +0.020 A 
ATOM     30  C   LIG    1      143.639 139.451 162.695  0.00  0.00    -0.040 A 
ENDBRANCH  19  23
ENDBRANCH   1  19
TORSDOF 5
ENDMDL
MODEL 7
REMARK VINA RESULT:      -9.7      5.780      6.680
REMARK                            x       y       z     vdW  Elec       q    Type
REMARK                         _______ _______ _______ _____ _____    ______ ____
ROOT
ATOM      1  C   LIG    1      141.312 141.456 160.130  0.00  0.00    +0.530 C 
ATOM      2  N   LIG    1      142.530 141.062 160.555  0.00  0.00    -1.120 NA
ATOM      3  O   LIG    1      140.314 141.009 160.654  0.00  0.00    -0.620 OA
ENDROOT
BRANCH   2   4
ATOM      4  S   LIG    1      142.661 139.970 161.792  0.00  0.00    +2.630 S 
ATOM      5  O   LIG    1      141.858 138.855 161.430  0.00  0.00    -1.020 OA
ATOM      6  O   LIG    1      142.477 140.701 162.996  0.00  0.00    -1.010 OA
BRANCH   4   7
ATOM      7  C   LIG    1      144.328 139.397 161.808  0.00  0.00    -0.620 A 
ATOM      8  C   LIG    1      145.025 139.333 163.002  0.00  0.00    +0.140 A 
ATOM      9  C   LIG    1      146.332 138.885 163.021  0.00  0.00    -0.020 A 
ATOM     10  C   LIG    1      146.950 138.498 161.849  0.00  0.00    +0.090 A 
ATOM     11  C   LIG    1      146.253 138.560 160.644  0.00  0.00    -0.050 A 
ATOM     12  C   LIG    1      144.934 139.007 160.631  0.00  0.00    +0.170 A 
BRANCH  11  13
ATOM     13  C   LIG    1      146.911 138.145 159.381  0.00  0.00    +0.230 A 
ATOM     14  N   LIG    1      147.842 138.809 158.723  0.00  0.00    -0.300 NA
ATOM     15  N   LIG    1      148.154 138.120 157.680  0.00  0.00    -0.230 N 
ATOM     16  H   LIG    1      148.815 138.376 157.017  0.00  0.00    +0.470 HD
ATOM     17  N   LIG    1      147.452 137.042 157.656  0.00  0.00    -0.050 NA
ATOM     18  N   LIG    1      146.681 137.021 158.689  0.00  0.00    -0.260 NA
ENDBRANCH  11  13
ENDBRANCH   4   7
ENDBRANCH   2   4
BRANCH   1  19
ATOM     19  C   LIG    1      141.194 142.450 159.004  0.00  0.00    +0.130 C 
BRANCH  19  23
ATOM     20  C   LIG    1      140.686 144.193 156.401  0.00  0.00    +0.090 C 
ATOM     21  C   LIG    1      140.308 145.247 157.410  0.00  0.00    -0.020 A 
ATOM     22  C   LIG    1      140.365 144.962 158.775  0.00  0.00    -0.090 A 
ATOM     23  C   LIG    1      140.737 143.778 159.553  0.00  0.00    -0.120 A 
ATOM     24  C   LIG    1      140.596 144.100 160.849  0.00  0.00    +0.210 A 
ATOM     25  N   LIG    1      140.163 145.392 160.964  0.00  0.00    -0.600 N 
ATOM     26  H   LIG    1      139.989 145.849 161.802  0.00  0.00    +0.410 HD
ATOM     27  C   LIG    1      140.012 145.949 159.713  0.00  0.00    +0.100 A 
ATOM     28  C   LIG    1      139.608 147.202 159.265  0.00  0.00    -0.040 A 
ATOM     29  C   LIG    1      139.559 147.462 157.913  0.00  0.00    +0.020 A 
ATOM     30  C   LIG    1      139.913 146.486 156.991  0.00  0.00    -0.040 A 
ENDBRANCH  19  23
ENDBRANCH   1  19
TORSDOF 5
ENDMDL
MODEL 8
REMARK VINA RESULT:      -9.6      5.582      6.654
REMARK                            x       y       z     vdW  Elec       q    Type
REMARK                         _______ _______ _______ _____ _____    ______ ____
ROOT
ATOM      1  C   LIG    1      140.913 143.316 160.822  0.00  0.00    +0.530 C 
ATOM      2  N   LIG    1      139.980 142.356 160.990  0.00  0.00    -1.120 NA
ATOM      3  O   LIG    1      142.020 143.173 161.296  0.00  0.00    -0.620 OA
ENDROOT
BRANCH   2   4
ATOM      4  S   LIG    1      140.348 140.984 161.840  0.00  0.00    +2.630 S 
ATOM      5  O   LIG    1      139.262 140.088 161.644  0.00  0.00    -1.020 OA
ATOM      6  O   LIG    1      140.781 141.410 163.124  0.00  0.00    -1.010 OA
BRANCH   4   7
ATOM      7  C   LIG    1      141.747 140.247 161.062  0.00  0.00    -0.620 A 
ATOM      8  C   LIG    1      141.693 139.907 159.722  0.00  0.00    +0.140 A 
ATOM      9  C   LIG    1      142.788 139.329 159.107  0.00  0.00    -0.020 A 
ATOM     10  C   LIG    1      143.941 139.089 159.826  0.00  0.00    +0.090 A 
ATOM     11  C   LIG    1      144.001 139.430 161.175  0.00  0.00    -0.050 A 
ATOM     12  C   LIG    1      142.897 140.017 161.789  0.00  0.00    +0.170 A 
BRANCH  11  13
ATOM     13  C   LIG    1      145.238 139.174 161.954  0.00  0.00    +0.230 A 
ATOM     14  N   LIG    1      145.332 139.037 163.262  0.00  0.00    -0.300 NA
ATOM     15  N   LIG    1      146.570 138.827 163.549  0.00  0.00    -0.230 N 
ATOM     16  H   LIG    1      146.923 138.691 164.442  0.00  0.00    +0.470 HD
ATOM     17  N   LIG    1      147.264 138.827 162.465  0.00  0.00    -0.050 NA
ATOM     18  N   LIG    1      146.477 139.032 161.464  0.00  0.00    -0.260 NA
ENDBRANCH  11  13
ENDBRANCH   4   7
ENDBRANCH   2   4
BRANCH   1  19
ATOM     19  C   LIG    1      140.578 144.565 160.049  0.00  0.00    +0.130 C 
BRANCH  19  23
ATOM     20  C   LIG    1      139.610 147.279 158.719  0.00  0.00    +0.090 C 
ATOM     21  C   LIG    1      139.807 146.503 157.442  0.00  0.00    -0.020 A 
ATOM     22  C   LIG    1      140.250 145.180 157.487  0.00  0.00    -0.090 A 
ATOM     23  C   LIG    1      140.608 144.263 158.572  0.00  0.00    -0.120 A 
ATOM     24  C   LIG    1      140.967 143.102 158.002  0.00  0.00    +0.210 A 
ATOM     25  N   LIG    1      140.868 143.201 156.641  0.00  0.00    -0.600 N 
ATOM     26  H   LIG    1      141.075 142.489 156.014  0.00  0.00    +0.410 HD
ATOM     27  C   LIG    1      140.433 144.460 156.293  0.00  0.00    +0.100 A 
ATOM     28  C   LIG    1      140.168 145.079 155.076  0.00  0.00    -0.040 A 
ATOM     29  C   LIG    1      139.731 146.386 155.054  0.00  0.00    +0.020 A 
ATOM     30  C   LIG    1      139.549 147.091 156.236  0.00  0.00    -0.040 A 
ENDBRANCH  19  23
ENDBRANCH   1  19
TORSDOF 5
ENDMDL
MODEL 9
REMARK VINA RESULT:      -9.5      5.178      6.549
REMARK                            x       y       z     vdW  Elec       q    Type
REMARK                         _______ _______ _______ _____ _____    ______ ____
ROOT
ATOM      1  C   LIG    1      140.852 143.445 160.603  0.00  0.00    +0.530 C 
ATOM      2  N   LIG    1      139.896 142.497 160.676  0.00  0.00    -1.120 NA
ATOM      3  O   LIG    1      141.924 143.267 161.141  0.00  0.00    -0.620 OA
ENDROOT
BRANCH   2   4
ATOM      4  S   LIG    1      140.186 141.090 161.499  0.00  0.00    +2.630 S 
ATOM      5  O   LIG    1      139.065 140.249 161.264  0.00  0.00    -1.020 OA
ATOM      6  O   LIG    1      140.615 141.466 162.800  0.00  0.00    -1.010 OA
BRANCH   4   7
ATOM      7  C   LIG    1      141.564 140.309 160.727  0.00  0.00    -0.620 A 
ATOM      8  C   LIG    1      142.602 139.818 161.500  0.00  0.00    +0.140 A 
ATOM      9  C   LIG    1      143.686 139.204 160.900  0.00  0.00    -0.020 A 
ATOM     10  C   LIG    1      143.738 139.077 159.527  0.00  0.00    +0.090 A 
ATOM     11  C   LIG    1      142.696 139.569 158.744  0.00  0.00    -0.050 A 
ATOM     12  C   LIG    1      141.604 140.182 159.354  0.00  0.00    +0.170 A 
BRANCH  11  13
ATOM     13  C   LIG    1      142.747 139.435 157.267  0.00  0.00    +0.230 A 
ATOM     14  N   LIG    1      142.854 140.415 156.390  0.00  0.00    -0.300 NA
ATOM     15  N   LIG    1      142.864 139.891 155.214  0.00  0.00    -0.230 N 
ATOM     16  H   LIG    1      142.933 140.385 154.381  0.00  0.00    +0.470 HD
ATOM     17  N   LIG    1      142.768 138.612 155.316  0.00  0.00    -0.050 NA
ATOM     18  N   LIG    1      142.700 138.295 156.564  0.00  0.00    -0.260 NA
ENDBRANCH  11  13
ENDBRANCH   4   7
ENDBRANCH   2   4
BRANCH   1  19
ATOM     19  C   LIG    1      140.587 144.725 159.853  0.00  0.00    +0.130 C 
BRANCH  19  23
ATOM     20  C   LIG    1      139.552 147.447 158.591  0.00  0.00    +0.090 C 
ATOM     21  C   LIG    1      139.733 146.696 157.297  0.00  0.00    -0.020 A 
ATOM     22  C   LIG    1      140.196 145.379 157.310  0.00  0.00    -0.090 A 
ATOM     23  C   LIG    1      140.590 144.449 158.372  0.00  0.00    -0.120 A 
ATOM     24  C   LIG    1      140.953 143.303 157.774  0.00  0.00    +0.210 A 
ATOM     25  N   LIG    1      140.824 143.423 156.418  0.00  0.00    -0.600 N 
ATOM     26  H   LIG    1      141.028 142.726 155.774  0.00  0.00    +0.410 HD
ATOM     27  C   LIG    1      140.363 144.682 156.100  0.00  0.00    +0.100 A 
ATOM     28  C   LIG    1      140.064 145.317 154.900  0.00  0.00    -0.040 A 
ATOM     29  C   LIG    1      139.609 146.618 154.910  0.00  0.00    +0.020 A 
ATOM     30  C   LIG    1      139.441 147.300 156.107  0.00  0.00    -0.040 A 
ENDBRANCH  19  23
ENDBRANCH   1  19
TORSDOF 5
ENDMDL
####
 2019-nCoV_rna_U_mg.pdbqt&&&&ZINC000826415446.pdbqt
MODEL 1
REMARK VINA RESULT:     -11.4      0.000      0.000
REMARK                            x       y       z     vdW  Elec       q    Type
REMARK                         _______ _______ _______ _____ _____    ______ ____
ROOT
ATOM      1  O   LIG    1      142.243 143.312 153.273  0.00  0.00    -0.520 OA
ATOM      2  C   LIG    1      142.552 144.152 154.092  0.00  0.00    +0.520 C 
ATOM      3  N   LIG    1      143.192 143.788 155.222  0.00  0.00    -0.720 N 
ATOM      4  H   LIG    1      143.439 144.460 155.877  0.00  0.00    +0.410 HD
ENDROOT
BRANCH   3   5
ATOM      5  C   LIG    1      143.515 142.379 155.459  0.00  0.00    +0.320 C 
BRANCH   5   6
ATOM      6  C   LIG    1      145.012 142.206 155.495  0.00  0.00    -0.110 A 
ATOM      7  C   LIG    1      145.630 141.358 154.594  0.00  0.00    +0.050 A 
ATOM      8  C   LIG    1      147.003 141.195 154.621  0.00  0.00    +0.020 A 
ATOM      9  C   LIG    1      147.764 141.878 155.548  0.00  0.00    +0.070 A 
ATOM     10  C   LIG    1      147.147 142.734 156.457  0.00  0.00    -0.020 A 
ATOM     11  C   LIG    1      145.764 142.900 156.422  0.00  0.00    +0.080 A 
BRANCH  10  12
ATOM     12  C   LIG    1      147.959 143.473 157.456  0.00  0.00    +0.210 A 
ATOM     13  N   LIG    1      149.271 143.608 157.458  0.00  0.00    -0.290 NA
ATOM     14  N   LIG    1      149.593 144.316 158.486  0.00  0.00    -0.220 N 
ATOM     15  H   LIG    1      150.496 144.570 158.732  0.00  0.00    +0.480 HD
ATOM     16  N   LIG    1      148.528 144.633 159.135  0.00  0.00    -0.040 NA
ATOM     17  N   LIG    1      147.503 144.137 158.527  0.00  0.00    -0.270 NA
ENDBRANCH  10  12
ENDBRANCH   5   6
ENDBRANCH   3   5
BRANCH   2  18
ATOM     18  C   LIG    1      142.215 145.600 153.851  0.00  0.00    +0.250 C 
BRANCH  18  19
ATOM     19  O   LIG    1      140.865 145.701 153.323  0.00  0.00    -0.330 OA
BRANCH  19  20
ATOM     20  C   LIG    1      139.854 145.443 154.177  0.00  0.00    +0.540 C 
ATOM     21  O   LIG    1      139.129 144.486 153.991  0.00  0.00    -0.500 OA
BRANCH  20  22
ATOM     22  C   LIG    1      139.630 146.320 155.333  0.00  0.00    -0.220 A 
ATOM     23  C   LIG    1      139.166 147.603 155.308  0.00  0.00    +0.350 A 
ATOM     24  N   LIG    1      139.090 148.088 156.570  0.00  0.00    -0.570 N 
ATOM     25  H   LIG    1      138.788 148.980 156.803  0.00  0.00    +0.430 HD
ATOM     26  C   LIG    1      139.504 147.135 157.478  0.00  0.00    +0.110 A 
ATOM     27  C   LIG    1      139.615 147.126 158.864  0.00  0.00    +0.000 A 
ATOM     28  C   LIG    1      140.071 145.998 159.512  0.00  0.00    +0.070 A 
ATOM     29  C   LIG    1      140.423 144.865 158.794  0.00  0.00    -0.030 A 
ATOM     30  C   LIG    1      140.320 144.853 157.418  0.00  0.00    +0.150 A 
ATOM     31  F   LIG    1      140.664 143.748 156.721  0.00  0.00    -0.120 F 
ATOM     32  C   LIG    1      139.855 145.986 156.752  0.00  0.00    -0.100 A 
ENDBRANCH  20  22
ENDBRANCH  19  20
ENDBRANCH  18  19
ENDBRANCH   2  18
TORSDOF 7
ENDMDL
MODEL 2
REMARK VINA RESULT:     -11.3      1.736      2.376
REMARK                            x       y       z     vdW  Elec       q    Type
REMARK                         _______ _______ _______ _____ _____    ______ ____
ROOT
ATOM      1  O   LIG    1      142.871 143.894 152.646  0.00  0.00    -0.520 OA
ATOM      2  C   LIG    1      142.812 144.550 153.665  0.00  0.00    +0.520 C 
ATOM      3  N   LIG    1      143.331 144.063 154.810  0.00  0.00    -0.720 N 
ATOM      4  H   LIG    1      143.283 144.588 155.625  0.00  0.00    +0.410 HD
ENDROOT
BRANCH   3   5
ATOM      5  C   LIG    1      143.965 142.743 154.824  0.00  0.00    +0.320 C 
BRANCH   5   6
ATOM      6  C   LIG    1      145.325 142.846 155.463  0.00  0.00    -0.110 A 
ATOM      7  C   LIG    1      145.662 143.973 156.192  0.00  0.00    +0.050 A 
ATOM      8  C   LIG    1      146.908 144.074 156.784  0.00  0.00    +0.020 A 
ATOM      9  C   LIG    1      147.823 143.050 156.648  0.00  0.00    +0.070 A 
ATOM     10  C   LIG    1      147.490 141.913 155.916  0.00  0.00    -0.020 A 
ATOM     11  C   LIG    1      146.231 141.813 155.328  0.00  0.00    +0.080 A 
BRANCH  10  12
ATOM     12  C   LIG    1      148.470 140.807 155.768  0.00  0.00    +0.210 A 
ATOM     13  N   LIG    1      149.322 140.384 156.680  0.00  0.00    -0.290 NA
ATOM     14  N   LIG    1      149.996 139.412 156.170  0.00  0.00    -0.220 N 
ATOM     15  H   LIG    1      150.694 138.913 156.622  0.00  0.00    +0.480 HD
ATOM     16  N   LIG    1      149.599 139.206 154.963  0.00  0.00    -0.040 NA
ATOM     17  N   LIG    1      148.656 140.042 154.683  0.00  0.00    -0.270 NA
ENDBRANCH  10  12
ENDBRANCH   5   6
ENDBRANCH   3   5
BRANCH   2  18
ATOM     18  C   LIG    1      142.154 145.905 153.652  0.00  0.00    +0.250 C 
BRANCH  18  19
ATOM     19  O   LIG    1      140.783 145.774 153.190  0.00  0.00    -0.330 OA
BRANCH  19  20
ATOM     20  C   LIG    1      139.860 145.425 154.109  0.00  0.00    +0.540 C 
ATOM     21  O   LIG    1      139.221 144.400 153.971  0.00  0.00    -0.500 OA
BRANCH  20  22
ATOM     22  C   LIG    1      139.626 146.285 155.275  0.00  0.00    -0.220 A 
ATOM     23  C   LIG    1      139.125 147.555 155.268  0.00  0.00    +0.350 A 
ATOM     24  N   LIG    1      139.052 148.026 156.535  0.00  0.00    -0.570 N 
ATOM     25  H   LIG    1      138.727 148.907 156.780  0.00  0.00    +0.430 HD
ATOM     26  C   LIG    1      139.506 147.078 157.429  0.00  0.00    +0.110 A 
ATOM     27  C   LIG    1      139.636 147.060 158.814  0.00  0.00    +0.000 A 
ATOM     28  C   LIG    1      140.133 145.940 159.445  0.00  0.00    +0.070 A 
ATOM     29  C   LIG    1      140.508 144.824 158.712  0.00  0.00    -0.030 A 
ATOM     30  C   LIG    1      140.387 144.821 157.337  0.00  0.00    +0.150 A 
ATOM     31  F   LIG    1      140.753 143.733 156.626  0.00  0.00    -0.120 F 
ATOM     32  C   LIG    1      139.880 145.945 156.688  0.00  0.00    -0.100 A 
ENDBRANCH  20  22
ENDBRANCH  19  20
ENDBRANCH  18  19
ENDBRANCH   2  18
TORSDOF 7
ENDMDL
MODEL 3
REMARK VINA RESULT:     -11.2      2.830      3.671
REMARK                            x       y       z     vdW  Elec       q    Type
REMARK                         _______ _______ _______ _____ _____    ______ ____
ROOT
ATOM      1  O   LIG    1      142.869 143.868 152.602  0.00  0.00    -0.520 OA
ATOM      2  C   LIG    1      142.981 144.433 153.670  0.00  0.00    +0.520 C 
ATOM      3  N   LIG    1      143.711 143.872 154.655  0.00  0.00    -0.720 N 
ATOM      4  H   LIG    1      143.800 144.324 155.509  0.00  0.00    +0.410 HD
ENDROOT
BRANCH   3   5
ATOM      5  C   LIG    1      144.370 142.583 154.436  0.00  0.00    +0.320 C 
BRANCH   5   6
ATOM      6  C   LIG    1      143.741 141.540 155.322  0.00  0.00    -0.110 A 
ATOM      7  C   LIG    1      143.697 140.220 154.910  0.00  0.00    +0.050 A 
ATOM      8  C   LIG    1      143.122 139.256 155.719  0.00  0.00    +0.020 A 
ATOM      9  C   LIG    1      142.588 139.608 156.942  0.00  0.00    +0.070 A 
ATOM     10  C   LIG    1      142.630 140.935 157.362  0.00  0.00    -0.020 A 
ATOM     11  C   LIG    1      143.216 141.900 156.547  0.00  0.00    +0.080 A 
BRANCH  10  12
ATOM     12  C   LIG    1      142.058 141.320 158.678  0.00  0.00    +0.210 A 
ATOM     13  N   LIG    1      140.813 141.680 158.919  0.00  0.00    -0.290 NA
ATOM     14  N   LIG    1      140.713 141.935 160.178  0.00  0.00    -0.220 N 
ATOM     15  H   LIG    1      139.905 142.223 160.631  0.00  0.00    +0.480 HD
ATOM     16  N   LIG    1      141.855 141.748 160.742  0.00  0.00    -0.040 NA
ATOM     17  N   LIG    1      142.705 141.363 159.851  0.00  0.00    -0.270 NA
ENDBRANCH  10  12
ENDBRANCH   5   6
ENDBRANCH   3   5
BRANCH   2  18
ATOM     18  C   LIG    1      142.298 145.756 153.897  0.00  0.00    +0.250 C 
BRANCH  18  19
ATOM     19  O   LIG    1      140.966 145.720 153.317  0.00  0.00    -0.330 OA
BRANCH  19  20
ATOM     20  C   LIG    1      139.943 145.453 154.153  0.00  0.00    +0.540 C 
ATOM     21  O   LIG    1      139.240 144.480 153.963  0.00  0.00    -0.500 OA
BRANCH  20  22
ATOM     22  C   LIG    1      139.676 146.340 155.292  0.00  0.00    -0.220 A 
ATOM     23  C   LIG    1      139.162 147.603 155.242  0.00  0.00    +0.350 A 
ATOM     24  N   LIG    1      139.058 148.106 156.495  0.00  0.00    -0.570 N 
ATOM     25  H   LIG    1      138.720 148.989 156.710  0.00  0.00    +0.430 HD
ATOM     26  C   LIG    1      139.505 147.186 157.421  0.00  0.00    +0.110 A 
ATOM     27  C   LIG    1      139.608 147.206 158.808  0.00  0.00    +0.000 A 
ATOM     28  C   LIG    1      140.105 146.108 159.478  0.00  0.00    +0.070 A 
ATOM     29  C   LIG    1      140.506 144.978 158.782  0.00  0.00    -0.030 A 
ATOM     30  C   LIG    1      140.412 144.938 157.406  0.00  0.00    +0.150 A 
ATOM     31  F   LIG    1      140.805 143.836 156.730  0.00  0.00    -0.120 F 
ATOM     32  C   LIG    1      139.906 146.040 156.718  0.00  0.00    -0.100 A 
ENDBRANCH  20  22
ENDBRANCH  19  20
ENDBRANCH  18  19
ENDBRANCH   2  18
TORSDOF 7
ENDMDL
MODEL 4
REMARK VINA RESULT:     -10.8      3.659      5.237
REMARK                            x       y       z     vdW  Elec       q    Type
REMARK                         _______ _______ _______ _____ _____    ______ ____
ROOT
ATOM      1  O   LIG    1      142.281 141.716 161.111  0.00  0.00    -0.520 OA
ATOM      2  C   LIG    1      141.283 142.118 160.550  0.00  0.00    +0.520 C 
ATOM      3  N   LIG    1      140.829 141.487 159.448  0.00  0.00    -0.720 N 
ATOM      4  H   LIG    1      140.031 141.809 159.000  0.00  0.00    +0.410 HD
ENDROOT
BRANCH   3   5
ATOM      5  C   LIG    1      141.541 140.317 158.929  0.00  0.00    +0.320 C 
BRANCH   5   6
ATOM      6  C   LIG    1      142.657 140.769 158.023  0.00  0.00    -0.110 A 
ATOM      7  C   LIG    1      143.974 140.552 158.390  0.00  0.00    +0.050 A 
ATOM      8  C   LIG    1      145.004 140.963 157.563  0.00  0.00    +0.020 A 
ATOM      9  C   LIG    1      144.723 141.593 156.368  0.00  0.00    +0.070 A 
ATOM     10  C   LIG    1      143.399 141.814 155.993  0.00  0.00    -0.020 A 
ATOM     11  C   LIG    1      142.365 141.392 156.826  0.00  0.00    +0.080 A 
BRANCH  10  12
ATOM     12  C   LIG    1      143.090 142.490 154.708  0.00  0.00    +0.210 A 
ATOM     13  N   LIG    1      142.561 141.935 153.635  0.00  0.00    -0.290 NA
ATOM     14  N   LIG    1      142.450 142.849 152.733  0.00  0.00    -0.220 N 
ATOM     15  H   LIG    1      142.091 142.718 151.842  0.00  0.00    +0.480 HD
ATOM     16  N   LIG    1      142.891 143.965 153.201  0.00  0.00    -0.040 NA
ATOM     17  N   LIG    1      143.287 143.783 154.415  0.00  0.00    -0.270 NA
ENDBRANCH  10  12
ENDBRANCH   5   6
ENDBRANCH   3   5
BRANCH   2  18
ATOM     18  C   LIG    1      140.555 143.324 161.081  0.00  0.00    +0.250 C 
BRANCH  18  19
ATOM     19  O   LIG    1      140.051 144.114 159.970  0.00  0.00    -0.330 OA
BRANCH  19  20
ATOM     20  C   LIG    1      140.598 145.332 159.789  0.00  0.00    +0.540 C 
ATOM     21  O   LIG    1      141.502 145.707 160.510  0.00  0.00    -0.500 OA
BRANCH  20  22
ATOM     22  C   LIG    1      140.102 146.206 158.719  0.00  0.00    -0.220 A 
ATOM     23  C   LIG    1      139.641 147.484 158.856  0.00  0.00    +0.350 A 
ATOM     24  N   LIG    1      139.272 147.969 157.647  0.00  0.00    -0.570 N 
ATOM     25  H   LIG    1      138.912 148.857 157.494  0.00  0.00    +0.430 HD
ATOM     26  C   LIG    1      139.475 147.022 156.664  0.00  0.00    +0.110 A 
ATOM     27  C   LIG    1      139.264 147.017 155.290  0.00  0.00    +0.000 A 
ATOM     28  C   LIG    1      139.573 145.895 154.550  0.00  0.00    +0.070 A 
ATOM     29  C   LIG    1      140.094 144.766 155.163  0.00  0.00    -0.030 A 
ATOM     30  C   LIG    1      140.311 144.751 156.526  0.00  0.00    +0.150 A 
ATOM     31  F   LIG    1      140.817 143.649 157.121  0.00  0.00    -0.120 F 
ATOM     32  C   LIG    1      140.008 145.881 157.283  0.00  0.00    -0.100 A 
ENDBRANCH  20  22
ENDBRANCH  19  20
ENDBRANCH  18  19
ENDBRANCH   2  18
TORSDOF 7
ENDMDL
MODEL 5
REMARK VINA RESULT:     -10.8      3.115      4.651
REMARK                            x       y       z     vdW  Elec       q    Type
REMARK                         _______ _______ _______ _____ _____    ______ ____
ROOT
ATOM      1  O   LIG    1      141.423 140.822 156.777  0.00  0.00    -0.520 OA
ATOM      2  C   LIG    1      142.495 140.754 157.342  0.00  0.00    +0.520 C 
ATOM      3  N   LIG    1      143.637 140.901 156.640  0.00  0.00    -0.720 N 
ATOM      4  H   LIG    1      144.494 140.846 157.092  0.00  0.00    +0.410 HD
ENDROOT
BRANCH   3   5
ATOM      5  C   LIG    1      143.583 141.143 155.197  0.00  0.00    +0.320 C 
BRANCH   5   6
ATOM      6  C   LIG    1      143.527 142.627 154.938  0.00  0.00    -0.110 A 
ATOM      7  C   LIG    1      143.191 143.095 153.681  0.00  0.00    +0.050 A 
ATOM      8  C   LIG    1      143.137 144.456 153.436  0.00  0.00    +0.020 A 
ATOM      9  C   LIG    1      143.419 145.353 154.446  0.00  0.00    +0.070 A 
ATOM     10  C   LIG    1      143.757 144.886 155.714  0.00  0.00    -0.020 A 
ATOM     11  C   LIG    1      143.804 143.515 155.958  0.00  0.00    +0.080 A 
BRANCH  10  12
ATOM     12  C   LIG    1      144.060 145.846 156.806  0.00  0.00    +0.210 A 
ATOM     13  N   LIG    1      143.234 146.733 157.325  0.00  0.00    -0.290 NA
ATOM     14  N   LIG    1      143.871 147.373 158.246  0.00  0.00    -0.220 N 
ATOM     15  H   LIG    1      143.503 148.084 158.792  0.00  0.00    +0.480 HD
ATOM     16  N   LIG    1      145.073 146.919 158.326  0.00  0.00    -0.040 NA
ATOM     17  N   LIG    1      145.223 145.975 157.460  0.00  0.00    -0.270 NA
ENDBRANCH  10  12
ENDBRANCH   5   6
ENDBRANCH   3   5
BRANCH   2  18
ATOM     18  C   LIG    1      142.550 140.499 158.826  0.00  0.00    +0.250 C 
BRANCH  18  19
ATOM     19  O   LIG    1      142.411 141.757 159.539  0.00  0.00    -0.330 OA
BRANCH  19  20
ATOM     20  C   LIG    1      141.178 142.079 159.977  0.00  0.00    +0.540 C 
ATOM     21  O   LIG    1      140.364 141.205 160.199  0.00  0.00    -0.500 OA
BRANCH  20  22
ATOM     22  C   LIG    1      140.818 143.487 160.185  0.00  0.00    -0.220 A 
ATOM     23  C   LIG    1      140.699 144.132 161.382  0.00  0.00    +0.350 A 
ATOM     24  N   LIG    1      140.353 145.425 161.173  0.00  0.00    -0.570 N 
ATOM     25  H   LIG    1      140.211 146.079 161.875  0.00  0.00    +0.430 HD
ATOM     26  C   LIG    1      140.229 145.679 159.823  0.00  0.00    +0.110 A 
ATOM     27  C   LIG    1      139.901 146.817 159.095  0.00  0.00    +0.000 A 
ATOM     28  C   LIG    1      139.857 146.767 157.718  0.00  0.00    +0.070 A 
ATOM     29  C   LIG    1      140.137 145.586 157.046  0.00  0.00    -0.030 A 
ATOM     30  C   LIG    1      140.465 144.445 157.749  0.00  0.00    +0.150 A 
ATOM     31  F   LIG    1      140.737 143.297 157.092  0.00  0.00    -0.120 F 
ATOM     32  C   LIG    1      140.518 144.486 159.141  0.00  0.00    -0.100 A 
ENDBRANCH  20  22
ENDBRANCH  19  20
ENDBRANCH  18  19
ENDBRANCH   2  18
TORSDOF 7
ENDMDL
MODEL 6
REMARK VINA RESULT:     -10.7      3.828      5.762
REMARK                            x       y       z     vdW  Elec       q    Type
REMARK                         _______ _______ _______ _____ _____    ______ ____
ROOT
ATOM      1  O   LIG    1      144.311 141.469 158.214  0.00  0.00    -0.520 OA
ATOM      2  C   LIG    1      143.260 140.921 157.953  0.00  0.00    +0.520 C 
ATOM      3  N   LIG    1      143.034 140.456 156.708  0.00  0.00    -0.720 N 
ATOM      4  H   LIG    1      142.193 140.019 156.499  0.00  0.00    +0.410 HD
ENDROOT
BRANCH   3   5
ATOM      5  C   LIG    1      144.056 140.612 155.671  0.00  0.00    +0.320 C 
BRANCH   5   6
ATOM      6  C   LIG    1      143.950 141.987 155.064  0.00  0.00    -0.110 A 
ATOM      7  C   LIG    1      145.098 142.701 154.767  0.00  0.00    +0.050 A 
ATOM      8  C   LIG    1      145.008 143.963 154.208  0.00  0.00    +0.020 A 
ATOM      9  C   LIG    1      143.772 144.517 153.944  0.00  0.00    +0.070 A 
ATOM     10  C   LIG    1      142.613 143.803 154.241  0.00  0.00    -0.020 A 
ATOM     11  C   LIG    1      142.709 142.529 154.797  0.00  0.00    +0.080 A 
BRANCH  10  12
ATOM     12  C   LIG    1      141.280 144.393 153.959  0.00  0.00    +0.210 A 
ATOM     13  N   LIG    1      140.109 143.822 154.161  0.00  0.00    -0.290 NA
ATOM     14  N   LIG    1      139.196 144.653 153.792  0.00  0.00    -0.220 N 
ATOM     15  H   LIG    1      138.240 144.492 153.831  0.00  0.00    +0.480 HD
ATOM     16  N   LIG    1      139.751 145.732 153.361  0.00  0.00    -0.040 NA
ATOM     17  N   LIG    1      141.033 145.610 153.455  0.00  0.00    -0.270 NA
ENDBRANCH  10  12
ENDBRANCH   5   6
ENDBRANCH   3   5
BRANCH   2  18
ATOM     18  C   LIG    1      142.206 140.766 159.019  0.00  0.00    +0.250 C 
BRANCH  18  19
ATOM     19  O   LIG    1      142.183 141.955 159.853  0.00  0.00    -0.330 OA
BRANCH  19  20
ATOM     20  C   LIG    1      140.980 142.356 160.311  0.00  0.00    +0.540 C 
ATOM     21  O   LIG    1      140.167 141.535 160.687  0.00  0.00    -0.500 OA
BRANCH  20  22
ATOM     22  C   LIG    1      140.653 143.786 160.354  0.00  0.00    -0.220 A 
ATOM     23  C   LIG    1      140.476 144.551 161.471  0.00  0.00    +0.350 A 
ATOM     24  N   LIG    1      140.186 145.825 161.113  0.00  0.00    -0.570 N 
ATOM     25  H   LIG    1      140.019 146.549 161.736  0.00  0.00    +0.430 HD
ATOM     26  C   LIG    1      140.159 145.945 159.739  0.00  0.00    +0.110 A 
ATOM     27  C   LIG    1      139.916 147.013 158.882  0.00  0.00    +0.000 A 
ATOM     28  C   LIG    1      139.961 146.826 157.517  0.00  0.00    +0.070 A 
ATOM     29  C   LIG    1      140.246 145.577 156.985  0.00  0.00    -0.030 A 
ATOM     30  C   LIG    1      140.491 144.504 157.818  0.00  0.00    +0.150 A 
ATOM     31  F   LIG    1      140.768 143.289 157.297  0.00  0.00    -0.120 F 
ATOM     32  C   LIG    1      140.454 144.683 159.200  0.00  0.00    -0.100 A 
ENDBRANCH  20  22
ENDBRANCH  19  20
ENDBRANCH  18  19
ENDBRANCH   2  18
TORSDOF 7
ENDMDL
MODEL 7
REMARK VINA RESULT:     -10.6      3.793      5.169
REMARK                            x       y       z     vdW  Elec       q    Type
REMARK                         _______ _______ _______ _____ _____    ______ ____
ROOT
ATOM      1  O   LIG    1      140.065 141.220 160.691  0.00  0.00    -0.520 OA
ATOM      2  C   LIG    1      140.789 142.062 160.202  0.00  0.00    +0.520 C 
ATOM      3  N   LIG    1      141.532 141.764 159.117  0.00  0.00    -0.720 N 
ATOM      4  H   LIG    1      142.112 142.437 158.727  0.00  0.00    +0.410 HD
ENDROOT
BRANCH   3   5
ATOM      5  C   LIG    1      141.464 140.424 158.529  0.00  0.00    +0.320 C 
BRANCH   5   6
ATOM      6  C   LIG    1      142.277 140.390 157.261  0.00  0.00    -0.110 A 
ATOM      7  C   LIG    1      142.996 139.255 156.932  0.00  0.00    +0.050 A 
ATOM      8  C   LIG    1      143.744 139.216 155.769  0.00  0.00    +0.020 A 
ATOM      9  C   LIG    1      143.777 140.312 154.931  0.00  0.00    +0.070 A 
ATOM     10  C   LIG    1      143.055 141.457 155.256  0.00  0.00    -0.020 A 
ATOM     11  C   LIG    1      142.298 141.489 156.425  0.00  0.00    +0.080 A 
BRANCH  10  12
ATOM     12  C   LIG    1      143.085 142.640 154.358  0.00  0.00    +0.210 A 
ATOM     13  N   LIG    1      142.353 142.825 153.278  0.00  0.00    -0.290 NA
ATOM     14  N   LIG    1      142.671 143.969 152.777  0.00  0.00    -0.220 N 
ATOM     15  H   LIG    1      142.286 144.359 151.977  0.00  0.00    +0.480 HD
ATOM     16  N   LIG    1      143.582 144.514 153.505  0.00  0.00    -0.040 NA
ATOM     17  N   LIG    1      143.857 143.727 154.491  0.00  0.00    -0.270 NA
ENDBRANCH  10  12
ENDBRANCH   5   6
ENDBRANCH   3   5
BRANCH   2  18
ATOM     18  C   LIG    1      140.862 143.438 160.811  0.00  0.00    +0.250 C 
BRANCH  18  19
ATOM     19  O   LIG    1      140.073 144.362 160.015  0.00  0.00    -0.330 OA
BRANCH  19  20
ATOM     20  C   LIG    1      140.651 145.536 159.690  0.00  0.00    +0.540 C 
ATOM     21  O   LIG    1      141.614 145.934 160.316  0.00  0.00    -0.500 OA
BRANCH  20  22
ATOM     22  C   LIG    1      140.117 146.334 158.580  0.00  0.00    -0.220 A 
ATOM     23  C   LIG    1      139.613 147.600 158.651  0.00  0.00    +0.350 A 
ATOM     24  N   LIG    1      139.218 148.006 157.421  0.00  0.00    -0.570 N 
ATOM     25  H   LIG    1      138.827 148.872 157.224  0.00  0.00    +0.430 HD
ATOM     26  C   LIG    1      139.448 147.015 156.489  0.00  0.00    +0.110 A 
ATOM     27  C   LIG    1      139.228 146.927 155.119  0.00  0.00    +0.000 A 
ATOM     28  C   LIG    1      139.570 145.779 154.437  0.00  0.00    +0.070 A 
ATOM     29  C   LIG    1      140.134 144.703 155.106  0.00  0.00    -0.030 A 
ATOM     30  C   LIG    1      140.361 144.769 156.466  0.00  0.00    +0.150 A 
ATOM     31  F   LIG    1      140.910 143.719 157.115  0.00  0.00    -0.120 F 
ATOM     32  C   LIG    1      140.025 145.927 157.164  0.00  0.00    -0.100 A 
ENDBRANCH  20  22
ENDBRANCH  19  20
ENDBRANCH  18  19
ENDBRANCH   2  18
TORSDOF 7
ENDMDL
MODEL 8
REMARK VINA RESULT:     -10.5      2.847      3.527
REMARK                            x       y       z     vdW  Elec       q    Type
REMARK                         _______ _______ _______ _____ _____    ______ ____
ROOT
ATOM      1  O   LIG    1      144.020 144.850 153.143  0.00  0.00    -0.520 OA
ATOM      2  C   LIG    1      142.873 144.790 153.533  0.00  0.00    +0.520 C 
ATOM      3  N   LIG    1      142.299 143.591 153.756  0.00  0.00    -0.720 N 
ATOM      4  H   LIG    1      141.381 143.543 154.068  0.00  0.00    +0.410 HD
ENDROOT
BRANCH   3   5
ATOM      5  C   LIG    1      143.061 142.361 153.528  0.00  0.00    +0.320 C 
BRANCH   5   6
ATOM      6  C   LIG    1      143.611 141.861 154.839  0.00  0.00    -0.110 A 
ATOM      7  C   LIG    1      144.954 141.543 154.947  0.00  0.00    +0.050 A 
ATOM      8  C   LIG    1      145.466 141.085 156.147  0.00  0.00    +0.020 A 
ATOM      9  C   LIG    1      144.640 140.941 157.243  0.00  0.00    +0.070 A 
ATOM     10  C   LIG    1      143.288 141.260 157.140  0.00  0.00    -0.020 A 
ATOM     11  C   LIG    1      142.778 141.728 155.931  0.00  0.00    +0.080 A 
BRANCH  10  12
ATOM     12  C   LIG    1      142.394 141.108 158.316  0.00  0.00    +0.210 A 
ATOM     13  N   LIG    1      142.416 141.831 159.419  0.00  0.00    -0.290 NA
ATOM     14  N   LIG    1      141.486 141.392 160.196  0.00  0.00    -0.220 N 
ATOM     15  H   LIG    1      141.279 141.742 161.077  0.00  0.00    +0.480 HD
ATOM     16  N   LIG    1      140.877 140.415 159.622  0.00  0.00    -0.040 NA
ATOM     17  N   LIG    1      141.404 140.217 158.460  0.00  0.00    -0.270 NA
ENDBRANCH  10  12
ENDBRANCH   5   6
ENDBRANCH   3   5
BRANCH   2  18
ATOM     18  C   LIG    1      142.088 146.055 153.762  0.00  0.00    +0.250 C 
BRANCH  18  19
ATOM     19  O   LIG    1      140.741 145.890 153.242  0.00  0.00    -0.330 OA
BRANCH  19  20
ATOM     20  C   LIG    1      139.779 145.566 154.129  0.00  0.00    +0.540 C 
ATOM     21  O   LIG    1      139.065 144.604 153.929  0.00  0.00    -0.500 OA
BRANCH  20  22
ATOM     22  C   LIG    1      139.595 146.378 155.339  0.00  0.00    -0.220 A 
ATOM     23  C   LIG    1      139.126 147.658 155.400  0.00  0.00    +0.350 A 
ATOM     24  N   LIG    1      139.094 148.073 156.689  0.00  0.00    -0.570 N 
ATOM     25  H   LIG    1      138.798 148.949 156.981  0.00  0.00    +0.430 HD
ATOM     26  C   LIG    1      139.546 147.075 157.528  0.00  0.00    +0.110 A 
ATOM     27  C   LIG    1      139.708 146.992 158.907  0.00  0.00    +0.000 A 
ATOM     28  C   LIG    1      140.192 145.833 159.475  0.00  0.00    +0.070 A 
ATOM     29  C   LIG    1      140.521 144.742 158.684  0.00  0.00    -0.030 A 
ATOM     30  C   LIG    1      140.367 144.804 157.314  0.00  0.00    +0.150 A 
ATOM     31  F   LIG    1      140.689 143.741 156.546  0.00  0.00    -0.120 F 
ATOM     32  C   LIG    1      139.874 145.969 156.728  0.00  0.00    -0.100 A 
ENDBRANCH  20  22
ENDBRANCH  19  20
ENDBRANCH  18  19
ENDBRANCH   2  18
TORSDOF 7
ENDMDL
MODEL 9
REMARK VINA RESULT:     -10.4      3.112      4.393
REMARK                            x       y       z     vdW  Elec       q    Type
REMARK                         _______ _______ _______ _____ _____    ______ ____
ROOT
ATOM      1  O   LIG    1      142.325 141.590 161.163  0.00  0.00    -0.520 OA
ATOM      2  C   LIG    1      141.351 141.968 160.547  0.00  0.00    +0.520 C 
ATOM      3  N   LIG    1      140.940 141.291 159.455  0.00  0.00    -0.720 N 
ATOM      4  H   LIG    1      140.162 141.594 158.962  0.00  0.00    +0.410 HD
ENDROOT
BRANCH   3   5
ATOM      5  C   LIG    1      141.670 140.101 159.014  0.00  0.00    +0.320 C 
BRANCH   5   6
ATOM      6  C   LIG    1      142.517 140.445 157.817  0.00  0.00    -0.110 A 
ATOM      7  C   LIG    1      142.294 139.810 156.608  0.00  0.00    +0.050 A 
ATOM      8  C   LIG    1      143.067 140.122 155.504  0.00  0.00    +0.020 A 
ATOM      9  C   LIG    1      144.066 141.069 155.603  0.00  0.00    +0.070 A 
ATOM     10  C   LIG    1      144.294 141.713 156.817  0.00  0.00    -0.020 A 
ATOM     11  C   LIG    1      143.509 141.400 157.924  0.00  0.00    +0.080 A 
BRANCH  10  12
ATOM     12  C   LIG    1      145.366 142.734 156.931  0.00  0.00    +0.210 A 
ATOM     13  N   LIG    1      145.306 143.985 156.521  0.00  0.00    -0.290 NA
ATOM     14  N   LIG    1      146.434 144.546 156.799  0.00  0.00    -0.220 N 
ATOM     15  H   LIG    1      146.665 145.467 156.608  0.00  0.00    +0.480 HD
ATOM     16  N   LIG    1      147.205 143.688 157.370  0.00  0.00    -0.040 NA
ATOM     17  N   LIG    1      146.580 142.564 157.474  0.00  0.00    -0.270 NA
ENDBRANCH  10  12
ENDBRANCH   5   6
ENDBRANCH   3   5
BRANCH   2  18
ATOM     18  C   LIG    1      140.604 143.196 160.997  0.00  0.00    +0.250 C 
BRANCH  18  19
ATOM     19  O   LIG    1      140.154 143.942 159.835  0.00  0.00    -0.330 OA
BRANCH  19  20
ATOM     20  C   LIG    1      140.634 145.193 159.688  0.00  0.00    +0.540 C 
ATOM     21  O   LIG    1      141.485 145.612 160.449  0.00  0.00    -0.500 OA
BRANCH  20  22
ATOM     22  C   LIG    1      140.131 146.050 158.608  0.00  0.00    -0.220 A 
ATOM     23  C   LIG    1      139.621 147.310 158.735  0.00  0.00    +0.350 A 
ATOM     24  N   LIG    1      139.261 147.783 157.518  0.00  0.00    -0.570 N 
ATOM     25  H   LIG    1      138.873 148.658 157.357  0.00  0.00    +0.430 HD
ATOM     26  C   LIG    1      139.520 146.845 156.540  0.00  0.00    +0.110 A 
ATOM     27  C   LIG    1      139.340 146.833 155.161  0.00  0.00    +0.000 A 
ATOM     28  C   LIG    1      139.705 145.724 154.428  0.00  0.00    +0.070 A 
ATOM     29  C   LIG    1      140.252 144.614 155.052  0.00  0.00    -0.030 A 
ATOM     30  C   LIG    1      140.440 144.605 156.419  0.00  0.00    +0.150 A 
ATOM     31  F   LIG    1      140.972 143.522 157.025  0.00  0.00    -0.120 F 
ATOM     32  C   LIG    1      140.080 145.723 157.170  0.00  0.00    -0.100 A 
ENDBRANCH  20  22
ENDBRANCH  19  20
ENDBRANCH  18  19
ENDBRANCH   2  18
TORSDOF 7
ENDMDL
####
 2019-nCoV_rna_U_mg.pdbqt&&&&ZINC000826409153.pdbqt
MODEL 1
REMARK VINA RESULT:     -11.4      0.000      0.000
REMARK                            x       y       z     vdW  Elec       q    Type
REMARK                         _______ _______ _______ _____ _____    ______ ____
ROOT
ATOM      1  O   LIG    1      141.142 146.176 152.930  0.00  0.00    -0.630 OA
ATOM      2  C   LIG    1      140.928 145.454 153.881  0.00  0.00    +0.520 C 
ATOM      3  N   LIG    1      141.818 144.499 154.216  0.00  0.00    -1.120 NA
ENDROOT
BRANCH   3   4
ATOM      4  S   LIG    1      143.203 144.311 153.329  0.00  0.00    +2.630 S 
ATOM      5  O   LIG    1      143.868 145.566 153.350  0.00  0.00    -1.020 OA
ATOM      6  O   LIG    1      142.824 143.653 152.128  0.00  0.00    -1.020 OA
BRANCH   4   7
ATOM      7  C   LIG    1      144.237 143.186 154.207  0.00  0.00    -0.620 A 
ATOM      8  C   LIG    1      145.465 143.605 154.685  0.00  0.00    +0.140 A 
ATOM      9  C   LIG    1      146.281 142.727 155.376  0.00  0.00    -0.020 A 
ATOM     10  C   LIG    1      145.872 141.427 155.593  0.00  0.00    +0.090 A 
ATOM     11  C   LIG    1      144.636 140.999 155.114  0.00  0.00    -0.050 A 
ATOM     12  C   LIG    1      143.815 141.889 154.424  0.00  0.00    +0.170 A 
BRANCH  11  13
ATOM     13  C   LIG    1      144.191 139.601 155.344  0.00  0.00    +0.230 A 
ATOM     14  N   LIG    1      144.935 138.597 155.760  0.00  0.00    -0.300 NA
ATOM     15  N   LIG    1      144.184 137.553 155.833  0.00  0.00    -0.230 N 
ATOM     16  H   LIG    1      144.475 136.670 156.113  0.00  0.00    +0.470 HD
ATOM     17  N   LIG    1      142.987 137.863 155.477  0.00  0.00    -0.050 NA
ATOM     18  N   LIG    1      142.952 139.117 155.175  0.00  0.00    -0.260 NA
ENDBRANCH  11  13
ENDBRANCH   4   7
ENDBRANCH   3   4
BRANCH   2  19
ATOM     19  C   LIG    1      139.665 145.622 154.685  0.00  0.00    +0.060 C 
BRANCH  19  20
ATOM     20  C   LIG    1      139.752 146.906 155.512  0.00  0.00    +0.070 C 
BRANCH  20  21
ATOM     21  C   LIG    1      139.837 146.557 156.975  0.00  0.00    -0.090 A 
ATOM     22  C   LIG    1      139.463 147.494 157.928  0.00  0.00    +0.040 A 
ATOM     23  C   LIG    1      139.534 147.196 159.272  0.00  0.00    -0.010 A 
ATOM     24  C   LIG    1      139.983 145.944 159.678  0.00  0.00    +0.080 A 
ATOM     25  N   LIG    1      140.163 145.355 160.911  0.00  0.00    -0.600 N 
ATOM     26  H   LIG    1      139.981 145.781 161.763  0.00  0.00    +0.410 HD
ATOM     27  C   LIG    1      140.637 144.082 160.753  0.00  0.00    +0.210 A 
ATOM     28  C   LIG    1      140.779 143.804 159.447  0.00  0.00    -0.060 A 
ATOM     29  C   LIG    1      140.360 144.997 158.708  0.00  0.00    -0.110 A 
ATOM     30  C   LIG    1      140.276 145.319 157.352  0.00  0.00    +0.050 A 
ENDBRANCH  20  21
ENDBRANCH  19  20
ENDBRANCH   2  19
TORSDOF 6
ENDMDL
MODEL 2
REMARK VINA RESULT:     -10.5      2.666      5.195
REMARK                            x       y       z     vdW  Elec       q    Type
REMARK                         _______ _______ _______ _____ _____    ______ ____
ROOT
ATOM      1  O   LIG    1      144.577 141.551 157.970  0.00  0.00    -0.630 OA
ATOM      2  C   LIG    1      143.553 140.906 158.055  0.00  0.00    +0.520 C 
ATOM      3  N   LIG    1      143.104 140.210 156.991  0.00  0.00    -1.120 NA
ENDROOT
BRANCH   3   4
ATOM      4  S   LIG    1      143.951 140.236 155.569  0.00  0.00    +2.630 S 
ATOM      5  O   LIG    1      143.146 139.565 154.609  0.00  0.00    -1.020 OA
ATOM      6  O   LIG    1      145.278 139.837 155.885  0.00  0.00    -1.020 OA
BRANCH   4   7
ATOM      7  C   LIG    1      144.047 141.917 155.049  0.00  0.00    -0.620 A 
ATOM      8  C   LIG    1      145.272 142.555 154.996  0.00  0.00    +0.140 A 
ATOM      9  C   LIG    1      145.354 143.875 154.589  0.00  0.00    -0.020 A 
ATOM     10  C   LIG    1      144.211 144.561 154.231  0.00  0.00    +0.090 A 
ATOM     11  C   LIG    1      142.974 143.923 154.282  0.00  0.00    -0.050 A 
ATOM     12  C   LIG    1      142.898 142.592 154.687  0.00  0.00    +0.170 A 
BRANCH  11  13
ATOM     13  C   LIG    1      141.741 144.656 153.898  0.00  0.00    +0.230 A 
ATOM     14  N   LIG    1      141.670 145.741 153.154  0.00  0.00    -0.300 NA
ATOM     15  N   LIG    1      140.428 146.069 153.053  0.00  0.00    -0.230 N 
ATOM     16  H   LIG    1      140.088 146.832 152.558  0.00  0.00    +0.470 HD
ATOM     17  N   LIG    1      139.710 145.228 153.709  0.00  0.00    -0.050 NA
ATOM     18  N   LIG    1      140.483 144.341 154.238  0.00  0.00    -0.260 NA
ENDBRANCH  11  13
ENDBRANCH   4   7
ENDBRANCH   3   4
BRANCH   2  19
ATOM     19  C   LIG    1      142.780 140.889 159.348  0.00  0.00    +0.060 C 
BRANCH  19  20
ATOM     20  C   LIG    1      141.296 141.129 159.059  0.00  0.00    +0.070 C 
BRANCH  20  21
ATOM     21  C   LIG    1      140.983 142.593 159.225  0.00  0.00    -0.090 A 
ATOM     22  C   LIG    1      140.872 143.132 160.499  0.00  0.00    +0.040 A 
ATOM     23  C   LIG    1      140.585 144.469 160.674  0.00  0.00    -0.010 A 
ATOM     24  C   LIG    1      140.404 145.287 159.565  0.00  0.00    +0.080 A 
ATOM     25  N   LIG    1      140.116 146.625 159.410  0.00  0.00    -0.600 N 
ATOM     26  H   LIG    1      139.984 147.254 160.137  0.00  0.00    +0.410 HD
ATOM     27  C   LIG    1      140.043 146.935 158.080  0.00  0.00    +0.210 A 
ATOM     28  C   LIG    1      140.276 145.838 157.340  0.00  0.00    -0.060 A 
ATOM     29  C   LIG    1      140.518 144.736 158.275  0.00  0.00    -0.110 A 
ATOM     30  C   LIG    1      140.814 143.380 158.121  0.00  0.00    +0.050 A 
ENDBRANCH  20  21
ENDBRANCH  19  20
ENDBRANCH   2  19
TORSDOF 6
ENDMDL
MODEL 3
REMARK VINA RESULT:     -10.4      4.304      6.976
REMARK                            x       y       z     vdW  Elec       q    Type
REMARK                         _______ _______ _______ _____ _____    ______ ____
ROOT
ATOM      1  O   LIG    1      140.828 145.221 161.856  0.00  0.00    -0.630 OA
ATOM      2  C   LIG    1      140.902 144.342 161.024  0.00  0.00    +0.520 C 
ATOM      3  N   LIG    1      140.618 144.611 159.733  0.00  0.00    -1.120 NA
ENDROOT
BRANCH   3   4
ATOM      4  S   LIG    1      140.167 146.140 159.287  0.00  0.00    +2.630 S 
ATOM      5  O   LIG    1      141.236 146.999 159.658  0.00  0.00    -1.020 OA
ATOM      6  O   LIG    1      138.834 146.316 159.746  0.00  0.00    -1.020 OA
BRANCH   4   7
ATOM      7  C   LIG    1      140.095 146.169 157.526  0.00  0.00    -0.620 A 
ATOM      8  C   LIG    1      139.313 147.110 156.882  0.00  0.00    +0.140 A 
ATOM      9  C   LIG    1      139.253 147.139 155.500  0.00  0.00    -0.020 A 
ATOM     10  C   LIG    1      139.974 146.227 154.757  0.00  0.00    +0.090 A 
ATOM     11  C   LIG    1      140.764 145.276 155.400  0.00  0.00    -0.050 A 
ATOM     12  C   LIG    1      140.826 145.256 156.792  0.00  0.00    +0.170 A 
BRANCH  11  13
ATOM     13  C   LIG    1      141.541 144.293 154.605  0.00  0.00    +0.230 A 
ATOM     14  N   LIG    1      142.041 144.474 153.400  0.00  0.00    -0.300 NA
ATOM     15  N   LIG    1      142.645 143.389 153.055  0.00  0.00    -0.230 N 
ATOM     16  H   LIG    1      143.104 143.245 152.213  0.00  0.00    +0.470 HD
ATOM     17  N   LIG    1      142.545 142.526 154.005  0.00  0.00    -0.050 NA
ATOM     18  N   LIG    1      141.877 143.049 154.977  0.00  0.00    -0.260 NA
ENDBRANCH  11  13
ENDBRANCH   4   7
ENDBRANCH   3   4
BRANCH   2  19
ATOM     19  C   LIG    1      141.306 142.949 161.431  0.00  0.00    +0.060 C 
BRANCH  19  20
ATOM     20  C   LIG    1      140.735 141.939 160.434  0.00  0.00    +0.070 C 
BRANCH  20  21
ATOM     21  C   LIG    1      139.758 141.035 161.139  0.00  0.00    -0.090 A 
ATOM     22  C   LIG    1      139.833 139.661 160.951  0.00  0.00    +0.040 A 
ATOM     23  C   LIG    1      138.948 138.816 161.586  0.00  0.00    -0.010 A 
ATOM     24  C   LIG    1      137.971 139.343 162.424  0.00  0.00    +0.080 A 
ATOM     25  N   LIG    1      136.967 138.779 163.181  0.00  0.00    -0.600 N 
ATOM     26  H   LIG    1      136.782 137.829 163.242  0.00  0.00    +0.410 HD
ATOM     27  C   LIG    1      136.271 139.759 163.833  0.00  0.00    +0.210 A 
ATOM     28  C   LIG    1      136.783 140.964 163.532  0.00  0.00    -0.060 A 
ATOM     29  C   LIG    1      137.899 140.735 162.611  0.00  0.00    -0.110 A 
ATOM     30  C   LIG    1      138.808 141.572 161.962  0.00  0.00    +0.050 A 
ENDBRANCH  20  21
ENDBRANCH  19  20
ENDBRANCH   2  19
TORSDOF 6
ENDMDL
MODEL 4
REMARK VINA RESULT:     -10.3      2.407      3.090
REMARK                            x       y       z     vdW  Elec       q    Type
REMARK                         _______ _______ _______ _____ _____    ______ ____
ROOT
ATOM      1  O   LIG    1      141.510 146.357 153.250  0.00  0.00    -0.630 OA
ATOM      2  C   LIG    1      141.082 145.498 153.992  0.00  0.00    +0.520 C 
ATOM      3  N   LIG    1      141.789 144.368 154.192  0.00  0.00    -1.120 NA
ENDROOT
BRANCH   3   4
ATOM      4  S   LIG    1      143.241 144.153 153.426  0.00  0.00    +2.630 S 
ATOM      5  O   LIG    1      143.916 145.402 153.486  0.00  0.00    -1.020 OA
ATOM      6  O   LIG    1      142.956 143.482 152.207  0.00  0.00    -1.020 OA
BRANCH   4   7
ATOM      7  C   LIG    1      144.185 143.030 154.403  0.00  0.00    -0.620 A 
ATOM      8  C   LIG    1      143.828 141.696 154.460  0.00  0.00    +0.140 A 
ATOM      9  C   LIG    1      144.566 140.809 155.224  0.00  0.00    -0.020 A 
ATOM     10  C   LIG    1      145.663 141.253 155.934  0.00  0.00    +0.090 A 
ATOM     11  C   LIG    1      146.027 142.597 155.880  0.00  0.00    -0.050 A 
ATOM     12  C   LIG    1      145.285 143.485 155.104  0.00  0.00    +0.170 A 
BRANCH  11  13
ATOM     13  C   LIG    1      147.206 143.080 156.642  0.00  0.00    +0.230 A 
ATOM     14  N   LIG    1      147.215 144.019 157.566  0.00  0.00    -0.300 NA
ATOM     15  N   LIG    1      148.427 144.147 157.987  0.00  0.00    -0.230 N 
ATOM     16  H   LIG    1      148.720 144.770 158.670  0.00  0.00    +0.470 HD
ATOM     17  N   LIG    1      149.185 143.319 157.360  0.00  0.00    -0.050 NA
ATOM     18  N   LIG    1      148.468 142.642 156.528  0.00  0.00    -0.260 NA
ENDBRANCH  11  13
ENDBRANCH   4   7
ENDBRANCH   3   4
BRANCH   2  19
ATOM     19  C   LIG    1      139.758 145.691 154.684  0.00  0.00    +0.060 C 
BRANCH  19  20
ATOM     20  C   LIG    1      139.801 146.973 155.519  0.00  0.00    +0.070 C 
BRANCH  20  21
ATOM     21  C   LIG    1      139.868 146.619 156.982  0.00  0.00    -0.090 A 
ATOM     22  C   LIG    1      139.519 147.564 157.936  0.00  0.00    +0.040 A 
ATOM     23  C   LIG    1      139.574 147.261 159.279  0.00  0.00    -0.010 A 
ATOM     24  C   LIG    1      139.984 145.995 159.684  0.00  0.00    +0.080 A 
ATOM     25  N   LIG    1      140.142 145.399 160.916  0.00  0.00    -0.600 N 
ATOM     26  H   LIG    1      139.969 145.828 161.769  0.00  0.00    +0.410 HD
ATOM     27  C   LIG    1      140.578 144.113 160.758  0.00  0.00    +0.210 A 
ATOM     28  C   LIG    1      140.717 143.833 159.451  0.00  0.00    -0.060 A 
ATOM     29  C   LIG    1      140.337 145.040 158.714  0.00  0.00    -0.110 A 
ATOM     30  C   LIG    1      140.269 145.368 157.358  0.00  0.00    +0.050 A 
ENDBRANCH  20  21
ENDBRANCH  19  20
ENDBRANCH   2  19
TORSDOF 6
ENDMDL
MODEL 5
REMARK VINA RESULT:     -10.2      3.701      5.969
REMARK                            x       y       z     vdW  Elec       q    Type
REMARK                         _______ _______ _______ _____ _____    ______ ____
ROOT
ATOM      1  O   LIG    1      145.280 140.883 159.059  0.00  0.00    -0.630 OA
ATOM      2  C   LIG    1      144.360 140.177 158.702  0.00  0.00    +0.520 C 
ATOM      3  N   LIG    1      144.290 139.758 157.422  0.00  0.00    -1.120 NA
ENDROOT
BRANCH   3   4
ATOM      4  S   LIG    1      145.460 140.206 156.340  0.00  0.00    +2.630 S 
ATOM      5  O   LIG    1      145.412 139.259 155.282  0.00  0.00    -1.020 OA
ATOM      6  O   LIG    1      146.633 140.463 157.100  0.00  0.00    -1.020 OA
BRANCH   4   7
ATOM      7  C   LIG    1      144.967 141.750 155.648  0.00  0.00    -0.620 A 
ATOM      8  C   LIG    1      144.601 141.824 154.316  0.00  0.00    +0.140 A 
ATOM      9  C   LIG    1      144.212 143.033 153.767  0.00  0.00    -0.020 A 
ATOM     10  C   LIG    1      144.187 144.171 154.547  0.00  0.00    +0.090 A 
ATOM     11  C   LIG    1      144.554 144.102 155.889  0.00  0.00    -0.050 A 
ATOM     12  C   LIG    1      144.939 142.881 156.439  0.00  0.00    +0.170 A 
BRANCH  11  13
ATOM     13  C   LIG    1      144.529 145.324 156.732  0.00  0.00    +0.230 A 
ATOM     14  N   LIG    1      143.553 146.205 156.812  0.00  0.00    -0.300 NA
ATOM     15  N   LIG    1      143.913 147.117 157.649  0.00  0.00    -0.230 N 
ATOM     16  H   LIG    1      143.382 147.890 157.898  0.00  0.00    +0.470 HD
ATOM     17  N   LIG    1      145.085 146.841 158.103  0.00  0.00    -0.050 NA
ATOM     18  N   LIG    1      145.493 145.742 157.565  0.00  0.00    -0.260 NA
ENDBRANCH  11  13
ENDBRANCH   4   7
ENDBRANCH   3   4
BRANCH   2  19
ATOM     19  C   LIG    1      143.293 139.776 159.686  0.00  0.00    +0.060 C 
BRANCH  19  20
ATOM     20  C   LIG    1      141.930 139.778 158.990  0.00  0.00    +0.070 C 
BRANCH  20  21
ATOM     21  C   LIG    1      141.538 141.194 158.658  0.00  0.00    -0.090 A 
ATOM     22  C   LIG    1      141.254 142.088 159.681  0.00  0.00    +0.040 A 
ATOM     23  C   LIG    1      140.893 143.388 159.399  0.00  0.00    -0.010 A 
ATOM     24  C   LIG    1      140.812 143.810 158.076  0.00  0.00    +0.080 A 
ATOM     25  N   LIG    1      140.488 145.009 157.482  0.00  0.00    -0.600 N 
ATOM     26  H   LIG    1      140.244 145.819 157.958  0.00  0.00    +0.410 HD
ATOM     27  C   LIG    1      140.561 144.890 156.122  0.00  0.00    +0.210 A 
ATOM     28  C   LIG    1      140.925 143.640 155.791  0.00  0.00    -0.060 A 
ATOM     29  C   LIG    1      141.100 142.900 157.042  0.00  0.00    -0.110 A 
ATOM     30  C   LIG    1      141.468 141.589 157.351  0.00  0.00    +0.050 A 
ENDBRANCH  20  21
ENDBRANCH  19  20
ENDBRANCH   2  19
TORSDOF 6
ENDMDL
MODEL 6
REMARK VINA RESULT:     -10.2      3.822      7.732
REMARK                            x       y       z     vdW  Elec       q    Type
REMARK                         _______ _______ _______ _____ _____    ______ ____
ROOT
ATOM      1  O   LIG    1      141.651 141.703 161.950  0.00  0.00    -0.630 OA
ATOM      2  C   LIG    1      141.715 141.669 160.739  0.00  0.00    +0.520 C 
ATOM      3  N   LIG    1      141.356 142.748 160.015  0.00  0.00    -1.120 NA
ENDROOT
BRANCH   3   4
ATOM      4  S   LIG    1      140.828 144.119 160.779  0.00  0.00    +2.630 S 
ATOM      5  O   LIG    1      141.960 144.675 161.434  0.00  0.00    -1.020 OA
ATOM      6  O   LIG    1      139.633 143.764 161.461  0.00  0.00    -1.020 OA
BRANCH   4   7
ATOM      7  C   LIG    1      140.363 145.268 159.526  0.00  0.00    -0.620 A 
ATOM      8  C   LIG    1      139.944 146.538 159.876  0.00  0.00    +0.140 A 
ATOM      9  C   LIG    1      139.578 147.445 158.897  0.00  0.00    -0.020 A 
ATOM     10  C   LIG    1      139.632 147.086 157.566  0.00  0.00    +0.090 A 
ATOM     11  C   LIG    1      140.054 145.808 157.208  0.00  0.00    -0.050 A 
ATOM     12  C   LIG    1      140.427 144.900 158.197  0.00  0.00    +0.170 A 
BRANCH  11  13
ATOM     13  C   LIG    1      140.113 145.416 155.777  0.00  0.00    +0.230 A 
ATOM     14  N   LIG    1      140.180 146.227 154.741  0.00  0.00    -0.300 NA
ATOM     15  N   LIG    1      140.214 145.504 153.675  0.00  0.00    -0.230 N 
ATOM     16  H   LIG    1      140.264 145.844 152.768  0.00  0.00    +0.470 HD
ATOM     17  N   LIG    1      140.171 144.260 154.002  0.00  0.00    -0.050 NA
ATOM     18  N   LIG    1      140.114 144.168 155.288  0.00  0.00    -0.260 NA
ENDBRANCH  11  13
ENDBRANCH   4   7
ENDBRANCH   3   4
BRANCH   2  19
ATOM     19  C   LIG    1      142.189 140.419 160.044  0.00  0.00    +0.060 C 
BRANCH  19  20
ATOM     20  C   LIG    1      141.297 140.139 158.833  0.00  0.00    +0.070 C 
BRANCH  20  21
ATOM     21  C   LIG    1      142.079 140.375 157.567  0.00  0.00    -0.090 A 
ATOM     22  C   LIG    1      142.726 139.313 156.950  0.00  0.00    +0.040 A 
ATOM     23  C   LIG    1      143.448 139.507 155.792  0.00  0.00    -0.010 A 
ATOM     24  C   LIG    1      143.530 140.779 155.235  0.00  0.00    +0.080 A 
ATOM     25  N   LIG    1      144.155 141.285 154.117  0.00  0.00    -0.600 N 
ATOM     26  H   LIG    1      144.684 140.766 153.492  0.00  0.00    +0.410 HD
ATOM     27  C   LIG    1      143.916 142.629 154.019  0.00  0.00    +0.210 A 
ATOM     28  C   LIG    1      143.148 143.034 155.044  0.00  0.00    -0.060 A 
ATOM     29  C   LIG    1      142.872 141.852 155.864  0.00  0.00    -0.110 A 
ATOM     30  C   LIG    1      142.143 141.632 157.034  0.00  0.00    +0.050 A 
ENDBRANCH  20  21
ENDBRANCH  19  20
ENDBRANCH   2  19
TORSDOF 6
ENDMDL
MODEL 7
REMARK VINA RESULT:     -10.1      3.862      5.213
REMARK                            x       y       z     vdW  Elec       q    Type
REMARK                         _______ _______ _______ _____ _____    ______ ____
ROOT
ATOM      1  O   LIG    1      141.919 143.713 161.474  0.00  0.00    -0.630 OA
ATOM      2  C   LIG    1      140.836 143.788 160.934  0.00  0.00    +0.520 C 
ATOM      3  N   LIG    1      140.301 142.700 160.343  0.00  0.00    -1.120 NA
ENDROOT
BRANCH   3   4
ATOM      4  S   LIG    1      141.124 141.263 160.356  0.00  0.00    +2.630 S 
ATOM      5  O   LIG    1      140.167 140.254 160.645  0.00  0.00    -1.020 OA
ATOM      6  O   LIG    1      142.290 141.476 161.139  0.00  0.00    -1.020 OA
BRANCH   4   7
ATOM      7  C   LIG    1      141.679 140.965 158.709  0.00  0.00    -0.620 A 
ATOM      8  C   LIG    1      141.768 142.012 157.811  0.00  0.00    +0.140 A 
ATOM      9  C   LIG    1      142.203 141.785 156.517  0.00  0.00    -0.020 A 
ATOM     10  C   LIG    1      142.551 140.511 156.117  0.00  0.00    +0.090 A 
ATOM     11  C   LIG    1      142.463 139.452 157.019  0.00  0.00    -0.050 A 
ATOM     12  C   LIG    1      142.030 139.687 158.322  0.00  0.00    +0.170 A 
BRANCH  11  13
ATOM     13  C   LIG    1      142.835 138.079 156.594  0.00  0.00    +0.230 A 
ATOM     14  N   LIG    1      142.677 137.556 155.395  0.00  0.00    -0.300 NA
ATOM     15  N   LIG    1      143.123 136.347 155.430  0.00  0.00    -0.230 N 
ATOM     16  H   LIG    1      143.129 135.730 154.681  0.00  0.00    +0.470 HD
ATOM     17  N   LIG    1      143.558 136.088 156.612  0.00  0.00    -0.050 NA
ATOM     18  N   LIG    1      143.403 137.131 157.354  0.00  0.00    -0.260 NA
ENDBRANCH  11  13
ENDBRANCH   4   7
ENDBRANCH   3   4
BRANCH   2  19
ATOM     19  C   LIG    1      140.090 145.097 160.917  0.00  0.00    +0.060 C 
BRANCH  19  20
ATOM     20  C   LIG    1      140.937 146.158 160.210  0.00  0.00    +0.070 C 
BRANCH  20  21
ATOM     21  C   LIG    1      140.448 146.330 158.796  0.00  0.00    -0.090 A 
ATOM     22  C   LIG    1      139.786 147.495 158.434  0.00  0.00    +0.040 A 
ATOM     23  C   LIG    1      139.329 147.673 157.146  0.00  0.00    -0.010 A 
ATOM     24  C   LIG    1      139.534 146.677 156.197  0.00  0.00    +0.080 A 
ATOM     25  N   LIG    1      139.208 146.556 154.864  0.00  0.00    -0.600 N 
ATOM     26  H   LIG    1      138.738 147.225 154.343  0.00  0.00    +0.410 HD
ATOM     27  C   LIG    1      139.647 145.352 154.386  0.00  0.00    +0.210 A 
ATOM     28  C   LIG    1      140.258 144.665 155.365  0.00  0.00    -0.060 A 
ATOM     29  C   LIG    1      140.206 145.498 156.568  0.00  0.00    -0.110 A 
ATOM     30  C   LIG    1      140.664 145.341 157.878  0.00  0.00    +0.050 A 
ENDBRANCH  20  21
ENDBRANCH  19  20
ENDBRANCH   2  19
TORSDOF 6
ENDMDL
MODEL 8
REMARK VINA RESULT:     -10.1      2.906      6.763
REMARK                            x       y       z     vdW  Elec       q    Type
REMARK                         _______ _______ _______ _____ _____    ______ ____
ROOT
ATOM      1  O   LIG    1      142.895 141.239 155.170  0.00  0.00    -0.630 OA
ATOM      2  C   LIG    1      143.528 142.052 155.810  0.00  0.00    +0.520 C 
ATOM      3  N   LIG    1      143.197 142.303 157.093  0.00  0.00    -1.120 NA
ENDROOT
BRANCH   3   4
ATOM      4  S   LIG    1      141.929 141.501 157.793  0.00  0.00    +2.630 S 
ATOM      5  O   LIG    1      142.480 140.357 158.432  0.00  0.00    -1.020 OA
ATOM      6  O   LIG    1      140.909 141.425 156.807  0.00  0.00    -1.020 OA
BRANCH   4   7
ATOM      7  C   LIG    1      141.304 142.534 159.077  0.00  0.00    -0.620 A 
ATOM      8  C   LIG    1      141.146 142.028 160.355  0.00  0.00    +0.140 A 
ATOM      9  C   LIG    1      140.656 142.834 161.367  0.00  0.00    -0.020 A 
ATOM     10  C   LIG    1      140.324 144.148 161.107  0.00  0.00    +0.090 A 
ATOM     11  C   LIG    1      140.481 144.662 159.822  0.00  0.00    -0.050 A 
ATOM     12  C   LIG    1      140.980 143.849 158.807  0.00  0.00    +0.170 A 
BRANCH  11  13
ATOM     13  C   LIG    1      140.125 146.075 159.536  0.00  0.00    +0.230 A 
ATOM     14  N   LIG    1      140.942 147.108 159.533  0.00  0.00    -0.300 NA
ATOM     15  N   LIG    1      140.252 148.157 159.241  0.00  0.00    -0.230 N 
ATOM     16  H   LIG    1      140.604 149.058 159.169  0.00  0.00    +0.470 HD
ATOM     17  N   LIG    1      139.023 147.821 159.057  0.00  0.00    -0.050 NA
ATOM     18  N   LIG    1      138.908 146.547 159.225  0.00  0.00    -0.260 NA
ENDBRANCH  11  13
ENDBRANCH   4   7
ENDBRANCH   3   4
BRANCH   2  19
ATOM     19  C   LIG    1      144.677 142.786 155.171  0.00  0.00    +0.060 C 
BRANCH  19  20
ATOM     20  C   LIG    1      144.139 143.780 154.140  0.00  0.00    +0.070 C 
BRANCH  20  21
ATOM     21  C   LIG    1      143.168 144.720 154.807  0.00  0.00    -0.090 A 
ATOM     22  C   LIG    1      143.590 145.500 155.875  0.00  0.00    +0.040 A 
ATOM     23  C   LIG    1      142.718 146.366 156.500  0.00  0.00    -0.010 A 
ATOM     24  C   LIG    1      141.403 146.459 156.058  0.00  0.00    +0.080 A 
ATOM     25  N   LIG    1      140.318 147.207 156.461  0.00  0.00    -0.600 N 
ATOM     26  H   LIG    1      140.322 147.845 157.191  0.00  0.00    +0.410 HD
ATOM     27  C   LIG    1      139.236 146.917 155.677  0.00  0.00    +0.210 A 
ATOM     28  C   LIG    1      139.569 145.992 154.760  0.00  0.00    -0.060 A 
ATOM     29  C   LIG    1      140.980 145.666 154.975  0.00  0.00    -0.110 A 
ATOM     30  C   LIG    1      141.881 144.800 154.354  0.00  0.00    +0.050 A 
ENDBRANCH  20  21
ENDBRANCH  19  20
ENDBRANCH   2  19
TORSDOF 6
ENDMDL
MODEL 9
REMARK VINA RESULT:     -10.0      3.744      5.685
REMARK                            x       y       z     vdW  Elec       q    Type
REMARK                         _______ _______ _______ _____ _____    ______ ____
ROOT
ATOM      1  O   LIG    1      139.449 145.788 160.628  0.00  0.00    -0.630 OA
ATOM      2  C   LIG    1      140.331 145.787 159.794  0.00  0.00    +0.520 C 
ATOM      3  N   LIG    1      141.139 144.715 159.669  0.00  0.00    -1.120 NA
ENDROOT
BRANCH   3   4
ATOM      4  S   LIG    1      140.927 143.400 160.653  0.00  0.00    +2.630 S 
ATOM      5  O   LIG    1      139.550 143.379 161.006  0.00  0.00    -1.020 OA
ATOM      6  O   LIG    1      141.974 143.444 161.612  0.00  0.00    -1.020 OA
BRANCH   4   7
ATOM      7  C   LIG    1      141.210 141.964 159.672  0.00  0.00    -0.620 A 
ATOM      8  C   LIG    1      140.817 140.722 160.136  0.00  0.00    +0.140 A 
ATOM      9  C   LIG    1      141.036 139.591 159.370  0.00  0.00    -0.020 A 
ATOM     10  C   LIG    1      141.647 139.697 158.137  0.00  0.00    +0.090 A 
ATOM     11  C   LIG    1      142.045 140.945 157.665  0.00  0.00    -0.050 A 
ATOM     12  C   LIG    1      141.817 142.082 158.437  0.00  0.00    +0.170 A 
BRANCH  11  13
ATOM     13  C   LIG    1      142.704 141.065 156.339  0.00  0.00    +0.230 A 
ATOM     14  N   LIG    1      142.674 140.181 155.363  0.00  0.00    -0.300 NA
ATOM     15  N   LIG    1      143.365 140.653 154.382  0.00  0.00    -0.230 N 
ATOM     16  H   LIG    1      143.510 140.207 153.533  0.00  0.00    +0.470 HD
ATOM     17  N   LIG    1      143.831 141.808 154.706  0.00  0.00    -0.050 NA
ATOM     18  N   LIG    1      143.440 142.097 155.901  0.00  0.00    -0.260 NA
ENDBRANCH  11  13
ENDBRANCH   4   7
ENDBRANCH   3   4
BRANCH   2  19
ATOM     19  C   LIG    1      140.527 146.986 158.904  0.00  0.00    +0.060 C 
BRANCH  19  20
ATOM     20  C   LIG    1      139.626 146.861 157.673  0.00  0.00    +0.070 C 
BRANCH  20  21
ATOM     21  C   LIG    1      140.320 146.033 156.624  0.00  0.00    -0.090 A 
ATOM     22  C   LIG    1      139.966 144.702 156.453  0.00  0.00    +0.040 A 
ATOM     23  C   LIG    1      140.589 143.926 155.499  0.00  0.00    -0.010 A 
ATOM     24  C   LIG    1      141.582 144.481 154.699  0.00  0.00    +0.080 A 
ATOM     25  N   LIG    1      142.372 143.984 153.686  0.00  0.00    -0.600 N 
ATOM     26  H   LIG    1      142.341 143.074 153.352  0.00  0.00    +0.410 HD
ATOM     27  C   LIG    1      143.205 144.963 153.222  0.00  0.00    +0.210 A 
ATOM     28  C   LIG    1      142.994 146.104 153.899  0.00  0.00    -0.060 A 
ATOM     29  C   LIG    1      141.937 145.831 154.876  0.00  0.00    -0.110 A 
ATOM     30  C   LIG    1      141.290 146.600 155.846  0.00  0.00    +0.050 A 
ENDBRANCH  20  21
ENDBRANCH  19  20
ENDBRANCH   2  19
TORSDOF 6
ENDMDL
####
 2019-nCoV_rna_U_mg.pdbqt&&&&ZINC000738345424.pdbqt
MODEL 1
REMARK VINA RESULT:     -11.4      0.000      0.000
REMARK                            x       y       z     vdW  Elec       q    Type
REMARK                         _______ _______ _______ _____ _____    ______ ____
ROOT
ATOM      1  O   LIG    1      142.843 143.824 152.441  0.00  0.00    -0.960 OA
ATOM      2  S   LIG    1      142.586 144.737 153.500  0.00  0.00    +2.710 S 
ATOM      3  O   LIG    1      142.408 146.132 153.297  0.00  0.00    -0.960 OA
ENDROOT
BRANCH   2   4
ATOM      4  C   LIG    1      143.919 144.565 154.639  0.00  0.00    -0.760 A 
ATOM      5  C   LIG    1      145.013 143.773 154.322  0.00  0.00    +0.170 A 
ATOM      6  C   LIG    1      146.040 143.664 155.244  0.00  0.00    -0.030 A 
ATOM      7  C   LIG    1      145.940 144.351 156.452  0.00  0.00    +0.320 A 
ATOM      8  N   LIG    1      144.876 145.099 156.716  0.00  0.00    -0.480 NA
ATOM      9  C   LIG    1      143.888 145.223 155.855  0.00  0.00    +0.380 A 
BRANCH   7  10
ATOM     10  C   LIG    1      147.032 144.244 157.450  0.00  0.00    +0.070 A 
ATOM     11  N   LIG    1      146.944 144.486 158.754  0.00  0.00    -0.350 NA
ATOM     12  N   LIG    1      148.108 144.278 159.268  0.00  0.00    -0.180 NA
ATOM     13  N   LIG    1      148.921 143.916 158.339  0.00  0.00    -0.180 NA
ATOM     14  N   LIG    1      148.289 143.882 157.215  0.00  0.00    -0.330 NA
ENDBRANCH   7  10
ENDBRANCH   2   4
BRANCH   2  15
ATOM     15  N   LIG    1      141.218 144.198 154.261  0.00  0.00    -1.110 NA
ATOM     16  H   LIG    1      141.116 143.253 154.464  0.00  0.00    +0.420 HD
BRANCH  15  17
ATOM     17  C   LIG    1      140.162 145.144 154.629  0.00  0.00    +0.320 C 
BRANCH  17  18
ATOM     18  C   LIG    1      140.170 145.351 156.122  0.00  0.00    -0.090 A 
ATOM     19  C   LIG    1      139.857 146.605 156.643  0.00  0.00    +0.030 A 
ATOM     20  C   LIG    1      139.855 146.825 157.986  0.00  0.00    +0.020 A 
ATOM     21  C   LIG    1      140.173 145.775 158.863  0.00  0.00    -0.050 A 
ATOM     22  C   LIG    1      140.181 145.965 160.256  0.00  0.00    +0.020 A 
ATOM     23  C   LIG    1      140.494 144.923 161.075  0.00  0.00    +0.010 A 
ATOM     24  C   LIG    1      140.807 143.669 160.554  0.00  0.00    +0.000 A 
ATOM     25  C   LIG    1      140.810 143.450 159.211  0.00  0.00    +0.030 A 
ATOM     26  C   LIG    1      140.491 144.500 158.334  0.00  0.00    -0.050 A 
ATOM     27  C   LIG    1      140.477 144.309 156.941  0.00  0.00    +0.050 A 
ENDBRANCH  17  18
ENDBRANCH  15  17
ENDBRANCH   2  15
TORSDOF 5
ENDMDL
MODEL 2
REMARK VINA RESULT:     -10.9      0.634      1.023
REMARK                            x       y       z     vdW  Elec       q    Type
REMARK                         _______ _______ _______ _____ _____    ______ ____
ROOT
ATOM      1  O   LIG    1      141.679 142.808 153.908  0.00  0.00    -0.960 OA
ATOM      2  S   LIG    1      142.481 143.927 153.554  0.00  0.00    +2.710 S 
ATOM      3  O   LIG    1      143.029 144.111 152.256  0.00  0.00    -0.960 OA
ENDROOT
BRANCH   2   4
ATOM      4  C   LIG    1      143.841 143.939 154.675  0.00  0.00    -0.760 A 
ATOM      5  C   LIG    1      144.907 143.070 154.491  0.00  0.00    +0.170 A 
ATOM      6  C   LIG    1      145.955 143.110 155.394  0.00  0.00    -0.030 A 
ATOM      7  C   LIG    1      145.905 144.018 156.449  0.00  0.00    +0.320 A 
ATOM      8  N   LIG    1      144.867 144.833 156.589  0.00  0.00    -0.480 NA
ATOM      9  C   LIG    1      143.859 144.817 155.742  0.00  0.00    +0.380 A 
BRANCH   7  10
ATOM     10  C   LIG    1      147.022 144.074 157.425  0.00  0.00    +0.070 A 
ATOM     11  N   LIG    1      148.309 143.860 157.173  0.00  0.00    -0.350 NA
ATOM     12  N   LIG    1      148.952 144.004 158.280  0.00  0.00    -0.180 NA
ATOM     13  N   LIG    1      148.118 144.298 159.216  0.00  0.00    -0.180 NA
ATOM     14  N   LIG    1      146.929 144.352 158.721  0.00  0.00    -0.330 NA
ENDBRANCH   7  10
ENDBRANCH   2   4
BRANCH   2  15
ATOM     15  N   LIG    1      141.571 145.273 153.873  0.00  0.00    -1.110 NA
ATOM     16  H   LIG    1      141.946 146.158 153.731  0.00  0.00    +0.420 HD
BRANCH  15  17
ATOM     17  C   LIG    1      140.200 145.131 154.371  0.00  0.00    +0.320 C 
BRANCH  17  18
ATOM     18  C   LIG    1      140.175 145.384 155.856  0.00  0.00    -0.090 A 
ATOM     19  C   LIG    1      139.827 146.647 156.331  0.00  0.00    +0.030 A 
ATOM     20  C   LIG    1      139.794 146.909 157.666  0.00  0.00    +0.020 A 
ATOM     21  C   LIG    1      140.115 145.893 158.582  0.00  0.00    -0.050 A 
ATOM     22  C   LIG    1      140.092 146.126 159.968  0.00  0.00    +0.020 A 
ATOM     23  C   LIG    1      140.408 145.117 160.825  0.00  0.00    +0.010 A 
ATOM     24  C   LIG    1      140.757 143.854 160.350  0.00  0.00    +0.000 A 
ATOM     25  C   LIG    1      140.790 143.593 159.015  0.00  0.00    +0.030 A 
ATOM     26  C   LIG    1      140.468 144.609 158.099  0.00  0.00    -0.050 A 
ATOM     27  C   LIG    1      140.486 144.374 156.713  0.00  0.00    +0.050 A 
ENDBRANCH  17  18
ENDBRANCH  15  17
ENDBRANCH   2  15
TORSDOF 5
ENDMDL
MODEL 3
REMARK VINA RESULT:     -10.4      0.733      1.091
REMARK                            x       y       z     vdW  Elec       q    Type
REMARK                         _______ _______ _______ _____ _____    ______ ____
ROOT
ATOM      1  O   LIG    1      142.799 144.025 152.424  0.00  0.00    -0.960 OA
ATOM      2  S   LIG    1      142.556 144.911 153.509  0.00  0.00    +2.710 S 
ATOM      3  O   LIG    1      142.381 146.311 153.344  0.00  0.00    -0.960 OA
ENDROOT
BRANCH   2   4
ATOM      4  C   LIG    1      143.900 144.704 154.630  0.00  0.00    -0.760 A 
ATOM      5  C   LIG    1      144.947 143.850 154.317  0.00  0.00    +0.170 A 
ATOM      6  C   LIG    1      145.984 143.716 155.224  0.00  0.00    -0.030 A 
ATOM      7  C   LIG    1      145.940 144.440 156.413  0.00  0.00    +0.320 A 
ATOM      8  N   LIG    1      144.920 145.247 156.674  0.00  0.00    -0.480 NA
ATOM      9  C   LIG    1      143.924 145.396 155.826  0.00  0.00    +0.380 A 
BRANCH   7  10
ATOM     10  C   LIG    1      147.045 144.307 157.396  0.00  0.00    +0.070 A 
ATOM     11  N   LIG    1      146.953 144.429 158.716  0.00  0.00    -0.350 NA
ATOM     12  N   LIG    1      148.130 144.241 159.207  0.00  0.00    -0.180 NA
ATOM     13  N   LIG    1      148.955 144.007 158.247  0.00  0.00    -0.180 NA
ATOM     14  N   LIG    1      148.318 144.037 157.126  0.00  0.00    -0.330 NA
ENDBRANCH   7  10
ENDBRANCH   2   4
BRANCH   2  15
ATOM     15  N   LIG    1      141.194 144.356 154.269  0.00  0.00    -1.110 NA
ATOM     16  H   LIG    1      140.932 143.425 154.177  0.00  0.00    +0.420 HD
BRANCH  15  17
ATOM     17  C   LIG    1      140.384 145.268 155.081  0.00  0.00    +0.320 C 
BRANCH  17  18
ATOM     18  C   LIG    1      140.455 144.851 156.527  0.00  0.00    -0.090 A 
ATOM     19  C   LIG    1      140.064 145.748 157.520  0.00  0.00    +0.030 A 
ATOM     20  C   LIG    1      140.115 145.403 158.836  0.00  0.00    +0.020 A 
ATOM     21  C   LIG    1      140.569 144.124 159.202  0.00  0.00    -0.050 A 
ATOM     22  C   LIG    1      140.636 143.733 160.550  0.00  0.00    +0.020 A 
ATOM     23  C   LIG    1      141.081 142.486 160.867  0.00  0.00    +0.010 A 
ATOM     24  C   LIG    1      141.472 141.589 159.875  0.00  0.00    +0.000 A 
ATOM     25  C   LIG    1      141.421 141.935 158.559  0.00  0.00    +0.030 A 
ATOM     26  C   LIG    1      140.967 143.213 158.193  0.00  0.00    -0.050 A 
ATOM     27  C   LIG    1      140.894 143.603 156.844  0.00  0.00    +0.050 A 
ENDBRANCH  17  18
ENDBRANCH  15  17
ENDBRANCH   2  15
TORSDOF 5
ENDMDL
MODEL 4
REMARK VINA RESULT:      -9.9      2.936      3.585
REMARK                            x       y       z     vdW  Elec       q    Type
REMARK                         _______ _______ _______ _____ _____    ______ ____
ROOT
ATOM      1  O   LIG    1      140.818 145.822 153.082  0.00  0.00    -0.960 OA
ATOM      2  S   LIG    1      141.989 145.986 153.871  0.00  0.00    +2.710 S 
ATOM      3  O   LIG    1      143.129 146.709 153.429  0.00  0.00    -0.960 OA
ENDROOT
BRANCH   2   4
ATOM      4  C   LIG    1      142.551 144.364 154.268  0.00  0.00    -0.760 A 
ATOM      5  C   LIG    1      143.333 144.151 155.394  0.00  0.00    +0.170 A 
ATOM      6  C   LIG    1      143.754 142.861 155.671  0.00  0.00    -0.030 A 
ATOM      7  C   LIG    1      143.380 141.828 154.815  0.00  0.00    +0.320 A 
ATOM      8  N   LIG    1      142.630 142.075 153.749  0.00  0.00    -0.480 NA
ATOM      9  C   LIG    1      142.213 143.291 153.465  0.00  0.00    +0.380 A 
BRANCH   7  10
ATOM     10  C   LIG    1      143.824 140.441 155.100  0.00  0.00    +0.070 A 
ATOM     11  N   LIG    1      143.059 139.355 155.140  0.00  0.00    -0.350 NA
ATOM     12  N   LIG    1      143.821 138.352 155.416  0.00  0.00    -0.180 NA
ATOM     13  N   LIG    1      145.032 138.768 155.551  0.00  0.00    -0.180 NA
ATOM     14  N   LIG    1      145.065 140.043 155.359  0.00  0.00    -0.330 NA
ENDBRANCH   7  10
ENDBRANCH   2   4
BRANCH   2  15
ATOM     15  N   LIG    1      141.503 146.697 155.285  0.00  0.00    -1.110 NA
ATOM     16  H   LIG    1      142.113 147.275 155.772  0.00  0.00    +0.420 HD
BRANCH  15  17
ATOM     17  C   LIG    1      140.154 146.453 155.803  0.00  0.00    +0.320 C 
BRANCH  17  18
ATOM     18  C   LIG    1      140.244 145.919 157.209  0.00  0.00    -0.090 A 
ATOM     19  C   LIG    1      139.993 146.770 158.284  0.00  0.00    +0.030 A 
ATOM     20  C   LIG    1      140.066 146.319 159.566  0.00  0.00    +0.020 A 
ATOM     21  C   LIG    1      140.397 144.976 159.813  0.00  0.00    -0.050 A 
ATOM     22  C   LIG    1      140.481 144.474 161.123  0.00  0.00    +0.020 A 
ATOM     23  C   LIG    1      140.804 143.167 161.324  0.00  0.00    +0.010 A 
ATOM     24  C   LIG    1      141.055 142.316 160.249  0.00  0.00    +0.000 A 
ATOM     25  C   LIG    1      140.984 142.768 158.967  0.00  0.00    +0.030 A 
ATOM     26  C   LIG    1      140.651 144.111 158.720  0.00  0.00    -0.050 A 
ATOM     27  C   LIG    1      140.562 144.611 157.410  0.00  0.00    +0.050 A 
ENDBRANCH  17  18
ENDBRANCH  15  17
ENDBRANCH   2  15
TORSDOF 5
ENDMDL
MODEL 5
REMARK VINA RESULT:      -9.6      5.077      6.433
REMARK                            x       y       z     vdW  Elec       q    Type
REMARK                         _______ _______ _______ _____ _____    ______ ____
ROOT
ATOM      1  O   LIG    1      141.722 142.461 162.430  0.00  0.00    -0.960 OA
ATOM      2  S   LIG    1      140.929 142.761 161.289  0.00  0.00    +2.710 S 
ATOM      3  O   LIG    1      139.509 142.777 161.312  0.00  0.00    -0.960 OA
ENDROOT
BRANCH   2   4
ATOM      4  C   LIG    1      141.395 141.604 160.043  0.00  0.00    -0.760 A 
ATOM      5  C   LIG    1      141.337 141.959 158.703  0.00  0.00    +0.170 A 
ATOM      6  C   LIG    1      141.711 141.021 157.755  0.00  0.00    -0.030 A 
ATOM      7  C   LIG    1      142.131 139.762 158.178  0.00  0.00    +0.320 A 
ATOM      8  N   LIG    1      142.172 139.463 159.470  0.00  0.00    -0.480 NA
ATOM      9  C   LIG    1      141.826 140.338 160.392  0.00  0.00    +0.380 A 
BRANCH   7  10
ATOM     10  C   LIG    1      142.535 138.747 157.174  0.00  0.00    +0.070 A 
ATOM     11  N   LIG    1      142.341 138.807 155.861  0.00  0.00    -0.350 NA
ATOM     12  N   LIG    1      142.838 137.735 155.344  0.00  0.00    -0.180 NA
ATOM     13  N   LIG    1      143.334 137.006 156.282  0.00  0.00    -0.180 NA
ATOM     14  N   LIG    1      143.167 137.603 157.413  0.00  0.00    -0.330 NA
ENDBRANCH   7  10
ENDBRANCH   2   4
BRANCH   2  15
ATOM     15  N   LIG    1      141.406 144.259 160.770  0.00  0.00    -1.110 NA
ATOM     16  H   LIG    1      142.320 144.402 160.475  0.00  0.00    +0.420 HD
BRANCH  15  17
ATOM     17  C   LIG    1      140.449 145.368 160.755  0.00  0.00    +0.320 C 
BRANCH  17  18
ATOM     18  C   LIG    1      140.195 145.794 159.332  0.00  0.00    -0.090 A 
ATOM     19  C   LIG    1      139.720 147.078 159.073  0.00  0.00    +0.030 A 
ATOM     20  C   LIG    1      139.480 147.494 157.799  0.00  0.00    +0.020 A 
ATOM     21  C   LIG    1      139.715 146.617 156.726  0.00  0.00    -0.050 A 
ATOM     22  C   LIG    1      139.480 147.012 155.398  0.00  0.00    +0.020 A 
ATOM     23  C   LIG    1      139.720 146.136 154.384  0.00  0.00    +0.010 A 
ATOM     24  C   LIG    1      140.195 144.851 154.642  0.00  0.00    +0.000 A 
ATOM     25  C   LIG    1      140.434 144.436 155.916  0.00  0.00    +0.030 A 
ATOM     26  C   LIG    1      140.199 145.312 156.989  0.00  0.00    -0.050 A 
ATOM     27  C   LIG    1      140.440 144.920 158.317  0.00  0.00    +0.050 A 
ENDBRANCH  17  18
ENDBRANCH  15  17
ENDBRANCH   2  15
TORSDOF 5
ENDMDL
MODEL 6
REMARK VINA RESULT:      -9.3      2.040      2.977
REMARK                            x       y       z     vdW  Elec       q    Type
REMARK                         _______ _______ _______ _____ _____    ______ ____
ROOT
ATOM      1  O   LIG    1      143.431 139.631 154.744  0.00  0.00    -0.960 OA
ATOM      2  S   LIG    1      143.058 140.996 154.874  0.00  0.00    +2.710 S 
ATOM      3  O   LIG    1      142.726 141.820 153.765  0.00  0.00    -0.960 OA
ENDROOT
BRANCH   2   4
ATOM      4  C   LIG    1      144.386 141.797 155.711  0.00  0.00    -0.760 A 
ATOM      5  C   LIG    1      144.699 143.118 155.422  0.00  0.00    +0.170 A 
ATOM      6  C   LIG    1      145.750 143.711 156.102  0.00  0.00    -0.030 A 
ATOM      7  C   LIG    1      146.452 142.965 157.046  0.00  0.00    +0.320 A 
ATOM      8  N   LIG    1      146.120 141.705 157.292  0.00  0.00    -0.480 NA
ATOM      9  C   LIG    1      145.122 141.119 156.664  0.00  0.00    +0.380 A 
BRANCH   7  10
ATOM     10  C   LIG    1      147.580 143.587 157.782  0.00  0.00    +0.070 A 
ATOM     11  N   LIG    1      148.853 143.625 157.402  0.00  0.00    -0.350 NA
ATOM     12  N   LIG    1      149.513 144.254 158.312  0.00  0.00    -0.180 NA
ATOM     13  N   LIG    1      148.705 144.611 159.249  0.00  0.00    -0.180 NA
ATOM     14  N   LIG    1      147.513 144.220 158.949  0.00  0.00    -0.330 NA
ENDBRANCH   7  10
ENDBRANCH   2   4
BRANCH   2  15
ATOM     15  N   LIG    1      141.750 141.028 155.889  0.00  0.00    -1.110 NA
ATOM     16  H   LIG    1      140.900 140.661 155.597  0.00  0.00    +0.420 HD
BRANCH  15  17
ATOM     17  C   LIG    1      141.874 141.610 157.228  0.00  0.00    +0.320 C 
BRANCH  17  18
ATOM     18  C   LIG    1      141.290 142.999 157.229  0.00  0.00    -0.090 A 
ATOM     19  C   LIG    1      141.006 143.625 156.016  0.00  0.00    +0.030 A 
ATOM     20  C   LIG    1      140.477 144.879 155.983  0.00  0.00    +0.020 A 
ATOM     21  C   LIG    1      140.211 145.554 157.186  0.00  0.00    -0.050 A 
ATOM     22  C   LIG    1      139.665 146.849 157.190  0.00  0.00    +0.020 A 
ATOM     23  C   LIG    1      139.420 147.472 158.376  0.00  0.00    +0.010 A 
ATOM     24  C   LIG    1      139.704 146.846 159.588  0.00  0.00    +0.000 A 
ATOM     25  C   LIG    1      140.233 145.592 159.622  0.00  0.00    +0.030 A 
ATOM     26  C   LIG    1      140.499 144.917 158.418  0.00  0.00    -0.050 A 
ATOM     27  C   LIG    1      141.039 143.620 158.414  0.00  0.00    +0.050 A 
ENDBRANCH  17  18
ENDBRANCH  15  17
ENDBRANCH   2  15
TORSDOF 5
ENDMDL
MODEL 7
REMARK VINA RESULT:      -9.2      5.502      7.597
REMARK                            x       y       z     vdW  Elec       q    Type
REMARK                         _______ _______ _______ _____ _____    ______ ____
ROOT
ATOM      1  O   LIG    1      142.351 139.254 158.234  0.00  0.00    -0.960 OA
ATOM      2  S   LIG    1      142.632 140.396 159.032  0.00  0.00    +2.710 S 
ATOM      3  O   LIG    1      143.769 140.491 159.879  0.00  0.00    -0.960 OA
ENDROOT
BRANCH   2   4
ATOM      4  C   LIG    1      141.222 140.643 160.061  0.00  0.00    -0.760 A 
ATOM      5  C   LIG    1      141.036 141.852 160.715  0.00  0.00    +0.170 A 
ATOM      6  C   LIG    1      139.916 142.006 161.514  0.00  0.00    -0.030 A 
ATOM      7  C   LIG    1      139.020 140.947 161.633  0.00  0.00    +0.320 A 
ATOM      8  N   LIG    1      139.234 139.806 160.991  0.00  0.00    -0.480 NA
ATOM      9  C   LIG    1      140.289 139.635 160.221  0.00  0.00    +0.380 A 
BRANCH   7  10
ATOM     10  C   LIG    1      137.814 141.096 162.486  0.00  0.00    +0.070 A 
ATOM     11  N   LIG    1      137.285 140.174 163.282  0.00  0.00    -0.350 NA
ATOM     12  N   LIG    1      136.251 140.695 163.848  0.00  0.00    -0.180 NA
ATOM     13  N   LIG    1      136.111 141.907 163.437  0.00  0.00    -0.180 NA
ATOM     14  N   LIG    1      137.057 142.182 162.605  0.00  0.00    -0.330 NA
ENDBRANCH   7  10
ENDBRANCH   2   4
BRANCH   2  15
ATOM     15  N   LIG    1      142.712 141.683 157.994  0.00  0.00    -1.110 NA
ATOM     16  H   LIG    1      143.421 142.340 158.089  0.00  0.00    +0.420 HD
BRANCH  15  17
ATOM     17  C   LIG    1      141.713 141.832 156.933  0.00  0.00    +0.320 C 
BRANCH  17  18
ATOM     18  C   LIG    1      141.155 143.232 156.960  0.00  0.00    -0.090 A 
ATOM     19  C   LIG    1      140.870 143.881 155.761  0.00  0.00    +0.030 A 
ATOM     20  C   LIG    1      140.365 145.146 155.751  0.00  0.00    +0.020 A 
ATOM     21  C   LIG    1      140.126 145.808 156.967  0.00  0.00    -0.050 A 
ATOM     22  C   LIG    1      139.605 147.113 156.996  0.00  0.00    +0.020 A 
ATOM     23  C   LIG    1      139.387 147.724 158.193  0.00  0.00    +0.010 A 
ATOM     24  C   LIG    1      139.672 147.075 159.393  0.00  0.00    +0.000 A 
ATOM     25  C   LIG    1      140.177 145.811 159.402  0.00  0.00    +0.030 A 
ATOM     26  C   LIG    1      140.415 145.148 158.186  0.00  0.00    -0.050 A 
ATOM     27  C   LIG    1      140.931 143.840 158.157  0.00  0.00    +0.050 A 
ENDBRANCH  17  18
ENDBRANCH  15  17
ENDBRANCH   2  15
TORSDOF 5
ENDMDL
MODEL 8
REMARK VINA RESULT:      -9.2      0.960      2.102
REMARK                            x       y       z     vdW  Elec       q    Type
REMARK                         _______ _______ _______ _____ _____    ______ ____
ROOT
ATOM      1  O   LIG    1      143.178 142.802 152.646  0.00  0.00    -0.960 OA
ATOM      2  S   LIG    1      142.814 143.719 153.669  0.00  0.00    +2.710 S 
ATOM      3  O   LIG    1      142.437 145.064 153.409  0.00  0.00    -0.960 OA
ENDROOT
BRANCH   2   4
ATOM      4  C   LIG    1      144.180 143.791 154.781  0.00  0.00    -0.760 A 
ATOM      5  C   LIG    1      145.240 142.907 154.645  0.00  0.00    +0.170 A 
ATOM      6  C   LIG    1      146.294 142.996 155.539  0.00  0.00    -0.030 A 
ATOM      7  C   LIG    1      146.252 143.965 156.539  0.00  0.00    +0.320 A 
ATOM      8  N   LIG    1      145.219 144.792 156.634  0.00  0.00    -0.480 NA
ATOM      9  C   LIG    1      144.207 144.731 155.794  0.00  0.00    +0.380 A 
BRANCH   7  10
ATOM     10  C   LIG    1      147.374 144.073 157.504  0.00  0.00    +0.070 A 
ATOM     11  N   LIG    1      148.632 143.694 157.306  0.00  0.00    -0.350 NA
ATOM     12  N   LIG    1      149.292 143.957 158.382  0.00  0.00    -0.180 NA
ATOM     13  N   LIG    1      148.497 144.485 159.246  0.00  0.00    -0.180 NA
ATOM     14  N   LIG    1      147.316 144.572 158.734  0.00  0.00    -0.330 NA
ENDBRANCH   7  10
ENDBRANCH   2   4
BRANCH   2  15
ATOM     15  N   LIG    1      141.551 143.029 154.488  0.00  0.00    -1.110 NA
ATOM     16  H   LIG    1      140.652 143.078 154.124  0.00  0.00    +0.420 HD
BRANCH  15  17
ATOM     17  C   LIG    1      141.789 142.345 155.761  0.00  0.00    +0.320 C 
BRANCH  17  18
ATOM     18  C   LIG    1      141.302 143.209 156.895  0.00  0.00    -0.090 A 
ATOM     19  C   LIG    1      141.306 142.704 158.194  0.00  0.00    +0.030 A 
ATOM     20  C   LIG    1      140.872 143.458 159.241  0.00  0.00    +0.020 A 
ATOM     21  C   LIG    1      140.413 144.766 159.012  0.00  0.00    -0.050 A 
ATOM     22  C   LIG    1      139.959 145.575 160.068  0.00  0.00    +0.020 A 
ATOM     23  C   LIG    1      139.521 146.838 159.808  0.00  0.00    +0.010 A 
ATOM     24  C   LIG    1      139.516 147.343 158.509  0.00  0.00    +0.000 A 
ATOM     25  C   LIG    1      139.949 146.588 157.462  0.00  0.00    +0.030 A 
ATOM     26  C   LIG    1      140.409 145.280 157.691  0.00  0.00    -0.050 A 
ATOM     27  C   LIG    1      140.870 144.473 156.637  0.00  0.00    +0.050 A 
ENDBRANCH  17  18
ENDBRANCH  15  17
ENDBRANCH   2  15
TORSDOF 5
ENDMDL
MODEL 9
REMARK VINA RESULT:      -8.9      3.446      5.629
REMARK                            x       y       z     vdW  Elec       q    Type
REMARK                         _______ _______ _______ _____ _____    ______ ____
ROOT
ATOM      1  O   LIG    1      144.740 144.343 153.929  0.00  0.00    -0.960 OA
ATOM      2  S   LIG    1      143.426 143.870 153.670  0.00  0.00    +2.710 S 
ATOM      3  O   LIG    1      142.717 144.160 152.473  0.00  0.00    -0.960 OA
ENDROOT
BRANCH   2   4
ATOM      4  C   LIG    1      142.419 144.447 154.997  0.00  0.00    -0.760 A 
ATOM      5  C   LIG    1      141.069 144.128 155.041  0.00  0.00    +0.170 A 
ATOM      6  C   LIG    1      140.314 144.600 156.100  0.00  0.00    -0.030 A 
ATOM      7  C   LIG    1      140.931 145.374 157.080  0.00  0.00    +0.320 A 
ATOM      8  N   LIG    1      142.225 145.656 157.000  0.00  0.00    -0.480 NA
ATOM      9  C   LIG    1      142.968 145.216 156.006  0.00  0.00    +0.380 A 
BRANCH   7  10
ATOM     10  C   LIG    1      140.134 145.888 158.221  0.00  0.00    +0.070 A 
ATOM     11  N   LIG    1      139.439 147.019 158.260  0.00  0.00    -0.350 NA
ATOM     12  N   LIG    1      138.890 147.100 159.423  0.00  0.00    -0.180 NA
ATOM     13  N   LIG    1      139.214 146.063 160.115  0.00  0.00    -0.180 NA
ATOM     14  N   LIG    1      139.972 145.301 159.403  0.00  0.00    -0.330 NA
ENDBRANCH   7  10
ENDBRANCH   2   4
BRANCH   2  15
ATOM     15  N   LIG    1      143.492 142.220 153.786  0.00  0.00    -1.110 NA
ATOM     16  H   LIG    1      142.953 141.669 153.194  0.00  0.00    +0.420 HD
BRANCH  15  17
ATOM     17  C   LIG    1      144.362 141.589 154.782  0.00  0.00    +0.320 C 
BRANCH  17  18
ATOM     18  C   LIG    1      143.521 141.018 155.895  0.00  0.00    -0.090 A 
ATOM     19  C   LIG    1      143.247 139.652 155.917  0.00  0.00    +0.030 A 
ATOM     20  C   LIG    1      142.491 139.105 156.908  0.00  0.00    +0.020 A 
ATOM     21  C   LIG    1      141.979 139.927 157.926  0.00  0.00    -0.050 A 
ATOM     22  C   LIG    1      141.196 139.398 158.966  0.00  0.00    +0.020 A 
ATOM     23  C   LIG    1      140.716 140.225 159.936  0.00  0.00    +0.010 A 
ATOM     24  C   LIG    1      140.991 141.591 159.914  0.00  0.00    +0.000 A 
ATOM     25  C   LIG    1      141.746 142.138 158.922  0.00  0.00    +0.030 A 
ATOM     26  C   LIG    1      142.259 141.316 157.904  0.00  0.00    -0.050 A 
ATOM     27  C   LIG    1      143.047 141.844 156.868  0.00  0.00    +0.050 A 
ENDBRANCH  17  18
ENDBRANCH  15  17
ENDBRANCH   2  15
TORSDOF 5
ENDMDL
####
 2019-nCoV_rna_U_mg.pdbqt&&&&ZINC000543571889.pdbqt
MODEL 1
REMARK VINA RESULT:     -11.4      0.000      0.000
REMARK                            x       y       z     vdW  Elec       q    Type
REMARK                         _______ _______ _______ _____ _____    ______ ____
ROOT
ATOM      1  C   LIG    1      140.480 143.791 160.724  0.00  0.00    +0.510 C 
ATOM      2  N   LIG    1      140.894 144.000 159.459  0.00  0.00    -0.640 N 
ATOM      3  H   LIG    1      141.519 143.384 159.045  0.00  0.00    +0.430 HD
ATOM      4  O   LIG    1      139.766 144.606 161.271  0.00  0.00    -0.500 OA
ENDROOT
BRANCH   2   5
ATOM      5  C   LIG    1      140.425 145.106 158.743  0.00  0.00    +0.120 A 
ATOM      6  C   LIG    1      140.078 146.275 159.419  0.00  0.00    +0.070 A 
ATOM      7  C   LIG    1      139.616 147.367 158.740  0.00  0.00    +0.040 A 
ATOM      8  C   LIG    1      139.488 147.321 157.355  0.00  0.00    +0.060 A 
ATOM      9  N   LIG    1      139.071 148.211 156.397  0.00  0.00    -0.410 N 
ATOM     10  H   LIG    1      138.768 149.113 156.584  0.00  0.00    +0.450 HD
ATOM     11  N   LIG    1      139.134 147.694 155.224  0.00  0.00    -0.200 NA
ATOM     12  C   LIG    1      139.579 146.456 155.253  0.00  0.00    +0.000 A 
ATOM     13  C   LIG    1      139.839 146.143 156.666  0.00  0.00    -0.090 A 
ATOM     14  C   LIG    1      140.311 145.039 157.365  0.00  0.00    +0.090 A 
BRANCH  12  15
ATOM     15  C   LIG    1      139.779 145.562 154.100  0.00  0.00    +0.610 C 
ATOM     16  O   LIG    1      140.651 145.802 153.287  0.00  0.00    -0.530 OA
ATOM     17  N   LIG    1      138.995 144.476 153.946  0.00  0.00    -0.840 N 
ATOM     18  H   LIG    1      139.127 143.886 153.186  0.00  0.00    +0.410 HD
ATOM     19  H   LIG    1      138.299 144.284 154.594  0.00  0.00    +0.410 HD
ENDBRANCH  12  15
ENDBRANCH   2   5
BRANCH   1  22
ATOM     20  N   LIG    1      140.137 141.448 161.395  0.00  0.00    -0.700 N 
ATOM     21  H   LIG    1      139.315 141.450 160.881  0.00  0.00    +0.410 HD
ATOM     22  C   LIG    1      140.901 142.557 161.453  0.00  0.00    +0.510 C 
ATOM     23  O   LIG    1      141.929 142.553 162.096  0.00  0.00    -0.510 OA
BRANCH  20  24
ATOM     24  C   LIG    1      140.549 140.237 162.110  0.00  0.00    +0.280 C 
BRANCH  24  26
ATOM     25  C   LIG    1      139.054 138.831 160.687  0.00  0.00    +0.030 C 
ATOM     26  C   LIG    1      139.394 139.234 162.123  0.00  0.00    +0.030 C 
BRANCH  26  27
ATOM     27  C   LIG    1      138.187 139.866 162.766  0.00  0.00    -0.080 A 
ATOM     28  C   LIG    1      137.500 139.192 163.759  0.00  0.00    +0.010 A 
ATOM     29  C   LIG    1      136.392 139.772 164.349  0.00  0.00    +0.000 A 
ATOM     30  C   LIG    1      135.972 141.026 163.946  0.00  0.00    +0.000 A 
ATOM     31  C   LIG    1      136.658 141.700 162.954  0.00  0.00    +0.000 A 
ATOM     32  C   LIG    1      137.769 141.122 162.367  0.00  0.00    +0.010 A 
ENDBRANCH  26  27
ENDBRANCH  24  26
ENDBRANCH  20  24
ENDBRANCH   1  22
TORSDOF 6
ENDMDL
MODEL 2
REMARK VINA RESULT:     -11.1      0.607      1.103
REMARK                            x       y       z     vdW  Elec       q    Type
REMARK                         _______ _______ _______ _____ _____    ______ ____
ROOT
ATOM      1  C   LIG    1      140.500 143.696 160.728  0.00  0.00    +0.510 C 
ATOM      2  N   LIG    1      140.967 143.962 159.493  0.00  0.00    -0.640 N 
ATOM      3  H   LIG    1      141.654 143.399 159.102  0.00  0.00    +0.430 HD
ATOM      4  O   LIG    1      139.702 144.450 161.250  0.00  0.00    -0.500 OA
ENDROOT
BRANCH   2   5
ATOM      5  C   LIG    1      140.464 145.051 158.773  0.00  0.00    +0.120 A 
ATOM      6  C   LIG    1      140.038 146.193 159.449  0.00  0.00    +0.070 A 
ATOM      7  C   LIG    1      139.542 147.268 158.765  0.00  0.00    +0.040 A 
ATOM      8  C   LIG    1      139.459 147.230 157.377  0.00  0.00    +0.060 A 
ATOM      9  N   LIG    1      139.027 148.108 156.415  0.00  0.00    -0.410 N 
ATOM     10  H   LIG    1      138.673 148.991 156.600  0.00  0.00    +0.450 HD
ATOM     11  N   LIG    1      139.151 147.608 155.240  0.00  0.00    -0.200 NA
ATOM     12  C   LIG    1      139.658 146.394 155.271  0.00  0.00    +0.000 A 
ATOM     13  C   LIG    1      139.890 146.079 156.688  0.00  0.00    -0.090 A 
ATOM     14  C   LIG    1      140.397 144.992 157.392  0.00  0.00    +0.090 A 
BRANCH  12  15
ATOM     15  C   LIG    1      139.938 145.523 154.116  0.00  0.00    +0.610 C 
ATOM     16  O   LIG    1      139.646 144.343 154.158  0.00  0.00    -0.530 OA
ATOM     17  N   LIG    1      140.519 146.035 153.012  0.00  0.00    -0.840 N 
ATOM     18  H   LIG    1      140.703 145.462 152.251  0.00  0.00    +0.410 HD
ATOM     19  H   LIG    1      140.752 146.976 152.978  0.00  0.00    +0.410 HD
ENDBRANCH  12  15
ENDBRANCH   2   5
BRANCH   1  22
ATOM     20  N   LIG    1      140.157 141.400 161.543  0.00  0.00    -0.700 N 
ATOM     21  H   LIG    1      139.277 141.416 161.135  0.00  0.00    +0.410 HD
ATOM     22  C   LIG    1      140.962 142.477 161.455  0.00  0.00    +0.510 C 
ATOM     23  O   LIG    1      142.062 142.456 161.966  0.00  0.00    -0.510 OA
BRANCH  20  24
ATOM     24  C   LIG    1      140.609 140.203 162.257  0.00  0.00    +0.280 C 
BRANCH  24  26
ATOM     25  C   LIG    1      139.183 138.681 160.882  0.00  0.00    +0.030 C 
ATOM     26  C   LIG    1      139.477 139.175 162.300  0.00  0.00    +0.030 C 
BRANCH  26  27
ATOM     27  C   LIG    1      138.240 139.815 162.875  0.00  0.00    -0.080 A 
ATOM     28  C   LIG    1      137.855 141.075 162.458  0.00  0.00    +0.010 A 
ATOM     29  C   LIG    1      136.720 141.662 162.986  0.00  0.00    +0.000 A 
ATOM     30  C   LIG    1      135.970 140.988 163.931  0.00  0.00    +0.000 A 
ATOM     31  C   LIG    1      136.354 139.727 164.349  0.00  0.00    +0.000 A 
ATOM     32  C   LIG    1      137.486 139.139 163.817  0.00  0.00    +0.010 A 
ENDBRANCH  26  27
ENDBRANCH  24  26
ENDBRANCH  20  24
ENDBRANCH   1  22
TORSDOF 6
ENDMDL
MODEL 3
REMARK VINA RESULT:     -10.9      2.704      4.444
REMARK                            x       y       z     vdW  Elec       q    Type
REMARK                         _______ _______ _______ _____ _____    ______ ____
ROOT
ATOM      1  C   LIG    1      140.349 143.585 160.803  0.00  0.00    +0.510 C 
ATOM      2  N   LIG    1      140.822 143.821 159.564  0.00  0.00    -0.640 N 
ATOM      3  H   LIG    1      141.453 143.204 159.160  0.00  0.00    +0.430 HD
ATOM      4  O   LIG    1      139.626 144.399 161.342  0.00  0.00    -0.500 OA
ENDROOT
BRANCH   2   5
ATOM      5  C   LIG    1      140.405 144.954 158.860  0.00  0.00    +0.120 A 
ATOM      6  C   LIG    1      140.094 146.126 159.549  0.00  0.00    +0.070 A 
ATOM      7  C   LIG    1      139.684 147.244 158.881  0.00  0.00    +0.040 A 
ATOM      8  C   LIG    1      139.573 147.224 157.494  0.00  0.00    +0.060 A 
ATOM      9  N   LIG    1      139.202 148.143 156.545  0.00  0.00    -0.410 N 
ATOM     10  H   LIG    1      138.932 149.053 156.741  0.00  0.00    +0.450 HD
ATOM     11  N   LIG    1      139.260 147.642 155.365  0.00  0.00    -0.200 NA
ATOM     12  C   LIG    1      139.657 146.388 155.380  0.00  0.00    +0.000 A 
ATOM     13  C   LIG    1      139.886 146.044 156.791  0.00  0.00    -0.090 A 
ATOM     14  C   LIG    1      140.307 144.912 157.480  0.00  0.00    +0.090 A 
BRANCH  12  15
ATOM     15  C   LIG    1      139.838 145.504 154.216  0.00  0.00    +0.610 C 
ATOM     16  O   LIG    1      140.777 145.675 153.461  0.00  0.00    -0.530 OA
ATOM     17  N   LIG    1      138.963 144.504 153.987  0.00  0.00    -0.840 N 
ATOM     18  H   LIG    1      139.082 143.921 153.221  0.00  0.00    +0.410 HD
ATOM     19  H   LIG    1      138.214 144.367 154.589  0.00  0.00    +0.410 HD
ENDBRANCH  12  15
ENDBRANCH   2   5
BRANCH   1  22
ATOM     20  N   LIG    1      141.999 141.919 161.551  0.00  0.00    -0.700 N 
ATOM     21  H   LIG    1      142.686 142.444 161.113  0.00  0.00    +0.410 HD
ATOM     22  C   LIG    1      140.714 142.324 161.515  0.00  0.00    +0.510 C 
ATOM     23  O   LIG    1      139.855 141.666 162.063  0.00  0.00    -0.510 OA
BRANCH  20  24
ATOM     24  C   LIG    1      142.358 140.682 162.249  0.00  0.00    +0.280 C 
BRANCH  24  26
ATOM     25  C   LIG    1      141.886 138.373 161.421  0.00  0.00    +0.030 C 
ATOM     26  C   LIG    1      142.757 139.615 161.227  0.00  0.00    +0.030 C 
BRANCH  26  27
ATOM     27  C   LIG    1      144.205 139.249 161.423  0.00  0.00    -0.080 A 
ATOM     28  C   LIG    1      144.987 138.913 160.333  0.00  0.00    +0.010 A 
ATOM     29  C   LIG    1      146.315 138.576 160.513  0.00  0.00    +0.000 A 
ATOM     30  C   LIG    1      146.863 138.576 161.783  0.00  0.00    +0.000 A 
ATOM     31  C   LIG    1      146.081 138.912 162.872  0.00  0.00    +0.000 A 
ATOM     32  C   LIG    1      144.754 139.253 162.692  0.00  0.00    +0.010 A 
ENDBRANCH  26  27
ENDBRANCH  24  26
ENDBRANCH  20  24
ENDBRANCH   1  22
TORSDOF 6
ENDMDL
MODEL 4
REMARK VINA RESULT:     -10.7      2.054      3.609
REMARK                            x       y       z     vdW  Elec       q    Type
REMARK                         _______ _______ _______ _____ _____    ______ ____
ROOT
ATOM      1  C   LIG    1      140.510 143.879 160.575  0.00  0.00    +0.510 C 
ATOM      2  N   LIG    1      140.980 144.157 159.343  0.00  0.00    -0.640 N 
ATOM      3  H   LIG    1      141.679 143.609 158.954  0.00  0.00    +0.430 HD
ATOM      4  O   LIG    1      139.696 144.615 161.094  0.00  0.00    -0.500 OA
ENDROOT
BRANCH   2   5
ATOM      5  C   LIG    1      140.459 145.238 158.623  0.00  0.00    +0.120 A 
ATOM      6  C   LIG    1      140.099 146.409 159.291  0.00  0.00    +0.070 A 
ATOM      7  C   LIG    1      139.589 147.476 158.608  0.00  0.00    +0.040 A 
ATOM      8  C   LIG    1      139.423 147.404 157.228  0.00  0.00    +0.060 A 
ATOM      9  N   LIG    1      138.954 148.265 156.269  0.00  0.00    -0.410 N 
ATOM     10  H   LIG    1      138.632 149.162 156.450  0.00  0.00    +0.450 HD
ATOM     11  N   LIG    1      138.997 147.731 155.103  0.00  0.00    -0.200 NA
ATOM     12  C   LIG    1      139.478 146.507 155.139  0.00  0.00    +0.000 A 
ATOM     13  C   LIG    1      139.786 146.224 156.547  0.00  0.00    -0.090 A 
ATOM     14  C   LIG    1      140.309 145.145 157.251  0.00  0.00    +0.090 A 
BRANCH  12  15
ATOM     15  C   LIG    1      139.670 145.599 153.994  0.00  0.00    +0.610 C 
ATOM     16  O   LIG    1      140.480 145.873 153.129  0.00  0.00    -0.530 OA
ATOM     17  N   LIG    1      138.947 144.464 153.906  0.00  0.00    -0.840 N 
ATOM     18  H   LIG    1      139.074 143.866 153.152  0.00  0.00    +0.410 HD
ATOM     19  H   LIG    1      138.301 144.246 154.596  0.00  0.00    +0.410 HD
ENDBRANCH  12  15
ENDBRANCH   2   5
BRANCH   1  22
ATOM     20  N   LIG    1      140.309 141.509 161.205  0.00  0.00    -0.700 N 
ATOM     21  H   LIG    1      139.505 141.462 160.665  0.00  0.00    +0.410 HD
ATOM     22  C   LIG    1      140.992 142.666 161.301  0.00  0.00    +0.510 C 
ATOM     23  O   LIG    1      141.998 142.724 161.976  0.00  0.00    -0.510 OA
BRANCH  20  24
ATOM     24  C   LIG    1      140.781 140.318 161.918  0.00  0.00    +0.280 C 
BRANCH  24  26
ATOM     25  C   LIG    1      141.714 138.021 161.613  0.00  0.00    +0.030 C 
ATOM     26  C   LIG    1      140.978 139.172 160.924  0.00  0.00    +0.030 C 
BRANCH  26  27
ATOM     27  C   LIG    1      141.791 139.658 159.752  0.00  0.00    -0.080 A 
ATOM     28  C   LIG    1      143.141 139.912 159.904  0.00  0.00    +0.010 A 
ATOM     29  C   LIG    1      143.887 140.358 158.829  0.00  0.00    +0.000 A 
ATOM     30  C   LIG    1      143.282 140.549 157.600  0.00  0.00    +0.000 A 
ATOM     31  C   LIG    1      141.932 140.295 157.447  0.00  0.00    +0.000 A 
ATOM     32  C   LIG    1      141.187 139.844 158.522  0.00  0.00    +0.010 A 
ENDBRANCH  26  27
ENDBRANCH  24  26
ENDBRANCH  20  24
ENDBRANCH   1  22
TORSDOF 6
ENDMDL
MODEL 5
REMARK VINA RESULT:     -10.6      3.329      4.646
REMARK                            x       y       z     vdW  Elec       q    Type
REMARK                         _______ _______ _______ _____ _____    ______ ____
ROOT
ATOM      1  C   LIG    1      141.095 142.727 158.828  0.00  0.00    +0.510 C 
ATOM      2  N   LIG    1      140.812 143.865 159.491  0.00  0.00    -0.640 N 
ATOM      3  H   LIG    1      140.914 143.903 160.455  0.00  0.00    +0.430 HD
ATOM      4  O   LIG    1      140.887 142.654 157.633  0.00  0.00    -0.500 OA
ENDROOT
BRANCH   2   5
ATOM      5  C   LIG    1      140.372 144.993 158.790  0.00  0.00    +0.120 A 
ATOM      6  C   LIG    1      140.021 146.150 159.486  0.00  0.00    +0.070 A 
ATOM      7  C   LIG    1      139.587 147.262 158.821  0.00  0.00    +0.040 A 
ATOM      8  C   LIG    1      139.492 147.250 157.433  0.00  0.00    +0.060 A 
ATOM      9  N   LIG    1      139.107 148.166 156.487  0.00  0.00    -0.410 N 
ATOM     10  H   LIG    1      138.809 149.067 156.688  0.00  0.00    +0.450 HD
ATOM     11  N   LIG    1      139.192 147.676 155.304  0.00  0.00    -0.200 NA
ATOM     12  C   LIG    1      139.624 146.434 155.314  0.00  0.00    +0.000 A 
ATOM     13  C   LIG    1      139.847 146.085 156.725  0.00  0.00    -0.090 A 
ATOM     14  C   LIG    1      140.291 144.959 157.409  0.00  0.00    +0.090 A 
BRANCH  12  15
ATOM     15  C   LIG    1      139.843 145.564 154.145  0.00  0.00    +0.610 C 
ATOM     16  O   LIG    1      140.727 145.823 153.351  0.00  0.00    -0.530 OA
ATOM     17  N   LIG    1      139.063 144.481 153.956  0.00  0.00    -0.840 N 
ATOM     18  H   LIG    1      139.207 143.908 153.186  0.00  0.00    +0.410 HD
ATOM     19  H   LIG    1      138.357 144.274 154.590  0.00  0.00    +0.410 HD
ENDBRANCH  12  15
ENDBRANCH   2   5
BRANCH   1  22
ATOM     20  N   LIG    1      141.606 140.327 159.012  0.00  0.00    -0.700 N 
ATOM     21  H   LIG    1      141.196 140.202 158.141  0.00  0.00    +0.410 HD
ATOM     22  C   LIG    1      141.662 141.556 159.561  0.00  0.00    +0.510 C 
ATOM     23  O   LIG    1      142.174 141.712 160.649  0.00  0.00    -0.510 OA
BRANCH  20  24
ATOM     24  C   LIG    1      142.162 139.178 159.730  0.00  0.00    +0.280 C 
BRANCH  24  26
ATOM     25  C   LIG    1      143.565 137.526 158.487  0.00  0.00    +0.030 C 
ATOM     26  C   LIG    1      143.567 138.878 159.204  0.00  0.00    +0.030 C 
BRANCH  26  27
ATOM     27  C   LIG    1      144.536 138.832 160.357  0.00  0.00    -0.080 A 
ATOM     28  C   LIG    1      144.108 139.146 161.634  0.00  0.00    +0.010 A 
ATOM     29  C   LIG    1      144.997 139.105 162.691  0.00  0.00    +0.000 A 
ATOM     30  C   LIG    1      146.315 138.749 162.472  0.00  0.00    +0.000 A 
ATOM     31  C   LIG    1      146.744 138.436 161.196  0.00  0.00    +0.000 A 
ATOM     32  C   LIG    1      145.853 138.473 160.139  0.00  0.00    +0.010 A 
ENDBRANCH  26  27
ENDBRANCH  24  26
ENDBRANCH  20  24
ENDBRANCH   1  22
TORSDOF 6
ENDMDL
MODEL 6
REMARK VINA RESULT:     -10.5      2.561      4.080
REMARK                            x       y       z     vdW  Elec       q    Type
REMARK                         _______ _______ _______ _____ _____    ______ ____
ROOT
ATOM      1  C   LIG    1      140.453 143.552 160.663  0.00  0.00    +0.510 C 
ATOM      2  N   LIG    1      140.912 143.838 159.429  0.00  0.00    -0.640 N 
ATOM      3  H   LIG    1      141.562 143.255 159.006  0.00  0.00    +0.430 HD
ATOM      4  O   LIG    1      139.704 144.325 161.226  0.00  0.00    -0.500 OA
ENDROOT
BRANCH   2   5
ATOM      5  C   LIG    1      140.451 144.975 158.757  0.00  0.00    +0.120 A 
ATOM      6  C   LIG    1      140.130 146.125 159.477  0.00  0.00    +0.070 A 
ATOM      7  C   LIG    1      139.677 147.246 158.841  0.00  0.00    +0.040 A 
ATOM      8  C   LIG    1      139.534 147.251 157.457  0.00  0.00    +0.060 A 
ATOM      9  N   LIG    1      139.120 148.179 156.535  0.00  0.00    -0.410 N 
ATOM     10  H   LIG    1      138.833 149.078 156.756  0.00  0.00    +0.450 HD
ATOM     11  N   LIG    1      139.162 147.702 155.345  0.00  0.00    -0.200 NA
ATOM     12  C   LIG    1      139.588 146.458 155.326  0.00  0.00    +0.000 A 
ATOM     13  C   LIG    1      139.859 146.092 156.723  0.00  0.00    -0.090 A 
ATOM     14  C   LIG    1      140.322 144.957 157.379  0.00  0.00    +0.090 A 
BRANCH  12  15
ATOM     15  C   LIG    1      139.762 145.601 154.140  0.00  0.00    +0.610 C 
ATOM     16  O   LIG    1      140.564 145.909 153.279  0.00  0.00    -0.530 OA
ATOM     17  N   LIG    1      139.032 144.475 154.009  0.00  0.00    -0.840 N 
ATOM     18  H   LIG    1      139.147 143.910 153.229  0.00  0.00    +0.410 HD
ATOM     19  H   LIG    1      138.392 144.230 154.696  0.00  0.00    +0.410 HD
ENDBRANCH  12  15
ENDBRANCH   2   5
BRANCH   1  22
ATOM     20  N   LIG    1      141.999 141.661 160.964  0.00  0.00    -0.700 N 
ATOM     21  H   LIG    1      142.547 142.032 160.255  0.00  0.00    +0.410 HD
ATOM     22  C   LIG    1      140.865 142.286 161.339  0.00  0.00    +0.510 C 
ATOM     23  O   LIG    1      140.181 141.821 162.226  0.00  0.00    -0.510 OA
BRANCH  20  24
ATOM     24  C   LIG    1      142.404 140.419 161.627  0.00  0.00    +0.280 C 
BRANCH  24  26
ATOM     25  C   LIG    1      144.328 139.014 160.875  0.00  0.00    +0.030 C 
ATOM     26  C   LIG    1      142.881 139.413 160.578  0.00  0.00    +0.030 C 
BRANCH  26  27
ATOM     27  C   LIG    1      142.805 140.039 159.209  0.00  0.00    -0.080 A 
ATOM     28  C   LIG    1      143.915 140.662 158.671  0.00  0.00    +0.010 A 
ATOM     29  C   LIG    1      143.845 141.237 157.416  0.00  0.00    +0.000 A 
ATOM     30  C   LIG    1      142.663 141.188 156.698  0.00  0.00    +0.000 A 
ATOM     31  C   LIG    1      141.553 140.565 157.236  0.00  0.00    +0.000 A 
ATOM     32  C   LIG    1      141.625 139.986 158.490  0.00  0.00    +0.010 A 
ENDBRANCH  26  27
ENDBRANCH  24  26
ENDBRANCH  20  24
ENDBRANCH   1  22
TORSDOF 6
ENDMDL
MODEL 7
REMARK VINA RESULT:     -10.5      3.430      4.728
REMARK                            x       y       z     vdW  Elec       q    Type
REMARK                         _______ _______ _______ _____ _____    ______ ____
ROOT
ATOM      1  C   LIG    1      141.115 142.695 158.747  0.00  0.00    +0.510 C 
ATOM      2  N   LIG    1      140.809 143.820 159.423  0.00  0.00    -0.640 N 
ATOM      3  H   LIG    1      140.899 143.845 160.388  0.00  0.00    +0.430 HD
ATOM      4  O   LIG    1      140.923 142.636 157.549  0.00  0.00    -0.500 OA
ENDROOT
BRANCH   2   5
ATOM      5  C   LIG    1      140.362 144.951 158.733  0.00  0.00    +0.120 A 
ATOM      6  C   LIG    1      139.974 146.088 159.441  0.00  0.00    +0.070 A 
ATOM      7  C   LIG    1      139.533 147.204 158.787  0.00  0.00    +0.040 A 
ATOM      8  C   LIG    1      139.469 147.216 157.397  0.00  0.00    +0.060 A 
ATOM      9  N   LIG    1      139.087 148.141 156.459  0.00  0.00    -0.410 N 
ATOM     10  H   LIG    1      138.768 149.032 156.669  0.00  0.00    +0.450 HD
ATOM     11  N   LIG    1      139.207 147.675 155.270  0.00  0.00    -0.200 NA
ATOM     12  C   LIG    1      139.663 146.441 155.267  0.00  0.00    +0.000 A 
ATOM     13  C   LIG    1      139.861 146.070 156.676  0.00  0.00    -0.090 A 
ATOM     14  C   LIG    1      140.312 144.941 157.350  0.00  0.00    +0.090 A 
BRANCH  12  15
ATOM     15  C   LIG    1      139.924 145.597 154.088  0.00  0.00    +0.610 C 
ATOM     16  O   LIG    1      139.520 144.450 154.059  0.00  0.00    -0.530 OA
ATOM     17  N   LIG    1      140.610 146.097 153.041  0.00  0.00    -0.840 N 
ATOM     18  H   LIG    1      140.782 145.541 152.264  0.00  0.00    +0.410 HD
ATOM     19  H   LIG    1      140.933 147.012 153.064  0.00  0.00    +0.410 HD
ENDBRANCH  12  15
ENDBRANCH   2   5
BRANCH   1  22
ATOM     20  N   LIG    1      141.605 140.290 158.929  0.00  0.00    -0.700 N 
ATOM     21  H   LIG    1      141.171 140.165 158.070  0.00  0.00    +0.410 HD
ATOM     22  C   LIG    1      141.689 141.521 159.470  0.00  0.00    +0.510 C 
ATOM     23  O   LIG    1      142.231 141.676 160.544  0.00  0.00    -0.510 OA
BRANCH  20  24
ATOM     24  C   LIG    1      142.167 139.138 159.638  0.00  0.00    +0.280 C 
BRANCH  24  26
ATOM     25  C   LIG    1      143.599 137.520 158.383  0.00  0.00    +0.030 C 
ATOM     26  C   LIG    1      143.580 138.861 159.121  0.00  0.00    +0.030 C 
BRANCH  26  27
ATOM     27  C   LIG    1      144.539 138.808 160.282  0.00  0.00    -0.080 A 
ATOM     28  C   LIG    1      145.859 138.455 160.074  0.00  0.00    +0.010 A 
ATOM     29  C   LIG    1      146.738 138.406 161.140  0.00  0.00    +0.000 A 
ATOM     30  C   LIG    1      146.297 138.710 162.414  0.00  0.00    +0.000 A 
ATOM     31  C   LIG    1      144.977 139.063 162.623  0.00  0.00    +0.000 A 
ATOM     32  C   LIG    1      144.099 139.116 161.556  0.00  0.00    +0.010 A 
ENDBRANCH  26  27
ENDBRANCH  24  26
ENDBRANCH  20  24
ENDBRANCH   1  22
TORSDOF 6
ENDMDL
MODEL 8
REMARK VINA RESULT:     -10.2      1.906      2.452
REMARK                            x       y       z     vdW  Elec       q    Type
REMARK                         _______ _______ _______ _____ _____    ______ ____
ROOT
ATOM      1  C   LIG    1      141.225 142.354 158.310  0.00  0.00    +0.510 C 
ATOM      2  N   LIG    1      140.876 143.373 159.118  0.00  0.00    -0.640 N 
ATOM      3  H   LIG    1      140.917 143.265 160.082  0.00  0.00    +0.430 HD
ATOM      4  O   LIG    1      141.094 142.461 157.107  0.00  0.00    -0.500 OA
ENDROOT
BRANCH   2   5
ATOM      5  C   LIG    1      140.455 144.589 158.570  0.00  0.00    +0.120 A 
ATOM      6  C   LIG    1      140.193 145.675 159.405  0.00  0.00    +0.070 A 
ATOM      7  C   LIG    1      139.780 146.871 158.890  0.00  0.00    +0.040 A 
ATOM      8  C   LIG    1      139.618 147.018 157.516  0.00  0.00    +0.060 A 
ATOM      9  N   LIG    1      139.231 148.049 156.698  0.00  0.00    -0.410 N 
ATOM     10  H   LIG    1      138.986 148.933 157.011  0.00  0.00    +0.450 HD
ATOM     11  N   LIG    1      139.237 147.692 155.466  0.00  0.00    -0.200 NA
ATOM     12  C   LIG    1      139.610 146.439 155.317  0.00  0.00    +0.000 A 
ATOM     13  C   LIG    1      139.883 145.926 156.667  0.00  0.00    -0.090 A 
ATOM     14  C   LIG    1      140.307 144.713 157.199  0.00  0.00    +0.090 A 
BRANCH  12  15
ATOM     15  C   LIG    1      139.732 145.697 154.050  0.00  0.00    +0.610 C 
ATOM     16  O   LIG    1      140.500 146.083 153.190  0.00  0.00    -0.530 OA
ATOM     17  N   LIG    1      138.990 144.590 153.843  0.00  0.00    -0.840 N 
ATOM     18  H   LIG    1      139.071 144.101 153.009  0.00  0.00    +0.410 HD
ATOM     19  H   LIG    1      138.377 144.282 154.529  0.00  0.00    +0.410 HD
ENDBRANCH  12  15
ENDBRANCH   2   5
BRANCH   1  22
ATOM     20  N   LIG    1      142.471 141.128 160.042  0.00  0.00    -0.700 N 
ATOM     21  H   LIG    1      142.622 141.974 160.492  0.00  0.00    +0.410 HD
ATOM     22  C   LIG    1      141.770 141.091 158.892  0.00  0.00    +0.510 C 
ATOM     23  O   LIG    1      141.582 140.033 158.330  0.00  0.00    -0.510 OA
BRANCH  20  24
ATOM     24  C   LIG    1      143.007 139.890 160.614  0.00  0.00    +0.280 C 
BRANCH  24  26
ATOM     25  C   LIG    1      142.590 138.195 162.401  0.00  0.00    +0.030 C 
ATOM     26  C   LIG    1      142.391 139.657 161.995  0.00  0.00    +0.030 C 
BRANCH  26  27
ATOM     27  C   LIG    1      140.919 139.970 161.948  0.00  0.00    -0.080 A 
ATOM     28  C   LIG    1      140.028 139.034 161.455  0.00  0.00    +0.010 A 
ATOM     29  C   LIG    1      138.676 139.321 161.412  0.00  0.00    +0.000 A 
ATOM     30  C   LIG    1      138.215 140.545 161.862  0.00  0.00    +0.000 A 
ATOM     31  C   LIG    1      139.105 141.481 162.355  0.00  0.00    +0.000 A 
ATOM     32  C   LIG    1      140.456 141.191 162.402  0.00  0.00    +0.010 A 
ENDBRANCH  26  27
ENDBRANCH  24  26
ENDBRANCH  20  24
ENDBRANCH   1  22
TORSDOF 6
ENDMDL
####
 2019-nCoV_rna_U_mg.pdbqt&&&&ZINC000737045116.pdbqt
MODEL 1
REMARK VINA RESULT:     -11.4      0.000      0.000
REMARK                            x       y       z     vdW  Elec       q    Type
REMARK                         _______ _______ _______ _____ _____    ______ ____
ROOT
ATOM      1  C   LIG    1      143.285 144.851 154.086  0.00  0.00    +0.510 C 
ATOM      2  N   LIG    1      143.507 144.071 155.163  0.00  0.00    -0.640 N 
ATOM      3  H   LIG    1      142.811 143.957 155.830  0.00  0.00    +0.430 HD
ATOM      4  O   LIG    1      144.181 145.062 153.294  0.00  0.00    -0.490 OA
ENDROOT
BRANCH   2   5
ATOM      5  C   LIG    1      144.739 143.428 155.318  0.00  0.00    +0.130 A 
ATOM      6  C   LIG    1      145.048 142.323 154.534  0.00  0.00    +0.060 A 
ATOM      7  C   LIG    1      146.265 141.684 154.684  0.00  0.00    +0.010 A 
ATOM      8  C   LIG    1      147.179 142.140 155.616  0.00  0.00    +0.130 A 
ATOM      9  C   LIG    1      146.875 143.249 156.407  0.00  0.00    -0.030 A 
ATOM     10  F   LIG    1      148.367 141.513 155.759  0.00  0.00    -0.120 F 
ATOM     11  C   LIG    1      145.653 143.896 156.251  0.00  0.00    +0.110 A 
BRANCH   9  12
ATOM     12  C   LIG    1      147.856 143.742 157.406  0.00  0.00    +0.210 A 
ATOM     13  N   LIG    1      149.168 143.740 157.289  0.00  0.00    -0.280 NA
ATOM     14  N   LIG    1      149.661 144.248 158.366  0.00  0.00    -0.220 N 
ATOM     15  H   LIG    1      150.606 144.368 158.548  0.00  0.00    +0.480 HD
ATOM     16  N   LIG    1      148.702 144.570 159.162  0.00  0.00    -0.050 NA
ATOM     17  N   LIG    1      147.577 144.279 158.603  0.00  0.00    -0.260 NA
ENDBRANCH   9  12
ENDBRANCH   2   5
BRANCH   1  20
ATOM     18  N   LIG    1      140.988 145.350 154.817  0.00  0.00    -0.700 N 
ATOM     19  H   LIG    1      141.181 144.883 155.645  0.00  0.00    +0.420 HD
ATOM     20  C   LIG    1      141.937 145.454 153.866  0.00  0.00    +0.510 C 
ATOM     21  O   LIG    1      141.695 146.038 152.829  0.00  0.00    -0.510 OA
BRANCH  18  22
ATOM     22  C   LIG    1      139.665 145.942 154.601  0.00  0.00    +0.280 C 
BRANCH  22  23
ATOM     23  C   LIG    1      139.422 147.038 155.639  0.00  0.00    +0.080 C 
BRANCH  23  26
ATOM     24  C   LIG    1      140.519 144.735 158.426  0.00  0.00    +0.130 A 
ATOM     25  C   LIG    1      140.222 145.220 157.162  0.00  0.00    -0.070 A 
ATOM     26  C   LIG    1      139.745 146.509 157.013  0.00  0.00    -0.050 A 
ATOM     27  C   LIG    1      139.564 147.313 158.123  0.00  0.00    -0.020 A 
ATOM     28  C   LIG    1      139.860 146.830 159.385  0.00  0.00    +0.050 A 
ATOM     29  C   LIG    1      140.333 145.542 159.539  0.00  0.00    -0.120 A 
ATOM     30  C   LIG    1      140.654 145.017 160.915  0.00  0.00    +0.100 C 
BRANCH  24  32
ATOM     31  C   LIG    1      141.227 142.719 157.382  0.00  0.00    +0.250 C 
ATOM     32  O   LIG    1      140.988 143.468 158.576  0.00  0.00    -0.310 OA
ENDBRANCH  24  32
ENDBRANCH  23  26
ENDBRANCH  22  23
ENDBRANCH  18  22
ENDBRANCH   1  20
TORSDOF 7
ENDMDL
MODEL 2
REMARK VINA RESULT:     -10.1      2.642      3.415
REMARK                            x       y       z     vdW  Elec       q    Type
REMARK                         _______ _______ _______ _____ _____    ______ ____
ROOT
ATOM      1  C   LIG    1      144.872 144.031 156.026  0.00  0.00    +0.510 C 
ATOM      2  N   LIG    1      146.070 144.153 155.422  0.00  0.00    -0.640 N 
ATOM      3  H   LIG    1      146.176 144.761 154.673  0.00  0.00    +0.430 HD
ATOM      4  O   LIG    1      144.717 143.211 156.908  0.00  0.00    -0.490 OA
ENDROOT
BRANCH   2   5
ATOM      5  C   LIG    1      147.160 143.403 155.874  0.00  0.00    +0.130 A 
ATOM      6  C   LIG    1      148.119 143.994 156.688  0.00  0.00    +0.060 A 
ATOM      7  C   LIG    1      149.198 143.257 157.138  0.00  0.00    +0.010 A 
ATOM      8  C   LIG    1      149.330 141.928 156.778  0.00  0.00    +0.130 A 
ATOM      9  C   LIG    1      148.371 141.328 155.960  0.00  0.00    -0.030 A 
ATOM     10  F   LIG    1      150.387 141.211 157.220  0.00  0.00    -0.120 F 
ATOM     11  C   LIG    1      147.282 142.070 155.513  0.00  0.00    +0.110 A 
BRANCH   9  12
ATOM     12  C   LIG    1      148.511 139.902 155.574  0.00  0.00    +0.210 A 
ATOM     13  N   LIG    1      149.385 139.397 154.728  0.00  0.00    -0.280 NA
ATOM     14  N   LIG    1      149.183 138.125 154.663  0.00  0.00    -0.220 N 
ATOM     15  H   LIG    1      149.687 137.504 154.115  0.00  0.00    +0.480 HD
ATOM     16  N   LIG    1      148.208 137.809 155.442  0.00  0.00    -0.050 NA
ATOM     17  N   LIG    1      147.773 138.876 156.023  0.00  0.00    -0.260 NA
ENDBRANCH   9  12
ENDBRANCH   2   5
BRANCH   1  20
ATOM     18  N   LIG    1      142.839 144.465 154.707  0.00  0.00    -0.700 N 
ATOM     19  H   LIG    1      142.934 143.579 154.324  0.00  0.00    +0.420 HD
ATOM     20  C   LIG    1      143.734 144.906 155.613  0.00  0.00    +0.510 C 
ATOM     21  O   LIG    1      143.616 146.015 156.092  0.00  0.00    -0.510 OA
BRANCH  18  22
ATOM     22  C   LIG    1      141.723 145.323 154.301  0.00  0.00    +0.280 C 
BRANCH  22  23
ATOM     23  C   LIG    1      140.417 144.764 154.869  0.00  0.00    +0.080 C 
BRANCH  23  26
ATOM     24  C   LIG    1      140.771 143.997 158.552  0.00  0.00    +0.130 A 
ATOM     25  C   LIG    1      140.773 143.853 157.173  0.00  0.00    -0.070 A 
ATOM     26  C   LIG    1      140.415 144.918 156.368  0.00  0.00    -0.050 A 
ATOM     27  C   LIG    1      140.054 146.125 156.937  0.00  0.00    -0.020 A 
ATOM     28  C   LIG    1      140.052 146.271 158.312  0.00  0.00    +0.050 A 
ATOM     29  C   LIG    1      140.405 145.208 159.121  0.00  0.00    -0.120 A 
ATOM     30  C   LIG    1      140.401 145.367 160.619  0.00  0.00    +0.100 C 
BRANCH  24  32
ATOM     31  C   LIG    1      141.501 141.738 158.691  0.00  0.00    +0.250 C 
ATOM     32  O   LIG    1      141.123 142.951 159.346  0.00  0.00    -0.310 OA
ENDBRANCH  24  32
ENDBRANCH  23  26
ENDBRANCH  22  23
ENDBRANCH  18  22
ENDBRANCH   1  20
TORSDOF 7
ENDMDL
MODEL 3
REMARK VINA RESULT:      -9.8      1.106      1.271
REMARK                            x       y       z     vdW  Elec       q    Type
REMARK                         _______ _______ _______ _____ _____    ______ ____
ROOT
ATOM      1  C   LIG    1      143.835 143.759 154.898  0.00  0.00    +0.510 C 
ATOM      2  N   LIG    1      144.831 143.254 154.144  0.00  0.00    -0.640 N 
ATOM      3  H   LIG    1      144.776 143.295 153.177  0.00  0.00    +0.430 HD
ATOM      4  O   LIG    1      143.862 143.633 156.105  0.00  0.00    -0.490 OA
ENDROOT
BRANCH   2   5
ATOM      5  C   LIG    1      145.944 142.670 154.758  0.00  0.00    +0.130 A 
ATOM      6  C   LIG    1      146.365 141.404 154.371  0.00  0.00    +0.060 A 
ATOM      7  C   LIG    1      147.464 140.823 154.974  0.00  0.00    +0.010 A 
ATOM      8  C   LIG    1      148.150 141.498 155.967  0.00  0.00    +0.130 A 
ATOM      9  C   LIG    1      147.733 142.770 156.362  0.00  0.00    -0.030 A 
ATOM     10  F   LIG    1      149.224 140.926 156.554  0.00  0.00    -0.120 F 
ATOM     11  C   LIG    1      146.630 143.357 155.749  0.00  0.00    +0.110 A 
BRANCH   9  12
ATOM     12  C   LIG    1      148.468 143.497 157.427  0.00  0.00    +0.210 A 
ATOM     13  N   LIG    1      149.774 143.648 157.519  0.00  0.00    -0.280 NA
ATOM     14  N   LIG    1      150.016 144.338 158.581  0.00  0.00    -0.220 N 
ATOM     15  H   LIG    1      150.898 144.598 158.891  0.00  0.00    +0.480 HD
ATOM     16  N   LIG    1      148.905 144.628 159.163  0.00  0.00    -0.050 NA
ATOM     17  N   LIG    1      147.931 144.132 158.479  0.00  0.00    -0.260 NA
ENDBRANCH   9  12
ENDBRANCH   2   5
BRANCH   1  20
ATOM     18  N   LIG    1      142.189 145.588 154.813  0.00  0.00    -0.700 N 
ATOM     19  H   LIG    1      142.565 145.925 155.642  0.00  0.00    +0.420 HD
ATOM     20  C   LIG    1      142.696 144.474 154.248  0.00  0.00    +0.510 C 
ATOM     21  O   LIG    1      142.226 144.053 153.211  0.00  0.00    -0.510 OA
BRANCH  18  22
ATOM     22  C   LIG    1      141.072 146.290 154.176  0.00  0.00    +0.280 C 
BRANCH  22  23
ATOM     23  C   LIG    1      139.757 145.847 154.820  0.00  0.00    +0.080 C 
BRANCH  23  26
ATOM     24  C   LIG    1      140.576 144.564 158.279  0.00  0.00    +0.130 A 
ATOM     25  C   LIG    1      140.418 144.626 156.902  0.00  0.00    -0.070 A 
ATOM     26  C   LIG    1      139.930 145.778 156.316  0.00  0.00    -0.050 A 
ATOM     27  C   LIG    1      139.599 146.867 157.100  0.00  0.00    -0.020 A 
ATOM     28  C   LIG    1      139.757 146.808 158.472  0.00  0.00    +0.050 A 
ATOM     29  C   LIG    1      140.240 145.657 159.064  0.00  0.00    -0.120 A 
ATOM     30  C   LIG    1      140.410 145.593 160.560  0.00  0.00    +0.100 C 
BRANCH  24  32
ATOM     31  C   LIG    1      141.306 142.318 157.998  0.00  0.00    +0.250 C 
ATOM     32  O   LIG    1      141.055 143.432 158.858  0.00  0.00    -0.310 OA
ENDBRANCH  24  32
ENDBRANCH  23  26
ENDBRANCH  22  23
ENDBRANCH  18  22
ENDBRANCH   1  20
TORSDOF 7
ENDMDL
MODEL 4
REMARK VINA RESULT:      -9.6      5.091      8.586
REMARK                            x       y       z     vdW  Elec       q    Type
REMARK                         _______ _______ _______ _____ _____    ______ ____
ROOT
ATOM      1  C   LIG    1      142.726 141.150 157.632  0.00  0.00    +0.510 C 
ATOM      2  N   LIG    1      141.445 141.512 157.840  0.00  0.00    -0.640 N 
ATOM      3  H   LIG    1      140.733 141.084 157.339  0.00  0.00    +0.430 HD
ATOM      4  O   LIG    1      143.624 141.741 158.197  0.00  0.00    -0.490 OA
ENDROOT
BRANCH   2   5
ATOM      5  C   LIG    1      141.142 142.503 158.779  0.00  0.00    +0.130 A 
ATOM      6  C   LIG    1      141.254 142.230 160.137  0.00  0.00    +0.060 A 
ATOM      7  C   LIG    1      140.956 143.208 161.068  0.00  0.00    +0.010 A 
ATOM      8  C   LIG    1      140.544 144.461 160.653  0.00  0.00    +0.130 A 
ATOM      9  C   LIG    1      140.430 144.742 159.291  0.00  0.00    -0.030 A 
ATOM     10  F   LIG    1      140.254 145.412 161.567  0.00  0.00    -0.120 F 
ATOM     11  C   LIG    1      140.736 143.760 158.354  0.00  0.00    +0.110 A 
BRANCH   9  12
ATOM     12  C   LIG    1      139.989 146.087 158.844  0.00  0.00    +0.210 A 
ATOM     13  N   LIG    1      140.420 146.745 157.786  0.00  0.00    -0.280 NA
ATOM     14  N   LIG    1      139.796 147.872 157.743  0.00  0.00    -0.220 N 
ATOM     15  H   LIG    1      139.919 148.555 157.065  0.00  0.00    +0.480 HD
ATOM     16  N   LIG    1      138.985 147.949 158.739  0.00  0.00    -0.050 NA
ATOM     17  N   LIG    1      139.072 146.866 159.435  0.00  0.00    -0.260 NA
ENDBRANCH   9  12
ENDBRANCH   2   5
BRANCH   1  20
ATOM     18  N   LIG    1      143.005 138.751 157.157  0.00  0.00    -0.700 N 
ATOM     19  H   LIG    1      142.771 138.570 158.081  0.00  0.00    +0.420 HD
ATOM     20  C   LIG    1      143.043 140.021 156.708  0.00  0.00    +0.510 C 
ATOM     21  O   LIG    1      143.335 140.247 155.551  0.00  0.00    -0.510 OA
BRANCH  18  22
ATOM     22  C   LIG    1      143.315 137.642 156.250  0.00  0.00    +0.280 C 
BRANCH  22  23
ATOM     23  C   LIG    1      143.890 136.474 157.051  0.00  0.00    +0.080 C 
BRANCH  23  26
ATOM     24  C   LIG    1      146.525 138.060 159.247  0.00  0.00    +0.130 A 
ATOM     25  C   LIG    1      145.863 137.572 158.131  0.00  0.00    -0.070 A 
ATOM     26  C   LIG    1      144.611 137.004 158.265  0.00  0.00    -0.050 A 
ATOM     27  C   LIG    1      144.018 136.921 159.511  0.00  0.00    -0.020 A 
ATOM     28  C   LIG    1      144.676 137.407 160.626  0.00  0.00    +0.050 A 
ATOM     29  C   LIG    1      145.930 137.972 160.498  0.00  0.00    -0.120 A 
ATOM     30  C   LIG    1      146.646 138.501 161.713  0.00  0.00    +0.100 C 
BRANCH  24  32
ATOM     31  C   LIG    1      148.388 138.513 157.840  0.00  0.00    +0.250 C 
ATOM     32  O   LIG    1      147.757 138.619 159.118  0.00  0.00    -0.310 OA
ENDBRANCH  24  32
ENDBRANCH  23  26
ENDBRANCH  22  23
ENDBRANCH  18  22
ENDBRANCH   1  20
TORSDOF 7
ENDMDL
MODEL 5
REMARK VINA RESULT:      -9.3      5.026      8.911
REMARK                            x       y       z     vdW  Elec       q    Type
REMARK                         _______ _______ _______ _____ _____    ______ ____
ROOT
ATOM      1  C   LIG    1      142.963 140.914 157.883  0.00  0.00    +0.510 C 
ATOM      2  N   LIG    1      141.669 141.238 158.074  0.00  0.00    -0.640 N 
ATOM      3  H   LIG    1      140.977 140.796 157.557  0.00  0.00    +0.430 HD
ATOM      4  O   LIG    1      143.835 141.524 158.468  0.00  0.00    -0.490 OA
ENDROOT
BRANCH   2   5
ATOM      5  C   LIG    1      141.324 142.213 159.016  0.00  0.00    +0.130 A 
ATOM      6  C   LIG    1      141.430 141.934 160.373  0.00  0.00    +0.060 A 
ATOM      7  C   LIG    1      141.090 142.894 161.308  0.00  0.00    +0.010 A 
ATOM      8  C   LIG    1      140.643 144.137 160.897  0.00  0.00    +0.130 A 
ATOM      9  C   LIG    1      140.535 144.424 159.536  0.00  0.00    -0.030 A 
ATOM     10  F   LIG    1      140.313 145.072 161.814  0.00  0.00    -0.120 F 
ATOM     11  C   LIG    1      140.882 143.459 158.595  0.00  0.00    +0.110 A 
BRANCH   9  12
ATOM     12  C   LIG    1      140.056 145.757 159.093  0.00  0.00    +0.210 A 
ATOM     13  N   LIG    1      140.550 146.485 158.111  0.00  0.00    -0.280 NA
ATOM     14  N   LIG    1      139.862 147.573 158.042  0.00  0.00    -0.220 N 
ATOM     15  H   LIG    1      140.010 148.290 157.407  0.00  0.00    +0.480 HD
ATOM     16  N   LIG    1      138.948 147.557 158.949  0.00  0.00    -0.050 NA
ATOM     17  N   LIG    1      139.033 146.453 159.611  0.00  0.00    -0.260 NA
ENDBRANCH   9  12
ENDBRANCH   2   5
BRANCH   1  20
ATOM     18  N   LIG    1      142.928 138.543 157.224  0.00  0.00    -0.700 N 
ATOM     19  H   LIG    1      142.407 138.358 158.021  0.00  0.00    +0.420 HD
ATOM     20  C   LIG    1      143.325 139.802 156.954  0.00  0.00    +0.510 C 
ATOM     21  O   LIG    1      143.976 140.032 155.957  0.00  0.00    -0.510 OA
BRANCH  18  22
ATOM     22  C   LIG    1      143.283 137.451 156.312  0.00  0.00    +0.280 C 
BRANCH  22  23
ATOM     23  C   LIG    1      144.152 136.432 157.051  0.00  0.00    +0.080 C 
BRANCH  23  26
ATOM     24  C   LIG    1      147.109 138.067 158.744  0.00  0.00    +0.130 A 
ATOM     25  C   LIG    1      145.849 137.529 158.528  0.00  0.00    -0.070 A 
ATOM     26  C   LIG    1      145.521 137.018 157.287  0.00  0.00    -0.050 A 
ATOM     27  C   LIG    1      146.447 137.044 156.261  0.00  0.00    -0.020 A 
ATOM     28  C   LIG    1      147.704 137.580 156.473  0.00  0.00    +0.050 A 
ATOM     29  C   LIG    1      148.035 138.096 157.711  0.00  0.00    -0.120 A 
ATOM     30  C   LIG    1      149.405 138.681 157.942  0.00  0.00    +0.100 C 
BRANCH  24  32
ATOM     31  C   LIG    1      146.386 138.658 160.931  0.00  0.00    +0.250 C 
ATOM     32  O   LIG    1      147.434 138.571 159.964  0.00  0.00    -0.310 OA
ENDBRANCH  24  32
ENDBRANCH  23  26
ENDBRANCH  22  23
ENDBRANCH  18  22
ENDBRANCH   1  20
TORSDOF 7
ENDMDL
MODEL 6
REMARK VINA RESULT:      -9.1      5.361      8.173
REMARK                            x       y       z     vdW  Elec       q    Type
REMARK                         _______ _______ _______ _____ _____    ______ ____
ROOT
ATOM      1  C   LIG    1      140.520 144.771 160.324  0.00  0.00    +0.510 C 
ATOM      2  N   LIG    1      140.649 143.455 160.067  0.00  0.00    -0.640 N 
ATOM      3  H   LIG    1      140.777 143.149 159.156  0.00  0.00    +0.430 HD
ATOM      4  O   LIG    1      140.277 145.150 161.451  0.00  0.00    -0.490 OA
ENDROOT
BRANCH   2   5
ATOM      5  C   LIG    1      140.597 142.530 161.115  0.00  0.00    +0.130 A 
ATOM      6  C   LIG    1      141.755 142.208 161.814  0.00  0.00    +0.060 A 
ATOM      7  C   LIG    1      141.708 141.295 162.851  0.00  0.00    +0.010 A 
ATOM      8  C   LIG    1      140.511 140.697 163.197  0.00  0.00    +0.130 A 
ATOM      9  C   LIG    1      139.345 141.015 162.499  0.00  0.00    -0.030 A 
ATOM     10  F   LIG    1      140.471 139.805 164.211  0.00  0.00    -0.120 F 
ATOM     11  C   LIG    1      139.391 141.939 161.460  0.00  0.00    +0.110 A 
BRANCH   9  12
ATOM     12  C   LIG    1      138.058 140.375 162.870  0.00  0.00    +0.210 A 
ATOM     13  N   LIG    1      137.779 139.087 162.831  0.00  0.00    -0.280 NA
ATOM     14  N   LIG    1      136.562 138.935 163.228  0.00  0.00    -0.220 N 
ATOM     15  H   LIG    1      136.097 138.087 163.298  0.00  0.00    +0.480 HD
ATOM     16  N   LIG    1      136.062 140.086 163.517  0.00  0.00    -0.050 NA
ATOM     17  N   LIG    1      136.955 140.994 163.314  0.00  0.00    -0.260 NA
ENDBRANCH   9  12
ENDBRANCH   2   5
BRANCH   1  20
ATOM     18  N   LIG    1      139.602 146.168 158.517  0.00  0.00    -0.700 N 
ATOM     19  H   LIG    1      138.725 145.811 158.726  0.00  0.00    +0.420 HD
ATOM     20  C   LIG    1      140.678 145.766 159.221  0.00  0.00    +0.510 C 
ATOM     21  O   LIG    1      141.776 146.213 158.959  0.00  0.00    -0.510 OA
BRANCH  18  22
ATOM     22  C   LIG    1      139.758 147.144 157.434  0.00  0.00    +0.280 C 
BRANCH  22  23
ATOM     23  C   LIG    1      139.209 146.555 156.134  0.00  0.00    +0.080 C 
BRANCH  23  26
ATOM     24  C   LIG    1      141.564 143.742 155.229  0.00  0.00    +0.130 A 
ATOM     25  C   LIG    1      140.569 144.472 155.861  0.00  0.00    -0.070 A 
ATOM     26  C   LIG    1      140.291 145.760 155.447  0.00  0.00    -0.050 A 
ATOM     27  C   LIG    1      141.003 146.322 154.405  0.00  0.00    -0.020 A 
ATOM     28  C   LIG    1      141.996 145.596 153.772  0.00  0.00    +0.050 A 
ATOM     29  C   LIG    1      142.281 144.309 154.185  0.00  0.00    -0.120 A 
ATOM     30  C   LIG    1      143.364 143.519 153.496  0.00  0.00    +0.100 C 
BRANCH  24  32
ATOM     31  C   LIG    1      141.610 142.168 157.011  0.00  0.00    +0.250 C 
ATOM     32  O   LIG    1      141.841 142.474 155.634  0.00  0.00    -0.310 OA
ENDBRANCH  24  32
ENDBRANCH  23  26
ENDBRANCH  22  23
ENDBRANCH  18  22
ENDBRANCH   1  20
TORSDOF 7
ENDMDL
MODEL 7
REMARK VINA RESULT:      -9.0      4.482      7.388
REMARK                            x       y       z     vdW  Elec       q    Type
REMARK                         _______ _______ _______ _____ _____    ______ ____
ROOT
ATOM      1  C   LIG    1      142.935 141.766 157.634  0.00  0.00    +0.510 C 
ATOM      2  N   LIG    1      141.618 141.956 157.417  0.00  0.00    -0.640 N 
ATOM      3  H   LIG    1      140.977 141.293 157.718  0.00  0.00    +0.430 HD
ATOM      4  O   LIG    1      143.744 142.552 157.185  0.00  0.00    -0.490 OA
ENDROOT
BRANCH   2   5
ATOM      5  C   LIG    1      141.178 143.107 156.757  0.00  0.00    +0.130 A 
ATOM      6  C   LIG    1      141.229 143.175 155.370  0.00  0.00    +0.060 A 
ATOM      7  C   LIG    1      140.794 144.312 154.714  0.00  0.00    +0.010 A 
ATOM      8  C   LIG    1      140.308 145.387 155.435  0.00  0.00    +0.130 A 
ATOM      9  C   LIG    1      140.254 145.326 156.828  0.00  0.00    -0.030 A 
ATOM     10  F   LIG    1      139.885 146.496 154.789  0.00  0.00    -0.120 F 
ATOM     11  C   LIG    1      140.686 144.180 157.487  0.00  0.00    +0.110 A 
BRANCH   9  12
ATOM     12  C   LIG    1      139.732 146.479 157.603  0.00  0.00    +0.210 A 
ATOM     13  N   LIG    1      139.724 147.742 157.227  0.00  0.00    -0.280 NA
ATOM     14  N   LIG    1      139.189 148.432 158.175  0.00  0.00    -0.220 N 
ATOM     15  H   LIG    1      139.056 149.393 158.163  0.00  0.00    +0.480 HD
ATOM     16  N   LIG    1      138.857 147.646 159.139  0.00  0.00    -0.050 NA
ATOM     17  N   LIG    1      139.171 146.437 158.821  0.00  0.00    -0.260 NA
ENDBRANCH   9  12
ENDBRANCH   2   5
BRANCH   1  20
ATOM     18  N   LIG    1      142.542 139.589 158.713  0.00  0.00    -0.700 N 
ATOM     19  H   LIG    1      141.625 139.632 158.401  0.00  0.00    +0.420 HD
ATOM     20  C   LIG    1      143.399 140.589 158.428  0.00  0.00    +0.510 C 
ATOM     21  O   LIG    1      144.547 140.534 158.818  0.00  0.00    -0.510 OA
BRANCH  18  22
ATOM     22  C   LIG    1      142.997 138.433 159.492  0.00  0.00    +0.280 C 
BRANCH  22  23
ATOM     23  C   LIG    1      142.889 138.751 160.984  0.00  0.00    +0.080 C 
BRANCH  23  26
ATOM     24  C   LIG    1      140.247 141.337 161.769  0.00  0.00    +0.130 A 
ATOM     25  C   LIG    1      141.477 140.749 161.511  0.00  0.00    -0.070 A 
ATOM     26  C   LIG    1      141.553 139.392 161.265  0.00  0.00    -0.050 A 
ATOM     27  C   LIG    1      140.407 138.620 161.276  0.00  0.00    -0.020 A 
ATOM     28  C   LIG    1      139.180 139.204 161.533  0.00  0.00    +0.050 A 
ATOM     29  C   LIG    1      139.098 140.560 161.784  0.00  0.00    -0.120 A 
ATOM     30  C   LIG    1      137.761 141.195 162.064  0.00  0.00    +0.100 C 
BRANCH  24  32
ATOM     31  C   LIG    1      140.776 143.543 161.056  0.00  0.00    +0.250 C 
ATOM     32  O   LIG    1      140.169 142.672 162.012  0.00  0.00    -0.310 OA
ENDBRANCH  24  32
ENDBRANCH  23  26
ENDBRANCH  22  23
ENDBRANCH  18  22
ENDBRANCH   1  20
TORSDOF 7
ENDMDL
MODEL 8
REMARK VINA RESULT:      -9.0      5.322      8.756
REMARK                            x       y       z     vdW  Elec       q    Type
REMARK                         _______ _______ _______ _____ _____    ______ ____
ROOT
ATOM      1  C   LIG    1      142.326 139.573 156.777  0.00  0.00    +0.510 C 
ATOM      2  N   LIG    1      142.851 140.784 156.506  0.00  0.00    -0.640 N 
ATOM      3  H   LIG    1      143.763 140.857 156.183  0.00  0.00    +0.430 HD
ATOM      4  O   LIG    1      141.216 139.486 157.260  0.00  0.00    -0.490 OA
ENDROOT
BRANCH   2   5
ATOM      5  C   LIG    1      142.080 141.936 156.691  0.00  0.00    +0.130 A 
ATOM      6  C   LIG    1      141.626 142.271 157.961  0.00  0.00    +0.060 A 
ATOM      7  C   LIG    1      140.864 143.409 158.148  0.00  0.00    +0.010 A 
ATOM      8  C   LIG    1      140.548 144.219 157.073  0.00  0.00    +0.130 A 
ATOM      9  C   LIG    1      141.001 143.889 155.795  0.00  0.00    -0.030 A 
ATOM     10  F   LIG    1      139.803 145.330 157.261  0.00  0.00    -0.120 F 
ATOM     11  C   LIG    1      141.773 142.747 155.608  0.00  0.00    +0.110 A 
BRANCH   9  12
ATOM     12  C   LIG    1      140.664 144.758 154.639  0.00  0.00    +0.210 A 
ATOM     13  N   LIG    1      141.515 145.395 153.859  0.00  0.00    -0.280 NA
ATOM     14  N   LIG    1      140.832 146.040 152.976  0.00  0.00    -0.220 N 
ATOM     15  H   LIG    1      141.206 146.594 152.273  0.00  0.00    +0.480 HD
ATOM     16  N   LIG    1      139.577 145.833 153.173  0.00  0.00    -0.050 NA
ATOM     17  N   LIG    1      139.436 145.045 154.185  0.00  0.00    -0.260 NA
ENDBRANCH   9  12
ENDBRANCH   2   5
BRANCH   1  20
ATOM     18  N   LIG    1      143.046 137.282 157.318  0.00  0.00    -0.700 N 
ATOM     19  H   LIG    1      142.489 137.325 158.111  0.00  0.00    +0.420 HD
ATOM     20  C   LIG    1      143.111 138.337 156.482  0.00  0.00    +0.510 C 
ATOM     21  O   LIG    1      143.808 138.282 155.490  0.00  0.00    -0.510 OA
BRANCH  18  22
ATOM     22  C   LIG    1      143.816 136.068 157.029  0.00  0.00    +0.280 C 
BRANCH  22  23
ATOM     23  C   LIG    1      144.067 135.303 158.329  0.00  0.00    +0.080 C 
BRANCH  23  26
ATOM     24  C   LIG    1      146.430 137.847 159.821  0.00  0.00    +0.130 A 
ATOM     25  C   LIG    1      145.799 137.014 158.909  0.00  0.00    -0.070 A 
ATOM     26  C   LIG    1      144.754 136.208 159.320  0.00  0.00    -0.050 A 
ATOM     27  C   LIG    1      144.338 136.230 160.638  0.00  0.00    -0.020 A 
ATOM     28  C   LIG    1      144.966 137.060 161.549  0.00  0.00    +0.050 A 
ATOM     29  C   LIG    1      146.014 137.864 161.145  0.00  0.00    -0.120 A 
ATOM     30  C   LIG    1      146.697 138.768 162.139  0.00  0.00    +0.100 C 
BRANCH  24  32
ATOM     31  C   LIG    1      148.022 138.371 158.136  0.00  0.00    +0.250 C 
ATOM     32  O   LIG    1      147.458 138.640 159.421  0.00  0.00    -0.310 OA
ENDBRANCH  24  32
ENDBRANCH  23  26
ENDBRANCH  22  23
ENDBRANCH  18  22
ENDBRANCH   1  20
TORSDOF 7
ENDMDL
MODEL 9
REMARK VINA RESULT:      -9.0      5.207      6.997
REMARK                            x       y       z     vdW  Elec       q    Type
REMARK                         _______ _______ _______ _____ _____    ______ ____
ROOT
ATOM      1  C   LIG    1      148.142 140.689 155.353  0.00  0.00    +0.510 C 
ATOM      2  N   LIG    1      148.903 140.062 156.272  0.00  0.00    -0.640 N 
ATOM      3  H   LIG    1      148.775 140.248 157.216  0.00  0.00    +0.430 HD
ATOM      4  O   LIG    1      148.357 140.521 154.170  0.00  0.00    -0.490 OA
ENDROOT
BRANCH   2   5
ATOM      5  C   LIG    1      149.877 139.146 155.865  0.00  0.00    +0.130 A 
ATOM      6  C   LIG    1      151.198 139.315 156.262  0.00  0.00    +0.060 A 
ATOM      7  C   LIG    1      152.165 138.412 155.862  0.00  0.00    +0.010 A 
ATOM      8  C   LIG    1      151.823 137.336 155.064  0.00  0.00    +0.130 A 
ATOM      9  C   LIG    1      150.499 137.159 154.661  0.00  0.00    -0.030 A 
ATOM     10  F   LIG    1      152.771 136.455 154.676  0.00  0.00    -0.120 F 
ATOM     11  C   LIG    1      149.525 138.066 155.069  0.00  0.00    +0.110 A 
BRANCH   9  12
ATOM     12  C   LIG    1      150.129 136.004 153.806  0.00  0.00    +0.210 A 
ATOM     13  N   LIG    1      150.500 135.798 152.558  0.00  0.00    -0.280 NA
ATOM     14  N   LIG    1      149.972 134.688 152.168  0.00  0.00    -0.220 N 
ATOM     15  H   LIG    1      150.081 134.294 151.288  0.00  0.00    +0.480 HD
ATOM     16  N   LIG    1      149.278 134.186 153.129  0.00  0.00    -0.050 NA
ATOM     17  N   LIG    1      149.356 134.965 154.154  0.00  0.00    -0.260 NA
ENDBRANCH   9  12
ENDBRANCH   2   5
BRANCH   1  20
ATOM     18  N   LIG    1      146.260 142.200 154.870  0.00  0.00    -0.700 N 
ATOM     19  H   LIG    1      146.424 142.056 153.925  0.00  0.00    +0.420 HD
ATOM     20  C   LIG    1      147.033 141.588 155.789  0.00  0.00    +0.510 C 
ATOM     21  O   LIG    1      146.827 141.769 156.972  0.00  0.00    -0.510 OA
BRANCH  18  22
ATOM     22  C   LIG    1      145.171 143.083 155.298  0.00  0.00    +0.280 C 
BRANCH  22  23
ATOM     23  C   LIG    1      144.811 144.037 154.159  0.00  0.00    +0.080 C 
BRANCH  23  26
ATOM     24  C   LIG    1      141.282 144.403 155.461  0.00  0.00    +0.130 A 
ATOM     25  C   LIG    1      142.579 143.942 155.287  0.00  0.00    -0.070 A 
ATOM     26  C   LIG    1      143.401 144.537 154.349  0.00  0.00    -0.050 A 
ATOM     27  C   LIG    1      142.933 145.589 153.584  0.00  0.00    -0.020 A 
ATOM     28  C   LIG    1      141.640 146.050 153.757  0.00  0.00    +0.050 A 
ATOM     29  C   LIG    1      140.813 145.456 154.690  0.00  0.00    -0.120 A 
ATOM     30  C   LIG    1      139.405 145.959 154.876  0.00  0.00    +0.100 C 
BRANCH  24  32
ATOM     31  C   LIG    1      141.096 142.999 157.371  0.00  0.00    +0.250 C 
ATOM     32  O   LIG    1      140.471 143.820 156.383  0.00  0.00    -0.310 OA
ENDBRANCH  24  32
ENDBRANCH  23  26
ENDBRANCH  22  23
ENDBRANCH  18  22
ENDBRANCH   1  20
TORSDOF 7
ENDMDL
####
 2019-nCoV_rna_U_mg.pdbqt&&&&ZINC000737281736.pdbqt
MODEL 1
REMARK VINA RESULT:     -11.4      0.000      0.000
REMARK                            x       y       z     vdW  Elec       q    Type
REMARK                         _______ _______ _______ _____ _____    ______ ____
ROOT
ATOM      1  S   LIG    1      142.088 144.074 154.138  0.00  0.00    +2.640 S 
ATOM      2  O   LIG    1      141.952 145.385 153.607  0.00  0.00    -1.010 OA
ATOM      3  O   LIG    1      142.108 142.906 153.329  0.00  0.00    -1.010 OA
ENDROOT
BRANCH   1   4
ATOM      4  C   LIG    1      143.588 144.065 155.063  0.00  0.00    -0.660 A 
ATOM      5  C   LIG    1      144.532 143.070 154.856  0.00  0.00    +0.180 A 
ATOM      6  C   LIG    1      145.698 143.099 155.602  0.00  0.00    +0.000 A 
ATOM      7  C   LIG    1      145.881 144.121 156.531  0.00  0.00    +0.230 A 
ATOM      8  N   LIG    1      144.953 145.055 156.699  0.00  0.00    -0.470 NA
ATOM      9  C   LIG    1      143.838 145.053 155.998  0.00  0.00    +0.380 A 
BRANCH   7  10
ATOM     10  C   LIG    1      147.125 144.166 157.340  0.00  0.00    +0.220 A 
ATOM     11  N   LIG    1      148.354 143.979 156.904  0.00  0.00    -0.260 NA
ATOM     12  N   LIG    1      149.152 144.099 157.910  0.00  0.00    -0.230 N 
ATOM     13  H   LIG    1      150.117 144.009 157.873  0.00  0.00    +0.480 HD
ATOM     14  N   LIG    1      148.467 144.355 158.968  0.00  0.00    -0.050 NA
ATOM     15  N   LIG    1      147.216 144.410 158.654  0.00  0.00    -0.260 NA
ENDBRANCH   7  10
ENDBRANCH   1   4
BRANCH   1  16
ATOM     16  N   LIG    1      140.846 143.875 155.216  0.00  0.00    -1.090 NA
BRANCH  16  21
ATOM     17  C   LIG    1      142.135 140.600 158.751  0.00  0.00    +0.130 C 
ATOM     18  C   LIG    1      141.656 141.851 158.061  0.00  0.00    +0.110 A 
ATOM     19  N   LIG    1      141.264 142.949 158.655  0.00  0.00    -0.340 NA
ATOM     20  N   LIG    1      140.898 143.877 157.670  0.00  0.00    -0.350 N 
ATOM     21  C   LIG    1      141.088 143.293 156.456  0.00  0.00    +0.450 A 
ATOM     22  C   LIG    1      141.563 142.037 156.679  0.00  0.00    -0.300 A 
BRANCH  20  23
ATOM     23  C   LIG    1      140.423 145.177 157.897  0.00  0.00    +0.200 A 
ATOM     24  C   LIG    1      140.124 146.004 156.823  0.00  0.00    +0.030 A 
ATOM     25  C   LIG    1      139.656 147.284 157.050  0.00  0.00    +0.000 A 
ATOM     26  C   LIG    1      139.485 147.741 158.344  0.00  0.00    -0.020 A 
ATOM     27  C   LIG    1      139.782 146.918 159.415  0.00  0.00    +0.000 A 
ATOM     28  C   LIG    1      140.245 145.636 159.196  0.00  0.00    -0.090 A 
ATOM     29  C   LIG    1      140.569 144.741 160.363  0.00  0.00    +0.090 C 
ENDBRANCH  20  23
ENDBRANCH  16  21
ENDBRANCH   1  16
TORSDOF 5
ENDMDL
MODEL 2
REMARK VINA RESULT:     -10.7      3.612      6.539
REMARK                            x       y       z     vdW  Elec       q    Type
REMARK                         _______ _______ _______ _____ _____    ______ ____
ROOT
ATOM      1  S   LIG    1      141.910 140.641 158.703  0.00  0.00    +2.640 S 
ATOM      2  O   LIG    1      143.226 140.757 159.225  0.00  0.00    -1.010 OA
ATOM      3  O   LIG    1      140.884 139.892 159.340  0.00  0.00    -1.010 OA
ENDROOT
BRANCH   1   4
ATOM      4  C   LIG    1      141.295 142.284 158.533  0.00  0.00    -0.660 A 
ATOM      5  C   LIG    1      141.257 142.892 157.287  0.00  0.00    +0.180 A 
ATOM      6  C   LIG    1      140.766 144.183 157.196  0.00  0.00    +0.000 A 
ATOM      7  C   LIG    1      140.330 144.824 158.353  0.00  0.00    +0.230 A 
ATOM      8  N   LIG    1      140.383 144.208 159.527  0.00  0.00    -0.470 NA
ATOM      9  C   LIG    1      140.841 142.978 159.641  0.00  0.00    +0.380 A 
BRANCH   7  10
ATOM     10  C   LIG    1      139.803 146.209 158.273  0.00  0.00    +0.220 A 
ATOM     11  N   LIG    1      139.824 147.000 157.218  0.00  0.00    -0.260 NA
ATOM     12  N   LIG    1      139.272 148.116 157.551  0.00  0.00    -0.230 N 
ATOM     13  H   LIG    1      139.155 148.880 156.964  0.00  0.00    +0.480 HD
ATOM     14  N   LIG    1      138.901 148.057 158.781  0.00  0.00    -0.050 NA
ATOM     15  N   LIG    1      139.207 146.897 159.256  0.00  0.00    -0.260 NA
ENDBRANCH   7  10
ENDBRANCH   1   4
BRANCH   1  16
ATOM     16  N   LIG    1      142.066 140.016 157.177  0.00  0.00    -1.090 NA
BRANCH  16  21
ATOM     17  C   LIG    1      146.011 137.034 156.525  0.00  0.00    +0.130 C 
ATOM     18  C   LIG    1      145.073 138.210 156.440  0.00  0.00    +0.110 A 
ATOM     19  N   LIG    1      145.280 139.306 155.756  0.00  0.00    -0.340 NA
ATOM     20  N   LIG    1      144.177 140.152 155.932  0.00  0.00    -0.350 N 
ATOM     21  C   LIG    1      143.294 139.520 156.751  0.00  0.00    +0.450 A 
ATOM     22  C   LIG    1      143.830 138.310 157.072  0.00  0.00    -0.300 A 
BRANCH  20  23
ATOM     23  C   LIG    1      144.014 141.424 155.365  0.00  0.00    +0.200 A 
ATOM     24  C   LIG    1      143.139 141.603 154.302  0.00  0.00    +0.030 A 
ATOM     25  C   LIG    1      142.979 142.857 153.745  0.00  0.00    +0.000 A 
ATOM     26  C   LIG    1      143.690 143.933 154.245  0.00  0.00    -0.020 A 
ATOM     27  C   LIG    1      144.562 143.757 155.304  0.00  0.00    +0.000 A 
ATOM     28  C   LIG    1      144.721 142.507 155.869  0.00  0.00    -0.090 A 
ATOM     29  C   LIG    1      145.672 142.317 157.022  0.00  0.00    +0.090 C 
ENDBRANCH  20  23
ENDBRANCH  16  21
ENDBRANCH   1  16
TORSDOF 5
ENDMDL
MODEL 3
REMARK VINA RESULT:     -10.6      0.733      3.286
REMARK                            x       y       z     vdW  Elec       q    Type
REMARK                         _______ _______ _______ _____ _____    ______ ____
ROOT
ATOM      1  S   LIG    1      142.080 144.224 154.239  0.00  0.00    +2.640 S 
ATOM      2  O   LIG    1      141.805 145.597 153.997  0.00  0.00    -1.010 OA
ATOM      3  O   LIG    1      142.192 143.259 153.201  0.00  0.00    -1.010 OA
ENDROOT
BRANCH   1   4
ATOM      4  C   LIG    1      143.597 144.171 155.135  0.00  0.00    -0.660 A 
ATOM      5  C   LIG    1      144.530 143.179 154.873  0.00  0.00    +0.180 A 
ATOM      6  C   LIG    1      145.709 143.173 155.599  0.00  0.00    +0.000 A 
ATOM      7  C   LIG    1      145.916 144.158 156.562  0.00  0.00    +0.230 A 
ATOM      8  N   LIG    1      144.997 145.090 156.782  0.00  0.00    -0.470 NA
ATOM      9  C   LIG    1      143.869 145.121 156.102  0.00  0.00    +0.380 A 
BRANCH   7  10
ATOM     10  C   LIG    1      147.174 144.165 157.349  0.00  0.00    +0.220 A 
ATOM     11  N   LIG    1      148.389 143.938 156.892  0.00  0.00    -0.260 NA
ATOM     12  N   LIG    1      149.207 144.034 157.884  0.00  0.00    -0.230 N 
ATOM     13  H   LIG    1      150.169 143.913 157.831  0.00  0.00    +0.480 HD
ATOM     14  N   LIG    1      148.549 144.314 158.953  0.00  0.00    -0.050 NA
ATOM     15  N   LIG    1      147.296 144.407 158.661  0.00  0.00    -0.260 NA
ENDBRANCH   7  10
ENDBRANCH   1   4
BRANCH   1  16
ATOM     16  N   LIG    1      140.890 143.680 155.255  0.00  0.00    -1.090 NA
BRANCH  16  21
ATOM     17  C   LIG    1      139.822 147.060 158.765  0.00  0.00    +0.130 C 
ATOM     18  C   LIG    1      140.229 145.779 158.085  0.00  0.00    +0.110 A 
ATOM     19  N   LIG    1      140.583 144.672 158.687  0.00  0.00    -0.340 NA
ATOM     20  N   LIG    1      140.887 143.715 157.710  0.00  0.00    -0.350 N 
ATOM     21  C   LIG    1      140.699 144.290 156.491  0.00  0.00    +0.450 A 
ATOM     22  C   LIG    1      140.287 145.570 156.704  0.00  0.00    -0.300 A 
BRANCH  20  23
ATOM     23  C   LIG    1      141.307 142.398 157.947  0.00  0.00    +0.200 A 
ATOM     24  C   LIG    1      141.754 141.611 156.894  0.00  0.00    +0.030 A 
ATOM     25  C   LIG    1      142.167 140.314 157.131  0.00  0.00    +0.000 A 
ATOM     26  C   LIG    1      142.136 139.800 158.414  0.00  0.00    -0.020 A 
ATOM     27  C   LIG    1      141.690 140.582 159.464  0.00  0.00    +0.000 A 
ATOM     28  C   LIG    1      141.282 141.881 159.236  0.00  0.00    -0.090 A 
ATOM     29  C   LIG    1      140.796 142.731 160.380  0.00  0.00    +0.090 C 
ENDBRANCH  20  23
ENDBRANCH  16  21
ENDBRANCH   1  16
TORSDOF 5
ENDMDL
MODEL 4
REMARK VINA RESULT:     -10.3      2.205      6.037
REMARK                            x       y       z     vdW  Elec       q    Type
REMARK                         _______ _______ _______ _____ _____    ______ ____
ROOT
ATOM      1  S   LIG    1      143.412 143.814 153.637  0.00  0.00    +2.640 S 
ATOM      2  O   LIG    1      142.507 143.248 152.699  0.00  0.00    -1.010 OA
ATOM      3  O   LIG    1      144.296 144.880 153.318  0.00  0.00    -1.010 OA
ENDROOT
BRANCH   1   4
ATOM      4  C   LIG    1      142.438 144.365 154.998  0.00  0.00    -0.660 A 
ATOM      5  C   LIG    1      141.116 143.965 155.119  0.00  0.00    +0.180 A 
ATOM      6  C   LIG    1      140.385 144.419 156.204  0.00  0.00    +0.000 A 
ATOM      7  C   LIG    1      140.999 145.257 157.131  0.00  0.00    +0.230 A 
ATOM      8  N   LIG    1      142.268 145.616 156.979  0.00  0.00    -0.470 NA
ATOM      9  C   LIG    1      142.987 145.195 155.959  0.00  0.00    +0.380 A 
BRANCH   7  10
ATOM     10  C   LIG    1      140.229 145.753 158.299  0.00  0.00    +0.220 A 
ATOM     11  N   LIG    1      140.182 145.210 159.499  0.00  0.00    -0.260 NA
ATOM     12  N   LIG    1      139.406 145.935 160.230  0.00  0.00    -0.230 N 
ATOM     13  H   LIG    1      139.192 145.765 161.160  0.00  0.00    +0.480 HD
ATOM     14  N   LIG    1      138.962 146.920 159.531  0.00  0.00    -0.050 NA
ATOM     15  N   LIG    1      139.451 146.843 158.340  0.00  0.00    -0.260 NA
ENDBRANCH   7  10
ENDBRANCH   1   4
BRANCH   1  16
ATOM     16  N   LIG    1      144.359 142.569 154.183  0.00  0.00    -1.090 NA
BRANCH  16  21
ATOM     17  C   LIG    1      147.943 143.996 157.345  0.00  0.00    +0.130 C 
ATOM     18  C   LIG    1      146.708 143.348 156.776  0.00  0.00    +0.110 A 
ATOM     19  N   LIG    1      145.865 142.596 157.436  0.00  0.00    -0.340 NA
ATOM     20  N   LIG    1      144.853 142.188 156.557  0.00  0.00    -0.350 N 
ATOM     21  C   LIG    1      145.120 142.728 155.337  0.00  0.00    +0.450 A 
ATOM     22  C   LIG    1      146.265 143.455 155.454  0.00  0.00    -0.300 A 
BRANCH  20  23
ATOM     23  C   LIG    1      143.760 141.372 156.879  0.00  0.00    +0.200 A 
ATOM     24  C   LIG    1      142.656 141.910 157.525  0.00  0.00    +0.030 A 
ATOM     25  C   LIG    1      141.580 141.103 157.840  0.00  0.00    +0.000 A 
ATOM     26  C   LIG    1      141.602 139.760 157.512  0.00  0.00    -0.020 A 
ATOM     27  C   LIG    1      142.701 139.221 156.868  0.00  0.00    +0.000 A 
ATOM     28  C   LIG    1      143.777 140.024 156.544  0.00  0.00    -0.090 A 
ATOM     29  C   LIG    1      144.973 139.435 155.843  0.00  0.00    +0.090 C 
ENDBRANCH  20  23
ENDBRANCH  16  21
ENDBRANCH   1  16
TORSDOF 5
ENDMDL
MODEL 5
REMARK VINA RESULT:     -10.2      2.638      6.227
REMARK                            x       y       z     vdW  Elec       q    Type
REMARK                         _______ _______ _______ _____ _____    ______ ____
ROOT
ATOM      1  S   LIG    1      142.774 142.632 154.054  0.00  0.00    +2.640 S 
ATOM      2  O   LIG    1      141.847 142.351 153.014  0.00  0.00    -1.010 OA
ATOM      3  O   LIG    1      144.093 143.102 153.814  0.00  0.00    -1.010 OA
ENDROOT
BRANCH   1   4
ATOM      4  C   LIG    1      142.002 143.823 155.099  0.00  0.00    -0.660 A 
ATOM      5  C   LIG    1      142.771 144.721 155.823  0.00  0.00    +0.180 A 
ATOM      6  C   LIG    1      142.127 145.642 156.632  0.00  0.00    +0.000 A 
ATOM      7  C   LIG    1      140.735 145.633 156.691  0.00  0.00    +0.230 A 
ATOM      8  N   LIG    1      140.035 144.756 155.982  0.00  0.00    -0.470 NA
ATOM      9  C   LIG    1      140.624 143.873 155.201  0.00  0.00    +0.380 A 
BRANCH   7  10
ATOM     10  C   LIG    1      140.029 146.612 157.554  0.00  0.00    +0.220 A 
ATOM     11  N   LIG    1      139.686 147.843 157.230  0.00  0.00    -0.260 NA
ATOM     12  N   LIG    1      139.093 148.367 158.248  0.00  0.00    -0.230 N 
ATOM     13  H   LIG    1      138.736 149.269 158.285  0.00  0.00    +0.480 HD
ATOM     14  N   LIG    1      139.050 147.509 159.205  0.00  0.00    -0.050 NA
ATOM     15  N   LIG    1      139.612 146.415 158.812  0.00  0.00    -0.260 NA
ENDBRANCH   7  10
ENDBRANCH   1   4
BRANCH   1  16
ATOM     16  N   LIG    1      142.928 141.235 154.932  0.00  0.00    -1.090 NA
BRANCH  16  21
ATOM     17  C   LIG    1      141.277 141.135 159.638  0.00  0.00    +0.130 C 
ATOM     18  C   LIG    1      142.181 141.241 158.438  0.00  0.00    +0.110 A 
ATOM     19  N   LIG    1      143.472 141.454 158.469  0.00  0.00    -0.340 NA
ATOM     20  N   LIG    1      143.947 141.485 157.151  0.00  0.00    -0.350 N 
ATOM     21  C   LIG    1      142.888 141.280 156.322  0.00  0.00    +0.450 A 
ATOM     22  C   LIG    1      141.784 141.121 157.103  0.00  0.00    -0.300 A 
BRANCH  20  23
ATOM     23  C   LIG    1      145.277 141.690 156.758  0.00  0.00    +0.200 A 
ATOM     24  C   LIG    1      145.777 142.979 156.641  0.00  0.00    +0.030 A 
ATOM     25  C   LIG    1      147.088 143.177 156.253  0.00  0.00    +0.000 A 
ATOM     26  C   LIG    1      147.903 142.093 155.982  0.00  0.00    -0.020 A 
ATOM     27  C   LIG    1      147.407 140.807 156.099  0.00  0.00    +0.000 A 
ATOM     28  C   LIG    1      146.099 140.602 156.492  0.00  0.00    -0.090 A 
ATOM     29  C   LIG    1      145.560 139.201 156.618  0.00  0.00    +0.090 C 
ENDBRANCH  20  23
ENDBRANCH  16  21
ENDBRANCH   1  16
TORSDOF 5
ENDMDL
MODEL 6
REMARK VINA RESULT:      -9.9      2.529      3.099
REMARK                            x       y       z     vdW  Elec       q    Type
REMARK                         _______ _______ _______ _____ _____    ______ ____
ROOT
ATOM      1  S   LIG    1      143.991 144.249 155.136  0.00  0.00    +2.640 S 
ATOM      2  O   LIG    1      143.932 145.034 156.319  0.00  0.00    -1.010 OA
ATOM      3  O   LIG    1      144.091 144.811 153.834  0.00  0.00    -1.010 OA
ENDROOT
BRANCH   1   4
ATOM      4  C   LIG    1      145.374 143.173 155.321  0.00  0.00    -0.660 A 
ATOM      5  C   LIG    1      146.448 143.544 156.116  0.00  0.00    +0.180 A 
ATOM      6  C   LIG    1      147.515 142.670 156.236  0.00  0.00    +0.000 A 
ATOM      7  C   LIG    1      147.473 141.454 155.557  0.00  0.00    +0.230 A 
ATOM      8  N   LIG    1      146.426 141.136 154.806  0.00  0.00    -0.470 NA
ATOM      9  C   LIG    1      145.397 141.948 154.679  0.00  0.00    +0.380 A 
BRANCH   7  10
ATOM     10  C   LIG    1      148.609 140.506 155.675  0.00  0.00    +0.220 A 
ATOM     11  N   LIG    1      149.421 140.374 156.705  0.00  0.00    -0.260 NA
ATOM     12  N   LIG    1      150.272 139.449 156.420  0.00  0.00    -0.230 N 
ATOM     13  H   LIG    1      150.987 139.146 157.003  0.00  0.00    +0.480 HD
ATOM     14  N   LIG    1      150.026 138.992 155.243  0.00  0.00    -0.050 NA
ATOM     15  N   LIG    1      149.006 139.615 154.756  0.00  0.00    -0.260 NA
ENDBRANCH   7  10
ENDBRANCH   1   4
BRANCH   1  16
ATOM     16  N   LIG    1      142.631 143.304 155.133  0.00  0.00    -1.090 NA
BRANCH  16  21
ATOM     17  C   LIG    1      141.455 140.906 159.347  0.00  0.00    +0.130 C 
ATOM     18  C   LIG    1      141.469 141.913 158.226  0.00  0.00    +0.110 A 
ATOM     19  N   LIG    1      140.694 142.963 158.132  0.00  0.00    -0.340 NA
ATOM     20  N   LIG    1      141.016 143.645 156.950  0.00  0.00    -0.350 N 
ATOM     21  C   LIG    1      142.019 142.962 156.335  0.00  0.00    +0.450 A 
ATOM     22  C   LIG    1      142.318 141.887 157.115  0.00  0.00    -0.300 A 
BRANCH  20  23
ATOM     23  C   LIG    1      140.411 144.822 156.486  0.00  0.00    +0.200 A 
ATOM     24  C   LIG    1      140.031 144.929 155.156  0.00  0.00    +0.030 A 
ATOM     25  C   LIG    1      139.435 146.091 154.701  0.00  0.00    +0.000 A 
ATOM     26  C   LIG    1      139.218 147.144 155.570  0.00  0.00    -0.020 A 
ATOM     27  C   LIG    1      139.596 147.039 156.896  0.00  0.00    +0.000 A 
ATOM     28  C   LIG    1      140.186 145.879 157.358  0.00  0.00    -0.090 A 
ATOM     29  C   LIG    1      140.598 145.766 158.803  0.00  0.00    +0.090 C 
ENDBRANCH  20  23
ENDBRANCH  16  21
ENDBRANCH   1  16
TORSDOF 5
ENDMDL
MODEL 7
REMARK VINA RESULT:      -9.9      3.268      6.655
REMARK                            x       y       z     vdW  Elec       q    Type
REMARK                         _______ _______ _______ _____ _____    ______ ____
ROOT
ATOM      1  S   LIG    1      141.989 141.326 158.122  0.00  0.00    +2.640 S 
ATOM      2  O   LIG    1      141.600 141.142 159.476  0.00  0.00    -1.010 OA
ATOM      3  O   LIG    1      141.715 140.379 157.099  0.00  0.00    -1.010 OA
ENDROOT
BRANCH   1   4
ATOM      4  C   LIG    1      141.266 142.847 157.600  0.00  0.00    -0.660 A 
ATOM      5  C   LIG    1      140.940 143.822 158.530  0.00  0.00    +0.180 A 
ATOM      6  C   LIG    1      140.375 145.003 158.079  0.00  0.00    +0.000 A 
ATOM      7  C   LIG    1      140.155 145.169 156.713  0.00  0.00    +0.230 A 
ATOM      8  N   LIG    1      140.481 144.211 155.856  0.00  0.00    -0.470 NA
ATOM      9  C   LIG    1      141.024 143.080 156.258  0.00  0.00    +0.380 A 
BRANCH   7  10
ATOM     10  C   LIG    1      139.548 146.429 156.214  0.00  0.00    +0.220 A 
ATOM     11  N   LIG    1      139.438 147.565 156.873  0.00  0.00    -0.260 NA
ATOM     12  N   LIG    1      138.857 148.415 156.098  0.00  0.00    -0.230 N 
ATOM     13  H   LIG    1      138.649 149.334 156.331  0.00  0.00    +0.480 HD
ATOM     14  N   LIG    1      138.595 147.854 154.970  0.00  0.00    -0.050 NA
ATOM     15  N   LIG    1      139.012 146.633 155.003  0.00  0.00    -0.260 NA
ENDBRANCH   7  10
ENDBRANCH   1   4
BRANCH   1  16
ATOM     16  N   LIG    1      143.631 141.542 158.132  0.00  0.00    -1.090 NA
BRANCH  16  21
ATOM     17  C   LIG    1      146.590 137.732 156.863  0.00  0.00    +0.130 C 
ATOM     18  C   LIG    1      145.776 138.998 156.800  0.00  0.00    +0.110 A 
ATOM     19  N   LIG    1      145.631 139.762 155.747  0.00  0.00    -0.340 NA
ATOM     20  N   LIG    1      144.801 140.837 156.092  0.00  0.00    -0.350 N 
ATOM     21  C   LIG    1      144.449 140.689 157.398  0.00  0.00    +0.450 A 
ATOM     22  C   LIG    1      145.040 139.550 157.853  0.00  0.00    -0.300 A 
BRANCH  20  23
ATOM     23  C   LIG    1      144.404 141.879 155.242  0.00  0.00    +0.200 A 
ATOM     24  C   LIG    1      143.354 141.690 154.355  0.00  0.00    +0.030 A 
ATOM     25  C   LIG    1      142.964 142.719 153.519  0.00  0.00    +0.000 A 
ATOM     26  C   LIG    1      143.619 143.936 153.566  0.00  0.00    -0.020 A 
ATOM     27  C   LIG    1      144.666 144.127 154.450  0.00  0.00    +0.000 A 
ATOM     28  C   LIG    1      145.056 143.105 155.292  0.00  0.00    -0.090 A 
ATOM     29  C   LIG    1      146.196 143.314 156.254  0.00  0.00    +0.090 C 
ENDBRANCH  20  23
ENDBRANCH  16  21
ENDBRANCH   1  16
TORSDOF 5
ENDMDL
MODEL 8
REMARK VINA RESULT:      -9.6      3.955      7.825
REMARK                            x       y       z     vdW  Elec       q    Type
REMARK                         _______ _______ _______ _____ _____    ______ ____
ROOT
ATOM      1  S   LIG    1      141.899 140.642 158.624  0.00  0.00    +2.640 S 
ATOM      2  O   LIG    1      141.083 139.992 159.590  0.00  0.00    -1.010 OA
ATOM      3  O   LIG    1      142.066 140.161 157.298  0.00  0.00    -1.010 OA
ENDROOT
BRANCH   1   4
ATOM      4  C   LIG    1      141.287 142.289 158.484  0.00  0.00    -0.660 A 
ATOM      5  C   LIG    1      141.165 142.886 157.239  0.00  0.00    +0.180 A 
ATOM      6  C   LIG    1      140.680 144.181 157.172  0.00  0.00    +0.000 A 
ATOM      7  C   LIG    1      140.333 144.836 158.351  0.00  0.00    +0.230 A 
ATOM      8  N   LIG    1      140.465 144.228 159.523  0.00  0.00    -0.470 NA
ATOM      9  C   LIG    1      140.919 142.995 159.615  0.00  0.00    +0.380 A 
BRANCH   7  10
ATOM     10  C   LIG    1      139.813 146.225 158.296  0.00  0.00    +0.220 A 
ATOM     11  N   LIG    1      139.880 147.050 157.271  0.00  0.00    -0.260 NA
ATOM     12  N   LIG    1      139.318 148.157 157.618  0.00  0.00    -0.230 N 
ATOM     13  H   LIG    1      139.227 148.941 157.054  0.00  0.00    +0.480 HD
ATOM     14  N   LIG    1      138.897 148.058 158.830  0.00  0.00    -0.050 NA
ATOM     15  N   LIG    1      139.179 146.881 159.277  0.00  0.00    -0.260 NA
ENDBRANCH   7  10
ENDBRANCH   1   4
BRANCH   1  16
ATOM     16  N   LIG    1      143.416 140.736 159.282  0.00  0.00    -1.090 NA
BRANCH  16  21
ATOM     17  C   LIG    1      146.763 141.553 155.674  0.00  0.00    +0.130 C 
ATOM     18  C   LIG    1      146.051 140.960 156.862  0.00  0.00    +0.110 A 
ATOM     19  N   LIG    1      146.457 139.932 157.562  0.00  0.00    -0.340 NA
ATOM     20  N   LIG    1      145.524 139.692 158.579  0.00  0.00    -0.350 N 
ATOM     21  C   LIG    1      144.536 140.621 158.465  0.00  0.00    +0.450 A 
ATOM     22  C   LIG    1      144.849 141.420 157.408  0.00  0.00    -0.300 A 
BRANCH  20  23
ATOM     23  C   LIG    1      145.596 138.677 159.543  0.00  0.00    +0.200 A 
ATOM     24  C   LIG    1      146.088 138.956 160.811  0.00  0.00    +0.030 A 
ATOM     25  C   LIG    1      146.157 137.953 161.759  0.00  0.00    +0.000 A 
ATOM     26  C   LIG    1      145.738 136.673 161.447  0.00  0.00    -0.020 A 
ATOM     27  C   LIG    1      145.247 136.393 160.184  0.00  0.00    +0.000 A 
ATOM     28  C   LIG    1      145.169 137.392 159.234  0.00  0.00    -0.090 A 
ATOM     29  C   LIG    1      144.635 137.085 157.859  0.00  0.00    +0.090 C 
ENDBRANCH  20  23
ENDBRANCH  16  21
ENDBRANCH   1  16
TORSDOF 5
ENDMDL
MODEL 9
REMARK VINA RESULT:      -9.6      3.867      6.455
REMARK                            x       y       z     vdW  Elec       q    Type
REMARK                         _______ _______ _______ _____ _____    ______ ____
ROOT
ATOM      1  S   LIG    1      142.168 140.571 157.289  0.00  0.00    +2.640 S 
ATOM      2  O   LIG    1      141.073 139.666 157.339  0.00  0.00    -1.010 OA
ATOM      3  O   LIG    1      143.053 140.660 156.181  0.00  0.00    -1.010 OA
ENDROOT
BRANCH   1   4
ATOM      4  C   LIG    1      141.492 142.183 157.518  0.00  0.00    -0.660 A 
ATOM      5  C   LIG    1      141.239 142.997 156.425  0.00  0.00    +0.180 A 
ATOM      6  C   LIG    1      140.708 144.256 156.648  0.00  0.00    +0.000 A 
ATOM      7  C   LIG    1      140.447 144.659 157.955  0.00  0.00    +0.230 A 
ATOM      8  N   LIG    1      140.704 143.849 158.975  0.00  0.00    -0.470 NA
ATOM      9  C   LIG    1      141.205 142.645 158.790  0.00  0.00    +0.380 A 
BRANCH   7  10
ATOM     10  C   LIG    1      139.879 146.006 158.211  0.00  0.00    +0.220 A 
ATOM     11  N   LIG    1      139.921 147.044 157.401  0.00  0.00    -0.260 NA
ATOM     12  N   LIG    1      139.318 148.024 157.984  0.00  0.00    -0.230 N 
ATOM     13  H   LIG    1      139.202 148.912 157.610  0.00  0.00    +0.480 HD
ATOM     14  N   LIG    1      138.897 147.638 159.136  0.00  0.00    -0.050 NA
ATOM     15  N   LIG    1      139.219 146.401 159.308  0.00  0.00    -0.260 NA
ENDBRANCH   7  10
ENDBRANCH   1   4
BRANCH   1  16
ATOM     16  N   LIG    1      143.108 140.241 158.613  0.00  0.00    -1.090 NA
BRANCH  16  21
ATOM     17  C   LIG    1      143.381 135.480 160.076  0.00  0.00    +0.130 C 
ATOM     18  C   LIG    1      143.015 136.939 160.006  0.00  0.00    +0.110 A 
ATOM     19  N   LIG    1      142.223 137.570 160.835  0.00  0.00    -0.340 NA
ATOM     20  N   LIG    1      142.138 138.910 160.433  0.00  0.00    -0.350 N 
ATOM     21  C   LIG    1      142.915 139.062 159.326  0.00  0.00    +0.450 A 
ATOM     22  C   LIG    1      143.471 137.851 159.049  0.00  0.00    -0.300 A 
BRANCH  20  23
ATOM     23  C   LIG    1      141.387 139.914 161.061  0.00  0.00    +0.200 A 
ATOM     24  C   LIG    1      142.030 140.983 161.672  0.00  0.00    +0.030 A 
ATOM     25  C   LIG    1      141.287 141.971 162.289  0.00  0.00    +0.000 A 
ATOM     26  C   LIG    1      139.906 141.896 162.299  0.00  0.00    -0.020 A 
ATOM     27  C   LIG    1      139.264 140.833 161.691  0.00  0.00    +0.000 A 
ATOM     28  C   LIG    1      140.000 139.845 161.067  0.00  0.00    -0.090 A 
ATOM     29  C   LIG    1      139.300 138.687 160.406  0.00  0.00    +0.090 C 
ENDBRANCH  20  23
ENDBRANCH  16  21
ENDBRANCH   1  16
TORSDOF 5
ENDMDL
####
 2019-nCoV_rna_U_mg.pdbqt&&&&ZINC000124208828.pdbqt
MODEL 1
REMARK VINA RESULT:     -11.4      0.000      0.000
REMARK                            x       y       z     vdW  Elec       q    Type
REMARK                         _______ _______ _______ _____ _____    ______ ____
ROOT
ATOM      1  N   LIG    1      140.909 143.997 159.499  0.00  0.00    -0.670 N 
ATOM      2  H   LIG    1      141.539 143.386 159.086  0.00  0.00    +0.410 HD
ATOM      3  C   LIG    1      140.486 143.781 160.760  0.00  0.00    +0.520 C 
ATOM      4  O   LIG    1      139.635 144.496 161.246  0.00  0.00    -0.510 OA
ENDROOT
BRANCH   1  12
ATOM      5  C   LIG    1      139.590 146.458 155.295  0.00  0.00    +0.000 A 
ATOM      6  N   LIG    1      139.145 147.696 155.267  0.00  0.00    -0.200 NA
ATOM      7  N   LIG    1      139.082 148.211 156.441  0.00  0.00    -0.410 N 
ATOM      8  H   LIG    1      138.778 149.114 156.627  0.00  0.00    +0.450 HD
ATOM      9  C   LIG    1      139.499 147.322 157.397  0.00  0.00    +0.050 A 
ATOM     10  C   LIG    1      139.627 147.365 158.782  0.00  0.00    +0.040 A 
ATOM     11  C   LIG    1      140.089 146.273 159.460  0.00  0.00    +0.040 A 
ATOM     12  C   LIG    1      140.437 145.105 158.783  0.00  0.00    +0.120 A 
ATOM     13  C   LIG    1      140.317 145.037 157.407  0.00  0.00    +0.110 A 
ATOM     14  C   LIG    1      139.843 146.142 156.707  0.00  0.00    -0.090 A 
BRANCH   5  18
ATOM     15  N   LIG    1      138.981 144.502 153.962  0.00  0.00    -0.840 N 
ATOM     16  H   LIG    1      138.269 144.323 154.597  0.00  0.00    +0.410 HD
ATOM     17  H   LIG    1      139.113 143.913 153.203  0.00  0.00    +0.410 HD
ATOM     18  C   LIG    1      139.790 145.565 154.141  0.00  0.00    +0.610 C 
ATOM     19  O   LIG    1      140.685 145.786 153.348  0.00  0.00    -0.520 OA
ENDBRANCH   5  18
ENDBRANCH   1  12
BRANCH   3  20
ATOM     20  C   LIG    1      141.071 142.650 161.566  0.00  0.00    +0.080 C 
BRANCH  20  21
ATOM     21  C   LIG    1      140.922 141.339 160.789  0.00  0.00    +0.230 C 
BRANCH  21  22
ATOM     22  C   LIG    1      141.830 141.363 159.586  0.00  0.00    +0.190 A 
ATOM     23  N   LIG    1      141.465 141.518 158.338  0.00  0.00    -0.470 NA
ATOM     24  C   LIG    1      142.607 141.474 157.617  0.00  0.00    +0.250 A 
ATOM     25  N   LIG    1      143.590 141.297 158.461  0.00  0.00    -0.370 NA
ATOM     26  O   LIG    1      143.161 141.236 159.594  0.00  0.00    +0.080 OA
BRANCH  24  27
ATOM     27  C   LIG    1      142.723 141.603 156.143  0.00  0.00    -0.140 A 
ATOM     28  C   LIG    1      143.182 140.667 155.273  0.00  0.00    +0.260 A 
ATOM     29  O   LIG    1      143.126 141.175 154.034  0.00  0.00    -0.170 OA
ATOM     30  C   LIG    1      142.640 142.426 154.055  0.00  0.00    +0.180 A 
ATOM     31  C   LIG    1      142.360 142.765 155.324  0.00  0.00    -0.030 A 
ENDBRANCH  24  27
ENDBRANCH  21  22
ENDBRANCH  20  21
ENDBRANCH   3  20
TORSDOF 6
ENDMDL
MODEL 2
REMARK VINA RESULT:     -10.6      1.930      5.631
REMARK                            x       y       z     vdW  Elec       q    Type
REMARK                         _______ _______ _______ _____ _____    ______ ____
ROOT
ATOM      1  N   LIG    1      140.650 142.477 159.103  0.00  0.00    -0.670 N 
ATOM      2  H   LIG    1      139.843 142.949 158.843  0.00  0.00    +0.410 HD
ATOM      3  C   LIG    1      141.162 142.648 160.338  0.00  0.00    +0.520 C 
ATOM      4  O   LIG    1      142.215 142.125 160.636  0.00  0.00    -0.510 OA
ENDROOT
BRANCH   1  12
ATOM      5  C   LIG    1      143.052 141.394 154.799  0.00  0.00    +0.000 A 
ATOM      6  N   LIG    1      143.463 140.191 154.460  0.00  0.00    -0.200 NA
ATOM      7  N   LIG    1      143.182 139.316 155.357  0.00  0.00    -0.410 N 
ATOM      8  H   LIG    1      143.404 138.374 155.290  0.00  0.00    +0.450 HD
ATOM      9  C   LIG    1      142.530 139.886 156.419  0.00  0.00    +0.050 A 
ATOM     10  C   LIG    1      142.016 139.406 157.620  0.00  0.00    +0.040 A 
ATOM     11  C   LIG    1      141.403 140.261 158.492  0.00  0.00    +0.040 A 
ATOM     12  C   LIG    1      141.283 141.618 158.196  0.00  0.00    +0.120 A 
ATOM     13  C   LIG    1      141.786 142.119 157.009  0.00  0.00    +0.110 A 
ATOM     14  C   LIG    1      142.418 141.258 156.117  0.00  0.00    -0.090 A 
BRANCH   5  18
ATOM     15  N   LIG    1      142.248 142.993 153.135  0.00  0.00    -0.840 N 
ATOM     16  H   LIG    1      141.465 142.434 153.014  0.00  0.00    +0.410 HD
ATOM     17  H   LIG    1      142.347 143.808 152.619  0.00  0.00    +0.410 HD
ATOM     18  C   LIG    1      143.202 142.632 154.016  0.00  0.00    +0.610 C 
ATOM     19  O   LIG    1      144.186 143.331 154.165  0.00  0.00    -0.520 OA
ENDBRANCH   5  18
ENDBRANCH   1  12
BRANCH   3  20
ATOM     20  C   LIG    1      140.426 143.489 161.348  0.00  0.00    +0.080 C 
BRANCH  20  21
ATOM     21  C   LIG    1      140.919 144.936 161.264  0.00  0.00    +0.230 C 
BRANCH  21  22
ATOM     22  C   LIG    1      140.302 145.607 160.064  0.00  0.00    +0.190 A 
ATOM     23  N   LIG    1      140.565 145.350 158.807  0.00  0.00    -0.470 NA
ATOM     24  C   LIG    1      139.781 146.187 158.092  0.00  0.00    +0.250 A 
ATOM     25  N   LIG    1      139.094 146.898 158.949  0.00  0.00    -0.370 NA
ATOM     26  O   LIG    1      139.378 146.572 160.082  0.00  0.00    +0.080 OA
BRANCH  24  27
ATOM     27  C   LIG    1      139.714 146.283 156.613  0.00  0.00    -0.140 A 
ATOM     28  C   LIG    1      139.192 147.301 155.881  0.00  0.00    +0.260 A 
ATOM     29  O   LIG    1      139.326 147.001 154.582  0.00  0.00    -0.170 OA
ATOM     30  C   LIG    1      139.924 145.810 154.428  0.00  0.00    +0.180 A 
ATOM     31  C   LIG    1      140.203 145.300 155.638  0.00  0.00    -0.030 A 
ENDBRANCH  24  27
ENDBRANCH  21  22
ENDBRANCH  20  21
ENDBRANCH   3  20
TORSDOF 6
ENDMDL
####
 2019-nCoV_rna_U_mg.pdbqt&&&&ZINC000821849880.pdbqt
MODEL 1
REMARK VINA RESULT:     -11.3      0.000      0.000
REMARK                            x       y       z     vdW  Elec       q    Type
REMARK                         _______ _______ _______ _____ _____    ______ ____
ROOT
ATOM      1  N   LIG    1      141.425 143.995 154.221  0.00  0.00    -1.120 NA
ATOM      2  H   LIG    1      140.788 143.477 154.738  0.00  0.00    +0.420 HD
ENDROOT
BRANCH   1   3
ATOM      3  S   LIG    1      142.737 143.251 153.538  0.00  0.00    +2.690 S 
ATOM      4  O   LIG    1      143.043 143.979 152.357  0.00  0.00    -0.950 OA
ATOM      5  O   LIG    1      142.455 141.857 153.542  0.00  0.00    -0.950 OA
BRANCH   3   6
ATOM      6  C   LIG    1      144.097 143.485 154.634  0.00  0.00    -0.660 A 
ATOM      7  C   LIG    1      145.212 142.674 154.532  0.00  0.00    +0.130 A 
ATOM      8  C   LIG    1      146.281 142.855 155.387  0.00  0.00    +0.050 A 
ATOM      9  C   LIG    1      146.234 143.856 156.354  0.00  0.00    +0.040 A 
ATOM     10  C   LIG    1      145.108 144.671 156.453  0.00  0.00    +0.040 A 
ATOM     11  C   LIG    1      144.048 144.485 155.590  0.00  0.00    +0.130 A 
BRANCH   9  12
ATOM     12  C   LIG    1      147.381 144.055 157.277  0.00  0.00    +0.200 A 
ATOM     13  N   LIG    1      148.660 143.963 156.972  0.00  0.00    -0.280 NA
ATOM     14  N   LIG    1      149.338 144.204 158.041  0.00  0.00    -0.220 N 
ATOM     15  H   LIG    1      150.306 144.203 158.105  0.00  0.00    +0.480 HD
ATOM     16  N   LIG    1      148.529 144.446 159.012  0.00  0.00    -0.040 NA
ATOM     17  N   LIG    1      147.317 144.370 158.578  0.00  0.00    -0.260 NA
ENDBRANCH   9  12
ENDBRANCH   3   6
ENDBRANCH   1   3
BRANCH   1  18
ATOM     18  C   LIG    1      141.223 145.434 154.040  0.00  0.00    +0.270 C 
BRANCH  18  19
ATOM     19  C   LIG    1      139.758 145.783 154.310  0.00  0.00    +0.110 C 
BRANCH  19  27
ATOM     20  C   LIG    1      140.601 144.530 158.760  0.00  0.00    +0.100 A 
ATOM     21  C   LIG    1      140.352 145.560 159.663  0.00  0.00    -0.050 A 
ATOM     22  C   LIG    1      139.907 146.787 159.222  0.00  0.00    +0.030 A 
ATOM     23  C   LIG    1      139.703 147.006 157.864  0.00  0.00    +0.060 A 
ATOM     24  N   LIG    1      139.276 148.095 157.134  0.00  0.00    -0.590 N 
ATOM     25  H   LIG    1      139.031 148.956 157.509  0.00  0.00    +0.420 HD
ATOM     26  C   LIG    1      139.249 147.780 155.803  0.00  0.00    +0.240 A 
ATOM     27  C   LIG    1      139.648 146.511 155.625  0.00  0.00    -0.180 A 
ATOM     28  C   LIG    1      139.955 145.967 156.950  0.00  0.00    -0.060 A 
ATOM     29  C   LIG    1      140.410 144.729 157.407  0.00  0.00    +0.020 A 
BRANCH  20  31
ATOM     30  C   LIG    1      141.436 142.367 158.228  0.00  0.00    +0.230 C 
ATOM     31  O   LIG    1      141.040 143.325 159.212  0.00  0.00    -0.320 OA
ENDBRANCH  20  31
ENDBRANCH  19  27
ENDBRANCH  18  19
ENDBRANCH   1  18
TORSDOF 7
ENDMDL
MODEL 2
REMARK VINA RESULT:     -10.5      3.144      3.740
REMARK                            x       y       z     vdW  Elec       q    Type
REMARK                         _______ _______ _______ _____ _____    ______ ____
ROOT
ATOM      1  N   LIG    1      141.959 145.141 153.207  0.00  0.00    -1.120 NA
ATOM      2  H   LIG    1      141.757 144.553 152.462  0.00  0.00    +0.420 HD
ENDROOT
BRANCH   1   3
ATOM      3  S   LIG    1      143.401 144.994 154.009  0.00  0.00    +2.690 S 
ATOM      4  O   LIG    1      143.266 145.730 155.217  0.00  0.00    -0.950 OA
ATOM      5  O   LIG    1      144.421 145.249 153.053  0.00  0.00    -0.950 OA
BRANCH   3   6
ATOM      6  C   LIG    1      143.568 143.302 154.474  0.00  0.00    -0.660 A 
ATOM      7  C   LIG    1      144.732 142.617 154.178  0.00  0.00    +0.130 A 
ATOM      8  C   LIG    1      144.868 141.292 154.541  0.00  0.00    +0.050 A 
ATOM      9  C   LIG    1      143.829 140.645 155.206  0.00  0.00    +0.040 A 
ATOM     10  C   LIG    1      142.658 141.339 155.503  0.00  0.00    +0.040 A 
ATOM     11  C   LIG    1      142.535 142.665 155.140  0.00  0.00    +0.130 A 
BRANCH   9  12
ATOM     12  C   LIG    1      143.971 139.220 155.599  0.00  0.00    +0.200 A 
ATOM     13  N   LIG    1      145.096 138.581 155.850  0.00  0.00    -0.280 NA
ATOM     14  N   LIG    1      144.799 137.365 156.157  0.00  0.00    -0.220 N 
ATOM     15  H   LIG    1      145.437 136.672 156.387  0.00  0.00    +0.480 HD
ATOM     16  N   LIG    1      143.521 137.214 156.109  0.00  0.00    -0.040 NA
ATOM     17  N   LIG    1      142.979 138.336 155.776  0.00  0.00    -0.260 NA
ENDBRANCH   9  12
ENDBRANCH   3   6
ENDBRANCH   1   3
BRANCH   1  18
ATOM     18  C   LIG    1      140.992 146.160 153.621  0.00  0.00    +0.270 C 
BRANCH  18  19
ATOM     19  C   LIG    1      139.908 145.514 154.485  0.00  0.00    +0.110 C 
BRANCH  19  27
ATOM     20  C   LIG    1      140.616 144.711 159.061  0.00  0.00    +0.100 A 
ATOM     21  C   LIG    1      140.261 145.796 159.857  0.00  0.00    -0.050 A 
ATOM     22  C   LIG    1      139.762 146.948 159.289  0.00  0.00    +0.030 A 
ATOM     23  C   LIG    1      139.609 147.034 157.910  0.00  0.00    +0.060 A 
ATOM     24  N   LIG    1      139.150 148.026 157.068  0.00  0.00    -0.590 N 
ATOM     25  H   LIG    1      138.834 148.897 157.353  0.00  0.00    +0.420 HD
ATOM     26  C   LIG    1      139.205 147.595 155.770  0.00  0.00    +0.240 A 
ATOM     27  C   LIG    1      139.690 146.344 155.723  0.00  0.00    -0.180 A 
ATOM     28  C   LIG    1      139.968 145.939 157.103  0.00  0.00    -0.060 A 
ATOM     29  C   LIG    1      140.477 144.778 157.688  0.00  0.00    +0.020 A 
BRANCH  20  31
ATOM     30  C   LIG    1      140.765 143.350 161.005  0.00  0.00    +0.230 C 
ATOM     31  O   LIG    1      141.107 143.581 159.637  0.00  0.00    -0.320 OA
ENDBRANCH  20  31
ENDBRANCH  19  27
ENDBRANCH  18  19
ENDBRANCH   1  18
TORSDOF 7
ENDMDL
MODEL 3
REMARK VINA RESULT:     -10.4      4.192      6.077
REMARK                            x       y       z     vdW  Elec       q    Type
REMARK                         _______ _______ _______ _____ _____    ______ ____
ROOT
ATOM      1  N   LIG    1      140.207 144.192 159.871  0.00  0.00    -1.120 NA
ATOM      2  H   LIG    1      139.860 144.068 158.974  0.00  0.00    +0.420 HD
ENDROOT
BRANCH   1   3
ATOM      3  S   LIG    1      140.756 142.889 160.734  0.00  0.00    +2.690 S 
ATOM      4  O   LIG    1      139.629 142.357 161.418  0.00  0.00    -0.950 OA
ATOM      5  O   LIG    1      141.939 143.315 161.396  0.00  0.00    -0.950 OA
BRANCH   3   6
ATOM      6  C   LIG    1      141.252 141.664 159.568  0.00  0.00    -0.660 A 
ATOM      7  C   LIG    1      141.345 141.987 158.227  0.00  0.00    +0.130 A 
ATOM      8  C   LIG    1      141.734 141.031 157.309  0.00  0.00    +0.050 A 
ATOM      9  C   LIG    1      142.034 139.740 157.738  0.00  0.00    +0.040 A 
ATOM     10  C   LIG    1      141.939 139.420 159.091  0.00  0.00    +0.040 A 
ATOM     11  C   LIG    1      141.554 140.384 159.999  0.00  0.00    +0.130 A 
BRANCH   9  12
ATOM     12  C   LIG    1      142.454 138.708 156.756  0.00  0.00    +0.200 A 
ATOM     13  N   LIG    1      142.986 137.533 157.028  0.00  0.00    -0.280 NA
ATOM     14  N   LIG    1      143.209 136.933 155.910  0.00  0.00    -0.220 N 
ATOM     15  H   LIG    1      143.598 136.050 155.814  0.00  0.00    +0.480 HD
ATOM     16  N   LIG    1      142.834 137.689 154.939  0.00  0.00    -0.040 NA
ATOM     17  N   LIG    1      142.358 138.787 155.421  0.00  0.00    -0.260 NA
ENDBRANCH   9  12
ENDBRANCH   3   6
ENDBRANCH   1   3
BRANCH   1  18
ATOM     18  C   LIG    1      140.249 145.531 160.462  0.00  0.00    +0.270 C 
BRANCH  18  19
ATOM     19  C   LIG    1      141.116 146.446 159.594  0.00  0.00    +0.110 C 
BRANCH  19  27
ATOM     20  C   LIG    1      140.619 144.596 155.302  0.00  0.00    +0.100 A 
ATOM     21  C   LIG    1      139.780 145.352 154.487  0.00  0.00    -0.050 A 
ATOM     22  C   LIG    1      139.196 146.507 154.960  0.00  0.00    +0.030 A 
ATOM     23  C   LIG    1      139.442 146.927 156.263  0.00  0.00    +0.060 A 
ATOM     24  N   LIG    1      139.016 148.008 157.005  0.00  0.00    -0.590 N 
ATOM     25  H   LIG    1      138.419 148.703 156.686  0.00  0.00    +0.420 HD
ATOM     26  C   LIG    1      139.561 147.954 158.259  0.00  0.00    +0.240 A 
ATOM     27  C   LIG    1      140.339 146.866 158.374  0.00  0.00    -0.180 A 
ATOM     28  C   LIG    1      140.289 146.165 157.089  0.00  0.00    -0.060 A 
ATOM     29  C   LIG    1      140.871 144.994 156.600  0.00  0.00    +0.020 A 
BRANCH  20  31
ATOM     30  C   LIG    1      142.484 143.581 154.232  0.00  0.00    +0.230 C 
ATOM     31  O   LIG    1      141.187 143.459 154.819  0.00  0.00    -0.320 OA
ENDBRANCH  20  31
ENDBRANCH  19  27
ENDBRANCH  18  19
ENDBRANCH   1  18
TORSDOF 7
ENDMDL
MODEL 4
REMARK VINA RESULT:     -10.4      0.693      1.188
REMARK                            x       y       z     vdW  Elec       q    Type
REMARK                         _______ _______ _______ _____ _____    ______ ____
ROOT
ATOM      1  N   LIG    1      141.906 144.571 153.801  0.00  0.00    -1.120 NA
ATOM      2  H   LIG    1      142.011 145.413 153.331  0.00  0.00    +0.420 HD
ENDROOT
BRANCH   1   3
ATOM      3  S   LIG    1      142.981 143.339 153.542  0.00  0.00    +2.690 S 
ATOM      4  O   LIG    1      143.516 143.540 152.241  0.00  0.00    -0.950 OA
ATOM      5  O   LIG    1      142.322 142.142 153.934  0.00  0.00    -0.950 OA
BRANCH   3   6
ATOM      6  C   LIG    1      144.316 143.565 154.670  0.00  0.00    -0.660 A 
ATOM      7  C   LIG    1      144.246 144.557 155.630  0.00  0.00    +0.130 A 
ATOM      8  C   LIG    1      145.289 144.738 156.516  0.00  0.00    +0.050 A 
ATOM      9  C   LIG    1      146.413 143.918 156.441  0.00  0.00    +0.040 A 
ATOM     10  C   LIG    1      146.478 142.919 155.472  0.00  0.00    +0.040 A 
ATOM     11  C   LIG    1      145.428 142.745 154.594  0.00  0.00    +0.130 A 
BRANCH   9  12
ATOM     12  C   LIG    1      147.537 144.108 157.393  0.00  0.00    +0.200 A 
ATOM     13  N   LIG    1      148.823 144.017 157.119  0.00  0.00    -0.280 NA
ATOM     14  N   LIG    1      149.475 144.248 158.206  0.00  0.00    -0.220 N 
ATOM     15  H   LIG    1      150.441 144.245 158.293  0.00  0.00    +0.480 HD
ATOM     16  N   LIG    1      148.643 144.483 159.159  0.00  0.00    -0.040 NA
ATOM     17  N   LIG    1      147.442 144.412 158.695  0.00  0.00    -0.260 NA
ENDBRANCH   9  12
ENDBRANCH   3   6
ENDBRANCH   1   3
BRANCH   1  18
ATOM     18  C   LIG    1      140.799 144.391 154.743  0.00  0.00    +0.270 C 
BRANCH  18  19
ATOM     19  C   LIG    1      139.707 145.422 154.450  0.00  0.00    +0.110 C 
BRANCH  19  27
ATOM     20  C   LIG    1      140.482 144.912 159.057  0.00  0.00    +0.100 A 
ATOM     21  C   LIG    1      140.200 146.069 159.780  0.00  0.00    -0.050 A 
ATOM     22  C   LIG    1      139.746 147.201 159.140  0.00  0.00    +0.030 A 
ATOM     23  C   LIG    1      139.565 147.196 157.761  0.00  0.00    +0.060 A 
ATOM     24  N   LIG    1      139.136 148.147 156.859  0.00  0.00    -0.590 N 
ATOM     25  H   LIG    1      138.871 149.052 157.087  0.00  0.00    +0.420 HD
ATOM     26  C   LIG    1      139.139 147.623 155.596  0.00  0.00    +0.240 A 
ATOM     27  C   LIG    1      139.560 146.348 155.629  0.00  0.00    -0.180 A 
ATOM     28  C   LIG    1      139.849 146.029 157.029  0.00  0.00    -0.060 A 
ATOM     29  C   LIG    1      140.314 144.889 157.687  0.00  0.00    +0.020 A 
BRANCH  20  31
ATOM     30  C   LIG    1      140.951 143.849 161.132  0.00  0.00    +0.230 C 
ATOM     31  O   LIG    1      140.930 143.803 159.704  0.00  0.00    -0.320 OA
ENDBRANCH  20  31
ENDBRANCH  19  27
ENDBRANCH  18  19
ENDBRANCH   1  18
TORSDOF 7
ENDMDL
MODEL 5
REMARK VINA RESULT:     -10.3      3.521      5.967
REMARK                            x       y       z     vdW  Elec       q    Type
REMARK                         _______ _______ _______ _____ _____    ______ ____
ROOT
ATOM      1  N   LIG    1      141.287 145.508 153.388  0.00  0.00    -1.120 NA
ATOM      2  H   LIG    1      141.255 145.359 152.430  0.00  0.00    +0.420 HD
ENDROOT
BRANCH   1   3
ATOM      3  S   LIG    1      139.895 145.441 154.282  0.00  0.00    +2.690 S 
ATOM      4  O   LIG    1      139.047 144.500 153.637  0.00  0.00    -0.950 OA
ATOM      5  O   LIG    1      139.513 146.788 154.532  0.00  0.00    -0.950 OA
BRANCH   3   6
ATOM      6  C   LIG    1      140.312 144.744 155.846  0.00  0.00    -0.660 A 
ATOM      7  C   LIG    1      140.746 143.433 155.923  0.00  0.00    +0.130 A 
ATOM      8  C   LIG    1      141.075 142.883 157.145  0.00  0.00    +0.050 A 
ATOM      9  C   LIG    1      140.969 143.651 158.302  0.00  0.00    +0.040 A 
ATOM     10  C   LIG    1      140.532 144.971 158.220  0.00  0.00    +0.040 A 
ATOM     11  C   LIG    1      140.211 145.513 156.992  0.00  0.00    +0.130 A 
BRANCH   9  12
ATOM     12  C   LIG    1      141.323 143.064 159.620  0.00  0.00    +0.200 A 
ATOM     13  N   LIG    1      141.050 143.571 160.806  0.00  0.00    -0.280 NA
ATOM     14  N   LIG    1      141.521 142.767 161.696  0.00  0.00    -0.220 N 
ATOM     15  H   LIG    1      141.463 142.895 162.656  0.00  0.00    +0.480 HD
ATOM     16  N   LIG    1      142.082 141.767 161.112  0.00  0.00    -0.040 NA
ATOM     17  N   LIG    1      141.974 141.912 159.835  0.00  0.00    -0.260 NA
ENDBRANCH   9  12
ENDBRANCH   3   6
ENDBRANCH   1   3
BRANCH   1  18
ATOM     18  C   LIG    1      142.566 145.788 154.044  0.00  0.00    +0.270 C 
BRANCH  18  19
ATOM     19  C   LIG    1      143.670 144.959 153.384  0.00  0.00    +0.110 C 
BRANCH  19  27
ATOM     20  C   LIG    1      145.789 142.591 156.847  0.00  0.00    +0.100 A 
ATOM     21  C   LIG    1      145.384 141.261 156.913  0.00  0.00    -0.050 A 
ATOM     22  C   LIG    1      144.457 140.765 156.022  0.00  0.00    +0.030 A 
ATOM     23  C   LIG    1      143.917 141.596 155.046  0.00  0.00    +0.060 A 
ATOM     24  N   LIG    1      142.995 141.400 154.040  0.00  0.00    -0.590 N 
ATOM     25  H   LIG    1      142.545 140.561 153.852  0.00  0.00    +0.420 HD
ATOM     26  C   LIG    1      142.809 142.564 153.346  0.00  0.00    +0.240 A 
ATOM     27  C   LIG    1      143.583 143.533 153.862  0.00  0.00    -0.180 A 
ATOM     28  C   LIG    1      144.324 142.941 154.978  0.00  0.00    -0.060 A 
ATOM     29  C   LIG    1      145.261 143.434 155.888  0.00  0.00    +0.020 A 
BRANCH  20  31
ATOM     30  C   LIG    1      147.537 144.140 157.296  0.00  0.00    +0.230 C 
ATOM     31  O   LIG    1      146.705 143.064 157.734  0.00  0.00    -0.320 OA
ENDBRANCH  20  31
ENDBRANCH  19  27
ENDBRANCH  18  19
ENDBRANCH   1  18
TORSDOF 7
ENDMDL
MODEL 6
REMARK VINA RESULT:     -10.2      3.928      5.918
REMARK                            x       y       z     vdW  Elec       q    Type
REMARK                         _______ _______ _______ _____ _____    ______ ____
ROOT
ATOM      1  N   LIG    1      140.004 144.488 160.290  0.00  0.00    -1.120 NA
ATOM      2  H   LIG    1      139.237 144.397 159.704  0.00  0.00    +0.420 HD
ENDROOT
BRANCH   1   3
ATOM      3  S   LIG    1      140.669 143.147 160.998  0.00  0.00    +2.690 S 
ATOM      4  O   LIG    1      139.603 142.463 161.643  0.00  0.00    -0.950 OA
ATOM      5  O   LIG    1      141.835 143.588 161.680  0.00  0.00    -0.950 OA
BRANCH   3   6
ATOM      6  C   LIG    1      141.221 142.092 159.699  0.00  0.00    -0.660 A 
ATOM      7  C   LIG    1      141.708 140.832 159.994  0.00  0.00    +0.130 A 
ATOM      8  C   LIG    1      142.142 140.001 158.979  0.00  0.00    +0.050 A 
ATOM      9  C   LIG    1      142.087 140.435 157.657  0.00  0.00    +0.040 A 
ATOM     10  C   LIG    1      141.595 141.705 157.365  0.00  0.00    +0.040 A 
ATOM     11  C   LIG    1      141.160 142.525 158.386  0.00  0.00    +0.130 A 
BRANCH   9  12
ATOM     12  C   LIG    1      142.551 139.545 156.562  0.00  0.00    +0.200 A 
ATOM     13  N   LIG    1      143.022 139.921 155.390  0.00  0.00    -0.280 NA
ATOM     14  N   LIG    1      143.315 138.857 154.724  0.00  0.00    -0.220 N 
ATOM     15  H   LIG    1      143.681 138.840 153.826  0.00  0.00    +0.480 HD
ATOM     16  N   LIG    1      143.046 137.821 155.438  0.00  0.00    -0.040 NA
ATOM     17  N   LIG    1      142.580 138.205 156.577  0.00  0.00    -0.260 NA
ENDBRANCH   9  12
ENDBRANCH   3   6
ENDBRANCH   1   3
BRANCH   1  18
ATOM     18  C   LIG    1      140.577 145.811 160.547  0.00  0.00    +0.270 C 
BRANCH  18  19
ATOM     19  C   LIG    1      141.414 146.248 159.342  0.00  0.00    +0.110 C 
BRANCH  19  27
ATOM     20  C   LIG    1      140.597 144.951 154.900  0.00  0.00    +0.100 A 
ATOM     21  C   LIG    1      139.650 145.756 154.272  0.00  0.00    -0.050 A 
ATOM     22  C   LIG    1      139.061 146.802 154.948  0.00  0.00    +0.030 A 
ATOM     23  C   LIG    1      139.410 147.062 156.268  0.00  0.00    +0.060 A 
ATOM     24  N   LIG    1      139.006 148.009 157.186  0.00  0.00    -0.590 N 
ATOM     25  H   LIG    1      138.349 148.704 157.018  0.00  0.00    +0.420 HD
ATOM     26  C   LIG    1      139.670 147.824 158.367  0.00  0.00    +0.240 A 
ATOM     27  C   LIG    1      140.505 146.778 158.264  0.00  0.00    -0.180 A 
ATOM     28  C   LIG    1      140.366 146.250 156.905  0.00  0.00    -0.060 A 
ATOM     29  C   LIG    1      140.953 145.190 156.212  0.00  0.00    +0.020 A 
BRANCH  20  31
ATOM     30  C   LIG    1      142.582 143.756 154.361  0.00  0.00    +0.230 C 
ATOM     31  O   LIG    1      141.169 143.923 154.218  0.00  0.00    -0.320 OA
ENDBRANCH  20  31
ENDBRANCH  19  27
ENDBRANCH  18  19
ENDBRANCH   1  18
TORSDOF 7
ENDMDL
MODEL 7
REMARK VINA RESULT:     -10.1      1.299      1.775
REMARK                            x       y       z     vdW  Elec       q    Type
REMARK                         _______ _______ _______ _____ _____    ______ ____
ROOT
ATOM      1  N   LIG    1      142.401 145.174 154.543  0.00  0.00    -1.120 NA
ATOM      2  H   LIG    1      142.894 145.544 155.292  0.00  0.00    +0.420 HD
ENDROOT
BRANCH   1   3
ATOM      3  S   LIG    1      142.623 143.593 154.105  0.00  0.00    +2.690 S 
ATOM      4  O   LIG    1      142.709 143.576 152.687  0.00  0.00    -0.950 OA
ATOM      5  O   LIG    1      141.667 142.836 154.835  0.00  0.00    -0.950 OA
BRANCH   3   6
ATOM      6  C   LIG    1      144.207 143.104 154.705  0.00  0.00    -0.660 A 
ATOM      7  C   LIG    1      144.942 143.969 155.494  0.00  0.00    +0.130 A 
ATOM      8  C   LIG    1      146.183 143.590 155.967  0.00  0.00    +0.050 A 
ATOM      9  C   LIG    1      146.693 142.334 155.647  0.00  0.00    +0.040 A 
ATOM     10  C   LIG    1      145.948 141.466 154.852  0.00  0.00    +0.040 A 
ATOM     11  C   LIG    1      144.708 141.853 154.389  0.00  0.00    +0.130 A 
BRANCH   9  12
ATOM     12  C   LIG    1      148.027 141.922 156.154  0.00  0.00    +0.200 A 
ATOM     13  N   LIG    1      148.613 140.756 155.969  0.00  0.00    -0.280 NA
ATOM     14  N   LIG    1      149.756 140.790 156.563  0.00  0.00    -0.220 N 
ATOM     15  H   LIG    1      150.397 140.063 156.589  0.00  0.00    +0.480 HD
ATOM     16  N   LIG    1      149.913 141.941 157.117  0.00  0.00    -0.040 NA
ATOM     17  N   LIG    1      148.873 142.666 156.881  0.00  0.00    -0.260 NA
ENDBRANCH   9  12
ENDBRANCH   3   6
ENDBRANCH   1   3
BRANCH   1  18
ATOM     18  C   LIG    1      141.459 146.014 153.800  0.00  0.00    +0.270 C 
BRANCH  18  19
ATOM     19  C   LIG    1      140.031 145.710 154.261  0.00  0.00    +0.110 C 
BRANCH  19  27
ATOM     20  C   LIG    1      140.554 144.684 158.817  0.00  0.00    +0.100 A 
ATOM     21  C   LIG    1      140.139 145.719 159.651  0.00  0.00    -0.050 A 
ATOM     22  C   LIG    1      139.639 146.888 159.121  0.00  0.00    +0.030 A 
ATOM     23  C   LIG    1      139.545 147.043 157.742  0.00  0.00    +0.060 A 
ATOM     24  N   LIG    1      139.101 148.067 156.932  0.00  0.00    -0.590 N 
ATOM     25  H   LIG    1      138.753 148.916 157.247  0.00  0.00    +0.420 HD
ATOM     26  C   LIG    1      139.224 147.706 155.618  0.00  0.00    +0.240 A 
ATOM     27  C   LIG    1      139.740 146.469 155.529  0.00  0.00    -0.180 A 
ATOM     28  C   LIG    1      139.965 145.999 156.898  0.00  0.00    -0.060 A 
ATOM     29  C   LIG    1      140.474 144.820 157.445  0.00  0.00    +0.020 A 
BRANCH  20  31
ATOM     30  C   LIG    1      141.284 142.448 158.461  0.00  0.00    +0.230 C 
ATOM     31  O   LIG    1      141.045 143.536 159.357  0.00  0.00    -0.320 OA
ENDBRANCH  20  31
ENDBRANCH  19  27
ENDBRANCH  18  19
ENDBRANCH   1  18
TORSDOF 7
ENDMDL
MODEL 8
REMARK VINA RESULT:     -10.1      3.461      7.233
REMARK                            x       y       z     vdW  Elec       q    Type
REMARK                         _______ _______ _______ _____ _____    ______ ____
ROOT
ATOM      1  N   LIG    1      143.475 140.636 159.497  0.00  0.00    -1.120 NA
ATOM      2  H   LIG    1      143.840 141.132 160.246  0.00  0.00    +0.420 HD
ENDROOT
BRANCH   1   3
ATOM      3  S   LIG    1      141.835 140.549 159.283  0.00  0.00    +2.690 S 
ATOM      4  O   LIG    1      141.291 140.114 160.522  0.00  0.00    -0.950 OA
ATOM      5  O   LIG    1      141.626 139.859 158.058  0.00  0.00    -0.950 OA
BRANCH   3   6
ATOM      6  C   LIG    1      141.253 142.194 159.035  0.00  0.00    -0.660 A 
ATOM      7  C   LIG    1      140.939 142.985 160.124  0.00  0.00    +0.130 A 
ATOM      8  C   LIG    1      140.484 144.275 159.934  0.00  0.00    +0.050 A 
ATOM      9  C   LIG    1      140.341 144.777 158.642  0.00  0.00    +0.040 A 
ATOM     10  C   LIG    1      140.660 143.975 157.549  0.00  0.00    +0.040 A 
ATOM     11  C   LIG    1      141.118 142.690 157.750  0.00  0.00    +0.130 A 
BRANCH   9  12
ATOM     12  C   LIG    1      139.852 146.164 158.433  0.00  0.00    +0.200 A 
ATOM     13  N   LIG    1      139.912 146.858 157.314  0.00  0.00    -0.280 NA
ATOM     14  N   LIG    1      139.385 148.013 157.538  0.00  0.00    -0.220 N 
ATOM     15  H   LIG    1      139.298 148.726 156.887  0.00  0.00    +0.480 HD
ATOM     16  N   LIG    1      138.993 148.071 158.763  0.00  0.00    -0.040 NA
ATOM     17  N   LIG    1      139.258 146.950 159.342  0.00  0.00    -0.260 NA
ENDBRANCH   9  12
ENDBRANCH   3   6
ENDBRANCH   1   3
BRANCH   1  18
ATOM     18  C   LIG    1      144.373 139.967 158.554  0.00  0.00    +0.270 C 
BRANCH  18  19
ATOM     19  C   LIG    1      145.035 141.010 157.651  0.00  0.00    +0.110 C 
BRANCH  19  27
ATOM     20  C   LIG    1      143.435 144.527 154.977  0.00  0.00    +0.100 A 
ATOM     21  C   LIG    1      142.826 144.078 153.808  0.00  0.00    -0.050 A 
ATOM     22  C   LIG    1      142.741 142.730 153.535  0.00  0.00    +0.030 A 
ATOM     23  C   LIG    1      143.265 141.804 154.431  0.00  0.00    +0.060 A 
ATOM     24  N   LIG    1      143.334 140.427 154.439  0.00  0.00    -0.590 N 
ATOM     25  H   LIG    1      142.986 139.848 153.742  0.00  0.00    +0.420 HD
ATOM     26  C   LIG    1      143.964 140.000 155.575  0.00  0.00    +0.240 A 
ATOM     27  C   LIG    1      144.320 141.054 156.326  0.00  0.00    -0.180 A 
ATOM     28  C   LIG    1      143.881 142.256 155.613  0.00  0.00    -0.060 A 
ATOM     29  C   LIG    1      143.966 143.624 155.877  0.00  0.00    +0.020 A 
BRANCH  20  31
ATOM     30  C   LIG    1      142.396 146.662 154.829  0.00  0.00    +0.230 C 
ATOM     31  O   LIG    1      143.510 145.861 155.230  0.00  0.00    -0.320 OA
ENDBRANCH  20  31
ENDBRANCH  19  27
ENDBRANCH  18  19
ENDBRANCH   1  18
TORSDOF 7
ENDMDL
MODEL 9
REMARK VINA RESULT:      -9.9      1.903      2.772
REMARK                            x       y       z     vdW  Elec       q    Type
REMARK                         _______ _______ _______ _____ _____    ______ ____
ROOT
ATOM      1  N   LIG    1      140.184 146.773 154.883  0.00  0.00    -1.120 NA
ATOM      2  H   LIG    1      140.423 147.689 154.671  0.00  0.00    +0.420 HD
ENDROOT
BRANCH   1   3
ATOM      3  S   LIG    1      140.685 145.539 153.899  0.00  0.00    +2.690 S 
ATOM      4  O   LIG    1      140.928 146.115 152.623  0.00  0.00    -0.950 OA
ATOM      5  O   LIG    1      139.777 144.465 154.108  0.00  0.00    -0.950 OA
BRANCH   3   6
ATOM      6  C   LIG    1      142.248 144.993 154.504  0.00  0.00    -0.660 A 
ATOM      7  C   LIG    1      142.826 143.850 153.984  0.00  0.00    +0.130 A 
ATOM      8  C   LIG    1      144.051 143.418 154.454  0.00  0.00    +0.050 A 
ATOM      9  C   LIG    1      144.703 144.137 155.453  0.00  0.00    +0.040 A 
ATOM     10  C   LIG    1      144.116 145.289 155.973  0.00  0.00    +0.040 A 
ATOM     11  C   LIG    1      142.894 145.713 155.492  0.00  0.00    +0.130 A 
BRANCH   9  12
ATOM     12  C   LIG    1      146.021 143.678 155.961  0.00  0.00    +0.200 A 
ATOM     13  N   LIG    1      146.896 142.933 155.316  0.00  0.00    -0.280 NA
ATOM     14  N   LIG    1      147.909 142.754 156.093  0.00  0.00    -0.220 N 
ATOM     15  H   LIG    1      148.702 142.241 155.872  0.00  0.00    +0.480 HD
ATOM     16  N   LIG    1      147.703 143.362 157.208  0.00  0.00    -0.040 NA
ATOM     17  N   LIG    1      146.554 143.946 157.161  0.00  0.00    -0.260 NA
ENDBRANCH   9  12
ENDBRANCH   3   6
ENDBRANCH   1   3
BRANCH   1  18
ATOM     18  C   LIG    1      139.381 146.482 156.072  0.00  0.00    +0.270 C 
BRANCH  18  19
ATOM     19  C   LIG    1      139.922 147.280 157.261  0.00  0.00    +0.110 C 
BRANCH  19  27
ATOM     20  C   LIG    1      141.148 142.775 157.798  0.00  0.00    +0.100 A 
ATOM     21  C   LIG    1      141.105 142.362 159.127  0.00  0.00    -0.050 A 
ATOM     22  C   LIG    1      140.733 143.240 160.122  0.00  0.00    +0.030 A 
ATOM     23  C   LIG    1      140.396 144.551 159.803  0.00  0.00    +0.060 A 
ATOM     24  N   LIG    1      139.995 145.635 160.554  0.00  0.00    -0.590 N 
ATOM     25  H   LIG    1      139.879 145.634 161.517  0.00  0.00    +0.420 HD
ATOM     26  C   LIG    1      139.784 146.713 159.738  0.00  0.00    +0.240 A 
ATOM     27  C   LIG    1      140.035 146.378 158.462  0.00  0.00    -0.180 A 
ATOM     28  C   LIG    1      140.439 144.970 158.460  0.00  0.00    -0.060 A 
ATOM     29  C   LIG    1      140.822 144.074 157.461  0.00  0.00    +0.020 A 
BRANCH  20  31
ATOM     30  C   LIG    1      141.927 140.594 157.255  0.00  0.00    +0.230 C 
ATOM     31  O   LIG    1      141.517 141.895 156.829  0.00  0.00    -0.320 OA
ENDBRANCH  20  31
ENDBRANCH  19  27
ENDBRANCH  18  19
ENDBRANCH   1  18
TORSDOF 7
ENDMDL
####
 2019-nCoV_rna_U_mg.pdbqt&&&&ZINC000826296598.pdbqt
MODEL 1
REMARK VINA RESULT:     -11.3      0.000      0.000
REMARK                            x       y       z     vdW  Elec       q    Type
REMARK                         _______ _______ _______ _____ _____    ______ ____
ROOT
ATOM      1  N   LIG    1      142.463 143.650 155.403  0.00  0.00    -0.720 N 
ATOM      2  H   LIG    1      143.162 144.022 155.964  0.00  0.00    +0.400 HD
ATOM      3  C   LIG    1      142.739 143.281 154.137  0.00  0.00    +0.500 C 
ATOM      4  O   LIG    1      141.864 142.818 153.436  0.00  0.00    -0.490 OA
ENDROOT
BRANCH   1   5
ATOM      5  C   LIG    1      141.105 143.492 155.934  0.00  0.00    +0.360 C 
BRANCH   5  11
ATOM      6  C   LIG    1      139.715 147.452 158.661  0.00  0.00    +0.100 C 
ATOM      7  C   LIG    1      139.779 146.737 157.335  0.00  0.00    -0.090 A 
ATOM      8  C   LIG    1      139.231 147.321 156.208  0.00  0.00    +0.000 A 
ATOM      9  C   LIG    1      139.290 146.665 154.993  0.00  0.00    +0.000 A 
ATOM     10  C   LIG    1      139.896 145.427 154.904  0.00  0.00    +0.030 A 
ATOM     11  C   LIG    1      140.444 144.843 156.030  0.00  0.00    -0.090 A 
ATOM     12  C   LIG    1      140.390 145.500 157.245  0.00  0.00    +0.020 A 
ENDBRANCH   5  11
BRANCH   5  13
ATOM     13  C   LIG    1      141.171 142.865 157.302  0.00  0.00    +0.120 A 
ATOM     14  C   LIG    1      141.599 141.558 157.434  0.00  0.00    -0.010 A 
ATOM     15  C   LIG    1      141.656 140.989 158.698  0.00  0.00    +0.070 A 
ATOM     16  C   LIG    1      141.278 141.762 159.785  0.00  0.00    -0.030 A 
ATOM     17  C   LIG    1      140.860 143.062 159.576  0.00  0.00    +0.260 A 
ATOM     18  N   LIG    1      140.823 143.571 158.360  0.00  0.00    -0.470 NA
ENDBRANCH   5  13
ENDBRANCH   1   5
BRANCH   3  19
ATOM     19  C   LIG    1      144.134 143.444 153.593  0.00  0.00    +0.360 C 
BRANCH  19  20
ATOM     20  N   LIG    1      145.107 143.091 154.631  0.00  0.00    -0.390 N 
ATOM     21  C   LIG    1      145.651 141.879 154.845  0.00  0.00    +0.460 A 
ATOM     22  N   LIG    1      146.471 141.969 155.858  0.00  0.00    -0.510 NA
ATOM     23  C   LIG    1      146.480 143.227 156.322  0.00  0.00    +0.350 A 
ATOM     24  N   LIG    1      145.659 143.952 155.592  0.00  0.00    -0.270 NA
BRANCH  23  25
ATOM     25  C   LIG    1      147.286 143.720 157.462  0.00  0.00    +0.120 A 
ATOM     26  N   LIG    1      146.851 143.967 158.699  0.00  0.00    -0.350 NA
ATOM     27  N   LIG    1      147.860 144.379 159.389  0.00  0.00    -0.190 NA
ATOM     28  N   LIG    1      148.906 144.401 158.640  0.00  0.00    -0.190 NA
ATOM     29  N   LIG    1      148.590 143.997 157.457  0.00  0.00    -0.340 NA
ENDBRANCH  23  25
ENDBRANCH  19  20
ENDBRANCH   3  19
TORSDOF 6
ENDMDL
MODEL 2
REMARK VINA RESULT:     -10.5      2.973      6.786
REMARK                            x       y       z     vdW  Elec       q    Type
REMARK                         _______ _______ _______ _____ _____    ______ ____
ROOT
ATOM      1  N   LIG    1      142.505 142.188 157.350  0.00  0.00    -0.720 N 
ATOM      2  H   LIG    1      142.756 142.936 157.914  0.00  0.00    +0.400 HD
ATOM      3  C   LIG    1      141.887 141.118 157.886  0.00  0.00    +0.500 C 
ATOM      4  O   LIG    1      141.573 140.182 157.181  0.00  0.00    -0.490 OA
ENDROOT
BRANCH   1   5
ATOM      5  C   LIG    1      142.799 142.222 155.915  0.00  0.00    +0.360 C 
BRANCH   5  11
ATOM      6  C   LIG    1      147.306 144.054 157.087  0.00  0.00    +0.100 C 
ATOM      7  C   LIG    1      146.448 143.123 156.270  0.00  0.00    -0.090 A 
ATOM      8  C   LIG    1      147.031 142.291 155.332  0.00  0.00    +0.000 A 
ATOM      9  C   LIG    1      146.243 141.437 154.583  0.00  0.00    +0.000 A 
ATOM     10  C   LIG    1      144.875 141.415 154.771  0.00  0.00    +0.030 A 
ATOM     11  C   LIG    1      144.292 142.246 155.709  0.00  0.00    -0.090 A 
ATOM     12  C   LIG    1      145.079 143.097 156.462  0.00  0.00    +0.020 A 
ENDBRANCH   5  11
BRANCH   5  13
ATOM     13  C   LIG    1      142.187 143.456 155.306  0.00  0.00    +0.120 A 
ATOM     14  C   LIG    1      140.938 143.876 155.722  0.00  0.00    -0.010 A 
ATOM     15  C   LIG    1      140.383 145.014 155.155  0.00  0.00    +0.070 A 
ATOM     16  C   LIG    1      141.110 145.689 154.187  0.00  0.00    -0.030 A 
ATOM     17  C   LIG    1      142.353 145.210 153.821  0.00  0.00    +0.260 A 
ATOM     18  N   LIG    1      142.851 144.127 154.384  0.00  0.00    -0.470 NA
ENDBRANCH   5  13
ENDBRANCH   1   5
BRANCH   3  19
ATOM     19  C   LIG    1      141.584 141.084 159.362  0.00  0.00    +0.360 C 
BRANCH  19  20
ATOM     20  N   LIG    1      141.056 142.385 159.782  0.00  0.00    -0.390 N 
ATOM     21  C   LIG    1      140.688 142.740 161.027  0.00  0.00    +0.460 A 
ATOM     22  N   LIG    1      140.270 143.977 160.995  0.00  0.00    -0.510 NA
ATOM     23  C   LIG    1      140.356 144.452 159.744  0.00  0.00    +0.350 A 
ATOM     24  N   LIG    1      140.839 143.506 158.966  0.00  0.00    -0.270 NA
BRANCH  23  25
ATOM     25  C   LIG    1      139.976 145.816 159.311  0.00  0.00    +0.120 A 
ATOM     26  N   LIG    1      140.599 146.567 158.401  0.00  0.00    -0.350 NA
ATOM     27  N   LIG    1      139.957 147.682 158.314  0.00  0.00    -0.190 NA
ATOM     28  N   LIG    1      138.961 147.663 159.128  0.00  0.00    -0.190 NA
ATOM     29  N   LIG    1      138.941 146.533 159.749  0.00  0.00    -0.340 NA
ENDBRANCH  23  25
ENDBRANCH  19  20
ENDBRANCH   3  19
TORSDOF 6
ENDMDL
MODEL 3
REMARK VINA RESULT:     -10.2      2.261      6.453
REMARK                            x       y       z     vdW  Elec       q    Type
REMARK                         _______ _______ _______ _____ _____    ______ ____
ROOT
ATOM      1  N   LIG    1      143.275 144.219 155.037  0.00  0.00    -0.720 N 
ATOM      2  H   LIG    1      142.677 144.451 155.764  0.00  0.00    +0.400 HD
ATOM      3  C   LIG    1      143.393 145.037 153.973  0.00  0.00    +0.500 C 
ATOM      4  O   LIG    1      144.141 144.746 153.064  0.00  0.00    -0.490 OA
ENDROOT
BRANCH   1   5
ATOM      5  C   LIG    1      144.052 142.977 155.096  0.00  0.00    +0.360 C 
BRANCH   5  11
ATOM      6  C   LIG    1      143.132 138.181 156.190  0.00  0.00    +0.100 C 
ATOM      7  C   LIG    1      142.841 139.645 156.395  0.00  0.00    -0.090 A 
ATOM      8  C   LIG    1      141.869 140.038 157.297  0.00  0.00    +0.000 A 
ATOM      9  C   LIG    1      141.603 141.381 157.485  0.00  0.00    +0.000 A 
ATOM     10  C   LIG    1      142.309 142.332 156.773  0.00  0.00    +0.030 A 
ATOM     11  C   LIG    1      143.282 141.940 155.872  0.00  0.00    -0.090 A 
ATOM     12  C   LIG    1      143.551 140.597 155.687  0.00  0.00    +0.020 A 
ENDBRANCH   5  11
BRANCH   5  13
ATOM     13  C   LIG    1      145.369 143.240 155.778  0.00  0.00    +0.120 A 
ATOM     14  C   LIG    1      146.470 142.469 155.458  0.00  0.00    -0.010 A 
ATOM     15  C   LIG    1      147.678 142.719 156.091  0.00  0.00    +0.070 A 
ATOM     16  C   LIG    1      147.733 143.740 157.027  0.00  0.00    -0.030 A 
ATOM     17  C   LIG    1      146.590 144.470 157.296  0.00  0.00    +0.260 A 
ATOM     18  N   LIG    1      145.459 144.207 156.670  0.00  0.00    -0.470 NA
ENDBRANCH   5  13
ENDBRANCH   1   5
BRANCH   3  19
ATOM     19  C   LIG    1      142.595 146.314 153.913  0.00  0.00    +0.360 C 
BRANCH  19  20
ATOM     20  N   LIG    1      141.466 146.228 154.844  0.00  0.00    -0.390 N 
ATOM     21  C   LIG    1      140.161 146.167 154.522  0.00  0.00    +0.460 A 
ATOM     22  N   LIG    1      139.467 146.099 155.627  0.00  0.00    -0.510 NA
ATOM     23  C   LIG    1      140.295 146.114 156.682  0.00  0.00    +0.350 A 
ATOM     24  N   LIG    1      141.534 146.187 156.245  0.00  0.00    -0.270 NA
BRANCH  23  25
ATOM     25  C   LIG    1      139.882 146.051 158.102  0.00  0.00    +0.120 A 
ATOM     26  N   LIG    1      139.008 146.852 158.716  0.00  0.00    -0.350 NA
ATOM     27  N   LIG    1      138.927 146.468 159.944  0.00  0.00    -0.190 NA
ATOM     28  N   LIG    1      139.710 145.464 160.127  0.00  0.00    -0.190 NA
ATOM     29  N   LIG    1      140.304 145.179 159.019  0.00  0.00    -0.340 NA
ENDBRANCH  23  25
ENDBRANCH  19  20
ENDBRANCH   3  19
TORSDOF 6
ENDMDL
MODEL 4
REMARK VINA RESULT:     -10.2      3.425      6.134
REMARK                            x       y       z     vdW  Elec       q    Type
REMARK                         _______ _______ _______ _____ _____    ______ ____
ROOT
ATOM      1  N   LIG    1      141.805 141.098 158.522  0.00  0.00    -0.720 N 
ATOM      2  H   LIG    1      141.084 140.944 157.892  0.00  0.00    +0.400 HD
ATOM      3  C   LIG    1      143.074 140.807 158.178  0.00  0.00    +0.500 C 
ATOM      4  O   LIG    1      143.976 141.000 158.966  0.00  0.00    -0.490 OA
ENDROOT
BRANCH   1   5
ATOM      5  C   LIG    1      141.513 141.649 159.849  0.00  0.00    +0.360 C 
BRANCH   5  11
ATOM      6  C   LIG    1      137.480 141.363 162.799  0.00  0.00    +0.100 C 
ATOM      7  C   LIG    1      138.503 140.693 161.917  0.00  0.00    -0.090 A 
ATOM      8  C   LIG    1      138.448 139.327 161.710  0.00  0.00    +0.000 A 
ATOM      9  C   LIG    1      139.386 138.713 160.901  0.00  0.00    +0.000 A 
ATOM     10  C   LIG    1      140.377 139.464 160.299  0.00  0.00    +0.030 A 
ATOM     11  C   LIG    1      140.432 140.830 160.505  0.00  0.00    -0.090 A 
ATOM     12  C   LIG    1      139.492 141.445 161.310  0.00  0.00    +0.020 A 
ENDBRANCH   5  11
BRANCH   5  13
ATOM     13  C   LIG    1      141.048 143.075 159.709  0.00  0.00    +0.120 A 
ATOM     14  C   LIG    1      140.851 143.843 160.841  0.00  0.00    -0.010 A 
ATOM     15  C   LIG    1      140.424 145.155 160.702  0.00  0.00    +0.070 A 
ATOM     16  C   LIG    1      140.209 145.646 159.423  0.00  0.00    -0.030 A 
ATOM     17  C   LIG    1      140.426 144.819 158.338  0.00  0.00    +0.260 A 
ATOM     18  N   LIG    1      140.838 143.577 158.508  0.00  0.00    -0.470 NA
ENDBRANCH   5  13
ENDBRANCH   1   5
BRANCH   3  19
ATOM     19  C   LIG    1      143.374 140.241 156.814  0.00  0.00    +0.360 C 
BRANCH  19  20
ATOM     20  N   LIG    1      143.189 141.284 155.802  0.00  0.00    -0.390 N 
ATOM     21  C   LIG    1      144.009 141.559 154.770  0.00  0.00    +0.460 A 
ATOM     22  N   LIG    1      143.501 142.555 154.095  0.00  0.00    -0.510 NA
ATOM     23  C   LIG    1      142.352 142.948 154.664  0.00  0.00    +0.350 A 
ATOM     24  N   LIG    1      142.120 142.189 155.714  0.00  0.00    -0.270 NA
BRANCH  23  25
ATOM     25  C   LIG    1      141.485 144.048 154.185  0.00  0.00    +0.120 A 
ATOM     26  N   LIG    1      140.165 144.156 154.352  0.00  0.00    -0.350 NA
ATOM     27  N   LIG    1      139.792 145.254 153.790  0.00  0.00    -0.190 NA
ATOM     28  N   LIG    1      140.817 145.839 153.279  0.00  0.00    -0.190 NA
ATOM     29  N   LIG    1      141.869 145.131 153.508  0.00  0.00    -0.340 NA
ENDBRANCH  23  25
ENDBRANCH  19  20
ENDBRANCH   3  19
TORSDOF 6
ENDMDL
MODEL 5
REMARK VINA RESULT:     -10.1      3.601      6.533
REMARK                            x       y       z     vdW  Elec       q    Type
REMARK                         _______ _______ _______ _____ _____    ______ ____
ROOT
ATOM      1  N   LIG    1      142.582 140.934 158.529  0.00  0.00    -0.720 N 
ATOM      2  H   LIG    1      143.144 141.692 158.751  0.00  0.00    +0.400 HD
ATOM      3  C   LIG    1      142.135 140.771 157.269  0.00  0.00    +0.500 C 
ATOM      4  O   LIG    1      141.431 139.823 156.992  0.00  0.00    -0.490 OA
ENDROOT
BRANCH   1   5
ATOM      5  C   LIG    1      142.217 139.965 159.567  0.00  0.00    +0.360 C 
BRANCH   5  11
ATOM      6  C   LIG    1      138.210 139.445 162.520  0.00  0.00    +0.100 C 
ATOM      7  C   LIG    1      139.261 140.321 161.888  0.00  0.00    -0.090 A 
ATOM      8  C   LIG    1      139.272 141.680 162.143  0.00  0.00    +0.000 A 
ATOM      9  C   LIG    1      140.236 142.483 161.563  0.00  0.00    +0.000 A 
ATOM     10  C   LIG    1      141.189 141.929 160.730  0.00  0.00    +0.030 A 
ATOM     11  C   LIG    1      141.178 140.570 160.475  0.00  0.00    -0.090 A 
ATOM     12  C   LIG    1      140.218 139.765 161.058  0.00  0.00    +0.020 A 
ENDBRANCH   5  11
BRANCH   5  13
ATOM     13  C   LIG    1      143.440 139.606 160.370  0.00  0.00    +0.120 A 
ATOM     14  C   LIG    1      144.653 139.441 159.730  0.00  0.00    -0.010 A 
ATOM     15  C   LIG    1      145.774 139.110 160.478  0.00  0.00    +0.070 A 
ATOM     16  C   LIG    1      145.629 138.957 161.848  0.00  0.00    -0.030 A 
ATOM     17  C   LIG    1      144.384 139.137 162.419  0.00  0.00    +0.260 A 
ATOM     18  N   LIG    1      143.341 139.456 161.676  0.00  0.00    -0.470 NA
ENDBRANCH   5  13
ENDBRANCH   1   5
BRANCH   3  19
ATOM     19  C   LIG    1      142.510 141.767 156.202  0.00  0.00    +0.360 C 
BRANCH  19  20
ATOM     20  N   LIG    1      141.753 143.006 156.403  0.00  0.00    -0.390 N 
ATOM     21  C   LIG    1      141.351 143.866 155.450  0.00  0.00    +0.460 A 
ATOM     22  N   LIG    1      140.705 144.845 156.025  0.00  0.00    -0.510 NA
ATOM     23  C   LIG    1      140.671 144.647 157.351  0.00  0.00    +0.350 A 
ATOM     24  N   LIG    1      141.300 143.524 157.626  0.00  0.00    -0.270 NA
BRANCH  23  25
ATOM     25  C   LIG    1      140.027 145.541 158.340  0.00  0.00    +0.120 A 
ATOM     26  N   LIG    1      139.534 146.760 158.113  0.00  0.00    -0.350 NA
ATOM     27  N   LIG    1      139.062 147.201 159.228  0.00  0.00    -0.190 NA
ATOM     28  N   LIG    1      139.237 146.314 160.143  0.00  0.00    -0.190 NA
ATOM     29  N   LIG    1      139.818 145.284 159.632  0.00  0.00    -0.340 NA
ENDBRANCH  23  25
ENDBRANCH  19  20
ENDBRANCH   3  19
TORSDOF 6
ENDMDL
MODEL 6
REMARK VINA RESULT:      -9.9      3.273      5.142
REMARK                            x       y       z     vdW  Elec       q    Type
REMARK                         _______ _______ _______ _____ _____    ______ ____
ROOT
ATOM      1  N   LIG    1      142.140 141.427 158.452  0.00  0.00    -0.720 N 
ATOM      2  H   LIG    1      142.881 142.053 158.439  0.00  0.00    +0.400 HD
ATOM      3  C   LIG    1      142.114 140.394 157.587  0.00  0.00    +0.500 C 
ATOM      4  O   LIG    1      141.188 139.612 157.604  0.00  0.00    -0.490 OA
ENDROOT
BRANCH   1   5
ATOM      5  C   LIG    1      141.049 141.605 159.414  0.00  0.00    +0.360 C 
BRANCH   5  11
ATOM      6  C   LIG    1      140.247 146.179 157.548  0.00  0.00    +0.100 C 
ATOM      7  C   LIG    1      140.419 145.264 158.734  0.00  0.00    -0.090 A 
ATOM      8  C   LIG    1      140.350 145.776 160.017  0.00  0.00    +0.000 A 
ATOM      9  C   LIG    1      140.507 144.937 161.104  0.00  0.00    +0.000 A 
ATOM     10  C   LIG    1      140.733 143.588 160.909  0.00  0.00    +0.030 A 
ATOM     11  C   LIG    1      140.802 143.076 159.627  0.00  0.00    -0.090 A 
ATOM     12  C   LIG    1      140.640 143.913 158.539  0.00  0.00    +0.020 A 
ENDBRANCH   5  11
BRANCH   5  13
ATOM     13  C   LIG    1      141.425 140.963 160.725  0.00  0.00    +0.120 A 
ATOM     14  C   LIG    1      140.433 140.524 161.580  0.00  0.00    -0.010 A 
ATOM     15  C   LIG    1      140.789 139.934 162.784  0.00  0.00    +0.070 A 
ATOM     16  C   LIG    1      142.137 139.810 163.083  0.00  0.00    -0.030 A 
ATOM     17  C   LIG    1      143.073 140.274 162.178  0.00  0.00    +0.260 A 
ATOM     18  N   LIG    1      142.698 140.824 161.041  0.00  0.00    -0.470 NA
ENDBRANCH   5  13
ENDBRANCH   1   5
BRANCH   3  19
ATOM     19  C   LIG    1      143.237 140.212 156.599  0.00  0.00    +0.360 C 
BRANCH  19  20
ATOM     20  N   LIG    1      143.179 141.276 155.593  0.00  0.00    -0.390 N 
ATOM     21  C   LIG    1      144.055 141.486 154.593  0.00  0.00    +0.460 A 
ATOM     22  N   LIG    1      143.660 142.529 153.913  0.00  0.00    -0.510 NA
ATOM     23  C   LIG    1      142.531 143.017 154.447  0.00  0.00    +0.350 A 
ATOM     24  N   LIG    1      142.197 142.272 155.480  0.00  0.00    -0.270 NA
BRANCH  23  25
ATOM     25  C   LIG    1      141.781 144.193 153.952  0.00  0.00    +0.120 A 
ATOM     26  N   LIG    1      140.499 144.480 154.187  0.00  0.00    -0.350 NA
ATOM     27  N   LIG    1      140.232 145.586 153.582  0.00  0.00    -0.190 NA
ATOM     28  N   LIG    1      141.288 146.005 152.977  0.00  0.00    -0.190 NA
ATOM     29  N   LIG    1      142.255 145.179 153.189  0.00  0.00    -0.340 NA
ENDBRANCH  23  25
ENDBRANCH  19  20
ENDBRANCH   3  19
TORSDOF 6
ENDMDL
MODEL 7
REMARK VINA RESULT:      -9.9      1.600      2.981
REMARK                            x       y       z     vdW  Elec       q    Type
REMARK                         _______ _______ _______ _____ _____    ______ ____
ROOT
ATOM      1  N   LIG    1      142.135 142.611 157.140  0.00  0.00    -0.720 N 
ATOM      2  H   LIG    1      142.963 143.074 157.341  0.00  0.00    +0.400 HD
ATOM      3  C   LIG    1      142.121 141.269 157.029  0.00  0.00    +0.500 C 
ATOM      4  O   LIG    1      141.085 140.691 156.778  0.00  0.00    -0.490 OA
ENDROOT
BRANCH   1   5
ATOM      5  C   LIG    1      140.896 143.374 156.957  0.00  0.00    +0.360 C 
BRANCH   5  11
ATOM      6  C   LIG    1      143.694 145.318 153.291  0.00  0.00    +0.100 C 
ATOM      7  C   LIG    1      142.366 145.189 153.991  0.00  0.00    -0.090 A 
ATOM      8  C   LIG    1      141.266 145.882 153.519  0.00  0.00    +0.000 A 
ATOM      9  C   LIG    1      140.047 145.764 154.161  0.00  0.00    +0.000 A 
ATOM     10  C   LIG    1      139.928 144.953 155.273  0.00  0.00    +0.030 A 
ATOM     11  C   LIG    1      141.026 144.259 155.745  0.00  0.00    -0.090 A 
ATOM     12  C   LIG    1      142.244 144.373 155.101  0.00  0.00    +0.020 A 
ENDBRANCH   5  11
BRANCH   5  13
ATOM     13  C   LIG    1      140.646 144.224 158.176  0.00  0.00    +0.120 A 
ATOM     14  C   LIG    1      140.284 145.549 158.022  0.00  0.00    -0.010 A 
ATOM     15  C   LIG    1      140.055 146.323 159.150  0.00  0.00    +0.070 A 
ATOM     16  C   LIG    1      140.202 145.733 160.395  0.00  0.00    -0.030 A 
ATOM     17  C   LIG    1      140.568 144.402 160.471  0.00  0.00    +0.260 A 
ATOM     18  N   LIG    1      140.772 143.695 159.377  0.00  0.00    -0.470 NA
ENDBRANCH   5  13
ENDBRANCH   1   5
BRANCH   3  19
ATOM     19  C   LIG    1      143.395 140.485 157.217  0.00  0.00    +0.360 C 
BRANCH  19  20
ATOM     20  N   LIG    1      144.546 141.354 156.954  0.00  0.00    -0.390 N 
ATOM     21  C   LIG    1      144.975 141.778 155.752  0.00  0.00    +0.460 A 
ATOM     22  N   LIG    1      146.026 142.532 155.933  0.00  0.00    -0.510 NA
ATOM     23  C   LIG    1      146.302 142.617 157.243  0.00  0.00    +0.350 A 
ATOM     24  N   LIG    1      145.413 141.910 157.908  0.00  0.00    -0.270 NA
BRANCH  23  25
ATOM     25  C   LIG    1      147.418 143.383 157.842  0.00  0.00    +0.120 A 
ATOM     26  N   LIG    1      147.370 144.136 158.942  0.00  0.00    -0.350 NA
ATOM     27  N   LIG    1      148.547 144.630 159.125  0.00  0.00    -0.190 NA
ATOM     28  N   LIG    1      149.329 144.221 158.189  0.00  0.00    -0.190 NA
ATOM     29  N   LIG    1      148.671 143.452 157.391  0.00  0.00    -0.340 NA
ENDBRANCH  23  25
ENDBRANCH  19  20
ENDBRANCH   3  19
TORSDOF 6
ENDMDL
MODEL 8
REMARK VINA RESULT:      -9.9      2.141      3.450
REMARK                            x       y       z     vdW  Elec       q    Type
REMARK                         _______ _______ _______ _____ _____    ______ ____
ROOT
ATOM      1  N   LIG    1      142.378 141.455 158.581  0.00  0.00    -0.720 N 
ATOM      2  H   LIG    1      143.203 141.845 158.910  0.00  0.00    +0.400 HD
ATOM      3  C   LIG    1      142.382 140.722 157.451  0.00  0.00    +0.500 C 
ATOM      4  O   LIG    1      141.351 140.234 157.040  0.00  0.00    -0.490 OA
ENDROOT
BRANCH   1   5
ATOM      5  C   LIG    1      141.126 141.663 159.315  0.00  0.00    +0.360 C 
BRANCH   5  11
ATOM      6  C   LIG    1      140.316 146.096 157.138  0.00  0.00    +0.100 C 
ATOM      7  C   LIG    1      140.462 145.261 158.384  0.00  0.00    -0.090 A 
ATOM      8  C   LIG    1      140.342 145.851 159.629  0.00  0.00    +0.000 A 
ATOM      9  C   LIG    1      140.476 145.085 160.772  0.00  0.00    +0.000 A 
ATOM     10  C   LIG    1      140.730 143.730 160.670  0.00  0.00    +0.030 A 
ATOM     11  C   LIG    1      140.849 143.140 159.426  0.00  0.00    -0.090 A 
ATOM     12  C   LIG    1      140.711 143.905 158.283  0.00  0.00    +0.020 A 
ENDBRANCH   5  11
BRANCH   5  13
ATOM     13  C   LIG    1      141.248 141.069 160.694  0.00  0.00    +0.120 A 
ATOM     14  C   LIG    1      140.130 140.540 161.310  0.00  0.00    -0.010 A 
ATOM     15  C   LIG    1      140.252 139.995 162.580  0.00  0.00    +0.070 A 
ATOM     16  C   LIG    1      141.500 140.005 163.184  0.00  0.00    -0.030 A 
ATOM     17  C   LIG    1      142.573 140.553 162.506  0.00  0.00    +0.260 A 
ATOM     18  N   LIG    1      142.420 141.057 161.298  0.00  0.00    -0.470 NA
ENDBRANCH   5  13
ENDBRANCH   1   5
BRANCH   3  19
ATOM     19  C   LIG    1      143.670 140.508 156.697  0.00  0.00    +0.360 C 
BRANCH  19  20
ATOM     20  N   LIG    1      144.518 141.695 156.834  0.00  0.00    -0.390 N 
ATOM     21  C   LIG    1      144.247 142.934 156.385  0.00  0.00    +0.460 A 
ATOM     22  N   LIG    1      145.246 143.714 156.701  0.00  0.00    -0.510 NA
ATOM     23  C   LIG    1      146.181 143.009 157.355  0.00  0.00    +0.350 A 
ATOM     24  N   LIG    1      145.771 141.763 157.463  0.00  0.00    -0.270 NA
BRANCH  23  25
ATOM     25  C   LIG    1      147.459 143.547 157.874  0.00  0.00    +0.120 A 
ATOM     26  N   LIG    1      147.630 144.267 158.985  0.00  0.00    -0.350 NA
ATOM     27  N   LIG    1      148.886 144.536 159.082  0.00  0.00    -0.190 NA
ATOM     28  N   LIG    1      149.510 144.019 158.083  0.00  0.00    -0.190 NA
ATOM     29  N   LIG    1      148.667 143.401 157.329  0.00  0.00    -0.340 NA
ENDBRANCH  23  25
ENDBRANCH  19  20
ENDBRANCH   3  19
TORSDOF 6
ENDMDL
MODEL 9
REMARK VINA RESULT:      -9.7      4.073      7.455
REMARK                            x       y       z     vdW  Elec       q    Type
REMARK                         _______ _______ _______ _____ _____    ______ ____
ROOT
ATOM      1  N   LIG    1      145.396 139.524 156.889  0.00  0.00    -0.720 N 
ATOM      2  H   LIG    1      145.478 140.181 157.598  0.00  0.00    +0.400 HD
ATOM      3  C   LIG    1      144.566 139.750 155.852  0.00  0.00    +0.500 C 
ATOM      4  O   LIG    1      144.464 138.928 154.966  0.00  0.00    -0.490 OA
ENDROOT
BRANCH   1   5
ATOM      5  C   LIG    1      146.177 138.284 156.946  0.00  0.00    +0.360 C 
BRANCH   5  11
ATOM      6  C   LIG    1      146.449 138.753 161.921  0.00  0.00    +0.100 C 
ATOM      7  C   LIG    1      146.190 137.905 160.702  0.00  0.00    -0.090 A 
ATOM      8  C   LIG    1      145.845 136.575 160.847  0.00  0.00    +0.000 A 
ATOM      9  C   LIG    1      145.607 135.797 159.728  0.00  0.00    +0.000 A 
ATOM     10  C   LIG    1      145.715 136.350 158.467  0.00  0.00    +0.030 A 
ATOM     11  C   LIG    1      146.060 137.681 158.322  0.00  0.00    -0.090 A 
ATOM     12  C   LIG    1      146.293 138.460 159.439  0.00  0.00    +0.020 A 
ENDBRANCH   5  11
BRANCH   5  13
ATOM     13  C   LIG    1      147.623 138.588 156.651  0.00  0.00    +0.120 A 
ATOM     14  C   LIG    1      148.414 137.626 156.053  0.00  0.00    -0.010 A 
ATOM     15  C   LIG    1      149.744 137.915 155.786  0.00  0.00    +0.070 A 
ATOM     16  C   LIG    1      150.229 139.166 156.133  0.00  0.00    -0.030 A 
ATOM     17  C   LIG    1      149.378 140.077 156.729  0.00  0.00    +0.260 A 
ATOM     18  N   LIG    1      148.118 139.770 156.964  0.00  0.00    -0.470 NA
ENDBRANCH   5  13
ENDBRANCH   1   5
BRANCH   3  19
ATOM     19  C   LIG    1      143.764 141.024 155.794  0.00  0.00    +0.360 C 
BRANCH  19  20
ATOM     20  N   LIG    1      144.609 142.152 156.197  0.00  0.00    -0.390 N 
ATOM     21  C   LIG    1      144.369 143.457 155.975  0.00  0.00    +0.460 A 
ATOM     22  N   LIG    1      145.352 144.148 156.486  0.00  0.00    -0.510 NA
ATOM     23  C   LIG    1      146.245 143.320 157.048  0.00  0.00    +0.350 A 
ATOM     24  N   LIG    1      145.824 142.082 156.897  0.00  0.00    -0.270 NA
BRANCH  23  25
ATOM     25  C   LIG    1      147.493 143.731 157.729  0.00  0.00    +0.120 A 
ATOM     26  N   LIG    1      147.592 144.394 158.882  0.00  0.00    -0.350 NA
ATOM     27  N   LIG    1      148.847 144.555 159.131  0.00  0.00    -0.190 NA
ATOM     28  N   LIG    1      149.538 144.024 158.185  0.00  0.00    -0.190 NA
ATOM     29  N   LIG    1      148.741 143.505 157.315  0.00  0.00    -0.340 NA
ENDBRANCH  23  25
ENDBRANCH  19  20
ENDBRANCH   3  19
TORSDOF 6
ENDMDL
####
 2019-nCoV_rna_U_mg.pdbqt&&&&ZINC000826409181.pdbqt
MODEL 1
REMARK VINA RESULT:     -11.3      0.000      0.000
REMARK                            x       y       z     vdW  Elec       q    Type
REMARK                         _______ _______ _______ _____ _____    ______ ____
ROOT
ATOM      1  O   LIG    1      141.488 145.599 153.242  0.00  0.00    -0.630 OA
ATOM      2  C   LIG    1      140.918 144.914 154.065  0.00  0.00    +0.520 C 
ATOM      3  N   LIG    1      141.387 143.684 154.359  0.00  0.00    -1.120 NA
ENDROOT
BRANCH   3   4
ATOM      4  S   LIG    1      142.741 143.111 153.597  0.00  0.00    +2.630 S 
ATOM      5  O   LIG    1      142.955 143.951 152.471  0.00  0.00    -1.020 OA
ATOM      6  O   LIG    1      142.579 141.703 153.497  0.00  0.00    -1.020 OA
BRANCH   4   7
ATOM      7  C   LIG    1      144.103 143.380 154.682  0.00  0.00    -0.600 A 
ATOM      8  C   LIG    1      145.175 142.506 154.672  0.00  0.00    +0.120 A 
ATOM      9  C   LIG    1      146.244 142.713 155.520  0.00  0.00    +0.040 A 
ATOM     10  C   LIG    1      146.243 143.803 156.386  0.00  0.00    +0.010 A 
ATOM     11  C   LIG    1      145.162 144.680 156.391  0.00  0.00    +0.040 A 
ATOM     12  C   LIG    1      144.099 144.468 155.536  0.00  0.00    +0.120 A 
BRANCH  10  13
ATOM     13  C   LIG    1      147.391 144.030 157.300  0.00  0.00    +0.220 A 
ATOM     14  N   LIG    1      148.669 143.912 157.002  0.00  0.00    -0.290 NA
ATOM     15  N   LIG    1      149.349 144.192 158.061  0.00  0.00    -0.230 N 
ATOM     16  H   LIG    1      150.317 144.184 158.125  0.00  0.00    +0.470 HD
ATOM     17  N   LIG    1      148.542 144.481 159.021  0.00  0.00    -0.050 NA
ATOM     18  N   LIG    1      147.329 144.399 158.588  0.00  0.00    -0.260 NA
ENDBRANCH  10  13
ENDBRANCH   4   7
ENDBRANCH   3   4
BRANCH   2  19
ATOM     19  C   LIG    1      139.683 145.433 154.753  0.00  0.00    +0.060 C 
BRANCH  19  20
ATOM     20  C   LIG    1      140.022 146.723 155.505  0.00  0.00    +0.070 C 
BRANCH  20  21
ATOM     21  C   LIG    1      140.007 146.460 156.988  0.00  0.00    -0.090 A 
ATOM     22  C   LIG    1      139.599 147.459 157.860  0.00  0.00    +0.040 A 
ATOM     23  C   LIG    1      139.579 147.239 159.220  0.00  0.00    -0.010 A 
ATOM     24  C   LIG    1      139.971 146.004 159.726  0.00  0.00    +0.080 A 
ATOM     25  N   LIG    1      140.061 145.486 160.999  0.00  0.00    -0.600 N 
ATOM     26  H   LIG    1      139.837 145.965 161.812  0.00  0.00    +0.410 HD
ATOM     27  C   LIG    1      140.512 144.196 160.946  0.00  0.00    +0.210 A 
ATOM     28  C   LIG    1      140.726 143.838 159.669  0.00  0.00    -0.060 A 
ATOM     29  C   LIG    1      140.384 144.994 158.838  0.00  0.00    -0.110 A 
ATOM     30  C   LIG    1      140.392 145.237 157.463  0.00  0.00    +0.050 A 
ENDBRANCH  20  21
ENDBRANCH  19  20
ENDBRANCH   2  19
TORSDOF 6
ENDMDL
MODEL 2
REMARK VINA RESULT:     -11.1      3.571      6.903
REMARK                            x       y       z     vdW  Elec       q    Type
REMARK                         _______ _______ _______ _____ _____    ______ ____
ROOT
ATOM      1  O   LIG    1      144.581 141.686 158.341  0.00  0.00    -0.630 OA
ATOM      2  C   LIG    1      144.493 141.153 157.255  0.00  0.00    +0.520 C 
ATOM      3  N   LIG    1      143.347 140.537 156.898  0.00  0.00    -1.120 NA
ENDROOT
BRANCH   3   4
ATOM      4  S   LIG    1      142.063 140.510 157.942  0.00  0.00    +2.630 S 
ATOM      5  O   LIG    1      142.596 140.230 159.229  0.00  0.00    -1.020 OA
ATOM      6  O   LIG    1      141.061 139.713 157.326  0.00  0.00    -1.020 OA
BRANCH   4   7
ATOM      7  C   LIG    1      141.418 142.149 158.018  0.00  0.00    -0.600 A 
ATOM      8  C   LIG    1      141.184 142.852 156.850  0.00  0.00    +0.120 A 
ATOM      9  C   LIG    1      140.678 144.135 156.905  0.00  0.00    +0.040 A 
ATOM     10  C   LIG    1      140.403 144.721 158.138  0.00  0.00    +0.010 A 
ATOM     11  C   LIG    1      140.640 144.009 159.310  0.00  0.00    +0.040 A 
ATOM     12  C   LIG    1      141.141 142.724 159.246  0.00  0.00    +0.120 A 
BRANCH  10  13
ATOM     13  C   LIG    1      139.859 146.101 158.202  0.00  0.00    +0.220 A 
ATOM     14  N   LIG    1      139.896 147.007 157.245  0.00  0.00    -0.290 NA
ATOM     15  N   LIG    1      139.322 148.072 157.687  0.00  0.00    -0.230 N 
ATOM     16  H   LIG    1      139.208 148.897 157.189  0.00  0.00    +0.470 HD
ATOM     17  N   LIG    1      138.923 147.871 158.894  0.00  0.00    -0.050 NA
ATOM     18  N   LIG    1      139.231 146.667 159.242  0.00  0.00    -0.260 NA
ENDBRANCH  10  13
ENDBRANCH   4   7
ENDBRANCH   3   4
BRANCH   2  19
ATOM     19  C   LIG    1      145.664 141.173 156.307  0.00  0.00    +0.060 C 
BRANCH  19  20
ATOM     20  C   LIG    1      146.020 142.621 155.966  0.00  0.00    +0.070 C 
BRANCH  20  21
ATOM     21  C   LIG    1      144.885 143.252 155.203  0.00  0.00    -0.090 A 
ATOM     22  C   LIG    1      144.306 142.568 154.142  0.00  0.00    +0.040 A 
ATOM     23  C   LIG    1      143.267 143.127 153.430  0.00  0.00    -0.010 A 
ATOM     24  C   LIG    1      142.792 144.388 153.776  0.00  0.00    +0.080 A 
ATOM     25  N   LIG    1      141.796 145.196 153.274  0.00  0.00    -0.600 N 
ATOM     26  H   LIG    1      141.222 144.973 152.525  0.00  0.00    +0.410 HD
ATOM     27  C   LIG    1      141.737 146.360 153.990  0.00  0.00    +0.210 A 
ATOM     28  C   LIG    1      142.670 146.351 154.957  0.00  0.00    -0.060 A 
ATOM     29  C   LIG    1      143.382 145.076 154.852  0.00  0.00    -0.110 A 
ATOM     30  C   LIG    1      144.431 144.489 155.562  0.00  0.00    +0.050 A 
ENDBRANCH  20  21
ENDBRANCH  19  20
ENDBRANCH   2  19
TORSDOF 6
ENDMDL
MODEL 3
REMARK VINA RESULT:     -10.2      4.251      6.188
REMARK                            x       y       z     vdW  Elec       q    Type
REMARK                         _______ _______ _______ _____ _____    ______ ____
ROOT
ATOM      1  O   LIG    1      141.639 146.126 159.306  0.00  0.00    -0.630 OA
ATOM      2  C   LIG    1      140.429 146.102 159.224  0.00  0.00    +0.520 C 
ATOM      3  N   LIG    1      139.732 145.127 159.841  0.00  0.00    -1.120 NA
ENDROOT
BRANCH   3   4
ATOM      4  S   LIG    1      140.527 143.964 160.711  0.00  0.00    +2.630 S 
ATOM      5  O   LIG    1      139.549 143.332 161.525  0.00  0.00    -1.020 OA
ATOM      6  O   LIG    1      141.693 144.583 161.236  0.00  0.00    -1.020 OA
BRANCH   4   7
ATOM      7  C   LIG    1      141.083 142.746 159.566  0.00  0.00    -0.600 A 
ATOM      8  C   LIG    1      141.663 141.579 160.029  0.00  0.00    +0.120 A 
ATOM      9  C   LIG    1      142.098 140.621 159.135  0.00  0.00    +0.040 A 
ATOM     10  C   LIG    1      141.954 140.832 157.766  0.00  0.00    +0.010 A 
ATOM     11  C   LIG    1      141.369 142.008 157.306  0.00  0.00    +0.040 A 
ATOM     12  C   LIG    1      140.931 142.958 158.207  0.00  0.00    +0.120 A 
BRANCH  10  13
ATOM     13  C   LIG    1      142.421 139.804 156.801  0.00  0.00    +0.220 A 
ATOM     14  N   LIG    1      142.497 138.505 157.009  0.00  0.00    -0.290 NA
ATOM     15  N   LIG    1      142.949 137.959 155.934  0.00  0.00    -0.230 N 
ATOM     16  H   LIG    1      143.104 137.009 155.809  0.00  0.00    +0.470 HD
ATOM     17  N   LIG    1      143.164 138.870 155.051  0.00  0.00    -0.050 NA
ATOM     18  N   LIG    1      142.845 140.018 155.547  0.00  0.00    -0.260 NA
ENDBRANCH  10  13
ENDBRANCH   4   7
ENDBRANCH   3   4
BRANCH   2  19
ATOM     19  C   LIG    1      139.707 147.157 158.428  0.00  0.00    +0.060 C 
BRANCH  19  20
ATOM     20  C   LIG    1      140.582 147.598 157.253  0.00  0.00    +0.070 C 
BRANCH  20  21
ATOM     21  C   LIG    1      140.766 146.445 156.301  0.00  0.00    -0.090 A 
ATOM     22  C   LIG    1      139.670 145.933 155.621  0.00  0.00    +0.040 A 
ATOM     23  C   LIG    1      139.816 144.877 154.747  0.00  0.00    -0.010 A 
ATOM     24  C   LIG    1      141.073 144.319 154.543  0.00  0.00    +0.080 A 
ATOM     25  N   LIG    1      141.535 143.286 153.757  0.00  0.00    -0.600 N 
ATOM     26  H   LIG    1      140.986 142.743 153.171  0.00  0.00    +0.410 HD
ATOM     27  C   LIG    1      142.884 143.140 153.927  0.00  0.00    +0.210 A 
ATOM     28  C   LIG    1      143.336 144.049 154.808  0.00  0.00    -0.060 A 
ATOM     29  C   LIG    1      142.181 144.842 155.234  0.00  0.00    -0.110 A 
ATOM     30  C   LIG    1      142.011 145.914 156.112  0.00  0.00    +0.050 A 
ENDBRANCH  20  21
ENDBRANCH  19  20
ENDBRANCH   2  19
TORSDOF 6
ENDMDL
MODEL 4
REMARK VINA RESULT:     -10.1      3.442      5.915
REMARK                            x       y       z     vdW  Elec       q    Type
REMARK                         _______ _______ _______ _____ _____    ______ ____
ROOT
ATOM      1  O   LIG    1      144.364 141.925 156.227  0.00  0.00    -0.630 OA
ATOM      2  C   LIG    1      143.675 141.077 155.698  0.00  0.00    +0.520 C 
ATOM      3  N   LIG    1      142.986 141.372 154.577  0.00  0.00    -1.120 NA
ENDROOT
BRANCH   3   4
ATOM      4  S   LIG    1      143.081 142.890 153.923  0.00  0.00    +2.630 S 
ATOM      5  O   LIG    1      142.347 142.851 152.707  0.00  0.00    -1.020 OA
ATOM      6  O   LIG    1      144.448 143.273 153.993  0.00  0.00    -1.020 OA
BRANCH   4   7
ATOM      7  C   LIG    1      142.204 143.977 154.998  0.00  0.00    -0.600 A 
ATOM      8  C   LIG    1      142.685 145.252 155.231  0.00  0.00    +0.120 A 
ATOM      9  C   LIG    1      142.001 146.107 156.071  0.00  0.00    +0.040 A 
ATOM     10  C   LIG    1      140.824 145.683 156.685  0.00  0.00    +0.010 A 
ATOM     11  C   LIG    1      140.344 144.398 156.446  0.00  0.00    +0.040 A 
ATOM     12  C   LIG    1      141.033 143.552 155.600  0.00  0.00    +0.120 A 
BRANCH  10  13
ATOM     13  C   LIG    1      140.085 146.599 157.590  0.00  0.00    +0.220 A 
ATOM     14  N   LIG    1      139.765 147.855 157.349  0.00  0.00    -0.290 NA
ATOM     15  N   LIG    1      139.130 148.304 158.376  0.00  0.00    -0.230 N 
ATOM     16  H   LIG    1      138.776 149.203 158.469  0.00  0.00    +0.470 HD
ATOM     17  N   LIG    1      139.038 147.374 159.261  0.00  0.00    -0.050 NA
ATOM     18  N   LIG    1      139.609 146.309 158.809  0.00  0.00    -0.260 NA
ENDBRANCH  10  13
ENDBRANCH   4   7
ENDBRANCH   3   4
BRANCH   2  19
ATOM     19  C   LIG    1      143.584 139.698 156.298  0.00  0.00    +0.060 C 
BRANCH  19  20
ATOM     20  C   LIG    1      142.178 139.477 156.858  0.00  0.00    +0.070 C 
BRANCH  20  21
ATOM     21  C   LIG    1      142.054 140.166 158.192  0.00  0.00    -0.090 A 
ATOM     22  C   LIG    1      142.597 139.576 159.324  0.00  0.00    +0.040 A 
ATOM     23  C   LIG    1      142.495 140.190 160.554  0.00  0.00    -0.010 A 
ATOM     24  C   LIG    1      141.840 141.412 160.663  0.00  0.00    +0.080 A 
ATOM     25  N   LIG    1      141.577 142.255 161.720  0.00  0.00    -0.600 N 
ATOM     26  H   LIG    1      141.842 142.096 162.639  0.00  0.00    +0.410 HD
ATOM     27  C   LIG    1      140.887 143.351 161.280  0.00  0.00    +0.210 A 
ATOM     28  C   LIG    1      140.681 143.262 159.956  0.00  0.00    -0.060 A 
ATOM     29  C   LIG    1      141.291 142.006 159.512  0.00  0.00    -0.110 A 
ATOM     30  C   LIG    1      141.411 141.369 158.276  0.00  0.00    +0.050 A 
ENDBRANCH  20  21
ENDBRANCH  19  20
ENDBRANCH   2  19
TORSDOF 6
ENDMDL
MODEL 5
REMARK VINA RESULT:     -10.1      3.179      3.889
REMARK                            x       y       z     vdW  Elec       q    Type
REMARK                         _______ _______ _______ _____ _____    ______ ____
ROOT
ATOM      1  O   LIG    1      139.322 145.653 154.740  0.00  0.00    -0.630 OA
ATOM      2  C   LIG    1      139.955 146.356 155.500  0.00  0.00    +0.520 C 
ATOM      3  N   LIG    1      141.235 146.672 155.218  0.00  0.00    -1.120 NA
ENDROOT
BRANCH   3   4
ATOM      4  S   LIG    1      141.942 146.102 153.834  0.00  0.00    +2.630 S 
ATOM      5  O   LIG    1      143.093 146.904 153.611  0.00  0.00    -1.020 OA
ATOM      6  O   LIG    1      140.899 145.958 152.880  0.00  0.00    -1.020 OA
BRANCH   4   7
ATOM      7  C   LIG    1      142.528 144.476 154.179  0.00  0.00    -0.600 A 
ATOM      8  C   LIG    1      142.048 143.790 155.280  0.00  0.00    +0.120 A 
ATOM      9  C   LIG    1      142.504 142.517 155.553  0.00  0.00    +0.040 A 
ATOM     10  C   LIG    1      143.448 141.922 154.719  0.00  0.00    +0.010 A 
ATOM     11  C   LIG    1      143.927 142.618 153.612  0.00  0.00    +0.040 A 
ATOM     12  C   LIG    1      143.461 143.889 153.343  0.00  0.00    +0.120 A 
BRANCH  10  13
ATOM     13  C   LIG    1      143.941 140.552 155.010  0.00  0.00    +0.220 A 
ATOM     14  N   LIG    1      143.259 139.430 154.901  0.00  0.00    -0.290 NA
ATOM     15  N   LIG    1      144.035 138.461 155.244  0.00  0.00    -0.230 N 
ATOM     16  H   LIG    1      143.789 137.522 155.256  0.00  0.00    +0.470 HD
ATOM     17  N   LIG    1      145.188 138.933 155.568  0.00  0.00    -0.050 NA
ATOM     18  N   LIG    1      145.169 140.215 155.430  0.00  0.00    -0.260 NA
ENDBRANCH  10  13
ENDBRANCH   4   7
ENDBRANCH   3   4
BRANCH   2  19
ATOM     19  C   LIG    1      139.313 146.869 156.763  0.00  0.00    +0.060 C 
BRANCH  19  20
ATOM     20  C   LIG    1      140.393 147.129 157.816  0.00  0.00    +0.070 C 
BRANCH  20  21
ATOM     21  C   LIG    1      140.470 145.955 158.757  0.00  0.00    -0.090 A 
ATOM     22  C   LIG    1      140.260 146.148 160.115  0.00  0.00    +0.040 A 
ATOM     23  C   LIG    1      140.326 145.088 160.994  0.00  0.00    -0.010 A 
ATOM     24  C   LIG    1      140.607 143.812 160.516  0.00  0.00    +0.080 A 
ATOM     25  N   LIG    1      140.738 142.581 161.120  0.00  0.00    -0.600 N 
ATOM     26  H   LIG    1      140.643 142.414 162.071  0.00  0.00    +0.410 HD
ATOM     27  C   LIG    1      141.023 141.629 160.180  0.00  0.00    +0.210 A 
ATOM     28  C   LIG    1      141.086 142.193 158.962  0.00  0.00    -0.060 A 
ATOM     29  C   LIG    1      140.818 143.622 159.138  0.00  0.00    -0.110 A 
ATOM     30  C   LIG    1      140.742 144.709 158.266  0.00  0.00    +0.050 A 
ENDBRANCH  20  21
ENDBRANCH  19  20
ENDBRANCH   2  19
TORSDOF 6
ENDMDL
MODEL 6
REMARK VINA RESULT:     -10.0      3.229      5.112
REMARK                            x       y       z     vdW  Elec       q    Type
REMARK                         _______ _______ _______ _____ _____    ______ ____
ROOT
ATOM      1  O   LIG    1      141.975 142.375 153.337  0.00  0.00    -0.630 OA
ATOM      2  C   LIG    1      142.945 143.083 153.505  0.00  0.00    +0.520 C 
ATOM      3  N   LIG    1      143.936 142.685 154.329  0.00  0.00    -1.120 NA
ENDROOT
BRANCH   3   4
ATOM      4  S   LIG    1      143.828 141.228 155.109  0.00  0.00    +2.630 S 
ATOM      5  O   LIG    1      145.147 140.891 155.514  0.00  0.00    -1.020 OA
ATOM      6  O   LIG    1      143.030 140.390 154.285  0.00  0.00    -1.020 OA
BRANCH   4   7
ATOM      7  C   LIG    1      142.907 141.496 156.587  0.00  0.00    -0.600 A 
ATOM      8  C   LIG    1      143.193 140.757 157.720  0.00  0.00    +0.120 A 
ATOM      9  C   LIG    1      142.475 140.963 158.881  0.00  0.00    +0.040 A 
ATOM     10  C   LIG    1      141.461 141.919 158.909  0.00  0.00    +0.010 A 
ATOM     11  C   LIG    1      141.179 142.661 157.766  0.00  0.00    +0.040 A 
ATOM     12  C   LIG    1      141.906 142.451 156.612  0.00  0.00    +0.120 A 
BRANCH  10  13
ATOM     13  C   LIG    1      140.686 142.145 160.155  0.00  0.00    +0.220 A 
ATOM     14  N   LIG    1      140.473 141.272 161.119  0.00  0.00    -0.290 NA
ATOM     15  N   LIG    1      139.758 141.848 162.023  0.00  0.00    -0.230 N 
ATOM     16  H   LIG    1      139.454 141.435 162.847  0.00  0.00    +0.470 HD
ATOM     17  N   LIG    1      139.509 143.058 161.661  0.00  0.00    -0.050 NA
ATOM     18  N   LIG    1      140.069 143.278 160.520  0.00  0.00    -0.260 NA
ENDBRANCH  10  13
ENDBRANCH   4   7
ENDBRANCH   3   4
BRANCH   2  19
ATOM     19  C   LIG    1      143.040 144.411 152.800  0.00  0.00    +0.060 C 
BRANCH  19  20
ATOM     20  C   LIG    1      143.381 145.505 153.815  0.00  0.00    +0.070 C 
BRANCH  20  21
ATOM     21  C   LIG    1      142.171 145.800 154.661  0.00  0.00    -0.090 A 
ATOM     22  C   LIG    1      140.925 145.921 154.062  0.00  0.00    +0.040 A 
ATOM     23  C   LIG    1      139.804 146.192 154.817  0.00  0.00    -0.010 A 
ATOM     24  C   LIG    1      139.921 146.345 156.195  0.00  0.00    +0.080 A 
ATOM     25  N   LIG    1      139.018 146.612 157.199  0.00  0.00    -0.600 N 
ATOM     26  H   LIG    1      138.065 146.746 157.070  0.00  0.00    +0.410 HD
ATOM     27  C   LIG    1      139.662 146.661 158.404  0.00  0.00    +0.210 A 
ATOM     28  C   LIG    1      140.975 146.433 158.232  0.00  0.00    -0.060 A 
ATOM     29  C   LIG    1      141.186 146.221 156.798  0.00  0.00    -0.110 A 
ATOM     30  C   LIG    1      142.307 145.942 156.014  0.00  0.00    +0.050 A 
ENDBRANCH  20  21
ENDBRANCH  19  20
ENDBRANCH   2  19
TORSDOF 6
ENDMDL
MODEL 7
REMARK VINA RESULT:      -9.9      3.435      6.047
REMARK                            x       y       z     vdW  Elec       q    Type
REMARK                         _______ _______ _______ _____ _____    ______ ____
ROOT
ATOM      1  O   LIG    1      145.419 141.348 158.410  0.00  0.00    -0.630 OA
ATOM      2  C   LIG    1      145.308 140.239 157.931  0.00  0.00    +0.520 C 
ATOM      3  N   LIG    1      145.722 140.006 156.669  0.00  0.00    -1.120 NA
ENDROOT
BRANCH   3   4
ATOM      4  S   LIG    1      146.380 141.234 155.774  0.00  0.00    +2.630 S 
ATOM      5  O   LIG    1      146.942 140.632 154.617  0.00  0.00    -1.020 OA
ATOM      6  O   LIG    1      147.132 142.031 156.679  0.00  0.00    -1.020 OA
BRANCH   4   7
ATOM      7  C   LIG    1      145.048 142.242 155.213  0.00  0.00    -0.600 A 
ATOM      8  C   LIG    1      143.987 141.668 154.537  0.00  0.00    +0.120 A 
ATOM      9  C   LIG    1      142.941 142.453 154.097  0.00  0.00    +0.040 A 
ATOM     10  C   LIG    1      142.956 143.826 154.333  0.00  0.00    +0.010 A 
ATOM     11  C   LIG    1      144.026 144.399 155.014  0.00  0.00    +0.040 A 
ATOM     12  C   LIG    1      145.065 143.604 155.456  0.00  0.00    +0.120 A 
BRANCH  10  13
ATOM     13  C   LIG    1      141.833 144.675 153.860  0.00  0.00    +0.220 A 
ATOM     14  N   LIG    1      141.919 145.727 153.070  0.00  0.00    -0.290 NA
ATOM     15  N   LIG    1      140.729 146.187 152.895  0.00  0.00    -0.230 N 
ATOM     16  H   LIG    1      140.500 146.960 152.354  0.00  0.00    +0.470 HD
ATOM     17  N   LIG    1      139.891 145.463 153.550  0.00  0.00    -0.050 NA
ATOM     18  N   LIG    1      140.534 144.519 154.151  0.00  0.00    -0.260 NA
ENDBRANCH  10  13
ENDBRANCH   4   7
ENDBRANCH   3   4
BRANCH   2  19
ATOM     19  C   LIG    1      144.704 139.123 158.743  0.00  0.00    +0.060 C 
BRANCH  19  20
ATOM     20  C   LIG    1      143.221 138.981 158.390  0.00  0.00    +0.070 C 
BRANCH  20  21
ATOM     21  C   LIG    1      142.502 140.264 158.714  0.00  0.00    -0.090 A 
ATOM     22  C   LIG    1      142.182 140.560 160.032  0.00  0.00    +0.040 A 
ATOM     23  C   LIG    1      141.524 141.728 160.351  0.00  0.00    -0.010 A 
ATOM     24  C   LIG    1      141.176 142.620 159.343  0.00  0.00    +0.080 A 
ATOM     25  N   LIG    1      140.531 143.838 159.335  0.00  0.00    -0.600 N 
ATOM     26  H   LIG    1      140.193 144.294 160.122  0.00  0.00    +0.410 HD
ATOM     27  C   LIG    1      140.440 144.309 158.055  0.00  0.00    +0.210 A 
ATOM     28  C   LIG    1      141.007 143.436 157.204  0.00  0.00    -0.060 A 
ATOM     29  C   LIG    1      141.502 142.316 158.008  0.00  0.00    -0.110 A 
ATOM     30  C   LIG    1      142.173 141.129 157.709  0.00  0.00    +0.050 A 
ENDBRANCH  20  21
ENDBRANCH  19  20
ENDBRANCH   2  19
TORSDOF 6
ENDMDL
MODEL 8
REMARK VINA RESULT:      -9.7      2.412      2.744
REMARK                            x       y       z     vdW  Elec       q    Type
REMARK                         _______ _______ _______ _____ _____    ______ ____
ROOT
ATOM      1  O   LIG    1      143.145 146.182 155.201  0.00  0.00    -0.630 OA
ATOM      2  C   LIG    1      142.100 146.103 154.589  0.00  0.00    +0.520 C 
ATOM      3  N   LIG    1      141.951 145.171 153.627  0.00  0.00    -1.120 NA
ENDROOT
BRANCH   3   4
ATOM      4  S   LIG    1      143.194 144.134 153.281  0.00  0.00    +2.630 S 
ATOM      5  O   LIG    1      144.339 144.942 153.048  0.00  0.00    -1.020 OA
ATOM      6  O   LIG    1      142.691 143.207 152.329  0.00  0.00    -1.020 OA
BRANCH   4   7
ATOM      7  C   LIG    1      143.527 143.212 154.746  0.00  0.00    -0.600 A 
ATOM      8  C   LIG    1      144.831 143.051 155.177  0.00  0.00    +0.120 A 
ATOM      9  C   LIG    1      145.097 142.331 156.324  0.00  0.00    +0.040 A 
ATOM     10  C   LIG    1      144.049 141.765 157.047  0.00  0.00    +0.010 A 
ATOM     11  C   LIG    1      142.738 141.931 156.608  0.00  0.00    +0.040 A 
ATOM     12  C   LIG    1      142.482 142.658 155.463  0.00  0.00    +0.120 A 
BRANCH  10  13
ATOM     13  C   LIG    1      144.330 140.989 158.282  0.00  0.00    +0.220 A 
ATOM     14  N   LIG    1      145.493 140.494 158.652  0.00  0.00    -0.290 NA
ATOM     15  N   LIG    1      145.324 139.889 159.778  0.00  0.00    -0.230 N 
ATOM     16  H   LIG    1      146.018 139.433 160.280  0.00  0.00    +0.470 HD
ATOM     17  N   LIG    1      144.090 139.984 160.131  0.00  0.00    -0.050 NA
ATOM     18  N   LIG    1      143.450 140.660 159.238  0.00  0.00    -0.260 NA
ENDBRANCH  10  13
ENDBRANCH   4   7
ENDBRANCH   3   4
BRANCH   2  19
ATOM     19  C   LIG    1      140.971 147.051 154.901  0.00  0.00    +0.060 C 
BRANCH  19  20
ATOM     20  C   LIG    1      139.769 146.260 155.422  0.00  0.00    +0.070 C 
BRANCH  20  21
ATOM     21  C   LIG    1      139.869 146.122 156.919  0.00  0.00    -0.090 A 
ATOM     22  C   LIG    1      139.522 147.191 157.733  0.00  0.00    +0.040 A 
ATOM     23  C   LIG    1      139.607 147.086 159.104  0.00  0.00    -0.010 A 
ATOM     24  C   LIG    1      140.044 145.898 159.680  0.00  0.00    +0.080 A 
ATOM     25  N   LIG    1      140.234 145.489 160.982  0.00  0.00    -0.600 N 
ATOM     26  H   LIG    1      140.069 146.035 161.767  0.00  0.00    +0.410 HD
ATOM     27  C   LIG    1      140.688 144.199 161.002  0.00  0.00    +0.210 A 
ATOM     28  C   LIG    1      140.807 143.735 159.747  0.00  0.00    -0.060 A 
ATOM     29  C   LIG    1      140.395 144.817 158.851  0.00  0.00    -0.110 A 
ATOM     30  C   LIG    1      140.297 144.944 157.464  0.00  0.00    +0.050 A 
ENDBRANCH  20  21
ENDBRANCH  19  20
ENDBRANCH   2  19
TORSDOF 6
ENDMDL
MODEL 9
REMARK VINA RESULT:      -9.7      0.899      1.108
REMARK                            x       y       z     vdW  Elec       q    Type
REMARK                         _______ _______ _______ _____ _____    ______ ____
ROOT
ATOM      1  O   LIG    1      139.693 144.291 153.828  0.00  0.00    -0.630 OA
ATOM      2  C   LIG    1      140.280 145.098 154.518  0.00  0.00    +0.520 C 
ATOM      3  N   LIG    1      141.614 144.997 154.688  0.00  0.00    -1.120 NA
ENDROOT
BRANCH   3   4
ATOM      4  S   LIG    1      142.450 143.771 153.954  0.00  0.00    +2.630 S 
ATOM      5  O   LIG    1      142.707 144.199 152.624  0.00  0.00    -1.020 OA
ATOM      6  O   LIG    1      141.756 142.570 154.263  0.00  0.00    -1.020 OA
BRANCH   4   7
ATOM      7  C   LIG    1      144.018 143.659 154.751  0.00  0.00    -0.600 A 
ATOM      8  C   LIG    1      144.969 142.773 154.280  0.00  0.00    +0.120 A 
ATOM      9  C   LIG    1      146.198 142.682 154.900  0.00  0.00    +0.040 A 
ATOM     10  C   LIG    1      146.480 143.485 156.003  0.00  0.00    +0.010 A 
ATOM     11  C   LIG    1      145.519 144.376 156.473  0.00  0.00    +0.040 A 
ATOM     12  C   LIG    1      144.294 144.464 155.842  0.00  0.00    +0.120 A 
BRANCH  10  13
ATOM     13  C   LIG    1      147.801 143.392 156.674  0.00  0.00    +0.220 A 
ATOM     14  N   LIG    1      148.406 144.343 157.357  0.00  0.00    -0.290 NA
ATOM     15  N   LIG    1      149.529 143.872 157.779  0.00  0.00    -0.230 N 
ATOM     16  H   LIG    1      150.178 144.360 158.311  0.00  0.00    +0.470 HD
ATOM     17  N   LIG    1      149.656 142.654 157.384  0.00  0.00    -0.050 NA
ATOM     18  N   LIG    1      148.609 142.323 156.707  0.00  0.00    -0.260 NA
ENDBRANCH  10  13
ENDBRANCH   4   7
ENDBRANCH   3   4
BRANCH   2  19
ATOM     19  C   LIG    1      139.518 146.210 155.191  0.00  0.00    +0.060 C 
BRANCH  19  20
ATOM     20  C   LIG    1      140.464 147.004 156.095  0.00  0.00    +0.070 C 
BRANCH  20  21
ATOM     21  C   LIG    1      140.310 146.535 157.518  0.00  0.00    -0.090 A 
ATOM     22  C   LIG    1      139.833 147.411 158.483  0.00  0.00    +0.040 A 
ATOM     23  C   LIG    1      139.686 147.003 159.791  0.00  0.00    -0.010 A 
ATOM     24  C   LIG    1      140.018 145.701 160.149  0.00  0.00    +0.080 A 
ATOM     25  N   LIG    1      139.985 145.007 161.339  0.00  0.00    -0.600 N 
ATOM     26  H   LIG    1      139.692 145.372 162.189  0.00  0.00    +0.410 HD
ATOM     27  C   LIG    1      140.427 143.727 161.144  0.00  0.00    +0.210 A 
ATOM     28  C   LIG    1      140.755 143.548 159.854  0.00  0.00    -0.060 A 
ATOM     29  C   LIG    1      140.501 144.816 159.167  0.00  0.00    -0.110 A 
ATOM     30  C   LIG    1      140.638 145.250 157.847  0.00  0.00    +0.050 A 
ENDBRANCH  20  21
ENDBRANCH  19  20
ENDBRANCH   2  19
TORSDOF 6
ENDMDL
####
 2019-nCoV_rna_U_mg.pdbqt&&&&ZINC000738089409.pdbqt
MODEL 1
REMARK VINA RESULT:     -11.3      0.000      0.000
REMARK                            x       y       z     vdW  Elec       q    Type
REMARK                         _______ _______ _______ _____ _____    ______ ____
ROOT
ATOM      1  O   LIG    1      142.562 143.862 153.230  0.00  0.00    -0.540 OA
ATOM      2  C   LIG    1      142.813 144.683 154.091  0.00  0.00    +0.570 C 
ATOM      3  N   LIG    1      141.991 145.733 154.281  0.00  0.00    -0.730 N 
ATOM      4  H   LIG    1      142.192 146.389 154.967  0.00  0.00    +0.400 HD
ENDROOT
BRANCH   2   5
ATOM      5  C   LIG    1      144.017 144.525 154.934  0.00  0.00    -0.220 A 
ATOM      6  C   LIG    1      145.071 143.702 154.517  0.00  0.00    +0.130 A 
ATOM      7  C   LIG    1      146.176 143.586 155.338  0.00  0.00    -0.010 A 
ATOM      8  C   LIG    1      146.205 144.284 156.544  0.00  0.00    +0.290 A 
ATOM      9  N   LIG    1      145.187 145.056 156.908  0.00  0.00    -0.470 NA
ATOM     10  C   LIG    1      144.120 145.197 156.153  0.00  0.00    +0.290 A 
BRANCH   8  11
ATOM     11  C   LIG    1      147.387 144.164 157.431  0.00  0.00    +0.070 A 
ATOM     12  N   LIG    1      148.560 143.621 157.122  0.00  0.00    -0.360 NA
ATOM     13  N   LIG    1      149.317 143.714 158.162  0.00  0.00    -0.180 NA
ATOM     14  N   LIG    1      148.665 144.294 159.108  0.00  0.00    -0.190 NA
ATOM     15  N   LIG    1      147.481 144.586 158.688  0.00  0.00    -0.330 NA
ENDBRANCH   8  11
ENDBRANCH   2   5
BRANCH   3  16
ATOM     16  C   LIG    1      140.794 145.887 153.450  0.00  0.00    +0.270 C 
BRANCH  16  17
ATOM     17  C   LIG    1      139.555 145.514 154.265  0.00  0.00    +0.100 C 
BRANCH  17  18
ATOM     18  C   LIG    1      139.474 146.394 155.486  0.00  0.00    -0.160 A 
ATOM     19  C   LIG    1      139.066 147.672 155.522  0.00  0.00    +0.230 A 
ATOM     20  N   LIG    1      139.127 148.145 156.806  0.00  0.00    -0.590 N 
ATOM     21  H   LIG    1      138.883 149.042 157.080  0.00  0.00    +0.420 HD
ATOM     22  C   LIG    1      139.587 147.157 157.647  0.00  0.00    +0.120 A 
ATOM     23  C   LIG    1      139.833 147.104 159.015  0.00  0.00    -0.040 A 
ATOM     24  C   LIG    1      140.305 145.937 159.580  0.00  0.00    +0.120 A 
ATOM     25  C   LIG    1      140.539 144.813 158.795  0.00  0.00    -0.040 A 
ATOM     26  C   LIG    1      140.303 144.847 157.450  0.00  0.00    +0.090 A 
ATOM     27  F   LIG    1      140.544 145.885 160.909  0.00  0.00    -0.140 F 
ATOM     28  C   LIG    1      139.820 146.016 156.859  0.00  0.00    -0.110 A 
ENDBRANCH  17  18
ENDBRANCH  16  17
ENDBRANCH   3  16
TORSDOF 5
ENDMDL
MODEL 2
REMARK VINA RESULT:      -9.9      1.931      2.370
REMARK                            x       y       z     vdW  Elec       q    Type
REMARK                         _______ _______ _______ _____ _____    ______ ____
ROOT
ATOM      1  O   LIG    1      143.073 146.134 155.648  0.00  0.00    -0.540 OA
ATOM      2  C   LIG    1      143.179 145.213 154.862  0.00  0.00    +0.570 C 
ATOM      3  N   LIG    1      142.302 145.090 153.847  0.00  0.00    -0.730 N 
ATOM      4  H   LIG    1      142.386 144.354 153.220  0.00  0.00    +0.400 HD
ENDROOT
BRANCH   2   5
ATOM      5  C   LIG    1      144.274 144.233 155.016  0.00  0.00    -0.220 A 
ATOM      6  C   LIG    1      145.224 144.384 156.034  0.00  0.00    +0.130 A 
ATOM      7  C   LIG    1      146.229 143.442 156.139  0.00  0.00    -0.010 A 
ATOM      8  C   LIG    1      146.265 142.381 155.235  0.00  0.00    +0.290 A 
ATOM      9  N   LIG    1      145.348 142.269 154.282  0.00  0.00    -0.470 NA
ATOM     10  C   LIG    1      144.373 143.141 154.151  0.00  0.00    +0.290 A 
BRANCH   8  11
ATOM     11  C   LIG    1      147.340 141.366 155.340  0.00  0.00    +0.070 A 
ATOM     12  N   LIG    1      147.782 140.574 154.369  0.00  0.00    -0.360 NA
ATOM     13  N   LIG    1      148.720 139.840 154.862  0.00  0.00    -0.180 NA
ATOM     14  N   LIG    1      148.883 140.141 156.103  0.00  0.00    -0.190 NA
ATOM     15  N   LIG    1      148.055 141.077 156.423  0.00  0.00    -0.330 NA
ENDBRANCH   8  11
ENDBRANCH   2   5
BRANCH   3  16
ATOM     16  C   LIG    1      141.220 146.065 153.691  0.00  0.00    +0.270 C 
BRANCH  16  17
ATOM     17  C   LIG    1      139.961 145.546 154.389  0.00  0.00    +0.100 C 
BRANCH  17  18
ATOM     18  C   LIG    1      139.706 146.360 155.632  0.00  0.00    -0.160 A 
ATOM     19  C   LIG    1      139.209 147.606 155.681  0.00  0.00    +0.230 A 
ATOM     20  N   LIG    1      139.117 148.019 156.984  0.00  0.00    -0.590 N 
ATOM     21  H   LIG    1      138.787 148.884 157.271  0.00  0.00    +0.420 HD
ATOM     22  C   LIG    1      139.564 147.023 157.824  0.00  0.00    +0.120 A 
ATOM     23  C   LIG    1      139.684 146.920 159.205  0.00  0.00    -0.040 A 
ATOM     24  C   LIG    1      140.181 145.760 159.764  0.00  0.00    +0.120 A 
ATOM     25  C   LIG    1      140.563 144.694 158.959  0.00  0.00    -0.040 A 
ATOM     26  C   LIG    1      140.452 144.776 157.600  0.00  0.00    +0.090 A 
ATOM     27  F   LIG    1      140.297 145.660 161.106  0.00  0.00    -0.140 F 
ATOM     28  C   LIG    1      139.947 145.939 157.014  0.00  0.00    -0.110 A 
ENDBRANCH  17  18
ENDBRANCH  16  17
ENDBRANCH   3  16
TORSDOF 5
ENDMDL
MODEL 3
REMARK VINA RESULT:      -8.9      4.330      4.729
REMARK                            x       y       z     vdW  Elec       q    Type
REMARK                         _______ _______ _______ _____ _____    ______ ____
ROOT
ATOM      1  O   LIG    1      143.313 144.200 155.734  0.00  0.00    -0.540 OA
ATOM      2  C   LIG    1      142.536 143.402 155.247  0.00  0.00    +0.570 C 
ATOM      3  N   LIG    1      141.529 143.834 154.465  0.00  0.00    -0.730 N 
ATOM      4  H   LIG    1      140.909 143.197 154.077  0.00  0.00    +0.400 HD
ENDROOT
BRANCH   2   5
ATOM      5  C   LIG    1      142.702 141.957 155.509  0.00  0.00    -0.220 A 
ATOM      6  C   LIG    1      142.163 141.378 156.665  0.00  0.00    +0.130 A 
ATOM      7  C   LIG    1      142.344 140.023 156.866  0.00  0.00    -0.010 A 
ATOM      8  C   LIG    1      143.051 139.283 155.919  0.00  0.00    +0.290 A 
ATOM      9  N   LIG    1      143.548 139.864 154.834  0.00  0.00    -0.470 NA
ATOM     10  C   LIG    1      143.395 141.149 154.604  0.00  0.00    +0.290 A 
BRANCH   8  11
ATOM     11  C   LIG    1      143.250 137.829 156.127  0.00  0.00    +0.070 A 
ATOM     12  N   LIG    1      143.643 137.234 157.249  0.00  0.00    -0.360 NA
ATOM     13  N   LIG    1      143.691 135.966 157.020  0.00  0.00    -0.180 NA
ATOM     14  N   LIG    1      143.343 135.743 155.800  0.00  0.00    -0.190 NA
ATOM     15  N   LIG    1      143.063 136.866 155.230  0.00  0.00    -0.330 NA
ENDBRANCH   8  11
ENDBRANCH   2   5
BRANCH   3  16
ATOM     16  C   LIG    1      141.368 145.266 154.201  0.00  0.00    +0.270 C 
BRANCH  16  17
ATOM     17  C   LIG    1      139.889 145.642 154.309  0.00  0.00    +0.100 C 
BRANCH  17  18
ATOM     18  C   LIG    1      139.670 146.467 155.551  0.00  0.00    -0.160 A 
ATOM     19  C   LIG    1      139.233 147.735 155.599  0.00  0.00    +0.230 A 
ATOM     20  N   LIG    1      139.159 148.154 156.901  0.00  0.00    -0.590 N 
ATOM     21  H   LIG    1      138.870 149.034 157.187  0.00  0.00    +0.420 HD
ATOM     22  C   LIG    1      139.557 147.139 157.743  0.00  0.00    +0.120 A 
ATOM     23  C   LIG    1      139.670 147.031 159.124  0.00  0.00    -0.040 A 
ATOM     24  C   LIG    1      140.110 145.849 159.685  0.00  0.00    +0.120 A 
ATOM     25  C   LIG    1      140.443 144.765 158.881  0.00  0.00    -0.040 A 
ATOM     26  C   LIG    1      140.338 144.852 157.521  0.00  0.00    +0.090 A 
ATOM     27  F   LIG    1      140.219 145.745 161.027  0.00  0.00    -0.140 F 
ATOM     28  C   LIG    1      139.890 146.036 156.934  0.00  0.00    -0.110 A 
ENDBRANCH  17  18
ENDBRANCH  16  17
ENDBRANCH   3  16
TORSDOF 5
ENDMDL
MODEL 4
REMARK VINA RESULT:      -8.6      2.602      3.286
REMARK                            x       y       z     vdW  Elec       q    Type
REMARK                         _______ _______ _______ _____ _____    ______ ____
ROOT
ATOM      1  O   LIG    1      143.832 145.738 156.602  0.00  0.00    -0.540 OA
ATOM      2  C   LIG    1      143.908 144.903 155.722  0.00  0.00    +0.570 C 
ATOM      3  N   LIG    1      142.978 144.864 154.748  0.00  0.00    -0.730 N 
ATOM      4  H   LIG    1      143.038 144.197 154.046  0.00  0.00    +0.400 HD
ENDROOT
BRANCH   2   5
[truncated: 23,526,926 more chars]
