# Supplementary material for: Redesigning Vina@QNLM for Ultra-Large-Scale Molecular Docking and Screening on a Sunway Supercomputer
Source: Front Chem. 2021 Oct 28;9:750325. doi: 10.3389/fchem.2021.750325 (PMC8581564; doi:10.3389/fchem.2021.750325)
Supplement: Supplementary file 1 [file DataSheet1.ZIP › result_Top1000/RdRp.txt]

 2019-nCoV_RdRp_rec.pdbqt&&&&ZINC000824723808.pdbqt
MODEL 1
REMARK VINA RESULT:     -11.8      0.000      0.000
REMARK                            x       y       z     vdW  Elec       q    Type
REMARK                         _______ _______ _______ _____ _____    ______ ____
ROOT
ATOM      1  C   LIG    1      142.560 146.067 154.001  0.00  0.00    +0.080 C 
ATOM      2  C   LIG    1      141.879 144.811 154.549  0.00  0.00    +0.160 C 
ENDROOT
BRANCH   2   3
ATOM      3  C   LIG    1      140.399 145.060 154.684  0.00  0.00    +0.430 C 
ATOM      4  O   LIG    1      139.614 144.446 153.990  0.00  0.00    -0.430 OA
BRANCH   3   5
ATOM      5  C   LIG    1      139.922 146.011 155.621  0.00  0.00    -0.250 A 
ATOM      6  C   LIG    1      139.291 147.205 155.340  0.00  0.00    +0.350 A 
ATOM      7  N   LIG    1      138.986 147.836 156.497  0.00  0.00    -0.560 N 
ATOM      8  H   LIG    1      138.538 148.695 156.555  0.00  0.00    +0.430 HD
ATOM      9  C   LIG    1      139.399 147.095 157.583  0.00  0.00    +0.270 A 
ATOM     10  N   LIG    1      139.322 147.296 158.892  0.00  0.00    -0.490 NA
ATOM     11  C   LIG    1      139.799 146.424 159.755  0.00  0.00    +0.300 A 
ATOM     12  C   LIG    1      140.405 145.249 159.338  0.00  0.00    -0.050 A 
ATOM     13  C   LIG    1      140.512 144.986 157.983  0.00  0.00    +0.130 A 
ATOM     14  C   LIG    1      139.995 145.922 157.091  0.00  0.00    -0.100 A 
ENDBRANCH   3   5
ENDBRANCH   2   3
BRANCH   2  15
ATOM     15  O   LIG    1      142.102 143.702 153.639  0.00  0.00    -0.330 OA
BRANCH  15  16
ATOM     16  C   LIG    1      142.880 142.694 154.081  0.00  0.00    +0.520 C 
ATOM     17  O   LIG    1      142.614 141.547 153.785  0.00  0.00    -0.510 OA
BRANCH  16  18
ATOM     18  C   LIG    1      144.056 142.986 154.924  0.00  0.00    -0.220 A 
ATOM     19  C   LIG    1      145.230 143.499 154.353  0.00  0.00    +0.140 A 
ATOM     20  C   LIG    1      146.303 143.756 155.182  0.00  0.00    -0.020 A 
ATOM     21  C   LIG    1      146.186 143.499 156.548  0.00  0.00    +0.300 A 
ATOM     22  N   LIG    1      145.060 143.014 157.056  0.00  0.00    -0.470 NA
ATOM     23  C   LIG    1      144.013 142.761 156.302  0.00  0.00    +0.340 A 
BRANCH  21  24
ATOM     24  C   LIG    1      147.335 143.772 157.445  0.00  0.00    +0.070 A 
ATOM     25  N   LIG    1      148.613 143.497 157.204  0.00  0.00    -0.350 NA
ATOM     26  N   LIG    1      149.295 143.889 158.226  0.00  0.00    -0.180 NA
ATOM     27  N   LIG    1      148.495 144.400 159.096  0.00  0.00    -0.190 NA
ATOM     28  N   LIG    1      147.289 144.346 158.643  0.00  0.00    -0.330 NA
ENDBRANCH  21  24
ENDBRANCH  16  18
ENDBRANCH  15  16
ENDBRANCH   2  15
TORSDOF 6
ENDMDL
MODEL 2
REMARK VINA RESULT:      -9.6      1.415      2.075
REMARK                            x       y       z     vdW  Elec       q    Type
REMARK                         _______ _______ _______ _____ _____    ______ ____
ROOT
ATOM      1  C   LIG    1      142.751 143.517 152.993  0.00  0.00    +0.080 C 
ATOM      2  C   LIG    1      142.506 143.209 154.472  0.00  0.00    +0.160 C 
ENDROOT
BRANCH   2   3
ATOM      3  C   LIG    1      141.270 143.935 154.938  0.00  0.00    +0.430 C 
ATOM      4  O   LIG    1      140.520 144.438 154.126  0.00  0.00    -0.430 OA
BRANCH   3   5
ATOM      5  C   LIG    1      140.983 144.030 156.322  0.00  0.00    -0.250 A 
ATOM      6  C   LIG    1      141.161 143.048 157.274  0.00  0.00    +0.350 A 
ATOM      7  N   LIG    1      140.773 143.516 158.483  0.00  0.00    -0.560 N 
ATOM      8  H   LIG    1      140.804 143.006 159.308  0.00  0.00    +0.430 HD
ATOM      9  C   LIG    1      140.325 144.815 158.384  0.00  0.00    +0.270 A 
ATOM     10  N   LIG    1      139.855 145.677 159.276  0.00  0.00    -0.490 NA
ATOM     11  C   LIG    1      139.481 146.892 158.935  0.00  0.00    +0.300 A 
ATOM     12  C   LIG    1      139.562 147.334 157.624  0.00  0.00    -0.050 A 
ATOM     13  C   LIG    1      140.046 146.479 156.650  0.00  0.00    +0.130 A 
ATOM     14  C   LIG    1      140.441 145.200 157.037  0.00  0.00    -0.100 A 
ENDBRANCH   3   5
ENDBRANCH   2   3
BRANCH   2  15
ATOM     15  O   LIG    1      142.322 141.779 154.645  0.00  0.00    -0.330 OA
BRANCH  15  16
ATOM     16  C   LIG    1      143.415 141.055 154.955  0.00  0.00    +0.520 C 
ATOM     17  O   LIG    1      143.463 139.875 154.671  0.00  0.00    -0.510 OA
BRANCH  16  18
ATOM     18  C   LIG    1      144.554 141.695 155.640  0.00  0.00    -0.220 A 
ATOM     19  C   LIG    1      145.591 142.282 154.899  0.00  0.00    +0.140 A 
ATOM     20  C   LIG    1      146.635 142.870 155.584  0.00  0.00    -0.020 A 
ATOM     21  C   LIG    1      146.626 142.861 156.978  0.00  0.00    +0.300 A 
ATOM     22  N   LIG    1      145.628 142.298 157.650  0.00  0.00    -0.470 NA
ATOM     23  C   LIG    1      144.613 141.733 157.036  0.00  0.00    +0.340 A 
BRANCH  21  24
ATOM     24  C   LIG    1      147.744 143.490 157.722  0.00  0.00    +0.070 A 
ATOM     25  N   LIG    1      149.035 143.441 157.406  0.00  0.00    -0.350 NA
ATOM     26  N   LIG    1      149.680 144.111 158.298  0.00  0.00    -0.180 NA
ATOM     27  N   LIG    1      148.845 144.579 159.160  0.00  0.00    -0.190 NA
ATOM     28  N   LIG    1      147.652 144.219 158.830  0.00  0.00    -0.330 NA
ENDBRANCH  21  24
ENDBRANCH  16  18
ENDBRANCH  15  16
ENDBRANCH   2  15
TORSDOF 6
ENDMDL
MODEL 3
REMARK VINA RESULT:      -9.5      2.181      2.306
REMARK                            x       y       z     vdW  Elec       q    Type
REMARK                         _______ _______ _______ _____ _____    ______ ____
ROOT
ATOM      1  C   LIG    1      142.497 145.828 154.017  0.00  0.00    +0.080 C 
ATOM      2  C   LIG    1      141.532 144.821 154.647  0.00  0.00    +0.160 C 
ENDROOT
BRANCH   2   3
ATOM      3  C   LIG    1      140.151 145.421 154.710  0.00  0.00    +0.430 C 
ATOM      4  O   LIG    1      139.323 145.128 153.870  0.00  0.00    -0.430 OA
BRANCH   3   5
ATOM      5  C   LIG    1      139.817 146.326 155.748  0.00  0.00    -0.250 A 
ATOM      6  C   LIG    1      139.292 147.593 155.604  0.00  0.00    +0.350 A 
ATOM      7  N   LIG    1      139.109 148.146 156.825  0.00  0.00    -0.560 N 
ATOM      8  H   LIG    1      138.749 149.034 156.980  0.00  0.00    +0.430 HD
ATOM      9  C   LIG    1      139.503 147.278 157.820  0.00  0.00    +0.270 A 
ATOM     10  N   LIG    1      139.513 147.370 159.143  0.00  0.00    -0.490 NA
ATOM     11  C   LIG    1      139.947 146.385 159.902  0.00  0.00    +0.300 A 
ATOM     12  C   LIG    1      140.413 145.201 159.355  0.00  0.00    -0.050 A 
ATOM     13  C   LIG    1      140.425 145.048 157.979  0.00  0.00    +0.130 A 
ATOM     14  C   LIG    1      139.956 146.102 157.199  0.00  0.00    -0.100 A 
ENDBRANCH   3   5
ENDBRANCH   2   3
BRANCH   2  15
ATOM     15  O   LIG    1      141.499 143.614 153.842  0.00  0.00    -0.330 OA
BRANCH  15  16
ATOM     16  C   LIG    1      142.685 143.094 153.469  0.00  0.00    +0.520 C 
ATOM     17  O   LIG    1      143.066 143.212 152.322  0.00  0.00    -0.510 OA
BRANCH  16  18
ATOM     18  C   LIG    1      143.521 142.382 154.455  0.00  0.00    -0.220 A 
ATOM     19  C   LIG    1      144.839 142.797 154.701  0.00  0.00    +0.140 A 
ATOM     20  C   LIG    1      145.582 142.100 155.632  0.00  0.00    -0.020 A 
ATOM     21  C   LIG    1      145.004 141.016 156.292  0.00  0.00    +0.300 A 
ATOM     22  N   LIG    1      143.754 140.650 156.036  0.00  0.00    -0.470 NA
ATOM     23  C   LIG    1      143.011 141.290 155.160  0.00  0.00    +0.340 A 
BRANCH  21  24
ATOM     24  C   LIG    1      145.797 140.262 157.293  0.00  0.00    +0.070 A 
ATOM     25  N   LIG    1      146.982 139.691 157.101  0.00  0.00    -0.350 NA
ATOM     26  N   LIG    1      147.332 139.139 158.212  0.00  0.00    -0.180 NA
ATOM     27  N   LIG    1      146.414 139.342 159.092  0.00  0.00    -0.190 NA
ATOM     28  N   LIG    1      145.464 140.031 158.559  0.00  0.00    -0.330 NA
ENDBRANCH  21  24
ENDBRANCH  16  18
ENDBRANCH  15  16
ENDBRANCH   2  15
TORSDOF 6
ENDMDL
MODEL 4
REMARK VINA RESULT:      -9.4      2.674      6.915
REMARK                            x       y       z     vdW  Elec       q    Type
REMARK                         _______ _______ _______ _____ _____    ______ ____
ROOT
ATOM      1  C   LIG    1      144.862 139.323 158.593  0.00  0.00    +0.080 C 
ATOM      2  C   LIG    1      144.358 140.572 157.868  0.00  0.00    +0.160 C 
ENDROOT
BRANCH   2   3
ATOM      3  C   LIG    1      145.414 141.056 156.907  0.00  0.00    +0.430 C 
ATOM      4  O   LIG    1      146.343 140.331 156.612  0.00  0.00    -0.430 OA
BRANCH   3   5
ATOM      5  C   LIG    1      145.324 142.356 156.349  0.00  0.00    -0.250 A 
ATOM      6  C   LIG    1      146.008 143.481 156.759  0.00  0.00    +0.350 A 
ATOM      7  N   LIG    1      145.656 144.530 155.981  0.00  0.00    -0.560 N 
ATOM      8  H   LIG    1      146.005 145.430 156.077  0.00  0.00    +0.430 HD
ATOM      9  C   LIG    1      144.733 144.148 155.032  0.00  0.00    +0.270 A 
ATOM     10  N   LIG    1      144.107 144.808 154.067  0.00  0.00    -0.490 NA
ATOM     11  C   LIG    1      143.247 144.214 153.267  0.00  0.00    +0.300 A 
ATOM     12  C   LIG    1      142.953 142.866 153.392  0.00  0.00    -0.050 A 
ATOM     13  C   LIG    1      143.577 142.125 154.381  0.00  0.00    +0.130 A 
ATOM     14  C   LIG    1      144.487 142.776 155.211  0.00  0.00    -0.100 A 
ENDBRANCH   3   5
ENDBRANCH   2   3
BRANCH   2  15
ATOM     15  O   LIG    1      143.147 140.252 157.134  0.00  0.00    -0.330 OA
BRANCH  15  16
ATOM     16  C   LIG    1      141.975 140.485 157.757  0.00  0.00    +0.520 C 
ATOM     17  O   LIG    1      141.335 139.559 158.212  0.00  0.00    -0.510 OA
BRANCH  16  18
ATOM     18  C   LIG    1      141.470 141.865 157.886  0.00  0.00    -0.220 A 
ATOM     19  C   LIG    1      141.229 142.643 156.744  0.00  0.00    +0.140 A 
ATOM     20  C   LIG    1      140.756 143.929 156.914  0.00  0.00    -0.020 A 
ATOM     21  C   LIG    1      140.536 144.408 158.205  0.00  0.00    +0.300 A 
ATOM     22  N   LIG    1      140.773 143.645 159.265  0.00  0.00    -0.470 NA
ATOM     23  C   LIG    1      141.219 142.414 159.146  0.00  0.00    +0.340 A 
BRANCH  21  24
ATOM     24  C   LIG    1      140.028 145.788 158.397  0.00  0.00    +0.070 A 
ATOM     25  N   LIG    1      139.331 146.241 159.434  0.00  0.00    -0.350 NA
ATOM     26  N   LIG    1      139.083 147.488 159.222  0.00  0.00    -0.180 NA
ATOM     27  N   LIG    1      139.599 147.835 158.095  0.00  0.00    -0.190 NA
ATOM     28  N   LIG    1      140.189 146.816 157.569  0.00  0.00    -0.330 NA
ENDBRANCH  21  24
ENDBRANCH  16  18
ENDBRANCH  15  16
ENDBRANCH   2  15
TORSDOF 6
ENDMDL
MODEL 5
REMARK VINA RESULT:      -9.4      2.330      3.074
REMARK                            x       y       z     vdW  Elec       q    Type
REMARK                         _______ _______ _______ _____ _____    ______ ____
ROOT
ATOM      1  C   LIG    1      140.747 146.597 153.774  0.00  0.00    +0.080 C 
ATOM      2  C   LIG    1      141.519 145.410 154.354  0.00  0.00    +0.160 C 
ENDROOT
BRANCH   2   3
ATOM      3  C   LIG    1      140.551 144.434 154.971  0.00  0.00    +0.430 C 
ATOM      4  O   LIG    1      139.684 143.925 154.288  0.00  0.00    -0.430 OA
BRANCH   3   5
ATOM      5  C   LIG    1      140.650 144.110 156.347  0.00  0.00    -0.250 A 
ATOM      6  C   LIG    1      141.084 142.919 156.887  0.00  0.00    +0.350 A 
ATOM      7  N   LIG    1      141.037 142.992 158.238  0.00  0.00    -0.560 N 
ATOM      8  H   LIG    1      141.294 142.274 158.838  0.00  0.00    +0.430 HD
ATOM      9  C   LIG    1      140.573 144.223 158.645  0.00  0.00    +0.270 A 
ATOM     10  N   LIG    1      140.357 144.754 159.841  0.00  0.00    -0.490 NA
ATOM     11  C   LIG    1      139.899 145.980 159.982  0.00  0.00    +0.300 A 
ATOM     12  C   LIG    1      139.619 146.779 158.886  0.00  0.00    -0.050 A 
ATOM     13  C   LIG    1      139.824 146.278 157.612  0.00  0.00    +0.130 A 
ATOM     14  C   LIG    1      140.316 144.980 157.490  0.00  0.00    -0.100 A 
ENDBRANCH   3   5
ENDBRANCH   2   3
BRANCH   2  15
ATOM     15  O   LIG    1      142.261 144.752 153.295  0.00  0.00    -0.330 OA
BRANCH  15  16
ATOM     16  C   LIG    1      143.566 144.504 153.524  0.00  0.00    +0.520 C 
ATOM     17  O   LIG    1      144.417 145.098 152.893  0.00  0.00    -0.510 OA
BRANCH  16  18
ATOM     18  C   LIG    1      143.960 143.511 154.542  0.00  0.00    -0.220 A 
ATOM     19  C   LIG    1      143.698 142.147 154.344  0.00  0.00    +0.140 A 
ATOM     20  C   LIG    1      144.085 141.256 155.323  0.00  0.00    -0.020 A 
ATOM     21  C   LIG    1      144.720 141.736 156.469  0.00  0.00    +0.300 A 
ATOM     22  N   LIG    1      144.955 143.033 156.625  0.00  0.00    -0.470 NA
ATOM     23  C   LIG    1      144.606 143.914 155.713  0.00  0.00    +0.340 A 
BRANCH  21  24
ATOM     24  C   LIG    1      145.139 140.784 157.526  0.00  0.00    +0.070 A 
ATOM     25  N   LIG    1      145.251 139.465 157.408  0.00  0.00    -0.350 NA
ATOM     26  N   LIG    1      145.641 139.004 158.547  0.00  0.00    -0.180 NA
ATOM     27  N   LIG    1      145.779 139.982 159.373  0.00  0.00    -0.190 NA
ATOM     28  N   LIG    1      145.484 141.085 158.774  0.00  0.00    -0.330 NA
ENDBRANCH  21  24
ENDBRANCH  16  18
ENDBRANCH  15  16
ENDBRANCH   2  15
TORSDOF 6
ENDMDL
MODEL 6
REMARK VINA RESULT:      -9.2      5.999      8.592
REMARK                            x       y       z     vdW  Elec       q    Type
REMARK                         _______ _______ _______ _____ _____    ______ ____
ROOT
ATOM      1  C   LIG    1      141.844 137.511 162.486  0.00  0.00    +0.080 C 
ATOM      2  C   LIG    1      141.001 138.704 162.030  0.00  0.00    +0.160 C 
ENDROOT
BRANCH   2   3
ATOM      3  C   LIG    1      139.824 138.869 162.957  0.00  0.00    +0.430 C 
ATOM      4  O   LIG    1      139.751 138.204 163.970  0.00  0.00    -0.430 OA
BRANCH   3   5
ATOM      5  C   LIG    1      138.801 139.800 162.646  0.00  0.00    -0.250 A 
ATOM      6  C   LIG    1      138.490 140.302 161.400  0.00  0.00    +0.350 A 
ATOM      7  N   LIG    1      137.454 141.166 161.507  0.00  0.00    -0.560 N 
ATOM      8  H   LIG    1      137.056 141.646 160.764  0.00  0.00    +0.430 HD
ATOM      9  C   LIG    1      137.039 141.271 162.817  0.00  0.00    +0.270 A 
ATOM     10  N   LIG    1      136.081 141.976 163.405  0.00  0.00    -0.490 NA
ATOM     11  C   LIG    1      135.870 141.910 164.702  0.00  0.00    +0.300 A 
ATOM     12  C   LIG    1      136.639 141.099 165.521  0.00  0.00    -0.050 A 
ATOM     13  C   LIG    1      137.653 140.340 164.963  0.00  0.00    +0.130 A 
ATOM     14  C   LIG    1      137.852 140.423 163.587  0.00  0.00    -0.100 A 
ENDBRANCH   3   5
ENDBRANCH   2   3
BRANCH   2  15
ATOM     15  O   LIG    1      141.810 139.908 162.056  0.00  0.00    -0.330 OA
BRANCH  15  16
ATOM     16  C   LIG    1      142.127 140.459 160.867  0.00  0.00    +0.520 C 
ATOM     17  O   LIG    1      142.854 139.864 160.097  0.00  0.00    -0.510 OA
BRANCH  16  18
ATOM     18  C   LIG    1      141.590 141.784 160.502  0.00  0.00    -0.220 A 
ATOM     19  C   LIG    1      141.277 142.723 161.496  0.00  0.00    +0.140 A 
ATOM     20  C   LIG    1      140.778 143.949 161.106  0.00  0.00    -0.020 A 
ATOM     21  C   LIG    1      140.602 144.212 159.747  0.00  0.00    +0.300 A 
ATOM     22  N   LIG    1      140.909 143.301 158.831  0.00  0.00    -0.470 NA
ATOM     23  C   LIG    1      141.392 142.123 159.161  0.00  0.00    +0.340 A 
BRANCH  21  24
ATOM     24  C   LIG    1      140.065 145.527 159.320  0.00  0.00    +0.070 A 
ATOM     25  N   LIG    1      139.179 146.272 159.972  0.00  0.00    -0.350 NA
ATOM     26  N   LIG    1      138.976 147.336 159.273  0.00  0.00    -0.180 NA
ATOM     27  N   LIG    1      139.701 147.287 158.209  0.00  0.00    -0.190 NA
ATOM     28  N   LIG    1      140.382 146.192 158.214  0.00  0.00    -0.330 NA
ENDBRANCH  21  24
ENDBRANCH  16  18
ENDBRANCH  15  16
ENDBRANCH   2  15
TORSDOF 6
ENDMDL
MODEL 7
REMARK VINA RESULT:      -8.9      3.449      4.367
REMARK                            x       y       z     vdW  Elec       q    Type
REMARK                         _______ _______ _______ _____ _____    ______ ____
ROOT
ATOM      1  C   LIG    1      142.373 145.687 153.581  0.00  0.00    +0.080 C 
ATOM      2  C   LIG    1      141.690 144.730 154.561  0.00  0.00    +0.160 C 
ENDROOT
BRANCH   2   3
ATOM      3  C   LIG    1      140.231 145.088 154.677  0.00  0.00    +0.430 C 
ATOM      4  O   LIG    1      139.409 144.515 153.991  0.00  0.00    -0.430 OA
BRANCH   3   5
ATOM      5  C   LIG    1      139.817 146.093 155.587  0.00  0.00    -0.250 A 
ATOM      6  C   LIG    1      139.227 147.299 155.276  0.00  0.00    +0.350 A 
ATOM      7  N   LIG    1      138.978 147.987 156.414  0.00  0.00    -0.560 N 
ATOM      8  H   LIG    1      138.566 148.865 156.450  0.00  0.00    +0.430 HD
ATOM      9  C   LIG    1      139.390 147.272 157.518  0.00  0.00    +0.270 A 
ATOM     10  N   LIG    1      139.356 147.525 158.819  0.00  0.00    -0.490 NA
ATOM     11  C   LIG    1      139.821 146.668 159.704  0.00  0.00    +0.300 A 
ATOM     12  C   LIG    1      140.368 145.455 159.318  0.00  0.00    -0.050 A 
ATOM     13  C   LIG    1      140.429 145.136 157.973  0.00  0.00    +0.130 A 
ATOM     14  C   LIG    1      139.925 146.057 157.057  0.00  0.00    -0.100 A 
ENDBRANCH   3   5
ENDBRANCH   2   3
BRANCH   2  15
ATOM     15  O   LIG    1      141.817 143.368 154.076  0.00  0.00    -0.330 OA
BRANCH  15  16
ATOM     16  C   LIG    1      142.768 142.602 154.646  0.00  0.00    +0.520 C 
ATOM     17  O   LIG    1      143.886 142.571 154.173  0.00  0.00    -0.510 OA
BRANCH  16  18
ATOM     18  C   LIG    1      142.450 141.801 155.844  0.00  0.00    -0.220 A 
ATOM     19  C   LIG    1      141.819 142.393 156.948  0.00  0.00    +0.140 A 
ATOM     20  C   LIG    1      141.542 141.604 158.046  0.00  0.00    -0.020 A 
ATOM     21  C   LIG    1      141.894 140.255 158.021  0.00  0.00    +0.300 A 
ATOM     22  N   LIG    1      142.489 139.725 156.960  0.00  0.00    -0.470 NA
ATOM     23  C   LIG    1      142.767 140.441 155.892  0.00  0.00    +0.340 A 
BRANCH  21  24
ATOM     24  C   LIG    1      141.600 139.400 159.197  0.00  0.00    +0.070 A 
ATOM     25  N   LIG    1      142.408 138.498 159.745  0.00  0.00    -0.350 NA
ATOM     26  N   LIG    1      141.784 137.972 160.743  0.00  0.00    -0.180 NA
ATOM     27  N   LIG    1      140.619 138.511 160.843  0.00  0.00    -0.190 NA
ATOM     28  N   LIG    1      140.480 139.392 159.913  0.00  0.00    -0.330 NA
ENDBRANCH  21  24
ENDBRANCH  16  18
ENDBRANCH  15  16
ENDBRANCH   2  15
TORSDOF 6
ENDMDL
MODEL 8
REMARK VINA RESULT:      -8.9      6.006      7.969
REMARK                            x       y       z     vdW  Elec       q    Type
REMARK                         _______ _______ _______ _____ _____    ______ ____
ROOT
ATOM      1  C   LIG    1      142.091 135.397 161.877  0.00  0.00    +0.080 C 
ATOM      2  C   LIG    1      141.802 136.783 161.298  0.00  0.00    +0.160 C 
ENDROOT
BRANCH   2   3
ATOM      3  C   LIG    1      140.909 137.545 162.242  0.00  0.00    +0.430 C 
ATOM      4  O   LIG    1      140.848 137.224 163.412  0.00  0.00    -0.430 OA
BRANCH   3   5
ATOM      5  C   LIG    1      140.140 138.637 161.766  0.00  0.00    -0.250 A 
ATOM      6  C   LIG    1      138.916 138.574 161.135  0.00  0.00    +0.350 A 
ATOM      7  N   LIG    1      138.500 139.825 160.831  0.00  0.00    -0.560 N 
ATOM      8  H   LIG    1      137.665 140.035 160.383  0.00  0.00    +0.430 HD
ATOM      9  C   LIG    1      139.423 140.761 161.243  0.00  0.00    +0.270 A 
ATOM     10  N   LIG    1      139.459 142.085 161.169  0.00  0.00    -0.490 NA
ATOM     11  C   LIG    1      140.472 142.778 161.644  0.00  0.00    +0.300 A 
ATOM     12  C   LIG    1      141.553 142.158 162.249  0.00  0.00    -0.050 A 
ATOM     13  C   LIG    1      141.571 140.778 162.356  0.00  0.00    +0.130 A 
ATOM     14  C   LIG    1      140.484 140.068 161.850  0.00  0.00    -0.100 A 
ENDBRANCH   3   5
ENDBRANCH   2   3
BRANCH   2  15
ATOM     15  O   LIG    1      143.049 137.504 161.122  0.00  0.00    -0.330 OA
BRANCH  15  16
ATOM     16  C   LIG    1      143.372 137.872 159.866  0.00  0.00    +0.520 C 
ATOM     17  O   LIG    1      144.132 137.189 159.210  0.00  0.00    -0.510 OA
BRANCH  16  18
ATOM     18  C   LIG    1      142.802 139.105 159.289  0.00  0.00    -0.220 A 
ATOM     19  C   LIG    1      141.681 139.043 158.448  0.00  0.00    +0.140 A 
ATOM     20  C   LIG    1      141.183 140.222 157.932  0.00  0.00    -0.020 A 
ATOM     21  C   LIG    1      141.804 141.426 158.261  0.00  0.00    +0.300 A 
ATOM     22  N   LIG    1      142.863 141.450 159.062  0.00  0.00    -0.470 NA
ATOM     23  C   LIG    1      143.365 140.350 159.578  0.00  0.00    +0.340 A 
BRANCH  21  24
ATOM     24  C   LIG    1      141.275 142.698 157.711  0.00  0.00    +0.070 A 
ATOM     25  N   LIG    1      141.023 142.966 156.434  0.00  0.00    -0.350 NA
ATOM     26  N   LIG    1      140.576 144.173 156.371  0.00  0.00    -0.180 NA
ATOM     27  N   LIG    1      140.536 144.671 157.558  0.00  0.00    -0.190 NA
ATOM     28  N   LIG    1      140.954 143.789 158.399  0.00  0.00    -0.330 NA
ENDBRANCH  21  24
ENDBRANCH  16  18
ENDBRANCH  15  16
ENDBRANCH   2  15
TORSDOF 6
ENDMDL
MODEL 9
REMARK VINA RESULT:      -8.9      2.581      3.328
REMARK                            x       y       z     vdW  Elec       q    Type
REMARK                         _______ _______ _______ _____ _____    ______ ____
ROOT
ATOM      1  C   LIG    1      143.177 144.021 153.041  0.00  0.00    +0.080 C 
ATOM      2  C   LIG    1      143.016 144.319 154.533  0.00  0.00    +0.160 C 
ENDROOT
BRANCH   2   3
ATOM      3  C   LIG    1      141.552 144.317 154.890  0.00  0.00    +0.430 C 
ATOM      4  O   LIG    1      140.714 144.391 154.014  0.00  0.00    -0.430 OA
BRANCH   3   5
ATOM      5  C   LIG    1      141.152 144.230 156.247  0.00  0.00    -0.250 A 
ATOM      6  C   LIG    1      141.228 143.121 157.062  0.00  0.00    +0.350 A 
ATOM      7  N   LIG    1      140.751 143.430 158.290  0.00  0.00    -0.560 N 
ATOM      8  H   LIG    1      140.702 142.810 159.035  0.00  0.00    +0.430 HD
ATOM      9  C   LIG    1      140.342 144.745 158.340  0.00  0.00    +0.270 A 
ATOM     10  N   LIG    1      139.818 145.490 159.304  0.00  0.00    -0.490 NA
ATOM     11  C   LIG    1      139.501 146.752 159.108  0.00  0.00    +0.300 A 
ATOM     12  C   LIG    1      139.702 147.368 157.883  0.00  0.00    -0.050 A 
ATOM     13  C   LIG    1      140.246 146.640 156.840  0.00  0.00    +0.130 A 
ATOM     14  C   LIG    1      140.578 145.308 157.074  0.00  0.00    -0.100 A 
ENDBRANCH   3   5
ENDBRANCH   2   3
BRANCH   2  15
ATOM     15  O   LIG    1      143.704 143.302 155.307  0.00  0.00    -0.330 OA
BRANCH  15  16
ATOM     16  C   LIG    1      144.759 143.702 156.044  0.00  0.00    +0.520 C 
ATOM     17  O   LIG    1      144.709 144.749 156.658  0.00  0.00    -0.510 OA
BRANCH  16  18
ATOM     18  C   LIG    1      145.976 142.869 156.104  0.00  0.00    -0.220 A 
ATOM     19  C   LIG    1      145.958 141.550 155.626  0.00  0.00    +0.140 A 
ATOM     20  C   LIG    1      147.120 140.809 155.703  0.00  0.00    -0.020 A 
ATOM     21  C   LIG    1      148.264 141.391 156.248  0.00  0.00    +0.300 A 
ATOM     22  N   LIG    1      148.247 142.643 156.690  0.00  0.00    -0.470 NA
ATOM     23  C   LIG    1      147.163 143.384 156.631  0.00  0.00    +0.340 A 
BRANCH  21  24
ATOM     24  C   LIG    1      149.516 140.602 156.334  0.00  0.00    +0.070 A 
ATOM     25  N   LIG    1      149.945 139.695 155.461  0.00  0.00    -0.350 NA
ATOM     26  N   LIG    1      151.070 139.239 155.895  0.00  0.00    -0.180 NA
ATOM     27  N   LIG    1      151.363 139.825 157.004  0.00  0.00    -0.190 NA
ATOM     28  N   LIG    1      150.433 140.668 157.295  0.00  0.00    -0.330 NA
ENDBRANCH  21  24
ENDBRANCH  16  18
ENDBRANCH  15  16
ENDBRANCH   2  15
TORSDOF 6
ENDMDL
####
 2019-nCoV_RdRp_rec.pdbqt&&&&ZINC000994448530.pdbqt
MODEL 1
REMARK VINA RESULT:     -11.6      0.000      0.000
REMARK                            x       y       z     vdW  Elec       q    Type
REMARK                         _______ _______ _______ _____ _____    ______ ____
ROOT
ATOM      1  C   LIG    1      143.508 141.266 154.884  0.00  0.00    +0.030 C 
ATOM      2  C   LIG    1      143.199 142.741 155.146  0.00  0.00    -0.010 C 
ATOM      3  C   LIG    1      141.986 143.194 154.305  0.00  0.00    +0.260 C 
ATOM      4  N   LIG    1      142.312 144.579 153.894  0.00  0.00    -0.630 N 
ATOM      5  C   LIG    1      143.760 144.537 153.578  0.00  0.00    +0.270 C 
ATOM      6  C   LIG    1      141.480 145.637 153.821  0.00  0.00    +0.530 C 
ATOM      7  O   LIG    1      141.902 146.717 153.463  0.00  0.00    -0.520 OA
ATOM      8  C   LIG    1      144.370 143.627 154.669  0.00  0.00    -0.010 C 
ENDROOT
BRANCH   6   9
ATOM      9  C   LIG    1      140.026 145.479 154.185  0.00  0.00    +0.140 C 
BRANCH   9  10
ATOM     10  C   LIG    1      139.711 146.342 155.379  0.00  0.00    -0.160 A 
ATOM     11  C   LIG    1      139.172 147.571 155.356  0.00  0.00    +0.240 A 
ATOM     12  N   LIG    1      139.032 148.043 156.633  0.00  0.00    -0.590 N 
ATOM     13  H   LIG    1      138.665 148.909 156.870  0.00  0.00    +0.420 HD
ATOM     14  C   LIG    1      139.488 147.105 157.532  0.00  0.00    +0.100 A 
ATOM     15  C   LIG    1      139.575 147.070 158.920  0.00  0.00    -0.010 A 
ATOM     16  C   LIG    1      140.093 145.957 159.546  0.00  0.00    +0.020 A 
ATOM     17  C   LIG    1      140.530 144.867 158.805  0.00  0.00    -0.020 A 
ATOM     18  C   LIG    1      140.455 144.881 157.440  0.00  0.00    +0.050 A 
ATOM     19  C   LIG    1      139.927 145.995 156.786  0.00  0.00    -0.090 A 
ENDBRANCH   9  10
ENDBRANCH   6   9
BRANCH   8  20
ATOM     20  C   LIG    1      144.909 144.472 155.825  0.00  0.00    +0.290 C 
BRANCH  20  21
ATOM     21  N   LIG    1      146.288 144.073 156.119  0.00  0.00    -0.700 N 
ATOM     22  H   LIG    1      146.765 143.490 155.507  0.00  0.00    +0.410 HD
ATOM     23  C   LIG    1      146.893 144.514 157.240  0.00  0.00    +0.610 C 
ATOM     24  O   LIG    1      146.295 145.244 158.006  0.00  0.00    -0.530 OA
BRANCH  23  25
ATOM     25  C   LIG    1      148.281 144.112 157.535  0.00  0.00    +0.120 A 
ATOM     26  N   LIG    1      148.959 144.385 158.628  0.00  0.00    -0.240 NA
ATOM     27  N   LIG    1      150.138 143.876 158.539  0.00  0.00    -0.290 NA
ATOM     28  C   LIG    1      150.271 143.256 157.392  0.00  0.00    +0.420 A 
ATOM     29  N   LIG    1      149.107 143.378 156.723  0.00  0.00    -0.550 N 
ATOM     30  H   LIG    1      148.900 143.025 155.844  0.00  0.00    +0.440 HD
ENDBRANCH  23  25
ENDBRANCH  20  21
ENDBRANCH   8  20
TORSDOF 5
ENDMDL
MODEL 2
REMARK VINA RESULT:      -9.0      2.594      3.852
REMARK                            x       y       z     vdW  Elec       q    Type
REMARK                         _______ _______ _______ _____ _____    ______ ____
ROOT
ATOM      1  C   LIG    1      145.403 139.283 158.882  0.00  0.00    +0.030 C 
ATOM      2  C   LIG    1      144.991 140.520 158.083  0.00  0.00    -0.010 C 
ATOM      3  C   LIG    1      143.452 140.616 157.997  0.00  0.00    +0.260 C 
ATOM      4  N   LIG    1      143.185 141.129 156.633  0.00  0.00    -0.630 N 
ATOM      5  C   LIG    1      144.171 140.427 155.777  0.00  0.00    +0.270 C 
ATOM      6  C   LIG    1      142.256 142.030 156.255  0.00  0.00    +0.530 C 
ATOM      7  O   LIG    1      142.161 142.351 155.089  0.00  0.00    -0.520 OA
ATOM      8  C   LIG    1      145.467 140.398 156.620  0.00  0.00    -0.010 C 
ENDROOT
BRANCH   6   9
ATOM      9  C   LIG    1      141.335 142.638 157.282  0.00  0.00    +0.140 C 
BRANCH   9  10
ATOM     10  C   LIG    1      140.827 143.963 156.779  0.00  0.00    -0.160 A 
ATOM     11  C   LIG    1      140.626 144.307 155.497  0.00  0.00    +0.240 A 
ATOM     12  N   LIG    1      140.159 145.592 155.427  0.00  0.00    -0.590 N 
ATOM     13  H   LIG    1      139.941 146.061 154.606  0.00  0.00    +0.420 HD
ATOM     14  C   LIG    1      140.045 146.120 156.693  0.00  0.00    +0.100 A 
ATOM     15  C   LIG    1      139.631 147.353 157.184  0.00  0.00    -0.010 A 
ATOM     16  C   LIG    1      139.630 147.585 158.542  0.00  0.00    +0.020 A 
ATOM     17  C   LIG    1      140.038 146.598 159.429  0.00  0.00    -0.020 A 
ATOM     18  C   LIG    1      140.450 145.378 158.968  0.00  0.00    +0.050 A 
ATOM     19  C   LIG    1      140.453 145.121 157.597  0.00  0.00    -0.090 A 
ENDBRANCH   9  10
ENDBRANCH   6   9
BRANCH   8  20
ATOM     20  C   LIG    1      146.370 141.575 156.249  0.00  0.00    +0.290 C 
BRANCH  20  21
ATOM     21  N   LIG    1      145.874 142.793 156.894  0.00  0.00    -0.700 N 
ATOM     22  H   LIG    1      145.713 142.804 157.851  0.00  0.00    +0.410 HD
ATOM     23  C   LIG    1      145.640 143.898 156.159  0.00  0.00    +0.610 C 
ATOM     24  O   LIG    1      145.842 143.885 154.960  0.00  0.00    -0.530 OA
BRANCH  23  25
ATOM     25  C   LIG    1      145.140 145.124 156.809  0.00  0.00    +0.120 A 
ATOM     26  N   LIG    1      145.710 145.771 157.802  0.00  0.00    -0.240 NA
ATOM     27  N   LIG    1      144.995 146.794 158.113  0.00  0.00    -0.290 NA
ATOM     28  C   LIG    1      143.939 146.854 157.338  0.00  0.00    +0.420 A 
ATOM     29  N   LIG    1      143.996 145.809 156.488  0.00  0.00    -0.550 N 
ATOM     30  H   LIG    1      143.356 145.585 155.796  0.00  0.00    +0.440 HD
ENDBRANCH  23  25
ENDBRANCH  20  21
ENDBRANCH   8  20
TORSDOF 5
ENDMDL
####
 2019-nCoV_RdRp_rec.pdbqt&&&&ZINC000823579057.pdbqt
MODEL 1
REMARK VINA RESULT:     -11.6      0.000      0.000
REMARK                            x       y       z     vdW  Elec       q    Type
REMARK                         _______ _______ _______ _____ _____    ______ ____
ROOT
ATOM      1  O   LIG    1      142.335 141.934 153.578  0.00  0.00    -0.960 OA
ATOM      2  S   LIG    1      142.675 143.313 153.599  0.00  0.00    +2.710 S 
ATOM      3  O   LIG    1      143.012 144.048 152.430  0.00  0.00    -0.960 OA
ENDROOT
BRANCH   2   4
ATOM      4  C   LIG    1      144.043 143.472 154.699  0.00  0.00    -0.760 A 
ATOM      5  C   LIG    1      145.246 142.842 154.415  0.00  0.00    +0.170 A 
ATOM      6  C   LIG    1      146.296 142.992 155.305  0.00  0.00    -0.030 A 
ATOM      7  C   LIG    1      146.109 143.767 156.447  0.00  0.00    +0.320 A 
ATOM      8  N   LIG    1      144.942 144.353 156.681  0.00  0.00    -0.480 NA
ATOM      9  C   LIG    1      143.929 144.230 155.849  0.00  0.00    +0.380 A 
BRANCH   7  10
ATOM     10  C   LIG    1      147.226 143.937 157.410  0.00  0.00    +0.070 A 
ATOM     11  N   LIG    1      148.509 143.668 157.194  0.00  0.00    -0.350 NA
ATOM     12  N   LIG    1      149.153 143.952 158.274  0.00  0.00    -0.180 NA
ATOM     13  N   LIG    1      148.324 144.386 159.158  0.00  0.00    -0.190 NA
ATOM     14  N   LIG    1      147.137 144.392 158.655  0.00  0.00    -0.330 NA
ENDBRANCH   7  10
ENDBRANCH   2   4
BRANCH   2  15
ATOM     15  N   LIG    1      141.394 144.100 154.293  0.00  0.00    -1.120 NA
ATOM     16  H   LIG    1      140.779 143.614 154.866  0.00  0.00    +0.420 HD
BRANCH  15  17
ATOM     17  C   LIG    1      141.189 145.529 154.043  0.00  0.00    +0.270 C 
BRANCH  17  18
ATOM     18  C   LIG    1      139.711 145.874 154.242  0.00  0.00    +0.110 C 
BRANCH  18  19
ATOM     19  C   LIG    1      139.539 146.603 155.551  0.00  0.00    -0.170 A 
ATOM     20  C   LIG    1      139.059 147.845 155.716  0.00  0.00    +0.230 A 
ATOM     21  N   LIG    1      139.050 148.168 157.045  0.00  0.00    -0.600 N 
ATOM     22  H   LIG    1      138.746 149.014 157.410  0.00  0.00    +0.420 HD
ATOM     23  C   LIG    1      139.535 147.116 157.787  0.00  0.00    +0.090 A 
ATOM     24  C   LIG    1      139.737 146.916 159.149  0.00  0.00    -0.010 A 
ATOM     25  C   LIG    1      140.254 145.719 159.595  0.00  0.00    +0.020 A 
ATOM     26  C   LIG    1      140.575 144.708 158.700  0.00  0.00    -0.030 A 
ATOM     27  C   LIG    1      140.385 144.884 157.358  0.00  0.00    +0.050 A 
ATOM     28  C   LIG    1      139.857 146.085 156.884  0.00  0.00    -0.100 A 
ENDBRANCH  18  19
ENDBRANCH  17  18
ENDBRANCH  15  17
ENDBRANCH   2  15
TORSDOF 6
ENDMDL
MODEL 2
REMARK VINA RESULT:     -10.3      2.430      3.108
REMARK                            x       y       z     vdW  Elec       q    Type
REMARK                         _______ _______ _______ _____ _____    ______ ____
ROOT
ATOM      1  O   LIG    1      142.891 143.590 151.982  0.00  0.00    -0.960 OA
ATOM      2  S   LIG    1      143.105 144.508 153.046  0.00  0.00    +2.710 S 
ATOM      3  O   LIG    1      144.070 145.549 152.991  0.00  0.00    -0.960 OA
ENDROOT
BRANCH   2   4
ATOM      4  C   LIG    1      143.494 143.541 154.467  0.00  0.00    -0.760 A 
ATOM      5  C   LIG    1      143.192 142.188 154.496  0.00  0.00    +0.170 A 
ATOM      6  C   LIG    1      143.514 141.463 155.631  0.00  0.00    -0.030 A 
ATOM      7  C   LIG    1      144.127 142.115 156.698  0.00  0.00    +0.320 A 
ATOM      8  N   LIG    1      144.400 143.412 156.630  0.00  0.00    -0.480 NA
ATOM      9  C   LIG    1      144.108 144.123 155.560  0.00  0.00    +0.380 A 
BRANCH   7  10
ATOM     10  C   LIG    1      144.479 141.352 157.922  0.00  0.00    +0.070 A 
ATOM     11  N   LIG    1      143.648 140.969 158.885  0.00  0.00    -0.350 NA
ATOM     12  N   LIG    1      144.340 140.331 159.766  0.00  0.00    -0.180 NA
ATOM     13  N   LIG    1      145.572 140.301 159.392  0.00  0.00    -0.190 NA
ATOM     14  N   LIG    1      145.686 140.915 158.264  0.00  0.00    -0.330 NA
ENDBRANCH   7  10
ENDBRANCH   2   4
BRANCH   2  15
ATOM     15  N   LIG    1      141.647 145.237 153.333  0.00  0.00    -1.120 NA
ATOM     16  H   LIG    1      140.927 145.156 152.687  0.00  0.00    +0.420 HD
BRANCH  15  17
ATOM     17  C   LIG    1      141.441 146.006 154.564  0.00  0.00    +0.270 C 
BRANCH  17  18
ATOM     18  C   LIG    1      140.111 145.601 155.202  0.00  0.00    +0.110 C 
BRANCH  18  19
ATOM     19  C   LIG    1      140.378 144.795 156.448  0.00  0.00    -0.170 A 
ATOM     20  C   LIG    1      140.722 143.499 156.502  0.00  0.00    +0.230 A 
ATOM     21  N   LIG    1      140.880 143.112 157.804  0.00  0.00    -0.600 N 
ATOM     22  H   LIG    1      141.128 142.220 158.095  0.00  0.00    +0.420 HD
ATOM     23  C   LIG    1      140.636 144.177 158.642  0.00  0.00    +0.090 A 
ATOM     24  C   LIG    1      140.654 144.332 160.025  0.00  0.00    -0.010 A 
ATOM     25  C   LIG    1      140.355 145.557 160.580  0.00  0.00    +0.020 A 
ATOM     26  C   LIG    1      140.035 146.641 159.773  0.00  0.00    -0.030 A 
ATOM     27  C   LIG    1      140.011 146.510 158.413  0.00  0.00    +0.050 A 
ATOM     28  C   LIG    1      140.317 145.280 157.829  0.00  0.00    -0.100 A 
ENDBRANCH  18  19
ENDBRANCH  17  18
ENDBRANCH  15  17
ENDBRANCH   2  15
TORSDOF 6
ENDMDL
MODEL 3
REMARK VINA RESULT:     -10.0      4.971      6.069
REMARK                            x       y       z     vdW  Elec       q    Type
REMARK                         _______ _______ _______ _____ _____    ______ ____
ROOT
ATOM      1  O   LIG    1      141.677 142.272 162.337  0.00  0.00    -0.960 OA
ATOM      2  S   LIG    1      140.853 142.692 161.258  0.00  0.00    +2.710 S 
ATOM      3  O   LIG    1      139.433 142.665 161.308  0.00  0.00    -0.960 OA
ENDROOT
BRANCH   2   4
ATOM      4  C   LIG    1      141.321 141.718 159.867  0.00  0.00    -0.760 A 
ATOM      5  C   LIG    1      141.263 142.252 158.587  0.00  0.00    +0.170 A 
ATOM      6  C   LIG    1      141.640 141.453 157.521  0.00  0.00    -0.030 A 
ATOM      7  C   LIG    1      142.062 140.149 157.768  0.00  0.00    +0.320 A 
ATOM      8  N   LIG    1      142.103 139.677 159.007  0.00  0.00    -0.480 NA
ATOM      9  C   LIG    1      141.755 140.417 160.039  0.00  0.00    +0.380 A 
BRANCH   7  10
ATOM     10  C   LIG    1      142.469 139.282 156.635  0.00  0.00    +0.070 A 
ATOM     11  N   LIG    1      142.646 137.965 156.666  0.00  0.00    -0.350 NA
ATOM     12  N   LIG    1      142.994 137.591 155.482  0.00  0.00    -0.180 NA
ATOM     13  N   LIG    1      143.044 138.621 154.712  0.00  0.00    -0.190 NA
ATOM     14  N   LIG    1      142.723 139.670 155.389  0.00  0.00    -0.330 NA
ENDBRANCH   7  10
ENDBRANCH   2   4
BRANCH   2  15
ATOM     15  N   LIG    1      141.280 144.257 160.927  0.00  0.00    -1.120 NA
ATOM     16  H   LIG    1      142.182 144.564 161.111  0.00  0.00    +0.420 HD
BRANCH  15  17
ATOM     17  C   LIG    1      140.296 145.180 160.354  0.00  0.00    +0.270 C 
BRANCH  17  18
ATOM     18  C   LIG    1      141.018 146.385 159.749  0.00  0.00    +0.110 C 
BRANCH  18  19
ATOM     19  C   LIG    1      140.279 146.849 158.520  0.00  0.00    -0.170 A 
ATOM     20  C   LIG    1      139.543 147.964 158.404  0.00  0.00    +0.230 A 
ATOM     21  N   LIG    1      139.025 148.052 157.141  0.00  0.00    -0.600 N 
ATOM     22  H   LIG    1      138.459 148.771 156.819  0.00  0.00    +0.420 HD
ATOM     23  C   LIG    1      139.426 146.967 156.393  0.00  0.00    +0.090 A 
ATOM     24  C   LIG    1      139.192 146.569 155.081  0.00  0.00    -0.010 A 
ATOM     25  C   LIG    1      139.748 145.398 154.612  0.00  0.00    +0.020 A 
ATOM     26  C   LIG    1      140.541 144.611 155.436  0.00  0.00    -0.030 A 
ATOM     27  C   LIG    1      140.783 144.984 156.728  0.00  0.00    +0.050 A 
ATOM     28  C   LIG    1      140.236 146.169 157.223  0.00  0.00    -0.100 A 
ENDBRANCH  18  19
ENDBRANCH  17  18
ENDBRANCH  15  17
ENDBRANCH   2  15
TORSDOF 6
ENDMDL
MODEL 4
REMARK VINA RESULT:      -9.7      3.730      7.237
REMARK                            x       y       z     vdW  Elec       q    Type
REMARK                         _______ _______ _______ _____ _____    ______ ____
ROOT
ATOM      1  O   LIG    1      141.844 139.770 157.626  0.00  0.00    -0.960 OA
ATOM      2  S   LIG    1      142.015 140.372 158.903  0.00  0.00    +2.710 S 
ATOM      3  O   LIG    1      141.463 139.833 160.096  0.00  0.00    -0.960 OA
ENDROOT
BRANCH   2   4
ATOM      4  C   LIG    1      141.393 142.016 158.764  0.00  0.00    -0.760 A 
ATOM      5  C   LIG    1      141.295 142.624 157.521  0.00  0.00    +0.170 A 
ATOM      6  C   LIG    1      140.801 143.916 157.455  0.00  0.00    -0.030 A 
ATOM      7  C   LIG    1      140.422 144.556 158.633  0.00  0.00    +0.320 A 
ATOM      8  N   LIG    1      140.531 143.938 159.802  0.00  0.00    -0.480 NA
ATOM      9  C   LIG    1      140.993 142.708 159.892  0.00  0.00    +0.380 A 
BRANCH   7  10
ATOM     10  C   LIG    1      139.891 145.941 158.578  0.00  0.00    +0.070 A 
ATOM     11  N   LIG    1      139.100 146.524 159.473  0.00  0.00    -0.350 NA
ATOM     12  N   LIG    1      138.867 147.724 159.062  0.00  0.00    -0.180 NA
ATOM     13  N   LIG    1      139.479 147.914 157.945  0.00  0.00    -0.190 NA
ATOM     14  N   LIG    1      140.118 146.840 157.627  0.00  0.00    -0.330 NA
ENDBRANCH   7  10
ENDBRANCH   2   4
BRANCH   2  15
ATOM     15  N   LIG    1      143.648 140.486 159.152  0.00  0.00    -1.120 NA
ATOM     16  H   LIG    1      143.989 140.969 159.922  0.00  0.00    +0.420 HD
BRANCH  15  17
ATOM     17  C   LIG    1      144.578 139.857 158.211  0.00  0.00    +0.270 C 
BRANCH  17  18
ATOM     18  C   LIG    1      145.254 140.936 157.363  0.00  0.00    +0.110 C 
BRANCH  18  19
ATOM     19  C   LIG    1      144.469 141.141 156.092  0.00  0.00    -0.170 A 
ATOM     20  C   LIG    1      143.967 140.181 155.300  0.00  0.00    +0.230 A 
ATOM     21  N   LIG    1      143.316 140.746 154.238  0.00  0.00    -0.600 N 
ATOM     22  H   LIG    1      142.873 140.252 153.530  0.00  0.00    +0.420 HD
ATOM     23  C   LIG    1      143.384 142.118 154.323  0.00  0.00    +0.090 A 
ATOM     24  C   LIG    1      142.904 143.152 153.525  0.00  0.00    -0.010 A 
ATOM     25  C   LIG    1      143.142 144.460 153.885  0.00  0.00    +0.020 A 
ATOM     26  C   LIG    1      143.858 144.759 155.037  0.00  0.00    -0.030 A 
ATOM     27  C   LIG    1      144.339 143.759 155.834  0.00  0.00    +0.050 A 
ATOM     28  C   LIG    1      144.104 142.426 155.492  0.00  0.00    -0.100 A 
ENDBRANCH  18  19
ENDBRANCH  17  18
ENDBRANCH  15  17
ENDBRANCH   2  15
TORSDOF 6
ENDMDL
MODEL 5
REMARK VINA RESULT:      -9.5      3.101      4.416
REMARK                            x       y       z     vdW  Elec       q    Type
REMARK                         _______ _______ _______ _____ _____    ______ ____
ROOT
ATOM      1  O   LIG    1      141.857 142.041 153.045  0.00  0.00    -0.960 OA
ATOM      2  S   LIG    1      142.783 142.857 153.749  0.00  0.00    +2.710 S 
ATOM      3  O   LIG    1      144.184 142.616 153.753  0.00  0.00    -0.960 OA
ENDROOT
BRANCH   2   4
ATOM      4  C   LIG    1      142.271 142.851 155.435  0.00  0.00    -0.760 A 
ATOM      5  C   LIG    1      141.050 143.401 155.797  0.00  0.00    +0.170 A 
ATOM      6  C   LIG    1      140.685 143.376 157.133  0.00  0.00    -0.030 A 
ATOM      7  C   LIG    1      141.550 142.802 158.060  0.00  0.00    +0.320 A 
ATOM      8  N   LIG    1      142.709 142.286 157.672  0.00  0.00    -0.480 NA
ATOM      9  C   LIG    1      143.079 142.293 156.408  0.00  0.00    +0.380 A 
BRANCH   7  10
ATOM     10  C   LIG    1      141.172 142.768 159.495  0.00  0.00    +0.070 A 
ATOM     11  N   LIG    1      141.873 142.232 160.489  0.00  0.00    -0.350 NA
ATOM     12  N   LIG    1      141.205 142.411 161.577  0.00  0.00    -0.180 NA
ATOM     13  N   LIG    1      140.113 143.036 161.303  0.00  0.00    -0.190 NA
ATOM     14  N   LIG    1      140.068 143.271 160.036  0.00  0.00    -0.330 NA
ENDBRANCH   7  10
ENDBRANCH   2   4
BRANCH   2  15
ATOM     15  N   LIG    1      142.576 144.398 153.180  0.00  0.00    -1.120 NA
ATOM     16  H   LIG    1      141.872 144.588 152.538  0.00  0.00    +0.420 HD
BRANCH  15  17
ATOM     17  C   LIG    1      143.454 145.475 153.643  0.00  0.00    +0.270 C 
BRANCH  17  18
ATOM     18  C   LIG    1      142.606 146.625 154.190  0.00  0.00    +0.110 C 
BRANCH  18  19
ATOM     19  C   LIG    1      142.564 146.547 155.695  0.00  0.00    -0.170 A 
ATOM     20  C   LIG    1      143.593 146.267 156.509  0.00  0.00    +0.230 A 
ATOM     21  N   LIG    1      143.175 146.285 157.812  0.00  0.00    -0.600 N 
ATOM     22  H   LIG    1      143.741 146.112 158.581  0.00  0.00    +0.420 HD
ATOM     23  C   LIG    1      141.832 146.584 157.869  0.00  0.00    +0.090 A 
ATOM     24  C   LIG    1      140.926 146.725 158.915  0.00  0.00    -0.010 A 
ATOM     25  C   LIG    1      139.611 147.036 158.644  0.00  0.00    +0.020 A 
ATOM     26  C   LIG    1      139.180 147.211 157.336  0.00  0.00    -0.030 A 
ATOM     27  C   LIG    1      140.054 147.076 156.294  0.00  0.00    +0.050 A 
ATOM     28  C   LIG    1      141.391 146.767 156.545  0.00  0.00    -0.100 A 
ENDBRANCH  18  19
ENDBRANCH  17  18
ENDBRANCH  15  17
ENDBRANCH   2  15
TORSDOF 6
ENDMDL
MODEL 6
REMARK VINA RESULT:      -9.5      5.825      8.421
REMARK                            x       y       z     vdW  Elec       q    Type
REMARK                         _______ _______ _______ _____ _____    ______ ____
ROOT
ATOM      1  O   LIG    1      143.592 140.238 160.125  0.00  0.00    -0.960 OA
ATOM      2  S   LIG    1      142.176 140.153 160.206  0.00  0.00    +2.710 S 
ATOM      3  O   LIG    1      141.394 139.344 159.338  0.00  0.00    -0.960 OA
ENDROOT
BRANCH   2   4
ATOM      4  C   LIG    1      141.569 141.799 160.035  0.00  0.00    -0.760 A 
ATOM      5  C   LIG    1      141.293 142.563 161.159  0.00  0.00    +0.170 A 
ATOM      6  C   LIG    1      140.817 143.852 160.981  0.00  0.00    -0.030 A 
ATOM      7  C   LIG    1      140.635 144.333 159.687  0.00  0.00    +0.320 A 
ATOM      8  N   LIG    1      140.911 143.568 158.638  0.00  0.00    -0.480 NA
ATOM      9  C   LIG    1      141.368 142.342 158.779  0.00  0.00    +0.380 A 
BRANCH   7  10
ATOM     10  C   LIG    1      140.126 145.711 159.481  0.00  0.00    +0.070 A 
ATOM     11  N   LIG    1      138.907 146.159 159.761  0.00  0.00    -0.350 NA
ATOM     12  N   LIG    1      138.866 147.406 159.438  0.00  0.00    -0.180 NA
ATOM     13  N   LIG    1      140.011 147.757 158.966  0.00  0.00    -0.190 NA
ATOM     14  N   LIG    1      140.804 146.741 158.984  0.00  0.00    -0.330 NA
ENDBRANCH   7  10
ENDBRANCH   2   4
BRANCH   2  15
ATOM     15  N   LIG    1      141.824 139.659 161.747  0.00  0.00    -1.120 NA
ATOM     16  H   LIG    1      142.361 139.975 162.492  0.00  0.00    +0.420 HD
BRANCH  15  17
ATOM     17  C   LIG    1      140.704 138.746 161.987  0.00  0.00    +0.270 C 
BRANCH  17  18
ATOM     18  C   LIG    1      139.965 139.167 163.258  0.00  0.00    +0.110 C 
BRANCH  18  19
ATOM     19  C   LIG    1      138.773 140.013 162.889  0.00  0.00    -0.170 A 
ATOM     20  C   LIG    1      138.433 140.419 161.656  0.00  0.00    +0.230 A 
ATOM     21  N   LIG    1      137.291 141.169 161.711  0.00  0.00    -0.600 N 
ATOM     22  H   LIG    1      136.852 141.573 160.945  0.00  0.00    +0.420 HD
ATOM     23  C   LIG    1      136.856 141.268 163.013  0.00  0.00    +0.090 A 
ATOM     24  C   LIG    1      135.774 141.899 163.617  0.00  0.00    -0.010 A 
ATOM     25  C   LIG    1      135.605 141.812 164.981  0.00  0.00    +0.020 A 
ATOM     26  C   LIG    1      136.505 141.100 165.762  0.00  0.00    -0.030 A 
ATOM     27  C   LIG    1      137.575 140.472 165.189  0.00  0.00    +0.050 A 
ATOM     28  C   LIG    1      137.762 140.541 163.808  0.00  0.00    -0.100 A 
ENDBRANCH  18  19
ENDBRANCH  17  18
ENDBRANCH  15  17
ENDBRANCH   2  15
TORSDOF 6
ENDMDL
MODEL 7
REMARK VINA RESULT:      -9.4      4.107      5.756
REMARK                            x       y       z     vdW  Elec       q    Type
REMARK                         _______ _______ _______ _____ _____    ______ ____
ROOT
ATOM      1  O   LIG    1      140.783 147.311 159.391  0.00  0.00    -0.960 OA
ATOM      2  S   LIG    1      139.688 146.415 159.252  0.00  0.00    +2.710 S 
ATOM      3  O   LIG    1      138.604 146.365 160.170  0.00  0.00    -0.960 OA
ENDROOT
BRANCH   2   4
ATOM      4  C   LIG    1      140.375 144.793 159.204  0.00  0.00    -0.760 A 
ATOM      5  C   LIG    1      140.550 144.143 157.991  0.00  0.00    +0.170 A 
ATOM      6  C   LIG    1      141.093 142.869 157.996  0.00  0.00    -0.030 A 
ATOM      7  C   LIG    1      141.444 142.289 159.212  0.00  0.00    +0.320 A 
ATOM      8  N   LIG    1      141.261 142.945 160.351  0.00  0.00    -0.480 NA
ATOM      9  C   LIG    1      140.751 144.159 160.373  0.00  0.00    +0.380 A 
BRANCH   7  10
ATOM     10  C   LIG    1      142.028 140.924 159.234  0.00  0.00    +0.070 A 
ATOM     11  N   LIG    1      141.587 139.861 158.570  0.00  0.00    -0.350 NA
ATOM     12  N   LIG    1      142.366 138.874 158.854  0.00  0.00    -0.180 NA
ATOM     13  N   LIG    1      143.276 139.277 159.671  0.00  0.00    -0.190 NA
ATOM     14  N   LIG    1      143.096 140.530 159.918  0.00  0.00    -0.330 NA
ENDBRANCH   7  10
ENDBRANCH   2   4
BRANCH   2  15
ATOM     15  N   LIG    1      139.028 146.712 157.763  0.00  0.00    -1.120 NA
ATOM     16  H   LIG    1      138.222 146.244 157.487  0.00  0.00    +0.420 HD
BRANCH  15  17
ATOM     17  C   LIG    1      139.657 147.680 156.861  0.00  0.00    +0.270 C 
BRANCH  17  18
ATOM     18  C   LIG    1      139.266 147.361 155.417  0.00  0.00    +0.110 C 
BRANCH  18  19
ATOM     19  C   LIG    1      139.933 146.078 154.988  0.00  0.00    -0.170 A 
ATOM     20  C   LIG    1      139.363 145.069 154.312  0.00  0.00    +0.230 A 
ATOM     21  N   LIG    1      140.277 144.074 154.102  0.00  0.00    -0.600 N 
ATOM     22  H   LIG    1      140.098 143.242 153.636  0.00  0.00    +0.420 HD
ATOM     23  C   LIG    1      141.489 144.426 154.652  0.00  0.00    +0.090 A 
ATOM     24  C   LIG    1      142.727 143.797 154.724  0.00  0.00    -0.010 A 
ATOM     25  C   LIG    1      143.777 144.424 155.360  0.00  0.00    +0.020 A 
ATOM     26  C   LIG    1      143.612 145.679 155.929  0.00  0.00    -0.030 A 
ATOM     27  C   LIG    1      142.404 146.315 155.870  0.00  0.00    +0.050 A 
ATOM     28  C   LIG    1      141.328 145.702 155.226  0.00  0.00    -0.100 A 
ENDBRANCH  18  19
ENDBRANCH  17  18
ENDBRANCH  15  17
ENDBRANCH   2  15
TORSDOF 6
ENDMDL
MODEL 8
REMARK VINA RESULT:      -9.4      4.010      6.547
REMARK                            x       y       z     vdW  Elec       q    Type
REMARK                         _______ _______ _______ _____ _____    ______ ____
ROOT
ATOM      1  O   LIG    1      142.871 143.135 154.716  0.00  0.00    -0.960 OA
ATOM      2  S   LIG    1      143.542 143.436 155.932  0.00  0.00    +2.710 S 
ATOM      3  O   LIG    1      143.830 144.763 156.352  0.00  0.00    -0.960 OA
ENDROOT
BRANCH   2   4
ATOM      4  C   LIG    1      145.084 142.586 155.873  0.00  0.00    -0.760 A 
ATOM      5  C   LIG    1      145.511 141.991 154.695  0.00  0.00    +0.170 A 
ATOM      6  C   LIG    1      146.729 141.332 154.690  0.00  0.00    -0.030 A 
ATOM      7  C   LIG    1      147.480 141.291 155.863  0.00  0.00    +0.320 A 
ATOM      8  N   LIG    1      147.035 141.873 156.969  0.00  0.00    -0.480 NA
ATOM      9  C   LIG    1      145.883 142.509 156.999  0.00  0.00    +0.380 A 
BRANCH   7  10
ATOM     10  C   LIG    1      148.787 140.589 155.874  0.00  0.00    +0.070 A 
ATOM     11  N   LIG    1      149.766 140.745 156.759  0.00  0.00    -0.350 NA
ATOM     12  N   LIG    1      150.727 139.956 156.420  0.00  0.00    -0.180 NA
ATOM     13  N   LIG    1      150.390 139.313 155.357  0.00  0.00    -0.190 NA
ATOM     14  N   LIG    1      149.205 139.677 155.002  0.00  0.00    -0.330 NA
ENDBRANCH   7  10
ENDBRANCH   2   4
BRANCH   2  15
ATOM     15  N   LIG    1      142.648 142.747 157.143  0.00  0.00    -1.120 NA
ATOM     16  H   LIG    1      142.684 143.112 158.041  0.00  0.00    +0.420 HD
BRANCH  15  17
ATOM     17  C   LIG    1      141.802 141.584 156.858  0.00  0.00    +0.270 C 
BRANCH  17  18
ATOM     18  C   LIG    1      142.307 140.379 157.654  0.00  0.00    +0.110 C 
BRANCH  18  19
ATOM     19  C   LIG    1      143.306 139.613 156.825  0.00  0.00    -0.170 A 
ATOM     20  C   LIG    1      143.179 139.274 155.533  0.00  0.00    +0.230 A 
ATOM     21  N   LIG    1      144.286 138.584 155.122  0.00  0.00    -0.600 N 
ATOM     22  H   LIG    1      144.424 138.234 154.227  0.00  0.00    +0.420 HD
ATOM     23  C   LIG    1      145.175 138.458 156.165  0.00  0.00    +0.090 A 
ATOM     24  C   LIG    1      146.426 137.862 156.292  0.00  0.00    -0.010 A 
ATOM     25  C   LIG    1      147.084 137.905 157.502  0.00  0.00    +0.020 A 
ATOM     26  C   LIG    1      146.513 138.538 158.597  0.00  0.00    -0.030 A 
ATOM     27  C   LIG    1      145.286 139.129 158.494  0.00  0.00    +0.050 A 
ATOM     28  C   LIG    1      144.603 139.104 157.277  0.00  0.00    -0.100 A 
ENDBRANCH  18  19
ENDBRANCH  17  18
ENDBRANCH  15  17
ENDBRANCH   2  15
TORSDOF 6
ENDMDL
MODEL 9
REMARK VINA RESULT:      -9.3      3.171      5.756
REMARK                            x       y       z     vdW  Elec       q    Type
REMARK                         _______ _______ _______ _____ _____    ______ ____
ROOT
ATOM      1  O   LIG    1      139.600 146.741 154.741  0.00  0.00    -0.960 OA
ATOM      2  S   LIG    1      139.917 145.412 154.349  0.00  0.00    +2.710 S 
ATOM      3  O   LIG    1      138.998 144.558 153.682  0.00  0.00    -0.960 OA
ENDROOT
BRANCH   2   4
ATOM      4  C   LIG    1      140.410 144.566 155.814  0.00  0.00    -0.760 A 
ATOM      5  C   LIG    1      140.714 143.213 155.772  0.00  0.00    +0.170 A 
ATOM      6  C   LIG    1      141.097 142.586 156.946  0.00  0.00    -0.030 A 
ATOM      7  C   LIG    1      141.165 143.331 158.120  0.00  0.00    +0.320 A 
ATOM      8  N   LIG    1      140.867 144.623 158.117  0.00  0.00    -0.480 NA
ATOM      9  C   LIG    1      140.504 145.245 157.015  0.00  0.00    +0.380 A 
BRANCH   7  10
ATOM     10  C   LIG    1      141.575 142.672 159.385  0.00  0.00    +0.070 A 
ATOM     11  N   LIG    1      141.256 143.052 160.618  0.00  0.00    -0.350 NA
ATOM     12  N   LIG    1      141.804 142.220 161.436  0.00  0.00    -0.180 NA
ATOM     13  N   LIG    1      142.454 141.335 160.764  0.00  0.00    -0.190 NA
ATOM     14  N   LIG    1      142.328 141.584 159.505  0.00  0.00    -0.330 NA
ENDBRANCH   7  10
ENDBRANCH   2   4
BRANCH   2  15
ATOM     15  N   LIG    1      141.250 145.518 153.372  0.00  0.00    -1.120 NA
ATOM     16  H   LIG    1      141.165 145.369 152.417  0.00  0.00    +0.420 HD
BRANCH  15  17
ATOM     17  C   LIG    1      142.558 145.838 153.950  0.00  0.00    +0.270 C 
BRANCH  17  18
ATOM     18  C   LIG    1      143.572 144.768 153.540  0.00  0.00    +0.110 C 
BRANCH  18  19
ATOM     19  C   LIG    1      144.113 144.091 154.773  0.00  0.00    -0.170 A 
ATOM     20  C   LIG    1      144.745 144.684 155.798  0.00  0.00    +0.230 A 
ATOM     21  N   LIG    1      145.090 143.750 156.736  0.00  0.00    -0.600 N 
ATOM     22  H   LIG    1      145.557 143.940 157.566  0.00  0.00    +0.420 HD
ATOM     23  C   LIG    1      144.679 142.502 156.328  0.00  0.00    +0.090 A 
ATOM     24  C   LIG    1      144.774 141.232 156.888  0.00  0.00    -0.010 A 
ATOM     25  C   LIG    1      144.251 140.148 156.217  0.00  0.00    +0.020 A 
ATOM     26  C   LIG    1      143.629 140.309 154.986  0.00  0.00    -0.030 A 
ATOM     27  C   LIG    1      143.526 141.548 154.418  0.00  0.00    +0.050 A 
ATOM     28  C   LIG    1      144.043 142.661 155.083  0.00  0.00    -0.100 A 
ENDBRANCH  18  19
ENDBRANCH  17  18
ENDBRANCH  15  17
ENDBRANCH   2  15
TORSDOF 6
ENDMDL
####
 2019-nCoV_RdRp_rec.pdbqt&&&&ZINC000543571889.pdbqt
MODEL 1
REMARK VINA RESULT:     -11.6      0.000      0.000
REMARK                            x       y       z     vdW  Elec       q    Type
REMARK                         _______ _______ _______ _____ _____    ______ ____
ROOT
ATOM      1  C   LIG    1      140.451 143.806 160.700  0.00  0.00    +0.510 C 
ATOM      2  N   LIG    1      140.899 144.038 159.450  0.00  0.00    -0.640 N 
ATOM      3  H   LIG    1      141.551 143.441 159.050  0.00  0.00    +0.430 HD
ATOM      4  O   LIG    1      139.700 144.600 161.231  0.00  0.00    -0.500 OA
ENDROOT
BRANCH   2   5
ATOM      5  C   LIG    1      140.427 145.140 158.730  0.00  0.00    +0.120 A 
ATOM      6  C   LIG    1      140.084 146.313 159.401  0.00  0.00    +0.070 A 
ATOM      7  C   LIG    1      139.619 147.401 158.716  0.00  0.00    +0.040 A 
ATOM      8  C   LIG    1      139.484 147.346 157.332  0.00  0.00    +0.060 A 
ATOM      9  N   LIG    1      139.062 148.230 156.371  0.00  0.00    -0.410 N 
ATOM     10  H   LIG    1      138.761 149.133 156.554  0.00  0.00    +0.450 HD
ATOM     11  N   LIG    1      139.118 147.706 155.202  0.00  0.00    -0.200 NA
ATOM     12  C   LIG    1      139.563 146.468 155.236  0.00  0.00    +0.000 A 
ATOM     13  C   LIG    1      139.830 146.164 156.649  0.00  0.00    -0.090 A 
ATOM     14  C   LIG    1      140.306 145.063 157.353  0.00  0.00    +0.090 A 
BRANCH  12  15
ATOM     15  C   LIG    1      139.757 145.566 154.088  0.00  0.00    +0.610 C 
ATOM     16  O   LIG    1      140.563 145.848 153.221  0.00  0.00    -0.530 OA
ATOM     17  N   LIG    1      139.040 144.428 153.996  0.00  0.00    -0.840 N 
ATOM     18  H   LIG    1      139.168 143.833 153.240  0.00  0.00    +0.410 HD
ATOM     19  H   LIG    1      138.397 144.203 154.687  0.00  0.00    +0.410 HD
ENDBRANCH  12  15
ENDBRANCH   2   5
BRANCH   1  22
ATOM     20  N   LIG    1      139.955 141.679 161.834  0.00  0.00    -0.700 N 
ATOM     21  H   LIG    1      139.015 141.833 161.651  0.00  0.00    +0.410 HD
ATOM     22  C   LIG    1      140.877 142.576 161.430  0.00  0.00    +0.510 C 
ATOM     23  O   LIG    1      142.053 142.383 161.659  0.00  0.00    -0.510 OA
BRANCH  20  24
ATOM     24  C   LIG    1      140.373 140.472 162.551  0.00  0.00    +0.280 C 
BRANCH  24  26
ATOM     25  C   LIG    1      139.075 139.050 160.959  0.00  0.00    +0.030 C 
ATOM     26  C   LIG    1      139.282 139.405 162.433  0.00  0.00    +0.030 C 
BRANCH  26  27
ATOM     27  C   LIG    1      137.995 139.937 163.007  0.00  0.00    -0.080 A 
ATOM     28  C   LIG    1      137.283 139.184 163.923  0.00  0.00    +0.010 A 
ATOM     29  C   LIG    1      136.101 139.672 164.449  0.00  0.00    +0.000 A 
ATOM     30  C   LIG    1      135.632 140.913 164.061  0.00  0.00    +0.000 A 
ATOM     31  C   LIG    1      136.344 141.666 163.146  0.00  0.00    +0.000 A 
ATOM     32  C   LIG    1      137.528 141.180 162.623  0.00  0.00    +0.010 A 
ENDBRANCH  26  27
ENDBRANCH  24  26
ENDBRANCH  20  24
ENDBRANCH   1  22
TORSDOF 6
ENDMDL
MODEL 2
REMARK VINA RESULT:     -11.3      0.620      1.109
REMARK                            x       y       z     vdW  Elec       q    Type
REMARK                         _______ _______ _______ _____ _____    ______ ____
ROOT
ATOM      1  C   LIG    1      140.521 143.824 160.715  0.00  0.00    +0.510 C 
ATOM      2  N   LIG    1      140.871 143.987 159.424  0.00  0.00    -0.640 N 
ATOM      3  H   LIG    1      141.444 143.335 158.990  0.00  0.00    +0.430 HD
ATOM      4  O   LIG    1      139.874 144.682 161.281  0.00  0.00    -0.500 OA
ENDROOT
BRANCH   2   5
ATOM      5  C   LIG    1      140.409 145.097 158.709  0.00  0.00    +0.120 A 
ATOM      6  C   LIG    1      140.032 146.254 159.389  0.00  0.00    +0.070 A 
ATOM      7  C   LIG    1      139.577 147.349 158.710  0.00  0.00    +0.040 A 
ATOM      8  C   LIG    1      139.488 147.319 157.322  0.00  0.00    +0.060 A 
ATOM      9  N   LIG    1      139.088 148.216 156.364  0.00  0.00    -0.410 N 
ATOM     10  H   LIG    1      138.771 149.113 156.553  0.00  0.00    +0.450 HD
ATOM     11  N   LIG    1      139.188 147.715 155.187  0.00  0.00    -0.200 NA
ATOM     12  C   LIG    1      139.646 146.481 155.213  0.00  0.00    +0.000 A 
ATOM     13  C   LIG    1      139.870 146.154 156.628  0.00  0.00    -0.090 A 
ATOM     14  C   LIG    1      140.335 145.045 157.328  0.00  0.00    +0.090 A 
BRANCH  12  15
ATOM     15  C   LIG    1      139.887 145.603 154.055  0.00  0.00    +0.610 C 
ATOM     16  O   LIG    1      139.448 144.469 154.050  0.00  0.00    -0.530 OA
ATOM     17  N   LIG    1      140.595 146.057 153.001  0.00  0.00    -0.840 N 
ATOM     18  H   LIG    1      140.754 145.479 152.239  0.00  0.00    +0.410 HD
ATOM     19  H   LIG    1      140.946 146.962 153.006  0.00  0.00    +0.410 HD
ENDBRANCH  12  15
ENDBRANCH   2   5
BRANCH   1  22
ATOM     20  N   LIG    1      140.037 141.598 161.646  0.00  0.00    -0.700 N 
ATOM     21  H   LIG    1      139.131 141.686 161.312  0.00  0.00    +0.410 HD
ATOM     22  C   LIG    1      140.928 142.589 161.449  0.00  0.00    +0.510 C 
ATOM     23  O   LIG    1      142.062 142.478 161.866  0.00  0.00    -0.510 OA
BRANCH  20  24
ATOM     24  C   LIG    1      140.436 140.386 162.366  0.00  0.00    +0.280 C 
BRANCH  24  26
ATOM     25  C   LIG    1      139.080 138.992 160.798  0.00  0.00    +0.030 C 
ATOM     26  C   LIG    1      139.321 139.343 162.268  0.00  0.00    +0.030 C 
BRANCH  26  27
ATOM     27  C   LIG    1      138.056 139.902 162.865  0.00  0.00    -0.080 A 
ATOM     28  C   LIG    1      137.664 141.194 162.568  0.00  0.00    +0.010 A 
ATOM     29  C   LIG    1      136.503 141.708 163.117  0.00  0.00    +0.000 A 
ATOM     30  C   LIG    1      135.734 140.928 163.961  0.00  0.00    +0.000 A 
ATOM     31  C   LIG    1      136.126 139.636 164.257  0.00  0.00    +0.000 A 
ATOM     32  C   LIG    1      137.284 139.121 163.705  0.00  0.00    +0.010 A 
ENDBRANCH  26  27
ENDBRANCH  24  26
ENDBRANCH  20  24
ENDBRANCH   1  22
TORSDOF 6
ENDMDL
MODEL 3
REMARK VINA RESULT:     -10.7      2.891      4.562
REMARK                            x       y       z     vdW  Elec       q    Type
REMARK                         _______ _______ _______ _____ _____    ______ ____
ROOT
ATOM      1  C   LIG    1      140.354 143.469 160.796  0.00  0.00    +0.510 C 
ATOM      2  N   LIG    1      140.812 143.713 159.553  0.00  0.00    -0.640 N 
ATOM      3  H   LIG    1      141.433 143.097 159.135  0.00  0.00    +0.430 HD
ATOM      4  O   LIG    1      139.644 144.282 161.353  0.00  0.00    -0.500 OA
ENDROOT
BRANCH   2   5
ATOM      5  C   LIG    1      140.394 144.857 158.866  0.00  0.00    +0.120 A 
ATOM      6  C   LIG    1      140.070 146.014 159.574  0.00  0.00    +0.070 A 
ATOM      7  C   LIG    1      139.658 147.142 158.923  0.00  0.00    +0.040 A 
ATOM      8  C   LIG    1      139.559 147.147 157.535  0.00  0.00    +0.060 A 
ATOM      9  N   LIG    1      139.192 148.081 156.600  0.00  0.00    -0.410 N 
ATOM     10  H   LIG    1      138.914 148.986 156.810  0.00  0.00    +0.450 HD
ATOM     11  N   LIG    1      139.263 147.602 155.411  0.00  0.00    -0.200 NA
ATOM     12  C   LIG    1      139.668 146.350 155.407  0.00  0.00    +0.000 A 
ATOM     13  C   LIG    1      139.887 145.982 156.813  0.00  0.00    -0.090 A 
ATOM     14  C   LIG    1      140.309 144.840 157.485  0.00  0.00    +0.090 A 
BRANCH  12  15
ATOM     15  C   LIG    1      139.865 145.489 154.229  0.00  0.00    +0.610 C 
ATOM     16  O   LIG    1      140.846 145.635 153.525  0.00  0.00    -0.530 OA
ATOM     17  N   LIG    1      138.957 144.537 153.930  0.00  0.00    -0.840 N 
ATOM     18  H   LIG    1      139.086 143.969 153.154  0.00  0.00    +0.410 HD
ATOM     19  H   LIG    1      138.174 144.421 154.492  0.00  0.00    +0.410 HD
ENDBRANCH  12  15
ENDBRANCH   2   5
BRANCH   1  22
ATOM     20  N   LIG    1      142.015 141.856 161.631  0.00  0.00    -0.700 N 
ATOM     21  H   LIG    1      142.711 142.434 161.281  0.00  0.00    +0.410 HD
ATOM     22  C   LIG    1      140.719 142.198 161.491  0.00  0.00    +0.510 C 
ATOM     23  O   LIG    1      139.850 141.474 161.929  0.00  0.00    -0.510 OA
BRANCH  20  24
ATOM     24  C   LIG    1      142.374 140.609 162.312  0.00  0.00    +0.280 C 
BRANCH  24  26
ATOM     25  C   LIG    1      141.914 138.310 161.451  0.00  0.00    +0.030 C 
ATOM     26  C   LIG    1      142.779 139.560 161.276  0.00  0.00    +0.030 C 
BRANCH  26  27
ATOM     27  C   LIG    1      144.229 139.198 161.468  0.00  0.00    -0.080 A 
ATOM     28  C   LIG    1      144.803 139.282 162.723  0.00  0.00    +0.010 A 
ATOM     29  C   LIG    1      146.133 138.951 162.899  0.00  0.00    +0.000 A 
ATOM     30  C   LIG    1      146.890 138.533 161.820  0.00  0.00    +0.000 A 
ATOM     31  C   LIG    1      146.317 138.448 160.565  0.00  0.00    +0.000 A 
ATOM     32  C   LIG    1      144.985 138.775 160.390  0.00  0.00    +0.010 A 
ENDBRANCH  26  27
ENDBRANCH  24  26
ENDBRANCH  20  24
ENDBRANCH   1  22
TORSDOF 6
ENDMDL
MODEL 4
REMARK VINA RESULT:     -10.6      2.911      4.560
REMARK                            x       y       z     vdW  Elec       q    Type
REMARK                         _______ _______ _______ _____ _____    ______ ____
ROOT
ATOM      1  C   LIG    1      140.603 143.411 160.563  0.00  0.00    +0.510 C 
ATOM      2  N   LIG    1      141.080 143.786 159.360  0.00  0.00    -0.640 N 
ATOM      3  H   LIG    1      141.786 143.271 158.936  0.00  0.00    +0.430 HD
ATOM      4  O   LIG    1      139.780 144.101 161.131  0.00  0.00    -0.500 OA
ENDROOT
BRANCH   2   5
ATOM      5  C   LIG    1      140.560 144.916 158.721  0.00  0.00    +0.120 A 
ATOM      6  C   LIG    1      140.212 146.039 159.472  0.00  0.00    +0.070 A 
ATOM      7  C   LIG    1      139.701 147.153 158.868  0.00  0.00    +0.040 A 
ATOM      8  C   LIG    1      139.524 147.178 157.488  0.00  0.00    +0.060 A 
ATOM      9  N   LIG    1      139.053 148.106 156.595  0.00  0.00    -0.410 N 
ATOM     10  H   LIG    1      138.737 148.990 156.840  0.00  0.00    +0.450 HD
ATOM     11  N   LIG    1      139.084 147.654 155.395  0.00  0.00    -0.200 NA
ATOM     12  C   LIG    1      139.558 146.428 155.341  0.00  0.00    +0.000 A 
ATOM     13  C   LIG    1      139.876 146.047 156.725  0.00  0.00    -0.090 A 
ATOM     14  C   LIG    1      140.399 144.919 157.347  0.00  0.00    +0.090 A 
BRANCH  12  15
ATOM     15  C   LIG    1      139.737 145.601 154.135  0.00  0.00    +0.610 C 
ATOM     16  O   LIG    1      140.571 145.908 153.304  0.00  0.00    -0.530 OA
ATOM     17  N   LIG    1      138.975 144.504 153.952  0.00  0.00    -0.840 N 
ATOM     18  H   LIG    1      139.093 143.959 153.158  0.00  0.00    +0.410 HD
ATOM     19  H   LIG    1      138.309 144.259 154.615  0.00  0.00    +0.410 HD
ENDBRANCH  12  15
ENDBRANCH   2   5
BRANCH   1  22
ATOM     20  N   LIG    1      141.558 141.147 160.431  0.00  0.00    -0.700 N 
ATOM     21  H   LIG    1      141.584 141.244 159.466  0.00  0.00    +0.410 HD
ATOM     22  C   LIG    1      141.085 142.148 161.198  0.00  0.00    +0.510 C 
ATOM     23  O   LIG    1      141.052 142.025 162.404  0.00  0.00    -0.510 OA
BRANCH  20  24
ATOM     24  C   LIG    1      142.031 139.907 161.053  0.00  0.00    +0.280 C 
BRANCH  24  26
ATOM     25  C   LIG    1      142.785 137.977 159.659  0.00  0.00    +0.030 C 
ATOM     26  C   LIG    1      143.190 139.335 160.235  0.00  0.00    +0.030 C 
BRANCH  26  27
ATOM     27  C   LIG    1      144.395 139.165 161.123  0.00  0.00    -0.080 A 
ATOM     28  C   LIG    1      145.592 138.726 160.588  0.00  0.00    +0.010 A 
ATOM     29  C   LIG    1      146.698 138.569 161.403  0.00  0.00    +0.000 A 
ATOM     30  C   LIG    1      146.607 138.852 162.753  0.00  0.00    +0.000 A 
ATOM     31  C   LIG    1      145.410 139.291 163.289  0.00  0.00    +0.000 A 
ATOM     32  C   LIG    1      144.306 139.452 162.473  0.00  0.00    +0.010 A 
ENDBRANCH  26  27
ENDBRANCH  24  26
ENDBRANCH  20  24
ENDBRANCH   1  22
TORSDOF 6
ENDMDL
MODEL 5
REMARK VINA RESULT:     -10.6      2.047      3.657
REMARK                            x       y       z     vdW  Elec       q    Type
REMARK                         _______ _______ _______ _____ _____    ______ ____
ROOT
ATOM      1  C   LIG    1      140.471 143.919 160.634  0.00  0.00    +0.510 C 
ATOM      2  N   LIG    1      140.942 144.170 159.397  0.00  0.00    -0.640 N 
ATOM      3  H   LIG    1      141.631 143.603 159.015  0.00  0.00    +0.430 HD
ATOM      4  O   LIG    1      139.671 144.677 161.144  0.00  0.00    -0.500 OA
ENDROOT
BRANCH   2   5
ATOM      5  C   LIG    1      140.439 145.249 158.662  0.00  0.00    +0.120 A 
ATOM      6  C   LIG    1      140.085 146.429 159.315  0.00  0.00    +0.070 A 
ATOM      7  C   LIG    1      139.591 147.495 158.616  0.00  0.00    +0.040 A 
ATOM      8  C   LIG    1      139.437 147.411 157.236  0.00  0.00    +0.060 A 
ATOM      9  N   LIG    1      138.985 148.267 156.264  0.00  0.00    -0.410 N 
ATOM     10  H   LIG    1      138.670 149.169 156.433  0.00  0.00    +0.450 HD
ATOM     11  N   LIG    1      139.034 147.721 155.104  0.00  0.00    -0.200 NA
ATOM     12  C   LIG    1      139.502 146.493 155.156  0.00  0.00    +0.000 A 
ATOM     13  C   LIG    1      139.795 146.221 156.570  0.00  0.00    -0.090 A 
ATOM     14  C   LIG    1      140.300 145.143 157.289  0.00  0.00    +0.090 A 
BRANCH  12  15
ATOM     15  C   LIG    1      139.695 145.572 154.022  0.00  0.00    +0.610 C 
ATOM     16  O   LIG    1      140.522 145.824 153.167  0.00  0.00    -0.530 OA
ATOM     17  N   LIG    1      138.955 144.448 153.933  0.00  0.00    -0.840 N 
ATOM     18  H   LIG    1      139.082 143.842 153.187  0.00  0.00    +0.410 HD
ATOM     19  H   LIG    1      138.295 144.247 154.615  0.00  0.00    +0.410 HD
ENDBRANCH  12  15
ENDBRANCH   2   5
BRANCH   1  22
ATOM     20  N   LIG    1      140.125 141.636 161.486  0.00  0.00    -0.700 N 
ATOM     21  H   LIG    1      139.244 141.649 161.082  0.00  0.00    +0.410 HD
ATOM     22  C   LIG    1      140.933 142.709 161.378  0.00  0.00    +0.510 C 
ATOM     23  O   LIG    1      142.036 142.693 161.883  0.00  0.00    -0.510 OA
BRANCH  20  24
ATOM     24  C   LIG    1      140.578 140.449 162.216  0.00  0.00    +0.280 C 
BRANCH  24  26
ATOM     25  C   LIG    1      141.116 138.018 162.023  0.00  0.00    +0.030 C 
ATOM     26  C   LIG    1      140.661 139.261 161.256  0.00  0.00    +0.030 C 
BRANCH  26  27
ATOM     27  C   LIG    1      141.651 139.566 160.162  0.00  0.00    -0.080 A 
ATOM     28  C   LIG    1      141.208 139.806 158.875  0.00  0.00    +0.010 A 
ATOM     29  C   LIG    1      142.116 140.085 157.871  0.00  0.00    +0.000 A 
ATOM     30  C   LIG    1      143.469 140.126 158.155  0.00  0.00    +0.000 A 
ATOM     31  C   LIG    1      143.912 139.887 159.442  0.00  0.00    +0.000 A 
ATOM     32  C   LIG    1      143.003 139.612 160.447  0.00  0.00    +0.010 A 
ENDBRANCH  26  27
ENDBRANCH  24  26
ENDBRANCH  20  24
ENDBRANCH   1  22
TORSDOF 6
ENDMDL
MODEL 6
REMARK VINA RESULT:     -10.6      1.034      1.657
REMARK                            x       y       z     vdW  Elec       q    Type
REMARK                         _______ _______ _______ _____ _____    ______ ____
ROOT
ATOM      1  C   LIG    1      140.520 143.602 160.474  0.00  0.00    +0.510 C 
ATOM      2  N   LIG    1      140.952 143.896 159.233  0.00  0.00    -0.640 N 
ATOM      3  H   LIG    1      141.607 143.327 158.799  0.00  0.00    +0.430 HD
ATOM      4  O   LIG    1      139.764 144.359 161.049  0.00  0.00    -0.500 OA
ENDROOT
BRANCH   2   5
ATOM      5  C   LIG    1      140.458 145.024 158.569  0.00  0.00    +0.120 A 
ATOM      6  C   LIG    1      140.095 146.156 159.297  0.00  0.00    +0.070 A 
ATOM      7  C   LIG    1      139.609 147.268 158.669  0.00  0.00    +0.040 A 
ATOM      8  C   LIG    1      139.472 147.280 157.284  0.00  0.00    +0.060 A 
ATOM      9  N   LIG    1      139.032 148.202 156.369  0.00  0.00    -0.410 N 
ATOM     10  H   LIG    1      138.715 149.090 156.597  0.00  0.00    +0.450 HD
ATOM     11  N   LIG    1      139.095 147.738 155.174  0.00  0.00    -0.200 NA
ATOM     12  C   LIG    1      139.563 146.509 155.146  0.00  0.00    +0.000 A 
ATOM     13  C   LIG    1      139.839 146.139 156.542  0.00  0.00    -0.090 A 
ATOM     14  C   LIG    1      140.336 145.014 157.190  0.00  0.00    +0.090 A 
BRANCH  12  15
ATOM     15  C   LIG    1      139.771 145.669 153.954  0.00  0.00    +0.610 C 
ATOM     16  O   LIG    1      139.168 144.619 153.836  0.00  0.00    -0.530 OA
ATOM     17  N   LIG    1      140.630 146.064 152.993  0.00  0.00    -0.840 N 
ATOM     18  H   LIG    1      140.767 145.511 152.207  0.00  0.00    +0.410 HD
ATOM     19  H   LIG    1      141.112 146.901 153.087  0.00  0.00    +0.410 HD
ENDBRANCH  12  15
ENDBRANCH   2   5
BRANCH   1  22
ATOM     20  N   LIG    1      140.180 141.252 161.123  0.00  0.00    -0.700 N 
ATOM     21  H   LIG    1      139.320 141.282 160.676  0.00  0.00    +0.410 HD
ATOM     22  C   LIG    1      140.969 142.344 161.143  0.00  0.00    +0.510 C 
ATOM     23  O   LIG    1      142.045 142.306 161.702  0.00  0.00    -0.510 OA
BRANCH  20  24
ATOM     24  C   LIG    1      140.621 140.018 161.779  0.00  0.00    +0.280 C 
BRANCH  24  26
ATOM     25  C   LIG    1      141.665 139.387 163.959  0.00  0.00    +0.030 C 
ATOM     26  C   LIG    1      140.544 140.192 163.297  0.00  0.00    +0.030 C 
BRANCH  26  27
ATOM     27  C   LIG    1      139.211 139.696 163.793  0.00  0.00    -0.080 A 
ATOM     28  C   LIG    1      138.042 140.177 163.233  0.00  0.00    +0.010 A 
ATOM     29  C   LIG    1      136.818 139.722 163.688  0.00  0.00    +0.000 A 
ATOM     30  C   LIG    1      136.764 138.785 164.704  0.00  0.00    +0.000 A 
ATOM     31  C   LIG    1      137.932 138.304 165.264  0.00  0.00    +0.000 A 
ATOM     32  C   LIG    1      139.155 138.755 164.805  0.00  0.00    +0.010 A 
ENDBRANCH  26  27
ENDBRANCH  24  26
ENDBRANCH  20  24
ENDBRANCH   1  22
TORSDOF 6
ENDMDL
MODEL 7
REMARK VINA RESULT:     -10.6      1.385      1.849
REMARK                            x       y       z     vdW  Elec       q    Type
REMARK                         _______ _______ _______ _____ _____    ______ ____
ROOT
ATOM      1  C   LIG    1      140.953 142.885 158.763  0.00  0.00    +0.510 C 
ATOM      2  N   LIG    1      140.617 144.029 159.391  0.00  0.00    -0.640 N 
ATOM      3  H   LIG    1      140.645 144.077 160.359  0.00  0.00    +0.430 HD
ATOM      4  O   LIG    1      140.838 142.798 157.557  0.00  0.00    -0.500 OA
ENDROOT
BRANCH   2   5
ATOM      5  C   LIG    1      140.227 145.147 158.646  0.00  0.00    +0.120 A 
ATOM      6  C   LIG    1      139.921 146.342 159.296  0.00  0.00    +0.070 A 
ATOM      7  C   LIG    1      139.538 147.446 158.589  0.00  0.00    +0.040 A 
ATOM      8  C   LIG    1      139.450 147.387 157.201  0.00  0.00    +0.060 A 
ATOM      9  N   LIG    1      139.108 148.283 156.220  0.00  0.00    -0.410 N 
ATOM     10  H   LIG    1      138.847 149.202 156.385  0.00  0.00    +0.450 HD
ATOM     11  N   LIG    1      139.179 147.746 155.056  0.00  0.00    -0.200 NA
ATOM     12  C   LIG    1      139.558 146.488 155.115  0.00  0.00    +0.000 A 
ATOM     13  C   LIG    1      139.759 146.183 156.538  0.00  0.00    -0.090 A 
ATOM     14  C   LIG    1      140.152 145.065 157.267  0.00  0.00    +0.090 A 
BRANCH  12  15
ATOM     15  C   LIG    1      139.746 145.568 153.980  0.00  0.00    +0.610 C 
ATOM     16  O   LIG    1      140.576 145.817 153.125  0.00  0.00    -0.530 OA
ATOM     17  N   LIG    1      138.999 144.449 153.888  0.00  0.00    -0.840 N 
ATOM     18  H   LIG    1      139.123 143.843 153.141  0.00  0.00    +0.410 HD
ATOM     19  H   LIG    1      138.337 144.251 154.570  0.00  0.00    +0.410 HD
ENDBRANCH  12  15
ENDBRANCH   2   5
BRANCH   1  22
ATOM     20  N   LIG    1      140.603 140.846 160.096  0.00  0.00    -0.700 N 
ATOM     21  H   LIG    1      139.648 140.968 159.980  0.00  0.00    +0.410 HD
ATOM     22  C   LIG    1      141.467 141.724 159.550  0.00  0.00    +0.510 C 
ATOM     23  O   LIG    1      142.662 141.571 159.695  0.00  0.00    -0.510 OA
BRANCH  20  24
ATOM     24  C   LIG    1      141.106 139.707 160.868  0.00  0.00    +0.280 C 
BRANCH  24  26
ATOM     25  C   LIG    1      141.655 138.887 163.163  0.00  0.00    +0.030 C 
ATOM     26  C   LIG    1      141.010 140.020 162.362  0.00  0.00    +0.030 C 
BRANCH  26  27
ATOM     27  C   LIG    1      139.561 140.151 162.756  0.00  0.00    -0.080 A 
ATOM     28  C   LIG    1      138.813 141.220 162.297  0.00  0.00    +0.010 A 
ATOM     29  C   LIG    1      137.485 141.340 162.658  0.00  0.00    +0.000 A 
ATOM     30  C   LIG    1      136.903 140.391 163.478  0.00  0.00    +0.000 A 
ATOM     31  C   LIG    1      137.650 139.322 163.937  0.00  0.00    +0.000 A 
ATOM     32  C   LIG    1      138.978 139.200 163.572  0.00  0.00    +0.010 A 
ENDBRANCH  26  27
ENDBRANCH  24  26
ENDBRANCH  20  24
ENDBRANCH   1  22
TORSDOF 6
ENDMDL
MODEL 8
REMARK VINA RESULT:     -10.5      2.076      3.763
REMARK                            x       y       z     vdW  Elec       q    Type
REMARK                         _______ _______ _______ _____ _____    ______ ____
ROOT
ATOM      1  C   LIG    1      140.528 143.944 160.638  0.00  0.00    +0.510 C 
ATOM      2  N   LIG    1      140.968 144.184 159.388  0.00  0.00    -0.640 N 
ATOM      3  H   LIG    1      141.643 143.611 158.993  0.00  0.00    +0.430 HD
ATOM      4  O   LIG    1      139.745 144.710 161.164  0.00  0.00    -0.500 OA
ENDROOT
BRANCH   2   5
ATOM      5  C   LIG    1      140.451 145.260 158.659  0.00  0.00    +0.120 A 
ATOM      6  C   LIG    1      140.072 146.429 159.319  0.00  0.00    +0.070 A 
ATOM      7  C   LIG    1      139.565 147.491 158.627  0.00  0.00    +0.040 A 
ATOM      8  C   LIG    1      139.422 147.417 157.244  0.00  0.00    +0.060 A 
ATOM      9  N   LIG    1      138.962 148.274 156.277  0.00  0.00    -0.410 N 
ATOM     10  H   LIG    1      138.630 149.168 156.452  0.00  0.00    +0.450 HD
ATOM     11  N   LIG    1      139.027 147.738 155.113  0.00  0.00    -0.200 NA
ATOM     12  C   LIG    1      139.516 146.518 155.157  0.00  0.00    +0.000 A 
ATOM     13  C   LIG    1      139.804 146.239 156.571  0.00  0.00    -0.090 A 
ATOM     14  C   LIG    1      140.323 145.164 157.284  0.00  0.00    +0.090 A 
BRANCH  12  15
ATOM     15  C   LIG    1      139.732 145.610 154.017  0.00  0.00    +0.610 C 
ATOM     16  O   LIG    1      140.561 145.884 153.170  0.00  0.00    -0.530 OA
ATOM     17  N   LIG    1      139.011 144.475 153.913  0.00  0.00    -0.840 N 
ATOM     18  H   LIG    1      139.154 143.877 153.162  0.00  0.00    +0.410 HD
ATOM     19  H   LIG    1      138.350 144.257 154.589  0.00  0.00    +0.410 HD
ENDBRANCH  12  15
ENDBRANCH   2   5
BRANCH   1  22
ATOM     20  N   LIG    1      140.186 141.676 161.530  0.00  0.00    -0.700 N 
ATOM     21  H   LIG    1      139.290 141.695 161.160  0.00  0.00    +0.410 HD
ATOM     22  C   LIG    1      141.003 142.737 161.379  0.00  0.00    +0.510 C 
ATOM     23  O   LIG    1      142.124 142.712 161.842  0.00  0.00    -0.510 OA
BRANCH  20  24
ATOM     24  C   LIG    1      140.652 140.491 162.257  0.00  0.00    +0.280 C 
BRANCH  24  26
ATOM     25  C   LIG    1      140.450 138.158 161.387  0.00  0.00    +0.030 C 
ATOM     26  C   LIG    1      141.220 139.475 161.265  0.00  0.00    +0.030 C 
BRANCH  26  27
ATOM     27  C   LIG    1      142.676 139.235 161.570  0.00  0.00    -0.080 A 
ATOM     28  C   LIG    1      143.483 138.602 160.642  0.00  0.00    +0.010 A 
ATOM     29  C   LIG    1      144.818 138.382 160.922  0.00  0.00    +0.000 A 
ATOM     30  C   LIG    1      145.347 138.794 162.131  0.00  0.00    +0.000 A 
ATOM     31  C   LIG    1      144.542 139.426 163.059  0.00  0.00    +0.000 A 
ATOM     32  C   LIG    1      143.207 139.651 162.777  0.00  0.00    +0.010 A 
ENDBRANCH  26  27
ENDBRANCH  24  26
ENDBRANCH  20  24
ENDBRANCH   1  22
TORSDOF 6
ENDMDL
MODEL 9
REMARK VINA RESULT:     -10.4      2.729      4.214
REMARK                            x       y       z     vdW  Elec       q    Type
REMARK                         _______ _______ _______ _____ _____    ______ ____
ROOT
ATOM      1  C   LIG    1      140.482 143.558 160.686  0.00  0.00    +0.510 C 
ATOM      2  N   LIG    1      140.950 143.851 159.458  0.00  0.00    -0.640 N 
ATOM      3  H   LIG    1      141.617 143.281 159.044  0.00  0.00    +0.430 HD
ATOM      4  O   LIG    1      139.710 144.317 161.239  0.00  0.00    -0.500 OA
ENDROOT
BRANCH   2   5
ATOM      5  C   LIG    1      140.476 144.978 158.778  0.00  0.00    +0.120 A 
ATOM      6  C   LIG    1      140.139 146.129 159.491  0.00  0.00    +0.070 A 
ATOM      7  C   LIG    1      139.672 147.240 158.847  0.00  0.00    +0.040 A 
ATOM      8  C   LIG    1      139.530 147.233 157.463  0.00  0.00    +0.060 A 
ATOM      9  N   LIG    1      139.104 148.150 156.535  0.00  0.00    -0.410 N 
ATOM     10  H   LIG    1      138.806 149.047 156.750  0.00  0.00    +0.450 HD
ATOM     11  N   LIG    1      139.153 147.666 155.348  0.00  0.00    -0.200 NA
ATOM     12  C   LIG    1      139.596 146.428 155.337  0.00  0.00    +0.000 A 
ATOM     13  C   LIG    1      139.870 146.074 156.737  0.00  0.00    -0.090 A 
ATOM     14  C   LIG    1      140.348 144.950 157.401  0.00  0.00    +0.090 A 
BRANCH  12  15
ATOM     15  C   LIG    1      139.782 145.565 154.157  0.00  0.00    +0.610 C 
ATOM     16  O   LIG    1      140.654 145.820 153.348  0.00  0.00    -0.530 OA
ATOM     17  N   LIG    1      138.984 144.493 153.973  0.00  0.00    -0.840 N 
ATOM     18  H   LIG    1      139.107 143.925 153.196  0.00  0.00    +0.410 HD
ATOM     19  H   LIG    1      138.288 144.290 154.619  0.00  0.00    +0.410 HD
ENDBRANCH  12  15
ENDBRANCH   2   5
BRANCH   1  22
ATOM     20  N   LIG    1      142.017 141.654 160.954  0.00  0.00    -0.700 N 
ATOM     21  H   LIG    1      142.535 142.002 160.212  0.00  0.00    +0.410 HD
ATOM     22  C   LIG    1      140.911 142.301 161.370  0.00  0.00    +0.510 C 
ATOM     23  O   LIG    1      140.265 141.865 162.299  0.00  0.00    -0.510 OA
BRANCH  20  24
ATOM     24  C   LIG    1      142.439 140.421 161.624  0.00  0.00    +0.280 C 
BRANCH  24  26
ATOM     25  C   LIG    1      144.356 139.005 160.873  0.00  0.00    +0.030 C 
ATOM     26  C   LIG    1      142.909 139.407 160.579  0.00  0.00    +0.030 C 
BRANCH  26  27
ATOM     27  C   LIG    1      142.827 140.025 159.208  0.00  0.00    -0.080 A 
ATOM     28  C   LIG    1      141.647 139.965 158.490  0.00  0.00    +0.010 A 
ATOM     29  C   LIG    1      141.572 140.532 157.232  0.00  0.00    +0.000 A 
ATOM     30  C   LIG    1      142.679 141.159 156.690  0.00  0.00    +0.000 A 
ATOM     31  C   LIG    1      143.860 141.219 157.407  0.00  0.00    +0.000 A 
ATOM     32  C   LIG    1      143.932 140.657 158.667  0.00  0.00    +0.010 A 
ENDBRANCH  26  27
ENDBRANCH  24  26
ENDBRANCH  20  24
ENDBRANCH   1  22
TORSDOF 6
ENDMDL
####
 2019-nCoV_RdRp_rec.pdbqt&&&&ZINC000737113691.pdbqt
MODEL 1
REMARK VINA RESULT:     -11.5      0.000      0.000
REMARK                            x       y       z     vdW  Elec       q    Type
REMARK                         _______ _______ _______ _____ _____    ______ ____
ROOT
ATOM      1  N   LIG    1      142.009 145.724 154.286  0.00  0.00    -0.730 N 
ATOM      2  H   LIG    1      142.276 146.445 154.878  0.00  0.00    +0.400 HD
ATOM      3  C   LIG    1      142.749 144.599 154.215  0.00  0.00    +0.570 C 
ATOM      4  O   LIG    1      142.414 143.697 153.473  0.00  0.00    -0.540 OA
ENDROOT
BRANCH   3   5
ATOM      5  C   LIG    1      143.967 144.465 155.040  0.00  0.00    -0.220 A 
ATOM      6  C   LIG    1      144.969 143.551 154.683  0.00  0.00    +0.130 A 
ATOM      7  C   LIG    1      146.090 143.460 155.484  0.00  0.00    -0.010 A 
ATOM      8  C   LIG    1      146.187 144.273 156.613  0.00  0.00    +0.290 A 
ATOM      9  N   LIG    1      145.220 145.128 156.922  0.00  0.00    -0.470 NA
ATOM     10  C   LIG    1      144.140 145.249 156.182  0.00  0.00    +0.290 A 
BRANCH   8  11
ATOM     11  C   LIG    1      147.387 144.181 157.479  0.00  0.00    +0.070 A 
ATOM     12  N   LIG    1      147.470 144.520 158.761  0.00  0.00    -0.360 NA
ATOM     13  N   LIG    1      148.679 144.291 159.148  0.00  0.00    -0.180 NA
ATOM     14  N   LIG    1      149.355 143.820 158.159  0.00  0.00    -0.190 NA
ATOM     15  N   LIG    1      148.590 143.737 157.124  0.00  0.00    -0.330 NA
ENDBRANCH   8  11
ENDBRANCH   3   5
BRANCH   1  16
ATOM     16  C   LIG    1      140.801 145.859 153.469  0.00  0.00    +0.270 C 
BRANCH  16  17
ATOM     17  C   LIG    1      139.576 145.475 154.302  0.00  0.00    +0.100 C 
BRANCH  17  25
ATOM     18  C   LIG    1      140.602 144.946 158.857  0.00  0.00    +0.100 A 
ATOM     19  C   LIG    1      140.335 146.090 159.603  0.00  0.00    -0.050 A 
ATOM     20  C   LIG    1      139.825 147.218 158.999  0.00  0.00    +0.030 A 
ATOM     21  C   LIG    1      139.572 147.220 157.631  0.00  0.00    +0.060 A 
ATOM     22  N   LIG    1      139.077 148.169 156.761  0.00  0.00    -0.600 N 
ATOM     23  H   LIG    1      138.806 149.066 157.010  0.00  0.00    +0.420 HD
ATOM     24  C   LIG    1      139.025 147.655 155.495  0.00  0.00    +0.240 A 
ATOM     25  C   LIG    1      139.473 146.389 155.495  0.00  0.00    -0.170 A 
ATOM     26  C   LIG    1      139.842 146.065 156.875  0.00  0.00    -0.060 A 
ATOM     27  C   LIG    1      140.363 144.929 157.497  0.00  0.00    +0.020 A 
BRANCH  18  29
ATOM     28  C   LIG    1      140.700 143.605 160.819  0.00  0.00    +0.230 C 
ATOM     29  O   LIG    1      141.106 143.841 159.469  0.00  0.00    -0.320 OA
ENDBRANCH  18  29
ENDBRANCH  17  25
ENDBRANCH  16  17
ENDBRANCH   1  16
TORSDOF 6
ENDMDL
MODEL 2
REMARK VINA RESULT:      -9.6      1.120      1.544
REMARK                            x       y       z     vdW  Elec       q    Type
REMARK                         _______ _______ _______ _____ _____    ______ ____
ROOT
ATOM      1  N   LIG    1      142.138 145.667 154.155  0.00  0.00    -0.730 N 
ATOM      2  H   LIG    1      142.664 146.352 154.597  0.00  0.00    +0.400 HD
ATOM      3  C   LIG    1      142.590 144.397 154.107  0.00  0.00    +0.570 C 
ATOM      4  O   LIG    1      141.931 143.539 153.553  0.00  0.00    -0.540 OA
ENDROOT
BRANCH   3   5
ATOM      5  C   LIG    1      143.885 144.051 154.727  0.00  0.00    -0.220 A 
ATOM      6  C   LIG    1      144.291 144.672 155.917  0.00  0.00    +0.130 A 
ATOM      7  C   LIG    1      145.510 144.316 156.460  0.00  0.00    -0.010 A 
ATOM      8  C   LIG    1      146.291 143.361 155.811  0.00  0.00    +0.290 A 
ATOM      9  N   LIG    1      145.876 142.792 154.685  0.00  0.00    -0.470 NA
ATOM     10  C   LIG    1      144.720 143.098 154.140  0.00  0.00    +0.290 A 
BRANCH   8  11
ATOM     11  C   LIG    1      147.601 142.973 156.387  0.00  0.00    +0.070 A 
ATOM     12  N   LIG    1      148.162 141.769 156.347  0.00  0.00    -0.360 NA
ATOM     13  N   LIG    1      149.295 141.846 156.959  0.00  0.00    -0.180 NA
ATOM     14  N   LIG    1      149.465 143.051 157.379  0.00  0.00    -0.190 NA
ATOM     15  N   LIG    1      148.447 143.766 157.040  0.00  0.00    -0.330 NA
ENDBRANCH   8  11
ENDBRANCH   3   5
BRANCH   1  16
ATOM     16  C   LIG    1      140.854 146.011 153.542  0.00  0.00    +0.270 C 
BRANCH  16  17
ATOM     17  C   LIG    1      139.713 145.501 154.424  0.00  0.00    +0.100 C 
BRANCH  17  25
ATOM     18  C   LIG    1      140.545 144.612 158.963  0.00  0.00    +0.100 A 
ATOM     19  C   LIG    1      140.326 145.722 159.776  0.00  0.00    -0.050 A 
ATOM     20  C   LIG    1      139.911 146.918 159.232  0.00  0.00    +0.030 A 
ATOM     21  C   LIG    1      139.706 147.024 157.861  0.00  0.00    +0.060 A 
ATOM     22  N   LIG    1      139.303 148.058 157.041  0.00  0.00    -0.600 N 
ATOM     23  H   LIG    1      139.082 148.953 157.341  0.00  0.00    +0.420 HD
ATOM     24  C   LIG    1      139.262 147.631 155.742  0.00  0.00    +0.240 A 
ATOM     25  C   LIG    1      139.627 146.341 155.672  0.00  0.00    -0.170 A 
ATOM     26  C   LIG    1      139.927 145.905 157.038  0.00  0.00    -0.060 A 
ATOM     27  C   LIG    1      140.352 144.699 157.598  0.00  0.00    +0.020 A 
BRANCH  18  29
ATOM     28  C   LIG    1      141.378 142.411 158.618  0.00  0.00    +0.230 C 
ATOM     29  O   LIG    1      140.956 143.440 159.516  0.00  0.00    -0.320 OA
ENDBRANCH  18  29
ENDBRANCH  17  25
ENDBRANCH  16  17
ENDBRANCH   1  16
TORSDOF 6
ENDMDL
MODEL 3
REMARK VINA RESULT:      -9.2      2.082      2.565
REMARK                            x       y       z     vdW  Elec       q    Type
REMARK                         _______ _______ _______ _____ _____    ______ ____
ROOT
ATOM      1  N   LIG    1      142.481 144.808 154.005  0.00  0.00    -0.730 N 
ATOM      2  H   LIG    1      142.503 144.028 153.428  0.00  0.00    +0.400 HD
ATOM      3  C   LIG    1      143.432 144.979 154.945  0.00  0.00    +0.570 C 
ATOM      4  O   LIG    1      143.403 145.957 155.667  0.00  0.00    -0.540 OA
ENDROOT
BRANCH   3   5
ATOM      5  C   LIG    1      144.507 143.978 155.098  0.00  0.00    -0.220 A 
ATOM      6  C   LIG    1      145.543 144.184 156.020  0.00  0.00    +0.130 A 
ATOM      7  C   LIG    1      146.526 143.221 156.128  0.00  0.00    -0.010 A 
ATOM      8  C   LIG    1      146.457 142.085 155.322  0.00  0.00    +0.290 A 
ATOM      9  N   LIG    1      145.462 141.921 154.460  0.00  0.00    -0.470 NA
ATOM     10  C   LIG    1      144.503 142.812 154.331  0.00  0.00    +0.290 A 
BRANCH   8  11
ATOM     11  C   LIG    1      147.509 141.046 155.432  0.00  0.00    +0.070 A 
ATOM     12  N   LIG    1      148.274 140.582 154.449  0.00  0.00    -0.360 NA
ATOM     13  N   LIG    1      149.059 139.692 154.953  0.00  0.00    -0.180 NA
ATOM     14  N   LIG    1      148.817 139.580 156.212  0.00  0.00    -0.190 NA
ATOM     15  N   LIG    1      147.876 140.401 156.536  0.00  0.00    -0.330 NA
ENDBRANCH   8  11
ENDBRANCH   3   5
BRANCH   1  16
ATOM     16  C   LIG    1      141.414 145.800 153.852  0.00  0.00    +0.270 C 
BRANCH  16  17
ATOM     17  C   LIG    1      140.143 145.293 154.536  0.00  0.00    +0.100 C 
BRANCH  17  25
ATOM     18  C   LIG    1      140.564 144.787 159.189  0.00  0.00    +0.100 A 
ATOM     19  C   LIG    1      140.116 145.902 159.893  0.00  0.00    -0.050 A 
ATOM     20  C   LIG    1      139.615 146.998 159.224  0.00  0.00    +0.030 A 
ATOM     21  C   LIG    1      139.554 146.997 157.835  0.00  0.00    +0.060 A 
ATOM     22  N   LIG    1      139.119 147.918 156.905  0.00  0.00    -0.600 N 
ATOM     23  H   LIG    1      138.753 148.792 157.115  0.00  0.00    +0.420 HD
ATOM     24  C   LIG    1      139.279 147.416 155.643  0.00  0.00    +0.240 A 
ATOM     25  C   LIG    1      139.811 146.184 155.705  0.00  0.00    -0.170 A 
ATOM     26  C   LIG    1      140.008 145.872 157.122  0.00  0.00    -0.060 A 
ATOM     27  C   LIG    1      140.517 144.769 157.809  0.00  0.00    +0.020 A 
BRANCH  18  29
ATOM     28  C   LIG    1      141.122 142.476 159.155  0.00  0.00    +0.230 C 
ATOM     29  O   LIG    1      141.055 143.714 159.865  0.00  0.00    -0.320 OA
ENDBRANCH  18  29
ENDBRANCH  17  25
ENDBRANCH  16  17
ENDBRANCH   1  16
TORSDOF 6
ENDMDL
MODEL 4
REMARK VINA RESULT:      -9.1      2.600      2.662
REMARK                            x       y       z     vdW  Elec       q    Type
REMARK                         _______ _______ _______ _____ _____    ______ ____
ROOT
ATOM      1  N   LIG    1      142.236 144.332 154.871  0.00  0.00    -0.730 N 
ATOM      2  H   LIG    1      142.490 144.667 155.746  0.00  0.00    +0.400 HD
ATOM      3  C   LIG    1      142.647 143.111 154.472  0.00  0.00    +0.570 C 
ATOM      4  O   LIG    1      142.329 142.692 153.376  0.00  0.00    -0.540 OA
ENDROOT
BRANCH   3   5
ATOM      5  C   LIG    1      143.484 142.286 155.366  0.00  0.00    -0.220 A 
ATOM      6  C   LIG    1      143.538 140.894 155.203  0.00  0.00    +0.130 A 
ATOM      7  C   LIG    1      144.334 140.163 156.062  0.00  0.00    -0.010 A 
ATOM      8  C   LIG    1      145.052 140.828 157.055  0.00  0.00    +0.290 A 
ATOM      9  N   LIG    1      144.979 142.147 157.182  0.00  0.00    -0.470 NA
ATOM     10  C   LIG    1      144.237 142.880 156.380  0.00  0.00    +0.290 A 
BRANCH   8  11
ATOM     11  C   LIG    1      145.909 140.050 157.982  0.00  0.00    +0.070 A 
ATOM     12  N   LIG    1      145.698 139.847 159.279  0.00  0.00    -0.360 NA
ATOM     13  N   LIG    1      146.668 139.124 159.723  0.00  0.00    -0.180 NA
ATOM     14  N   LIG    1      147.478 138.864 158.757  0.00  0.00    -0.190 NA
ATOM     15  N   LIG    1      147.036 139.414 157.676  0.00  0.00    -0.330 NA
ENDBRANCH   8  11
ENDBRANCH   3   5
BRANCH   1  16
ATOM     16  C   LIG    1      141.405 145.151 153.986  0.00  0.00    +0.270 C 
BRANCH  16  17
ATOM     17  C   LIG    1      139.944 145.063 154.431  0.00  0.00    +0.100 C 
BRANCH  17  25
ATOM     18  C   LIG    1      140.565 145.222 159.086  0.00  0.00    +0.100 A 
ATOM     19  C   LIG    1      140.157 146.432 159.641  0.00  0.00    -0.050 A 
ATOM     20  C   LIG    1      139.635 147.428 158.844  0.00  0.00    +0.030 A 
ATOM     21  C   LIG    1      139.513 147.229 157.473  0.00  0.00    +0.060 A 
ATOM     22  N   LIG    1      139.044 148.014 156.440  0.00  0.00    -0.600 N 
ATOM     23  H   LIG    1      138.694 148.913 156.538  0.00  0.00    +0.420 HD
ATOM     24  C   LIG    1      139.145 147.334 155.258  0.00  0.00    +0.240 A 
ATOM     25  C   LIG    1      139.670 146.117 155.472  0.00  0.00    -0.170 A 
ATOM     26  C   LIG    1      139.926 146.008 156.910  0.00  0.00    -0.060 A 
ATOM     27  C   LIG    1      140.457 145.007 157.726  0.00  0.00    +0.020 A 
BRANCH  18  29
ATOM     28  C   LIG    1      140.561 144.165 161.217  0.00  0.00    +0.230 C 
ATOM     29  O   LIG    1      141.078 144.250 159.887  0.00  0.00    -0.320 OA
ENDBRANCH  18  29
ENDBRANCH  17  25
ENDBRANCH  16  17
ENDBRANCH   1  16
TORSDOF 6
ENDMDL
MODEL 5
REMARK VINA RESULT:      -8.9      3.604      7.540
REMARK                            x       y       z     vdW  Elec       q    Type
REMARK                         _______ _______ _______ _____ _____    ______ ____
ROOT
ATOM      1  N   LIG    1      143.170 140.276 158.828  0.00  0.00    -0.730 N 
ATOM      2  H   LIG    1      143.752 141.005 159.092  0.00  0.00    +0.400 HD
ATOM      3  C   LIG    1      141.901 140.530 158.447  0.00  0.00    +0.570 C 
ATOM      4  O   LIG    1      141.171 139.616 158.117  0.00  0.00    -0.540 OA
ENDROOT
BRANCH   3   5
ATOM      5  C   LIG    1      141.400 141.920 158.433  0.00  0.00    -0.220 A 
ATOM      6  C   LIG    1      141.352 142.645 157.234  0.00  0.00    +0.130 A 
ATOM      7  C   LIG    1      140.876 143.940 157.269  0.00  0.00    -0.010 A 
ATOM      8  C   LIG    1      140.463 144.480 158.486  0.00  0.00    +0.290 A 
ATOM      9  N   LIG    1      140.521 143.766 159.604  0.00  0.00    -0.470 NA
ATOM     10  C   LIG    1      140.962 142.527 159.611  0.00  0.00    +0.290 A 
BRANCH   8  11
ATOM     11  C   LIG    1      139.951 145.871 158.532  0.00  0.00    +0.070 A 
ATOM     12  N   LIG    1      139.144 146.391 159.452  0.00  0.00    -0.360 NA
ATOM     13  N   LIG    1      138.934 147.623 159.135  0.00  0.00    -0.180 NA
ATOM     14  N   LIG    1      139.578 147.896 158.055  0.00  0.00    -0.190 NA
ATOM     15  N   LIG    1      140.215 146.844 157.665  0.00  0.00    -0.330 NA
ENDBRANCH   8  11
ENDBRANCH   3   5
BRANCH   1  16
ATOM     16  C   LIG    1      143.668 138.899 158.842  0.00  0.00    +0.270 C 
BRANCH  16  17
ATOM     17  C   LIG    1      144.738 138.732 157.761  0.00  0.00    +0.100 C 
BRANCH  17  25
ATOM     18  C   LIG    1      145.163 143.156 156.235  0.00  0.00    +0.100 A 
ATOM     19  C   LIG    1      144.588 143.349 154.982  0.00  0.00    -0.050 A 
ATOM     20  C   LIG    1      143.977 142.304 154.323  0.00  0.00    +0.030 A 
ATOM     21  C   LIG    1      143.931 141.044 154.909  0.00  0.00    +0.060 A 
ATOM     22  N   LIG    1      143.407 139.833 154.510  0.00  0.00    -0.600 N 
ATOM     23  H   LIG    1      142.945 139.674 153.672  0.00  0.00    +0.420 HD
ATOM     24  C   LIG    1      143.634 138.888 155.473  0.00  0.00    +0.240 A 
ATOM     25  C   LIG    1      144.298 139.436 156.504  0.00  0.00    -0.170 A 
ATOM     26  C   LIG    1      144.512 140.847 156.175  0.00  0.00    -0.060 A 
ATOM     27  C   LIG    1      145.133 141.911 156.832  0.00  0.00    +0.020 A 
BRANCH  18  29
ATOM     28  C   LIG    1      147.155 144.066 157.162  0.00  0.00    +0.230 C 
ATOM     29  O   LIG    1      145.762 144.198 156.872  0.00  0.00    -0.320 OA
ENDBRANCH  18  29
ENDBRANCH  17  25
ENDBRANCH  16  17
ENDBRANCH   1  16
TORSDOF 6
ENDMDL
MODEL 6
REMARK VINA RESULT:      -8.8      2.765      3.578
REMARK                            x       y       z     vdW  Elec       q    Type
REMARK                         _______ _______ _______ _____ _____    ______ ____
ROOT
ATOM      1  N   LIG    1      143.926 142.153 155.164  0.00  0.00    -0.730 N 
ATOM      2  H   LIG    1      143.903 141.286 155.600  0.00  0.00    +0.400 HD
ATOM      3  C   LIG    1      145.109 142.756 154.928  0.00  0.00    +0.570 C 
ATOM      4  O   LIG    1      145.138 143.842 154.382  0.00  0.00    -0.540 OA
ENDROOT
BRANCH   3   5
ATOM      5  C   LIG    1      146.367 142.097 155.332  0.00  0.00    -0.220 A 
ATOM      6  C   LIG    1      146.743 140.873 154.761  0.00  0.00    +0.130 A 
ATOM      7  C   LIG    1      147.928 140.295 155.169  0.00  0.00    -0.010 A 
ATOM      8  C   LIG    1      148.705 140.941 156.130  0.00  0.00    +0.290 A 
ATOM      9  N   LIG    1      148.320 142.100 156.651  0.00  0.00    -0.470 NA
ATOM     10  C   LIG    1      147.202 142.686 156.283  0.00  0.00    +0.290 A 
BRANCH   8  11
ATOM     11  C   LIG    1      149.979 140.326 156.574  0.00  0.00    +0.070 A 
ATOM     12  N   LIG    1      150.861 139.687 155.813  0.00  0.00    -0.360 NA
ATOM     13  N   LIG    1      151.829 139.304 156.574  0.00  0.00    -0.180 NA
ATOM     14  N   LIG    1      151.589 139.680 157.782  0.00  0.00    -0.190 NA
ATOM     15  N   LIG    1      150.465 140.313 157.812  0.00  0.00    -0.330 NA
ENDBRANCH   8  11
ENDBRANCH   3   5
BRANCH   1  16
ATOM     16  C   LIG    1      142.678 142.805 154.764  0.00  0.00    +0.270 C 
BRANCH  16  17
ATOM     17  C   LIG    1      141.831 143.094 156.005  0.00  0.00    +0.100 C 
BRANCH  17  25
ATOM     18  C   LIG    1      139.996 146.173 159.044  0.00  0.00    +0.100 A 
ATOM     19  C   LIG    1      139.432 147.278 158.413  0.00  0.00    -0.050 A 
ATOM     20  C   LIG    1      139.450 147.386 157.039  0.00  0.00    +0.030 A 
ATOM     21  C   LIG    1      140.034 146.385 156.271  0.00  0.00    +0.060 A 
ATOM     22  N   LIG    1      140.204 146.211 154.913  0.00  0.00    -0.600 N 
ATOM     23  H   LIG    1      139.906 146.831 154.230  0.00  0.00    +0.420 HD
ATOM     24  C   LIG    1      140.855 145.032 154.674  0.00  0.00    +0.240 A 
ATOM     25  C   LIG    1      141.126 144.414 155.836  0.00  0.00    -0.170 A 
ATOM     26  C   LIG    1      140.605 145.267 156.906  0.00  0.00    -0.060 A 
ATOM     27  C   LIG    1      140.585 145.171 158.299  0.00  0.00    +0.020 A 
BRANCH  18  29
ATOM     28  C   LIG    1      140.627 144.958 160.989  0.00  0.00    +0.230 C 
ATOM     29  O   LIG    1      139.970 146.083 160.401  0.00  0.00    -0.320 OA
ENDBRANCH  18  29
ENDBRANCH  17  25
ENDBRANCH  16  17
ENDBRANCH   1  16
TORSDOF 6
ENDMDL
####
 2019-nCoV_RdRp_rec.pdbqt&&&&ZINC000089797606.pdbqt
MODEL 1
REMARK VINA RESULT:     -11.5      0.000      0.000
REMARK                            x       y       z     vdW  Elec       q    Type
REMARK                         _______ _______ _______ _____ _____    ______ ____
ROOT
ATOM      1  N   LIG    1      140.840 143.806 159.485  0.00  0.00    -0.670 N 
ATOM      2  H   LIG    1      141.391 143.149 159.031  0.00  0.00    +0.410 HD
ATOM      3  C   LIG    1      140.495 143.620 160.774  0.00  0.00    +0.500 C 
ATOM      4  O   LIG    1      139.738 144.398 161.318  0.00  0.00    -0.500 OA
ENDROOT
BRANCH   1  12
ATOM      5  C   LIG    1      139.612 146.426 155.351  0.00  0.00    +0.000 A 
ATOM      6  N   LIG    1      139.203 147.677 155.358  0.00  0.00    -0.200 NA
ATOM      7  N   LIG    1      139.150 148.159 156.546  0.00  0.00    -0.410 N 
ATOM      8  H   LIG    1      138.871 149.064 156.758  0.00  0.00    +0.450 HD
ATOM      9  C   LIG    1      139.537 147.230 157.477  0.00  0.00    +0.050 A 
ATOM     10  C   LIG    1      139.660 147.229 158.863  0.00  0.00    +0.040 A 
ATOM     11  C   LIG    1      140.087 146.105 159.511  0.00  0.00    +0.040 A 
ATOM     12  C   LIG    1      140.404 144.947 158.801  0.00  0.00    +0.120 A 
ATOM     13  C   LIG    1      140.289 144.924 157.423  0.00  0.00    +0.110 A 
ATOM     14  C   LIG    1      139.849 146.061 156.754  0.00  0.00    -0.090 A 
BRANCH   5  18
ATOM     15  N   LIG    1      138.963 144.519 153.968  0.00  0.00    -0.840 N 
ATOM     16  H   LIG    1      138.251 144.334 154.601  0.00  0.00    +0.410 HD
ATOM     17  H   LIG    1      139.081 143.949 153.192  0.00  0.00    +0.410 HD
ATOM     18  C   LIG    1      139.792 145.562 154.172  0.00  0.00    +0.610 C 
ATOM     19  O   LIG    1      140.687 145.790 153.381  0.00  0.00    -0.520 OA
ENDBRANCH   5  18
ENDBRANCH   1  12
BRANCH   3  20
ATOM     20  C   LIG    1      141.049 142.447 161.541  0.00  0.00    +0.380 C 
BRANCH  20  21
ATOM     21  N   LIG    1      139.946 141.691 162.140  0.00  0.00    -0.420 N 
ATOM     22  N   LIG    1      138.644 141.922 161.695  0.00  0.00    -0.230 NA
ATOM     23  C   LIG    1      137.615 141.291 162.178  0.00  0.00    +0.320 A 
ATOM     24  C   LIG    1      137.796 140.293 163.231  0.00  0.00    -0.070 A 
ATOM     25  C   LIG    1      136.718 139.595 163.777  0.00  0.00    +0.050 A 
ATOM     26  C   LIG    1      136.943 138.664 164.768  0.00  0.00    +0.050 A 
ATOM     27  C   LIG    1      138.228 138.416 165.230  0.00  0.00    +0.030 A 
ATOM     28  C   LIG    1      139.308 139.093 164.706  0.00  0.00    +0.090 A 
ATOM     29  C   LIG    1      139.105 140.038 163.702  0.00  0.00    -0.120 A 
ATOM     30  C   LIG    1      140.216 140.787 163.104  0.00  0.00    +0.540 A 
ATOM     31  O   LIG    1      141.362 140.600 163.474  0.00  0.00    -0.520 OA
ENDBRANCH  20  21
ENDBRANCH   3  20
TORSDOF 4
ENDMDL
MODEL 2
REMARK VINA RESULT:     -10.3      2.649      8.953
REMARK                            x       y       z     vdW  Elec       q    Type
REMARK                         _______ _______ _______ _____ _____    ______ ____
ROOT
ATOM      1  N   LIG    1      140.406 140.156 159.638  0.00  0.00    -0.670 N 
ATOM      2  H   LIG    1      139.812 139.981 158.892  0.00  0.00    +0.410 HD
ATOM      3  C   LIG    1      141.447 140.999 159.489  0.00  0.00    +0.500 C 
ATOM      4  O   LIG    1      142.238 141.153 160.396  0.00  0.00    -0.500 OA
ENDROOT
BRANCH   1  12
ATOM      5  C   LIG    1      137.900 139.389 163.951  0.00  0.00    +0.000 A 
ATOM      6  N   LIG    1      138.245 138.508 164.865  0.00  0.00    -0.200 NA
ATOM      7  N   LIG    1      139.302 137.859 164.532  0.00  0.00    -0.410 N 
ATOM      8  H   LIG    1      139.712 137.167 165.074  0.00  0.00    +0.450 HD
ATOM      9  C   LIG    1      139.773 138.270 163.312  0.00  0.00    +0.050 A 
ATOM     10  C   LIG    1      140.852 137.908 162.510  0.00  0.00    +0.040 A 
ATOM     11  C   LIG    1      141.051 138.531 161.310  0.00  0.00    +0.040 A 
ATOM     12  C   LIG    1      140.183 139.530 160.871  0.00  0.00    +0.120 A 
ATOM     13  C   LIG    1      139.104 139.906 161.650  0.00  0.00    +0.110 A 
ATOM     14  C   LIG    1      138.889 139.274 162.871  0.00  0.00    -0.090 A 
BRANCH   5  18
ATOM     15  N   LIG    1      135.594 139.970 163.386  0.00  0.00    -0.840 N 
ATOM     16  H   LIG    1      135.525 139.127 162.911  0.00  0.00    +0.410 HD
ATOM     17  H   LIG    1      134.835 140.573 163.416  0.00  0.00    +0.410 HD
ATOM     18  C   LIG    1      136.747 140.305 163.998  0.00  0.00    +0.610 C 
ATOM     19  O   LIG    1      136.835 141.364 164.589  0.00  0.00    -0.520 OA
ENDBRANCH   5  18
ENDBRANCH   1  12
BRANCH   3  20
ATOM     20  C   LIG    1      141.626 141.751 158.196  0.00  0.00    +0.380 C 
BRANCH  20  21
ATOM     21  N   LIG    1      141.131 143.121 158.355  0.00  0.00    -0.420 N 
ATOM     22  N   LIG    1      140.963 143.637 159.641  0.00  0.00    -0.230 NA
ATOM     23  C   LIG    1      140.529 144.842 159.863  0.00  0.00    +0.320 A 
ATOM     24  C   LIG    1      140.194 145.717 158.740  0.00  0.00    -0.070 A 
ATOM     25  C   LIG    1      139.724 147.017 158.935  0.00  0.00    +0.050 A 
ATOM     26  C   LIG    1      139.423 147.802 157.843  0.00  0.00    +0.050 A 
ATOM     27  C   LIG    1      139.581 147.314 156.553  0.00  0.00    +0.030 A 
ATOM     28  C   LIG    1      140.044 146.034 156.336  0.00  0.00    +0.090 A 
ATOM     29  C   LIG    1      140.355 145.222 157.425  0.00  0.00    -0.120 A 
ATOM     30  C   LIG    1      140.855 143.853 157.256  0.00  0.00    +0.540 A 
ATOM     31  O   LIG    1      141.014 143.383 156.143  0.00  0.00    -0.520 OA
ENDBRANCH  20  21
ENDBRANCH   3  20
TORSDOF 4
ENDMDL
MODEL 3
REMARK VINA RESULT:     -10.3      2.378      9.175
REMARK                            x       y       z     vdW  Elec       q    Type
REMARK                         _______ _______ _______ _____ _____    ______ ____
ROOT
ATOM      1  N   LIG    1      139.916 142.664 161.062  0.00  0.00    -0.670 N 
ATOM      2  H   LIG    1      139.220 142.875 160.420  0.00  0.00    +0.410 HD
ATOM      3  C   LIG    1      140.828 143.597 161.399  0.00  0.00    +0.500 C 
ATOM      4  O   LIG    1      141.747 143.308 162.137  0.00  0.00    -0.500 OA
ENDROOT
BRANCH   1  12
ATOM      5  C   LIG    1      138.537 139.112 164.371  0.00  0.00    +0.000 A 
ATOM      6  N   LIG    1      139.047 137.900 164.416  0.00  0.00    -0.200 NA
ATOM      7  N   LIG    1      139.942 137.721 163.513  0.00  0.00    -0.410 N 
ATOM      8  H   LIG    1      140.432 136.893 163.385  0.00  0.00    +0.450 HD
ATOM      9  C   LIG    1      140.115 138.850 162.754  0.00  0.00    +0.050 A 
ATOM     10  C   LIG    1      140.931 139.188 161.679  0.00  0.00    +0.040 A 
ATOM     11  C   LIG    1      140.859 140.437 161.132  0.00  0.00    +0.040 A 
ATOM     12  C   LIG    1      139.973 141.388 161.637  0.00  0.00    +0.120 A 
ATOM     13  C   LIG    1      139.151 141.076 162.705  0.00  0.00    +0.110 A 
ATOM     14  C   LIG    1      139.212 139.804 163.265  0.00  0.00    -0.090 A 
BRANCH   5  18
ATOM     15  N   LIG    1      136.318 139.020 165.391  0.00  0.00    -0.840 N 
ATOM     16  H   LIG    1      136.158 138.194 164.908  0.00  0.00    +0.410 HD
ATOM     17  H   LIG    1      135.631 139.384 165.970  0.00  0.00    +0.410 HD
ATOM     18  C   LIG    1      137.494 139.665 165.251  0.00  0.00    +0.610 C 
ATOM     19  O   LIG    1      137.692 140.702 165.853  0.00  0.00    -0.520 OA
ENDBRANCH   5  18
ENDBRANCH   1  12
BRANCH   3  20
ATOM     20  C   LIG    1      140.706 144.999 160.861  0.00  0.00    +0.380 C 
BRANCH  20  21
ATOM     21  N   LIG    1      140.571 144.951 159.402  0.00  0.00    -0.420 N 
ATOM     22  N   LIG    1      140.971 143.802 158.721  0.00  0.00    -0.230 NA
ATOM     23  C   LIG    1      140.882 143.685 157.429  0.00  0.00    +0.320 A 
ATOM     24  C   LIG    1      140.345 144.785 156.630  0.00  0.00    -0.070 A 
ATOM     25  C   LIG    1      140.233 144.700 155.241  0.00  0.00    +0.050 A 
ATOM     26  C   LIG    1      139.719 145.765 154.534  0.00  0.00    +0.050 A 
ATOM     27  C   LIG    1      139.313 146.921 155.187  0.00  0.00    +0.030 A 
ATOM     28  C   LIG    1      139.413 147.027 156.557  0.00  0.00    +0.090 A 
ATOM     29  C   LIG    1      139.930 145.962 157.293  0.00  0.00    -0.120 A 
ATOM     30  C   LIG    1      140.057 146.017 158.754  0.00  0.00    +0.540 A 
ATOM     31  O   LIG    1      139.709 147.008 159.372  0.00  0.00    -0.520 OA
ENDBRANCH  20  21
ENDBRANCH   3  20
TORSDOF 4
ENDMDL
MODEL 4
REMARK VINA RESULT:     -10.2      2.760      8.646
REMARK                            x       y       z     vdW  Elec       q    Type
REMARK                         _______ _______ _______ _____ _____    ______ ____
ROOT
ATOM      1  N   LIG    1      139.850 142.428 160.802  0.00  0.00    -0.670 N 
ATOM      2  H   LIG    1      139.180 142.721 160.165  0.00  0.00    +0.410 HD
ATOM      3  C   LIG    1      140.763 143.302 161.271  0.00  0.00    +0.500 C 
ATOM      4  O   LIG    1      141.652 142.918 162.001  0.00  0.00    -0.500 OA
ENDROOT
BRANCH   1  12
ATOM      5  C   LIG    1      141.692 137.732 160.947  0.00  0.00    +0.000 A 
ATOM      6  N   LIG    1      141.183 136.756 161.668  0.00  0.00    -0.200 NA
ATOM      7  N   LIG    1      140.156 137.137 162.337  0.00  0.00    -0.410 N 
ATOM      8  H   LIG    1      139.644 136.563 162.928  0.00  0.00    +0.450 HD
ATOM      9  C   LIG    1      139.879 138.460 162.110  0.00  0.00    +0.050 A 
ATOM     10  C   LIG    1      138.908 139.347 162.567  0.00  0.00    +0.040 A 
ATOM     11  C   LIG    1      138.907 140.642 162.134  0.00  0.00    +0.040 A 
ATOM     12  C   LIG    1      139.871 141.096 161.234  0.00  0.00    +0.120 A 
ATOM     13  C   LIG    1      140.846 140.234 160.766  0.00  0.00    +0.110 A 
ATOM     14  C   LIG    1      140.860 138.914 161.206  0.00  0.00    -0.090 A 
BRANCH   5  18
ATOM     15  N   LIG    1      142.786 136.989 158.892  0.00  0.00    -0.840 N 
ATOM     16  H   LIG    1      141.956 136.555 158.637  0.00  0.00    +0.410 HD
ATOM     17  H   LIG    1      143.559 136.938 158.308  0.00  0.00    +0.410 HD
ATOM     18  C   LIG    1      142.865 137.656 160.060  0.00  0.00    +0.610 C 
ATOM     19  O   LIG    1      143.907 138.195 160.381  0.00  0.00    -0.520 OA
ENDBRANCH   5  18
ENDBRANCH   1  12
BRANCH   3  20
ATOM     20  C   LIG    1      140.678 144.757 160.888  0.00  0.00    +0.380 C 
BRANCH  20  21
ATOM     21  N   LIG    1      140.544 144.871 159.433  0.00  0.00    -0.420 N 
ATOM     22  N   LIG    1      140.950 143.806 158.628  0.00  0.00    -0.230 NA
ATOM     23  C   LIG    1      140.863 143.834 157.331  0.00  0.00    +0.320 A 
ATOM     24  C   LIG    1      140.322 145.014 156.659  0.00  0.00    -0.070 A 
ATOM     25  C   LIG    1      140.213 145.085 155.269  0.00  0.00    +0.050 A 
ATOM     26  C   LIG    1      139.696 146.220 154.684  0.00  0.00    +0.050 A 
ATOM     27  C   LIG    1      139.285 147.294 155.461  0.00  0.00    +0.030 A 
ATOM     28  C   LIG    1      139.384 147.248 156.835  0.00  0.00    +0.090 A 
ATOM     29  C   LIG    1      139.903 146.109 157.449  0.00  0.00    -0.120 A 
ATOM     30  C   LIG    1      140.028 146.001 158.907  0.00  0.00    +0.540 A 
ATOM     31  O   LIG    1      139.676 146.917 159.630  0.00  0.00    -0.520 OA
ENDBRANCH  20  21
ENDBRANCH   3  20
TORSDOF 4
ENDMDL
MODEL 5
REMARK VINA RESULT:     -10.2      1.917      2.825
REMARK                            x       y       z     vdW  Elec       q    Type
REMARK                         _______ _______ _______ _____ _____    ______ ____
ROOT
ATOM      1  N   LIG    1      140.972 141.663 159.507  0.00  0.00    -0.670 N 
ATOM      2  H   LIG    1      140.579 140.789 159.357  0.00  0.00    +0.410 HD
ATOM      3  C   LIG    1      141.537 141.954 160.695  0.00  0.00    +0.500 C 
ATOM      4  O   LIG    1      141.953 143.073 160.912  0.00  0.00    -0.500 OA
ENDROOT
BRANCH   1  12
ATOM      5  C   LIG    1      140.005 146.232 157.595  0.00  0.00    +0.000 A 
ATOM      6  N   LIG    1      140.253 146.586 156.353  0.00  0.00    -0.200 NA
ATOM      7  N   LIG    1      140.775 145.628 155.675  0.00  0.00    -0.410 N 
ATOM      8  H   LIG    1      141.029 145.694 154.741  0.00  0.00    +0.450 HD
ATOM      9  C   LIG    1      140.927 144.502 156.442  0.00  0.00    +0.050 A 
ATOM     10  C   LIG    1      141.425 143.224 156.211  0.00  0.00    +0.040 A 
ATOM     11  C   LIG    1      141.435 142.302 157.220  0.00  0.00    +0.040 A 
ATOM     12  C   LIG    1      140.952 142.624 158.488  0.00  0.00    +0.120 A 
ATOM     13  C   LIG    1      140.453 143.889 158.741  0.00  0.00    +0.110 A 
ATOM     14  C   LIG    1      140.443 144.836 157.723  0.00  0.00    -0.090 A 
BRANCH   5  18
ATOM     15  N   LIG    1      139.448 148.414 158.545  0.00  0.00    -0.840 N 
ATOM     16  H   LIG    1      139.870 148.829 157.776  0.00  0.00    +0.410 HD
ATOM     17  H   LIG    1      139.057 148.967 159.240  0.00  0.00    +0.410 HD
ATOM     18  C   LIG    1      139.411 147.071 158.650  0.00  0.00    +0.610 C 
ATOM     19  O   LIG    1      138.886 146.552 159.617  0.00  0.00    -0.520 OA
ENDBRANCH   5  18
ENDBRANCH   1  12
BRANCH   3  20
ATOM     20  C   LIG    1      141.652 140.889 161.755  0.00  0.00    +0.380 C 
BRANCH  20  21
ATOM     21  N   LIG    1      140.322 140.591 162.293  0.00  0.00    -0.420 N 
ATOM     22  N   LIG    1      139.200 141.144 161.676  0.00  0.00    -0.230 NA
ATOM     23  C   LIG    1      137.988 140.926 162.095  0.00  0.00    +0.320 A 
ATOM     24  C   LIG    1      137.760 140.070 163.258  0.00  0.00    -0.070 A 
ATOM     25  C   LIG    1      136.476 139.812 163.741  0.00  0.00    +0.050 A 
ATOM     26  C   LIG    1      136.314 138.998 164.840  0.00  0.00    +0.050 A 
ATOM     27  C   LIG    1      137.413 138.435 165.474  0.00  0.00    +0.030 A 
ATOM     28  C   LIG    1      138.690 138.675 165.016  0.00  0.00    +0.090 A 
ATOM     29  C   LIG    1      138.878 139.495 163.904  0.00  0.00    -0.120 A 
ATOM     30  C   LIG    1      140.214 139.784 163.369  0.00  0.00    +0.540 A 
ATOM     31  O   LIG    1      141.208 139.308 163.889  0.00  0.00    -0.520 OA
ENDBRANCH  20  21
ENDBRANCH   3  20
TORSDOF 4
ENDMDL
MODEL 6
REMARK VINA RESULT:     -10.1      3.548      9.153
REMARK                            x       y       z     vdW  Elec       q    Type
REMARK                         _______ _______ _______ _____ _____    ______ ____
ROOT
ATOM      1  N   LIG    1      140.552 140.393 159.273  0.00  0.00    -0.670 N 
ATOM      2  H   LIG    1      139.733 140.678 158.838  0.00  0.00    +0.410 HD
ATOM      3  C   LIG    1      141.746 140.777 158.782  0.00  0.00    +0.500 C 
ATOM      4  O   LIG    1      142.770 140.353 159.275  0.00  0.00    -0.500 OA
ENDROOT
BRANCH   1  12
ATOM      5  C   LIG    1      141.107 136.052 161.787  0.00  0.00    +0.000 A 
ATOM      6  N   LIG    1      140.836 135.893 163.064  0.00  0.00    -0.200 NA
ATOM      7  N   LIG    1      140.411 136.977 163.604  0.00  0.00    -0.410 N 
ATOM      8  H   LIG    1      140.160 137.062 164.538  0.00  0.00    +0.450 HD
ATOM      9  C   LIG    1      140.360 138.000 162.692  0.00  0.00    +0.050 A 
ATOM     10  C   LIG    1      139.986 139.339 162.747  0.00  0.00    +0.040 A 
ATOM     11  C   LIG    1      140.052 140.114 161.624  0.00  0.00    +0.040 A 
ATOM     12  C   LIG    1      140.492 139.581 160.413  0.00  0.00    +0.120 A 
ATOM     13  C   LIG    1      140.870 138.252 160.334  0.00  0.00    +0.110 A 
ATOM     14  C   LIG    1      140.813 137.457 161.473  0.00  0.00    -0.090 A 
BRANCH   5  18
ATOM     15  N   LIG    1      140.759 134.393 160.027  0.00  0.00    -0.840 N 
ATOM     16  H   LIG    1      139.814 134.608 160.045  0.00  0.00    +0.410 HD
ATOM     17  H   LIG    1      141.091 133.718 159.414  0.00  0.00    +0.410 HD
ATOM     18  C   LIG    1      141.611 135.027 160.856  0.00  0.00    +0.610 C 
ATOM     19  O   LIG    1      142.796 134.754 160.836  0.00  0.00    -0.520 OA
ENDBRANCH   5  18
ENDBRANCH   1  12
BRANCH   3  20
ATOM     20  C   LIG    1      141.809 141.734 157.620  0.00  0.00    +0.380 C 
BRANCH  20  21
ATOM     21  N   LIG    1      141.270 143.034 158.029  0.00  0.00    -0.420 N 
ATOM     22  N   LIG    1      141.114 143.307 159.388  0.00  0.00    -0.230 NA
ATOM     23  C   LIG    1      140.642 144.436 159.828  0.00  0.00    +0.320 A 
ATOM     24  C   LIG    1      140.250 145.483 158.884  0.00  0.00    -0.070 A 
ATOM     25  C   LIG    1      139.739 146.708 159.315  0.00  0.00    +0.050 A 
ATOM     26  C   LIG    1      139.385 147.661 158.385  0.00  0.00    +0.050 A 
ATOM     27  C   LIG    1      139.529 147.415 157.026  0.00  0.00    +0.030 A 
ATOM     28  C   LIG    1      140.032 146.213 156.578  0.00  0.00    +0.090 A 
ATOM     29  C   LIG    1      140.398 145.235 157.500  0.00  0.00    -0.120 A 
ATOM     30  C   LIG    1      140.942 143.937 157.081  0.00  0.00    +0.540 A 
ATOM     31  O   LIG    1      141.091 143.678 155.900  0.00  0.00    -0.520 OA
ENDBRANCH  20  21
ENDBRANCH   3  20
TORSDOF 4
ENDMDL
MODEL 7
REMARK VINA RESULT:     -10.1      2.679      3.130
REMARK                            x       y       z     vdW  Elec       q    Type
REMARK                         _______ _______ _______ _____ _____    ______ ____
ROOT
ATOM      1  N   LIG    1      141.276 144.911 159.714  0.00  0.00    -0.670 N 
ATOM      2  H   LIG    1      142.164 144.574 159.517  0.00  0.00    +0.410 HD
ATOM      3  C   LIG    1      140.651 144.541 160.849  0.00  0.00    +0.500 C 
ATOM      4  O   LIG    1      139.509 144.894 161.056  0.00  0.00    -0.500 OA
ENDROOT
BRANCH   1  12
ATOM      5  C   LIG    1      139.505 146.264 155.186  0.00  0.00    +0.000 A 
ATOM      6  N   LIG    1      138.907 147.408 154.933  0.00  0.00    -0.200 NA
ATOM      7  N   LIG    1      138.823 148.148 155.979  0.00  0.00    -0.410 N 
ATOM      8  H   LIG    1      138.415 149.028 155.995  0.00  0.00    +0.450 HD
ATOM      9  C   LIG    1      139.384 147.533 157.069  0.00  0.00    +0.050 A 
ATOM     10  C   LIG    1      139.556 147.882 158.405  0.00  0.00    +0.040 A 
ATOM     11  C   LIG    1      140.176 147.017 159.263  0.00  0.00    +0.040 A 
ATOM     12  C   LIG    1      140.643 145.781 158.818  0.00  0.00    +0.120 A 
ATOM     13  C   LIG    1      140.482 145.412 157.494  0.00  0.00    +0.110 A 
ATOM     14  C   LIG    1      139.847 146.282 156.615  0.00  0.00    -0.090 A 
BRANCH   5  18
ATOM     15  N   LIG    1      138.758 144.425 153.760  0.00  0.00    -0.840 N 
ATOM     16  H   LIG    1      137.851 144.597 154.057  0.00  0.00    +0.410 HD
ATOM     17  H   LIG    1      138.935 143.709 153.130  0.00  0.00    +0.410 HD
ATOM     18  C   LIG    1      139.774 145.177 154.229  0.00  0.00    +0.610 C 
ATOM     19  O   LIG    1      140.912 144.958 153.860  0.00  0.00    -0.520 OA
ENDBRANCH   5  18
ENDBRANCH   1  12
BRANCH   3  20
ATOM     20  C   LIG    1      141.371 143.689 161.862  0.00  0.00    +0.380 C 
BRANCH  20  21
ATOM     21  N   LIG    1      141.683 142.385 161.270  0.00  0.00    -0.420 N 
ATOM     22  N   LIG    1      141.709 142.260 159.881  0.00  0.00    -0.230 NA
ATOM     23  C   LIG    1      141.977 141.137 159.282  0.00  0.00    +0.320 A 
ATOM     24  C   LIG    1      142.266 139.939 160.070  0.00  0.00    -0.070 A 
ATOM     25  C   LIG    1      142.558 138.714 159.466  0.00  0.00    +0.050 A 
ATOM     26  C   LIG    1      142.824 137.615 160.253  0.00  0.00    +0.050 A 
ATOM     27  C   LIG    1      142.804 137.712 161.638  0.00  0.00    +0.030 A 
ATOM     28  C   LIG    1      142.519 138.911 162.256  0.00  0.00    +0.090 A 
ATOM     29  C   LIG    1      142.247 140.036 161.480  0.00  0.00    -0.120 A 
ATOM     30  C   LIG    1      141.941 141.339 162.082  0.00  0.00    +0.540 A 
ATOM     31  O   LIG    1      141.917 141.474 163.292  0.00  0.00    -0.520 OA
ENDBRANCH  20  21
ENDBRANCH   3  20
TORSDOF 4
ENDMDL
MODEL 8
REMARK VINA RESULT:     -10.1      6.029      8.668
REMARK                            x       y       z     vdW  Elec       q    Type
REMARK                         _______ _______ _______ _____ _____    ______ ____
ROOT
ATOM      1  N   LIG    1      143.009 141.060 156.423  0.00  0.00    -0.670 N 
ATOM      2  H   LIG    1      142.216 140.929 155.880  0.00  0.00    +0.410 HD
ATOM      3  C   LIG    1      142.889 141.340 157.736  0.00  0.00    +0.500 C 
ATOM      4  O   LIG    1      143.877 141.587 158.396  0.00  0.00    -0.500 OA
ENDROOT
BRANCH   1  12
ATOM      5  C   LIG    1      147.431 138.793 155.545  0.00  0.00    +0.000 A 
ATOM      6  N   LIG    1      148.379 139.284 154.775  0.00  0.00    -0.200 NA
ATOM      7  N   LIG    1      148.047 140.416 154.268  0.00  0.00    -0.410 N 
ATOM      8  H   LIG    1      148.611 140.935 153.673  0.00  0.00    +0.450 HD
ATOM      9  C   LIG    1      146.793 140.794 154.673  0.00  0.00    +0.050 A 
ATOM     10  C   LIG    1      145.978 141.895 154.427  0.00  0.00    +0.040 A 
ATOM     11  C   LIG    1      144.742 141.973 155.004  0.00  0.00    +0.040 A 
ATOM     12  C   LIG    1      144.279 140.959 155.842  0.00  0.00    +0.120 A 
ATOM     13  C   LIG    1      145.071 139.855 156.101  0.00  0.00    +0.110 A 
ATOM     14  C   LIG    1      146.329 139.763 155.513  0.00  0.00    -0.090 A 
BRANCH   5  18
ATOM     15  N   LIG    1      146.609 136.531 155.968  0.00  0.00    -0.840 N 
ATOM     16  H   LIG    1      145.965 136.658 155.253  0.00  0.00    +0.410 HD
ATOM     17  H   LIG    1      146.631 135.693 156.456  0.00  0.00    +0.410 HD
ATOM     18  C   LIG    1      147.467 137.521 156.286  0.00  0.00    +0.610 C 
ATOM     19  O   LIG    1      148.270 137.363 157.185  0.00  0.00    -0.520 OA
ENDBRANCH   5  18
ENDBRANCH   1  12
BRANCH   3  20
ATOM     20  C   LIG    1      141.529 141.346 158.383  0.00  0.00    +0.380 C 
BRANCH  20  21
ATOM     21  N   LIG    1      141.116 142.728 158.638  0.00  0.00    -0.420 N 
ATOM     22  N   LIG    1      141.045 143.183 159.955  0.00  0.00    -0.230 NA
ATOM     23  C   LIG    1      140.687 144.396 160.261  0.00  0.00    +0.320 A 
ATOM     24  C   LIG    1      140.339 145.344 159.204  0.00  0.00    -0.070 A 
ATOM     25  C   LIG    1      139.949 146.654 159.490  0.00  0.00    +0.050 A 
ATOM     26  C   LIG    1      139.631 147.509 158.457  0.00  0.00    +0.050 A 
ATOM     27  C   LIG    1      139.692 147.082 157.138  0.00  0.00    +0.030 A 
ATOM     28  C   LIG    1      140.075 145.794 156.832  0.00  0.00    +0.090 A 
ATOM     29  C   LIG    1      140.402 144.911 157.860  0.00  0.00    -0.120 A 
ATOM     30  C   LIG    1      140.819 143.530 157.594  0.00  0.00    +0.540 A 
ATOM     31  O   LIG    1      140.892 143.111 156.452  0.00  0.00    -0.520 OA
ENDBRANCH  20  21
ENDBRANCH   3  20
TORSDOF 4
ENDMDL
MODEL 9
REMARK VINA RESULT:     -10.1      3.215      4.396
REMARK                            x       y       z     vdW  Elec       q    Type
REMARK                         _______ _______ _______ _____ _____    ______ ____
ROOT
ATOM      1  N   LIG    1      141.137 143.503 159.198  0.00  0.00    -0.670 N 
ATOM      2  H   LIG    1      141.795 142.984 158.710  0.00  0.00    +0.410 HD
ATOM      3  C   LIG    1      140.723 143.096 160.414  0.00  0.00    +0.500 C 
ATOM      4  O   LIG    1      139.840 143.698 160.987  0.00  0.00    -0.500 OA
ENDROOT
BRANCH   1  12
ATOM      5  C   LIG    1      139.568 146.399 155.374  0.00  0.00    +0.000 A 
ATOM      6  N   LIG    1      139.110 147.625 155.510  0.00  0.00    -0.200 NA
ATOM      7  N   LIG    1      139.106 148.004 156.736  0.00  0.00    -0.410 N 
ATOM      8  H   LIG    1      138.804 148.875 157.039  0.00  0.00    +0.450 HD
ATOM      9  C   LIG    1      139.583 147.019 157.562  0.00  0.00    +0.050 A 
ATOM     10  C   LIG    1      139.786 146.909 158.935  0.00  0.00    +0.040 A 
ATOM     11  C   LIG    1      140.294 145.755 159.460  0.00  0.00    +0.040 A 
ATOM     12  C   LIG    1      140.616 144.676 158.638  0.00  0.00    +0.120 A 
ATOM     13  C   LIG    1      140.423 144.762 157.271  0.00  0.00    +0.110 A 
ATOM     14  C   LIG    1      139.900 145.930 156.726  0.00  0.00    -0.090 A 
BRANCH   5  18
ATOM     15  N   LIG    1      138.970 144.541 153.903  0.00  0.00    -0.840 N 
ATOM     16  H   LIG    1      138.341 144.242 154.579  0.00  0.00    +0.410 HD
ATOM     17  H   LIG    1      139.067 144.044 153.076  0.00  0.00    +0.410 HD
ATOM     18  C   LIG    1      139.714 145.644 154.118  0.00  0.00    +0.610 C 
ATOM     19  O   LIG    1      140.506 146.016 153.273  0.00  0.00    -0.520 OA
ENDBRANCH   5  18
ENDBRANCH   1  12
BRANCH   3  20
ATOM     20  C   LIG    1      141.358 141.892 161.061  0.00  0.00    +0.380 C 
BRANCH  20  21
ATOM     21  N   LIG    1      141.820 140.967 160.023  0.00  0.00    -0.420 N 
ATOM     22  N   LIG    1      141.136 140.913 158.809  0.00  0.00    -0.230 NA
ATOM     23  C   LIG    1      141.485 140.118 157.841  0.00  0.00    +0.320 A 
ATOM     24  C   LIG    1      142.637 139.232 158.001  0.00  0.00    -0.070 A 
ATOM     25  C   LIG    1      143.044 138.363 156.987  0.00  0.00    +0.050 A 
ATOM     26  C   LIG    1      144.137 137.549 157.188  0.00  0.00    +0.050 A 
ATOM     27  C   LIG    1      144.835 137.582 158.388  0.00  0.00    +0.030 A 
ATOM     28  C   LIG    1      144.452 138.431 159.403  0.00  0.00    +0.090 A 
ATOM     29  C   LIG    1      143.350 139.265 159.221  0.00  0.00    -0.120 A 
ATOM     30  C   LIG    1      142.898 140.193 160.265  0.00  0.00    +0.540 A 
ATOM     31  O   LIG    1      143.482 140.260 161.332  0.00  0.00    -0.520 OA
ENDBRANCH  20  21
ENDBRANCH   3  20
TORSDOF 4
ENDMDL
####
 2019-nCoV_RdRp_rec.pdbqt&&&&ZINC000826415685.pdbqt
MODEL 1
REMARK VINA RESULT:     -11.4      0.000      0.000
REMARK                            x       y       z     vdW  Elec       q    Type
REMARK                         _______ _______ _______ _____ _____    ______ ____
ROOT
ATOM      1  O   LIG    1      144.039 145.017 152.986  0.00  0.00    -0.520 OA
ATOM      2  C   LIG    1      143.053 144.931 153.687  0.00  0.00    +0.520 C 
ATOM      3  N   LIG    1      142.786 143.779 154.335  0.00  0.00    -0.720 N 
ATOM      4  H   LIG    1      141.997 143.709 154.895  0.00  0.00    +0.410 HD
ENDROOT
BRANCH   3   5
ATOM      5  C   LIG    1      143.687 142.633 154.192  0.00  0.00    +0.320 C 
BRANCH   5   6
ATOM      6  C   LIG    1      144.935 142.872 155.002  0.00  0.00    -0.090 A 
ATOM      7  C   LIG    1      146.086 142.156 154.721  0.00  0.00    +0.040 A 
ATOM      8  C   LIG    1      147.232 142.371 155.459  0.00  0.00    +0.060 A 
ATOM      9  C   LIG    1      147.230 143.312 156.487  0.00  0.00    -0.010 A 
ATOM     10  C   LIG    1      146.069 144.030 156.765  0.00  0.00    +0.060 A 
ATOM     11  C   LIG    1      144.930 143.811 156.017  0.00  0.00    +0.030 A 
BRANCH   9  12
ATOM     12  C   LIG    1      148.460 143.548 157.283  0.00  0.00    +0.210 A 
ATOM     13  N   LIG    1      148.627 144.455 158.225  0.00  0.00    -0.290 NA
ATOM     14  N   LIG    1      149.829 144.341 158.674  0.00  0.00    -0.220 N 
ATOM     15  H   LIG    1      150.221 144.886 159.374  0.00  0.00    +0.480 HD
ATOM     16  N   LIG    1      150.431 143.391 158.047  0.00  0.00    -0.040 NA
ATOM     17  N   LIG    1      149.618 142.876 157.188  0.00  0.00    -0.270 NA
ENDBRANCH   9  12
ENDBRANCH   5   6
ENDBRANCH   3   5
BRANCH   2  18
ATOM     18  C   LIG    1      142.123 146.107 153.829  0.00  0.00    +0.250 C 
BRANCH  18  19
ATOM     19  O   LIG    1      140.824 145.768 153.273  0.00  0.00    -0.330 OA
BRANCH  19  20
ATOM     20  C   LIG    1      139.846 145.464 154.148  0.00  0.00    +0.540 C 
ATOM     21  O   LIG    1      139.137 144.495 153.956  0.00  0.00    -0.490 OA
BRANCH  20  22
ATOM     22  C   LIG    1      139.635 146.303 155.333  0.00  0.00    -0.220 A 
ATOM     23  C   LIG    1      139.158 147.582 155.355  0.00  0.00    +0.350 A 
ATOM     24  N   LIG    1      139.102 148.028 156.633  0.00  0.00    -0.570 N 
ATOM     25  H   LIG    1      138.795 148.910 156.897  0.00  0.00    +0.430 HD
ATOM     26  C   LIG    1      139.544 147.054 157.504  0.00  0.00    +0.110 A 
ATOM     27  C   LIG    1      139.682 147.005 158.887  0.00  0.00    +0.000 A 
ATOM     28  C   LIG    1      140.162 145.863 159.492  0.00  0.00    +0.070 A 
ATOM     29  C   LIG    1      140.511 144.756 158.733  0.00  0.00    -0.030 A 
ATOM     30  C   LIG    1      140.381 144.783 157.360  0.00  0.00    +0.150 A 
ATOM     31  F   LIG    1      140.723 143.703 156.624  0.00  0.00    -0.120 F 
ATOM     32  C   LIG    1      139.892 145.930 156.737  0.00  0.00    -0.100 A 
ENDBRANCH  20  22
ENDBRANCH  19  20
ENDBRANCH  18  19
ENDBRANCH   2  18
TORSDOF 7
ENDMDL
MODEL 2
REMARK VINA RESULT:     -11.2      1.609      2.136
REMARK                            x       y       z     vdW  Elec       q    Type
REMARK                         _______ _______ _______ _____ _____    ______ ____
ROOT
ATOM      1  O   LIG    1      142.585 143.345 152.610  0.00  0.00    -0.520 OA
ATOM      2  C   LIG    1      142.660 143.878 153.697  0.00  0.00    +0.520 C 
ATOM      3  N   LIG    1      142.942 143.141 154.791  0.00  0.00    -0.720 N 
ATOM      4  H   LIG    1      143.002 143.567 155.660  0.00  0.00    +0.410 HD
ENDROOT
BRANCH   3   5
ATOM      5  C   LIG    1      143.157 141.698 154.665  0.00  0.00    +0.320 C 
BRANCH   5   6
ATOM      6  C   LIG    1      144.594 141.374 154.982  0.00  0.00    -0.090 A 
ATOM      7  C   LIG    1      145.556 142.366 154.906  0.00  0.00    +0.040 A 
ATOM      8  C   LIG    1      146.874 142.075 155.197  0.00  0.00    +0.060 A 
ATOM      9  C   LIG    1      147.235 140.782 155.567  0.00  0.00    -0.010 A 
ATOM     10  C   LIG    1      146.262 139.787 155.642  0.00  0.00    +0.060 A 
ATOM     11  C   LIG    1      144.946 140.090 155.356  0.00  0.00    +0.030 A 
BRANCH   9  12
ATOM     12  C   LIG    1      148.650 140.465 155.881  0.00  0.00    +0.210 A 
ATOM     13  N   LIG    1      149.348 140.912 156.906  0.00  0.00    -0.290 NA
ATOM     14  N   LIG    1      150.532 140.409 156.827  0.00  0.00    -0.220 N 
ATOM     15  H   LIG    1      151.254 140.571 157.454  0.00  0.00    +0.480 HD
ATOM     16  N   LIG    1      150.607 139.658 155.784  0.00  0.00    -0.040 NA
ATOM     17  N   LIG    1      149.467 139.663 155.181  0.00  0.00    -0.270 NA
ENDBRANCH   9  12
ENDBRANCH   5   6
ENDBRANCH   3   5
BRANCH   2  18
ATOM     18  C   LIG    1      142.434 145.362 153.827  0.00  0.00    +0.250 C 
BRANCH  18  19
ATOM     19  O   LIG    1      141.097 145.689 153.362  0.00  0.00    -0.330 OA
BRANCH  19  20
ATOM     20  C   LIG    1      140.072 145.387 154.184  0.00  0.00    +0.540 C 
ATOM     21  O   LIG    1      139.396 144.399 153.975  0.00  0.00    -0.490 OA
BRANCH  20  22
ATOM     22  C   LIG    1      139.774 146.251 155.332  0.00  0.00    -0.220 A 
ATOM     23  C   LIG    1      139.273 147.521 155.291  0.00  0.00    +0.350 A 
ATOM     24  N   LIG    1      139.129 147.997 156.550  0.00  0.00    -0.570 N 
ATOM     25  H   LIG    1      138.791 148.879 156.772  0.00  0.00    +0.430 HD
ATOM     26  C   LIG    1      139.534 147.054 157.472  0.00  0.00    +0.110 A 
ATOM     27  C   LIG    1      139.587 147.042 158.862  0.00  0.00    +0.000 A 
ATOM     28  C   LIG    1      140.049 145.926 159.525  0.00  0.00    +0.070 A 
ATOM     29  C   LIG    1      140.465 144.807 158.819  0.00  0.00    -0.030 A 
ATOM     30  C   LIG    1      140.420 144.797 157.439  0.00  0.00    +0.150 A 
ATOM     31  F   LIG    1      140.826 143.706 156.754  0.00  0.00    -0.120 F 
ATOM     32  C   LIG    1      139.949 145.918 156.758  0.00  0.00    -0.100 A 
ENDBRANCH  20  22
ENDBRANCH  19  20
ENDBRANCH  18  19
ENDBRANCH   2  18
TORSDOF 7
ENDMDL
MODEL 3
REMARK VINA RESULT:     -10.8      3.602      7.224
REMARK                            x       y       z     vdW  Elec       q    Type
REMARK                         _______ _______ _______ _____ _____    ______ ____
ROOT
ATOM      1  O   LIG    1      144.376 140.698 159.118  0.00  0.00    -0.520 OA
ATOM      2  C   LIG    1      144.357 140.683 157.905  0.00  0.00    +0.520 C 
ATOM      3  N   LIG    1      143.178 140.692 157.250  0.00  0.00    -0.720 N 
ATOM      4  H   LIG    1      143.163 140.680 156.280  0.00  0.00    +0.410 HD
ENDROOT
BRANCH   3   5
ATOM      5  C   LIG    1      141.922 140.719 158.003  0.00  0.00    +0.320 C 
BRANCH   5   6
ATOM      6  C   LIG    1      141.398 142.131 158.056  0.00  0.00    -0.090 A 
ATOM      7  C   LIG    1      141.219 142.842 156.882  0.00  0.00    +0.040 A 
ATOM      8  C   LIG    1      140.738 144.136 156.924  0.00  0.00    +0.060 A 
ATOM      9  C   LIG    1      140.434 144.724 158.150  0.00  0.00    -0.010 A 
ATOM     10  C   LIG    1      140.616 144.003 159.328  0.00  0.00    +0.060 A 
ATOM     11  C   LIG    1      141.091 142.708 159.274  0.00  0.00    +0.030 A 
BRANCH   9  12
ATOM     12  C   LIG    1      139.916 146.114 158.200  0.00  0.00    +0.210 A 
ATOM     13  N   LIG    1      139.822 146.956 157.190  0.00  0.00    -0.290 NA
ATOM     14  N   LIG    1      139.325 148.057 157.639  0.00  0.00    -0.220 N 
ATOM     15  H   LIG    1      139.147 148.850 157.110  0.00  0.00    +0.480 HD
ATOM     16  N   LIG    1      139.101 147.940 158.902  0.00  0.00    -0.040 NA
ATOM     17  N   LIG    1      139.446 146.756 159.280  0.00  0.00    -0.270 NA
ENDBRANCH   9  12
ENDBRANCH   5   6
ENDBRANCH   3   5
BRANCH   2  18
ATOM     18  C   LIG    1      145.649 140.649 157.131  0.00  0.00    +0.250 C 
BRANCH  18  19
ATOM     19  O   LIG    1      146.429 141.836 157.438  0.00  0.00    -0.330 OA
BRANCH  19  20
ATOM     20  C   LIG    1      146.632 142.711 156.433  0.00  0.00    +0.540 C 
ATOM     21  O   LIG    1      147.598 142.589 155.706  0.00  0.00    -0.490 OA
BRANCH  20  22
ATOM     22  C   LIG    1      145.685 143.812 156.217  0.00  0.00    -0.220 A 
ATOM     23  C   LIG    1      145.634 144.992 156.901  0.00  0.00    +0.350 A 
ATOM     24  N   LIG    1      144.627 145.758 156.418  0.00  0.00    -0.570 N 
ATOM     25  H   LIG    1      144.398 146.641 156.748  0.00  0.00    +0.430 HD
ATOM     26  C   LIG    1      143.974 145.106 155.393  0.00  0.00    +0.110 A 
ATOM     27  C   LIG    1      142.897 145.446 154.581  0.00  0.00    +0.000 A 
ATOM     28  C   LIG    1      142.456 144.567 153.616  0.00  0.00    +0.070 A 
ATOM     29  C   LIG    1      143.076 143.338 153.444  0.00  0.00    -0.030 A 
ATOM     30  C   LIG    1      144.146 142.980 154.239  0.00  0.00    +0.150 A 
ATOM     31  F   LIG    1      144.747 141.783 154.070  0.00  0.00    -0.120 F 
ATOM     32  C   LIG    1      144.604 143.864 155.215  0.00  0.00    -0.100 A 
ENDBRANCH  20  22
ENDBRANCH  19  20
ENDBRANCH  18  19
ENDBRANCH   2  18
TORSDOF 7
ENDMDL
MODEL 4
REMARK VINA RESULT:     -10.7      3.776      6.856
REMARK                            x       y       z     vdW  Elec       q    Type
REMARK                         _______ _______ _______ _____ _____    ______ ____
ROOT
ATOM      1  O   LIG    1      144.315 141.257 158.722  0.00  0.00    -0.520 OA
ATOM      2  C   LIG    1      144.247 141.020 157.535  0.00  0.00    +0.520 C 
ATOM      3  N   LIG    1      143.051 140.761 156.967  0.00  0.00    -0.720 N 
ATOM      4  H   LIG    1      142.996 140.571 156.018  0.00  0.00    +0.410 HD
ENDROOT
BRANCH   3   5
ATOM      5  C   LIG    1      141.836 140.767 157.785  0.00  0.00    +0.320 C 
BRANCH   5   6
ATOM      6  C   LIG    1      141.310 142.175 157.893  0.00  0.00    -0.090 A 
ATOM      7  C   LIG    1      141.102 142.739 159.140  0.00  0.00    +0.040 A 
ATOM      8  C   LIG    1      140.621 144.028 159.244  0.00  0.00    +0.060 A 
ATOM      9  C   LIG    1      140.346 144.763 158.093  0.00  0.00    -0.010 A 
ATOM     10  C   LIG    1      140.559 144.190 156.841  0.00  0.00    +0.060 A 
ATOM     11  C   LIG    1      141.045 142.902 156.747  0.00  0.00    +0.030 A 
BRANCH   9  12
ATOM     12  C   LIG    1      139.830 146.150 158.200  0.00  0.00    +0.210 A 
ATOM     13  N   LIG    1      139.615 146.990 157.206  0.00  0.00    -0.290 NA
ATOM     14  N   LIG    1      139.168 148.088 157.708  0.00  0.00    -0.220 N 
ATOM     15  H   LIG    1      138.926 148.880 157.201  0.00  0.00    +0.480 HD
ATOM     16  N   LIG    1      139.092 147.973 158.988  0.00  0.00    -0.040 NA
ATOM     17  N   LIG    1      139.485 146.793 159.326  0.00  0.00    -0.270 NA
ENDBRANCH   9  12
ENDBRANCH   5   6
ENDBRANCH   3   5
BRANCH   2  18
ATOM     18  C   LIG    1      145.497 141.008 156.695  0.00  0.00    +0.250 C 
BRANCH  18  19
ATOM     19  O   LIG    1      145.155 141.296 155.312  0.00  0.00    -0.330 OA
BRANCH  19  20
ATOM     20  C   LIG    1      145.386 142.549 154.874  0.00  0.00    +0.540 C 
ATOM     21  O   LIG    1      146.508 143.015 154.925  0.00  0.00    -0.490 OA
BRANCH  20  22
ATOM     22  C   LIG    1      144.282 143.352 154.334  0.00  0.00    -0.220 A 
ATOM     23  C   LIG    1      143.559 143.094 153.206  0.00  0.00    +0.350 A 
ATOM     24  N   LIG    1      142.623 144.058 153.031  0.00  0.00    -0.570 N 
ATOM     25  H   LIG    1      141.992 144.087 152.295  0.00  0.00    +0.430 HD
ATOM     26  C   LIG    1      142.698 144.992 154.043  0.00  0.00    +0.110 A 
ATOM     27  C   LIG    1      141.981 146.150 154.325  0.00  0.00    +0.000 A 
ATOM     28  C   LIG    1      142.291 146.899 155.440  0.00  0.00    +0.070 A 
ATOM     29  C   LIG    1      143.315 146.509 156.290  0.00  0.00    -0.030 A 
ATOM     30  C   LIG    1      144.038 145.363 156.030  0.00  0.00    +0.150 A 
ATOM     31  F   LIG    1      145.035 144.986 156.859  0.00  0.00    -0.120 F 
ATOM     32  C   LIG    1      143.731 144.595 154.908  0.00  0.00    -0.100 A 
ENDBRANCH  20  22
ENDBRANCH  19  20
ENDBRANCH  18  19
ENDBRANCH   2  18
TORSDOF 7
ENDMDL
MODEL 5
REMARK VINA RESULT:     -10.3      3.696      4.796
REMARK                            x       y       z     vdW  Elec       q    Type
REMARK                         _______ _______ _______ _____ _____    ______ ____
ROOT
ATOM      1  O   LIG    1      142.695 143.565 152.645  0.00  0.00    -0.520 OA
ATOM      2  C   LIG    1      142.747 144.147 153.708  0.00  0.00    +0.520 C 
ATOM      3  N   LIG    1      143.200 143.506 154.805  0.00  0.00    -0.720 N 
ATOM      4  H   LIG    1      143.241 143.971 155.655  0.00  0.00    +0.410 HD
ENDROOT
BRANCH   3   5
ATOM      5  C   LIG    1      143.627 142.108 154.712  0.00  0.00    +0.320 C 
BRANCH   5   6
ATOM      6  C   LIG    1      143.092 141.340 155.893  0.00  0.00    -0.090 A 
ATOM      7  C   LIG    1      142.815 142.001 157.076  0.00  0.00    +0.040 A 
ATOM      8  C   LIG    1      142.324 141.303 158.161  0.00  0.00    +0.060 A 
ATOM      9  C   LIG    1      142.108 139.930 158.062  0.00  0.00    -0.010 A 
ATOM     10  C   LIG    1      142.388 139.270 156.868  0.00  0.00    +0.060 A 
ATOM     11  C   LIG    1      142.873 139.979 155.788  0.00  0.00    +0.030 A 
BRANCH   9  12
ATOM     12  C   LIG    1      141.579 139.175 159.225  0.00  0.00    +0.210 A 
ATOM     13  N   LIG    1      142.161 138.160 159.836  0.00  0.00    -0.290 NA
ATOM     14  N   LIG    1      141.388 137.781 160.794  0.00  0.00    -0.220 N 
ATOM     15  H   LIG    1      141.569 137.052 161.407  0.00  0.00    +0.480 HD
ATOM     16  N   LIG    1      140.334 138.522 160.811  0.00  0.00    -0.040 NA
ATOM     17  N   LIG    1      140.420 139.393 159.864  0.00  0.00    -0.270 NA
ENDBRANCH   9  12
ENDBRANCH   5   6
ENDBRANCH   3   5
BRANCH   2  18
ATOM     18  C   LIG    1      142.302 145.583 153.804  0.00  0.00    +0.250 C 
BRANCH  18  19
ATOM     19  O   LIG    1      140.951 145.706 153.284  0.00  0.00    -0.330 OA
BRANCH  19  20
ATOM     20  C   LIG    1      139.942 145.429 154.133  0.00  0.00    +0.540 C 
ATOM     21  O   LIG    1      139.236 144.458 153.943  0.00  0.00    -0.490 OA
BRANCH  20  22
ATOM     22  C   LIG    1      139.695 146.300 155.288  0.00  0.00    -0.220 A 
ATOM     23  C   LIG    1      139.231 147.584 155.259  0.00  0.00    +0.350 A 
ATOM     24  N   LIG    1      139.130 148.063 156.522  0.00  0.00    -0.570 N 
ATOM     25  H   LIG    1      138.823 148.954 156.752  0.00  0.00    +0.430 HD
ATOM     26  C   LIG    1      139.528 147.107 157.434  0.00  0.00    +0.110 A 
ATOM     27  C   LIG    1      139.613 147.092 158.822  0.00  0.00    +0.000 A 
ATOM     28  C   LIG    1      140.057 145.962 159.474  0.00  0.00    +0.070 A 
ATOM     29  C   LIG    1      140.424 144.832 158.757  0.00  0.00    -0.030 A 
ATOM     30  C   LIG    1      140.347 144.825 157.380  0.00  0.00    +0.150 A 
ATOM     31  F   LIG    1      140.705 143.724 156.685  0.00  0.00    -0.120 F 
ATOM     32  C   LIG    1      139.893 145.961 156.710  0.00  0.00    -0.100 A 
ENDBRANCH  20  22
ENDBRANCH  19  20
ENDBRANCH  18  19
ENDBRANCH   2  18
TORSDOF 7
ENDMDL
MODEL 6
REMARK VINA RESULT:     -10.3      4.015      5.921
REMARK                            x       y       z     vdW  Elec       q    Type
REMARK                         _______ _______ _______ _____ _____    ______ ____
ROOT
ATOM      1  O   LIG    1      141.613 145.991 160.239  0.00  0.00    -0.520 OA
ATOM      2  C   LIG    1      140.604 145.807 159.590  0.00  0.00    +0.520 C 
ATOM      3  N   LIG    1      140.091 144.565 159.481  0.00  0.00    -0.720 N 
ATOM      4  H   LIG    1      139.285 144.418 158.962  0.00  0.00    +0.410 HD
ENDROOT
BRANCH   3   5
ATOM      5  C   LIG    1      140.751 143.439 160.146  0.00  0.00    +0.320 C 
BRANCH   5   6
ATOM      6  C   LIG    1      141.212 142.445 159.111  0.00  0.00    -0.090 A 
ATOM      7  C   LIG    1      141.157 142.774 157.768  0.00  0.00    +0.040 A 
ATOM      8  C   LIG    1      141.580 141.868 156.816  0.00  0.00    +0.060 A 
ATOM      9  C   LIG    1      142.062 140.621 157.209  0.00  0.00    -0.010 A 
ATOM     10  C   LIG    1      142.115 140.296 158.563  0.00  0.00    +0.060 A 
ATOM     11  C   LIG    1      141.696 141.212 159.507  0.00  0.00    +0.030 A 
BRANCH   9  12
ATOM     12  C   LIG    1      142.518 139.644 156.189  0.00  0.00    +0.210 A 
ATOM     13  N   LIG    1      143.050 139.922 155.015  0.00  0.00    -0.290 NA
ATOM     14  N   LIG    1      143.311 138.806 154.427  0.00  0.00    -0.220 N 
ATOM     15  H   LIG    1      143.709 138.715 153.547  0.00  0.00    +0.480 HD
ATOM     16  N   LIG    1      142.960 137.829 155.190  0.00  0.00    -0.040 NA
ATOM     17  N   LIG    1      142.474 138.307 156.284  0.00  0.00    -0.270 NA
ENDBRANCH   9  12
ENDBRANCH   5   6
ENDBRANCH   3   5
BRANCH   2  18
ATOM     18  C   LIG    1      139.929 146.964 158.902  0.00  0.00    +0.250 C 
BRANCH  18  19
ATOM     19  O   LIG    1      139.330 146.507 157.660  0.00  0.00    -0.330 OA
BRANCH  19  20
ATOM     20  C   LIG    1      139.951 146.859 156.516  0.00  0.00    +0.540 C 
ATOM     21  O   LIG    1      140.164 148.031 156.276  0.00  0.00    -0.490 OA
BRANCH  20  22
ATOM     22  C   LIG    1      140.370 145.826 155.561  0.00  0.00    -0.220 A 
ATOM     23  C   LIG    1      139.580 145.189 154.648  0.00  0.00    +0.350 A 
ATOM     24  N   LIG    1      140.321 144.301 153.942  0.00  0.00    -0.570 N 
ATOM     25  H   LIG    1      139.976 143.731 153.238  0.00  0.00    +0.430 HD
ATOM     26  C   LIG    1      141.633 144.321 154.369  0.00  0.00    +0.110 A 
ATOM     27  C   LIG    1      142.770 143.620 153.983  0.00  0.00    +0.000 A 
ATOM     28  C   LIG    1      143.975 143.861 154.608  0.00  0.00    +0.070 A 
ATOM     29  C   LIG    1      144.067 144.801 155.624  0.00  0.00    -0.030 A 
ATOM     30  C   LIG    1      142.951 145.508 156.023  0.00  0.00    +0.150 A 
ATOM     31  F   LIG    1      143.043 146.421 157.013  0.00  0.00    -0.120 F 
ATOM     32  C   LIG    1      141.729 145.276 155.394  0.00  0.00    -0.100 A 
ENDBRANCH  20  22
ENDBRANCH  19  20
ENDBRANCH  18  19
ENDBRANCH   2  18
TORSDOF 7
ENDMDL
MODEL 7
REMARK VINA RESULT:     -10.2      3.796      6.242
REMARK                            x       y       z     vdW  Elec       q    Type
REMARK                         _______ _______ _______ _____ _____    ______ ____
ROOT
ATOM      1  O   LIG    1      143.694 139.331 157.206  0.00  0.00    -0.520 OA
ATOM      2  C   LIG    1      144.216 139.978 158.090  0.00  0.00    +0.520 C 
ATOM      3  N   LIG    1      145.139 140.913 157.786  0.00  0.00    -0.720 N 
ATOM      4  H   LIG    1      145.557 141.429 158.493  0.00  0.00    +0.410 HD
ENDROOT
BRANCH   3   5
ATOM      5  C   LIG    1      145.511 141.147 156.389  0.00  0.00    +0.320 C 
BRANCH   5   6
ATOM      6  C   LIG    1      144.505 142.069 155.750  0.00  0.00    -0.090 A 
ATOM      7  C   LIG    1      144.443 143.397 156.137  0.00  0.00    +0.040 A 
ATOM      8  C   LIG    1      143.525 144.246 155.554  0.00  0.00    +0.060 A 
ATOM      9  C   LIG    1      142.658 143.765 154.575  0.00  0.00    -0.010 A 
ATOM     10  C   LIG    1      142.725 142.428 154.188  0.00  0.00    +0.060 A 
ATOM     11  C   LIG    1      143.652 141.589 154.773  0.00  0.00    +0.030 A 
BRANCH   9  12
ATOM     12  C   LIG    1      141.669 144.675 153.944  0.00  0.00    +0.210 A 
ATOM     13  N   LIG    1      141.921 145.619 153.059  0.00  0.00    -0.290 NA
ATOM     14  N   LIG    1      140.803 146.185 152.757  0.00  0.00    -0.220 N 
ATOM     15  H   LIG    1      140.694 146.915 152.128  0.00  0.00    +0.480 HD
ATOM     16  N   LIG    1      139.851 145.629 153.423  0.00  0.00    -0.040 NA
ATOM     17  N   LIG    1      140.345 144.693 154.159  0.00  0.00    -0.270 NA
ENDBRANCH   9  12
ENDBRANCH   5   6
ENDBRANCH   3   5
BRANCH   2  18
ATOM     18  C   LIG    1      143.838 139.732 159.527  0.00  0.00    +0.250 C 
BRANCH  18  19
ATOM     19  O   LIG    1      143.115 140.883 160.041  0.00  0.00    -0.330 OA
BRANCH  19  20
ATOM     20  C   LIG    1      141.812 140.982 159.714  0.00  0.00    +0.540 C 
ATOM     21  O   LIG    1      141.017 140.157 160.120  0.00  0.00    -0.490 OA
BRANCH  20  22
ATOM     22  C   LIG    1      141.351 142.088 158.866  0.00  0.00    -0.220 A 
ATOM     23  C   LIG    1      141.231 142.080 157.506  0.00  0.00    +0.350 A 
ATOM     24  N   LIG    1      140.774 143.282 157.080  0.00  0.00    -0.570 N 
ATOM     25  H   LIG    1      140.611 143.513 156.152  0.00  0.00    +0.430 HD
ATOM     26  C   LIG    1      140.578 144.130 158.150  0.00  0.00    +0.110 A 
ATOM     27  C   LIG    1      140.131 145.443 158.254  0.00  0.00    +0.000 A 
ATOM     28  C   LIG    1      140.035 146.043 159.491  0.00  0.00    +0.070 A 
ATOM     29  C   LIG    1      140.381 145.348 160.641  0.00  0.00    -0.030 A 
ATOM     30  C   LIG    1      140.826 144.045 160.560  0.00  0.00    +0.150 A 
ATOM     31  F   LIG    1      141.163 143.371 161.681  0.00  0.00    -0.120 F 
ATOM     32  C   LIG    1      140.922 143.426 159.314  0.00  0.00    -0.100 A 
ENDBRANCH  20  22
ENDBRANCH  19  20
ENDBRANCH  18  19
ENDBRANCH   2  18
TORSDOF 7
ENDMDL
MODEL 8
REMARK VINA RESULT:     -10.2      3.644      4.600
REMARK                            x       y       z     vdW  Elec       q    Type
REMARK                         _______ _______ _______ _____ _____    ______ ____
ROOT
ATOM      1  O   LIG    1      142.015 143.068 153.248  0.00  0.00    -0.520 OA
ATOM      2  C   LIG    1      142.665 143.832 153.930  0.00  0.00    +0.520 C 
ATOM      3  N   LIG    1      143.719 143.375 154.636  0.00  0.00    -0.720 N 
ATOM      4  H   LIG    1      144.239 143.985 155.181  0.00  0.00    +0.410 HD
ENDROOT
BRANCH   3   5
ATOM      5  C   LIG    1      144.078 141.956 154.579  0.00  0.00    +0.320 C 
BRANCH   5   6
ATOM      6  C   LIG    1      143.475 141.237 155.758  0.00  0.00    -0.090 A 
ATOM      7  C   LIG    1      143.062 139.923 155.626  0.00  0.00    +0.040 A 
ATOM      8  C   LIG    1      142.509 139.260 156.703  0.00  0.00    +0.060 A 
ATOM      9  C   LIG    1      142.367 139.915 157.924  0.00  0.00    -0.010 A 
ATOM     10  C   LIG    1      142.785 141.238 158.051  0.00  0.00    +0.060 A 
ATOM     11  C   LIG    1      143.342 141.890 156.970  0.00  0.00    +0.030 A 
BRANCH   9  12
ATOM     12  C   LIG    1      141.775 139.206 159.085  0.00  0.00    +0.210 A 
ATOM     13  N   LIG    1      140.527 139.287 159.505  0.00  0.00    -0.290 NA
ATOM     14  N   LIG    1      140.407 138.525 160.536  0.00  0.00    -0.220 N 
ATOM     15  H   LIG    1      139.593 138.394 161.046  0.00  0.00    +0.480 HD
ATOM     16  N   LIG    1      141.539 137.962 160.784  0.00  0.00    -0.040 NA
ATOM     17  N   LIG    1      142.401 138.353 159.909  0.00  0.00    -0.270 NA
ENDBRANCH   9  12
ENDBRANCH   5   6
ENDBRANCH   3   5
BRANCH   2  18
ATOM     18  C   LIG    1      142.292 145.290 153.993  0.00  0.00    +0.250 C 
BRANCH  18  19
ATOM     19  O   LIG    1      141.007 145.489 153.346  0.00  0.00    -0.330 OA
BRANCH  19  20
ATOM     20  C   LIG    1      139.907 145.324 154.108  0.00  0.00    +0.540 C 
ATOM     21  O   LIG    1      139.097 144.462 153.829  0.00  0.00    -0.490 OA
BRANCH  20  22
ATOM     22  C   LIG    1      139.688 146.186 155.276  0.00  0.00    -0.220 A 
ATOM     23  C   LIG    1      139.215 147.466 155.270  0.00  0.00    +0.350 A 
ATOM     24  N   LIG    1      139.148 147.936 156.538  0.00  0.00    -0.570 N 
ATOM     25  H   LIG    1      138.842 148.823 156.783  0.00  0.00    +0.430 HD
ATOM     26  C   LIG    1      139.579 146.977 157.431  0.00  0.00    +0.110 A 
ATOM     27  C   LIG    1      139.705 146.953 158.816  0.00  0.00    +0.000 A 
ATOM     28  C   LIG    1      140.176 145.822 159.447  0.00  0.00    +0.070 A 
ATOM     29  C   LIG    1      140.529 144.700 158.712  0.00  0.00    -0.030 A 
ATOM     30  C   LIG    1      140.412 144.702 157.337  0.00  0.00    +0.150 A 
ATOM     31  F   LIG    1      140.757 143.607 156.624  0.00  0.00    -0.120 F 
ATOM     32  C   LIG    1      139.931 145.838 156.689  0.00  0.00    -0.100 A 
ENDBRANCH  20  22
ENDBRANCH  19  20
ENDBRANCH  18  19
ENDBRANCH   2  18
TORSDOF 7
ENDMDL
MODEL 9
REMARK VINA RESULT:     -10.2      3.632      5.030
REMARK                            x       y       z     vdW  Elec       q    Type
REMARK                         _______ _______ _______ _____ _____    ______ ____
ROOT
ATOM      1  O   LIG    1      140.067 141.323 160.924  0.00  0.00    -0.520 OA
ATOM      2  C   LIG    1      140.751 142.211 160.460  0.00  0.00    +0.520 C 
ATOM      3  N   LIG    1      141.561 141.961 159.412  0.00  0.00    -0.720 N 
ATOM      4  H   LIG    1      142.109 142.670 159.042  0.00  0.00    +0.410 HD
ENDROOT
BRANCH   3   5
ATOM      5  C   LIG    1      141.613 140.616 158.832  0.00  0.00    +0.320 C 
BRANCH   5   6
ATOM      6  C   LIG    1      142.826 140.498 157.946  0.00  0.00    -0.090 A 
ATOM      7  C   LIG    1      142.670 140.424 156.573  0.00  0.00    +0.040 A 
ATOM      8  C   LIG    1      143.778 140.317 155.755  0.00  0.00    +0.060 A 
ATOM      9  C   LIG    1      145.053 140.284 156.315  0.00  0.00    -0.010 A 
ATOM     10  C   LIG    1      145.204 140.359 157.698  0.00  0.00    +0.060 A 
ATOM     11  C   LIG    1      144.090 140.473 158.506  0.00  0.00    +0.030 A 
BRANCH   9  12
ATOM     12  C   LIG    1      146.247 140.170 155.441  0.00  0.00    +0.210 A 
ATOM     13  N   LIG    1      146.792 139.055 154.994  0.00  0.00    -0.290 NA
ATOM     14  N   LIG    1      147.807 139.376 154.269  0.00  0.00    -0.220 N 
ATOM     15  H   LIG    1      148.394 138.750 153.815  0.00  0.00    +0.480 HD
ATOM     16  N   LIG    1      147.923 140.658 154.241  0.00  0.00    -0.040 NA
ATOM     17  N   LIG    1      146.977 141.179 154.945  0.00  0.00    -0.270 NA
ENDBRANCH   9  12
ENDBRANCH   5   6
ENDBRANCH   3   5
BRANCH   2  18
ATOM     18  C   LIG    1      140.702 143.592 161.060  0.00  0.00    +0.250 C 
BRANCH  18  19
ATOM     19  O   LIG    1      139.979 144.482 160.168  0.00  0.00    -0.330 OA
BRANCH  19  20
ATOM     20  C   LIG    1      140.642 145.566 159.717  0.00  0.00    +0.540 C 
ATOM     21  O   LIG    1      141.674 145.916 160.256  0.00  0.00    -0.490 OA
BRANCH  20  22
ATOM     22  C   LIG    1      140.116 146.324 158.576  0.00  0.00    -0.220 A 
ATOM     23  C   LIG    1      139.591 147.584 158.603  0.00  0.00    +0.350 A 
ATOM     24  N   LIG    1      139.213 147.950 157.355  0.00  0.00    -0.570 N 
ATOM     25  H   LIG    1      138.812 148.803 157.127  0.00  0.00    +0.430 HD
ATOM     26  C   LIG    1      139.476 146.938 156.455  0.00  0.00    +0.110 A 
ATOM     27  C   LIG    1      139.283 146.809 155.084  0.00  0.00    +0.000 A 
ATOM     28  C   LIG    1      139.656 145.649 154.441  0.00  0.00    +0.070 A 
ATOM     29  C   LIG    1      140.224 144.601 155.149  0.00  0.00    -0.030 A 
ATOM     30  C   LIG    1      140.425 144.707 156.510  0.00  0.00    +0.150 A 
ATOM     31  F   LIG    1      140.978 143.685 157.198  0.00  0.00    -0.120 F 
ATOM     32  C   LIG    1      140.057 145.878 157.170  0.00  0.00    -0.100 A 
ENDBRANCH  20  22
ENDBRANCH  19  20
ENDBRANCH  18  19
ENDBRANCH   2  18
TORSDOF 7
ENDMDL
####
 2019-nCoV_RdRp_rec.pdbqt&&&&ZINC000555875653.pdbqt
MODEL 1
REMARK VINA RESULT:     -11.4      0.000      0.000
REMARK                            x       y       z     vdW  Elec       q    Type
REMARK                         _______ _______ _______ _____ _____    ______ ____
ROOT
ATOM      1  C   LIG    1      140.535 143.831 160.748  0.00  0.00    +0.530 C 
ATOM      2  N   LIG    1      140.938 144.041 159.479  0.00  0.00    -0.670 N 
ATOM      3  H   LIG    1      141.567 143.430 159.063  0.00  0.00    +0.410 HD
ATOM      4  O   LIG    1      139.673 144.534 161.233  0.00  0.00    -0.490 OA
ENDROOT
BRANCH   2   5
ATOM      5  C   LIG    1      140.451 145.139 158.760  0.00  0.00    +0.140 A 
ATOM      6  C   LIG    1      140.098 146.309 159.433  0.00  0.00    +0.070 A 
ATOM      7  C   LIG    1      139.620 147.392 158.752  0.00  0.00    +0.030 A 
ATOM      8  C   LIG    1      139.481 147.338 157.369  0.00  0.00    +0.050 A 
ATOM      9  N   LIG    1      139.046 148.218 156.411  0.00  0.00    -0.410 N 
ATOM     10  H   LIG    1      138.735 149.119 156.595  0.00  0.00    +0.450 HD
ATOM     11  N   LIG    1      139.103 147.696 155.240  0.00  0.00    -0.200 NA
ATOM     12  C   LIG    1      139.561 146.463 155.272  0.00  0.00    -0.010 A 
ATOM     13  C   LIG    1      139.835 146.160 156.683  0.00  0.00    -0.090 A 
ATOM     14  C   LIG    1      140.326 145.063 157.384  0.00  0.00    +0.060 A 
BRANCH  12  15
ATOM     15  C   LIG    1      139.759 145.565 154.121  0.00  0.00    +0.610 C 
ATOM     16  O   LIG    1      140.640 145.795 153.315  0.00  0.00    -0.530 OA
ATOM     17  N   LIG    1      138.964 144.489 153.961  0.00  0.00    -0.840 N 
ATOM     18  H   LIG    1      139.094 143.898 153.203  0.00  0.00    +0.410 HD
ATOM     19  H   LIG    1      138.261 144.305 154.604  0.00  0.00    +0.410 HD
ENDBRANCH  12  15
ENDBRANCH   2   5
BRANCH   1  20
ATOM     20  C   LIG    1      141.151 142.724 161.562  0.00  0.00    +0.090 C 
BRANCH  20  26
ATOM     21  C   LIG    1      140.885 140.419 160.623  0.00  0.00    -0.640 A 
ATOM     22  C   LIG    1      140.159 139.257 160.447  0.00  0.00    +0.130 A 
ATOM     23  C   LIG    1      138.903 139.134 161.012  0.00  0.00    -0.010 A 
ATOM     24  C   LIG    1      138.375 140.174 161.754  0.00  0.00    +0.070 A 
ATOM     25  C   LIG    1      139.101 141.336 161.931  0.00  0.00    +0.010 A 
ATOM     26  C   LIG    1      140.359 141.457 161.370  0.00  0.00    +0.020 A 
BRANCH  21  28
ATOM     27  C   LIG    1      142.629 139.142 158.802  0.00  0.00    -0.250 C 
ATOM     28  S   LIG    1      142.485 140.576 159.903  0.00  0.00    +2.490 S 
ATOM     29  O   LIG    1      142.415 141.779 159.149  0.00  0.00    -0.940 OA
ATOM     30  O   LIG    1      143.379 140.452 161.002  0.00  0.00    -0.920 OA
ENDBRANCH  21  28
ENDBRANCH  20  26
ENDBRANCH   1  20
TORSDOF 5
ENDMDL
MODEL 2
REMARK VINA RESULT:     -10.0      1.603      2.414
REMARK                            x       y       z     vdW  Elec       q    Type
REMARK                         _______ _______ _______ _____ _____    ______ ____
ROOT
ATOM      1  C   LIG    1      140.529 143.991 160.657  0.00  0.00    +0.530 C 
ATOM      2  N   LIG    1      140.946 144.190 159.390  0.00  0.00    -0.670 N 
ATOM      3  H   LIG    1      141.592 143.586 158.992  0.00  0.00    +0.410 HD
ATOM      4  O   LIG    1      139.647 144.684 161.120  0.00  0.00    -0.490 OA
ENDROOT
BRANCH   2   5
ATOM      5  C   LIG    1      140.448 145.269 158.650  0.00  0.00    +0.140 A 
ATOM      6  C   LIG    1      140.100 146.454 159.296  0.00  0.00    +0.070 A 
ATOM      7  C   LIG    1      139.611 147.519 158.593  0.00  0.00    +0.030 A 
ATOM      8  C   LIG    1      139.456 147.429 157.214  0.00  0.00    +0.050 A 
ATOM      9  N   LIG    1      139.009 148.283 156.238  0.00  0.00    -0.410 N 
ATOM     10  H   LIG    1      138.698 149.188 156.403  0.00  0.00    +0.450 HD
ATOM     11  N   LIG    1      139.054 147.732 155.080  0.00  0.00    -0.200 NA
ATOM     12  C   LIG    1      139.516 146.501 155.138  0.00  0.00    -0.010 A 
ATOM     13  C   LIG    1      139.807 146.235 156.554  0.00  0.00    -0.090 A 
ATOM     14  C   LIG    1      140.308 145.158 157.278  0.00  0.00    +0.060 A 
BRANCH  12  15
ATOM     15  C   LIG    1      139.704 145.574 154.009  0.00  0.00    +0.610 C 
ATOM     16  O   LIG    1      140.584 145.778 153.195  0.00  0.00    -0.530 OA
ATOM     17  N   LIG    1      138.901 144.500 153.877  0.00  0.00    -0.840 N 
ATOM     18  H   LIG    1      139.024 143.891 153.133  0.00  0.00    +0.410 HD
ATOM     19  H   LIG    1      138.198 144.337 154.526  0.00  0.00    +0.410 HD
ENDBRANCH  12  15
ENDBRANCH   2   5
BRANCH   1  20
ATOM     20  C   LIG    1      141.155 142.908 161.495  0.00  0.00    +0.090 C 
BRANCH  20  26
ATOM     21  C   LIG    1      140.196 140.632 161.089  0.00  0.00    -0.640 A 
ATOM     22  C   LIG    1      140.160 139.436 160.398  0.00  0.00    +0.130 A 
ATOM     23  C   LIG    1      141.051 139.207 159.365  0.00  0.00    -0.010 A 
ATOM     24  C   LIG    1      141.976 140.176 159.023  0.00  0.00    +0.070 A 
ATOM     25  C   LIG    1      142.011 141.373 159.713  0.00  0.00    +0.010 A 
ATOM     26  C   LIG    1      141.117 141.603 160.743  0.00  0.00    +0.020 A 
BRANCH  21  28
ATOM     27  C   LIG    1      138.236 139.328 162.653  0.00  0.00    -0.250 C 
ATOM     28  S   LIG    1      139.061 140.924 162.404  0.00  0.00    +2.490 S 
ATOM     29  O   LIG    1      139.887 141.236 163.517  0.00  0.00    -0.940 OA
ATOM     30  O   LIG    1      138.150 141.880 161.877  0.00  0.00    -0.920 OA
ENDBRANCH  21  28
ENDBRANCH  20  26
ENDBRANCH   1  20
TORSDOF 5
ENDMDL
MODEL 3
REMARK VINA RESULT:      -9.4      3.521      5.803
REMARK                            x       y       z     vdW  Elec       q    Type
REMARK                         _______ _______ _______ _____ _____    ______ ____
ROOT
ATOM      1  C   LIG    1      142.747 142.138 156.261  0.00  0.00    +0.530 C 
ATOM      2  N   LIG    1      141.523 142.007 156.810  0.00  0.00    -0.670 N 
ATOM      3  H   LIG    1      140.898 141.358 156.451  0.00  0.00    +0.410 HD
ATOM      4  O   LIG    1      143.564 142.875 156.771  0.00  0.00    -0.490 OA
ENDROOT
BRANCH   2   5
ATOM      5  C   LIG    1      141.153 142.808 157.897  0.00  0.00    +0.140 A 
ATOM      6  C   LIG    1      141.186 142.283 159.189  0.00  0.00    +0.070 A 
ATOM      7  C   LIG    1      140.830 143.046 160.265  0.00  0.00    +0.030 A 
ATOM      8  C   LIG    1      140.429 144.365 160.079  0.00  0.00    +0.050 A 
ATOM      9  N   LIG    1      140.021 145.374 160.915  0.00  0.00    -0.410 N 
ATOM     10  H   LIG    1      139.946 145.290 161.879  0.00  0.00    +0.450 HD
ATOM     11  N   LIG    1      139.749 146.442 160.257  0.00  0.00    -0.200 NA
ATOM     12  C   LIG    1      139.935 146.285 158.964  0.00  0.00    -0.010 A 
ATOM     13  C   LIG    1      140.395 144.902 158.777  0.00  0.00    -0.090 A 
ATOM     14  C   LIG    1      140.764 144.119 157.688  0.00  0.00    +0.060 A 
BRANCH  12  15
ATOM     15  C   LIG    1      139.723 147.295 157.913  0.00  0.00    +0.610 C 
ATOM     16  O   LIG    1      140.119 147.087 156.782  0.00  0.00    -0.530 OA
ATOM     17  N   LIG    1      139.091 148.449 158.204  0.00  0.00    -0.840 N 
ATOM     18  H   LIG    1      138.953 149.114 157.512  0.00  0.00    +0.410 HD
ATOM     19  H   LIG    1      138.776 148.615 159.106  0.00  0.00    +0.410 HD
ENDBRANCH  12  15
ENDBRANCH   2   5
BRANCH   1  20
ATOM     20  C   LIG    1      143.102 141.368 155.016  0.00  0.00    +0.090 C 
BRANCH  20  26
ATOM     21  C   LIG    1      144.584 139.435 155.594  0.00  0.00    -0.640 A 
ATOM     22  C   LIG    1      145.835 138.867 155.742  0.00  0.00    +0.130 A 
ATOM     23  C   LIG    1      146.969 139.614 155.482  0.00  0.00    -0.010 A 
ATOM     24  C   LIG    1      146.851 140.930 155.072  0.00  0.00    +0.070 A 
ATOM     25  C   LIG    1      145.599 141.497 154.923  0.00  0.00    +0.010 A 
ATOM     26  C   LIG    1      144.465 140.748 155.179  0.00  0.00    +0.020 A 
BRANCH  21  28
ATOM     27  C   LIG    1      143.765 136.954 156.673  0.00  0.00    -0.250 C 
ATOM     28  S   LIG    1      143.139 138.483 155.925  0.00  0.00    +2.490 S 
ATOM     29  O   LIG    1      142.425 139.251 156.883  0.00  0.00    -0.940 OA
ATOM     30  O   LIG    1      142.590 138.220 154.640  0.00  0.00    -0.920 OA
ENDBRANCH  21  28
ENDBRANCH  20  26
ENDBRANCH   1  20
TORSDOF 5
ENDMDL
MODEL 4
REMARK VINA RESULT:      -8.8      1.712      2.172
REMARK                            x       y       z     vdW  Elec       q    Type
REMARK                         _______ _______ _______ _____ _____    ______ ____
ROOT
ATOM      1  C   LIG    1      141.264 142.245 158.259  0.00  0.00    +0.530 C 
ATOM      2  N   LIG    1      140.985 143.268 159.092  0.00  0.00    -0.670 N 
ATOM      3  H   LIG    1      141.095 143.157 160.049  0.00  0.00    +0.410 HD
ATOM      4  O   LIG    1      141.225 142.415 157.058  0.00  0.00    -0.490 OA
ENDROOT
BRANCH   2   5
ATOM      5  C   LIG    1      140.537 144.490 158.576  0.00  0.00    +0.140 A 
ATOM      6  C   LIG    1      140.272 145.553 159.439  0.00  0.00    +0.070 A 
ATOM      7  C   LIG    1      139.834 146.754 158.957  0.00  0.00    +0.030 A 
ATOM      8  C   LIG    1      139.648 146.928 157.590  0.00  0.00    +0.050 A 
ATOM      9  N   LIG    1      139.234 147.971 156.800  0.00  0.00    -0.410 N 
ATOM     10  H   LIG    1      138.980 148.845 157.137  0.00  0.00    +0.450 HD
ATOM     11  N   LIG    1      139.224 147.640 155.560  0.00  0.00    -0.200 NA
ATOM     12  C   LIG    1      139.613 146.397 155.379  0.00  0.00    -0.010 A 
ATOM     13  C   LIG    1      139.915 145.859 156.712  0.00  0.00    -0.090 A 
ATOM     14  C   LIG    1      140.365 144.641 157.212  0.00  0.00    +0.060 A 
BRANCH  12  15
ATOM     15  C   LIG    1      139.725 145.685 154.094  0.00  0.00    +0.610 C 
ATOM     16  O   LIG    1      140.485 146.093 153.236  0.00  0.00    -0.530 OA
ATOM     17  N   LIG    1      138.984 144.582 153.868  0.00  0.00    -0.840 N 
ATOM     18  H   LIG    1      139.057 144.114 153.021  0.00  0.00    +0.410 HD
ATOM     19  H   LIG    1      138.377 144.257 154.551  0.00  0.00    +0.410 HD
ENDBRANCH  12  15
ENDBRANCH   2   5
BRANCH   1  20
ATOM     20  C   LIG    1      141.627 140.894 158.818  0.00  0.00    +0.090 C 
BRANCH  20  26
ATOM     21  C   LIG    1      142.597 140.330 161.055  0.00  0.00    -0.640 A 
ATOM     22  C   LIG    1      142.573 140.381 162.436  0.00  0.00    +0.130 A 
ATOM     23  C   LIG    1      141.549 141.045 163.086  0.00  0.00    -0.010 A 
ATOM     24  C   LIG    1      140.549 141.658 162.354  0.00  0.00    +0.070 A 
ATOM     25  C   LIG    1      140.574 141.609 160.973  0.00  0.00    +0.010 A 
ATOM     26  C   LIG    1      141.600 140.949 160.323  0.00  0.00    +0.020 A 
BRANCH  21  28
ATOM     27  C   LIG    1      144.941 138.835 161.564  0.00  0.00    -0.250 C 
ATOM     28  S   LIG    1      143.902 139.486 160.227  0.00  0.00    +2.490 S 
ATOM     29  O   LIG    1      143.252 138.425 159.540  0.00  0.00    -0.940 OA
ATOM     30  O   LIG    1      144.587 140.508 159.516  0.00  0.00    -0.920 OA
ENDBRANCH  21  28
ENDBRANCH  20  26
ENDBRANCH   1  20
TORSDOF 5
ENDMDL
MODEL 5
REMARK VINA RESULT:      -8.8      3.375      5.469
REMARK                            x       y       z     vdW  Elec       q    Type
REMARK                         _______ _______ _______ _____ _____    ______ ____
ROOT
ATOM      1  C   LIG    1      142.927 141.874 156.594  0.00  0.00    +0.530 C 
ATOM      2  N   LIG    1      141.615 141.993 156.879  0.00  0.00    -0.670 N 
ATOM      3  H   LIG    1      140.958 141.522 156.344  0.00  0.00    +0.410 HD
ATOM      4  O   LIG    1      143.753 142.380 157.324  0.00  0.00    -0.490 OA
ENDROOT
BRANCH   2   5
ATOM      5  C   LIG    1      141.200 142.796 157.949  0.00  0.00    +0.140 A 
ATOM      6  C   LIG    1      141.201 142.282 159.245  0.00  0.00    +0.070 A 
ATOM      7  C   LIG    1      140.800 143.048 160.303  0.00  0.00    +0.030 A 
ATOM      8  C   LIG    1      140.385 144.359 160.094  0.00  0.00    +0.050 A 
ATOM      9  N   LIG    1      139.936 145.367 160.909  0.00  0.00    -0.410 N 
ATOM     10  H   LIG    1      139.833 145.289 161.871  0.00  0.00    +0.450 HD
ATOM     11  N   LIG    1      139.667 146.425 160.234  0.00  0.00    -0.200 NA
ATOM     12  C   LIG    1      139.894 146.261 158.949  0.00  0.00    -0.010 A 
ATOM     13  C   LIG    1      140.381 144.885 158.788  0.00  0.00    -0.090 A 
ATOM     14  C   LIG    1      140.796 144.099 157.717  0.00  0.00    +0.060 A 
BRANCH  12  15
ATOM     15  C   LIG    1      139.699 147.259 157.883  0.00  0.00    +0.610 C 
ATOM     16  O   LIG    1      140.061 147.016 156.748  0.00  0.00    -0.530 OA
ATOM     17  N   LIG    1      139.119 148.442 158.166  0.00  0.00    -0.840 N 
ATOM     18  H   LIG    1      138.991 149.100 157.465  0.00  0.00    +0.410 HD
ATOM     19  H   LIG    1      138.831 148.638 159.072  0.00  0.00    +0.410 HD
ENDBRANCH  12  15
ENDBRANCH   2   5
BRANCH   1  20
ATOM     20  C   LIG    1      143.367 141.112 155.372  0.00  0.00    +0.090 C 
BRANCH  20  26
ATOM     21  C   LIG    1      145.209 139.494 155.874  0.00  0.00    -0.640 A 
ATOM     22  C   LIG    1      145.655 138.241 156.248  0.00  0.00    +0.130 A 
ATOM     23  C   LIG    1      144.745 137.235 156.519  0.00  0.00    -0.010 A 
ATOM     24  C   LIG    1      143.389 137.485 156.418  0.00  0.00    +0.070 A 
ATOM     25  C   LIG    1      142.943 138.739 156.045  0.00  0.00    +0.010 A 
ATOM     26  C   LIG    1      143.853 139.745 155.778  0.00  0.00    +0.020 A 
BRANCH  21  28
ATOM     27  C   LIG    1      147.887 139.898 155.065  0.00  0.00    -0.250 C 
ATOM     28  S   LIG    1      146.369 140.775 155.528  0.00  0.00    +2.490 S 
ATOM     29  O   LIG    1      145.820 141.450 154.404  0.00  0.00    -0.940 OA
ATOM     30  O   LIG    1      146.537 141.441 156.773  0.00  0.00    -0.920 OA
ENDBRANCH  21  28
ENDBRANCH  20  26
ENDBRANCH   1  20
TORSDOF 5
ENDMDL
MODEL 6
REMARK VINA RESULT:      -8.6      3.690      8.116
REMARK                            x       y       z     vdW  Elec       q    Type
REMARK                         _______ _______ _______ _____ _____    ______ ____
ROOT
ATOM      1  C   LIG    1      140.828 142.769 161.291  0.00  0.00    +0.530 C 
ATOM      2  N   LIG    1      139.836 141.870 161.128  0.00  0.00    -0.670 N 
ATOM      3  H   LIG    1      139.099 142.066 160.529  0.00  0.00    +0.410 HD
ATOM      4  O   LIG    1      141.799 142.484 161.961  0.00  0.00    -0.490 OA
ENDROOT
BRANCH   2   5
ATOM      5  C   LIG    1      139.870 140.655 161.822  0.00  0.00    +0.140 A 
ATOM      6  C   LIG    1      139.181 140.524 163.028  0.00  0.00    +0.070 A 
ATOM      7  C   LIG    1      139.201 139.348 163.722  0.00  0.00    +0.030 A 
ATOM      8  C   LIG    1      139.913 138.261 163.227  0.00  0.00    +0.050 A 
ATOM      9  N   LIG    1      140.132 136.977 163.659  0.00  0.00    -0.410 N 
ATOM     10  H   LIG    1      139.771 136.606 164.479  0.00  0.00    +0.450 HD
ATOM     11  N   LIG    1      140.879 136.331 162.838  0.00  0.00    -0.200 NA
ATOM     12  C   LIG    1      141.231 137.069 161.807  0.00  0.00    -0.010 A 
ATOM     13  C   LIG    1      140.611 138.385 162.010  0.00  0.00    -0.090 A 
ATOM     14  C   LIG    1      140.581 139.586 161.307  0.00  0.00    +0.060 A 
BRANCH  12  15
ATOM     15  C   LIG    1      142.079 136.657 160.676  0.00  0.00    +0.610 C 
ATOM     16  O   LIG    1      143.046 137.326 160.365  0.00  0.00    -0.530 OA
ATOM     17  N   LIG    1      141.783 135.539 159.984  0.00  0.00    -0.840 N 
ATOM     18  H   LIG    1      142.341 135.268 159.238  0.00  0.00    +0.410 HD
ATOM     19  H   LIG    1      141.012 135.005 160.231  0.00  0.00    +0.410 HD
ENDBRANCH  12  15
ENDBRANCH   2   5
BRANCH   1  20
ATOM     20  C   LIG    1      140.731 144.125 160.643  0.00  0.00    +0.090 C 
BRANCH  20  26
ATOM     21  C   LIG    1      140.440 145.041 158.332  0.00  0.00    -0.640 A 
ATOM     22  C   LIG    1      140.468 144.898 156.957  0.00  0.00    +0.130 A 
ATOM     23  C   LIG    1      140.809 143.682 156.395  0.00  0.00    -0.010 A 
ATOM     24  C   LIG    1      141.123 142.609 157.208  0.00  0.00    +0.070 A 
ATOM     25  C   LIG    1      141.097 142.752 158.583  0.00  0.00    +0.010 A 
ATOM     26  C   LIG    1      140.761 143.969 159.144  0.00  0.00    +0.020 A 
BRANCH  21  28
ATOM     27  C   LIG    1      139.643 147.660 157.629  0.00  0.00    -0.250 C 
ATOM     28  S   LIG    1      140.006 146.591 159.048  0.00  0.00    +2.490 S 
ATOM     29  O   LIG    1      138.821 146.317 159.783  0.00  0.00    -0.940 OA
ATOM     30  O   LIG    1      141.193 147.019 159.704  0.00  0.00    -0.920 OA
ENDBRANCH  21  28
ENDBRANCH  20  26
ENDBRANCH   1  20
TORSDOF 5
ENDMDL
MODEL 7
REMARK VINA RESULT:      -8.6      1.940      2.680
REMARK                            x       y       z     vdW  Elec       q    Type
REMARK                         _______ _______ _______ _____ _____    ______ ____
ROOT
ATOM      1  C   LIG    1      141.966 141.709 158.384  0.00  0.00    +0.530 C 
ATOM      2  N   LIG    1      140.866 142.346 158.833  0.00  0.00    -0.670 N 
ATOM      3  H   LIG    1      140.238 141.882 159.407  0.00  0.00    +0.410 HD
ATOM      4  O   LIG    1      142.803 142.318 157.750  0.00  0.00    -0.490 OA
ENDROOT
BRANCH   2   5
ATOM      5  C   LIG    1      140.631 143.678 158.469  0.00  0.00    +0.140 A 
ATOM      6  C   LIG    1      140.595 144.670 159.449  0.00  0.00    +0.070 A 
ATOM      7  C   LIG    1      140.367 145.975 159.116  0.00  0.00    +0.030 A 
ATOM      8  C   LIG    1      140.167 146.329 157.786  0.00  0.00    +0.050 A 
ATOM      9  N   LIG    1      139.923 147.509 157.131  0.00  0.00    -0.410 N 
ATOM     10  H   LIG    1      139.844 148.372 157.568  0.00  0.00    +0.450 HD
ATOM     11  N   LIG    1      139.809 147.324 155.866  0.00  0.00    -0.200 NA
ATOM     12  C   LIG    1      139.958 146.059 155.538  0.00  0.00    -0.010 A 
ATOM     13  C   LIG    1      140.203 145.333 156.791  0.00  0.00    -0.090 A 
ATOM     14  C   LIG    1      140.441 144.006 157.139  0.00  0.00    +0.060 A 
BRANCH  12  15
ATOM     15  C   LIG    1      139.891 145.484 154.183  0.00  0.00    +0.610 C 
ATOM     16  O   LIG    1      140.639 145.890 153.313  0.00  0.00    -0.530 OA
ATOM     17  N   LIG    1      139.003 144.510 153.907  0.00  0.00    -0.840 N 
ATOM     18  H   LIG    1      138.959 144.132 153.014  0.00  0.00    +0.410 HD
ATOM     19  H   LIG    1      138.407 144.186 154.600  0.00  0.00    +0.410 HD
ENDBRANCH  12  15
ENDBRANCH   2   5
BRANCH   1  20
ATOM     20  C   LIG    1      142.158 140.243 158.671  0.00  0.00    +0.090 C 
BRANCH  20  26
ATOM     21  C   LIG    1      143.612 139.644 160.619  0.00  0.00    -0.640 A 
ATOM     22  C   LIG    1      143.810 139.462 161.974  0.00  0.00    +0.130 A 
ATOM     23  C   LIG    1      142.769 139.672 162.860  0.00  0.00    -0.010 A 
ATOM     24  C   LIG    1      141.530 140.066 162.389  0.00  0.00    +0.070 A 
ATOM     25  C   LIG    1      141.332 140.249 161.034  0.00  0.00    +0.010 A 
ATOM     26  C   LIG    1      142.374 140.044 160.149  0.00  0.00    +0.020 A 
BRANCH  21  28
ATOM     27  C   LIG    1      146.240 138.612 160.495  0.00  0.00    -0.250 C 
ATOM     28  S   LIG    1      144.938 139.376 159.491  0.00  0.00    +2.490 S 
ATOM     29  O   LIG    1      144.418 138.442 158.554  0.00  0.00    -0.940 OA
ATOM     30  O   LIG    1      145.323 140.683 159.085  0.00  0.00    -0.920 OA
ENDBRANCH  21  28
ENDBRANCH  20  26
ENDBRANCH   1  20
TORSDOF 5
ENDMDL
####
 2019-nCoV_RdRp_rec.pdbqt&&&&ZINC000737281736.pdbqt
MODEL 1
REMARK VINA RESULT:     -11.4      0.000      0.000
REMARK                            x       y       z     vdW  Elec       q    Type
REMARK                         _______ _______ _______ _____ _____    ______ ____
ROOT
ATOM      1  S   LIG    1      142.137 143.866 154.178  0.00  0.00    +2.640 S 
ATOM      2  O   LIG    1      142.008 145.145 153.573  0.00  0.00    -1.010 OA
ATOM      3  O   LIG    1      142.155 142.654 153.437  0.00  0.00    -1.010 OA
ENDROOT
BRANCH   1   4
ATOM      4  C   LIG    1      143.633 143.904 155.109  0.00  0.00    -0.660 A 
ATOM      5  C   LIG    1      144.564 142.885 154.979  0.00  0.00    +0.180 A 
ATOM      6  C   LIG    1      145.727 142.952 155.728  0.00  0.00    +0.000 A 
ATOM      7  C   LIG    1      145.920 144.037 156.580  0.00  0.00    +0.230 A 
ATOM      8  N   LIG    1      145.004 144.992 156.675  0.00  0.00    -0.470 NA
ATOM      9  C   LIG    1      143.892 144.954 155.971  0.00  0.00    +0.380 A 
BRANCH   7  10
ATOM     10  C   LIG    1      147.161 144.124 157.390  0.00  0.00    +0.220 A 
ATOM     11  N   LIG    1      148.398 144.022 156.948  0.00  0.00    -0.260 NA
ATOM     12  N   LIG    1      149.190 144.151 157.957  0.00  0.00    -0.230 N 
ATOM     13  H   LIG    1      150.159 144.118 157.917  0.00  0.00    +0.480 HD
ATOM     14  N   LIG    1      148.493 144.332 159.024  0.00  0.00    -0.050 NA
ATOM     15  N   LIG    1      147.241 144.326 158.712  0.00  0.00    -0.260 NA
ENDBRANCH   7  10
ENDBRANCH   1   4
BRANCH   1  16
ATOM     16  N   LIG    1      140.889 143.733 155.260  0.00  0.00    -1.090 NA
BRANCH  16  21
ATOM     17  C   LIG    1      142.128 140.553 158.898  0.00  0.00    +0.130 C 
ATOM     18  C   LIG    1      141.661 141.786 158.169  0.00  0.00    +0.110 A 
ATOM     19  N   LIG    1      141.266 142.901 158.727  0.00  0.00    -0.340 NA
ATOM     20  N   LIG    1      140.914 143.803 157.714  0.00  0.00    -0.350 N 
ATOM     21  C   LIG    1      141.116 143.185 156.518  0.00  0.00    +0.450 A 
ATOM     22  C   LIG    1      141.584 141.934 156.781  0.00  0.00    -0.300 A 
BRANCH  20  23
ATOM     23  C   LIG    1      140.441 145.110 157.899  0.00  0.00    +0.200 A 
ATOM     24  C   LIG    1      140.152 145.907 156.799  0.00  0.00    +0.030 A 
ATOM     25  C   LIG    1      139.686 147.194 156.985  0.00  0.00    +0.000 A 
ATOM     26  C   LIG    1      139.507 147.689 158.264  0.00  0.00    -0.020 A 
ATOM     27  C   LIG    1      139.795 146.897 159.361  0.00  0.00    +0.000 A 
ATOM     28  C   LIG    1      140.255 145.607 159.182  0.00  0.00    -0.090 A 
ATOM     29  C   LIG    1      140.568 144.746 160.377  0.00  0.00    +0.090 C 
ENDBRANCH  20  23
ENDBRANCH  16  21
ENDBRANCH   1  16
TORSDOF 5
ENDMDL
MODEL 2
REMARK VINA RESULT:     -10.5      3.019      6.221
REMARK                            x       y       z     vdW  Elec       q    Type
REMARK                         _______ _______ _______ _____ _____    ______ ____
ROOT
ATOM      1  S   LIG    1      142.246 140.647 157.158  0.00  0.00    +2.640 S 
ATOM      2  O   LIG    1      143.413 140.591 157.967  0.00  0.00    -1.010 OA
ATOM      3  O   LIG    1      141.173 139.724 157.279  0.00  0.00    -1.010 OA
ENDROOT
BRANCH   1   4
ATOM      4  C   LIG    1      141.554 142.250 157.393  0.00  0.00    -0.660 A 
ATOM      5  C   LIG    1      141.213 143.033 156.300  0.00  0.00    +0.180 A 
ATOM      6  C   LIG    1      140.671 144.286 156.528  0.00  0.00    +0.000 A 
ATOM      7  C   LIG    1      140.488 144.716 157.840  0.00  0.00    +0.230 A 
ATOM      8  N   LIG    1      140.827 143.937 158.859  0.00  0.00    -0.470 NA
ATOM      9  C   LIG    1      141.340 142.738 158.670  0.00  0.00    +0.380 A 
BRANCH   7  10
ATOM     10  C   LIG    1      139.909 146.058 158.101  0.00  0.00    +0.220 A 
ATOM     11  N   LIG    1      139.769 147.037 157.230  0.00  0.00    -0.260 NA
ATOM     12  N   LIG    1      139.228 148.034 157.842  0.00  0.00    -0.230 N 
ATOM     13  H   LIG    1      139.011 148.889 157.437  0.00  0.00    +0.480 HD
ATOM     14  N   LIG    1      139.021 147.718 159.071  0.00  0.00    -0.050 NA
ATOM     15  N   LIG    1      139.423 146.507 159.266  0.00  0.00    -0.260 NA
ENDBRANCH   7  10
ENDBRANCH   1   4
BRANCH   1  16
ATOM     16  N   LIG    1      142.762 140.561 155.587  0.00  0.00    -1.090 NA
BRANCH  16  21
ATOM     17  C   LIG    1      147.584 139.378 155.097  0.00  0.00    +0.130 C 
ATOM     18  C   LIG    1      146.283 140.139 155.065  0.00  0.00    +0.110 A 
ATOM     19  N   LIG    1      146.124 141.364 154.634  0.00  0.00    -0.340 NA
ATOM     20  N   LIG    1      144.772 141.708 154.767  0.00  0.00    -0.350 N 
ATOM     21  C   LIG    1      144.120 140.637 155.295  0.00  0.00    +0.450 A 
ATOM     22  C   LIG    1      145.041 139.651 155.482  0.00  0.00    -0.300 A 
BRANCH  20  23
ATOM     23  C   LIG    1      144.195 142.936 154.416  0.00  0.00    +0.200 A 
ATOM     24  C   LIG    1      143.377 143.026 153.298  0.00  0.00    +0.030 A 
ATOM     25  C   LIG    1      142.809 144.238 152.955  0.00  0.00    +0.000 A 
ATOM     26  C   LIG    1      143.054 145.360 153.725  0.00  0.00    -0.020 A 
ATOM     27  C   LIG    1      143.868 145.274 154.840  0.00  0.00    +0.000 A 
ATOM     28  C   LIG    1      144.434 144.064 155.191  0.00  0.00    -0.090 A 
ATOM     29  C   LIG    1      145.321 143.971 156.405  0.00  0.00    +0.090 C 
ENDBRANCH  20  23
ENDBRANCH  16  21
ENDBRANCH   1  16
TORSDOF 5
ENDMDL
MODEL 3
REMARK VINA RESULT:     -10.3      2.222      6.058
REMARK                            x       y       z     vdW  Elec       q    Type
REMARK                         _______ _______ _______ _____ _____    ______ ____
ROOT
ATOM      1  S   LIG    1      143.426 143.818 153.637  0.00  0.00    +2.640 S 
ATOM      2  O   LIG    1      142.521 143.262 152.693  0.00  0.00    -1.010 OA
ATOM      3  O   LIG    1      144.309 144.888 153.330  0.00  0.00    -1.010 OA
ENDROOT
BRANCH   1   4
ATOM      4  C   LIG    1      142.454 144.351 155.006  0.00  0.00    -0.660 A 
ATOM      5  C   LIG    1      141.149 143.905 155.154  0.00  0.00    +0.180 A 
ATOM      6  C   LIG    1      140.419 144.347 156.244  0.00  0.00    +0.000 A 
ATOM      7  C   LIG    1      141.017 145.220 157.150  0.00  0.00    +0.230 A 
ATOM      8  N   LIG    1      142.268 145.623 156.973  0.00  0.00    -0.470 NA
ATOM      9  C   LIG    1      142.987 145.214 155.947  0.00  0.00    +0.380 A 
BRANCH   7  10
ATOM     10  C   LIG    1      140.247 145.704 158.323  0.00  0.00    +0.220 A 
ATOM     11  N   LIG    1      140.164 145.124 159.504  0.00  0.00    -0.260 NA
ATOM     12  N   LIG    1      139.403 145.851 160.247  0.00  0.00    -0.230 N 
ATOM     13  H   LIG    1      139.170 145.658 161.169  0.00  0.00    +0.480 HD
ATOM     14  N   LIG    1      139.002 146.873 159.576  0.00  0.00    -0.050 NA
ATOM     15  N   LIG    1      139.505 146.818 158.389  0.00  0.00    -0.260 NA
ENDBRANCH   7  10
ENDBRANCH   1   4
BRANCH   1  16
ATOM     16  N   LIG    1      144.375 142.567 154.166  0.00  0.00    -1.090 NA
BRANCH  16  21
ATOM     17  C   LIG    1      147.971 143.975 157.324  0.00  0.00    +0.130 C 
ATOM     18  C   LIG    1      146.736 143.326 156.754  0.00  0.00    +0.110 A 
ATOM     19  N   LIG    1      145.904 142.558 157.409  0.00  0.00    -0.340 NA
ATOM     20  N   LIG    1      144.889 142.156 156.531  0.00  0.00    -0.350 N 
ATOM     21  C   LIG    1      145.142 142.715 155.317  0.00  0.00    +0.450 A 
ATOM     22  C   LIG    1      146.283 143.449 155.437  0.00  0.00    -0.300 A 
BRANCH  20  23
ATOM     23  C   LIG    1      143.804 141.326 156.849  0.00  0.00    +0.200 A 
ATOM     24  C   LIG    1      142.697 141.849 157.503  0.00  0.00    +0.030 A 
ATOM     25  C   LIG    1      141.629 141.029 157.814  0.00  0.00    +0.000 A 
ATOM     26  C   LIG    1      141.662 139.689 157.474  0.00  0.00    -0.020 A 
ATOM     27  C   LIG    1      142.764 139.165 156.823  0.00  0.00    +0.000 A 
ATOM     28  C   LIG    1      143.832 139.981 156.503  0.00  0.00    -0.090 A 
ATOM     29  C   LIG    1      145.032 139.410 155.794  0.00  0.00    +0.090 C 
ENDBRANCH  20  23
ENDBRANCH  16  21
ENDBRANCH   1  16
TORSDOF 5
ENDMDL
MODEL 4
REMARK VINA RESULT:     -10.1      2.615      6.204
REMARK                            x       y       z     vdW  Elec       q    Type
REMARK                         _______ _______ _______ _____ _____    ______ ____
ROOT
ATOM      1  S   LIG    1      142.790 142.659 154.042  0.00  0.00    +2.640 S 
ATOM      2  O   LIG    1      141.866 142.386 152.996  0.00  0.00    -1.010 OA
ATOM      3  O   LIG    1      144.109 143.132 153.809  0.00  0.00    -1.010 OA
ENDROOT
BRANCH   1   4
ATOM      4  C   LIG    1      142.015 143.842 155.094  0.00  0.00    -0.660 A 
ATOM      5  C   LIG    1      142.777 144.781 155.772  0.00  0.00    +0.180 A 
ATOM      6  C   LIG    1      142.130 145.693 156.588  0.00  0.00    +0.000 A 
ATOM      7  C   LIG    1      140.742 145.635 156.700  0.00  0.00    +0.230 A 
ATOM      8  N   LIG    1      140.049 144.720 156.035  0.00  0.00    -0.470 NA
ATOM      9  C   LIG    1      140.640 143.844 155.248  0.00  0.00    +0.380 A 
BRANCH   7  10
ATOM     10  C   LIG    1      140.034 146.604 157.573  0.00  0.00    +0.220 A 
ATOM     11  N   LIG    1      139.743 147.857 157.283  0.00  0.00    -0.260 NA
ATOM     12  N   LIG    1      139.127 148.363 158.296  0.00  0.00    -0.230 N 
ATOM     13  H   LIG    1      138.798 149.274 158.354  0.00  0.00    +0.480 HD
ATOM     14  N   LIG    1      139.018 147.471 159.217  0.00  0.00    -0.050 NA
ATOM     15  N   LIG    1      139.560 146.375 158.805  0.00  0.00    -0.260 NA
ENDBRANCH   7  10
ENDBRANCH   1   4
BRANCH   1  16
ATOM     16  N   LIG    1      142.942 141.256 154.909  0.00  0.00    -1.090 NA
BRANCH  16  21
ATOM     17  C   LIG    1      141.295 141.091 159.615  0.00  0.00    +0.130 C 
ATOM     18  C   LIG    1      142.197 141.223 158.415  0.00  0.00    +0.110 A 
ATOM     19  N   LIG    1      143.483 141.460 158.447  0.00  0.00    -0.340 NA
ATOM     20  N   LIG    1      143.957 141.509 157.130  0.00  0.00    -0.350 N 
ATOM     21  C   LIG    1      142.902 141.290 156.299  0.00  0.00    +0.450 A 
ATOM     22  C   LIG    1      141.802 141.105 157.079  0.00  0.00    -0.300 A 
BRANCH  20  23
ATOM     23  C   LIG    1      145.283 141.741 156.737  0.00  0.00    +0.200 A 
ATOM     24  C   LIG    1      145.781 143.037 156.700  0.00  0.00    +0.030 A 
ATOM     25  C   LIG    1      147.088 143.262 156.313  0.00  0.00    +0.000 A 
ATOM     26  C   LIG    1      147.900 142.199 155.964  0.00  0.00    -0.020 A 
ATOM     27  C   LIG    1      147.407 140.907 156.000  0.00  0.00    +0.000 A 
ATOM     28  C   LIG    1      146.104 140.675 156.392  0.00  0.00    -0.090 A 
ATOM     29  C   LIG    1      145.567 139.268 156.431  0.00  0.00    +0.090 C 
ENDBRANCH  20  23
ENDBRANCH  16  21
ENDBRANCH   1  16
TORSDOF 5
ENDMDL
MODEL 5
REMARK VINA RESULT:      -9.9      2.353      2.891
REMARK                            x       y       z     vdW  Elec       q    Type
REMARK                         _______ _______ _______ _____ _____    ______ ____
ROOT
ATOM      1  S   LIG    1      144.114 144.253 155.375  0.00  0.00    +2.640 S 
ATOM      2  O   LIG    1      143.997 144.991 156.584  0.00  0.00    -1.010 OA
ATOM      3  O   LIG    1      144.216 144.866 154.097  0.00  0.00    -1.010 OA
ENDROOT
BRANCH   1   4
ATOM      4  C   LIG    1      145.539 143.231 155.552  0.00  0.00    -0.660 A 
ATOM      5  C   LIG    1      145.729 142.143 154.713  0.00  0.00    +0.180 A 
ATOM      6  C   LIG    1      146.862 141.366 154.884  0.00  0.00    +0.000 A 
ATOM      7  C   LIG    1      147.767 141.701 155.888  0.00  0.00    +0.230 A 
ATOM      8  N   LIG    1      147.549 142.751 156.670  0.00  0.00    -0.470 NA
ATOM      9  C   LIG    1      146.482 143.509 156.526  0.00  0.00    +0.380 A 
BRANCH   7  10
ATOM     10  C   LIG    1      148.985 140.877 156.086  0.00  0.00    +0.220 A 
ATOM     11  N   LIG    1      149.862 140.990 157.063  0.00  0.00    -0.260 NA
ATOM     12  N   LIG    1      150.773 140.096 156.882  0.00  0.00    -0.230 N 
ATOM     13  H   LIG    1      151.543 139.956 157.455  0.00  0.00    +0.480 HD
ATOM     14  N   LIG    1      150.501 139.421 155.821  0.00  0.00    -0.050 NA
ATOM     15  N   LIG    1      149.405 139.870 155.308  0.00  0.00    -0.260 NA
ENDBRANCH   7  10
ENDBRANCH   1   4
BRANCH   1  16
ATOM     16  N   LIG    1      142.797 143.251 155.310  0.00  0.00    -1.090 NA
BRANCH  16  21
ATOM     17  C   LIG    1      141.424 140.895 159.487  0.00  0.00    +0.130 C 
ATOM     18  C   LIG    1      141.481 141.882 158.350  0.00  0.00    +0.110 A 
ATOM     19  N   LIG    1      140.687 142.910 158.188  0.00  0.00    -0.340 NA
ATOM     20  N   LIG    1      141.063 143.579 157.017  0.00  0.00    -0.350 N 
ATOM     21  C   LIG    1      142.121 142.914 156.478  0.00  0.00    +0.450 A 
ATOM     22  C   LIG    1      142.398 141.860 157.295  0.00  0.00    -0.300 A 
BRANCH  20  23
ATOM     23  C   LIG    1      140.459 144.731 156.494  0.00  0.00    +0.200 A 
ATOM     24  C   LIG    1      140.096 144.779 155.155  0.00  0.00    +0.030 A 
ATOM     25  C   LIG    1      139.500 145.915 154.642  0.00  0.00    +0.000 A 
ATOM     26  C   LIG    1      139.265 147.004 155.461  0.00  0.00    -0.020 A 
ATOM     27  C   LIG    1      139.626 146.959 156.796  0.00  0.00    +0.000 A 
ATOM     28  C   LIG    1      140.217 145.824 157.316  0.00  0.00    -0.090 A 
ATOM     29  C   LIG    1      140.610 145.776 158.769  0.00  0.00    +0.090 C 
ENDBRANCH  20  23
ENDBRANCH  16  21
ENDBRANCH   1  16
TORSDOF 5
ENDMDL
MODEL 6
REMARK VINA RESULT:      -9.9      4.964      7.584
REMARK                            x       y       z     vdW  Elec       q    Type
REMARK                         _______ _______ _______ _____ _____    ______ ____
ROOT
ATOM      1  S   LIG    1      142.107 140.348 160.335  0.00  0.00    +2.640 S 
ATOM      2  O   LIG    1      141.273 139.455 159.610  0.00  0.00    -1.010 OA
ATOM      3  O   LIG    1      143.515 140.415 160.156  0.00  0.00    -1.010 OA
ENDROOT
BRANCH   1   4
ATOM      4  C   LIG    1      141.488 141.969 160.027  0.00  0.00    -0.660 A 
ATOM      5  C   LIG    1      141.171 142.810 161.083  0.00  0.00    +0.180 A 
ATOM      6  C   LIG    1      140.688 144.076 160.798  0.00  0.00    +0.000 A 
ATOM      7  C   LIG    1      140.538 144.459 159.467  0.00  0.00    +0.230 A 
ATOM      8  N   LIG    1      140.852 143.624 158.485  0.00  0.00    -0.470 NA
ATOM      9  C   LIG    1      141.318 142.416 158.729  0.00  0.00    +0.380 A 
BRANCH   7  10
ATOM     10  C   LIG    1      140.020 145.812 159.145  0.00  0.00    +0.220 A 
ATOM     11  N   LIG    1      140.489 146.637 158.231  0.00  0.00    -0.260 NA
ATOM     12  N   LIG    1      139.771 147.707 158.259  0.00  0.00    -0.230 N 
ATOM     13  H   LIG    1      139.897 148.482 157.689  0.00  0.00    +0.480 HD
ATOM     14  N   LIG    1      138.862 147.586 159.162  0.00  0.00    -0.050 NA
ATOM     15  N   LIG    1      138.982 146.431 159.724  0.00  0.00    -0.260 NA
ENDBRANCH   7  10
ENDBRANCH   1   4
BRANCH   1  16
ATOM     16  N   LIG    1      141.854 140.024 161.940  0.00  0.00    -1.090 NA
BRANCH  16  21
ATOM     17  C   LIG    1      141.554 135.157 162.991  0.00  0.00    +0.130 C 
ATOM     18  C   LIG    1      141.197 136.609 162.808  0.00  0.00    +0.110 A 
ATOM     19  N   LIG    1      140.027 137.145 163.047  0.00  0.00    -0.340 NA
ATOM     20  N   LIG    1      140.099 138.513 162.755  0.00  0.00    -0.350 N 
ATOM     21  C   LIG    1      141.364 138.782 162.330  0.00  0.00    +0.450 A 
ATOM     22  C   LIG    1      142.061 137.613 162.361  0.00  0.00    -0.300 A 
BRANCH  20  23
ATOM     23  C   LIG    1      139.055 139.440 162.880  0.00  0.00    +0.200 A 
ATOM     24  C   LIG    1      138.718 140.257 161.809  0.00  0.00    +0.030 A 
ATOM     25  C   LIG    1      137.689 141.169 161.935  0.00  0.00    +0.000 A 
ATOM     26  C   LIG    1      136.994 141.270 163.126  0.00  0.00    -0.020 A 
ATOM     27  C   LIG    1      137.327 140.457 164.195  0.00  0.00    +0.000 A 
ATOM     28  C   LIG    1      138.351 139.539 164.073  0.00  0.00    -0.090 A 
ATOM     29  C   LIG    1      138.714 138.655 165.238  0.00  0.00    +0.090 C 
ENDBRANCH  20  23
ENDBRANCH  16  21
ENDBRANCH   1  16
TORSDOF 5
ENDMDL
MODEL 7
REMARK VINA RESULT:      -9.6      3.878      7.787
REMARK                            x       y       z     vdW  Elec       q    Type
REMARK                         _______ _______ _______ _____ _____    ______ ____
ROOT
ATOM      1  S   LIG    1      141.869 140.656 158.581  0.00  0.00    +2.640 S 
ATOM      2  O   LIG    1      141.037 139.996 159.525  0.00  0.00    -1.010 OA
ATOM      3  O   LIG    1      142.058 140.190 157.252  0.00  0.00    -1.010 OA
ENDROOT
BRANCH   1   4
ATOM      4  C   LIG    1      141.261 142.305 158.449  0.00  0.00    -0.660 A 
ATOM      5  C   LIG    1      141.191 142.928 157.213  0.00  0.00    +0.180 A 
ATOM      6  C   LIG    1      140.707 144.224 157.152  0.00  0.00    +0.000 A 
ATOM      7  C   LIG    1      140.308 144.853 158.329  0.00  0.00    +0.230 A 
ATOM      8  N   LIG    1      140.391 144.221 159.493  0.00  0.00    -0.470 NA
ATOM      9  C   LIG    1      140.844 142.987 159.578  0.00  0.00    +0.380 A 
BRANCH   7  10
ATOM     10  C   LIG    1      139.788 146.242 158.281  0.00  0.00    +0.220 A 
ATOM     11  N   LIG    1      139.801 147.052 157.241  0.00  0.00    -0.260 NA
ATOM     12  N   LIG    1      139.259 148.165 157.601  0.00  0.00    -0.230 N 
ATOM     13  H   LIG    1      139.139 148.940 157.030  0.00  0.00    +0.480 HD
ATOM     14  N   LIG    1      138.905 148.086 158.835  0.00  0.00    -0.050 NA
ATOM     15  N   LIG    1      139.209 146.915 159.284  0.00  0.00    -0.260 NA
ENDBRANCH   7  10
ENDBRANCH   1   4
BRANCH   1  16
ATOM     16  N   LIG    1      143.376 140.742 159.265  0.00  0.00    -1.090 NA
BRANCH  16  21
ATOM     17  C   LIG    1      146.765 141.675 155.726  0.00  0.00    +0.130 C 
ATOM     18  C   LIG    1      146.043 141.048 156.891  0.00  0.00    +0.110 A 
ATOM     19  N   LIG    1      146.452 140.011 157.576  0.00  0.00    -0.340 NA
ATOM     20  N   LIG    1      145.507 139.739 158.574  0.00  0.00    -0.350 N 
ATOM     21  C   LIG    1      144.509 140.658 158.463  0.00  0.00    +0.450 A 
ATOM     22  C   LIG    1      144.827 141.482 157.427  0.00  0.00    -0.300 A 
BRANCH  20  23
ATOM     23  C   LIG    1      145.578 138.706 159.518  0.00  0.00    +0.200 A 
ATOM     24  C   LIG    1      146.071 138.959 160.791  0.00  0.00    +0.030 A 
ATOM     25  C   LIG    1      146.140 137.939 161.719  0.00  0.00    +0.000 A 
ATOM     26  C   LIG    1      145.716 136.666 161.383  0.00  0.00    -0.020 A 
ATOM     27  C   LIG    1      145.224 136.411 160.116  0.00  0.00    +0.000 A 
ATOM     28  C   LIG    1      145.148 137.428 159.185  0.00  0.00    -0.090 A 
ATOM     29  C   LIG    1      144.612 137.149 157.805  0.00  0.00    +0.090 C 
ENDBRANCH  20  23
ENDBRANCH  16  21
ENDBRANCH   1  16
TORSDOF 5
ENDMDL
MODEL 8
REMARK VINA RESULT:      -9.6      3.878      6.444
REMARK                            x       y       z     vdW  Elec       q    Type
REMARK                         _______ _______ _______ _____ _____    ______ ____
ROOT
ATOM      1  S   LIG    1      142.128 140.524 157.344  0.00  0.00    +2.640 S 
ATOM      2  O   LIG    1      141.028 139.628 157.414  0.00  0.00    -1.010 OA
ATOM      3  O   LIG    1      143.003 140.595 156.227  0.00  0.00    -1.010 OA
ENDROOT
BRANCH   1   4
ATOM      4  C   LIG    1      141.466 142.143 157.562  0.00  0.00    -0.660 A 
ATOM      5  C   LIG    1      141.214 142.950 156.462  0.00  0.00    +0.180 A 
ATOM      6  C   LIG    1      140.693 144.215 156.676  0.00  0.00    +0.000 A 
ATOM      7  C   LIG    1      140.441 144.631 157.981  0.00  0.00    +0.230 A 
ATOM      8  N   LIG    1      140.696 143.828 159.006  0.00  0.00    -0.470 NA
ATOM      9  C   LIG    1      141.187 142.619 158.830  0.00  0.00    +0.380 A 
BRANCH   7  10
ATOM     10  C   LIG    1      139.883 145.984 158.227  0.00  0.00    +0.220 A 
ATOM     11  N   LIG    1      139.926 147.014 157.405  0.00  0.00    -0.260 NA
ATOM     12  N   LIG    1      139.335 148.003 157.982  0.00  0.00    -0.230 N 
ATOM     13  H   LIG    1      139.221 148.888 157.601  0.00  0.00    +0.480 HD
ATOM     14  N   LIG    1      138.920 147.633 159.143  0.00  0.00    -0.050 NA
ATOM     15  N   LIG    1      139.235 146.395 159.325  0.00  0.00    -0.260 NA
ENDBRANCH   7  10
ENDBRANCH   1   4
BRANCH   1  16
ATOM     16  N   LIG    1      143.078 140.202 158.663  0.00  0.00    -1.090 NA
BRANCH  16  21
ATOM     17  C   LIG    1      143.375 135.458 160.174  0.00  0.00    +0.130 C 
ATOM     18  C   LIG    1      143.000 136.914 160.087  0.00  0.00    +0.110 A 
ATOM     19  N   LIG    1      142.197 137.547 160.905  0.00  0.00    -0.340 NA
ATOM     20  N   LIG    1      142.106 138.882 160.490  0.00  0.00    -0.350 N 
ATOM     21  C   LIG    1      142.889 139.030 159.386  0.00  0.00    +0.450 A 
ATOM     22  C   LIG    1      143.455 137.820 159.125  0.00  0.00    -0.300 A 
BRANCH  20  23
ATOM     23  C   LIG    1      141.344 139.887 161.103  0.00  0.00    +0.200 A 
ATOM     24  C   LIG    1      141.976 140.953 161.730  0.00  0.00    +0.030 A 
ATOM     25  C   LIG    1      141.222 141.941 162.333  0.00  0.00    +0.000 A 
ATOM     26  C   LIG    1      139.841 141.871 162.313  0.00  0.00    -0.020 A 
ATOM     27  C   LIG    1      139.210 140.810 161.689  0.00  0.00    +0.000 A 
ATOM     28  C   LIG    1      139.957 139.821 161.078  0.00  0.00    -0.090 A 
ATOM     29  C   LIG    1      139.269 138.666 160.400  0.00  0.00    +0.090 C 
ENDBRANCH  20  23
ENDBRANCH  16  21
ENDBRANCH   1  16
TORSDOF 5
ENDMDL
MODEL 9
REMARK VINA RESULT:      -9.4      3.734      6.891
REMARK                            x       y       z     vdW  Elec       q    Type
REMARK                         _______ _______ _______ _____ _____    ______ ____
ROOT
ATOM      1  S   LIG    1      141.716 140.585 159.493  0.00  0.00    +2.640 S 
ATOM      2  O   LIG    1      141.172 140.239 160.759  0.00  0.00    -1.010 OA
ATOM      3  O   LIG    1      141.475 139.833 158.312  0.00  0.00    -1.010 OA
ENDROOT
BRANCH   1   4
ATOM      4  C   LIG    1      141.181 142.230 159.154  0.00  0.00    -0.660 A 
ATOM      5  C   LIG    1      141.190 142.715 157.855  0.00  0.00    +0.180 A 
ATOM      6  C   LIG    1      140.761 144.013 157.631  0.00  0.00    +0.000 A 
ATOM      7  C   LIG    1      140.338 144.781 158.713  0.00  0.00    +0.230 A 
ATOM      8  N   LIG    1      140.344 144.279 159.941  0.00  0.00    -0.470 NA
ATOM      9  C   LIG    1      140.743 143.047 160.181  0.00  0.00    +0.380 A 
BRANCH   7  10
ATOM     10  C   LIG    1      139.876 146.174 158.489  0.00  0.00    +0.220 A 
ATOM     11  N   LIG    1      140.121 146.925 157.434  0.00  0.00    -0.260 NA
ATOM     12  N   LIG    1      139.549 148.065 157.620  0.00  0.00    -0.230 N 
ATOM     13  H   LIG    1      139.568 148.809 156.998  0.00  0.00    +0.480 HD
ATOM     14  N   LIG    1      138.950 148.060 158.759  0.00  0.00    -0.050 NA
ATOM     15  N   LIG    1      139.126 146.911 159.319  0.00  0.00    -0.260 NA
ENDBRANCH   7  10
ENDBRANCH   1   4
BRANCH   1  16
ATOM     16  N   LIG    1      143.360 140.635 159.688  0.00  0.00    -1.090 NA
BRANCH  16  21
ATOM     17  C   LIG    1      146.074 136.496 159.063  0.00  0.00    +0.130 C 
ATOM     18  C   LIG    1      145.379 137.808 158.805  0.00  0.00    +0.110 A 
ATOM     19  N   LIG    1      145.387 138.468 157.675  0.00  0.00    -0.340 NA
ATOM     20  N   LIG    1      144.628 139.634 157.839  0.00  0.00    -0.350 N 
ATOM     21  C   LIG    1      144.159 139.650 159.116  0.00  0.00    +0.450 A 
ATOM     22  C   LIG    1      144.611 138.522 159.730  0.00  0.00    -0.300 A 
BRANCH  20  23
ATOM     23  C   LIG    1      144.392 140.610 156.860  0.00  0.00    +0.200 A 
ATOM     24  C   LIG    1      144.846 141.909 157.050  0.00  0.00    +0.030 A 
ATOM     25  C   LIG    1      144.612 142.868 156.084  0.00  0.00    +0.000 A 
ATOM     26  C   LIG    1      143.927 142.537 154.929  0.00  0.00    -0.020 A 
ATOM     27  C   LIG    1      143.474 141.244 154.738  0.00  0.00    +0.000 A 
ATOM     28  C   LIG    1      143.710 140.278 155.697  0.00  0.00    -0.090 A 
ATOM     29  C   LIG    1      143.216 138.871 155.488  0.00  0.00    +0.090 C 
ENDBRANCH  20  23
ENDBRANCH  16  21
ENDBRANCH   1  16
TORSDOF 5
ENDMDL
####
 2019-nCoV_RdRp_rec.pdbqt&&&&ZINC000737410668.pdbqt
MODEL 1
REMARK VINA RESULT:     -11.4      0.000      0.000
REMARK                            x       y       z     vdW  Elec       q    Type
REMARK                         _______ _______ _______ _____ _____    ______ ____
ROOT
ATOM      1  C   LIG    1      140.899 145.326 153.764  0.00  0.00    +0.530 C 
ATOM      2  N   LIG    1      141.803 144.383 154.097  0.00  0.00    -1.120 NA
ATOM      3  O   LIG    1      141.198 146.201 152.978  0.00  0.00    -0.620 OA
ENDROOT
BRANCH   2   4
ATOM      4  S   LIG    1      143.319 144.418 153.434  0.00  0.00    +2.630 S 
ATOM      5  O   LIG    1      143.818 145.732 153.644  0.00  0.00    -1.020 OA
ATOM      6  O   LIG    1      143.209 143.825 152.147  0.00  0.00    -1.010 OA
BRANCH   4   7
ATOM      7  C   LIG    1      144.333 143.341 154.392  0.00  0.00    -0.620 A 
ATOM      8  C   LIG    1      144.258 141.972 154.204  0.00  0.00    +0.140 A 
ATOM      9  C   LIG    1      145.051 141.123 154.953  0.00  0.00    -0.020 A 
ATOM     10  C   LIG    1      145.922 141.635 155.892  0.00  0.00    +0.090 A 
ATOM     11  C   LIG    1      146.002 143.013 156.085  0.00  0.00    -0.050 A 
ATOM     12  C   LIG    1      145.205 143.865 155.325  0.00  0.00    +0.170 A 
BRANCH  11  13
ATOM     13  C   LIG    1      146.938 143.571 157.094  0.00  0.00    +0.230 A 
ATOM     14  N   LIG    1      148.184 143.949 156.889  0.00  0.00    -0.300 NA
ATOM     15  N   LIG    1      148.656 144.374 158.009  0.00  0.00    -0.230 N 
ATOM     16  H   LIG    1      149.555 144.714 158.146  0.00  0.00    +0.470 HD
ATOM     17  N   LIG    1      147.750 144.278 158.917  0.00  0.00    -0.050 NA
ATOM     18  N   LIG    1      146.678 143.793 158.389  0.00  0.00    -0.260 NA
ENDBRANCH  11  13
ENDBRANCH   4   7
ENDBRANCH   2   4
BRANCH   1  19
ATOM     19  C   LIG    1      139.519 145.294 154.368  0.00  0.00    +0.130 C 
BRANCH  19  23
ATOM     20  C   LIG    1      140.637 143.739 156.898  0.00  0.00    +0.090 C 
ATOM     21  C   LIG    1      140.355 145.048 157.590  0.00  0.00    -0.020 A 
ATOM     22  C   LIG    1      139.823 146.120 156.872  0.00  0.00    -0.090 A 
ATOM     23  C   LIG    1      139.431 146.314 155.474  0.00  0.00    -0.120 A 
ATOM     24  C   LIG    1      138.977 147.573 155.365  0.00  0.00    +0.210 A 
ATOM     25  N   LIG    1      139.047 148.201 156.578  0.00  0.00    -0.600 N 
ATOM     26  H   LIG    1      138.776 149.117 156.749  0.00  0.00    +0.410 HD
ATOM     27  C   LIG    1      139.561 147.340 157.523  0.00  0.00    +0.100 A 
ATOM     28  C   LIG    1      139.836 147.461 158.880  0.00  0.00    -0.040 A 
ATOM     29  C   LIG    1      140.361 146.390 159.570  0.00  0.00    +0.020 A 
ATOM     30  C   LIG    1      140.614 145.187 158.925  0.00  0.00    -0.040 A 
ENDBRANCH  19  23
ENDBRANCH   1  19
TORSDOF 5
ENDMDL
MODEL 2
REMARK VINA RESULT:     -10.9      2.810      3.449
REMARK                            x       y       z     vdW  Elec       q    Type
REMARK                         _______ _______ _______ _____ _____    ______ ____
ROOT
ATOM      1  C   LIG    1      140.850 145.237 153.754  0.00  0.00    +0.530 C 
ATOM      2  N   LIG    1      141.652 144.172 153.958  0.00  0.00    -1.120 NA
ATOM      3  O   LIG    1      141.246 146.175 153.095  0.00  0.00    -0.620 OA
ENDROOT
BRANCH   2   4
ATOM      4  S   LIG    1      143.173 144.144 153.307  0.00  0.00    +2.630 S 
ATOM      5  O   LIG    1      143.788 145.373 153.671  0.00  0.00    -1.020 OA
ATOM      6  O   LIG    1      143.027 143.719 151.959  0.00  0.00    -1.010 OA
BRANCH   4   7
ATOM      7  C   LIG    1      144.072 142.873 154.133  0.00  0.00    -0.620 A 
ATOM      8  C   LIG    1      145.359 143.116 154.579  0.00  0.00    +0.140 A 
ATOM      9  C   LIG    1      146.069 142.122 155.228  0.00  0.00    -0.020 A 
ATOM     10  C   LIG    1      145.497 140.884 155.436  0.00  0.00    +0.090 A 
ATOM     11  C   LIG    1      144.200 140.635 154.991  0.00  0.00    -0.050 A 
ATOM     12  C   LIG    1      143.487 141.640 154.342  0.00  0.00    +0.170 A 
BRANCH  11  13
ATOM     13  C   LIG    1      143.579 139.305 155.212  0.00  0.00    +0.230 A 
ATOM     14  N   LIG    1      142.992 138.549 154.304  0.00  0.00    -0.300 NA
ATOM     15  N   LIG    1      142.584 137.477 154.890  0.00  0.00    -0.230 N 
ATOM     16  H   LIG    1      142.116 136.746 154.457  0.00  0.00    +0.470 HD
ATOM     17  N   LIG    1      142.894 137.528 156.137  0.00  0.00    -0.050 NA
ATOM     18  N   LIG    1      143.512 138.636 156.370  0.00  0.00    -0.260 NA
ENDBRANCH  11  13
ENDBRANCH   4   7
ENDBRANCH   2   4
BRANCH   1  19
ATOM     19  C   LIG    1      139.465 145.262 154.347  0.00  0.00    +0.130 C 
BRANCH  19  23
ATOM     20  C   LIG    1      140.624 143.745 156.883  0.00  0.00    +0.090 C 
ATOM     21  C   LIG    1      140.361 145.067 157.557  0.00  0.00    -0.020 A 
ATOM     22  C   LIG    1      139.822 146.129 156.831  0.00  0.00    -0.090 A 
ATOM     23  C   LIG    1      139.404 146.301 155.437  0.00  0.00    -0.120 A 
ATOM     24  C   LIG    1      138.955 147.560 155.314  0.00  0.00    +0.210 A 
ATOM     25  N   LIG    1      139.051 148.208 156.515  0.00  0.00    -0.600 N 
ATOM     26  H   LIG    1      138.788 149.129 156.675  0.00  0.00    +0.410 HD
ATOM     27  C   LIG    1      139.578 147.361 157.465  0.00  0.00    +0.100 A 
ATOM     28  C   LIG    1      139.880 147.504 158.814  0.00  0.00    -0.040 A 
ATOM     29  C   LIG    1      140.412 146.443 159.513  0.00  0.00    +0.020 A 
ATOM     30  C   LIG    1      140.647 145.228 158.884  0.00  0.00    -0.040 A 
ENDBRANCH  19  23
ENDBRANCH   1  19
TORSDOF 5
ENDMDL
MODEL 3
REMARK VINA RESULT:     -10.2      5.114      6.086
REMARK                            x       y       z     vdW  Elec       q    Type
REMARK                         _______ _______ _______ _____ _____    ______ ____
ROOT
ATOM      1  C   LIG    1      142.381 140.959 158.853  0.00  0.00    +0.530 C 
ATOM      2  N   LIG    1      143.686 141.278 158.731  0.00  0.00    -1.120 NA
ATOM      3  O   LIG    1      141.992 139.861 158.515  0.00  0.00    -0.620 OA
ENDROOT
BRANCH   2   4
ATOM      4  S   LIG    1      144.755 140.171 158.122  0.00  0.00    +2.630 S 
ATOM      5  O   LIG    1      145.963 140.876 157.871  0.00  0.00    -1.020 OA
ATOM      6  O   LIG    1      144.057 139.446 157.120  0.00  0.00    -1.010 OA
BRANCH   4   7
ATOM      7  C   LIG    1      145.108 139.023 159.412  0.00  0.00    -0.620 A 
ATOM      8  C   LIG    1      145.060 137.664 159.158  0.00  0.00    +0.140 A 
ATOM      9  C   LIG    1      145.337 136.758 160.166  0.00  0.00    -0.020 A 
ATOM     10  C   LIG    1      145.661 137.205 161.430  0.00  0.00    +0.090 A 
ATOM     11  C   LIG    1      145.711 138.573 161.691  0.00  0.00    -0.050 A 
ATOM     12  C   LIG    1      145.438 139.481 160.671  0.00  0.00    +0.170 A 
BRANCH  11  13
ATOM     13  C   LIG    1      146.060 139.060 163.049  0.00  0.00    +0.230 A 
ATOM     14  N   LIG    1      147.246 139.011 163.623  0.00  0.00    -0.300 NA
ATOM     15  N   LIG    1      147.138 139.533 164.796  0.00  0.00    -0.230 N 
ATOM     16  H   LIG    1      147.860 139.625 165.437  0.00  0.00    +0.470 HD
ATOM     17  N   LIG    1      145.922 139.911 164.983  0.00  0.00    -0.050 NA
ATOM     18  N   LIG    1      145.232 139.642 163.928  0.00  0.00    -0.260 NA
ENDBRANCH  11  13
ENDBRANCH   4   7
ENDBRANCH   2   4
BRANCH   1  19
ATOM     19  C   LIG    1      141.408 141.968 159.407  0.00  0.00    +0.130 C 
BRANCH  19  23
ATOM     20  C   LIG    1      140.631 144.581 161.031  0.00  0.00    +0.090 C 
ATOM     21  C   LIG    1      140.389 145.138 159.651  0.00  0.00    -0.020 A 
ATOM     22  C   LIG    1      140.599 144.338 158.526  0.00  0.00    -0.090 A 
ATOM     23  C   LIG    1      141.040 142.954 158.329  0.00  0.00    -0.120 A 
ATOM     24  C   LIG    1      141.052 142.732 157.005  0.00  0.00    +0.210 A 
ATOM     25  N   LIG    1      140.657 143.859 156.339  0.00  0.00    -0.600 N 
ATOM     26  H   LIG    1      140.587 143.942 155.374  0.00  0.00    +0.410 HD
ATOM     27  C   LIG    1      140.372 144.861 157.240  0.00  0.00    +0.100 A 
ATOM     28  C   LIG    1      139.938 146.176 157.106  0.00  0.00    -0.040 A 
ATOM     29  C   LIG    1      139.738 146.948 158.230  0.00  0.00    +0.020 A 
ATOM     30  C   LIG    1      139.959 146.426 159.497  0.00  0.00    -0.040 A 
ENDBRANCH  19  23
ENDBRANCH   1  19
TORSDOF 5
ENDMDL
MODEL 4
REMARK VINA RESULT:      -9.9      3.722      4.880
REMARK                            x       y       z     vdW  Elec       q    Type
REMARK                         _______ _______ _______ _____ _____    ______ ____
ROOT
ATOM      1  C   LIG    1      142.255 141.296 158.408  0.00  0.00    +0.530 C 
ATOM      2  N   LIG    1      141.867 140.285 157.604  0.00  0.00    -1.120 NA
ATOM      3  O   LIG    1      143.431 141.456 158.654  0.00  0.00    -0.620 OA
ENDROOT
BRANCH   2   4
ATOM      4  S   LIG    1      142.996 139.266 156.951  0.00  0.00    +2.630 S 
ATOM      5  O   LIG    1      142.299 138.422 156.045  0.00  0.00    -1.020 OA
ATOM      6  O   LIG    1      143.768 138.771 158.037  0.00  0.00    -1.010 OA
BRANCH   4   7
ATOM      7  C   LIG    1      144.085 140.251 155.976  0.00  0.00    -0.620 A 
ATOM      8  C   LIG    1      145.431 139.935 155.911  0.00  0.00    +0.140 A 
ATOM      9  C   LIG    1      146.290 140.703 155.147  0.00  0.00    -0.020 A 
ATOM     10  C   LIG    1      145.809 141.790 154.445  0.00  0.00    +0.090 A 
ATOM     11  C   LIG    1      144.455 142.112 154.506  0.00  0.00    -0.050 A 
ATOM     12  C   LIG    1      143.593 141.331 155.272  0.00  0.00    +0.170 A 
BRANCH  11  13
ATOM     13  C   LIG    1      143.932 143.279 153.752  0.00  0.00    +0.230 A 
ATOM     14  N   LIG    1      144.508 144.458 153.628  0.00  0.00    -0.300 NA
ATOM     15  N   LIG    1      143.743 145.196 152.901  0.00  0.00    -0.230 N 
ATOM     16  H   LIG    1      143.924 146.116 152.650  0.00  0.00    +0.470 HD
ATOM     17  N   LIG    1      142.701 144.523 152.560  0.00  0.00    -0.050 NA
ATOM     18  N   LIG    1      142.786 143.337 153.061  0.00  0.00    -0.260 NA
ENDBRANCH  11  13
ENDBRANCH   4   7
ENDBRANCH   2   4
BRANCH   1  19
ATOM     19  C   LIG    1      141.226 142.223 159.002  0.00  0.00    +0.130 C 
BRANCH  19  23
ATOM     20  C   LIG    1      140.520 144.715 160.836  0.00  0.00    +0.090 C 
ATOM     21  C   LIG    1      140.304 145.392 159.507  0.00  0.00    -0.020 A 
ATOM     22  C   LIG    1      140.496 144.682 158.320  0.00  0.00    -0.090 A 
ATOM     23  C   LIG    1      140.895 143.307 158.009  0.00  0.00    -0.120 A 
ATOM     24  C   LIG    1      140.908 143.195 156.671  0.00  0.00    +0.210 A 
ATOM     25  N   LIG    1      140.551 144.386 156.100  0.00  0.00    -0.600 N 
ATOM     26  H   LIG    1      140.490 144.550 155.146  0.00  0.00    +0.410 HD
ATOM     27  C   LIG    1      140.292 145.317 157.081  0.00  0.00    +0.100 A 
ATOM     28  C   LIG    1      139.900 146.651 157.056  0.00  0.00    -0.040 A 
ATOM     29  C   LIG    1      139.717 147.333 158.239  0.00  0.00    +0.020 A 
ATOM     30  C   LIG    1      139.914 146.701 159.459  0.00  0.00    -0.040 A 
ENDBRANCH  19  23
ENDBRANCH   1  19
TORSDOF 5
ENDMDL
MODEL 5
REMARK VINA RESULT:      -9.8      4.491      7.459
REMARK                            x       y       z     vdW  Elec       q    Type
REMARK                         _______ _______ _______ _____ _____    ______ ____
ROOT
ATOM      1  C   LIG    1      140.755 143.918 160.678  0.00  0.00    +0.530 C 
ATOM      2  N   LIG    1      140.218 144.436 159.554  0.00  0.00    -1.120 NA
ATOM      3  O   LIG    1      141.461 144.607 161.384  0.00  0.00    -0.620 OA
ENDROOT
BRANCH   2   4
ATOM      4  S   LIG    1      140.520 146.011 159.142  0.00  0.00    +2.630 S 
ATOM      5  O   LIG    1      141.908 146.223 159.360  0.00  0.00    -1.020 OA
ATOM      6  O   LIG    1      139.508 146.791 159.763  0.00  0.00    -1.010 OA
BRANCH   4   7
ATOM      7  C   LIG    1      140.261 146.154 157.404  0.00  0.00    -0.620 A 
ATOM      8  C   LIG    1      139.402 147.119 156.911  0.00  0.00    +0.140 A 
ATOM      9  C   LIG    1      139.195 147.236 155.549  0.00  0.00    -0.020 A 
ATOM     10  C   LIG    1      139.846 146.391 154.674  0.00  0.00    +0.090 A 
ATOM     11  C   LIG    1      140.714 145.417 155.165  0.00  0.00    -0.050 A 
ATOM     12  C   LIG    1      140.922 145.307 156.538  0.00  0.00    +0.170 A 
BRANCH  11  13
ATOM     13  C   LIG    1      141.417 144.505 154.229  0.00  0.00    +0.230 A 
ATOM     14  N   LIG    1      141.247 143.202 154.123  0.00  0.00    -0.300 NA
ATOM     15  N   LIG    1      142.038 142.775 153.200  0.00  0.00    -0.230 N 
ATOM     16  H   LIG    1      142.119 141.852 152.914  0.00  0.00    +0.470 HD
ATOM     17  N   LIG    1      142.703 143.766 152.717  0.00  0.00    -0.050 NA
ATOM     18  N   LIG    1      142.342 144.846 153.323  0.00  0.00    -0.260 NA
ENDBRANCH  11  13
ENDBRANCH   4   7
ENDBRANCH   2   4
BRANCH   1  19
ATOM     19  C   LIG    1      140.480 142.485 161.053  0.00  0.00    +0.130 C 
BRANCH  19  23
ATOM     20  C   LIG    1      141.944 140.950 163.413  0.00  0.00    +0.090 C 
ATOM     21  C   LIG    1      142.683 140.294 162.275  0.00  0.00    -0.020 A 
ATOM     22  C   LIG    1      142.391 140.645 160.956  0.00  0.00    -0.090 A 
ATOM     23  C   LIG    1      141.452 141.583 160.336  0.00  0.00    -0.120 A 
ATOM     24  C   LIG    1      141.622 141.489 159.008  0.00  0.00    +0.210 A 
ATOM     25  N   LIG    1      142.593 140.567 158.726  0.00  0.00    -0.600 N 
ATOM     26  H   LIG    1      142.891 140.325 157.835  0.00  0.00    +0.410 HD
ATOM     27  C   LIG    1      143.084 140.031 159.897  0.00  0.00    +0.100 A 
ATOM     28  C   LIG    1      144.056 139.078 160.180  0.00  0.00    -0.040 A 
ATOM     29  C   LIG    1      144.329 138.747 161.489  0.00  0.00    +0.020 A 
ATOM     30  C   LIG    1      143.645 139.358 162.531  0.00  0.00    -0.040 A 
ENDBRANCH  19  23
ENDBRANCH   1  19
TORSDOF 5
ENDMDL
MODEL 6
REMARK VINA RESULT:      -9.7      5.729      6.638
REMARK                            x       y       z     vdW  Elec       q    Type
REMARK                         _______ _______ _______ _____ _____    ______ ____
ROOT
ATOM      1  C   LIG    1      141.309 141.507 160.092  0.00  0.00    +0.530 C 
ATOM      2  N   LIG    1      142.510 140.983 160.410  0.00  0.00    -1.120 NA
ATOM      3  O   LIG    1      140.324 141.194 160.727  0.00  0.00    -0.620 OA
ENDROOT
BRANCH   2   4
ATOM      4  S   LIG    1      142.640 139.914 161.667  0.00  0.00    +2.630 S 
ATOM      5  O   LIG    1      141.870 138.775 161.306  0.00  0.00    -1.020 OA
ATOM      6  O   LIG    1      142.413 140.659 162.855  0.00  0.00    -1.010 OA
BRANCH   4   7
ATOM      7  C   LIG    1      144.318 139.381 161.728  0.00  0.00    -0.620 A 
ATOM      8  C   LIG    1      144.985 139.335 162.939  0.00  0.00    +0.140 A 
ATOM      9  C   LIG    1      146.302 138.917 162.993  0.00  0.00    -0.020 A 
ATOM     10  C   LIG    1      146.958 138.543 161.838  0.00  0.00    +0.090 A 
ATOM     11  C   LIG    1      146.291 138.586 160.616  0.00  0.00    -0.050 A 
ATOM     12  C   LIG    1      144.963 139.003 160.567  0.00  0.00    +0.170 A 
BRANCH  11  13
ATOM     13  C   LIG    1      146.992 138.185 159.370  0.00  0.00    +0.230 A 
ATOM     14  N   LIG    1      146.498 137.459 158.387  0.00  0.00    -0.300 NA
ATOM     15  N   LIG    1      147.415 137.332 157.491  0.00  0.00    -0.230 N 
ATOM     16  H   LIG    1      147.321 136.844 156.658  0.00  0.00    +0.470 HD
ATOM     17  N   LIG    1      148.474 137.954 157.875  0.00  0.00    -0.050 NA
ATOM     18  N   LIG    1      148.249 138.496 159.024  0.00  0.00    -0.260 NA
ENDBRANCH  11  13
ENDBRANCH   4   7
ENDBRANCH   2   4
BRANCH   1  19
ATOM     19  C   LIG    1      141.191 142.481 158.947  0.00  0.00    +0.130 C 
BRANCH  19  23
ATOM     20  C   LIG    1      140.664 144.172 156.314  0.00  0.00    +0.090 C 
ATOM     21  C   LIG    1      140.308 145.250 157.305  0.00  0.00    -0.020 A 
ATOM     22  C   LIG    1      140.381 144.994 158.675  0.00  0.00    -0.090 A 
ATOM     23  C   LIG    1      140.753 143.823 159.474  0.00  0.00    -0.120 A 
ATOM     24  C   LIG    1      140.631 144.174 160.764  0.00  0.00    +0.210 A 
ATOM     25  N   LIG    1      140.211 145.472 160.857  0.00  0.00    -0.600 N 
ATOM     26  H   LIG    1      140.051 145.949 161.687  0.00  0.00    +0.410 HD
ATOM     27  C   LIG    1      140.048 146.004 159.597  0.00  0.00    +0.100 A 
ATOM     28  C   LIG    1      139.649 147.250 159.127  0.00  0.00    -0.040 A 
ATOM     29  C   LIG    1      139.584 147.482 157.770  0.00  0.00    +0.020 A 
ATOM     30  C   LIG    1      139.917 146.483 156.865  0.00  0.00    -0.040 A 
ENDBRANCH  19  23
ENDBRANCH   1  19
TORSDOF 5
ENDMDL
MODEL 7
REMARK VINA RESULT:      -9.6      3.957      5.149
REMARK                            x       y       z     vdW  Elec       q    Type
REMARK                         _______ _______ _______ _____ _____    ______ ____
ROOT
ATOM      1  C   LIG    1      142.502 140.275 158.105  0.00  0.00    +0.530 C 
ATOM      2  N   LIG    1      142.073 139.433 157.142  0.00  0.00    -1.120 NA
ATOM      3  O   LIG    1      143.690 140.456 158.265  0.00  0.00    -0.620 OA
ENDROOT
BRANCH   2   4
ATOM      4  S   LIG    1      143.168 138.650 156.179  0.00  0.00    +2.630 S 
ATOM      5  O   LIG    1      142.429 138.099 155.097  0.00  0.00    -1.020 OA
ATOM      6  O   LIG    1      143.977 137.866 157.045  0.00  0.00    -1.010 OA
BRANCH   4   7
ATOM      7  C   LIG    1      144.225 139.877 155.486  0.00  0.00    -0.620 A 
ATOM      8  C   LIG    1      145.598 139.707 155.521  0.00  0.00    +0.140 A 
ATOM      9  C   LIG    1      146.432 140.666 154.979  0.00  0.00    -0.020 A 
ATOM     10  C   LIG    1      145.901 141.799 154.398  0.00  0.00    +0.090 A 
ATOM     11  C   LIG    1      144.519 141.976 154.358  0.00  0.00    -0.050 A 
ATOM     12  C   LIG    1      143.683 141.004 154.902  0.00  0.00    +0.170 A 
BRANCH  11  13
ATOM     13  C   LIG    1      143.941 143.193 153.735  0.00  0.00    +0.230 A 
ATOM     14  N   LIG    1      144.450 144.409 153.761  0.00  0.00    -0.300 NA
ATOM     15  N   LIG    1      143.654 145.183 153.108  0.00  0.00    -0.230 N 
ATOM     16  H   LIG    1      143.786 146.134 152.970  0.00  0.00    +0.470 HD
ATOM     17  N   LIG    1      142.658 144.498 152.670  0.00  0.00    -0.050 NA
ATOM     18  N   LIG    1      142.803 143.268 153.031  0.00  0.00    -0.260 NA
ENDBRANCH  11  13
ENDBRANCH   4   7
ENDBRANCH   2   4
BRANCH   1  19
ATOM     19  C   LIG    1      141.505 140.988 158.981  0.00  0.00    +0.130 C 
BRANCH  19  23
ATOM     20  C   LIG    1      140.902 142.819 161.502  0.00  0.00    +0.090 C 
ATOM     21  C   LIG    1      140.661 143.867 160.446  0.00  0.00    -0.020 A 
ATOM     22  C   LIG    1      140.805 143.546 159.095  0.00  0.00    -0.090 A 
ATOM     23  C   LIG    1      141.167 142.324 158.372  0.00  0.00    -0.120 A 
ATOM     24  C   LIG    1      141.140 142.622 157.063  0.00  0.00    +0.210 A 
ATOM     25  N   LIG    1      140.791 143.932 156.889  0.00  0.00    -0.600 N 
ATOM     26  H   LIG    1      140.705 144.378 156.031  0.00  0.00    +0.410 HD
ATOM     27  C   LIG    1      140.578 144.527 158.113  0.00  0.00    +0.100 A 
ATOM     28  C   LIG    1      140.213 145.811 158.503  0.00  0.00    -0.040 A 
ATOM     29  C   LIG    1      140.077 146.106 159.842  0.00  0.00    +0.020 A 
ATOM     30  C   LIG    1      140.296 145.133 160.808  0.00  0.00    -0.040 A 
ENDBRANCH  19  23
ENDBRANCH   1  19
TORSDOF 5
ENDMDL
MODEL 8
REMARK VINA RESULT:      -9.6      5.561      6.641
REMARK                            x       y       z     vdW  Elec       q    Type
REMARK                         _______ _______ _______ _____ _____    ______ ____
ROOT
ATOM      1  C   LIG    1      140.918 143.356 160.821  0.00  0.00    +0.530 C 
ATOM      2  N   LIG    1      139.988 142.391 160.970  0.00  0.00    -1.120 NA
ATOM      3  O   LIG    1      142.015 143.222 161.320  0.00  0.00    -0.620 OA
ENDROOT
BRANCH   2   4
ATOM      4  S   LIG    1      140.345 141.023 161.831  0.00  0.00    +2.630 S 
ATOM      5  O   LIG    1      139.243 140.141 161.658  0.00  0.00    -1.020 OA
ATOM      6  O   LIG    1      140.799 141.456 163.105  0.00  0.00    -1.010 OA
BRANCH   4   7
ATOM      7  C   LIG    1      141.723 140.257 161.045  0.00  0.00    -0.620 A 
ATOM      8  C   LIG    1      141.646 139.895 159.712  0.00  0.00    +0.140 A 
ATOM      9  C   LIG    1      142.725 139.294 159.090  0.00  0.00    -0.020 A 
ATOM     10  C   LIG    1      143.885 139.051 159.796  0.00  0.00    +0.090 A 
ATOM     11  C   LIG    1      143.969 139.414 161.139  0.00  0.00    -0.050 A 
ATOM     12  C   LIG    1      142.882 140.024 161.759  0.00  0.00    +0.170 A 
BRANCH  11  13
ATOM     13  C   LIG    1      145.215 139.156 161.903  0.00  0.00    +0.230 A 
ATOM     14  N   LIG    1      145.316 138.971 163.205  0.00  0.00    -0.300 NA
ATOM     15  N   LIG    1      146.560 138.778 163.480  0.00  0.00    -0.230 N 
ATOM     16  H   LIG    1      146.919 138.616 164.366  0.00  0.00    +0.470 HD
ATOM     17  N   LIG    1      147.249 138.833 162.395  0.00  0.00    -0.050 NA
ATOM     18  N   LIG    1      146.454 139.058 161.404  0.00  0.00    -0.260 NA
ENDBRANCH  11  13
ENDBRANCH   4   7
ENDBRANCH   2   4
BRANCH   1  19
ATOM     19  C   LIG    1      140.592 144.601 160.037  0.00  0.00    +0.130 C 
BRANCH  19  23
ATOM     20  C   LIG    1      139.594 147.294 158.687  0.00  0.00    +0.090 C 
ATOM     21  C   LIG    1      139.802 146.512 157.416  0.00  0.00    -0.020 A 
ATOM     22  C   LIG    1      140.260 145.194 157.471  0.00  0.00    -0.090 A 
ATOM     23  C   LIG    1      140.627 144.289 158.563  0.00  0.00    -0.120 A 
ATOM     24  C   LIG    1      141.000 143.128 158.001  0.00  0.00    +0.210 A 
ATOM     25  N   LIG    1      140.903 143.216 156.640  0.00  0.00    -0.600 N 
ATOM     26  H   LIG    1      141.118 142.503 156.018  0.00  0.00    +0.410 HD
ATOM     27  C   LIG    1      140.452 144.468 156.282  0.00  0.00    +0.100 A 
ATOM     28  C   LIG    1      140.182 145.075 155.060  0.00  0.00    -0.040 A 
ATOM     29  C   LIG    1      139.730 146.376 155.029  0.00  0.00    +0.020 A 
ATOM     30  C   LIG    1      139.538 147.088 156.205  0.00  0.00    -0.040 A 
ENDBRANCH  19  23
ENDBRANCH   1  19
TORSDOF 5
ENDMDL
MODEL 9
REMARK VINA RESULT:      -9.5      5.706      7.228
REMARK                            x       y       z     vdW  Elec       q    Type
REMARK                         _______ _______ _______ _____ _____    ______ ____
ROOT
ATOM      1  C   LIG    1      141.790 141.457 157.775  0.00  0.00    +0.530 C 
ATOM      2  N   LIG    1      142.884 141.506 158.564  0.00  0.00    -1.120 NA
ATOM      3  O   LIG    1      141.184 140.414 157.645  0.00  0.00    -0.620 OA
ENDROOT
BRANCH   2   4
ATOM      4  S   LIG    1      143.396 140.145 159.354  0.00  0.00    +2.630 S 
ATOM      5  O   LIG    1      144.769 140.352 159.660  0.00  0.00    -1.020 OA
ATOM      6  O   LIG    1      142.928 139.038 158.595  0.00  0.00    -1.010 OA
BRANCH   4   7
ATOM      7  C   LIG    1      142.546 140.085 160.896  0.00  0.00    -0.620 A 
ATOM      8  C   LIG    1      143.220 139.699 162.041  0.00  0.00    +0.140 A 
ATOM      9  C   LIG    1      142.558 139.651 163.255  0.00  0.00    -0.020 A 
ATOM     10  C   LIG    1      141.222 139.988 163.330  0.00  0.00    +0.090 A 
ATOM     11  C   LIG    1      140.539 140.379 162.179  0.00  0.00    -0.050 A 
ATOM     12  C   LIG    1      141.211 140.431 160.961  0.00  0.00    +0.170 A 
BRANCH  11  13
ATOM     13  C   LIG    1      139.102 140.742 162.254  0.00  0.00    +0.230 A 
ATOM     14  N   LIG    1      138.124 139.997 162.730  0.00  0.00    -0.300 NA
ATOM     15  N   LIG    1      137.029 140.666 162.619  0.00  0.00    -0.230 N 
ATOM     16  H   LIG    1      136.152 140.354 162.893  0.00  0.00    +0.470 HD
ATOM     17  N   LIG    1      137.281 141.810 162.088  0.00  0.00    -0.050 NA
ATOM     18  N   LIG    1      138.547 141.895 161.855  0.00  0.00    -0.260 NA
ENDBRANCH  11  13
ENDBRANCH   4   7
ENDBRANCH   2   4
BRANCH   1  19
ATOM     19  C   LIG    1      141.324 142.696 157.056  0.00  0.00    +0.130 C 
BRANCH  19  23
ATOM     20  C   LIG    1      140.579 145.213 155.272  0.00  0.00    +0.090 C 
ATOM     21  C   LIG    1      140.242 145.823 156.608  0.00  0.00    -0.020 A 
ATOM     22  C   LIG    1      140.405 145.080 157.778  0.00  0.00    -0.090 A 
ATOM     23  C   LIG    1      140.867 143.719 158.064  0.00  0.00    -0.120 A 
ATOM     24  C   LIG    1      140.808 143.557 159.396  0.00  0.00    +0.210 A 
ATOM     25  N   LIG    1      140.346 144.701 159.985  0.00  0.00    -0.600 N 
ATOM     26  H   LIG    1      140.217 144.825 160.939  0.00  0.00    +0.410 HD
ATOM     27  C   LIG    1      140.089 145.653 159.023  0.00  0.00    +0.100 A 
ATOM     28  C   LIG    1      139.616 146.960 159.072  0.00  0.00    -0.040 A 
ATOM     29  C   LIG    1      139.463 147.676 157.904  0.00  0.00    +0.020 A 
ATOM     30  C   LIG    1      139.780 147.107 156.678  0.00  0.00    -0.040 A 
ENDBRANCH  19  23
ENDBRANCH   1  19
TORSDOF 5
ENDMDL
####
 2019-nCoV_RdRp_rec.pdbqt&&&&ZINC000123968466.pdbqt
MODEL 1
REMARK VINA RESULT:     -11.4      0.000      0.000
REMARK                            x       y       z     vdW  Elec       q    Type
REMARK                         _______ _______ _______ _____ _____    ______ ____
ROOT
ATOM      1  N   LIG    1      140.941 144.049 159.632  0.00  0.00    -0.650 N 
ATOM      2  H   LIG    1      141.176 144.175 160.564  0.00  0.00    +0.420 HD
ATOM      3  C   LIG    1      141.082 142.836 159.060  0.00  0.00    +0.490 C 
ATOM      4  O   LIG    1      140.878 142.697 157.871  0.00  0.00    -0.490 OA
ENDROOT
BRANCH   1  12
ATOM      5  C   LIG    1      139.647 146.363 155.341  0.00  0.00    +0.000 A 
ATOM      6  N   LIG    1      139.168 147.587 155.272  0.00  0.00    -0.200 NA
ATOM      7  N   LIG    1      139.066 148.129 156.431  0.00  0.00    -0.410 N 
ATOM      8  H   LIG    1      138.734 149.027 156.588  0.00  0.00    +0.450 HD
ATOM      9  C   LIG    1      139.487 147.276 157.418  0.00  0.00    +0.060 A 
ATOM     10  C   LIG    1      139.584 147.359 158.804  0.00  0.00    +0.040 A 
ATOM     11  C   LIG    1      140.061 146.298 159.520  0.00  0.00    +0.070 A 
ATOM     12  C   LIG    1      140.456 145.124 158.880  0.00  0.00    +0.130 A 
ATOM     13  C   LIG    1      140.369 145.016 157.502  0.00  0.00    +0.080 A 
ATOM     14  C   LIG    1      139.878 146.090 156.766  0.00  0.00    -0.090 A 
BRANCH   5  18
ATOM     15  N   LIG    1      138.978 144.519 153.882  0.00  0.00    -0.840 N 
ATOM     16  H   LIG    1      138.153 144.451 154.388  0.00  0.00    +0.410 HD
ATOM     17  H   LIG    1      139.142 143.917 153.141  0.00  0.00    +0.410 HD
ATOM     18  C   LIG    1      139.897 145.447 154.214  0.00  0.00    +0.610 C 
ATOM     19  O   LIG    1      140.934 145.528 153.584  0.00  0.00    -0.530 OA
ENDBRANCH   5  18
ENDBRANCH   1  12
BRANCH   3  20
ATOM     20  C   LIG    1      141.485 141.662 159.889  0.00  0.00    +0.430 C 
ATOM     21  O   LIG    1      142.657 141.360 159.983  0.00  0.00    -0.430 OA
BRANCH  20  22
ATOM     22  C   LIG    1      140.464 140.874 160.591  0.00  0.00    -0.310 A 
ATOM     23  C   LIG    1      139.513 141.359 161.476  0.00  0.00    +0.340 A 
ATOM     24  N   LIG    1      138.779 140.310 161.889  0.00  0.00    -0.300 N 
ATOM     25  N   LIG    1      139.264 139.155 161.266  0.00  0.00    -0.290 NA
ATOM     26  C   LIG    1      140.261 139.476 160.489  0.00  0.00    +0.340 A 
BRANCH  24  27
ATOM     27  C   LIG    1      137.709 140.366 162.790  0.00  0.00    +0.140 A 
ATOM     28  C   LIG    1      137.428 139.277 163.606  0.00  0.00    -0.010 A 
ATOM     29  C   LIG    1      136.372 139.336 164.494  0.00  0.00    +0.050 A 
ATOM     30  C   LIG    1      135.594 140.476 164.572  0.00  0.00    +0.010 A 
ATOM     31  C   LIG    1      135.871 141.563 163.762  0.00  0.00    +0.040 A 
ATOM     32  C   LIG    1      136.930 141.512 162.876  0.00  0.00    +0.030 A 
ENDBRANCH  24  27
ENDBRANCH  20  22
ENDBRANCH   3  20
TORSDOF 5
ENDMDL
MODEL 2
REMARK VINA RESULT:     -10.8      0.914      1.366
REMARK                            x       y       z     vdW  Elec       q    Type
REMARK                         _______ _______ _______ _____ _____    ______ ____
ROOT
ATOM      1  N   LIG    1      140.879 144.035 159.486  0.00  0.00    -0.650 N 
ATOM      2  H   LIG    1      141.109 144.141 160.422  0.00  0.00    +0.420 HD
ATOM      3  C   LIG    1      141.025 142.835 158.889  0.00  0.00    +0.490 C 
ATOM      4  O   LIG    1      140.829 142.722 157.696  0.00  0.00    -0.490 OA
ENDROOT
BRANCH   1  12
ATOM      5  C   LIG    1      139.638 146.452 155.237  0.00  0.00    +0.000 A 
ATOM      6  N   LIG    1      139.149 147.674 155.192  0.00  0.00    -0.200 NA
ATOM      7  N   LIG    1      139.021 148.184 156.363  0.00  0.00    -0.410 N 
ATOM      8  H   LIG    1      138.678 149.074 156.539  0.00  0.00    +0.450 HD
ATOM      9  C   LIG    1      139.433 147.308 157.335  0.00  0.00    +0.060 A 
ATOM     10  C   LIG    1      139.506 147.354 158.723  0.00  0.00    +0.040 A 
ATOM     11  C   LIG    1      139.980 146.279 159.419  0.00  0.00    +0.070 A 
ATOM     12  C   LIG    1      140.397 145.125 158.755  0.00  0.00    +0.130 A 
ATOM     13  C   LIG    1      140.334 145.055 157.373  0.00  0.00    +0.080 A 
ATOM     14  C   LIG    1      139.846 146.144 156.657  0.00  0.00    -0.090 A 
BRANCH   5  18
ATOM     15  N   LIG    1      140.633 146.027 153.045  0.00  0.00    -0.840 N 
ATOM     16  H   LIG    1      140.965 146.939 153.047  0.00  0.00    +0.410 HD
ATOM     17  H   LIG    1      140.816 145.447 152.291  0.00  0.00    +0.410 HD
ATOM     18  C   LIG    1      139.915 145.570 154.090  0.00  0.00    +0.610 C 
ATOM     19  O   LIG    1      139.494 144.429 154.085  0.00  0.00    -0.530 OA
ENDBRANCH   5  18
ENDBRANCH   1  12
BRANCH   3  20
ATOM     20  C   LIG    1      141.425 141.644 159.694  0.00  0.00    +0.430 C 
ATOM     21  O   LIG    1      142.272 140.883 159.272  0.00  0.00    -0.430 OA
BRANCH  20  22
ATOM     22  C   LIG    1      140.794 141.394 160.997  0.00  0.00    -0.310 A 
ATOM     23  C   LIG    1      139.443 141.191 161.232  0.00  0.00    +0.340 A 
ATOM     24  N   LIG    1      139.292 140.999 162.554  0.00  0.00    -0.300 N 
ATOM     25  N   LIG    1      140.549 141.079 163.162  0.00  0.00    -0.290 NA
ATOM     26  C   LIG    1      141.450 141.308 162.248  0.00  0.00    +0.340 A 
BRANCH  24  27
ATOM     27  C   LIG    1      138.078 140.759 163.212  0.00  0.00    +0.140 A 
ATOM     28  C   LIG    1      136.952 141.504 162.889  0.00  0.00    -0.010 A 
ATOM     29  C   LIG    1      135.757 141.264 163.540  0.00  0.00    +0.050 A 
ATOM     30  C   LIG    1      135.682 140.283 164.511  0.00  0.00    +0.010 A 
ATOM     31  C   LIG    1      136.802 139.538 164.834  0.00  0.00    +0.040 A 
ATOM     32  C   LIG    1      137.998 139.769 164.183  0.00  0.00    +0.030 A 
ENDBRANCH  24  27
ENDBRANCH  20  22
ENDBRANCH   3  20
TORSDOF 5
ENDMDL
MODEL 3
REMARK VINA RESULT:     -10.7      0.509      1.034
REMARK                            x       y       z     vdW  Elec       q    Type
REMARK                         _______ _______ _______ _____ _____    ______ ____
ROOT
ATOM      1  N   LIG    1      140.698 143.795 159.383  0.00  0.00    -0.650 N 
ATOM      2  H   LIG    1      140.408 143.638 160.295  0.00  0.00    +0.420 HD
ATOM      3  C   LIG    1      141.499 142.902 158.768  0.00  0.00    +0.490 C 
ATOM      4  O   LIG    1      141.940 143.142 157.662  0.00  0.00    -0.490 OA
ENDROOT
BRANCH   1  12
ATOM      5  C   LIG    1      139.545 146.462 155.261  0.00  0.00    +0.000 A 
ATOM      6  N   LIG    1      139.155 147.719 155.274  0.00  0.00    -0.200 NA
ATOM      7  N   LIG    1      139.100 148.193 156.465  0.00  0.00    -0.410 N 
ATOM      8  H   LIG    1      138.834 149.101 156.682  0.00  0.00    +0.450 HD
ATOM      9  C   LIG    1      139.465 147.252 157.393  0.00  0.00    +0.060 A 
ATOM     10  C   LIG    1      139.577 147.239 158.779  0.00  0.00    +0.040 A 
ATOM     11  C   LIG    1      139.981 146.104 159.422  0.00  0.00    +0.070 A 
ATOM     12  C   LIG    1      140.286 144.947 158.705  0.00  0.00    +0.130 A 
ATOM     13  C   LIG    1      140.182 144.934 157.325  0.00  0.00    +0.080 A 
ATOM     14  C   LIG    1      139.765 146.084 156.663  0.00  0.00    -0.090 A 
BRANCH   5  18
ATOM     15  N   LIG    1      138.983 144.485 153.938  0.00  0.00    -0.840 N 
ATOM     16  H   LIG    1      138.339 144.242 154.621  0.00  0.00    +0.410 HD
ATOM     17  H   LIG    1      139.099 143.921 153.159  0.00  0.00    +0.410 HD
ATOM     18  C   LIG    1      139.720 145.605 154.075  0.00  0.00    +0.610 C 
ATOM     19  O   LIG    1      140.532 145.906 153.222  0.00  0.00    -0.530 OA
ENDBRANCH   5  18
ENDBRANCH   1  12
BRANCH   3  20
ATOM     20  C   LIG    1      141.843 141.617 159.445  0.00  0.00    +0.430 C 
ATOM     21  O   LIG    1      142.969 141.171 159.363  0.00  0.00    -0.430 OA
BRANCH  20  22
ATOM     22  C   LIG    1      140.818 140.893 160.209  0.00  0.00    -0.310 A 
ATOM     23  C   LIG    1      139.823 141.458 160.993  0.00  0.00    +0.340 A 
ATOM     24  N   LIG    1      139.103 140.449 161.513  0.00  0.00    -0.300 N 
ATOM     25  N   LIG    1      139.640 139.238 161.059  0.00  0.00    -0.290 NA
ATOM     26  C   LIG    1      140.655 139.489 160.280  0.00  0.00    +0.340 A 
BRANCH  24  27
ATOM     27  C   LIG    1      138.000 140.586 162.365  0.00  0.00    +0.140 A 
ATOM     28  C   LIG    1      137.387 141.823 162.517  0.00  0.00    -0.010 A 
ATOM     29  C   LIG    1      136.300 141.954 163.358  0.00  0.00    +0.050 A 
ATOM     30  C   LIG    1      135.821 140.857 164.049  0.00  0.00    +0.010 A 
ATOM     31  C   LIG    1      136.428 139.623 163.900  0.00  0.00    +0.040 A 
ATOM     32  C   LIG    1      137.513 139.484 163.055  0.00  0.00    +0.030 A 
ENDBRANCH  24  27
ENDBRANCH  20  22
ENDBRANCH   3  20
TORSDOF 5
ENDMDL
MODEL 4
REMARK VINA RESULT:     -10.4      1.476      1.717
REMARK                            x       y       z     vdW  Elec       q    Type
REMARK                         _______ _______ _______ _____ _____    ______ ____
ROOT
ATOM      1  N   LIG    1      140.935 144.247 159.292  0.00  0.00    -0.650 N 
ATOM      2  H   LIG    1      141.586 143.658 158.881  0.00  0.00    +0.420 HD
ATOM      3  C   LIG    1      140.543 144.034 160.564  0.00  0.00    +0.490 C 
ATOM      4  O   LIG    1      139.659 144.711 161.048  0.00  0.00    -0.490 OA
ENDROOT
BRANCH   1  12
ATOM      5  C   LIG    1      139.495 146.590 155.063  0.00  0.00    +0.000 A 
ATOM      6  N   LIG    1      138.976 147.799 155.023  0.00  0.00    -0.200 NA
ATOM      7  N   LIG    1      138.877 148.318 156.193  0.00  0.00    -0.410 N 
ATOM      8  H   LIG    1      138.519 149.202 156.371  0.00  0.00    +0.450 HD
ATOM      9  C   LIG    1      139.341 147.463 157.158  0.00  0.00    +0.060 A 
ATOM     10  C   LIG    1      139.459 147.526 158.543  0.00  0.00    +0.040 A 
ATOM     11  C   LIG    1      139.982 146.469 159.233  0.00  0.00    +0.070 A 
ATOM     12  C   LIG    1      140.403 145.318 158.566  0.00  0.00    +0.130 A 
ATOM     13  C   LIG    1      140.296 145.232 157.188  0.00  0.00    +0.080 A 
ATOM     14  C   LIG    1      139.759 146.301 156.479  0.00  0.00    -0.090 A 
BRANCH   5  18
ATOM     15  N   LIG    1      140.644 146.064 152.971  0.00  0.00    -0.840 N 
ATOM     16  H   LIG    1      141.111 146.911 153.043  0.00  0.00    +0.410 HD
ATOM     17  H   LIG    1      140.815 145.480 152.216  0.00  0.00    +0.410 HD
ATOM     18  C   LIG    1      139.755 145.702 153.917  0.00  0.00    +0.610 C 
ATOM     19  O   LIG    1      139.165 144.643 153.822  0.00  0.00    -0.530 OA
ENDBRANCH   5  18
ENDBRANCH   1  12
BRANCH   3  20
ATOM     20  C   LIG    1      141.195 142.967 161.377  0.00  0.00    +0.430 C 
ATOM     21  O   LIG    1      142.315 143.136 161.814  0.00  0.00    -0.430 OA
BRANCH  20  22
ATOM     22  C   LIG    1      140.481 141.712 161.649  0.00  0.00    -0.310 A 
ATOM     23  C   LIG    1      139.791 141.392 162.808  0.00  0.00    +0.340 A 
ATOM     24  N   LIG    1      139.289 140.155 162.646  0.00  0.00    -0.300 N 
ATOM     25  N   LIG    1      139.660 139.686 161.381  0.00  0.00    -0.290 NA
ATOM     26  C   LIG    1      140.365 140.603 160.777  0.00  0.00    +0.340 A 
BRANCH  24  27
ATOM     27  C   LIG    1      138.522 139.455 163.585  0.00  0.00    +0.140 A 
ATOM     28  C   LIG    1      139.146 138.700 164.570  0.00  0.00    -0.010 A 
ATOM     29  C   LIG    1      138.386 138.010 165.495  0.00  0.00    +0.050 A 
ATOM     30  C   LIG    1      137.006 138.070 165.441  0.00  0.00    +0.010 A 
ATOM     31  C   LIG    1      136.381 138.821 164.462  0.00  0.00    +0.040 A 
ATOM     32  C   LIG    1      137.135 139.518 163.538  0.00  0.00    +0.030 A 
ENDBRANCH  24  27
ENDBRANCH  20  22
ENDBRANCH   3  20
TORSDOF 5
ENDMDL
MODEL 5
REMARK VINA RESULT:     -10.3      2.616      4.741
REMARK                            x       y       z     vdW  Elec       q    Type
REMARK                         _______ _______ _______ _____ _____    ______ ____
ROOT
ATOM      1  N   LIG    1      140.945 143.876 159.309  0.00  0.00    -0.650 N 
ATOM      2  H   LIG    1      141.541 143.266 158.847  0.00  0.00    +0.420 HD
ATOM      3  C   LIG    1      140.585 143.628 160.584  0.00  0.00    +0.490 C 
ATOM      4  O   LIG    1      139.765 144.337 161.132  0.00  0.00    -0.490 OA
ENDROOT
BRANCH   1  12
ATOM      5  C   LIG    1      139.523 146.504 155.245  0.00  0.00    +0.000 A 
ATOM      6  N   LIG    1      139.079 147.742 155.279  0.00  0.00    -0.200 NA
ATOM      7  N   LIG    1      139.049 148.210 156.474  0.00  0.00    -0.410 N 
ATOM      8  H   LIG    1      138.753 149.104 156.705  0.00  0.00    +0.450 HD
ATOM      9  C   LIG    1      139.489 147.282 157.383  0.00  0.00    +0.060 A 
ATOM     10  C   LIG    1      139.654 147.270 158.764  0.00  0.00    +0.040 A 
ATOM     11  C   LIG    1      140.131 146.152 159.386  0.00  0.00    +0.070 A 
ATOM     12  C   LIG    1      140.459 145.011 158.652  0.00  0.00    +0.130 A 
ATOM     13  C   LIG    1      140.303 144.998 157.277  0.00  0.00    +0.080 A 
ATOM     14  C   LIG    1      139.812 146.131 156.636  0.00  0.00    -0.090 A 
BRANCH   5  18
ATOM     15  N   LIG    1      138.962 144.533 153.913  0.00  0.00    -0.840 N 
ATOM     16  H   LIG    1      138.329 144.278 154.602  0.00  0.00    +0.410 HD
ATOM     17  H   LIG    1      139.072 143.977 153.127  0.00  0.00    +0.410 HD
ATOM     18  C   LIG    1      139.690 145.658 154.050  0.00  0.00    +0.610 C 
ATOM     19  O   LIG    1      140.488 145.975 153.189  0.00  0.00    -0.530 OA
ENDBRANCH   5  18
ENDBRANCH   1  12
BRANCH   3  20
ATOM     20  C   LIG    1      141.195 142.485 161.324  0.00  0.00    +0.430 C 
ATOM     21  O   LIG    1      141.619 142.648 162.450  0.00  0.00    -0.430 OA
BRANCH  20  22
ATOM     22  C   LIG    1      141.281 141.163 160.689  0.00  0.00    -0.310 A 
ATOM     23  C   LIG    1      142.082 140.818 159.611  0.00  0.00    +0.340 A 
ATOM     24  N   LIG    1      141.859 139.519 159.348  0.00  0.00    -0.300 N 
ATOM     25  N   LIG    1      140.915 139.034 160.260  0.00  0.00    -0.290 NA
ATOM     26  C   LIG    1      140.568 139.999 161.065  0.00  0.00    +0.340 A 
BRANCH  24  27
ATOM     27  C   LIG    1      142.471 138.774 158.331  0.00  0.00    +0.140 A 
ATOM     28  C   LIG    1      142.300 139.138 157.002  0.00  0.00    -0.010 A 
ATOM     29  C   LIG    1      142.904 138.401 156.002  0.00  0.00    +0.050 A 
ATOM     30  C   LIG    1      143.680 137.303 156.323  0.00  0.00    +0.010 A 
ATOM     31  C   LIG    1      143.853 136.937 157.646  0.00  0.00    +0.040 A 
ATOM     32  C   LIG    1      143.256 137.674 158.650  0.00  0.00    +0.030 A 
ENDBRANCH  24  27
ENDBRANCH  20  22
ENDBRANCH   3  20
TORSDOF 5
ENDMDL
MODEL 6
REMARK VINA RESULT:     -10.2      4.942      8.277
REMARK                            x       y       z     vdW  Elec       q    Type
REMARK                         _______ _______ _______ _____ _____    ______ ____
ROOT
ATOM      1  N   LIG    1      141.000 144.146 154.806  0.00  0.00    -0.650 N 
ATOM      2  H   LIG    1      140.409 143.505 154.382  0.00  0.00    +0.420 HD
ATOM      3  C   LIG    1      142.336 144.022 154.673  0.00  0.00    +0.490 C 
ATOM      4  O   LIG    1      143.079 144.766 155.280  0.00  0.00    -0.490 OA
ENDROOT
BRANCH   1  12
ATOM      5  C   LIG    1      139.915 146.558 159.101  0.00  0.00    +0.000 A 
ATOM      6  N   LIG    1      139.291 147.715 159.167  0.00  0.00    -0.200 NA
ATOM      7  N   LIG    1      138.987 148.164 158.003  0.00  0.00    -0.410 N 
ATOM      8  H   LIG    1      138.524 149.001 157.843  0.00  0.00    +0.450 HD
ATOM      9  C   LIG    1      139.401 147.307 157.016  0.00  0.00    +0.060 A 
ATOM     10  C   LIG    1      139.327 147.310 155.626  0.00  0.00    +0.040 A 
ATOM     11  C   LIG    1      139.852 146.272 154.912  0.00  0.00    +0.070 A 
ATOM     12  C   LIG    1      140.467 145.199 155.557  0.00  0.00    +0.130 A 
ATOM     13  C   LIG    1      140.554 145.173 156.939  0.00  0.00    +0.080 A 
ATOM     14  C   LIG    1      140.027 146.230 157.674  0.00  0.00    -0.090 A 
BRANCH   5  18
ATOM     15  N   LIG    1      139.538 145.230 161.118  0.00  0.00    -0.840 N 
ATOM     16  H   LIG    1      138.586 145.383 161.011  0.00  0.00    +0.410 HD
ATOM     17  H   LIG    1      139.862 144.702 161.864  0.00  0.00    +0.410 HD
ATOM     18  C   LIG    1      140.408 145.756 160.234  0.00  0.00    +0.610 C 
ATOM     19  O   LIG    1      141.602 145.569 160.373  0.00  0.00    -0.530 OA
ENDBRANCH   5  18
ENDBRANCH   1  12
BRANCH   3  20
ATOM     20  C   LIG    1      142.902 142.972 153.777  0.00  0.00    +0.430 C 
ATOM     21  O   LIG    1      142.645 142.983 152.590  0.00  0.00    -0.430 OA
BRANCH  20  22
ATOM     22  C   LIG    1      143.770 141.924 154.331  0.00  0.00    -0.310 A 
ATOM     23  C   LIG    1      145.151 141.976 154.449  0.00  0.00    +0.340 A 
ATOM     24  N   LIG    1      145.548 140.818 155.004  0.00  0.00    -0.300 N 
ATOM     25  N   LIG    1      144.418 140.026 155.241  0.00  0.00    -0.290 NA
ATOM     26  C   LIG    1      143.356 140.674 154.850  0.00  0.00    +0.340 A 
BRANCH  24  27
ATOM     27  C   LIG    1      146.871 140.463 155.298  0.00  0.00    +0.140 A 
ATOM     28  C   LIG    1      147.366 139.228 154.898  0.00  0.00    -0.010 A 
ATOM     29  C   LIG    1      148.671 138.882 155.190  0.00  0.00    +0.050 A 
ATOM     30  C   LIG    1      149.485 139.763 155.877  0.00  0.00    +0.010 A 
ATOM     31  C   LIG    1      148.995 140.994 156.276  0.00  0.00    +0.040 A 
ATOM     32  C   LIG    1      147.693 141.348 155.982  0.00  0.00    +0.030 A 
ENDBRANCH  24  27
ENDBRANCH  20  22
ENDBRANCH   3  20
TORSDOF 5
ENDMDL
MODEL 7
REMARK VINA RESULT:     -10.0      2.337      3.486
REMARK                            x       y       z     vdW  Elec       q    Type
REMARK                         _______ _______ _______ _____ _____    ______ ____
ROOT
ATOM      1  N   LIG    1      141.106 143.881 159.528  0.00  0.00    -0.650 N 
ATOM      2  H   LIG    1      141.797 143.340 159.115  0.00  0.00    +0.420 HD
ATOM      3  C   LIG    1      140.666 143.581 160.766  0.00  0.00    +0.490 C 
ATOM      4  O   LIG    1      139.736 144.196 161.247  0.00  0.00    -0.490 OA
ENDROOT
BRANCH   1  12
ATOM      5  C   LIG    1      139.611 146.339 155.385  0.00  0.00    +0.000 A 
ATOM      6  N   LIG    1      139.093 147.549 155.385  0.00  0.00    -0.200 NA
ATOM      7  N   LIG    1      139.009 148.036 156.570  0.00  0.00    -0.410 N 
ATOM      8  H   LIG    1      138.654 148.915 156.777  0.00  0.00    +0.450 HD
ATOM      9  C   LIG    1      139.486 147.154 157.505  0.00  0.00    +0.060 A 
ATOM     10  C   LIG    1      139.623 147.179 158.889  0.00  0.00    +0.040 A 
ATOM     11  C   LIG    1      140.154 146.104 159.543  0.00  0.00    +0.070 A 
ATOM     12  C   LIG    1      140.565 144.972 158.839  0.00  0.00    +0.130 A 
ATOM     13  C   LIG    1      140.440 144.923 157.461  0.00  0.00    +0.080 A 
ATOM     14  C   LIG    1      139.894 146.011 156.789  0.00  0.00    -0.090 A 
BRANCH   5  18
ATOM     15  N   LIG    1      139.155 144.343 154.050  0.00  0.00    -0.840 N 
ATOM     16  H   LIG    1      138.492 144.084 154.710  0.00  0.00    +0.410 HD
ATOM     17  H   LIG    1      139.315 143.780 153.278  0.00  0.00    +0.410 HD
ATOM     18  C   LIG    1      139.855 145.483 154.211  0.00  0.00    +0.610 C 
ATOM     19  O   LIG    1      140.690 145.804 153.388  0.00  0.00    -0.530 OA
ENDBRANCH   5  18
ENDBRANCH   1  12
BRANCH   3  20
ATOM     20  C   LIG    1      141.323 142.493 161.549  0.00  0.00    +0.430 C 
ATOM     21  O   LIG    1      142.213 142.761 162.331  0.00  0.00    -0.430 OA
BRANCH  20  22
ATOM     22  C   LIG    1      140.894 141.100 161.372  0.00  0.00    -0.310 A 
ATOM     23  C   LIG    1      141.605 139.966 161.735  0.00  0.00    +0.340 A 
ATOM     24  N   LIG    1      140.858 138.901 161.399  0.00  0.00    -0.300 N 
ATOM     25  N   LIG    1      139.667 139.356 160.821  0.00  0.00    -0.290 NA
ATOM     26  C   LIG    1      139.674 140.659 160.803  0.00  0.00    +0.340 A 
BRANCH  24  27
ATOM     27  C   LIG    1      141.211 137.559 161.597  0.00  0.00    +0.140 A 
ATOM     28  C   LIG    1      140.923 136.934 162.803  0.00  0.00    -0.010 A 
ATOM     29  C   LIG    1      141.273 135.611 162.994  0.00  0.00    +0.050 A 
ATOM     30  C   LIG    1      141.908 134.910 161.986  0.00  0.00    +0.010 A 
ATOM     31  C   LIG    1      142.196 135.529 160.784  0.00  0.00    +0.040 A 
ATOM     32  C   LIG    1      141.843 136.850 160.585  0.00  0.00    +0.030 A 
ENDBRANCH  24  27
ENDBRANCH  20  22
ENDBRANCH   3  20
TORSDOF 5
ENDMDL
MODEL 8
REMARK VINA RESULT:     -10.0      4.544      7.290
REMARK                            x       y       z     vdW  Elec       q    Type
REMARK                         _______ _______ _______ _____ _____    ______ ____
ROOT
ATOM      1  N   LIG    1      140.882 144.073 154.847  0.00  0.00    -0.650 N 
ATOM      2  H   LIG    1      140.271 143.439 154.441  0.00  0.00    +0.420 HD
ATOM      3  C   LIG    1      142.213 143.913 154.702  0.00  0.00    +0.490 C 
ATOM      4  O   LIG    1      142.981 144.649 155.288  0.00  0.00    -0.490 OA
ENDROOT
BRANCH   1  12
ATOM      5  C   LIG    1      139.910 146.591 159.108  0.00  0.00    +0.000 A 
ATOM      6  N   LIG    1      139.314 147.764 159.159  0.00  0.00    -0.200 NA
ATOM      7  N   LIG    1      139.006 148.198 157.991  0.00  0.00    -0.410 N 
ATOM      8  H   LIG    1      138.562 149.043 157.820  0.00  0.00    +0.450 HD
ATOM      9  C   LIG    1      139.388 147.313 157.015  0.00  0.00    +0.060 A 
ATOM     10  C   LIG    1      139.296 147.292 155.627  0.00  0.00    +0.040 A 
ATOM     11  C   LIG    1      139.787 146.228 154.926  0.00  0.00    +0.070 A 
ATOM     12  C   LIG    1      140.385 145.153 155.584  0.00  0.00    +0.130 A 
ATOM     13  C   LIG    1      140.488 145.150 156.965  0.00  0.00    +0.080 A 
ATOM     14  C   LIG    1      139.995 146.233 157.686  0.00  0.00    -0.090 A 
BRANCH   5  18
ATOM     15  N   LIG    1      139.521 145.239 161.107  0.00  0.00    -0.840 N 
ATOM     16  H   LIG    1      138.568 145.360 160.973  0.00  0.00    +0.410 HD
ATOM     17  H   LIG    1      139.842 144.717 161.858  0.00  0.00    +0.410 HD
ATOM     18  C   LIG    1      140.398 145.799 160.250  0.00  0.00    +0.610 C 
ATOM     19  O   LIG    1      141.593 145.652 160.421  0.00  0.00    -0.530 OA
ENDBRANCH   5  18
ENDBRANCH   1  12
BRANCH   3  20
ATOM     20  C   LIG    1      142.743 142.833 153.820  0.00  0.00    +0.430 C 
ATOM     21  O   LIG    1      142.384 142.765 152.662  0.00  0.00    -0.430 OA
BRANCH  20  22
ATOM     22  C   LIG    1      143.698 141.852 154.353  0.00  0.00    -0.310 A 
ATOM     23  C   LIG    1      143.389 140.616 154.900  0.00  0.00    +0.340 A 
ATOM     24  N   LIG    1      144.549 140.039 155.263  0.00  0.00    -0.300 N 
ATOM     25  N   LIG    1      145.598 140.910 154.946  0.00  0.00    -0.290 NA
ATOM     26  C   LIG    1      145.107 141.987 154.401  0.00  0.00    +0.340 A 
BRANCH  24  27
ATOM     27  C   LIG    1      144.683 138.778 155.858  0.00  0.00    +0.140 A 
ATOM     28  C   LIG    1      145.946 138.272 156.139  0.00  0.00    -0.010 A 
ATOM     29  C   LIG    1      146.075 137.028 156.725  0.00  0.00    +0.050 A 
ATOM     30  C   LIG    1      144.949 136.286 157.033  0.00  0.00    +0.010 A 
ATOM     31  C   LIG    1      143.690 136.787 156.754  0.00  0.00    +0.040 A 
ATOM     32  C   LIG    1      143.555 138.033 156.173  0.00  0.00    +0.030 A 
ENDBRANCH  24  27
ENDBRANCH  20  22
ENDBRANCH   3  20
TORSDOF 5
ENDMDL
MODEL 9
REMARK VINA RESULT:     -10.0      2.797      3.640
REMARK                            x       y       z     vdW  Elec       q    Type
REMARK                         _______ _______ _______ _____ _____    ______ ____
ROOT
ATOM      1  N   LIG    1      141.131 143.813 159.531  0.00  0.00    -0.650 N 
ATOM      2  H   LIG    1      141.838 143.285 159.128  0.00  0.00    +0.420 HD
ATOM      3  C   LIG    1      140.676 143.500 160.761  0.00  0.00    +0.490 C 
ATOM      4  O   LIG    1      139.728 144.098 161.228  0.00  0.00    -0.490 OA
ENDROOT
BRANCH   1  12
ATOM      5  C   LIG    1      139.601 146.233 155.379  0.00  0.00    +0.000 A 
ATOM      6  N   LIG    1      139.080 147.441 155.372  0.00  0.00    -0.200 NA
ATOM      7  N   LIG    1      139.005 147.939 156.553  0.00  0.00    -0.410 N 
ATOM      8  H   LIG    1      138.651 148.819 156.755  0.00  0.00    +0.450 HD
ATOM      9  C   LIG    1      139.490 147.066 157.493  0.00  0.00    +0.060 A 
ATOM     10  C   LIG    1      139.638 147.103 158.876  0.00  0.00    +0.040 A 
ATOM     11  C   LIG    1      140.176 146.034 159.534  0.00  0.00    +0.070 A 
ATOM     12  C   LIG    1      140.583 144.897 158.838  0.00  0.00    +0.130 A 
ATOM     13  C   LIG    1      140.447 144.836 157.461  0.00  0.00    +0.080 A 
ATOM     14  C   LIG    1      139.894 145.918 156.783  0.00  0.00    -0.090 A 
BRANCH   5  18
ATOM     15  N   LIG    1      138.901 144.473 153.833  0.00  0.00    -0.840 N 
ATOM     16  H   LIG    1      138.072 144.398 154.333  0.00  0.00    +0.410 HD
ATOM     17  H   LIG    1      139.056 143.904 153.064  0.00  0.00    +0.410 HD
ATOM     18  C   LIG    1      139.836 145.366 154.210  0.00  0.00    +0.610 C 
ATOM     19  O   LIG    1      140.877 145.456 153.588  0.00  0.00    -0.530 OA
ENDBRANCH   5  18
ENDBRANCH   1  12
BRANCH   3  20
ATOM     20  C   LIG    1      141.338 142.421 161.551  0.00  0.00    +0.430 C 
ATOM     21  O   LIG    1      141.917 142.693 162.583  0.00  0.00    -0.430 OA
BRANCH  20  22
ATOM     22  C   LIG    1      141.290 141.031 161.078  0.00  0.00    -0.310 A 
ATOM     23  C   LIG    1      141.596 139.899 161.818  0.00  0.00    +0.340 A 
ATOM     24  N   LIG    1      141.423 138.837 161.012  0.00  0.00    -0.300 N 
ATOM     25  N   LIG    1      141.005 139.293 159.757  0.00  0.00    -0.290 NA
ATOM     26  C   LIG    1      140.918 140.593 159.784  0.00  0.00    +0.340 A 
BRANCH  24  27
ATOM     27  C   LIG    1      141.625 137.498 161.370  0.00  0.00    +0.140 A 
ATOM     28  C   LIG    1      142.389 136.668 160.560  0.00  0.00    -0.010 A 
ATOM     29  C   LIG    1      142.587 135.348 160.915  0.00  0.00    +0.050 A 
ATOM     30  C   LIG    1      142.025 134.852 162.078  0.00  0.00    +0.010 A 
ATOM     31  C   LIG    1      141.264 135.676 162.888  0.00  0.00    +0.040 A 
ATOM     32  C   LIG    1      141.068 136.998 162.540  0.00  0.00    +0.030 A 
ENDBRANCH  24  27
ENDBRANCH  20  22
ENDBRANCH   3  20
TORSDOF 5
ENDMDL
####
 2019-nCoV_RdRp_rec.pdbqt&&&&ZINC000738345424.pdbqt
MODEL 1
REMARK VINA RESULT:     -11.3      0.000      0.000
REMARK                            x       y       z     vdW  Elec       q    Type
REMARK                         _______ _______ _______ _____ _____    ______ ____
ROOT
ATOM      1  O   LIG    1      142.807 143.654 152.421  0.00  0.00    -0.960 OA
ATOM      2  S   LIG    1      142.570 144.612 153.443  0.00  0.00    +2.710 S 
ATOM      3  O   LIG    1      142.403 146.000 153.185  0.00  0.00    -0.960 OA
ENDROOT
BRANCH   2   4
ATOM      4  C   LIG    1      143.914 144.474 154.575  0.00  0.00    -0.760 A 
ATOM      5  C   LIG    1      145.030 143.719 154.247  0.00  0.00    +0.170 A 
ATOM      6  C   LIG    1      146.064 143.636 155.164  0.00  0.00    -0.030 A 
ATOM      7  C   LIG    1      145.949 144.310 156.377  0.00  0.00    +0.320 A 
ATOM      8  N   LIG    1      144.863 145.022 156.652  0.00  0.00    -0.480 NA
ATOM      9  C   LIG    1      143.868 145.121 155.796  0.00  0.00    +0.380 A 
BRANCH   7  10
ATOM     10  C   LIG    1      147.049 144.231 157.370  0.00  0.00    +0.070 A 
ATOM     11  N   LIG    1      148.279 143.776 157.157  0.00  0.00    -0.350 NA
ATOM     12  N   LIG    1      148.928 143.876 158.267  0.00  0.00    -0.180 NA
ATOM     13  N   LIG    1      148.153 144.374 159.165  0.00  0.00    -0.180 NA
ATOM     14  N   LIG    1      146.997 144.606 158.643  0.00  0.00    -0.330 NA
ENDBRANCH   7  10
ENDBRANCH   2   4
BRANCH   2  15
ATOM     15  N   LIG    1      141.205 144.118 154.240  0.00  0.00    -1.110 NA
ATOM     16  H   LIG    1      141.088 143.181 154.466  0.00  0.00    +0.420 HD
BRANCH  15  17
ATOM     17  C   LIG    1      140.175 145.093 154.605  0.00  0.00    +0.320 C 
BRANCH  17  18
ATOM     18  C   LIG    1      140.198 145.317 156.094  0.00  0.00    -0.090 A 
ATOM     19  C   LIG    1      139.920 146.585 156.603  0.00  0.00    +0.030 A 
ATOM     20  C   LIG    1      139.932 146.820 157.944  0.00  0.00    +0.020 A 
ATOM     21  C   LIG    1      140.230 145.772 158.831  0.00  0.00    -0.050 A 
ATOM     22  C   LIG    1      140.251 145.977 160.221  0.00  0.00    +0.020 A 
ATOM     23  C   LIG    1      140.543 144.938 161.050  0.00  0.00    +0.010 A 
ATOM     24  C   LIG    1      140.822 143.670 160.542  0.00  0.00    +0.000 A 
ATOM     25  C   LIG    1      140.810 143.435 159.201  0.00  0.00    +0.030 A 
ATOM     26  C   LIG    1      140.512 144.483 158.314  0.00  0.00    -0.050 A 
ATOM     27  C   LIG    1      140.484 144.277 156.924  0.00  0.00    +0.050 A 
ENDBRANCH  17  18
ENDBRANCH  15  17
ENDBRANCH   2  15
TORSDOF 5
ENDMDL
MODEL 2
REMARK VINA RESULT:     -10.7      0.653      1.026
REMARK                            x       y       z     vdW  Elec       q    Type
REMARK                         _______ _______ _______ _____ _____    ______ ____
ROOT
ATOM      1  O   LIG    1      141.684 143.105 154.331  0.00  0.00    -0.960 OA
ATOM      2  S   LIG    1      142.551 144.120 153.844  0.00  0.00    +2.710 S 
ATOM      3  O   LIG    1      143.020 144.165 152.504  0.00  0.00    -0.960 OA
ENDROOT
BRANCH   2   4
ATOM      4  C   LIG    1      143.982 144.087 154.873  0.00  0.00    -0.760 A 
ATOM      5  C   LIG    1      145.055 143.268 154.552  0.00  0.00    +0.170 A 
ATOM      6  C   LIG    1      146.161 143.272 155.386  0.00  0.00    -0.030 A 
ATOM      7  C   LIG    1      146.158 144.094 156.510  0.00  0.00    +0.320 A 
ATOM      8  N   LIG    1      145.111 144.863 156.781  0.00  0.00    -0.480 NA
ATOM      9  C   LIG    1      144.049 144.882 156.002  0.00  0.00    +0.380 A 
BRANCH   7  10
ATOM     10  C   LIG    1      147.335 144.108 157.413  0.00  0.00    +0.070 A 
ATOM     11  N   LIG    1      147.372 144.555 158.664  0.00  0.00    -0.350 NA
ATOM     12  N   LIG    1      148.574 144.391 159.101  0.00  0.00    -0.180 NA
ATOM     13  N   LIG    1      149.291 143.861 158.172  0.00  0.00    -0.180 NA
ATOM     14  N   LIG    1      148.558 143.672 157.129  0.00  0.00    -0.330 NA
ENDBRANCH   7  10
ENDBRANCH   2   4
BRANCH   2  15
ATOM     15  N   LIG    1      141.783 145.561 154.119  0.00  0.00    -1.110 NA
ATOM     16  H   LIG    1      142.266 146.397 154.011  0.00  0.00    +0.420 HD
BRANCH  15  17
ATOM     17  C   LIG    1      140.376 145.576 154.526  0.00  0.00    +0.320 C 
BRANCH  17  18
ATOM     18  C   LIG    1      140.287 145.679 156.027  0.00  0.00    -0.090 A 
ATOM     19  C   LIG    1      139.904 146.885 156.610  0.00  0.00    +0.030 A 
ATOM     20  C   LIG    1      139.814 147.011 157.963  0.00  0.00    +0.020 A 
ATOM     21  C   LIG    1      140.109 145.911 158.785  0.00  0.00    -0.050 A 
ATOM     22  C   LIG    1      140.026 146.004 160.185  0.00  0.00    +0.020 A 
ATOM     23  C   LIG    1      140.320 144.917 160.950  0.00  0.00    +0.010 A 
ATOM     24  C   LIG    1      140.703 143.710 160.366  0.00  0.00    +0.000 A 
ATOM     25  C   LIG    1      140.794 143.585 159.014  0.00  0.00    +0.030 A 
ATOM     26  C   LIG    1      140.497 144.685 158.192  0.00  0.00    -0.050 A 
ATOM     27  C   LIG    1      140.574 144.591 156.791  0.00  0.00    +0.050 A 
ENDBRANCH  17  18
ENDBRANCH  15  17
ENDBRANCH   2  15
TORSDOF 5
ENDMDL
MODEL 3
REMARK VINA RESULT:      -9.5      5.016      6.345
REMARK                            x       y       z     vdW  Elec       q    Type
REMARK                         _______ _______ _______ _____ _____    ______ ____
ROOT
ATOM      1  O   LIG    1      141.739 142.126 162.283  0.00  0.00    -0.960 OA
ATOM      2  S   LIG    1      140.948 142.577 161.192  0.00  0.00    +2.710 S 
ATOM      3  O   LIG    1      139.528 142.607 161.221  0.00  0.00    -0.960 OA
ENDROOT
BRANCH   2   4
ATOM      4  C   LIG    1      141.398 141.583 159.808  0.00  0.00    -0.760 A 
ATOM      5  C   LIG    1      141.282 142.085 158.519  0.00  0.00    +0.170 A 
ATOM      6  C   LIG    1      141.646 141.272 157.459  0.00  0.00    -0.030 A 
ATOM      7  C   LIG    1      142.113 139.986 157.721  0.00  0.00    +0.320 A 
ATOM      8  N   LIG    1      142.209 139.545 158.969  0.00  0.00    -0.480 NA
ATOM      9  C   LIG    1      141.874 140.299 159.995  0.00  0.00    +0.380 A 
BRANCH   7  10
ATOM     10  C   LIG    1      142.507 139.104 156.595  0.00  0.00    +0.070 A 
ATOM     11  N   LIG    1      142.690 137.788 156.643  0.00  0.00    -0.350 NA
ATOM     12  N   LIG    1      143.022 137.398 155.460  0.00  0.00    -0.180 NA
ATOM     13  N   LIG    1      143.056 138.417 154.674  0.00  0.00    -0.180 NA
ATOM     14  N   LIG    1      142.740 139.475 155.341  0.00  0.00    -0.330 NA
ENDBRANCH   7  10
ENDBRANCH   2   4
BRANCH   2  15
ATOM     15  N   LIG    1      141.442 144.124 160.865  0.00  0.00    -1.110 NA
ATOM     16  H   LIG    1      142.367 144.298 160.627  0.00  0.00    +0.420 HD
BRANCH  15  17
ATOM     17  C   LIG    1      140.483 145.230 160.936  0.00  0.00    +0.320 C 
BRANCH  17  18
ATOM     18  C   LIG    1      140.213 145.750 159.548  0.00  0.00    -0.090 A 
ATOM     19  C   LIG    1      139.746 147.052 159.381  0.00  0.00    +0.030 A 
ATOM     20  C   LIG    1      139.492 147.553 158.141  0.00  0.00    +0.020 A 
ATOM     21  C   LIG    1      139.704 146.747 157.009  0.00  0.00    -0.050 A 
ATOM     22  C   LIG    1      139.453 147.230 155.713  0.00  0.00    +0.020 A 
ATOM     23  C   LIG    1      139.671 146.420 154.640  0.00  0.00    +0.010 A 
ATOM     24  C   LIG    1      140.138 145.118 154.807  0.00  0.00    +0.000 A 
ATOM     25  C   LIG    1      140.391 144.617 156.047  0.00  0.00    +0.030 A 
ATOM     26  C   LIG    1      140.180 145.423 157.179  0.00  0.00    -0.050 A 
ATOM     27  C   LIG    1      140.435 144.943 158.475  0.00  0.00    +0.050 A 
ENDBRANCH  17  18
ENDBRANCH  15  17
ENDBRANCH   2  15
TORSDOF 5
ENDMDL
MODEL 4
REMARK VINA RESULT:      -9.5      5.656      7.893
REMARK                            x       y       z     vdW  Elec       q    Type
REMARK                         _______ _______ _______ _____ _____    ______ ____
ROOT
ATOM      1  O   LIG    1      142.100 139.185 158.730  0.00  0.00    -0.960 OA
ATOM      2  S   LIG    1      142.328 140.343 159.521  0.00  0.00    +2.710 S 
ATOM      3  O   LIG    1      143.398 140.452 160.450  0.00  0.00    -0.960 OA
ENDROOT
BRANCH   2   4
ATOM      4  C   LIG    1      140.846 140.624 160.432  0.00  0.00    -0.760 A 
ATOM      5  C   LIG    1      140.012 139.563 160.754  0.00  0.00    +0.170 A 
ATOM      6  C   LIG    1      138.857 139.826 161.472  0.00  0.00    -0.030 A 
ATOM      7  C   LIG    1      138.575 141.138 161.844  0.00  0.00    +0.320 A 
ATOM      8  N   LIG    1      139.400 142.124 161.516  0.00  0.00    -0.480 NA
ATOM      9  C   LIG    1      140.507 141.901 160.838  0.00  0.00    +0.380 A 
BRANCH   7  10
ATOM     10  C   LIG    1      137.341 141.435 162.613  0.00  0.00    +0.070 A 
ATOM     11  N   LIG    1      136.590 140.563 163.278  0.00  0.00    -0.350 NA
ATOM     12  N   LIG    1      135.614 141.216 163.810  0.00  0.00    -0.180 NA
ATOM     13  N   LIG    1      135.724 142.462 163.504  0.00  0.00    -0.180 NA
ATOM     14  N   LIG    1      136.775 142.626 162.775  0.00  0.00    -0.330 NA
ENDBRANCH   7  10
ENDBRANCH   2   4
BRANCH   2  15
ATOM     15  N   LIG    1      142.498 141.605 158.462  0.00  0.00    -1.110 NA
ATOM     16  H   LIG    1      143.167 142.290 158.627  0.00  0.00    +0.420 HD
BRANCH  15  17
ATOM     17  C   LIG    1      141.641 141.689 157.277  0.00  0.00    +0.320 C 
BRANCH  17  18
ATOM     18  C   LIG    1      141.115 143.093 157.134  0.00  0.00    -0.090 A 
ATOM     19  C   LIG    1      140.884 143.614 155.862  0.00  0.00    +0.030 A 
ATOM     20  C   LIG    1      140.409 144.880 155.699  0.00  0.00    +0.020 A 
ATOM     21  C   LIG    1      140.147 145.675 156.828  0.00  0.00    -0.050 A 
ATOM     22  C   LIG    1      139.655 146.985 156.698  0.00  0.00    +0.020 A 
ATOM     23  C   LIG    1      139.412 147.726 157.814  0.00  0.00    +0.010 A 
ATOM     24  C   LIG    1      139.644 147.205 159.086  0.00  0.00    +0.000 A 
ATOM     25  C   LIG    1      140.119 145.940 159.249  0.00  0.00    +0.030 A 
ATOM     26  C   LIG    1      140.381 145.145 158.121  0.00  0.00    -0.050 A 
ATOM     27  C   LIG    1      140.867 143.832 158.250  0.00  0.00    +0.050 A 
ENDBRANCH  17  18
ENDBRANCH  15  17
ENDBRANCH   2  15
TORSDOF 5
ENDMDL
MODEL 5
REMARK VINA RESULT:      -9.5      2.141      2.373
REMARK                            x       y       z     vdW  Elec       q    Type
REMARK                         _______ _______ _______ _____ _____    ______ ____
ROOT
ATOM      1  O   LIG    1      141.683 145.605 152.833  0.00  0.00    -0.960 OA
ATOM      2  S   LIG    1      141.723 146.013 154.193  0.00  0.00    +2.710 S 
ATOM      3  O   LIG    1      142.272 147.253 154.617  0.00  0.00    -0.960 OA
ENDROOT
BRANCH   2   4
ATOM      4  C   LIG    1      142.602 144.756 155.063  0.00  0.00    -0.760 A 
ATOM      5  C   LIG    1      142.190 143.434 154.987  0.00  0.00    +0.170 A 
ATOM      6  C   LIG    1      142.907 142.477 155.685  0.00  0.00    -0.030 A 
ATOM      7  C   LIG    1      144.012 142.873 156.435  0.00  0.00    +0.320 A 
ATOM      8  N   LIG    1      144.373 144.149 156.481  0.00  0.00    -0.480 NA
ATOM      9  C   LIG    1      143.711 145.078 155.823  0.00  0.00    +0.380 A 
BRANCH   7  10
ATOM     10  C   LIG    1      144.790 141.859 157.188  0.00  0.00    +0.070 A 
ATOM     11  N   LIG    1      145.892 141.238 156.779  0.00  0.00    -0.350 NA
ATOM     12  N   LIG    1      146.260 140.439 157.721  0.00  0.00    -0.180 NA
ATOM     13  N   LIG    1      145.432 140.533 158.702  0.00  0.00    -0.180 NA
ATOM     14  N   LIG    1      144.524 141.399 158.406  0.00  0.00    -0.330 NA
ENDBRANCH   7  10
ENDBRANCH   2   4
BRANCH   2  15
ATOM     15  N   LIG    1      140.159 145.982 154.737  0.00  0.00    -1.110 NA
ATOM     16  H   LIG    1      139.542 145.312 154.402  0.00  0.00    +0.420 HD
BRANCH  15  17
ATOM     17  C   LIG    1      139.707 146.967 155.722  0.00  0.00    +0.320 C 
BRANCH  17  18
ATOM     18  C   LIG    1      139.922 146.424 157.111  0.00  0.00    -0.090 A 
ATOM     19  C   LIG    1      139.768 147.268 158.210  0.00  0.00    +0.030 A 
ATOM     20  C   LIG    1      139.955 146.809 159.478  0.00  0.00    +0.020 A 
ATOM     21  C   LIG    1      140.309 145.465 159.685  0.00  0.00    -0.050 A 
ATOM     22  C   LIG    1      140.510 144.955 160.979  0.00  0.00    +0.020 A 
ATOM     23  C   LIG    1      140.852 143.647 161.142  0.00  0.00    +0.010 A 
ATOM     24  C   LIG    1      141.006 142.804 160.044  0.00  0.00    +0.000 A 
ATOM     25  C   LIG    1      140.820 143.263 158.776  0.00  0.00    +0.030 A 
ATOM     26  C   LIG    1      140.465 144.607 158.568  0.00  0.00    -0.050 A 
ATOM     27  C   LIG    1      140.258 145.116 157.275  0.00  0.00    +0.050 A 
ENDBRANCH  17  18
ENDBRANCH  15  17
ENDBRANCH   2  15
TORSDOF 5
ENDMDL
MODEL 6
REMARK VINA RESULT:      -9.4      4.994      6.355
REMARK                            x       y       z     vdW  Elec       q    Type
REMARK                         _______ _______ _______ _____ _____    ______ ____
ROOT
ATOM      1  O   LIG    1      141.794 142.242 162.370  0.00  0.00    -0.960 OA
ATOM      2  S   LIG    1      140.976 142.608 161.266  0.00  0.00    +2.710 S 
ATOM      3  O   LIG    1      139.556 142.601 161.315  0.00  0.00    -0.960 OA
ENDROOT
BRANCH   2   4
ATOM      4  C   LIG    1      141.434 141.549 159.934  0.00  0.00    -0.760 A 
ATOM      5  C   LIG    1      141.902 140.268 160.188  0.00  0.00    +0.170 A 
ATOM      6  C   LIG    1      142.252 139.468 159.114  0.00  0.00    -0.030 A 
ATOM      7  C   LIG    1      142.122 139.973 157.823  0.00  0.00    +0.320 A 
ATOM      8  N   LIG    1      141.670 141.205 157.623  0.00  0.00    -0.480 NA
ATOM      9  C   LIG    1      141.326 141.985 158.627  0.00  0.00    +0.380 A 
BRANCH   7  10
ATOM     10  C   LIG    1      142.492 139.127 156.662  0.00  0.00    +0.070 A 
ATOM     11  N   LIG    1      142.665 139.531 155.407  0.00  0.00    -0.350 NA
ATOM     12  N   LIG    1      142.981 138.497 154.706  0.00  0.00    -0.180 NA
ATOM     13  N   LIG    1      143.012 137.462 155.471  0.00  0.00    -0.180 NA
ATOM     14  N   LIG    1      142.721 137.818 156.675  0.00  0.00    -0.330 NA
ENDBRANCH   7  10
ENDBRANCH   2   4
BRANCH   2  15
ATOM     15  N   LIG    1      141.421 144.147 160.845  0.00  0.00    -1.110 NA
ATOM     16  H   LIG    1      142.336 144.331 160.577  0.00  0.00    +0.420 HD
BRANCH  15  17
ATOM     17  C   LIG    1      140.435 145.230 160.877  0.00  0.00    +0.320 C 
BRANCH  17  18
ATOM     18  C   LIG    1      140.184 145.723 159.475  0.00  0.00    -0.090 A 
ATOM     19  C   LIG    1      139.705 147.017 159.278  0.00  0.00    +0.030 A 
ATOM     20  C   LIG    1      139.468 147.493 158.025  0.00  0.00    +0.020 A 
ATOM     21  C   LIG    1      139.711 146.671 156.912  0.00  0.00    -0.050 A 
ATOM     22  C   LIG    1      139.479 147.128 155.603  0.00  0.00    +0.020 A 
ATOM     23  C   LIG    1      139.726 146.304 154.548  0.00  0.00    +0.010 A 
ATOM     24  C   LIG    1      140.206 145.010 154.745  0.00  0.00    +0.000 A 
ATOM     25  C   LIG    1      140.441 144.534 155.999  0.00  0.00    +0.030 A 
ATOM     26  C   LIG    1      140.199 145.356 157.112  0.00  0.00    -0.050 A 
ATOM     27  C   LIG    1      140.437 144.901 158.421  0.00  0.00    +0.050 A 
ENDBRANCH  17  18
ENDBRANCH  15  17
ENDBRANCH   2  15
TORSDOF 5
ENDMDL
MODEL 7
REMARK VINA RESULT:      -9.1      4.113      5.899
REMARK                            x       y       z     vdW  Elec       q    Type
REMARK                         _______ _______ _______ _____ _____    ______ ____
ROOT
ATOM      1  O   LIG    1      138.850 147.897 158.785  0.00  0.00    -0.960 OA
ATOM      2  S   LIG    1      139.992 147.134 159.150  0.00  0.00    +2.710 S 
ATOM      3  O   LIG    1      141.142 147.701 159.763  0.00  0.00    -0.960 OA
ENDROOT
BRANCH   2   4
ATOM      4  C   LIG    1      140.552 146.342 157.678  0.00  0.00    -0.760 A 
ATOM      5  C   LIG    1      139.654 145.671 156.861  0.00  0.00    +0.170 A 
ATOM      6  C   LIG    1      140.134 145.061 155.714  0.00  0.00    -0.030 A 
ATOM      7  C   LIG    1      141.493 145.144 155.422  0.00  0.00    +0.320 A 
ATOM      8  N   LIG    1      142.318 145.796 156.231  0.00  0.00    -0.480 NA
ATOM      9  C   LIG    1      141.887 146.387 157.325  0.00  0.00    +0.380 A 
BRANCH   7  10
ATOM     10  C   LIG    1      142.022 144.496 154.196  0.00  0.00    +0.070 A 
ATOM     11  N   LIG    1      141.988 143.200 153.904  0.00  0.00    -0.350 NA
ATOM     12  N   LIG    1      142.546 143.045 152.753  0.00  0.00    -0.180 NA
ATOM     13  N   LIG    1      142.929 144.193 152.312  0.00  0.00    -0.180 NA
ATOM     14  N   LIG    1      142.618 145.100 153.173  0.00  0.00    -0.330 NA
ENDBRANCH   7  10
ENDBRANCH   2   4
BRANCH   2  15
ATOM     15  N   LIG    1      139.454 145.947 160.171  0.00  0.00    -1.110 NA
ATOM     16  H   LIG    1      138.516 145.699 160.176  0.00  0.00    +0.420 HD
BRANCH  15  17
ATOM     17  C   LIG    1      140.395 145.271 161.069  0.00  0.00    +0.320 C 
BRANCH  17  18
ATOM     18  C   LIG    1      140.646 143.871 160.572  0.00  0.00    -0.090 A 
ATOM     19  C   LIG    1      140.574 142.802 161.464  0.00  0.00    +0.030 A 
ATOM     20  C   LIG    1      140.796 141.525 161.046  0.00  0.00    +0.020 A 
ATOM     21  C   LIG    1      141.102 141.278 159.698  0.00  0.00    -0.050 A 
ATOM     22  C   LIG    1      141.336 139.973 159.231  0.00  0.00    +0.020 A 
ATOM     23  C   LIG    1      141.630 139.771 157.917  0.00  0.00    +0.010 A 
ATOM     24  C   LIG    1      141.702 140.840 157.025  0.00  0.00    +0.000 A 
ATOM     25  C   LIG    1      141.481 142.117 157.443  0.00  0.00    +0.030 A 
ATOM     26  C   LIG    1      141.174 142.364 158.791  0.00  0.00    -0.050 A 
ATOM     27  C   LIG    1      140.934 143.668 159.257  0.00  0.00    +0.050 A 
ENDBRANCH  17  18
ENDBRANCH  15  17
ENDBRANCH   2  15
TORSDOF 5
ENDMDL
MODEL 8
REMARK VINA RESULT:      -8.9      1.508      2.671
REMARK                            x       y       z     vdW  Elec       q    Type
REMARK                         _______ _______ _______ _____ _____    ______ ____
ROOT
ATOM      1  O   LIG    1      143.251 140.843 153.981  0.00  0.00    -0.960 OA
ATOM      2  S   LIG    1      143.243 142.262 154.064  0.00  0.00    +2.710 S 
ATOM      3  O   LIG    1      143.284 143.106 152.922  0.00  0.00    -0.960 OA
ENDROOT
BRANCH   2   4
ATOM      4  C   LIG    1      144.621 142.710 155.065  0.00  0.00    -0.760 A 
ATOM      5  C   LIG    1      144.608 143.897 155.784  0.00  0.00    +0.170 A 
ATOM      6  C   LIG    1      145.711 144.213 156.559  0.00  0.00    -0.030 A 
ATOM      7  C   LIG    1      146.789 143.332 156.591  0.00  0.00    +0.320 A 
ATOM      8  N   LIG    1      146.762 142.207 155.889  0.00  0.00    -0.480 NA
ATOM      9  C   LIG    1      145.724 141.881 155.147  0.00  0.00    +0.380 A 
BRANCH   7  10
ATOM     10  C   LIG    1      147.979 143.657 157.417  0.00  0.00    +0.070 A 
ATOM     11  N   LIG    1      148.011 144.440 158.490  0.00  0.00    -0.350 NA
ATOM     12  N   LIG    1      149.226 144.464 158.919  0.00  0.00    -0.180 NA
ATOM     13  N   LIG    1      149.956 143.727 158.157  0.00  0.00    -0.180 NA
ATOM     14  N   LIG    1      149.218 143.216 157.231  0.00  0.00    -0.330 NA
ENDBRANCH   7  10
ENDBRANCH   2   4
BRANCH   2  15
ATOM     15  N   LIG    1      141.874 142.673 154.901  0.00  0.00    -1.110 NA
ATOM     16  H   LIG    1      141.248 143.311 154.523  0.00  0.00    +0.420 HD
BRANCH  15  17
ATOM     17  C   LIG    1      141.609 142.073 156.211  0.00  0.00    +0.320 C 
BRANCH  17  18
ATOM     18  C   LIG    1      141.151 143.142 157.170  0.00  0.00    -0.090 A 
ATOM     19  C   LIG    1      141.134 142.875 158.538  0.00  0.00    +0.030 A 
ATOM     20  C   LIG    1      140.726 143.819 159.430  0.00  0.00    +0.020 A 
ATOM     21  C   LIG    1      140.317 145.081 158.969  0.00  0.00    -0.050 A 
ATOM     22  C   LIG    1      139.890 146.080 159.860  0.00  0.00    +0.020 A 
ATOM     23  C   LIG    1      139.501 147.292 159.377  0.00  0.00    +0.010 A 
ATOM     24  C   LIG    1      139.518 147.559 158.009  0.00  0.00    +0.000 A 
ATOM     25  C   LIG    1      139.925 146.615 157.117  0.00  0.00    +0.030 A 
ATOM     26  C   LIG    1      140.335 145.352 157.578  0.00  0.00    -0.050 A 
ATOM     27  C   LIG    1      140.768 144.355 156.687  0.00  0.00    +0.050 A 
ENDBRANCH  17  18
ENDBRANCH  15  17
ENDBRANCH   2  15
TORSDOF 5
ENDMDL
MODEL 9
REMARK VINA RESULT:      -8.9      3.439      5.643
REMARK                            x       y       z     vdW  Elec       q    Type
REMARK                         _______ _______ _______ _____ _____    ______ ____
ROOT
ATOM      1  O   LIG    1      144.708 144.079 153.990  0.00  0.00    -0.960 OA
ATOM      2  S   LIG    1      143.382 143.638 153.733  0.00  0.00    +2.710 S 
ATOM      3  O   LIG    1      142.707 143.877 152.505  0.00  0.00    -0.960 OA
ENDROOT
BRANCH   2   4
ATOM      4  C   LIG    1      142.372 144.331 155.000  0.00  0.00    -0.760 A 
ATOM      5  C   LIG    1      141.002 144.112 155.001  0.00  0.00    +0.170 A 
ATOM      6  C   LIG    1      140.244 144.675 156.014  0.00  0.00    -0.030 A 
ATOM      7  C   LIG    1      140.880 145.436 156.991  0.00  0.00    +0.320 A 
ATOM      8  N   LIG    1      142.193 145.621 156.954  0.00  0.00    -0.480 NA
ATOM      9  C   LIG    1      142.937 145.094 156.004  0.00  0.00    +0.380 A 
BRANCH   7  10
ATOM     10  C   LIG    1      140.081 146.045 158.084  0.00  0.00    +0.070 A 
ATOM     11  N   LIG    1      139.521 147.250 158.081  0.00  0.00    -0.350 NA
ATOM     12  N   LIG    1      138.916 147.401 159.210  0.00  0.00    -0.180 NA
ATOM     13  N   LIG    1      139.076 146.338 159.919  0.00  0.00    -0.180 NA
ATOM     14  N   LIG    1      139.782 145.489 159.253  0.00  0.00    -0.330 NA
ENDBRANCH   7  10
ENDBRANCH   2   4
BRANCH   2  15
ATOM     15  N   LIG    1      143.385 141.997 153.952  0.00  0.00    -1.110 NA
ATOM     16  H   LIG    1      142.819 141.432 153.402  0.00  0.00    +0.420 HD
BRANCH  15  17
ATOM     17  C   LIG    1      144.242 141.396 154.978  0.00  0.00    +0.320 C 
BRANCH  17  18
ATOM     18  C   LIG    1      143.390 140.902 156.119  0.00  0.00    -0.090 A 
ATOM     19  C   LIG    1      143.111 139.541 156.228  0.00  0.00    +0.030 A 
ATOM     20  C   LIG    1      142.345 139.062 157.246  0.00  0.00    +0.020 A 
ATOM     21  C   LIG    1      141.828 139.950 158.204  0.00  0.00    -0.050 A 
ATOM     22  C   LIG    1      141.034 139.492 159.269  0.00  0.00    +0.020 A 
ATOM     23  C   LIG    1      140.550 140.383 160.179  0.00  0.00    +0.010 A 
ATOM     24  C   LIG    1      140.829 141.744 160.070  0.00  0.00    +0.000 A 
ATOM     25  C   LIG    1      141.594 142.222 159.051  0.00  0.00    +0.030 A 
ATOM     26  C   LIG    1      142.112 141.334 158.093  0.00  0.00    -0.050 A 
ATOM     27  C   LIG    1      142.911 141.791 157.031  0.00  0.00    +0.050 A 
ENDBRANCH  17  18
ENDBRANCH  15  17
ENDBRANCH   2  15
TORSDOF 5
ENDMDL
####
 2019-nCoV_RdRp_rec.pdbqt&&&&ZINC000738345468.pdbqt
MODEL 1
REMARK VINA RESULT:     -11.3      0.000      0.000
REMARK                            x       y       z     vdW  Elec       q    Type
REMARK                         _______ _______ _______ _____ _____    ______ ____
ROOT
ATOM      1  O   LIG    1      142.300 141.993 153.750  0.00  0.00    -0.960 OA
ATOM      2  S   LIG    1      142.730 143.344 153.660  0.00  0.00    +2.710 S 
ATOM      3  O   LIG    1      143.110 143.959 152.436  0.00  0.00    -0.960 OA
ENDROOT
BRANCH   2   4
ATOM      4  C   LIG    1      144.110 143.501 154.745  0.00  0.00    -0.760 A 
ATOM      5  C   LIG    1      145.241 142.720 154.557  0.00  0.00    +0.170 A 
ATOM      6  C   LIG    1      146.303 142.874 155.432  0.00  0.00    -0.030 A 
ATOM      7  C   LIG    1      146.200 143.803 156.464  0.00  0.00    +0.320 A 
ATOM      8  N   LIG    1      145.100 144.531 156.609  0.00  0.00    -0.480 NA
ATOM      9  C   LIG    1      144.078 144.407 155.789  0.00  0.00    +0.380 A 
BRANCH   7  10
ATOM     10  C   LIG    1      147.330 143.979 157.409  0.00  0.00    +0.070 A 
ATOM     11  N   LIG    1      148.606 143.682 157.187  0.00  0.00    -0.350 NA
ATOM     12  N   LIG    1      149.268 143.983 158.251  0.00  0.00    -0.180 NA
ATOM     13  N   LIG    1      148.457 144.456 159.132  0.00  0.00    -0.190 NA
ATOM     14  N   LIG    1      147.264 144.470 158.642  0.00  0.00    -0.330 NA
ENDBRANCH   7  10
ENDBRANCH   2   4
BRANCH   2  15
ATOM     15  N   LIG    1      141.506 144.267 154.287  0.00  0.00    -1.110 NA
ATOM     16  H   LIG    1      141.214 145.067 153.820  0.00  0.00    +0.420 HD
BRANCH  15  17
ATOM     17  C   LIG    1      140.865 143.877 155.545  0.00  0.00    +0.330 C 
BRANCH  17  18
ATOM     18  C   LIG    1      140.421 145.111 156.287  0.00  0.00    -0.090 A 
ATOM     19  C   LIG    1      140.381 145.115 157.691  0.00  0.00    -0.040 A 
ATOM     20  C   LIG    1      140.749 143.980 158.435  0.00  0.00    +0.020 A 
ATOM     21  C   LIG    1      140.698 144.020 159.794  0.00  0.00    +0.020 A 
ATOM     22  C   LIG    1      140.285 145.170 160.463  0.00  0.00    +0.010 A 
ATOM     23  C   LIG    1      139.919 146.288 159.776  0.00  0.00    +0.020 A 
ATOM     24  C   LIG    1      139.960 146.285 158.372  0.00  0.00    -0.050 A 
ATOM     25  C   LIG    1      139.591 147.418 157.629  0.00  0.00    +0.030 A 
ATOM     26  C   LIG    1      139.644 147.379 156.269  0.00  0.00    +0.010 A 
ATOM     27  C   LIG    1      140.062 146.230 155.600  0.00  0.00    +0.040 A 
ENDBRANCH  17  18
ENDBRANCH  15  17
ENDBRANCH   2  15
TORSDOF 5
ENDMDL
MODEL 2
REMARK VINA RESULT:     -11.1      0.989      2.236
REMARK                            x       y       z     vdW  Elec       q    Type
REMARK                         _______ _______ _______ _____ _____    ______ ____
ROOT
ATOM      1  O   LIG    1      142.473 142.979 152.621  0.00  0.00    -0.960 OA
ATOM      2  S   LIG    1      142.300 144.080 153.503  0.00  0.00    +2.710 S 
ATOM      3  O   LIG    1      142.177 145.423 153.055  0.00  0.00    -0.960 OA
ENDROOT
BRANCH   2   4
ATOM      4  C   LIG    1      143.669 144.048 154.612  0.00  0.00    -0.760 A 
ATOM      5  C   LIG    1      144.615 143.038 154.527  0.00  0.00    +0.170 A 
ATOM      6  C   LIG    1      145.676 143.049 155.417  0.00  0.00    -0.030 A 
ATOM      7  C   LIG    1      145.755 144.069 156.362  0.00  0.00    +0.320 A 
ATOM      8  N   LIG    1      144.828 145.017 156.410  0.00  0.00    -0.480 NA
ATOM      9  C   LIG    1      143.812 145.032 155.573  0.00  0.00    +0.380 A 
BRANCH   7  10
ATOM     10  C   LIG    1      146.886 144.094 157.323  0.00  0.00    +0.070 A 
ATOM     11  N   LIG    1      146.846 144.506 158.586  0.00  0.00    -0.350 NA
ATOM     12  N   LIG    1      148.030 144.366 159.077  0.00  0.00    -0.180 NA
ATOM     13  N   LIG    1      148.808 143.885 158.173  0.00  0.00    -0.190 NA
ATOM     14  N   LIG    1      148.134 143.703 157.089  0.00  0.00    -0.330 NA
ENDBRANCH   7  10
ENDBRANCH   2   4
BRANCH   2  15
ATOM     15  N   LIG    1      140.941 143.758 154.392  0.00  0.00    -1.110 NA
ATOM     16  H   LIG    1      140.388 142.990 154.172  0.00  0.00    +0.420 HD
BRANCH  15  17
ATOM     17  C   LIG    1      140.572 144.630 155.510  0.00  0.00    +0.330 C 
BRANCH  17  18
ATOM     18  C   LIG    1      140.773 143.894 156.810  0.00  0.00    -0.090 A 
ATOM     19  C   LIG    1      140.537 144.543 158.033  0.00  0.00    -0.040 A 
ATOM     20  C   LIG    1      140.110 145.882 158.078  0.00  0.00    +0.020 A 
ATOM     21  C   LIG    1      139.890 146.478 159.281  0.00  0.00    +0.020 A 
ATOM     22  C   LIG    1      140.082 145.782 160.473  0.00  0.00    +0.010 A 
ATOM     23  C   LIG    1      140.496 144.485 160.468  0.00  0.00    +0.020 A 
ATOM     24  C   LIG    1      140.732 143.835 159.245  0.00  0.00    -0.050 A 
ATOM     25  C   LIG    1      141.159 142.498 159.200  0.00  0.00    +0.030 A 
ATOM     26  C   LIG    1      141.377 141.900 157.996  0.00  0.00    +0.010 A 
ATOM     27  C   LIG    1      141.181 142.595 156.804  0.00  0.00    +0.040 A 
ENDBRANCH  17  18
ENDBRANCH  15  17
ENDBRANCH   2  15
TORSDOF 5
ENDMDL
MODEL 3
REMARK VINA RESULT:     -10.0      1.543      2.836
REMARK                            x       y       z     vdW  Elec       q    Type
REMARK                         _______ _______ _______ _____ _____    ______ ____
ROOT
ATOM      1  O   LIG    1      142.400 144.525 153.112  0.00  0.00    -0.960 OA
ATOM      2  S   LIG    1      142.197 145.065 154.411  0.00  0.00    +2.710 S 
ATOM      3  O   LIG    1      141.842 146.421 154.642  0.00  0.00    -0.960 OA
ENDROOT
BRANCH   2   4
ATOM      4  C   LIG    1      143.688 144.780 155.306  0.00  0.00    -0.760 A 
ATOM      5  C   LIG    1      144.536 143.744 154.942  0.00  0.00    +0.170 A 
ATOM      6  C   LIG    1      145.698 143.555 155.671  0.00  0.00    -0.030 A 
ATOM      7  C   LIG    1      145.974 144.406 156.738  0.00  0.00    +0.320 A 
ATOM      8  N   LIG    1      145.136 145.385 157.054  0.00  0.00    -0.480 NA
ATOM      9  C   LIG    1      144.027 145.590 156.374  0.00  0.00    +0.380 A 
BRANCH   7  10
ATOM     10  C   LIG    1      147.215 144.214 157.529  0.00  0.00    +0.070 A 
ATOM     11  N   LIG    1      147.459 144.679 158.749  0.00  0.00    -0.350 NA
ATOM     12  N   LIG    1      148.644 144.296 159.082  0.00  0.00    -0.180 NA
ATOM     13  N   LIG    1      149.151 143.610 158.118  0.00  0.00    -0.190 NA
ATOM     14  N   LIG    1      148.297 143.540 157.155  0.00  0.00    -0.330 NA
ENDBRANCH   7  10
ENDBRANCH   2   4
BRANCH   2  15
ATOM     15  N   LIG    1      141.017 144.145 155.120  0.00  0.00    -1.110 NA
ATOM     16  H   LIG    1      140.614 143.410 154.630  0.00  0.00    +0.420 HD
BRANCH  15  17
ATOM     17  C   LIG    1      140.580 144.440 156.487  0.00  0.00    +0.330 C 
BRANCH  17  18
ATOM     18  C   LIG    1      140.981 143.309 157.399  0.00  0.00    -0.090 A 
ATOM     19  C   LIG    1      140.935 143.475 158.793  0.00  0.00    -0.040 A 
ATOM     20  C   LIG    1      140.517 144.687 159.370  0.00  0.00    +0.020 A 
ATOM     21  C   LIG    1      140.485 144.811 160.725  0.00  0.00    +0.020 A 
ATOM     22  C   LIG    1      140.859 143.754 161.552  0.00  0.00    +0.010 A 
ATOM     23  C   LIG    1      141.270 142.566 161.029  0.00  0.00    +0.020 A 
ATOM     24  C   LIG    1      141.316 142.400 159.634  0.00  0.00    -0.050 A 
ATOM     25  C   LIG    1      141.733 141.189 159.058  0.00  0.00    +0.030 A 
ATOM     26  C   LIG    1      141.764 141.064 157.702  0.00  0.00    +0.010 A 
ATOM     27  C   LIG    1      141.385 142.119 156.875  0.00  0.00    +0.040 A 
ENDBRANCH  17  18
ENDBRANCH  15  17
ENDBRANCH   2  15
TORSDOF 5
ENDMDL
MODEL 4
REMARK VINA RESULT:     -10.0      2.421      2.797
REMARK                            x       y       z     vdW  Elec       q    Type
REMARK                         _______ _______ _______ _____ _____    ______ ____
ROOT
ATOM      1  O   LIG    1      141.968 143.042 153.105  0.00  0.00    -0.960 OA
ATOM      2  S   LIG    1      142.874 143.866 153.826  0.00  0.00    +2.710 S 
ATOM      3  O   LIG    1      143.927 144.590 153.206  0.00  0.00    -0.960 OA
ENDROOT
BRANCH   2   4
ATOM      4  C   LIG    1      143.625 142.835 155.041  0.00  0.00    -0.760 A 
ATOM      5  C   LIG    1      143.445 141.459 155.000  0.00  0.00    +0.170 A 
ATOM      6  C   LIG    1      144.052 140.684 155.973  0.00  0.00    -0.030 A 
ATOM      7  C   LIG    1      144.820 141.308 156.953  0.00  0.00    +0.320 A 
ATOM      8  N   LIG    1      144.968 142.627 156.956  0.00  0.00    -0.480 NA
ATOM      9  C   LIG    1      144.404 143.387 156.040  0.00  0.00    +0.380 A 
BRANCH   7  10
ATOM     10  C   LIG    1      145.478 140.491 158.003  0.00  0.00    +0.070 A 
ATOM     11  N   LIG    1      145.207 140.500 159.303  0.00  0.00    -0.350 NA
ATOM     12  N   LIG    1      145.993 139.650 159.871  0.00  0.00    -0.180 NA
ATOM     13  N   LIG    1      146.745 139.110 158.977  0.00  0.00    -0.190 NA
ATOM     14  N   LIG    1      146.449 139.602 157.823  0.00  0.00    -0.330 NA
ENDBRANCH   7  10
ENDBRANCH   2   4
BRANCH   2  15
ATOM     15  N   LIG    1      141.952 144.981 154.632  0.00  0.00    -1.110 NA
ATOM     16  H   LIG    1      142.307 145.866 154.811  0.00  0.00    +0.420 HD
BRANCH  15  17
ATOM     17  C   LIG    1      140.599 144.631 155.074  0.00  0.00    +0.330 C 
BRANCH  17  18
ATOM     18  C   LIG    1      140.403 145.085 156.498  0.00  0.00    -0.090 A 
ATOM     19  C   LIG    1      140.648 144.200 157.561  0.00  0.00    -0.040 A 
ATOM     20  C   LIG    1      141.079 142.882 157.329  0.00  0.00    +0.020 A 
ATOM     21  C   LIG    1      141.307 142.053 158.384  0.00  0.00    +0.020 A 
ATOM     22  C   LIG    1      141.120 142.489 159.694  0.00  0.00    +0.010 A 
ATOM     23  C   LIG    1      140.703 143.759 159.957  0.00  0.00    +0.020 A 
ATOM     24  C   LIG    1      140.458 144.644 158.894  0.00  0.00    -0.050 A 
ATOM     25  C   LIG    1      140.027 145.960 159.125  0.00  0.00    +0.030 A 
ATOM     26  C   LIG    1      139.800 146.791 158.070  0.00  0.00    +0.010 A 
ATOM     27  C   LIG    1      139.992 146.356 156.761  0.00  0.00    +0.040 A 
ENDBRANCH  17  18
ENDBRANCH  15  17
ENDBRANCH   2  15
TORSDOF 5
ENDMDL
MODEL 5
REMARK VINA RESULT:      -9.7      1.711      2.860
REMARK                            x       y       z     vdW  Elec       q    Type
REMARK                         _______ _______ _______ _____ _____    ______ ____
ROOT
ATOM      1  O   LIG    1      142.714 139.545 156.384  0.00  0.00    -0.960 OA
ATOM      2  S   LIG    1      142.688 140.851 155.825  0.00  0.00    +2.710 S 
ATOM      3  O   LIG    1      142.621 141.097 154.427  0.00  0.00    -0.960 OA
ENDROOT
BRANCH   2   4
ATOM      4  C   LIG    1      144.136 141.670 156.407  0.00  0.00    -0.760 A 
ATOM      5  C   LIG    1      144.764 142.624 155.620  0.00  0.00    +0.170 A 
ATOM      6  C   LIG    1      145.900 143.244 156.113  0.00  0.00    -0.030 A 
ATOM      7  C   LIG    1      146.369 142.890 157.376  0.00  0.00    +0.320 A 
ATOM      8  N   LIG    1      145.738 141.972 158.097  0.00  0.00    -0.480 NA
ATOM      9  C   LIG    1      144.654 141.371 157.653  0.00  0.00    +0.380 A 
BRANCH   7  10
ATOM     10  C   LIG    1      147.585 143.546 157.918  0.00  0.00    +0.070 A 
ATOM     11  N   LIG    1      147.668 144.272 159.029  0.00  0.00    -0.350 NA
ATOM     12  N   LIG    1      148.891 144.660 159.149  0.00  0.00    -0.180 NA
ATOM     13  N   LIG    1      149.577 144.207 158.158  0.00  0.00    -0.190 NA
ATOM     14  N   LIG    1      148.804 143.518 157.390  0.00  0.00    -0.330 NA
ENDBRANCH   7  10
ENDBRANCH   2   4
BRANCH   2  15
ATOM     15  N   LIG    1      141.386 141.622 156.498  0.00  0.00    -1.110 NA
ATOM     16  H   LIG    1      140.659 141.104 156.880  0.00  0.00    +0.420 HD
BRANCH  15  17
ATOM     17  C   LIG    1      141.330 143.086 156.518  0.00  0.00    +0.330 C 
BRANCH  17  18
ATOM     18  C   LIG    1      141.017 143.559 157.914  0.00  0.00    -0.090 A 
ATOM     19  C   LIG    1      140.554 144.868 158.129  0.00  0.00    -0.040 A 
ATOM     20  C   LIG    1      140.372 145.762 157.059  0.00  0.00    +0.020 A 
ATOM     21  C   LIG    1      139.921 147.022 157.306  0.00  0.00    +0.020 A 
ATOM     22  C   LIG    1      139.636 147.443 158.603  0.00  0.00    +0.010 A 
ATOM     23  C   LIG    1      139.801 146.604 159.664  0.00  0.00    +0.020 A 
ATOM     24  C   LIG    1      140.265 145.295 159.449  0.00  0.00    -0.050 A 
ATOM     25  C   LIG    1      140.447 144.402 160.517  0.00  0.00    +0.030 A 
ATOM     26  C   LIG    1      140.896 143.140 160.271  0.00  0.00    +0.010 A 
ATOM     27  C   LIG    1      141.176 142.719 158.973  0.00  0.00    +0.040 A 
ENDBRANCH  17  18
ENDBRANCH  15  17
ENDBRANCH   2  15
TORSDOF 5
ENDMDL
MODEL 6
REMARK VINA RESULT:      -9.6      2.256      2.654
REMARK                            x       y       z     vdW  Elec       q    Type
REMARK                         _______ _______ _______ _____ _____    ______ ____
ROOT
ATOM      1  O   LIG    1      143.017 144.787 152.352  0.00  0.00    -0.960 OA
ATOM      2  S   LIG    1      142.638 145.217 153.653  0.00  0.00    +2.710 S 
ATOM      3  O   LIG    1      143.028 146.468 154.202  0.00  0.00    -0.960 OA
ENDROOT
BRANCH   2   4
ATOM      4  C   LIG    1      143.210 143.981 154.771  0.00  0.00    -0.760 A 
ATOM      5  C   LIG    1      142.832 142.656 154.604  0.00  0.00    +0.170 A 
ATOM      6  C   LIG    1      143.304 141.716 155.504  0.00  0.00    -0.030 A 
ATOM      7  C   LIG    1      144.138 142.130 156.540  0.00  0.00    +0.320 A 
ATOM      8  N   LIG    1      144.476 143.407 156.664  0.00  0.00    -0.480 NA
ATOM      9  C   LIG    1      144.045 144.320 155.820  0.00  0.00    +0.380 A 
BRANCH   7  10
ATOM     10  C   LIG    1      144.651 141.134 157.513  0.00  0.00    +0.070 A 
ATOM     11  N   LIG    1      144.395 139.830 157.524  0.00  0.00    -0.350 NA
ATOM     12  N   LIG    1      145.029 139.317 158.523  0.00  0.00    -0.180 NA
ATOM     13  N   LIG    1      145.670 140.249 159.138  0.00  0.00    -0.190 NA
ATOM     14  N   LIG    1      145.461 141.371 158.539  0.00  0.00    -0.330 NA
ENDBRANCH   7  10
ENDBRANCH   2   4
BRANCH   2  15
ATOM     15  N   LIG    1      140.983 145.184 153.692  0.00  0.00    -1.110 NA
ATOM     16  H   LIG    1      140.472 145.603 152.981  0.00  0.00    +0.420 HD
BRANCH  15  17
ATOM     17  C   LIG    1      140.289 144.523 154.801  0.00  0.00    +0.330 C 
BRANCH  17  18
ATOM     18  C   LIG    1      140.077 145.509 155.921  0.00  0.00    -0.090 A 
ATOM     19  C   LIG    1      140.289 145.119 157.253  0.00  0.00    -0.040 A 
ATOM     20  C   LIG    1      140.700 143.814 157.576  0.00  0.00    +0.020 A 
ATOM     21  C   LIG    1      140.895 143.472 158.878  0.00  0.00    +0.020 A 
ATOM     22  C   LIG    1      140.695 144.397 159.902  0.00  0.00    +0.010 A 
ATOM     23  C   LIG    1      140.296 145.670 159.627  0.00  0.00    +0.020 A 
ATOM     24  C   LIG    1      140.084 146.060 158.294  0.00  0.00    -0.050 A 
ATOM     25  C   LIG    1      139.674 147.364 157.972  0.00  0.00    +0.030 A 
ATOM     26  C   LIG    1      139.479 147.707 156.669  0.00  0.00    +0.010 A 
ATOM     27  C   LIG    1      139.685 146.783 155.646  0.00  0.00    +0.040 A 
ENDBRANCH  17  18
ENDBRANCH  15  17
ENDBRANCH   2  15
TORSDOF 5
ENDMDL
MODEL 7
REMARK VINA RESULT:      -9.6      2.279      3.142
REMARK                            x       y       z     vdW  Elec       q    Type
REMARK                         _______ _______ _______ _____ _____    ______ ____
ROOT
ATOM      1  O   LIG    1      142.471 143.445 152.668  0.00  0.00    -0.960 OA
ATOM      2  S   LIG    1      143.226 144.285 153.531  0.00  0.00    +2.710 S 
ATOM      3  O   LIG    1      144.203 145.204 153.061  0.00  0.00    -0.960 OA
ENDROOT
BRANCH   2   4
ATOM      4  C   LIG    1      144.049 143.220 154.667  0.00  0.00    -0.760 A 
ATOM      5  C   LIG    1      144.917 143.744 155.614  0.00  0.00    +0.170 A 
ATOM      6  C   LIG    1      145.544 142.872 156.489  0.00  0.00    -0.030 A 
ATOM      7  C   LIG    1      145.283 141.508 156.389  0.00  0.00    +0.320 A 
ATOM      8  N   LIG    1      144.445 141.048 155.469  0.00  0.00    -0.480 NA
ATOM      9  C   LIG    1      143.832 141.855 154.628  0.00  0.00    +0.380 A 
BRANCH   7  10
ATOM     10  C   LIG    1      145.947 140.563 157.320  0.00  0.00    +0.070 A 
ATOM     11  N   LIG    1      145.532 140.220 158.535  0.00  0.00    -0.350 NA
ATOM     12  N   LIG    1      146.382 139.377 159.013  0.00  0.00    -0.180 NA
ATOM     13  N   LIG    1      147.313 139.180 158.147  0.00  0.00    -0.190 NA
ATOM     14  N   LIG    1      147.071 139.889 157.098  0.00  0.00    -0.330 NA
ENDBRANCH   7  10
ENDBRANCH   2   4
BRANCH   2  15
ATOM     15  N   LIG    1      142.128 145.172 154.397  0.00  0.00    -1.110 NA
ATOM     16  H   LIG    1      142.345 146.076 154.675  0.00  0.00    +0.420 HD
BRANCH  15  17
ATOM     17  C   LIG    1      140.828 144.591 154.745  0.00  0.00    +0.330 C 
BRANCH  17  18
ATOM     18  C   LIG    1      140.780 144.316 156.225  0.00  0.00    -0.090 A 
ATOM     19  C   LIG    1      140.378 145.323 157.119  0.00  0.00    -0.040 A 
ATOM     20  C   LIG    1      140.014 146.602 156.661  0.00  0.00    +0.020 A 
ATOM     21  C   LIG    1      139.630 147.552 157.556  0.00  0.00    +0.020 A 
ATOM     22  C   LIG    1      139.591 147.279 158.922  0.00  0.00    +0.010 A 
ATOM     23  C   LIG    1      139.939 146.053 159.402  0.00  0.00    +0.020 A 
ATOM     24  C   LIG    1      140.340 145.046 158.508  0.00  0.00    -0.050 A 
ATOM     25  C   LIG    1      140.705 143.769 158.965  0.00  0.00    +0.030 A 
ATOM     26  C   LIG    1      141.088 142.816 158.071  0.00  0.00    +0.010 A 
ATOM     27  C   LIG    1      141.121 143.088 156.704  0.00  0.00    +0.040 A 
ENDBRANCH  17  18
ENDBRANCH  15  17
ENDBRANCH   2  15
TORSDOF 5
ENDMDL
MODEL 8
REMARK VINA RESULT:      -9.5      5.810      8.073
REMARK                            x       y       z     vdW  Elec       q    Type
REMARK                         _______ _______ _______ _____ _____    ______ ____
ROOT
ATOM      1  O   LIG    1      141.573 140.049 158.301  0.00  0.00    -0.960 OA
ATOM      2  S   LIG    1      141.893 140.861 159.423  0.00  0.00    +2.710 S 
ATOM      3  O   LIG    1      143.045 140.654 160.228  0.00  0.00    -0.960 OA
ENDROOT
BRANCH   2   4
ATOM      4  C   LIG    1      140.506 140.779 160.507  0.00  0.00    -0.760 A 
ATOM      5  C   LIG    1      139.945 139.554 160.834  0.00  0.00    +0.170 A 
ATOM      6  C   LIG    1      138.856 139.533 161.690  0.00  0.00    -0.030 A 
ATOM      7  C   LIG    1      138.366 140.737 162.190  0.00  0.00    +0.320 A 
ATOM      8  N   LIG    1      138.932 141.888 161.853  0.00  0.00    -0.480 NA
ATOM      9  C   LIG    1      139.971 141.935 161.045  0.00  0.00    +0.380 A 
BRANCH   7  10
ATOM     10  C   LIG    1      137.200 140.731 163.108  0.00  0.00    +0.070 A 
ATOM     11  N   LIG    1      136.537 141.791 163.558  0.00  0.00    -0.350 NA
ATOM     12  N   LIG    1      135.594 141.363 164.326  0.00  0.00    -0.180 NA
ATOM     13  N   LIG    1      135.641 140.078 164.376  0.00  0.00    -0.190 NA
ATOM     14  N   LIG    1      136.612 139.662 163.636  0.00  0.00    -0.330 NA
ENDBRANCH   7  10
ENDBRANCH   2   4
BRANCH   2  15
ATOM     15  N   LIG    1      141.987 142.416 158.863  0.00  0.00    -1.110 NA
ATOM     16  H   LIG    1      142.571 143.056 159.302  0.00  0.00    +0.420 HD
BRANCH  15  17
ATOM     17  C   LIG    1      141.188 142.828 157.705  0.00  0.00    +0.330 C 
BRANCH  17  18
ATOM     18  C   LIG    1      140.658 144.220 157.930  0.00  0.00    -0.090 A 
ATOM     19  C   LIG    1      140.281 145.017 156.836  0.00  0.00    -0.040 A 
ATOM     20  C   LIG    1      140.388 144.544 155.517  0.00  0.00    +0.020 A 
ATOM     21  C   LIG    1      140.014 145.344 154.482  0.00  0.00    +0.020 A 
ATOM     22  C   LIG    1      139.525 146.629 154.708  0.00  0.00    +0.010 A 
ATOM     23  C   LIG    1      139.409 147.122 155.973  0.00  0.00    +0.020 A 
ATOM     24  C   LIG    1      139.785 146.325 157.067  0.00  0.00    -0.050 A 
ATOM     25  C   LIG    1      139.679 146.799 158.385  0.00  0.00    +0.030 A 
ATOM     26  C   LIG    1      140.052 145.997 159.421  0.00  0.00    +0.010 A 
ATOM     27  C   LIG    1      140.536 144.711 159.194  0.00  0.00    +0.040 A 
ENDBRANCH  17  18
ENDBRANCH  15  17
ENDBRANCH   2  15
TORSDOF 5
ENDMDL
MODEL 9
REMARK VINA RESULT:      -9.4      3.343      6.108
REMARK                            x       y       z     vdW  Elec       q    Type
REMARK                         _______ _______ _______ _____ _____    ______ ____
ROOT
ATOM      1  O   LIG    1      144.536 144.847 153.483  0.00  0.00    -0.960 OA
ATOM      2  S   LIG    1      143.491 143.899 153.657  0.00  0.00    +2.710 S 
ATOM      3  O   LIG    1      142.627 143.494 152.604  0.00  0.00    -0.960 OA
ENDROOT
BRANCH   2   4
ATOM      4  C   LIG    1      142.457 144.527 154.938  0.00  0.00    -0.760 A 
ATOM      5  C   LIG    1      141.077 144.442 154.828  0.00  0.00    +0.170 A 
ATOM      6  C   LIG    1      140.300 144.948 155.856  0.00  0.00    -0.030 A 
ATOM      7  C   LIG    1      140.928 145.521 156.960  0.00  0.00    +0.320 A 
ATOM      8  N   LIG    1      142.252 145.582 157.026  0.00  0.00    -0.480 NA
ATOM      9  C   LIG    1      143.014 145.105 156.064  0.00  0.00    +0.380 A 
BRANCH   7  10
ATOM     10  C   LIG    1      140.109 146.067 158.070  0.00  0.00    +0.070 A 
ATOM     11  N   LIG    1      139.773 145.440 159.193  0.00  0.00    -0.350 NA
ATOM     12  N   LIG    1      139.061 146.254 159.895  0.00  0.00    -0.180 NA
ATOM     13  N   LIG    1      138.937 147.364 159.255  0.00  0.00    -0.190 NA
ATOM     14  N   LIG    1      139.571 147.281 158.136  0.00  0.00    -0.330 NA
ENDBRANCH   7  10
ENDBRANCH   2   4
BRANCH   2  15
ATOM     15  N   LIG    1      144.203 142.520 154.234  0.00  0.00    -1.110 NA
ATOM     16  H   LIG    1      145.171 142.464 154.301  0.00  0.00    +0.420 HD
BRANCH  15  17
ATOM     17  C   LIG    1      143.375 141.383 154.644  0.00  0.00    +0.330 C 
BRANCH  17  18
ATOM     18  C   LIG    1      143.844 140.876 155.984  0.00  0.00    -0.090 A 
ATOM     19  C   LIG    1      143.077 141.112 157.136  0.00  0.00    -0.040 A 
ATOM     20  C   LIG    1      141.863 141.820 157.074  0.00  0.00    +0.020 A 
ATOM     21  C   LIG    1      141.147 142.030 158.211  0.00  0.00    +0.020 A 
ATOM     22  C   LIG    1      141.596 141.553 159.441  0.00  0.00    +0.010 A 
ATOM     23  C   LIG    1      142.767 140.865 159.541  0.00  0.00    +0.020 A 
ATOM     24  C   LIG    1      143.534 140.629 158.388  0.00  0.00    -0.050 A 
ATOM     25  C   LIG    1      144.747 139.922 158.451  0.00  0.00    +0.030 A 
ATOM     26  C   LIG    1      145.463 139.711 157.312  0.00  0.00    +0.010 A 
ATOM     27  C   LIG    1      145.011 140.183 156.082  0.00  0.00    +0.040 A 
ENDBRANCH  17  18
ENDBRANCH  15  17
ENDBRANCH   2  15
TORSDOF 5
ENDMDL
####
 2019-nCoV_RdRp_rec.pdbqt&&&&ZINC000738089409.pdbqt
MODEL 1
REMARK VINA RESULT:     -11.3      0.000      0.000
REMARK                            x       y       z     vdW  Elec       q    Type
REMARK                         _______ _______ _______ _____ _____    ______ ____
ROOT
ATOM      1  O   LIG    1      142.394 143.766 153.410  0.00  0.00    -0.540 OA
ATOM      2  C   LIG    1      142.730 144.659 154.164  0.00  0.00    +0.570 C 
ATOM      3  N   LIG    1      141.992 145.783 154.248  0.00  0.00    -0.730 N 
ATOM      4  H   LIG    1      142.260 146.495 154.850  0.00  0.00    +0.400 HD
ENDROOT
BRANCH   2   5
ATOM      5  C   LIG    1      143.943 144.507 154.994  0.00  0.00    -0.220 A 
ATOM      6  C   LIG    1      144.950 143.608 154.621  0.00  0.00    +0.130 A 
ATOM      7  C   LIG    1      146.066 143.501 155.429  0.00  0.00    -0.010 A 
ATOM      8  C   LIG    1      146.152 144.285 156.578  0.00  0.00    +0.290 A 
ATOM      9  N   LIG    1      145.179 145.128 156.902  0.00  0.00    -0.470 NA
ATOM     10  C   LIG    1      144.103 145.262 156.158  0.00  0.00    +0.290 A 
BRANCH   8  11
ATOM     11  C   LIG    1      147.346 144.176 157.450  0.00  0.00    +0.070 A 
ATOM     12  N   LIG    1      148.537 143.693 157.110  0.00  0.00    -0.360 NA
ATOM     13  N   LIG    1      149.299 143.774 158.146  0.00  0.00    -0.180 NA
ATOM     14  N   LIG    1      148.635 144.289 159.121  0.00  0.00    -0.190 NA
ATOM     15  N   LIG    1      147.436 144.550 158.723  0.00  0.00    -0.330 NA
ENDBRANCH   8  11
ENDBRANCH   2   5
BRANCH   3  16
ATOM     16  C   LIG    1      140.786 145.931 153.430  0.00  0.00    +0.270 C 
BRANCH  16  17
ATOM     17  C   LIG    1      139.559 145.537 154.254  0.00  0.00    +0.100 C 
BRANCH  17  18
ATOM     18  C   LIG    1      139.478 146.408 155.481  0.00  0.00    -0.160 A 
ATOM     19  C   LIG    1      139.063 147.684 155.528  0.00  0.00    +0.230 A 
ATOM     20  N   LIG    1      139.127 148.148 156.815  0.00  0.00    -0.590 N 
ATOM     21  H   LIG    1      138.879 149.042 157.097  0.00  0.00    +0.420 HD
ATOM     22  C   LIG    1      139.596 147.156 157.647  0.00  0.00    +0.120 A 
ATOM     23  C   LIG    1      139.848 147.094 159.013  0.00  0.00    -0.040 A 
ATOM     24  C   LIG    1      140.329 145.926 159.568  0.00  0.00    +0.120 A 
ATOM     25  C   LIG    1      140.565 144.810 158.774  0.00  0.00    -0.040 A 
ATOM     26  C   LIG    1      140.323 144.851 157.430  0.00  0.00    +0.090 A 
ATOM     27  F   LIG    1      140.573 145.866 160.896  0.00  0.00    -0.140 F 
ATOM     28  C   LIG    1      139.832 146.022 156.850  0.00  0.00    -0.110 A 
ENDBRANCH  17  18
ENDBRANCH  16  17
ENDBRANCH   3  16
TORSDOF 5
ENDMDL
MODEL 2
REMARK VINA RESULT:      -9.3      1.965      2.390
REMARK                            x       y       z     vdW  Elec       q    Type
REMARK                         _______ _______ _______ _____ _____    ______ ____
ROOT
ATOM      1  O   LIG    1      143.256 146.010 155.768  0.00  0.00    -0.540 OA
ATOM      2  C   LIG    1      143.394 145.108 154.963  0.00  0.00    +0.570 C 
ATOM      3  N   LIG    1      142.545 144.997 153.924  0.00  0.00    -0.730 N 
ATOM      4  H   LIG    1      142.656 144.277 153.282  0.00  0.00    +0.400 HD
ENDROOT
BRANCH   2   5
ATOM      5  C   LIG    1      144.499 144.140 155.123  0.00  0.00    -0.220 A 
ATOM      6  C   LIG    1      145.512 144.367 156.064  0.00  0.00    +0.130 A 
ATOM      7  C   LIG    1      146.523 143.432 156.177  0.00  0.00    -0.010 A 
ATOM      8  C   LIG    1      146.503 142.304 155.358  0.00  0.00    +0.290 A 
ATOM      9  N   LIG    1      145.527 142.121 154.476  0.00  0.00    -0.470 NA
ATOM     10  C   LIG    1      144.545 142.984 154.341  0.00  0.00    +0.290 A 
BRANCH   8  11
ATOM     11  C   LIG    1      147.585 141.297 155.473  0.00  0.00    +0.070 A 
ATOM     12  N   LIG    1      148.141 140.613 154.478  0.00  0.00    -0.360 NA
ATOM     13  N   LIG    1      149.040 139.844 154.991  0.00  0.00    -0.180 NA
ATOM     14  N   LIG    1      149.069 140.020 156.266  0.00  0.00    -0.190 NA
ATOM     15  N   LIG    1      148.192 140.908 156.589  0.00  0.00    -0.330 NA
ENDBRANCH   8  11
ENDBRANCH   2   5
BRANCH   3  16
ATOM     16  C   LIG    1      141.454 145.961 153.762  0.00  0.00    +0.270 C 
BRANCH  16  17
ATOM     17  C   LIG    1      140.186 145.410 154.417  0.00  0.00    +0.100 C 
BRANCH  17  18
ATOM     18  C   LIG    1      139.840 146.245 155.623  0.00  0.00    -0.160 A 
ATOM     19  C   LIG    1      139.300 147.474 155.614  0.00  0.00    +0.230 A 
ATOM     20  N   LIG    1      139.128 147.917 156.898  0.00  0.00    -0.590 N 
ATOM     21  H   LIG    1      138.755 148.778 157.145  0.00  0.00    +0.420 HD
ATOM     22  C   LIG    1      139.564 146.959 157.787  0.00  0.00    +0.120 A 
ATOM     23  C   LIG    1      139.617 146.896 159.174  0.00  0.00    -0.040 A 
ATOM     24  C   LIG    1      140.123 145.768 159.789  0.00  0.00    +0.120 A 
ATOM     25  C   LIG    1      140.581 144.695 159.033  0.00  0.00    -0.040 A 
ATOM     26  C   LIG    1      140.537 144.739 157.668  0.00  0.00    +0.090 A 
ATOM     27  F   LIG    1      140.173 145.706 161.137  0.00  0.00    -0.140 F 
ATOM     28  C   LIG    1      140.025 145.868 157.027  0.00  0.00    -0.110 A 
ENDBRANCH  17  18
ENDBRANCH  16  17
ENDBRANCH   3  16
TORSDOF 5
ENDMDL
MODEL 3
REMARK VINA RESULT:      -8.6      3.985      7.645
REMARK                            x       y       z     vdW  Elec       q    Type
REMARK                         _______ _______ _______ _____ _____    ______ ____
ROOT
ATOM      1  O   LIG    1      141.228 139.660 158.135  0.00  0.00    -0.540 OA
ATOM      2  C   LIG    1      141.960 140.585 158.431  0.00  0.00    +0.570 C 
ATOM      3  N   LIG    1      143.245 140.349 158.760  0.00  0.00    -0.730 N 
ATOM      4  H   LIG    1      143.828 141.087 158.996  0.00  0.00    +0.400 HD
ENDROOT
BRANCH   2   5
ATOM      5  C   LIG    1      141.442 141.969 158.423  0.00  0.00    -0.220 A 
ATOM      6  C   LIG    1      141.380 142.696 157.227  0.00  0.00    +0.130 A 
ATOM      7  C   LIG    1      140.887 143.986 157.269  0.00  0.00    -0.010 A 
ATOM      8  C   LIG    1      140.471 144.517 158.489  0.00  0.00    +0.290 A 
ATOM      9  N   LIG    1      140.543 143.799 159.604  0.00  0.00    -0.470 NA
ATOM     10  C   LIG    1      141.002 142.567 159.605  0.00  0.00    +0.290 A 
BRANCH   8  11
ATOM     11  C   LIG    1      139.941 145.900 158.543  0.00  0.00    +0.070 A 
ATOM     12  N   LIG    1      140.206 146.885 157.691  0.00  0.00    -0.360 NA
ATOM     13  N   LIG    1      139.551 147.925 158.083  0.00  0.00    -0.180 NA
ATOM     14  N   LIG    1      138.888 147.630 159.146  0.00  0.00    -0.190 NA
ATOM     15  N   LIG    1      139.103 146.394 159.448  0.00  0.00    -0.330 NA
ENDBRANCH   8  11
ENDBRANCH   2   5
BRANCH   3  16
ATOM     16  C   LIG    1      143.761 138.977 158.763  0.00  0.00    +0.270 C 
BRANCH  16  17
ATOM     17  C   LIG    1      144.802 138.822 157.653  0.00  0.00    +0.100 C 
BRANCH  17  18
ATOM     18  C   LIG    1      144.306 139.497 156.401  0.00  0.00    -0.160 A 
ATOM     19  C   LIG    1      143.537 138.945 155.448  0.00  0.00    +0.230 A 
ATOM     20  N   LIG    1      143.288 139.862 154.462  0.00  0.00    -0.590 N 
ATOM     21  H   LIG    1      142.755 139.695 153.669  0.00  0.00    +0.420 HD
ATOM     22  C   LIG    1      143.905 141.055 154.764  0.00  0.00    +0.120 A 
ATOM     23  C   LIG    1      143.975 142.286 154.120  0.00  0.00    -0.040 A 
ATOM     24  C   LIG    1      144.694 143.317 154.691  0.00  0.00    +0.120 A 
ATOM     25  C   LIG    1      145.349 143.136 155.903  0.00  0.00    -0.040 A 
ATOM     26  C   LIG    1      145.292 141.935 156.551  0.00  0.00    +0.090 A 
ATOM     27  F   LIG    1      144.761 144.512 154.065  0.00  0.00    -0.140 F 
ATOM     28  C   LIG    1      144.566 140.880 155.993  0.00  0.00    -0.110 A 
ENDBRANCH  17  18
ENDBRANCH  16  17
ENDBRANCH   3  16
TORSDOF 5
ENDMDL
MODEL 4
REMARK VINA RESULT:      -8.6      3.452      4.531
REMARK                            x       y       z     vdW  Elec       q    Type
REMARK                         _______ _______ _______ _____ _____    ______ ____
ROOT
ATOM      1  O   LIG    1      143.536 140.874 155.046  0.00  0.00    -0.540 OA
ATOM      2  C   LIG    1      144.101 140.662 156.102  0.00  0.00    +0.570 C 
ATOM      3  N   LIG    1      143.394 140.619 157.247  0.00  0.00    -0.730 N 
ATOM      4  H   LIG    1      143.846 140.450 158.089  0.00  0.00    +0.400 HD
ENDROOT
BRANCH   2   5
ATOM      5  C   LIG    1      145.562 140.443 156.125  0.00  0.00    -0.220 A 
ATOM      6  C   LIG    1      146.347 140.767 155.010  0.00  0.00    +0.130 A 
ATOM      7  C   LIG    1      147.708 140.545 155.080  0.00  0.00    -0.010 A 
ATOM      8  C   LIG    1      148.253 140.011 156.247  0.00  0.00    +0.290 A 
ATOM      9  N   LIG    1      147.479 139.715 157.285  0.00  0.00    -0.470 NA
ATOM     10  C   LIG    1      146.180 139.915 157.261  0.00  0.00    +0.290 A 
BRANCH   8  11
ATOM     11  C   LIG    1      149.713 139.770 156.330  0.00  0.00    +0.070 A 
ATOM     12  N   LIG    1      150.495 139.985 157.383  0.00  0.00    -0.360 NA
ATOM     13  N   LIG    1      151.694 139.649 157.052  0.00  0.00    -0.180 NA
ATOM     14  N   LIG    1      151.695 139.231 155.834  0.00  0.00    -0.190 NA
ATOM     15  N   LIG    1      150.494 139.289 155.368  0.00  0.00    -0.330 NA
ENDBRANCH   8  11
ENDBRANCH   2   5
BRANCH   3  16
ATOM     16  C   LIG    1      141.945 140.830 157.223  0.00  0.00    +0.270 C 
BRANCH  16  17
ATOM     17  C   LIG    1      141.575 141.951 158.196  0.00  0.00    +0.100 C 
BRANCH  17  18
ATOM     18  C   LIG    1      141.103 143.153 157.421  0.00  0.00    -0.160 A 
ATOM     19  C   LIG    1      141.042 143.267 156.085  0.00  0.00    +0.230 A 
ATOM     20  N   LIG    1      140.562 144.504 155.744  0.00  0.00    -0.590 N 
ATOM     21  H   LIG    1      140.429 144.819 154.836  0.00  0.00    +0.420 HD
ATOM     22  C   LIG    1      140.296 145.233 156.882  0.00  0.00    +0.120 A 
ATOM     23  C   LIG    1      139.807 146.516 157.103  0.00  0.00    -0.040 A 
ATOM     24  C   LIG    1      139.647 146.974 158.395  0.00  0.00    +0.120 A 
ATOM     25  C   LIG    1      139.973 146.166 159.478  0.00  0.00    -0.040 A 
ATOM     26  C   LIG    1      140.455 144.903 159.281  0.00  0.00    +0.090 A 
ATOM     27  F   LIG    1      139.171 148.220 158.609  0.00  0.00    -0.140 F 
ATOM     28  C   LIG    1      140.619 144.418 157.982  0.00  0.00    -0.110 A 
ENDBRANCH  17  18
ENDBRANCH  16  17
ENDBRANCH   3  16
TORSDOF 5
ENDMDL
MODEL 5
REMARK VINA RESULT:      -8.6      2.847      3.828
REMARK                            x       y       z     vdW  Elec       q    Type
REMARK                         _______ _______ _______ _____ _____    ______ ____
ROOT
ATOM      1  O   LIG    1      145.066 144.603 156.440  0.00  0.00    -0.540 OA
ATOM      2  C   LIG    1      145.355 143.720 155.654  0.00  0.00    +0.570 C 
ATOM      3  N   LIG    1      144.597 143.519 154.559  0.00  0.00    -0.730 N 
ATOM      4  H   LIG    1      144.827 142.815 153.933  0.00  0.00    +0.400 HD
ENDROOT
BRANCH   2   5
ATOM      5  C   LIG    1      146.541 142.874 155.898  0.00  0.00    -0.220 A 
ATOM      6  C   LIG    1      146.606 141.575 155.378  0.00  0.00    +0.130 A 
ATOM      7  C   LIG    1      147.736 140.822 155.633  0.00  0.00    -0.010 A 
ATOM      8  C   LIG    1      148.766 141.375 156.392  0.00  0.00    +0.290 A 
ATOM      9  N   LIG    1      148.672 142.611 156.869  0.00  0.00    -0.470 NA
ATOM     10  C   LIG    1      147.615 143.361 156.646  0.00  0.00    +0.290 A 
BRANCH   8  11
ATOM     11  C   LIG    1      149.982 140.574 156.670  0.00  0.00    +0.070 A 
ATOM     12  N   LIG    1      150.652 139.822 155.803  0.00  0.00    -0.360 NA
ATOM     13  N   LIG    1      151.645 139.293 156.433  0.00  0.00    -0.180 NA
ATOM     14  N   LIG    1      151.623 139.684 157.659  0.00  0.00    -0.190 NA
ATOM     15  N   LIG    1      150.618 140.474 157.832  0.00  0.00    -0.330 NA
ENDBRANCH   8  11
ENDBRANCH   2   5
BRANCH   3  16
ATOM     16  C   LIG    1      143.424 144.362 154.314  0.00  0.00    +0.270 C 
BRANCH  16  17
ATOM     17  C   LIG    1      142.153 143.524 154.467  0.00  0.00    +0.100 C 
BRANCH  17  18
ATOM     18  C   LIG    1      141.586 143.719 155.850  0.00  0.00    -0.160 A 
ATOM     19  C   LIG    1      141.535 142.801 156.828  0.00  0.00    +0.230 A 
ATOM     20  N   LIG    1      140.951 143.341 157.943  0.00  0.00    -0.590 N 
ATOM     21  H   LIG    1      140.805 142.869 158.778  0.00  0.00    +0.420 HD
ATOM     22  C   LIG    1      140.604 144.652 157.703  0.00  0.00    +0.120 A 
ATOM     23  C   LIG    1      139.996 145.637 158.473  0.00  0.00    -0.040 A 
ATOM     24  C   LIG    1      139.776 146.888 157.935  0.00  0.00    +0.120 A 
ATOM     25  C   LIG    1      140.155 147.173 156.628  0.00  0.00    -0.040 A 
ATOM     26  C   LIG    1      140.754 146.218 155.855  0.00  0.00    +0.090 A 
ATOM     27  F   LIG    1      139.187 147.845 158.684  0.00  0.00    -0.140 F 
ATOM     28  C   LIG    1      140.990 144.948 156.383  0.00  0.00    -0.110 A 
ENDBRANCH  17  18
ENDBRANCH  16  17
ENDBRANCH   3  16
TORSDOF 5
ENDMDL
MODEL 6
REMARK VINA RESULT:      -8.3      4.979      7.800
REMARK                            x       y       z     vdW  Elec       q    Type
REMARK                         _______ _______ _______ _____ _____    ______ ____
ROOT
ATOM      1  O   LIG    1      141.539 139.832 157.375  0.00  0.00    -0.540 OA
ATOM      2  C   LIG    1      141.934 140.611 158.221  0.00  0.00    +0.570 C 
ATOM      3  N   LIG    1      142.848 140.216 159.127  0.00  0.00    -0.730 N 
ATOM      4  H   LIG    1      143.162 140.839 159.802  0.00  0.00    +0.400 HD
ENDROOT
BRANCH   2   5
ATOM      5  C   LIG    1      141.415 141.995 158.248  0.00  0.00    -0.220 A 
ATOM      6  C   LIG    1      141.277 142.725 157.060  0.00  0.00    +0.130 A 
ATOM      7  C   LIG    1      140.787 144.014 157.137  0.00  0.00    -0.010 A 
ATOM      8  C   LIG    1      140.449 144.542 158.382  0.00  0.00    +0.290 A 
ATOM      9  N   LIG    1      140.593 143.822 159.488  0.00  0.00    -0.470 NA
ATOM     10  C   LIG    1      141.052 142.590 159.458  0.00  0.00    +0.290 A 
BRANCH   8  11
ATOM     11  C   LIG    1      139.923 145.926 158.472  0.00  0.00    +0.070 A 
ATOM     12  N   LIG    1      140.149 146.918 157.617  0.00  0.00    -0.360 NA
ATOM     13  N   LIG    1      139.514 147.954 158.049  0.00  0.00    -0.180 NA
ATOM     14  N   LIG    1      138.901 147.650 159.139  0.00  0.00    -0.190 NA
ATOM     15  N   LIG    1      139.129 146.412 159.420  0.00  0.00    -0.330 NA
ENDBRANCH   8  11
ENDBRANCH   2   5
BRANCH   3  16
ATOM     16  C   LIG    1      143.367 138.846 159.096  0.00  0.00    +0.270 C 
BRANCH  16  17
ATOM     17  C   LIG    1      143.046 138.149 160.420  0.00  0.00    +0.100 C 
BRANCH  17  18
ATOM     18  C   LIG    1      142.436 139.143 161.375  0.00  0.00    -0.160 A 
ATOM     19  C   LIG    1      143.091 139.882 162.283  0.00  0.00    +0.230 A 
ATOM     20  N   LIG    1      142.205 140.670 162.970  0.00  0.00    -0.590 N 
ATOM     21  H   LIG    1      142.444 141.290 163.676  0.00  0.00    +0.420 HD
ATOM     22  C   LIG    1      140.927 140.450 162.507  0.00  0.00    +0.120 A 
ATOM     23  C   LIG    1      139.684 140.972 162.847  0.00  0.00    -0.040 A 
ATOM     24  C   LIG    1      138.555 140.539 162.183  0.00  0.00    +0.120 A 
ATOM     25  C   LIG    1      138.648 139.583 161.177  0.00  0.00    -0.040 A 
ATOM     26  C   LIG    1      139.860 139.058 160.829  0.00  0.00    +0.090 A 
ATOM     27  F   LIG    1      137.347 141.047 162.513  0.00  0.00    -0.140 F 
ATOM     28  C   LIG    1      141.016 139.487 161.485  0.00  0.00    -0.110 A 
ENDBRANCH  17  18
ENDBRANCH  16  17
ENDBRANCH   3  16
TORSDOF 5
ENDMDL
####
 2019-nCoV_RdRp_rec.pdbqt&&&&ZINC000738222576.pdbqt
MODEL 1
REMARK VINA RESULT:     -11.3      0.000      0.000
REMARK                            x       y       z     vdW  Elec       q    Type
REMARK                         _______ _______ _______ _____ _____    ______ ____
ROOT
ATOM      1  O   LIG    1      142.378 144.133 153.205  0.00  0.00    -0.350 OA
ENDROOT
BRANCH   1   3
ATOM      2  O   LIG    1      142.468 141.957 153.632  0.00  0.00    -0.510 OA
ATOM      3  C   LIG    1      142.912 143.070 153.835  0.00  0.00    +0.530 C 
BRANCH   3   4
ATOM      4  C   LIG    1      144.031 143.256 154.779  0.00  0.00    -0.210 A 
ATOM      5  C   LIG    1      145.070 142.317 154.846  0.00  0.00    +0.140 A 
ATOM      6  C   LIG    1      146.095 142.535 155.744  0.00  0.00    -0.020 A 
ATOM      7  C   LIG    1      146.065 143.673 156.550  0.00  0.00    +0.300 A 
ATOM      8  N   LIG    1      145.066 144.543 156.461  0.00  0.00    -0.470 NA
ATOM      9  C   LIG    1      144.073 144.374 155.616  0.00  0.00    +0.340 A 
BRANCH   7  10
ATOM     10  C   LIG    1      147.162 143.914 157.517  0.00  0.00    +0.070 A 
ATOM     11  N   LIG    1      147.033 144.257 158.795  0.00  0.00    -0.350 NA
ATOM     12  N   LIG    1      148.217 144.369 159.289  0.00  0.00    -0.180 NA
ATOM     13  N   LIG    1      149.083 144.111 158.372  0.00  0.00    -0.190 NA
ATOM     14  N   LIG    1      148.466 143.823 157.277  0.00  0.00    -0.330 NA
ENDBRANCH   7  10
ENDBRANCH   3   4
ENDBRANCH   1   3
BRANCH   1  15
ATOM     15  C   LIG    1      142.359 145.390 153.932  0.00  0.00    +0.220 C 
BRANCH  15  16
ATOM     16  C   LIG    1      141.006 146.075 153.731  0.00  0.00    +0.030 C 
BRANCH  16  17
ATOM     17  C   LIG    1      139.955 145.396 154.611  0.00  0.00    +0.340 C 
BRANCH  17  18
ATOM     18  N   LIG    1      139.688 146.230 155.786  0.00  0.00    -0.540 N 
ATOM     19  C   LIG    1      139.084 147.434 155.776  0.00  0.00    +0.680 A 
ATOM     20  N   LIG    1      139.005 147.911 157.033  0.00  0.00    -0.640 N 
ATOM     21  H   LIG    1      138.615 148.759 157.295  0.00  0.00    +0.430 HD
ATOM     22  C   LIG    1      139.581 146.978 157.893  0.00  0.00    +0.090 A 
ATOM     23  C   LIG    1      139.774 146.943 159.265  0.00  0.00    +0.020 A 
ATOM     24  C   LIG    1      140.393 145.852 159.844  0.00  0.00    +0.020 A 
ATOM     25  C   LIG    1      140.823 144.795 159.061  0.00  0.00    +0.020 A 
ATOM     26  C   LIG    1      140.635 144.822 157.692  0.00  0.00    +0.030 A 
ATOM     27  O   LIG    1      138.674 148.003 154.783  0.00  0.00    -0.550 OA
ATOM     28  C   LIG    1      140.009 145.910 157.102  0.00  0.00    +0.090 A 
ENDBRANCH  17  18
ENDBRANCH  16  17
ENDBRANCH  15  16
ENDBRANCH   1  15
TORSDOF 7
ENDMDL
MODEL 2
REMARK VINA RESULT:     -10.7      2.863      6.938
REMARK                            x       y       z     vdW  Elec       q    Type
REMARK                         _______ _______ _______ _____ _____    ______ ____
ROOT
ATOM      1  O   LIG    1      142.675 140.183 156.625  0.00  0.00    -0.350 OA
ENDROOT
BRANCH   1   3
ATOM      2  O   LIG    1      141.688 139.692 158.551  0.00  0.00    -0.510 OA
ATOM      3  C   LIG    1      141.945 140.524 157.704  0.00  0.00    +0.530 C 
BRANCH   3   4
ATOM      4  C   LIG    1      141.451 141.906 157.854  0.00  0.00    -0.210 A 
ATOM      5  C   LIG    1      141.229 142.710 156.727  0.00  0.00    +0.140 A 
ATOM      6  C   LIG    1      140.766 143.996 156.917  0.00  0.00    -0.020 A 
ATOM      7  C   LIG    1      140.537 144.452 158.215  0.00  0.00    +0.300 A 
ATOM      8  N   LIG    1      140.757 143.665 159.262  0.00  0.00    -0.470 NA
ATOM      9  C   LIG    1      141.194 142.433 159.123  0.00  0.00    +0.340 A 
BRANCH   7  10
ATOM     10  C   LIG    1      140.040 145.832 158.429  0.00  0.00    +0.070 A 
ATOM     11  N   LIG    1      140.389 146.916 157.743  0.00  0.00    -0.350 NA
ATOM     12  N   LIG    1      139.737 147.913 158.234  0.00  0.00    -0.180 NA
ATOM     13  N   LIG    1      138.995 147.497 159.201  0.00  0.00    -0.190 NA
ATOM     14  N   LIG    1      139.155 146.225 159.339  0.00  0.00    -0.330 NA
ENDBRANCH   7  10
ENDBRANCH   3   4
ENDBRANCH   1   3
BRANCH   1  15
ATOM     15  C   LIG    1      143.925 139.485 156.869  0.00  0.00    +0.220 C 
BRANCH  15  16
ATOM     16  C   LIG    1      144.936 140.451 157.490  0.00  0.00    +0.030 C 
BRANCH  16  17
ATOM     17  C   LIG    1      145.854 141.000 156.396  0.00  0.00    +0.340 C 
BRANCH  17  18
ATOM     18  N   LIG    1      145.526 142.406 156.142  0.00  0.00    -0.540 N 
ATOM     19  C   LIG    1      146.054 143.466 156.784  0.00  0.00    +0.680 A 
ATOM     20  N   LIG    1      145.524 144.602 156.292  0.00  0.00    -0.640 N 
ATOM     21  H   LIG    1      145.738 145.501 156.586  0.00  0.00    +0.430 HD
ATOM     22  C   LIG    1      144.615 144.265 155.291  0.00  0.00    +0.090 A 
ATOM     23  C   LIG    1      143.796 145.013 154.462  0.00  0.00    +0.020 A 
ATOM     24  C   LIG    1      142.983 144.377 153.543  0.00  0.00    +0.020 A 
ATOM     25  C   LIG    1      142.984 142.997 153.448  0.00  0.00    +0.020 A 
ATOM     26  C   LIG    1      143.798 142.243 154.271  0.00  0.00    +0.030 A 
ATOM     27  O   LIG    1      146.883 143.405 157.672  0.00  0.00    -0.550 OA
ATOM     28  C   LIG    1      144.621 142.873 155.193  0.00  0.00    +0.090 A 
ENDBRANCH  17  18
ENDBRANCH  16  17
ENDBRANCH  15  16
ENDBRANCH   1  15
TORSDOF 7
ENDMDL
MODEL 3
REMARK VINA RESULT:     -10.2      4.946      7.167
REMARK                            x       y       z     vdW  Elec       q    Type
REMARK                         _______ _______ _______ _____ _____    ______ ____
ROOT
ATOM      1  O   LIG    1      143.175 141.634 158.683  0.00  0.00    -0.350 OA
ENDROOT
BRANCH   1   3
ATOM      2  O   LIG    1      143.292 139.568 159.487  0.00  0.00    -0.510 OA
ATOM      3  C   LIG    1      142.703 140.630 159.446  0.00  0.00    +0.530 C 
BRANCH   3   4
ATOM      4  C   LIG    1      141.465 140.816 160.228  0.00  0.00    -0.210 A 
ATOM      5  C   LIG    1      141.224 142.021 160.903  0.00  0.00    +0.140 A 
ATOM      6  C   LIG    1      140.052 142.149 161.620  0.00  0.00    -0.020 A 
ATOM      7  C   LIG    1      139.152 141.083 161.652  0.00  0.00    +0.300 A 
ATOM      8  N   LIG    1      139.411 139.955 161.001  0.00  0.00    -0.470 NA
ATOM      9  C   LIG    1      140.514 139.795 160.303  0.00  0.00    +0.340 A 
BRANCH   7  10
ATOM     10  C   LIG    1      137.891 141.211 162.421  0.00  0.00    +0.070 A 
ATOM     11  N   LIG    1      137.311 140.269 163.157  0.00  0.00    -0.350 NA
ATOM     12  N   LIG    1      136.239 140.775 163.661  0.00  0.00    -0.180 NA
ATOM     13  N   LIG    1      136.123 141.995 163.268  0.00  0.00    -0.190 NA
ATOM     14  N   LIG    1      137.124 142.293 162.512  0.00  0.00    -0.330 NA
ENDBRANCH   7  10
ENDBRANCH   3   4
ENDBRANCH   1   3
BRANCH   1  15
ATOM     15  C   LIG    1      143.199 141.416 157.248  0.00  0.00    +0.220 C 
BRANCH  15  16
ATOM     16  C   LIG    1      142.623 142.643 156.536  0.00  0.00    +0.030 C 
BRANCH  16  17
ATOM     17  C   LIG    1      141.104 142.672 156.722  0.00  0.00    +0.340 C 
BRANCH  17  18
ATOM     18  N   LIG    1      140.609 144.031 156.483  0.00  0.00    -0.540 N 
ATOM     19  C   LIG    1      140.333 144.567 155.279  0.00  0.00    +0.680 A 
ATOM     20  N   LIG    1      139.898 145.832 155.436  0.00  0.00    -0.640 N 
ATOM     21  H   LIG    1      139.635 146.434 154.723  0.00  0.00    +0.430 HD
ATOM     22  C   LIG    1      139.893 146.128 156.798  0.00  0.00    +0.090 A 
ATOM     23  C   LIG    1      139.547 147.257 157.523  0.00  0.00    +0.020 A 
ATOM     24  C   LIG    1      139.650 147.247 158.901  0.00  0.00    +0.020 A 
ATOM     25  C   LIG    1      140.098 146.115 159.559  0.00  0.00    +0.020 A 
ATOM     26  C   LIG    1      140.444 144.985 158.844  0.00  0.00    +0.030 A 
ATOM     27  O   LIG    1      140.458 143.996 154.213  0.00  0.00    -0.550 OA
ATOM     28  C   LIG    1      140.338 144.984 157.461  0.00  0.00    +0.090 A 
ENDBRANCH  17  18
ENDBRANCH  16  17
ENDBRANCH  15  16
ENDBRANCH   1  15
TORSDOF 7
ENDMDL
MODEL 4
REMARK VINA RESULT:     -10.2      3.151      4.574
REMARK                            x       y       z     vdW  Elec       q    Type
REMARK                         _______ _______ _______ _____ _____    ______ ____
ROOT
ATOM      1  O   LIG    1      144.078 142.420 154.295  0.00  0.00    -0.350 OA
ENDROOT
BRANCH   1   3
ATOM      2  O   LIG    1      143.101 140.435 154.474  0.00  0.00    -0.510 OA
ATOM      3  C   LIG    1      143.259 141.554 154.921  0.00  0.00    +0.530 C 
BRANCH   3   4
ATOM      4  C   LIG    1      142.547 141.966 156.146  0.00  0.00    -0.210 A 
ATOM      5  C   LIG    1      141.418 142.794 156.069  0.00  0.00    +0.140 A 
ATOM      6  C   LIG    1      140.785 143.152 157.242  0.00  0.00    -0.020 A 
ATOM      7  C   LIG    1      141.284 142.683 158.457  0.00  0.00    +0.300 A 
ATOM      8  N   LIG    1      142.356 141.901 158.495  0.00  0.00    -0.470 NA
ATOM      9  C   LIG    1      142.985 141.533 157.400  0.00  0.00    +0.340 A 
BRANCH   7  10
ATOM     10  C   LIG    1      140.611 143.064 159.721  0.00  0.00    +0.070 A 
ATOM     11  N   LIG    1      140.427 144.297 160.183  0.00  0.00    -0.350 NA
ATOM     12  N   LIG    1      139.802 144.202 161.306  0.00  0.00    -0.180 NA
ATOM     13  N   LIG    1      139.589 142.960 161.567  0.00  0.00    -0.190 NA
ATOM     14  N   LIG    1      140.068 142.239 160.611  0.00  0.00    -0.330 NA
ENDBRANCH   7  10
ENDBRANCH   3   4
ENDBRANCH   1   3
BRANCH   1  15
ATOM     15  C   LIG    1      144.011 143.809 154.710  0.00  0.00    +0.220 C 
BRANCH  15  16
ATOM     16  C   LIG    1      143.375 144.644 153.595  0.00  0.00    +0.030 C 
BRANCH  16  17
ATOM     17  C   LIG    1      143.189 146.083 154.080  0.00  0.00    +0.340 C 
BRANCH  17  18
ATOM     18  N   LIG    1      141.822 146.258 154.579  0.00  0.00    -0.540 N 
ATOM     19  C   LIG    1      140.704 146.252 153.830  0.00  0.00    +0.680 A 
ATOM     20  N   LIG    1      139.629 146.439 154.619  0.00  0.00    -0.640 N 
ATOM     21  H   LIG    1      138.706 146.475 154.322  0.00  0.00    +0.430 HD
ATOM     22  C   LIG    1      140.069 146.573 155.934  0.00  0.00    +0.090 A 
ATOM     23  C   LIG    1      139.415 146.781 157.138  0.00  0.00    +0.020 A 
ATOM     24  C   LIG    1      140.143 146.874 158.309  0.00  0.00    +0.020 A 
ATOM     25  C   LIG    1      141.522 146.760 158.284  0.00  0.00    +0.020 A 
ATOM     26  C   LIG    1      142.182 146.553 157.089  0.00  0.00    +0.030 A 
ATOM     27  O   LIG    1      140.670 146.099 152.623  0.00  0.00    -0.550 OA
ATOM     28  C   LIG    1      141.459 146.453 155.909  0.00  0.00    +0.090 A 
ENDBRANCH  17  18
ENDBRANCH  16  17
ENDBRANCH  15  16
ENDBRANCH   1  15
TORSDOF 7
ENDMDL
MODEL 5
REMARK VINA RESULT:     -10.1      6.184      8.799
REMARK                            x       y       z     vdW  Elec       q    Type
REMARK                         _______ _______ _______ _____ _____    ______ ____
ROOT
ATOM      1  O   LIG    1      142.674 140.225 161.678  0.00  0.00    -0.350 OA
ENDROOT
BRANCH   1   3
ATOM      2  O   LIG    1      141.867 141.135 163.535  0.00  0.00    -0.510 OA
ATOM      3  C   LIG    1      142.035 141.212 162.334  0.00  0.00    +0.530 C 
BRANCH   3   4
ATOM      4  C   LIG    1      141.532 142.386 161.593  0.00  0.00    -0.210 A 
ATOM      5  C   LIG    1      141.015 142.242 160.298  0.00  0.00    +0.140 A 
ATOM      6  C   LIG    1      140.556 143.368 159.645  0.00  0.00    -0.020 A 
ATOM      7  C   LIG    1      140.621 144.603 160.290  0.00  0.00    +0.300 A 
ATOM      8  N   LIG    1      141.117 144.705 161.517  0.00  0.00    -0.470 NA
ATOM      9  C   LIG    1      141.560 143.656 162.174  0.00  0.00    +0.340 A 
BRANCH   7  10
ATOM     10  C   LIG    1      140.130 145.818 159.595  0.00  0.00    +0.070 A 
ATOM     11  N   LIG    1      140.755 146.489 158.633  0.00  0.00    -0.350 NA
ATOM     12  N   LIG    1      140.000 147.477 158.296  0.00  0.00    -0.180 NA
ATOM     13  N   LIG    1      138.929 147.453 159.009  0.00  0.00    -0.190 NA
ATOM     14  N   LIG    1      138.978 146.444 159.810  0.00  0.00    -0.330 NA
ENDBRANCH   7  10
ENDBRANCH   3   4
ENDBRANCH   1   3
BRANCH   1  15
ATOM     15  C   LIG    1      142.680 138.915 162.304  0.00  0.00    +0.220 C 
BRANCH  15  16
ATOM     16  C   LIG    1      141.842 137.946 161.466  0.00  0.00    +0.030 C 
BRANCH  16  17
ATOM     17  C   LIG    1      140.562 137.592 162.226  0.00  0.00    +0.340 C 
BRANCH  17  18
ATOM     18  N   LIG    1      139.570 138.653 162.033  0.00  0.00    -0.540 N 
ATOM     19  C   LIG    1      139.198 139.177 160.850  0.00  0.00    +0.680 A 
ATOM     20  N   LIG    1      138.266 140.129 161.049  0.00  0.00    -0.640 N 
ATOM     21  H   LIG    1      137.837 140.657 160.357  0.00  0.00    +0.430 HD
ATOM     22  C   LIG    1      138.024 140.227 162.418  0.00  0.00    +0.090 A 
ATOM     23  C   LIG    1      137.183 141.021 163.179  0.00  0.00    +0.020 A 
ATOM     24  C   LIG    1      137.165 140.884 164.554  0.00  0.00    +0.020 A 
ATOM     25  C   LIG    1      137.985 139.956 165.173  0.00  0.00    +0.020 A 
ATOM     26  C   LIG    1      138.827 139.160 164.422  0.00  0.00    +0.030 A 
ATOM     27  O   LIG    1      139.637 138.842 159.766  0.00  0.00    -0.550 OA
ATOM     28  C   LIG    1      138.848 139.287 163.041  0.00  0.00    +0.090 A 
ENDBRANCH  17  18
ENDBRANCH  16  17
ENDBRANCH  15  16
ENDBRANCH   1  15
TORSDOF 7
ENDMDL
MODEL 6
REMARK VINA RESULT:     -10.0      4.560      5.994
REMARK                            x       y       z     vdW  Elec       q    Type
REMARK                         _______ _______ _______ _____ _____    ______ ____
ROOT
ATOM      1  O   LIG    1      139.892 143.302 161.009  0.00  0.00    -0.350 OA
ENDROOT
BRANCH   1   3
ATOM      2  O   LIG    1      140.825 141.702 162.232  0.00  0.00    -0.510 OA
ATOM      3  C   LIG    1      140.585 142.154 161.130  0.00  0.00    +0.530 C 
BRANCH   3   4
ATOM      4  C   LIG    1      141.062 141.449 159.925  0.00  0.00    -0.210 A 
ATOM      5  C   LIG    1      141.294 142.151 158.734  0.00  0.00    +0.140 A 
ATOM      6  C   LIG    1      141.740 141.449 157.633  0.00  0.00    -0.020 A 
ATOM      7  C   LIG    1      141.943 140.073 157.739  0.00  0.00    +0.300 A 
ATOM      8  N   LIG    1      141.713 139.437 158.882  0.00  0.00    -0.470 NA
ATOM      9  C   LIG    1      141.293 140.071 159.954  0.00  0.00    +0.340 A 
BRANCH   7  10
ATOM     10  C   LIG    1      142.421 139.310 156.561  0.00  0.00    +0.070 A 
ATOM     11  N   LIG    1      142.583 137.993 156.480  0.00  0.00    -0.350 NA
ATOM     12  N   LIG    1      143.012 137.726 155.295  0.00  0.00    -0.180 NA
ATOM     13  N   LIG    1      143.127 138.823 154.631  0.00  0.00    -0.190 NA
ATOM     14  N   LIG    1      142.766 139.810 155.379  0.00  0.00    -0.330 NA
ENDBRANCH   7  10
ENDBRANCH   3   4
ENDBRANCH   1   3
BRANCH   1  15
ATOM     15  C   LIG    1      140.626 144.539 161.201  0.00  0.00    +0.220 C 
BRANCH  15  16
ATOM     16  C   LIG    1      139.995 145.644 160.350  0.00  0.00    +0.030 C 
BRANCH  16  17
ATOM     17  C   LIG    1      141.009 146.130 159.313  0.00  0.00    +0.340 C 
BRANCH  17  18
ATOM     18  N   LIG    1      140.300 146.598 158.119  0.00  0.00    -0.540 N 
ATOM     19  C   LIG    1      139.570 147.726 158.028  0.00  0.00    +0.680 A 
ATOM     20  N   LIG    1      139.066 147.840 156.785  0.00  0.00    -0.640 N 
ATOM     21  H   LIG    1      138.504 148.563 156.464  0.00  0.00    +0.430 HD
ATOM     22  C   LIG    1      139.485 146.740 156.038  0.00  0.00    +0.090 A 
ATOM     23  C   LIG    1      139.272 146.345 154.728  0.00  0.00    +0.020 A 
ATOM     24  C   LIG    1      139.836 145.172 154.263  0.00  0.00    +0.020 A 
ATOM     25  C   LIG    1      140.612 144.391 155.102  0.00  0.00    +0.020 A 
ATOM     26  C   LIG    1      140.830 144.778 156.409  0.00  0.00    +0.030 A 
ATOM     27  O   LIG    1      139.394 148.520 158.932  0.00  0.00    -0.550 OA
ATOM     28  C   LIG    1      140.273 145.956 156.883  0.00  0.00    +0.090 A 
ENDBRANCH  17  18
ENDBRANCH  16  17
ENDBRANCH  15  16
ENDBRANCH   1  15
TORSDOF 7
ENDMDL
MODEL 7
REMARK VINA RESULT:     -10.0      3.126      6.235
REMARK                            x       y       z     vdW  Elec       q    Type
REMARK                         _______ _______ _______ _____ _____    ______ ____
ROOT
ATOM      1  O   LIG    1      140.855 146.227 154.662  0.00  0.00    -0.350 OA
ENDROOT
BRANCH   1   3
ATOM      2  O   LIG    1      139.671 144.442 154.080  0.00  0.00    -0.510 OA
ATOM      3  C   LIG    1      140.317 145.022 154.930  0.00  0.00    +0.530 C 
BRANCH   3   4
ATOM      4  C   LIG    1      140.506 144.407 156.258  0.00  0.00    -0.210 A 
ATOM      5  C   LIG    1      140.983 143.094 156.374  0.00  0.00    +0.140 A 
ATOM      6  C   LIG    1      141.144 142.563 157.637  0.00  0.00    -0.020 A 
ATOM      7  C   LIG    1      140.829 143.343 158.750  0.00  0.00    +0.300 A 
ATOM      8  N   LIG    1      140.379 144.583 158.606  0.00  0.00    -0.470 NA
ATOM      9  C   LIG    1      140.216 145.128 157.420  0.00  0.00    +0.340 A 
BRANCH   7  10
ATOM     10  C   LIG    1      140.999 142.779 160.111  0.00  0.00    +0.070 A 
ATOM     11  N   LIG    1      142.116 142.281 160.630  0.00  0.00    -0.350 NA
ATOM     12  N   LIG    1      141.849 141.897 161.831  0.00  0.00    -0.180 NA
ATOM     13  N   LIG    1      140.609 142.134 162.084  0.00  0.00    -0.190 NA
ATOM     14  N   LIG    1      140.064 142.681 161.051  0.00  0.00    -0.330 NA
ENDBRANCH   7  10
ENDBRANCH   3   4
ENDBRANCH   1   3
BRANCH   1  15
ATOM     15  C   LIG    1      141.964 146.261 153.726  0.00  0.00    +0.220 C 
BRANCH  15  16
ATOM     16  C   LIG    1      143.159 145.514 154.324  0.00  0.00    +0.030 C 
BRANCH  16  17
ATOM     17  C   LIG    1      143.753 144.578 153.271  0.00  0.00    +0.340 C 
BRANCH  17  18
ATOM     18  N   LIG    1      143.796 143.212 153.800  0.00  0.00    -0.540 N 
ATOM     19  C   LIG    1      142.861 142.263 153.608  0.00  0.00    +0.680 A 
ATOM     20  N   LIG    1      143.228 141.131 154.238  0.00  0.00    -0.640 N 
ATOM     21  H   LIG    1      142.725 140.301 154.253  0.00  0.00    +0.430 HD
ATOM     22  C   LIG    1      144.452 141.354 154.864  0.00  0.00    +0.090 A 
ATOM     23  C   LIG    1      145.282 140.560 155.638  0.00  0.00    +0.020 A 
ATOM     24  C   LIG    1      146.464 141.077 156.132  0.00  0.00    +0.020 A 
ATOM     25  C   LIG    1      146.822 142.385 155.858  0.00  0.00    +0.020 A 
ATOM     26  C   LIG    1      146.001 143.185 155.087  0.00  0.00    +0.030 A 
ATOM     27  O   LIG    1      141.839 142.408 152.964  0.00  0.00    -0.550 OA
ATOM     28  C   LIG    1      144.815 142.673 154.582  0.00  0.00    +0.090 A 
ENDBRANCH  17  18
ENDBRANCH  16  17
ENDBRANCH  15  16
ENDBRANCH   1  15
TORSDOF 7
ENDMDL
MODEL 8
REMARK VINA RESULT:     -10.0      2.553      3.070
REMARK                            x       y       z     vdW  Elec       q    Type
REMARK                         _______ _______ _______ _____ _____    ______ ____
ROOT
ATOM      1  O   LIG    1      143.184 146.057 154.828  0.00  0.00    -0.350 OA
ENDROOT
BRANCH   1   3
ATOM      2  O   LIG    1      143.152 144.586 153.167  0.00  0.00    -0.510 OA
ATOM      3  C   LIG    1      143.406 144.826 154.330  0.00  0.00    +0.530 C 
BRANCH   3   4
ATOM      4  C   LIG    1      143.951 143.765 155.199  0.00  0.00    -0.210 A 
ATOM      5  C   LIG    1      143.466 142.452 155.110  0.00  0.00    +0.140 A 
ATOM      6  C   LIG    1      144.007 141.494 155.943  0.00  0.00    -0.020 A 
ATOM      7  C   LIG    1      145.010 141.859 156.841  0.00  0.00    +0.300 A 
ATOM      8  N   LIG    1      145.447 143.112 156.900  0.00  0.00    -0.470 NA
ATOM      9  C   LIG    1      144.961 144.053 156.121  0.00  0.00    +0.340 A 
BRANCH   7  10
ATOM     10  C   LIG    1      145.596 140.836 157.740  0.00  0.00    +0.070 A 
ATOM     11  N   LIG    1      145.244 140.590 158.998  0.00  0.00    -0.350 NA
ATOM     12  N   LIG    1      145.988 139.630 159.428  0.00  0.00    -0.180 NA
ATOM     13  N   LIG    1      146.792 139.266 158.491  0.00  0.00    -0.190 NA
ATOM     14  N   LIG    1      146.571 139.984 157.443  0.00  0.00    -0.330 NA
ENDBRANCH   7  10
ENDBRANCH   3   4
ENDBRANCH   1   3
BRANCH   1  15
ATOM     15  C   LIG    1      141.822 146.555 154.773  0.00  0.00    +0.220 C 
BRANCH  15  16
ATOM     16  C   LIG    1      141.419 147.094 156.148  0.00  0.00    +0.030 C 
BRANCH  16  17
ATOM     17  C   LIG    1      140.046 146.537 156.530  0.00  0.00    +0.340 C 
BRANCH  17  18
ATOM     18  N   LIG    1      140.117 145.936 157.864  0.00  0.00    -0.540 N 
ATOM     19  C   LIG    1      139.813 146.551 159.023  0.00  0.00    +0.680 A 
ATOM     20  N   LIG    1      139.992 145.698 160.049  0.00  0.00    -0.640 N 
ATOM     21  H   LIG    1      139.842 145.898 160.987  0.00  0.00    +0.430 HD
ATOM     22  C   LIG    1      140.431 144.479 159.536  0.00  0.00    +0.090 A 
ATOM     23  C   LIG    1      140.766 143.268 160.119  0.00  0.00    +0.020 A 
ATOM     24  C   LIG    1      141.178 142.214 159.326  0.00  0.00    +0.020 A 
ATOM     25  C   LIG    1      141.257 142.363 157.952  0.00  0.00    +0.020 A 
ATOM     26  C   LIG    1      140.925 143.567 157.363  0.00  0.00    +0.030 A 
ATOM     27  O   LIG    1      139.434 147.702 159.126  0.00  0.00    -0.550 OA
ATOM     28  C   LIG    1      140.505 144.629 158.149  0.00  0.00    +0.090 A 
ENDBRANCH  17  18
ENDBRANCH  16  17
ENDBRANCH  15  16
ENDBRANCH   1  15
TORSDOF 7
ENDMDL
MODEL 9
REMARK VINA RESULT:      -9.9      4.374      6.749
REMARK                            x       y       z     vdW  Elec       q    Type
REMARK                         _______ _______ _______ _____ _____    ______ ____
ROOT
ATOM      1  O   LIG    1      142.552 141.845 155.727  0.00  0.00    -0.350 OA
ENDROOT
BRANCH   1   3
ATOM      2  O   LIG    1      143.477 143.853 155.533  0.00  0.00    -0.510 OA
ATOM      3  C   LIG    1      143.627 142.654 155.659  0.00  0.00    +0.530 C 
BRANCH   3   4
ATOM      4  C   LIG    1      144.986 142.084 155.729  0.00  0.00    -0.210 A 
ATOM      5  C   LIG    1      145.577 141.511 154.594  0.00  0.00    +0.140 A 
ATOM      6  C   LIG    1      146.850 140.991 154.709  0.00  0.00    -0.020 A 
ATOM      7  C   LIG    1      147.503 141.051 155.940  0.00  0.00    +0.300 A 
ATOM      8  N   LIG    1      146.914 141.600 156.996  0.00  0.00    -0.470 NA
ATOM      9  C   LIG    1      145.704 142.110 156.928  0.00  0.00    +0.340 A 
BRANCH   7  10
ATOM     10  C   LIG    1      148.871 140.494 156.072  0.00  0.00    +0.070 A 
ATOM     11  N   LIG    1      149.500 139.718 155.196  0.00  0.00    -0.350 NA
ATOM     12  N   LIG    1      150.664 139.451 155.678  0.00  0.00    -0.180 NA
ATOM     13  N   LIG    1      150.789 140.027 156.822  0.00  0.00    -0.190 NA
ATOM     14  N   LIG    1      149.708 140.679 157.087  0.00  0.00    -0.330 NA
ENDBRANCH   7  10
ENDBRANCH   3   4
ENDBRANCH   1   3
BRANCH   1  15
ATOM     15  C   LIG    1      141.705 141.972 156.899  0.00  0.00    +0.220 C 
BRANCH  15  16
ATOM     16  C   LIG    1      142.137 140.951 157.955  0.00  0.00    +0.030 C 
BRANCH  16  17
ATOM     17  C   LIG    1      141.948 139.537 157.403  0.00  0.00    +0.340 C 
BRANCH  17  18
ATOM     18  N   LIG    1      143.243 139.004 156.971  0.00  0.00    -0.540 N 
ATOM     19  C   LIG    1      143.550 138.593 155.727  0.00  0.00    +0.680 A 
ATOM     20  N   LIG    1      144.827 138.167 155.693  0.00  0.00    -0.640 N 
ATOM     21  H   LIG    1      145.289 137.820 154.913  0.00  0.00    +0.430 HD
ATOM     22  C   LIG    1      145.371 138.307 156.968  0.00  0.00    +0.090 A 
ATOM     23  C   LIG    1      146.618 138.032 157.505  0.00  0.00    +0.020 A 
ATOM     24  C   LIG    1      146.862 138.285 158.841  0.00  0.00    +0.020 A 
ATOM     25  C   LIG    1      145.867 138.811 159.645  0.00  0.00    +0.020 A 
ATOM     26  C   LIG    1      144.620 139.088 159.119  0.00  0.00    +0.030 A 
ATOM     27  O   LIG    1      142.790 138.605 154.777  0.00  0.00    -0.550 OA
ATOM     28  C   LIG    1      144.367 138.843 157.777  0.00  0.00    +0.090 A 
ENDBRANCH  17  18
ENDBRANCH  16  17
ENDBRANCH  15  16
ENDBRANCH   1  15
TORSDOF 7
ENDMDL
####
 2019-nCoV_RdRp_rec.pdbqt&&&&ZINC000737407671.pdbqt
MODEL 1
REMARK VINA RESULT:     -11.3      0.000      0.000
REMARK                            x       y       z     vdW  Elec       q    Type
REMARK                         _______ _______ _______ _____ _____    ______ ____
ROOT
ATOM      1  S   LIG    1      142.788 143.422 153.696  0.00  0.00    +2.700 S 
ATOM      2  O   LIG    1      143.151 144.110 152.507  0.00  0.00    -0.960 OA
ATOM      3  O   LIG    1      142.391 142.058 153.715  0.00  0.00    -0.960 OA
ENDROOT
BRANCH   1   4
ATOM      4  C   LIG    1      144.166 143.554 154.787  0.00  0.00    -0.760 A 
ATOM      5  C   LIG    1      145.177 142.604 154.755  0.00  0.00    +0.170 A 
ATOM      6  C   LIG    1      146.242 142.744 155.629  0.00  0.00    -0.020 A 
ATOM      7  C   LIG    1      146.262 143.828 156.504  0.00  0.00    +0.320 A 
ATOM      8  N   LIG    1      145.275 144.715 156.502  0.00  0.00    -0.480 NA
ATOM      9  C   LIG    1      144.253 144.607 155.678  0.00  0.00    +0.380 A 
BRANCH   7  10
ATOM     10  C   LIG    1      147.397 143.992 157.446  0.00  0.00    +0.070 A 
ATOM     11  N   LIG    1      147.333 144.440 158.695  0.00  0.00    -0.350 NA
ATOM     12  N   LIG    1      148.530 144.432 159.173  0.00  0.00    -0.180 NA
ATOM     13  N   LIG    1      149.341 143.996 158.273  0.00  0.00    -0.180 NA
ATOM     14  N   LIG    1      148.674 143.714 157.206  0.00  0.00    -0.330 NA
ENDBRANCH   7  10
ENDBRANCH   1   4
BRANCH   1  15
ATOM     15  N   LIG    1      141.544 144.281 154.371  0.00  0.00    -1.110 NA
ATOM     16  H   LIG    1      141.273 145.129 153.985  0.00  0.00    +0.420 HD
BRANCH  15  23
ATOM     17  C   LIG    1      140.309 145.835 160.104  0.00  0.00    +0.100 C 
ATOM     18  C   LIG    1      140.168 145.908 158.605  0.00  0.00    -0.120 A 
ATOM     19  C   LIG    1      139.641 147.041 158.018  0.00  0.00    +0.050 A 
ATOM     20  C   LIG    1      139.511 147.109 156.643  0.00  0.00    -0.020 A 
ATOM     21  C   LIG    1      139.907 146.043 155.858  0.00  0.00    +0.060 A 
ATOM     22  C   LIG    1      140.435 144.904 156.441  0.00  0.00    -0.170 A 
ATOM     23  C   LIG    1      140.851 143.760 155.552  0.00  0.00    +0.300 C 
ATOM     24  C   LIG    1      141.784 142.822 156.318  0.00  0.00    +0.010 C 
ATOM     25  C   LIG    1      141.158 142.524 157.686  0.00  0.00    +0.240 C 
ATOM     26  O   LIG    1      141.098 143.743 158.430  0.00  0.00    -0.310 OA
ATOM     27  C   LIG    1      140.574 144.836 157.817  0.00  0.00    +0.140 A 
ENDBRANCH  15  23
ENDBRANCH   1  15
TORSDOF 4
ENDMDL
MODEL 2
REMARK VINA RESULT:     -10.4      1.590      2.115
REMARK                            x       y       z     vdW  Elec       q    Type
REMARK                         _______ _______ _______ _____ _____    ______ ____
ROOT
ATOM      1  S   LIG    1      142.532 143.631 153.570  0.00  0.00    +2.700 S 
ATOM      2  O   LIG    1      142.830 144.514 152.498  0.00  0.00    -0.960 OA
ATOM      3  O   LIG    1      141.712 142.480 153.425  0.00  0.00    -0.960 OA
ENDROOT
BRANCH   1   4
ATOM      4  C   LIG    1      144.081 143.063 154.191  0.00  0.00    -0.760 A 
ATOM      5  C   LIG    1      145.016 143.968 154.674  0.00  0.00    +0.170 A 
ATOM      6  C   LIG    1      146.220 143.480 155.152  0.00  0.00    -0.020 A 
ATOM      7  C   LIG    1      146.450 142.107 155.135  0.00  0.00    +0.320 A 
ATOM      8  N   LIG    1      145.529 141.275 154.666  0.00  0.00    -0.480 NA
ATOM      9  C   LIG    1      144.373 141.712 154.209  0.00  0.00    +0.380 A 
BRANCH   7  10
ATOM     10  C   LIG    1      147.735 141.569 155.646  0.00  0.00    +0.070 A 
ATOM     11  N   LIG    1      148.438 140.568 155.128  0.00  0.00    -0.350 NA
ATOM     12  N   LIG    1      149.487 140.409 155.860  0.00  0.00    -0.180 NA
ATOM     13  N   LIG    1      149.470 141.272 156.816  0.00  0.00    -0.180 NA
ATOM     14  N   LIG    1      148.410 141.999 156.707  0.00  0.00    -0.330 NA
ENDBRANCH   7  10
ENDBRANCH   1   4
BRANCH   1  15
ATOM     15  N   LIG    1      141.837 144.555 154.756  0.00  0.00    -1.110 NA
ATOM     16  H   LIG    1      141.944 145.519 154.745  0.00  0.00    +0.420 HD
BRANCH  15  23
ATOM     17  C   LIG    1      140.164 145.512 160.508  0.00  0.00    +0.100 C 
ATOM     18  C   LIG    1      140.135 145.739 159.018  0.00  0.00    -0.120 A 
ATOM     19  C   LIG    1      139.648 146.927 158.513  0.00  0.00    +0.050 A 
ATOM     20  C   LIG    1      139.621 147.137 157.147  0.00  0.00    -0.020 A 
ATOM     21  C   LIG    1      140.082 146.157 156.288  0.00  0.00    +0.060 A 
ATOM     22  C   LIG    1      140.572 144.963 156.789  0.00  0.00    -0.170 A 
ATOM     23  C   LIG    1      141.060 143.916 155.821  0.00  0.00    +0.300 C 
ATOM     24  C   LIG    1      141.939 142.903 156.555  0.00  0.00    +0.010 C 
ATOM     25  C   LIG    1      141.214 142.467 157.834  0.00  0.00    +0.240 C 
ATOM     26  O   LIG    1      141.090 143.602 158.692  0.00  0.00    -0.310 OA
ATOM     27  C   LIG    1      140.607 144.754 158.157  0.00  0.00    +0.140 A 
ENDBRANCH  15  23
ENDBRANCH   1  15
TORSDOF 4
ENDMDL
MODEL 3
REMARK VINA RESULT:     -10.1      3.481      7.597
REMARK                            x       y       z     vdW  Elec       q    Type
REMARK                         _______ _______ _______ _____ _____    ______ ____
ROOT
ATOM      1  S   LIG    1      144.021 143.276 154.609  0.00  0.00    +2.700 S 
ATOM      2  O   LIG    1      143.300 142.291 153.883  0.00  0.00    -0.960 OA
ATOM      3  O   LIG    1      144.735 144.335 153.985  0.00  0.00    -0.960 OA
ENDROOT
BRANCH   1   4
ATOM      4  C   LIG    1      142.866 144.032 155.704  0.00  0.00    -0.760 A 
ATOM      5  C   LIG    1      141.703 143.366 156.063  0.00  0.00    +0.170 A 
ATOM      6  C   LIG    1      140.821 143.995 156.926  0.00  0.00    -0.020 A 
ATOM      7  C   LIG    1      141.130 145.267 157.401  0.00  0.00    +0.320 A 
ATOM      8  N   LIG    1      142.254 145.870 157.034  0.00  0.00    -0.480 NA
ATOM      9  C   LIG    1      143.112 145.292 156.218  0.00  0.00    +0.380 A 
BRANCH   7  10
ATOM     10  C   LIG    1      140.196 145.954 158.327  0.00  0.00    +0.070 A 
ATOM     11  N   LIG    1      139.698 145.467 159.459  0.00  0.00    -0.350 NA
ATOM     12  N   LIG    1      138.931 146.369 159.967  0.00  0.00    -0.180 NA
ATOM     13  N   LIG    1      138.928 147.403 159.198  0.00  0.00    -0.180 NA
ATOM     14  N   LIG    1      139.698 147.178 158.188  0.00  0.00    -0.330 NA
ENDBRANCH   7  10
ENDBRANCH   1   4
BRANCH   1  15
ATOM     15  N   LIG    1      145.119 142.459 155.542  0.00  0.00    -1.110 NA
ATOM     16  H   LIG    1      144.828 141.713 156.091  0.00  0.00    +0.420 HD
BRANCH  15  23
ATOM     17  C   LIG    1      150.571 140.316 157.118  0.00  0.00    +0.100 C 
ATOM     18  C   LIG    1      149.328 140.407 156.269  0.00  0.00    -0.120 A 
ATOM     19  C   LIG    1      148.975 139.351 155.454  0.00  0.00    +0.050 A 
ATOM     20  C   LIG    1      147.835 139.432 154.674  0.00  0.00    -0.020 A 
ATOM     21  C   LIG    1      147.053 140.570 154.712  0.00  0.00    +0.060 A 
ATOM     22  C   LIG    1      147.403 141.633 155.528  0.00  0.00    -0.170 A 
ATOM     23  C   LIG    1      146.527 142.860 155.537  0.00  0.00    +0.300 C 
ATOM     24  C   LIG    1      146.823 143.697 156.783  0.00  0.00    +0.010 C 
ATOM     25  C   LIG    1      148.343 143.855 156.912  0.00  0.00    +0.240 C 
ATOM     26  O   LIG    1      148.913 142.564 157.139  0.00  0.00    -0.310 OA
ATOM     27  C   LIG    1      148.538 141.551 156.315  0.00  0.00    +0.140 A 
ENDBRANCH  15  23
ENDBRANCH   1  15
TORSDOF 4
ENDMDL
MODEL 4
REMARK VINA RESULT:      -9.9      1.384      2.707
REMARK                            x       y       z     vdW  Elec       q    Type
REMARK                         _______ _______ _______ _____ _____    ______ ____
ROOT
ATOM      1  S   LIG    1      142.050 143.907 154.199  0.00  0.00    +2.700 S 
ATOM      2  O   LIG    1      141.991 145.226 153.674  0.00  0.00    -0.960 OA
ATOM      3  O   LIG    1      141.852 142.745 153.406  0.00  0.00    -0.960 OA
ENDROOT
BRANCH   1   4
ATOM      4  C   LIG    1      143.640 143.738 154.942  0.00  0.00    -0.760 A 
ATOM      5  C   LIG    1      144.444 142.650 154.633  0.00  0.00    +0.170 A 
ATOM      6  C   LIG    1      145.685 142.554 155.238  0.00  0.00    -0.020 A 
ATOM      7  C   LIG    1      146.083 143.547 156.129  0.00  0.00    +0.320 A 
ATOM      8  N   LIG    1      145.284 144.573 156.397  0.00  0.00    -0.480 NA
ATOM      9  C   LIG    1      144.099 144.690 155.832  0.00  0.00    +0.380 A 
BRANCH   7  10
ATOM     10  C   LIG    1      147.411 143.459 156.785  0.00  0.00    +0.070 A 
ATOM     11  N   LIG    1      147.838 144.184 157.814  0.00  0.00    -0.350 NA
ATOM     12  N   LIG    1      149.040 143.806 158.084  0.00  0.00    -0.180 NA
ATOM     13  N   LIG    1      149.383 142.872 157.267  0.00  0.00    -0.180 NA
ATOM     14  N   LIG    1      148.403 142.636 156.462  0.00  0.00    -0.330 NA
ENDBRANCH   7  10
ENDBRANCH   1   4
BRANCH   1  15
ATOM     15  N   LIG    1      140.930 143.839 155.417  0.00  0.00    -1.110 NA
ATOM     16  H   LIG    1      140.049 143.472 155.245  0.00  0.00    +0.420 HD
BRANCH  15  23
ATOM     17  C   LIG    1      140.189 142.353 161.251  0.00  0.00    +0.100 C 
ATOM     18  C   LIG    1      140.778 142.224 159.870  0.00  0.00    -0.120 A 
ATOM     19  C   LIG    1      141.353 141.033 159.477  0.00  0.00    +0.050 A 
ATOM     20  C   LIG    1      141.894 140.912 158.210  0.00  0.00    -0.020 A 
ATOM     21  C   LIG    1      141.860 141.985 157.340  0.00  0.00    +0.060 A 
ATOM     22  C   LIG    1      141.284 143.183 157.729  0.00  0.00    -0.170 A 
ATOM     23  C   LIG    1      141.271 144.332 156.753  0.00  0.00    +0.300 C 
ATOM     24  C   LIG    1      140.237 145.370 157.192  0.00  0.00    +0.010 C 
ATOM     25  C   LIG    1      140.435 145.652 158.686  0.00  0.00    +0.240 C 
ATOM     26  O   LIG    1      140.150 144.456 159.413  0.00  0.00    -0.310 OA
ATOM     27  C   LIG    1      140.735 143.303 158.994  0.00  0.00    +0.140 A 
ENDBRANCH  15  23
ENDBRANCH   1  15
TORSDOF 4
ENDMDL
MODEL 5
REMARK VINA RESULT:      -9.8      2.973      6.670
REMARK                            x       y       z     vdW  Elec       q    Type
REMARK                         _______ _______ _______ _____ _____    ______ ____
ROOT
ATOM      1  S   LIG    1      142.940 142.236 154.187  0.00  0.00    +2.700 S 
ATOM      2  O   LIG    1      142.825 140.885 154.613  0.00  0.00    -0.960 OA
ATOM      3  O   LIG    1      142.480 142.694 152.924  0.00  0.00    -0.960 OA
ENDROOT
BRANCH   1   4
ATOM      4  C   LIG    1      142.115 143.211 155.401  0.00  0.00    -0.760 A 
ATOM      5  C   LIG    1      141.696 144.499 155.098  0.00  0.00    +0.170 A 
ATOM      6  C   LIG    1      141.052 145.232 156.079  0.00  0.00    -0.020 A 
ATOM      7  C   LIG    1      140.847 144.656 157.330  0.00  0.00    +0.320 A 
ATOM      8  N   LIG    1      141.263 143.421 157.580  0.00  0.00    -0.480 NA
ATOM      9  C   LIG    1      141.874 142.700 156.663  0.00  0.00    +0.380 A 
BRANCH   7  10
ATOM     10  C   LIG    1      140.157 145.429 158.393  0.00  0.00    +0.070 A 
ATOM     11  N   LIG    1      139.517 146.584 158.246  0.00  0.00    -0.350 NA
ATOM     12  N   LIG    1      139.058 146.924 159.401  0.00  0.00    -0.180 NA
ATOM     13  N   LIG    1      139.385 146.028 160.267  0.00  0.00    -0.180 NA
ATOM     14  N   LIG    1      140.055 145.097 159.676  0.00  0.00    -0.330 NA
ENDBRANCH   7  10
ENDBRANCH   1   4
BRANCH   1  15
ATOM     15  N   LIG    1      144.550 142.615 154.265  0.00  0.00    -1.110 NA
ATOM     16  H   LIG    1      144.903 143.342 153.728  0.00  0.00    +0.420 HD
BRANCH  15  23
ATOM     17  C   LIG    1      149.808 143.237 157.226  0.00  0.00    +0.100 C 
ATOM     18  C   LIG    1      148.341 143.478 156.975  0.00  0.00    -0.120 A 
ATOM     19  C   LIG    1      147.724 144.587 157.516  0.00  0.00    +0.050 A 
ATOM     20  C   LIG    1      146.379 144.810 157.287  0.00  0.00    -0.020 A 
ATOM     21  C   LIG    1      145.653 143.920 156.518  0.00  0.00    +0.060 A 
ATOM     22  C   LIG    1      146.267 142.805 155.973  0.00  0.00    -0.170 A 
ATOM     23  C   LIG    1      145.440 141.854 155.144  0.00  0.00    +0.300 C 
ATOM     24  C   LIG    1      146.360 140.972 154.299  0.00  0.00    +0.010 C 
ATOM     25  C   LIG    1      147.467 140.417 155.204  0.00  0.00    +0.240 C 
ATOM     26  O   LIG    1      148.260 141.510 155.669  0.00  0.00    -0.310 OA
ATOM     27  C   LIG    1      147.615 142.584 156.194  0.00  0.00    +0.140 A 
ENDBRANCH  15  23
ENDBRANCH   1  15
TORSDOF 4
ENDMDL
MODEL 6
REMARK VINA RESULT:      -9.5      5.486      7.685
REMARK                            x       y       z     vdW  Elec       q    Type
REMARK                         _______ _______ _______ _____ _____    ______ ____
ROOT
ATOM      1  S   LIG    1      141.994 140.601 159.232  0.00  0.00    +2.700 S 
ATOM      2  O   LIG    1      141.142 139.722 158.510  0.00  0.00    -0.960 OA
ATOM      3  O   LIG    1      143.398 140.668 159.023  0.00  0.00    -0.960 OA
ENDROOT
BRANCH   1   4
ATOM      4  C   LIG    1      141.372 142.228 158.964  0.00  0.00    -0.760 A 
ATOM      5  C   LIG    1      141.243 142.724 157.675  0.00  0.00    +0.170 A 
ATOM      6  C   LIG    1      140.751 144.007 157.508  0.00  0.00    -0.020 A 
ATOM      7  C   LIG    1      140.403 144.751 158.632  0.00  0.00    +0.320 A 
ATOM      8  N   LIG    1      140.542 144.240 159.849  0.00  0.00    -0.480 NA
ATOM      9  C   LIG    1      141.004 143.020 160.036  0.00  0.00    +0.380 A 
BRANCH   7  10
ATOM     10  C   LIG    1      139.874 146.128 158.470  0.00  0.00    +0.070 A 
ATOM     11  N   LIG    1      139.169 146.817 159.360  0.00  0.00    -0.350 NA
ATOM     12  N   LIG    1      138.901 147.966 158.840  0.00  0.00    -0.180 NA
ATOM     13  N   LIG    1      139.411 148.024 157.659  0.00  0.00    -0.180 NA
ATOM     14  N   LIG    1      140.017 146.913 157.407  0.00  0.00    -0.330 NA
ENDBRANCH   7  10
ENDBRANCH   1   4
BRANCH   1  15
ATOM     15  N   LIG    1      141.777 140.250 160.836  0.00  0.00    -1.110 NA
ATOM     16  H   LIG    1      142.192 140.806 161.514  0.00  0.00    +0.420 HD
BRANCH  15  23
ATOM     17  C   LIG    1      137.725 138.661 165.061  0.00  0.00    +0.100 C 
ATOM     18  C   LIG    1      138.206 139.384 163.829  0.00  0.00    -0.120 A 
ATOM     19  C   LIG    1      137.539 140.508 163.388  0.00  0.00    +0.050 A 
ATOM     20  C   LIG    1      137.979 141.172 162.257  0.00  0.00    -0.020 A 
ATOM     21  C   LIG    1      139.084 140.709 161.570  0.00  0.00    +0.060 A 
ATOM     22  C   LIG    1      139.757 139.581 162.009  0.00  0.00    -0.170 A 
ATOM     23  C   LIG    1      140.956 139.103 161.230  0.00  0.00    +0.300 C 
ATOM     24  C   LIG    1      141.789 138.154 162.094  0.00  0.00    +0.010 C 
ATOM     25  C   LIG    1      140.847 137.127 162.733  0.00  0.00    +0.240 C 
ATOM     26  O   LIG    1      139.961 137.816 163.617  0.00  0.00    -0.310 OA
ATOM     27  C   LIG    1      139.324 138.919 163.145  0.00  0.00    +0.140 A 
ENDBRANCH  15  23
ENDBRANCH   1  15
TORSDOF 4
ENDMDL
MODEL 7
REMARK VINA RESULT:      -9.5      3.339      6.910
REMARK                            x       y       z     vdW  Elec       q    Type
REMARK                         _______ _______ _______ _____ _____    ______ ____
ROOT
ATOM      1  S   LIG    1      143.554 143.757 153.783  0.00  0.00    +2.700 S 
ATOM      2  O   LIG    1      142.859 143.936 152.557  0.00  0.00    -0.960 OA
ATOM      3  O   LIG    1      144.854 144.278 154.024  0.00  0.00    -0.960 OA
ENDROOT
BRANCH   1   4
ATOM      4  C   LIG    1      142.513 144.413 155.045  0.00  0.00    -0.760 A 
ATOM      5  C   LIG    1      141.155 144.128 155.051  0.00  0.00    +0.170 A 
ATOM      6  C   LIG    1      140.373 144.663 156.060  0.00  0.00    -0.020 A 
ATOM      7  C   LIG    1      140.972 145.463 157.030  0.00  0.00    +0.320 A 
ATOM      8  N   LIG    1      142.275 145.711 156.989  0.00  0.00    -0.480 NA
ATOM      9  C   LIG    1      143.043 145.211 156.042  0.00  0.00    +0.380 A 
BRANCH   7  10
ATOM     10  C   LIG    1      140.147 146.044 158.118  0.00  0.00    +0.070 A 
ATOM     11  N   LIG    1      139.820 145.458 159.265  0.00  0.00    -0.350 NA
ATOM     12  N   LIG    1      139.098 146.289 159.935  0.00  0.00    -0.180 NA
ATOM     13  N   LIG    1      138.960 147.373 159.254  0.00  0.00    -0.180 NA
ATOM     14  N   LIG    1      139.596 147.253 158.138  0.00  0.00    -0.330 NA
ENDBRANCH   7  10
ENDBRANCH   1   4
BRANCH   1  15
ATOM     15  N   LIG    1      143.652 142.122 154.029  0.00  0.00    -1.110 NA
ATOM     16  H   LIG    1      143.481 141.510 153.296  0.00  0.00    +0.420 HD
BRANCH  15  23
ATOM     17  C   LIG    1      146.853 137.639 156.570  0.00  0.00    +0.100 C 
ATOM     18  C   LIG    1      146.666 138.945 155.842  0.00  0.00    -0.120 A 
ATOM     19  C   LIG    1      147.696 139.462 155.083  0.00  0.00    +0.050 A 
ATOM     20  C   LIG    1      147.527 140.662 154.416  0.00  0.00    -0.020 A 
ATOM     21  C   LIG    1      146.327 141.341 154.510  0.00  0.00    +0.060 A 
ATOM     22  C   LIG    1      145.291 140.827 155.270  0.00  0.00    -0.170 A 
ATOM     23  C   LIG    1      143.999 141.601 155.353  0.00  0.00    +0.300 C 
ATOM     24  C   LIG    1      142.879 140.685 155.849  0.00  0.00    +0.010 C 
ATOM     25  C   LIG    1      143.384 139.925 157.083  0.00  0.00    +0.240 C 
ATOM     26  O   LIG    1      144.461 139.077 156.681  0.00  0.00    -0.310 OA
ATOM     27  C   LIG    1      145.455 139.623 155.933  0.00  0.00    +0.140 A 
ENDBRANCH  15  23
ENDBRANCH   1  15
TORSDOF 4
ENDMDL
MODEL 8
REMARK VINA RESULT:      -9.5      3.584      4.170
REMARK                            x       y       z     vdW  Elec       q    Type
REMARK                         _______ _______ _______ _____ _____    ______ ____
ROOT
ATOM      1  S   LIG    1      143.045 139.915 155.923  0.00  0.00    +2.700 S 
ATOM      2  O   LIG    1      143.043 140.054 154.509  0.00  0.00    -0.960 OA
ATOM      3  O   LIG    1      142.178 139.030 156.619  0.00  0.00    -0.960 OA
ENDROOT
BRANCH   1   4
ATOM      4  C   LIG    1      144.687 139.461 156.375  0.00  0.00    -0.760 A 
ATOM      5  C   LIG    1      145.052 138.124 156.433  0.00  0.00    +0.170 A 
ATOM      6  C   LIG    1      146.351 137.809 156.793  0.00  0.00    -0.020 A 
ATOM      7  C   LIG    1      147.242 138.840 157.082  0.00  0.00    +0.320 A 
ATOM      8  N   LIG    1      146.853 140.107 157.014  0.00  0.00    -0.480 NA
ATOM      9  C   LIG    1      145.624 140.433 156.670  0.00  0.00    +0.380 A 
BRANCH   7  10
ATOM     10  C   LIG    1      148.639 138.519 157.468  0.00  0.00    +0.070 A 
ATOM     11  N   LIG    1      149.630 138.179 156.652  0.00  0.00    -0.350 NA
ATOM     12  N   LIG    1      150.680 137.983 157.374  0.00  0.00    -0.180 NA
ATOM     13  N   LIG    1      150.385 138.187 158.611  0.00  0.00    -0.180 NA
ATOM     14  N   LIG    1      149.142 138.521 158.698  0.00  0.00    -0.330 NA
ENDBRANCH   7  10
ENDBRANCH   1   4
BRANCH   1  15
ATOM     15  N   LIG    1      142.766 141.426 156.541  0.00  0.00    -1.110 NA
ATOM     16  H   LIG    1      143.323 142.172 156.269  0.00  0.00    +0.420 HD
BRANCH  15  23
ATOM     17  C   LIG    1      140.011 145.922 159.540  0.00  0.00    +0.100 C 
ATOM     18  C   LIG    1      140.356 145.095 158.328  0.00  0.00    -0.120 A 
ATOM     19  C   LIG    1      140.190 145.624 157.065  0.00  0.00    +0.050 A 
ATOM     20  C   LIG    1      140.506 144.867 155.952  0.00  0.00    -0.020 A 
ATOM     21  C   LIG    1      140.987 143.581 156.106  0.00  0.00    +0.060 A 
ATOM     22  C   LIG    1      141.156 143.045 157.371  0.00  0.00    -0.170 A 
ATOM     23  C   LIG    1      141.678 141.636 157.498  0.00  0.00    +0.300 C 
ATOM     24  C   LIG    1      142.196 141.403 158.918  0.00  0.00    +0.010 C 
ATOM     25  C   LIG    1      141.141 141.908 159.910  0.00  0.00    +0.240 C 
ATOM     26  O   LIG    1      141.009 143.321 159.747  0.00  0.00    -0.310 OA
ATOM     27  C   LIG    1      140.848 143.803 158.487  0.00  0.00    +0.140 A 
ENDBRANCH  15  23
ENDBRANCH   1  15
TORSDOF 4
ENDMDL
MODEL 9
REMARK VINA RESULT:      -9.4      1.840      3.219
REMARK                            x       y       z     vdW  Elec       q    Type
REMARK                         _______ _______ _______ _____ _____    ______ ____
ROOT
ATOM      1  S   LIG    1      143.034 141.731 154.756  0.00  0.00    +2.700 S 
ATOM      2  O   LIG    1      142.832 142.588 153.641  0.00  0.00    -0.960 OA
ATOM      3  O   LIG    1      143.214 140.327 154.634  0.00  0.00    -0.960 OA
ENDROOT
BRANCH   1   4
ATOM      4  C   LIG    1      144.453 142.342 155.603  0.00  0.00    -0.760 A 
ATOM      5  C   LIG    1      144.777 143.690 155.543  0.00  0.00    +0.170 A 
ATOM      6  C   LIG    1      145.901 144.130 156.223  0.00  0.00    -0.020 A 
ATOM      7  C   LIG    1      146.661 143.211 156.940  0.00  0.00    +0.320 A 
ATOM      8  N   LIG    1      146.316 141.930 156.973  0.00  0.00    -0.480 NA
ATOM      9  C   LIG    1      145.250 141.486 156.339  0.00  0.00    +0.380 A 
BRANCH   7  10
ATOM     10  C   LIG    1      147.867 143.667 157.675  0.00  0.00    +0.070 A 
ATOM     11  N   LIG    1      147.892 144.375 158.798  0.00  0.00    -0.350 NA
ATOM     12  N   LIG    1      149.128 144.565 159.112  0.00  0.00    -0.180 NA
ATOM     13  N   LIG    1      149.878 144.003 158.230  0.00  0.00    -0.180 NA
ATOM     14  N   LIG    1      149.133 143.441 157.339  0.00  0.00    -0.330 NA
ENDBRANCH   7  10
ENDBRANCH   1   4
BRANCH   1  15
ATOM     15  N   LIG    1      141.733 141.951 155.756  0.00  0.00    -1.110 NA
ATOM     16  H   LIG    1      140.903 141.478 155.585  0.00  0.00    +0.420 HD
BRANCH  15  23
ATOM     17  C   LIG    1      139.983 142.346 161.551  0.00  0.00    +0.100 C 
ATOM     18  C   LIG    1      140.804 141.820 160.402  0.00  0.00    -0.120 A 
ATOM     19  C   LIG    1      141.439 140.600 160.513  0.00  0.00    +0.050 A 
ATOM     20  C   LIG    1      142.193 140.116 159.459  0.00  0.00    -0.020 A 
ATOM     21  C   LIG    1      142.312 140.855 158.298  0.00  0.00    +0.060 A 
ATOM     22  C   LIG    1      141.677 142.080 158.182  0.00  0.00    -0.170 A 
ATOM     23  C   LIG    1      141.834 142.859 156.901  0.00  0.00    +0.300 C 
ATOM     24  C   LIG    1      140.740 143.923 156.805  0.00  0.00    +0.010 C 
ATOM     25  C   LIG    1      140.674 144.674 158.141  0.00  0.00    +0.240 C 
ATOM     26  O   LIG    1      140.266 143.754 159.156  0.00  0.00    -0.310 OA
ATOM     27  C   LIG    1      140.915 142.563 159.231  0.00  0.00    +0.140 A 
ENDBRANCH  15  23
ENDBRANCH   1  15
TORSDOF 4
ENDMDL
####
 2019-nCoV_RdRp_rec.pdbqt&&&&ZINC000738379925.pdbqt
MODEL 1
REMARK VINA RESULT:     -11.3      0.000      0.000
REMARK                            x       y       z     vdW  Elec       q    Type
REMARK                         _______ _______ _______ _____ _____    ______ ____
ROOT
ATOM      1  S   LIG    1      142.419 144.329 153.457  0.00  0.00    +2.690 S 
ATOM      2  O   LIG    1      142.155 145.709 153.246  0.00  0.00    -0.950 OA
ATOM      3  O   LIG    1      142.712 143.423 152.402  0.00  0.00    -0.920 OA
ENDROOT
BRANCH   1   4
ATOM      4  C   LIG    1      143.778 144.247 154.575  0.00  0.00    -0.790 A 
ATOM      5  C   LIG    1      144.778 143.302 154.394  0.00  0.00    +0.180 A 
ATOM      6  C   LIG    1      145.829 143.271 155.294  0.00  0.00    -0.020 A 
ATOM      7  C   LIG    1      145.848 144.187 156.343  0.00  0.00    +0.330 A 
ATOM      8  N   LIG    1      144.873 145.076 156.481  0.00  0.00    -0.480 NA
ATOM      9  C   LIG    1      143.864 145.129 155.635  0.00  0.00    +0.390 A 
BRANCH   7  10
ATOM     10  C   LIG    1      146.968 144.168 157.317  0.00  0.00    +0.060 A 
ATOM     11  N   LIG    1      146.940 144.619 158.567  0.00  0.00    -0.350 NA
ATOM     12  N   LIG    1      148.107 144.421 159.079  0.00  0.00    -0.180 NA
ATOM     13  N   LIG    1      148.863 143.864 158.199  0.00  0.00    -0.180 NA
ATOM     14  N   LIG    1      148.191 143.692 157.111  0.00  0.00    -0.330 NA
ENDBRANCH   7  10
ENDBRANCH   1   4
BRANCH   1  15
ATOM     15  O   LIG    1      141.204 143.765 154.182  0.00  0.00    -0.660 OA
BRANCH  15  23
ATOM     16  O   LIG    1      140.627 144.706 161.054  0.00  0.00    -0.450 OA
ATOM     17  C   LIG    1      140.418 145.128 159.930  0.00  0.00    +0.510 A 
ATOM     18  C   LIG    1      139.765 146.368 159.773  0.00  0.00    -0.060 A 
ATOM     19  C   LIG    1      139.524 146.851 158.526  0.00  0.00    +0.160 A 
ATOM     20  C   LIG    1      139.958 146.052 157.379  0.00  0.00    -0.150 A 
ATOM     21  C   LIG    1      139.741 146.495 156.069  0.00  0.00    +0.120 A 
ATOM     22  C   LIG    1      140.157 145.731 155.017  0.00  0.00    +0.030 A 
ATOM     23  C   LIG    1      140.797 144.513 155.239  0.00  0.00    +0.130 A 
ATOM     24  C   LIG    1      141.021 144.060 156.529  0.00  0.00    +0.020 A 
ATOM     25  C   LIG    1      140.605 144.823 157.609  0.00  0.00    +0.170 A 
ATOM     26  O   LIG    1      140.819 144.402 158.875  0.00  0.00    -0.260 OA
ENDBRANCH  15  23
ENDBRANCH   1  15
TORSDOF 4
ENDMDL
MODEL 2
REMARK VINA RESULT:      -9.3      3.525      5.905
REMARK                            x       y       z     vdW  Elec       q    Type
REMARK                         _______ _______ _______ _____ _____    ______ ____
ROOT
ATOM      1  S   LIG    1      140.279 145.712 154.886  0.00  0.00    +2.690 S 
ATOM      2  O   LIG    1      140.150 144.666 153.932  0.00  0.00    -0.950 OA
ATOM      3  O   LIG    1      139.314 146.742 155.044  0.00  0.00    -0.920 OA
ENDROOT
BRANCH   1   4
ATOM      4  C   LIG    1      140.436 144.933 156.459  0.00  0.00    -0.790 A 
ATOM      5  C   LIG    1      140.252 145.665 157.624  0.00  0.00    +0.180 A 
ATOM      6  C   LIG    1      140.385 145.016 158.840  0.00  0.00    -0.020 A 
ATOM      7  C   LIG    1      140.695 143.659 158.851  0.00  0.00    +0.330 A 
ATOM      8  N   LIG    1      140.863 142.995 157.715  0.00  0.00    -0.480 NA
ATOM      9  C   LIG    1      140.738 143.587 156.545  0.00  0.00    +0.390 A 
BRANCH   7  10
ATOM     10  C   LIG    1      140.841 142.948 160.146  0.00  0.00    +0.060 A 
ATOM     11  N   LIG    1      141.910 142.279 160.568  0.00  0.00    -0.350 NA
ATOM     12  N   LIG    1      141.638 141.810 161.739  0.00  0.00    -0.180 NA
ATOM     13  N   LIG    1      140.443 142.160 162.065  0.00  0.00    -0.180 NA
ATOM     14  N   LIG    1      139.932 142.861 161.111  0.00  0.00    -0.330 NA
ENDBRANCH   7  10
ENDBRANCH   1   4
BRANCH   1  15
ATOM     15  O   LIG    1      141.602 146.403 154.590  0.00  0.00    -0.660 OA
BRANCH  15  23
ATOM     16  O   LIG    1      147.176 144.039 158.022  0.00  0.00    -0.450 OA
ATOM     17  C   LIG    1      146.476 143.990 157.026  0.00  0.00    +0.510 A 
ATOM     18  C   LIG    1      146.812 143.089 155.994  0.00  0.00    -0.060 A 
ATOM     19  C   LIG    1      146.042 143.024 154.878  0.00  0.00    +0.160 A 
ATOM     20  C   LIG    1      144.876 143.904 154.789  0.00  0.00    -0.150 A 
ATOM     21  C   LIG    1      144.042 143.884 153.665  0.00  0.00    +0.120 A 
ATOM     22  C   LIG    1      142.960 144.715 153.608  0.00  0.00    +0.030 A 
ATOM     23  C   LIG    1      142.681 145.583 154.662  0.00  0.00    +0.130 A 
ATOM     24  C   LIG    1      143.496 145.616 155.782  0.00  0.00    +0.020 A 
ATOM     25  C   LIG    1      144.599 144.779 155.856  0.00  0.00    +0.170 A 
ATOM     26  O   LIG    1      145.403 144.791 156.942  0.00  0.00    -0.260 OA
ENDBRANCH  15  23
ENDBRANCH   1  15
TORSDOF 4
ENDMDL
MODEL 3
REMARK VINA RESULT:      -9.2      2.446      2.874
REMARK                            x       y       z     vdW  Elec       q    Type
REMARK                         _______ _______ _______ _____ _____    ______ ____
ROOT
ATOM      1  S   LIG    1      141.736 145.665 154.140  0.00  0.00    +2.690 S 
ATOM      2  O   LIG    1      142.147 146.751 154.961  0.00  0.00    -0.950 OA
ATOM      3  O   LIG    1      141.513 145.789 152.742  0.00  0.00    -0.920 OA
ENDROOT
BRANCH   1   4
ATOM      4  C   LIG    1      142.949 144.403 154.340  0.00  0.00    -0.790 A 
ATOM      5  C   LIG    1      144.040 144.606 155.173  0.00  0.00    +0.180 A 
ATOM      6  C   LIG    1      144.971 143.590 155.303  0.00  0.00    -0.020 A 
ATOM      7  C   LIG    1      144.780 142.404 154.597  0.00  0.00    +0.330 A 
ATOM      8  N   LIG    1      143.723 142.249 153.811  0.00  0.00    -0.480 NA
ATOM      9  C   LIG    1      142.820 143.199 153.674  0.00  0.00    +0.390 A 
BRANCH   7  10
ATOM     10  C   LIG    1      145.768 141.304 154.725  0.00  0.00    +0.060 A 
ATOM     11  N   LIG    1      145.550 140.098 155.240  0.00  0.00    -0.350 NA
ATOM     12  N   LIG    1      146.656 139.438 155.168  0.00  0.00    -0.180 NA
ATOM     13  N   LIG    1      147.556 140.184 154.629  0.00  0.00    -0.180 NA
ATOM     14  N   LIG    1      147.040 141.330 154.343  0.00  0.00    -0.330 NA
ENDBRANCH   7  10
ENDBRANCH   1   4
BRANCH   1  15
ATOM     15  O   LIG    1      140.438 145.142 154.738  0.00  0.00    -0.660 OA
BRANCH  15  23
ATOM     16  O   LIG    1      141.206 142.837 161.260  0.00  0.00    -0.450 OA
ATOM     17  C   LIG    1      140.864 143.737 160.514  0.00  0.00    +0.510 A 
ATOM     18  C   LIG    1      140.373 144.938 161.067  0.00  0.00    -0.060 A 
ATOM     19  C   LIG    1      139.988 145.951 160.248  0.00  0.00    +0.160 A 
ATOM     20  C   LIG    1      140.100 145.752 158.802  0.00  0.00    -0.150 A 
ATOM     21  C   LIG    1      139.721 146.757 157.905  0.00  0.00    +0.120 A 
ATOM     22  C   LIG    1      139.836 146.547 156.561  0.00  0.00    +0.030 A 
ATOM     23  C   LIG    1      140.329 145.336 156.077  0.00  0.00    +0.130 A 
ATOM     24  C   LIG    1      140.709 144.330 156.951  0.00  0.00    +0.020 A 
ATOM     25  C   LIG    1      140.599 144.527 158.319  0.00  0.00    +0.170 A 
ATOM     26  O   LIG    1      140.969 143.563 159.188  0.00  0.00    -0.260 OA
ENDBRANCH  15  23
ENDBRANCH   1  15
TORSDOF 4
ENDMDL
MODEL 4
REMARK VINA RESULT:      -9.2      5.492      7.904
REMARK                            x       y       z     vdW  Elec       q    Type
REMARK                         _______ _______ _______ _____ _____    ______ ____
ROOT
ATOM      1  S   LIG    1      142.007 140.414 160.553  0.00  0.00    +2.690 S 
ATOM      2  O   LIG    1      142.837 140.035 159.463  0.00  0.00    -0.950 OA
ATOM      3  O   LIG    1      142.458 140.445 161.900  0.00  0.00    -0.920 OA
ENDROOT
BRANCH   1   4
ATOM      4  C   LIG    1      141.417 142.034 160.189  0.00  0.00    -0.790 A 
ATOM      5  C   LIG    1      141.178 142.939 161.214  0.00  0.00    +0.180 A 
ATOM      6  C   LIG    1      140.716 144.202 160.886  0.00  0.00    -0.020 A 
ATOM      7  C   LIG    1      140.509 144.519 159.546  0.00  0.00    +0.330 A 
ATOM      8  N   LIG    1      140.750 143.626 158.596  0.00  0.00    -0.480 NA
ATOM      9  C   LIG    1      141.195 142.419 158.880  0.00  0.00    +0.390 A 
BRANCH   7  10
ATOM     10  C   LIG    1      140.013 145.869 159.177  0.00  0.00    +0.060 A 
ATOM     11  N   LIG    1      140.515 146.670 158.242  0.00  0.00    -0.350 NA
ATOM     12  N   LIG    1      139.804 147.746 158.230  0.00  0.00    -0.180 NA
ATOM     13  N   LIG    1      138.879 147.650 159.120  0.00  0.00    -0.180 NA
ATOM     14  N   LIG    1      138.979 146.509 159.712  0.00  0.00    -0.330 NA
ENDBRANCH   7  10
ENDBRANCH   1   4
BRANCH   1  15
ATOM     15  O   LIG    1      140.806 139.479 160.523  0.00  0.00    -0.660 OA
BRANCH  15  23
ATOM     16  O   LIG    1      135.595 143.187 163.268  0.00  0.00    -0.450 OA
ATOM     17  C   LIG    1      136.359 142.244 163.369  0.00  0.00    +0.510 A 
ATOM     18  C   LIG    1      136.287 141.422 164.513  0.00  0.00    -0.060 A 
ATOM     19  C   LIG    1      137.134 140.366 164.640  0.00  0.00    +0.160 A 
ATOM     20  C   LIG    1      138.102 140.123 163.569  0.00  0.00    -0.150 A 
ATOM     21  C   LIG    1      139.000 139.053 163.640  0.00  0.00    +0.120 A 
ATOM     22  C   LIG    1      139.892 138.847 162.627  0.00  0.00    +0.030 A 
ATOM     23  C   LIG    1      139.913 139.697 161.522  0.00  0.00    +0.130 A 
ATOM     24  C   LIG    1      139.031 140.761 161.436  0.00  0.00    +0.020 A 
ATOM     25  C   LIG    1      138.118 140.985 162.456  0.00  0.00    +0.170 A 
ATOM     26  O   LIG    1      137.245 142.013 162.388  0.00  0.00    -0.260 OA
ENDBRANCH  15  23
ENDBRANCH   1  15
TORSDOF 4
ENDMDL
MODEL 5
REMARK VINA RESULT:      -9.1      3.686      6.355
REMARK                            x       y       z     vdW  Elec       q    Type
REMARK                         _______ _______ _______ _____ _____    ______ ____
ROOT
ATOM      1  S   LIG    1      143.309 144.708 153.530  0.00  0.00    +2.690 S 
ATOM      2  O   LIG    1      142.659 143.678 152.797  0.00  0.00    -0.950 OA
ATOM      3  O   LIG    1      143.570 145.998 152.994  0.00  0.00    -0.920 OA
ENDROOT
BRANCH   1   4
ATOM      4  C   LIG    1      142.354 144.959 154.989  0.00  0.00    -0.790 A 
ATOM      5  C   LIG    1      141.176 144.254 155.185  0.00  0.00    +0.180 A 
ATOM      6  C   LIG    1      140.454 144.480 156.344  0.00  0.00    -0.020 A 
ATOM      7  C   LIG    1      140.935 145.403 157.270  0.00  0.00    +0.330 A 
ATOM      8  N   LIG    1      142.067 146.057 157.046  0.00  0.00    -0.480 NA
ATOM      9  C   LIG    1      142.775 145.856 155.953  0.00  0.00    +0.390 A 
BRANCH   7  10
ATOM     10  C   LIG    1      140.174 145.657 158.519  0.00  0.00    +0.060 A 
ATOM     11  N   LIG    1      139.236 146.581 158.702  0.00  0.00    -0.350 NA
ATOM     12  N   LIG    1      138.820 146.478 159.918  0.00  0.00    -0.180 NA
ATOM     13  N   LIG    1      139.461 145.527 160.503  0.00  0.00    -0.180 NA
ATOM     14  N   LIG    1      140.293 145.003 159.669  0.00  0.00    -0.330 NA
ENDBRANCH   7  10
ENDBRANCH   1   4
BRANCH   1  15
ATOM     15  O   LIG    1      144.655 144.143 153.964  0.00  0.00    -0.660 OA
BRANCH  15  23
ATOM     16  O   LIG    1      142.521 137.597 154.982  0.00  0.00    -0.450 OA
ATOM     17  C   LIG    1      143.095 138.579 155.419  0.00  0.00    +0.510 A 
ATOM     18  C   LIG    1      143.638 138.533 156.721  0.00  0.00    -0.060 A 
ATOM     19  C   LIG    1      144.281 139.620 157.222  0.00  0.00    +0.160 A 
ATOM     20  C   LIG    1      144.385 140.812 156.379  0.00  0.00    -0.150 A 
ATOM     21  C   LIG    1      145.036 141.963 156.837  0.00  0.00    +0.120 A 
ATOM     22  C   LIG    1      145.120 143.062 156.031  0.00  0.00    +0.030 A 
ATOM     23  C   LIG    1      144.563 143.043 154.753  0.00  0.00    +0.130 A 
ATOM     24  C   LIG    1      143.915 141.912 154.284  0.00  0.00    +0.020 A 
ATOM     25  C   LIG    1      143.820 140.788 155.090  0.00  0.00    +0.170 A 
ATOM     26  O   LIG    1      143.199 139.673 154.649  0.00  0.00    -0.260 OA
ENDBRANCH  15  23
ENDBRANCH   1  15
TORSDOF 4
ENDMDL
MODEL 6
REMARK VINA RESULT:      -9.1      4.115      4.630
REMARK                            x       y       z     vdW  Elec       q    Type
REMARK                         _______ _______ _______ _____ _____    ______ ____
ROOT
ATOM      1  S   LIG    1      142.857 141.430 156.018  0.00  0.00    +2.690 S 
ATOM      2  O   LIG    1      143.316 142.771 155.908  0.00  0.00    -0.950 OA
ATOM      3  O   LIG    1      142.950 140.487 154.959  0.00  0.00    -0.920 OA
ENDROOT
BRANCH   1   4
ATOM      4  C   LIG    1      143.710 140.723 157.389  0.00  0.00    -0.790 A 
ATOM      5  C   LIG    1      143.196 139.608 158.034  0.00  0.00    +0.180 A 
ATOM      6  C   LIG    1      143.896 139.083 159.107  0.00  0.00    -0.020 A 
ATOM      7  C   LIG    1      145.087 139.689 159.498  0.00  0.00    +0.330 A 
ATOM      8  N   LIG    1      145.546 140.754 158.853  0.00  0.00    -0.480 NA
ATOM      9  C   LIG    1      144.901 141.270 157.827  0.00  0.00    +0.390 A 
BRANCH   7  10
ATOM     10  C   LIG    1      145.851 139.139 160.645  0.00  0.00    +0.060 A 
ATOM     11  N   LIG    1      147.121 138.746 160.638  0.00  0.00    -0.350 NA
ATOM     12  N   LIG    1      147.408 138.334 161.826  0.00  0.00    -0.180 NA
ATOM     13  N   LIG    1      146.369 138.454 162.575  0.00  0.00    -0.180 NA
ATOM     14  N   LIG    1      145.401 138.949 161.880  0.00  0.00    -0.330 NA
ENDBRANCH   7  10
ENDBRANCH   1   4
BRANCH   1  15
ATOM     15  O   LIG    1      141.384 141.509 156.395  0.00  0.00    -0.660 OA
BRANCH  15  23
ATOM     16  O   LIG    1      139.309 148.140 156.789  0.00  0.00    -0.450 OA
ATOM     17  C   LIG    1      139.645 147.125 157.371  0.00  0.00    +0.510 A 
ATOM     18  C   LIG    1      139.686 147.124 158.781  0.00  0.00    -0.060 A 
ATOM     19  C   LIG    1      140.059 145.999 159.445  0.00  0.00    +0.160 A 
ATOM     20  C   LIG    1      140.410 144.816 158.658  0.00  0.00    -0.150 A 
ATOM     21  C   LIG    1      140.802 143.626 159.282  0.00  0.00    +0.120 A 
ATOM     22  C   LIG    1      141.122 142.536 158.525  0.00  0.00    +0.030 A 
ATOM     23  C   LIG    1      141.062 142.601 157.134  0.00  0.00    +0.130 A 
ATOM     24  C   LIG    1      140.676 143.771 156.500  0.00  0.00    +0.020 A 
ATOM     25  C   LIG    1      140.347 144.887 157.254  0.00  0.00    +0.170 A 
ATOM     26  O   LIG    1      139.962 146.035 156.656  0.00  0.00    -0.260 OA
ENDBRANCH  15  23
ENDBRANCH   1  15
TORSDOF 4
ENDMDL
MODEL 7
REMARK VINA RESULT:      -9.1      4.715      7.116
REMARK                            x       y       z     vdW  Elec       q    Type
REMARK                         _______ _______ _______ _____ _____    ______ ____
ROOT
ATOM      1  S   LIG    1      142.172 141.202 159.155  0.00  0.00    +2.690 S 
ATOM      2  O   LIG    1      141.148 140.220 159.228  0.00  0.00    -0.950 OA
ATOM      3  O   LIG    1      143.545 140.882 158.972  0.00  0.00    -0.920 OA
ENDROOT
BRANCH   1   4
ATOM      4  C   LIG    1      141.734 142.281 157.832  0.00  0.00    -0.790 A 
ATOM      5  C   LIG    1      140.909 143.372 158.062  0.00  0.00    +0.180 A 
ATOM      6  C   LIG    1      140.589 144.196 156.997  0.00  0.00    -0.020 A 
ATOM      7  C   LIG    1      141.104 143.902 155.737  0.00  0.00    +0.330 A 
ATOM      8  N   LIG    1      141.891 142.849 155.558  0.00  0.00    -0.480 NA
ATOM      9  C   LIG    1      142.215 142.052 156.556  0.00  0.00    +0.390 A 
BRANCH   7  10
ATOM     10  C   LIG    1      140.771 144.774 154.583  0.00  0.00    +0.060 A 
ATOM     11  N   LIG    1      141.632 145.394 153.782  0.00  0.00    -0.350 NA
ATOM     12  N   LIG    1      140.948 146.049 152.907  0.00  0.00    -0.180 NA
ATOM     13  N   LIG    1      139.694 145.863 153.129  0.00  0.00    -0.180 NA
ATOM     14  N   LIG    1      139.555 145.083 154.146  0.00  0.00    -0.330 NA
ENDBRANCH   7  10
ENDBRANCH   1   4
BRANCH   1  15
ATOM     15  O   LIG    1      142.087 142.010 160.442  0.00  0.00    -0.660 OA
BRANCH  15  23
ATOM     16  O   LIG    1      135.654 141.713 163.080  0.00  0.00    -0.450 OA
ATOM     17  C   LIG    1      136.809 141.330 163.125  0.00  0.00    +0.510 A 
ATOM     18  C   LIG    1      137.184 140.393 164.110  0.00  0.00    -0.060 A 
ATOM     19  C   LIG    1      138.469 139.957 164.173  0.00  0.00    +0.160 A 
ATOM     20  C   LIG    1      139.428 140.487 163.202  0.00  0.00    -0.150 A 
ATOM     21  C   LIG    1      140.766 140.078 163.213  0.00  0.00    +0.120 A 
ATOM     22  C   LIG    1      141.640 140.587 162.296  0.00  0.00    +0.030 A 
ATOM     23  C   LIG    1      141.206 141.512 161.348  0.00  0.00    +0.130 A 
ATOM     24  C   LIG    1      139.885 141.928 161.322  0.00  0.00    +0.020 A 
ATOM     25  C   LIG    1      138.985 141.421 162.246  0.00  0.00    +0.170 A 
ATOM     26  O   LIG    1      137.691 141.809 162.234  0.00  0.00    -0.260 OA
ENDBRANCH  15  23
ENDBRANCH   1  15
TORSDOF 4
ENDMDL
MODEL 8
REMARK VINA RESULT:      -8.9      5.325      7.962
REMARK                            x       y       z     vdW  Elec       q    Type
REMARK                         _______ _______ _______ _____ _____    ______ ____
ROOT
ATOM      1  S   LIG    1      140.880 142.438 160.769  0.00  0.00    +2.690 S 
ATOM      2  O   LIG    1      142.109 142.866 161.343  0.00  0.00    -0.950 OA
ATOM      3  O   LIG    1      139.612 142.729 161.341  0.00  0.00    -0.920 OA
ENDROOT
BRANCH   1   4
ATOM      4  C   LIG    1      140.845 143.084 159.130  0.00  0.00    -0.790 A 
ATOM      5  C   LIG    1      141.199 142.282 158.054  0.00  0.00    +0.180 A 
ATOM      6  C   LIG    1      141.158 142.827 156.782  0.00  0.00    -0.020 A 
ATOM      7  C   LIG    1      140.763 144.153 156.627  0.00  0.00    +0.330 A 
ATOM      8  N   LIG    1      140.432 144.886 157.682  0.00  0.00    -0.480 NA
ATOM      9  C   LIG    1      140.458 144.391 158.902  0.00  0.00    +0.390 A 
BRANCH   7  10
ATOM     10  C   LIG    1      140.713 144.753 155.270  0.00  0.00    +0.060 A 
ATOM     11  N   LIG    1      139.623 145.131 154.610  0.00  0.00    -0.350 NA
ATOM     12  N   LIG    1      140.003 145.602 153.471  0.00  0.00    -0.180 NA
ATOM     13  N   LIG    1      141.285 145.533 153.393  0.00  0.00    -0.180 NA
ATOM     14  N   LIG    1      141.749 145.022 154.483  0.00  0.00    -0.330 NA
ENDBRANCH   7  10
ENDBRANCH   1   4
BRANCH   1  15
ATOM     15  O   LIG    1      140.963 140.923 160.656  0.00  0.00    -0.660 OA
BRANCH  15  23
ATOM     16  O   LIG    1      147.402 138.470 159.676  0.00  0.00    -0.450 OA
ATOM     17  C   LIG    1      146.500 138.728 160.453  0.00  0.00    +0.510 A 
ATOM     18  C   LIG    1      146.682 138.468 161.827  0.00  0.00    -0.060 A 
ATOM     19  C   LIG    1      145.685 138.749 162.705  0.00  0.00    +0.160 A 
ATOM     20  C   LIG    1      144.442 139.318 162.182  0.00  0.00    -0.150 A 
ATOM     21  C   LIG    1      143.377 139.631 163.034  0.00  0.00    +0.120 A 
ATOM     22  C   LIG    1      142.229 140.162 162.521  0.00  0.00    +0.030 A 
ATOM     23  C   LIG    1      142.111 140.394 161.151  0.00  0.00    +0.130 A 
ATOM     24  C   LIG    1      143.155 140.091 160.293  0.00  0.00    +0.020 A 
ATOM     25  C   LIG    1      144.328 139.551 160.798  0.00  0.00    +0.170 A 
ATOM     26  O   LIG    1      145.360 139.254 159.979  0.00  0.00    -0.260 OA
ENDBRANCH  15  23
ENDBRANCH   1  15
TORSDOF 4
ENDMDL
MODEL 9
REMARK VINA RESULT:      -8.8      1.865      2.677
REMARK                            x       y       z     vdW  Elec       q    Type
REMARK                         _______ _______ _______ _____ _____    ______ ____
ROOT
ATOM      1  S   LIG    1      142.706 142.479 154.262  0.00  0.00    +2.690 S 
ATOM      2  O   LIG    1      142.793 143.334 153.130  0.00  0.00    -0.950 OA
ATOM      3  O   LIG    1      142.649 141.063 154.164  0.00  0.00    -0.920 OA
ENDROOT
BRANCH   1   4
ATOM      4  C   LIG    1      144.099 142.852 155.275  0.00  0.00    -0.790 A 
ATOM      5  C   LIG    1      145.026 141.866 155.581  0.00  0.00    +0.180 A 
ATOM      6  C   LIG    1      146.107 142.199 156.379  0.00  0.00    -0.020 A 
ATOM      7  C   LIG    1      146.226 143.506 156.844  0.00  0.00    +0.330 A 
ATOM      8  N   LIG    1      145.319 144.421 156.528  0.00  0.00    -0.480 NA
ATOM      9  C   LIG    1      144.284 144.131 155.766  0.00  0.00    +0.390 A 
BRANCH   7  10
ATOM     10  C   LIG    1      147.379 143.881 157.701  0.00  0.00    +0.060 A 
ATOM     11  N   LIG    1      147.324 144.474 158.889  0.00  0.00    -0.350 NA
ATOM     12  N   LIG    1      148.536 144.625 159.305  0.00  0.00    -0.180 NA
ATOM     13  N   LIG    1      149.345 144.150 158.424  0.00  0.00    -0.180 NA
ATOM     14  N   LIG    1      148.665 143.683 157.433  0.00  0.00    -0.330 NA
ENDBRANCH   7  10
ENDBRANCH   1   4
BRANCH   1  15
ATOM     15  O   LIG    1      141.463 142.908 155.029  0.00  0.00    -0.660 OA
BRANCH  15  23
ATOM     16  O   LIG    1      140.735 144.841 161.675  0.00  0.00    -0.450 OA
ATOM     17  C   LIG    1      141.000 143.960 160.877  0.00  0.00    +0.510 A 
ATOM     18  C   LIG    1      141.337 142.677 161.357  0.00  0.00    -0.060 A 
ATOM     19  C   LIG    1      141.634 141.685 160.479  0.00  0.00    +0.160 A 
ATOM     20  C   LIG    1      141.594 141.992 159.048  0.00  0.00    -0.150 A 
ATOM     21  C   LIG    1      141.890 141.013 158.093  0.00  0.00    +0.120 A 
ATOM     22  C   LIG    1      141.844 141.325 156.764  0.00  0.00    +0.030 A 
ATOM     23  C   LIG    1      141.504 142.613 156.354  0.00  0.00    +0.130 A 
ATOM     24  C   LIG    1      141.209 143.594 157.286  0.00  0.00    +0.020 A 
ATOM     25  C   LIG    1      141.251 143.294 158.639  0.00  0.00    +0.170 A 
ATOM     26  O   LIG    1      140.960 144.234 159.564  0.00  0.00    -0.260 OA
ENDBRANCH  15  23
ENDBRANCH   1  15
TORSDOF 4
ENDMDL
####
 2019-nCoV_RdRp_rec.pdbqt&&&&ZINC000999616784.pdbqt
MODEL 1
REMARK VINA RESULT:     -11.3      0.000      0.000
REMARK                            x       y       z     vdW  Elec       q    Type
REMARK                         _______ _______ _______ _____ _____    ______ ____
ROOT
ATOM      1  C   LIG    1      140.798 144.252 154.765  0.00  0.00    +0.600 C 
ATOM      2  N   LIG    1      142.033 143.729 154.902  0.00  0.00    -0.630 N 
ATOM      3  C   LIG    1      142.780 142.738 154.057  0.00  0.00    +0.260 C 
ATOM      4  C   LIG    1      143.165 141.667 155.123  0.00  0.00    +0.030 C 
ATOM      5  C   LIG    1      143.374 142.500 156.411  0.00  0.00    +0.030 C 
ATOM      6  C   LIG    1      144.090 143.527 153.758  0.00  0.00    +0.050 C 
ATOM      7  C   LIG    1      144.320 144.361 155.076  0.00  0.00    +0.230 C 
ATOM      8  C   LIG    1      143.090 143.965 155.945  0.00  0.00    +0.230 C 
ATOM      9  O   LIG    1      140.057 143.838 153.895  0.00  0.00    -0.530 OA
ENDROOT
BRANCH   1  18
ATOM     10  C   LIG    1      140.334 145.291 160.369  0.00  0.00    +0.170 C 
ATOM     11  C   LIG    1      139.912 146.317 159.348  0.00  0.00    +0.110 A 
ATOM     12  N   LIG    1      139.420 147.495 159.600  0.00  0.00    -0.250 NA
ATOM     13  N   LIG    1      139.146 148.169 158.406  0.00  0.00    -0.510 N 
ATOM     14  H   LIG    1      138.774 149.062 158.337  0.00  0.00    +0.440 HD
ATOM     15  C   LIG    1      139.485 147.368 157.350  0.00  0.00    +0.150 A 
ATOM     16  C   LIG    1      139.427 147.527 155.965  0.00  0.00    -0.010 A 
ATOM     17  C   LIG    1      139.849 146.526 155.143  0.00  0.00    +0.120 A 
ATOM     18  C   LIG    1      140.345 145.326 155.672  0.00  0.00    -0.170 A 
ATOM     19  C   LIG    1      140.414 145.145 157.049  0.00  0.00    +0.130 A 
ATOM     20  C   LIG    1      139.988 146.169 157.896  0.00  0.00    -0.190 A 
ENDBRANCH   1  18
BRANCH   7  21
ATOM     21  N   LIG    1      145.568 143.994 155.751  0.00  0.00    -0.700 N 
ATOM     22  H   LIG    1      146.072 143.222 155.452  0.00  0.00    +0.410 HD
ATOM     23  C   LIG    1      146.015 144.730 156.788  0.00  0.00    +0.610 C 
ATOM     24  O   LIG    1      145.382 145.698 157.163  0.00  0.00    -0.500 OA
BRANCH  23  25
ATOM     25  C   LIG    1      147.277 144.359 157.472  0.00  0.00    -0.050 A 
ATOM     26  N   LIG    1      147.598 144.499 158.740  0.00  0.00    -0.320 NA
ATOM     27  O   LIG    1      148.717 144.077 158.915  0.00  0.00    +0.350 OA
ATOM     28  N   LIG    1      149.275 143.639 157.937  0.00  0.00    -0.350 NA
ATOM     29  C   LIG    1      148.486 143.735 156.902  0.00  0.00    +0.270 A 
ENDBRANCH  23  25
ENDBRANCH   7  21
TORSDOF 3
ENDMDL
MODEL 2
REMARK VINA RESULT:      -8.5      1.755      2.695
REMARK                            x       y       z     vdW  Elec       q    Type
REMARK                         _______ _______ _______ _____ _____    ______ ____
ROOT
ATOM      1  C   LIG    1      141.774 142.311 156.476  0.00  0.00    +0.600 C 
ATOM      2  N   LIG    1      143.095 142.149 156.264  0.00  0.00    -0.630 N 
ATOM      3  C   LIG    1      143.842 141.619 155.073  0.00  0.00    +0.260 C 
ATOM      4  C   LIG    1      144.705 140.503 155.736  0.00  0.00    +0.030 C 
ATOM      5  C   LIG    1      145.001 141.065 157.147  0.00  0.00    +0.030 C 
ATOM      6  C   LIG    1      144.821 142.796 154.785  0.00  0.00    +0.050 C 
ATOM      7  C   LIG    1      145.143 143.360 156.222  0.00  0.00    +0.230 C 
ATOM      8  C   LIG    1      144.276 142.451 157.143  0.00  0.00    +0.230 C 
ATOM      9  O   LIG    1      140.973 141.897 155.661  0.00  0.00    -0.530 OA
ENDROOT
BRANCH   1  18
ATOM     10  C   LIG    1      139.695 147.386 158.093  0.00  0.00    +0.170 C 
ATOM     11  C   LIG    1      139.889 146.270 159.087  0.00  0.00    +0.110 A 
ATOM     12  N   LIG    1      139.623 146.321 160.360  0.00  0.00    -0.250 NA
ATOM     13  N   LIG    1      139.929 145.098 160.966  0.00  0.00    -0.510 N 
ATOM     14  H   LIG    1      139.816 144.893 161.907  0.00  0.00    +0.440 HD
ATOM     15  C   LIG    1      140.413 144.237 160.019  0.00  0.00    +0.150 A 
ATOM     16  C   LIG    1      140.863 142.917 160.060  0.00  0.00    -0.010 A 
ATOM     17  C   LIG    1      141.297 142.306 158.923  0.00  0.00    +0.120 A 
ATOM     18  C   LIG    1      141.300 142.990 157.699  0.00  0.00    -0.170 A 
ATOM     19  C   LIG    1      140.855 144.306 157.633  0.00  0.00    +0.130 A 
ATOM     20  C   LIG    1      140.404 144.934 158.794  0.00  0.00    -0.190 A 
ENDBRANCH   1  18
BRANCH   7  21
ATOM     21  N   LIG    1      146.563 143.232 156.560  0.00  0.00    -0.700 N 
ATOM     22  H   LIG    1      147.087 142.507 156.187  0.00  0.00    +0.410 HD
ATOM     23  C   LIG    1      147.141 144.124 157.390  0.00  0.00    +0.610 C 
ATOM     24  O   LIG    1      146.484 145.033 157.857  0.00  0.00    -0.500 OA
BRANCH  23  25
ATOM     25  C   LIG    1      148.578 143.995 157.732  0.00  0.00    -0.050 A 
ATOM     26  N   LIG    1      149.226 144.491 158.764  0.00  0.00    -0.320 NA
ATOM     27  O   LIG    1      150.388 144.168 158.696  0.00  0.00    +0.350 OA
ATOM     28  N   LIG    1      150.693 143.492 157.742  0.00  0.00    -0.350 NA
ATOM     29  C   LIG    1      149.639 143.273 157.004  0.00  0.00    +0.270 A 
ENDBRANCH  23  25
ENDBRANCH   7  21
TORSDOF 3
ENDMDL
####
 2019-nCoV_RdRp_rec.pdbqt&&&&ZINC000737409842.pdbqt
MODEL 1
REMARK VINA RESULT:     -11.3      0.000      0.000
REMARK                            x       y       z     vdW  Elec       q    Type
REMARK                         _______ _______ _______ _____ _____    ______ ____
ROOT
ATOM      1  C   LIG    1      142.785 143.987 154.720  0.00  0.00    +0.230 C 
ENDROOT
BRANCH   1   2
ATOM      2  C   LIG    1      144.141 143.955 155.376  0.00  0.00    -0.080 A 
ATOM      3  C   LIG    1      145.040 142.956 155.052  0.00  0.00    +0.060 A 
ATOM      4  C   LIG    1      146.284 142.923 155.651  0.00  0.00    +0.070 A 
ATOM      5  C   LIG    1      146.632 143.898 156.582  0.00  0.00    -0.010 A 
ATOM      6  C   LIG    1      145.722 144.902 156.905  0.00  0.00    +0.060 A 
ATOM      7  C   LIG    1      144.483 144.929 156.297  0.00  0.00    +0.030 A 
BRANCH   5   8
ATOM      8  C   LIG    1      147.968 143.867 157.228  0.00  0.00    +0.210 A 
ATOM      9  N   LIG    1      149.020 143.180 156.829  0.00  0.00    -0.290 NA
ATOM     10  N   LIG    1      149.982 143.418 157.652  0.00  0.00    -0.220 N 
ATOM     11  H   LIG    1      150.875 143.042 157.597  0.00  0.00    +0.480 HD
ATOM     12  N   LIG    1      149.574 144.236 158.559  0.00  0.00    -0.040 NA
ATOM     13  N   LIG    1      148.341 144.537 158.327  0.00  0.00    -0.270 NA
ENDBRANCH   5   8
ENDBRANCH   1   2
BRANCH   1  14
ATOM     14  C   LIG    1      142.806 143.127 153.483  0.00  0.00    +0.510 C 
ATOM     15  O   LIG    1      142.614 141.932 153.570  0.00  0.00    -0.520 OA
ATOM     16  N   LIG    1      143.039 143.684 152.278  0.00  0.00    -0.840 N 
ATOM     17  H   LIG    1      143.053 143.131 151.481  0.00  0.00    +0.410 HD
ATOM     18  H   LIG    1      143.193 144.640 152.208  0.00  0.00    +0.400 HD
ENDBRANCH   1  14
BRANCH   1  19
ATOM     19  O   LIG    1      142.457 145.353 154.353  0.00  0.00    -0.330 OA
BRANCH  19  20
ATOM     20  C   LIG    1      141.222 145.576 153.873  0.00  0.00    +0.460 C 
ATOM     21  O   LIG    1      141.081 146.110 152.799  0.00  0.00    -0.490 OA
BRANCH  20  22
ATOM     22  C   LIG    1      140.016 145.160 154.674  0.00  0.00    +0.210 C 
BRANCH  22  26
ATOM     23  C   LIG    1      140.861 143.612 157.313  0.00  0.00    +0.090 C 
ATOM     24  C   LIG    1      140.462 144.907 157.973  0.00  0.00    -0.040 A 
ATOM     25  C   LIG    1      139.993 145.971 157.201  0.00  0.00    -0.090 A 
ATOM     26  C   LIG    1      139.768 146.168 155.767  0.00  0.00    -0.170 A 
ATOM     27  C   LIG    1      139.298 147.416 155.611  0.00  0.00    +0.250 A 
ATOM     28  N   LIG    1      139.205 148.034 156.828  0.00  0.00    -0.590 N 
ATOM     29  H   LIG    1      138.890 148.941 156.969  0.00  0.00    +0.420 HD
ATOM     30  C   LIG    1      139.622 147.178 157.822  0.00  0.00    +0.100 A 
ATOM     31  C   LIG    1      139.728 147.295 159.204  0.00  0.00    -0.010 A 
ATOM     32  C   LIG    1      140.193 146.232 159.946  0.00  0.00    +0.040 A 
ATOM     33  C   LIG    1      140.554 145.041 159.330  0.00  0.00    -0.030 A 
ENDBRANCH  22  26
ENDBRANCH  20  22
ENDBRANCH  19  20
ENDBRANCH   1  19
TORSDOF 7
ENDMDL
MODEL 2
REMARK VINA RESULT:     -10.6      3.863      7.497
REMARK                            x       y       z     vdW  Elec       q    Type
REMARK                         _______ _______ _______ _____ _____    ______ ____
ROOT
ATOM      1  C   LIG    1      141.925 141.535 158.726  0.00  0.00    +0.230 C 
ENDROOT
BRANCH   1   2
ATOM      2  C   LIG    1      141.337 142.778 158.109  0.00  0.00    -0.080 A 
ATOM      3  C   LIG    1      141.150 142.847 156.742  0.00  0.00    +0.060 A 
ATOM      4  C   LIG    1      140.612 143.983 156.172  0.00  0.00    +0.070 A 
ATOM      5  C   LIG    1      140.255 145.061 156.978  0.00  0.00    -0.010 A 
ATOM      6  C   LIG    1      140.445 144.987 158.356  0.00  0.00    +0.060 A 
ATOM      7  C   LIG    1      140.980 143.844 158.916  0.00  0.00    +0.030 A 
BRANCH   5   8
ATOM      8  C   LIG    1      139.675 146.285 156.371  0.00  0.00    +0.210 A 
ATOM      9  N   LIG    1      139.490 147.447 156.966  0.00  0.00    -0.290 NA
ATOM     10  N   LIG    1      138.965 148.251 156.107  0.00  0.00    -0.220 N 
ATOM     11  H   LIG    1      138.723 149.175 156.277  0.00  0.00    +0.480 HD
ATOM     12  N   LIG    1      138.812 147.637 154.986  0.00  0.00    -0.040 NA
ATOM     13  N   LIG    1      139.243 146.427 155.110  0.00  0.00    -0.270 NA
ENDBRANCH   5   8
ENDBRANCH   1   2
BRANCH   1  14
ATOM     14  C   LIG    1      141.369 141.352 160.114  0.00  0.00    +0.510 C 
ATOM     15  O   LIG    1      142.049 141.621 161.082  0.00  0.00    -0.520 OA
ATOM     16  N   LIG    1      140.114 140.889 160.282  0.00  0.00    -0.840 N 
ATOM     17  H   LIG    1      139.756 140.771 161.176  0.00  0.00    +0.410 HD
ATOM     18  H   LIG    1      139.569 140.674 159.509  0.00  0.00    +0.400 HD
ENDBRANCH   1  14
BRANCH   1  19
ATOM     19  O   LIG    1      143.369 141.667 158.798  0.00  0.00    -0.330 OA
BRANCH  19  20
ATOM     20  C   LIG    1      144.099 140.731 158.168  0.00  0.00    +0.460 C 
ATOM     21  O   LIG    1      143.991 139.570 158.483  0.00  0.00    -0.490 OA
BRANCH  20  22
ATOM     22  C   LIG    1      145.051 141.131 157.071  0.00  0.00    +0.210 C 
BRANCH  22  26
ATOM     23  C   LIG    1      145.299 144.244 156.507  0.00  0.00    +0.090 C 
ATOM     24  C   LIG    1      144.476 143.897 155.293  0.00  0.00    -0.040 A 
ATOM     25  C   LIG    1      144.082 142.578 155.068  0.00  0.00    -0.090 A 
ATOM     26  C   LIG    1      144.287 141.317 155.786  0.00  0.00    -0.170 A 
ATOM     27  C   LIG    1      143.663 140.359 155.082  0.00  0.00    +0.250 A 
ATOM     28  N   LIG    1      143.076 140.903 153.973  0.00  0.00    -0.590 N 
ATOM     29  H   LIG    1      142.567 140.407 153.311  0.00  0.00    +0.420 HD
ATOM     30  C   LIG    1      143.313 142.259 153.934  0.00  0.00    +0.100 A 
ATOM     31  C   LIG    1      142.954 143.268 153.047  0.00  0.00    -0.010 A 
ATOM     32  C   LIG    1      143.355 144.564 153.289  0.00  0.00    +0.040 A 
ATOM     33  C   LIG    1      144.109 144.875 154.412  0.00  0.00    -0.030 A 
ENDBRANCH  22  26
ENDBRANCH  20  22
ENDBRANCH  19  20
ENDBRANCH   1  19
TORSDOF 7
ENDMDL
MODEL 3
REMARK VINA RESULT:     -10.5      2.113      2.766
REMARK                            x       y       z     vdW  Elec       q    Type
REMARK                         _______ _______ _______ _____ _____    ______ ____
ROOT
ATOM      1  C   LIG    1      143.425 144.937 154.401  0.00  0.00    +0.230 C 
ENDROOT
BRANCH   1   2
ATOM      2  C   LIG    1      144.430 143.817 154.497  0.00  0.00    -0.080 A 
ATOM      3  C   LIG    1      144.054 142.525 154.183  0.00  0.00    +0.060 A 
ATOM      4  C   LIG    1      144.970 141.496 154.269  0.00  0.00    +0.070 A 
ATOM      5  C   LIG    1      146.277 141.762 154.671  0.00  0.00    -0.010 A 
ATOM      6  C   LIG    1      146.651 143.066 154.986  0.00  0.00    +0.060 A 
ATOM      7  C   LIG    1      145.727 144.089 154.893  0.00  0.00    +0.030 A 
BRANCH   5   8
ATOM      8  C   LIG    1      147.266 140.660 154.764  0.00  0.00    +0.210 A 
ATOM      9  N   LIG    1      147.055 139.387 154.495  0.00  0.00    -0.290 NA
ATOM     10  N   LIG    1      148.158 138.752 154.698  0.00  0.00    -0.220 N 
ATOM     11  H   LIG    1      148.288 137.798 154.577  0.00  0.00    +0.480 HD
ATOM     12  N   LIG    1      149.062 139.582 155.086  0.00  0.00    -0.040 NA
ATOM     13  N   LIG    1      148.550 140.766 155.133  0.00  0.00    -0.270 NA
ENDBRANCH   5   8
ENDBRANCH   1   2
BRANCH   1  14
ATOM     14  C   LIG    1      143.424 145.721 155.687  0.00  0.00    +0.510 C 
ATOM     15  O   LIG    1      143.726 145.179 156.730  0.00  0.00    -0.520 OA
ATOM     16  N   LIG    1      143.088 147.026 155.681  0.00  0.00    -0.840 N 
ATOM     17  H   LIG    1      143.086 147.532 156.508  0.00  0.00    +0.410 HD
ATOM     18  H   LIG    1      142.846 147.460 154.847  0.00  0.00    +0.400 HD
ENDBRANCH   1  14
BRANCH   1  19
ATOM     19  O   LIG    1      142.103 144.381 154.173  0.00  0.00    -0.330 OA
BRANCH  19  20
ATOM     20  C   LIG    1      141.130 145.244 153.835  0.00  0.00    +0.460 C 
ATOM     21  O   LIG    1      141.352 146.121 153.035  0.00  0.00    -0.490 OA
BRANCH  20  22
ATOM     22  C   LIG    1      139.763 145.116 154.455  0.00  0.00    +0.210 C 
BRANCH  22  26
ATOM     23  C   LIG    1      140.713 143.627 157.092  0.00  0.00    +0.090 C 
ATOM     24  C   LIG    1      140.381 144.950 157.732  0.00  0.00    -0.040 A 
ATOM     25  C   LIG    1      139.896 146.003 156.953  0.00  0.00    -0.090 A 
ATOM     26  C   LIG    1      139.599 146.162 155.528  0.00  0.00    -0.170 A 
ATOM     27  C   LIG    1      139.150 147.416 155.358  0.00  0.00    +0.250 A 
ATOM     28  N   LIG    1      139.138 148.072 156.559  0.00  0.00    -0.590 N 
ATOM     29  H   LIG    1      138.852 148.991 156.688  0.00  0.00    +0.420 HD
ATOM     30  C   LIG    1      139.588 147.237 157.555  0.00  0.00    +0.100 A 
ATOM     31  C   LIG    1      139.771 147.392 158.925  0.00  0.00    -0.010 A 
ATOM     32  C   LIG    1      140.251 146.339 159.674  0.00  0.00    +0.040 A 
ATOM     33  C   LIG    1      140.550 145.123 159.077  0.00  0.00    -0.030 A 
ENDBRANCH  22  26
ENDBRANCH  20  22
ENDBRANCH  19  20
ENDBRANCH   1  19
TORSDOF 7
ENDMDL
MODEL 4
REMARK VINA RESULT:     -10.0      7.726     10.532
REMARK                            x       y       z     vdW  Elec       q    Type
REMARK                         _______ _______ _______ _____ _____    ______ ____
ROOT
ATOM      1  C   LIG    1      141.502 136.590 162.017  0.00  0.00    +0.230 C 
ENDROOT
BRANCH   1   2
ATOM      2  C   LIG    1      140.482 137.686 162.192  0.00  0.00    -0.080 A 
ATOM      3  C   LIG    1      140.277 138.243 163.440  0.00  0.00    +0.060 A 
ATOM      4  C   LIG    1      139.344 139.248 163.605  0.00  0.00    +0.070 A 
ATOM      5  C   LIG    1      138.611 139.701 162.511  0.00  0.00    -0.010 A 
ATOM      6  C   LIG    1      138.822 139.136 161.256  0.00  0.00    +0.060 A 
ATOM      7  C   LIG    1      139.760 138.135 161.100  0.00  0.00    +0.030 A 
BRANCH   5   8
ATOM      8  C   LIG    1      137.607 140.781 162.683  0.00  0.00    +0.210 A 
ATOM      9  N   LIG    1      136.441 140.683 163.289  0.00  0.00    -0.290 NA
ATOM     10  N   LIG    1      135.865 141.834 163.227  0.00  0.00    -0.220 N 
ATOM     11  H   LIG    1      134.993 142.046 163.595  0.00  0.00    +0.480 HD
ATOM     12  N   LIG    1      136.630 142.659 162.602  0.00  0.00    -0.040 NA
ATOM     13  N   LIG    1      137.713 142.047 162.257  0.00  0.00    -0.270 NA
ENDBRANCH   5   8
ENDBRANCH   1   2
BRANCH   1  14
ATOM     14  C   LIG    1      141.169 135.443 162.936  0.00  0.00    +0.510 C 
ATOM     15  O   LIG    1      141.798 134.409 162.869  0.00  0.00    -0.520 OA
ATOM     16  N   LIG    1      140.171 135.567 163.833  0.00  0.00    -0.840 N 
ATOM     17  H   LIG    1      139.955 134.829 164.425  0.00  0.00    +0.410 HD
ATOM     18  H   LIG    1      139.667 136.394 163.887  0.00  0.00    +0.400 HD
ENDBRANCH   1  14
BRANCH   1  19
ATOM     19  O   LIG    1      142.822 137.101 162.341  0.00  0.00    -0.330 OA
BRANCH  19  20
ATOM     20  C   LIG    1      143.646 137.358 161.312  0.00  0.00    +0.460 C 
ATOM     21  O   LIG    1      143.872 136.501 160.491  0.00  0.00    -0.490 OA
BRANCH  20  22
ATOM     22  C   LIG    1      144.287 138.716 161.181  0.00  0.00    +0.210 C 
BRANCH  22  26
ATOM     23  C   LIG    1      142.727 140.032 158.750  0.00  0.00    +0.090 C 
ATOM     24  C   LIG    1      142.104 140.860 159.845  0.00  0.00    -0.040 A 
ATOM     25  C   LIG    1      142.475 140.656 161.175  0.00  0.00    -0.090 A 
ATOM     26  C   LIG    1      143.412 139.749 161.843  0.00  0.00    -0.170 A 
ATOM     27  C   LIG    1      143.345 140.015 163.158  0.00  0.00    +0.250 A 
ATOM     28  N   LIG    1      142.441 141.017 163.385  0.00  0.00    -0.590 N 
ATOM     29  H   LIG    1      142.221 141.381 164.257  0.00  0.00    +0.420 HD
ATOM     30  C   LIG    1      141.891 141.432 162.193  0.00  0.00    +0.100 A 
ATOM     31  C   LIG    1      140.946 142.396 161.859  0.00  0.00    -0.010 A 
ATOM     32  C   LIG    1      140.594 142.580 160.539  0.00  0.00    +0.040 A 
ATOM     33  C   LIG    1      141.177 141.816 159.538  0.00  0.00    -0.030 A 
ENDBRANCH  22  26
ENDBRANCH  20  22
ENDBRANCH  19  20
ENDBRANCH   1  19
TORSDOF 7
ENDMDL
MODEL 5
REMARK VINA RESULT:     -10.0      7.751     10.450
REMARK                            x       y       z     vdW  Elec       q    Type
REMARK                         _______ _______ _______ _____ _____    ______ ____
ROOT
ATOM      1  C   LIG    1      141.775 136.809 161.108  0.00  0.00    +0.230 C 
ENDROOT
BRANCH   1   2
ATOM      2  C   LIG    1      140.661 137.738 161.519  0.00  0.00    -0.080 A 
ATOM      3  C   LIG    1      139.876 138.340 160.554  0.00  0.00    +0.060 A 
ATOM      4  C   LIG    1      138.854 139.192 160.925  0.00  0.00    +0.070 A 
ATOM      5  C   LIG    1      138.615 139.443 162.274  0.00  0.00    -0.010 A 
ATOM      6  C   LIG    1      139.409 138.833 163.242  0.00  0.00    +0.060 A 
ATOM      7  C   LIG    1      140.425 137.979 162.860  0.00  0.00    +0.030 A 
BRANCH   5   8
ATOM      8  C   LIG    1      137.518 140.357 162.678  0.00  0.00    +0.210 A 
ATOM      9  N   LIG    1      137.318 141.586 162.247  0.00  0.00    -0.290 NA
ATOM     10  N   LIG    1      136.267 142.045 162.834  0.00  0.00    -0.220 N 
ATOM     11  H   LIG    1      135.890 142.929 162.701  0.00  0.00    +0.480 HD
ATOM     12  N   LIG    1      135.793 141.145 163.623  0.00  0.00    -0.040 NA
ATOM     13  N   LIG    1      136.534 140.091 163.549  0.00  0.00    -0.270 NA
ENDBRANCH   5   8
ENDBRANCH   1   2
BRANCH   1  14
ATOM     14  C   LIG    1      141.311 135.381 161.239  0.00  0.00    +0.510 C
[truncated: 23,504,557 more chars]
