# Supplementary material for: Redesigning Vina@QNLM for Ultra-Large-Scale Molecular Docking and Screening on a Sunway Supercomputer
Source: Front Chem. 2021 Oct 28;9:750325. doi: 10.3389/fchem.2021.750325 (PMC8581564; doi:10.3389/fchem.2021.750325)
Supplement: Supplementary file 1 [file DataSheet1.ZIP › result_Top1000/Spike_RBD.txt]

 2019nCoV-S_RBD_mini.pdbqt&&&&ZINC000436569299.pdbqt
MODEL 1
REMARK VINA RESULT:     -10.6      0.000      0.000
REMARK                            x       y       z     vdW  Elec       q    Type
REMARK                         _______ _______ _______ _____ _____    ______ ____
ROOT
ATOM      1  N   LIG    1      -34.947  21.280   2.744  0.00  0.00    -0.620 NA
ATOM      2  C   LIG    1      -35.201  21.114   4.037  0.00  0.00    +0.480 A 
ATOM      3  N   LIG    1      -35.484  19.931   4.675  0.00  0.00    -0.500 N 
ATOM      4  H   LIG    1      -35.535  19.056   4.259  0.00  0.00    +0.460 HD
ATOM      5  N   LIG    1      -35.684  20.212   6.031  0.00  0.00    -0.500 N 
ATOM      6  H   LIG    1      -35.899  19.555   6.712  0.00  0.00    +0.440 HD
ATOM      7  C   LIG    1      -35.531  21.546   6.247  0.00  0.00    +0.360 A 
ATOM      8  C   LIG    1      -35.227  22.157   5.068  0.00  0.00    -0.200 A 
ENDROOT
BRANCH   8   9
ATOM      9  C   LIG    1      -34.981  23.605   4.863  0.00  0.00    +0.030 A 
ATOM     10  C   LIG    1      -36.055  24.489   4.773  0.00  0.00    +0.060 A 
ATOM     11  C   LIG    1      -35.824  25.837   4.582  0.00  0.00    +0.030 A 
ATOM     12  C   LIG    1      -34.527  26.315   4.480  0.00  0.00    +0.030 A 
ATOM     13  O   LIG    1      -34.042  27.578   4.293  0.00  0.00    -0.310 OA
ATOM     14  C   LIG    1      -32.657  27.519   4.679  0.00  0.00    +0.420 C 
ATOM     15  O   LIG    1      -32.293  26.147   4.439  0.00  0.00    -0.310 OA
ATOM     16  C   LIG    1      -33.450  25.434   4.570  0.00  0.00    +0.030 A 
ATOM     17  C   LIG    1      -33.676  24.084   4.766  0.00  0.00    +0.040 A 
ENDBRANCH   8   9
BRANCH   1  19
ATOM     18  O   LIG    1      -36.005  19.646   1.686  0.00  0.00    -0.560 OA
ATOM     19  C   LIG    1      -34.959  20.226   1.918  0.00  0.00    +0.540 C 
BRANCH  19  20
ATOM     20  C   LIG    1      -33.703  19.763   1.295  0.00  0.00    -0.280 A 
ATOM     21  C   LIG    1      -33.158  18.527   1.651  0.00  0.00    +0.140 A 
ATOM     22  C   LIG    1      -31.984  18.097   1.066  0.00  0.00    -0.140 A 
ATOM     23  C   LIG    1      -31.340  18.895   0.119  0.00  0.00    +0.100 A 
ATOM     24  O   LIG    1      -30.213  18.251  -0.300  0.00  0.00    -0.330 OA
ATOM     25  C   LIG    1      -29.955  17.240   0.693  0.00  0.00    +0.390 C 
ATOM     26  C   LIG    1      -31.878  20.123  -0.238  0.00  0.00    -0.140 A 
ATOM     27  O   LIG    1      -31.257  16.953   1.237  0.00  0.00    -0.320 OA
ATOM     28  C   LIG    1      -33.058  20.560   0.340  0.00  0.00    +0.320 A 
ATOM     29  O   LIG    1      -33.583  21.762  -0.011  0.00  0.00    -0.670 OA
ENDBRANCH  19  20
ENDBRANCH   1  19
TORSDOF 3
ENDMDL
MODEL 2
REMARK VINA RESULT:      -8.5      2.545      4.382
REMARK                            x       y       z     vdW  Elec       q    Type
REMARK                         _______ _______ _______ _____ _____    ______ ____
ROOT
ATOM      1  N   LIG    1      -35.255  21.417   2.712  0.00  0.00    -0.620 NA
ATOM      2  C   LIG    1      -35.337  21.220   4.023  0.00  0.00    +0.480 A 
ATOM      3  N   LIG    1      -35.567  20.027   4.663  0.00  0.00    -0.500 N 
ATOM      4  H   LIG    1      -35.700  19.166   4.236  0.00  0.00    +0.460 HD
ATOM      5  N   LIG    1      -35.573  20.274   6.041  0.00  0.00    -0.500 N 
ATOM      6  H   LIG    1      -35.714  19.603   6.728  0.00  0.00    +0.440 HD
ATOM      7  C   LIG    1      -35.352  21.596   6.267  0.00  0.00    +0.360 A 
ATOM      8  C   LIG    1      -35.192  22.233   5.073  0.00  0.00    -0.200 A 
ENDROOT
BRANCH   8   9
ATOM      9  C   LIG    1      -34.932  23.679   4.873  0.00  0.00    +0.030 A 
ATOM     10  C   LIG    1      -35.997  24.577   4.810  0.00  0.00    +0.060 A 
ATOM     11  C   LIG    1      -35.753  25.923   4.623  0.00  0.00    +0.030 A 
ATOM     12  C   LIG    1      -34.452  26.386   4.499  0.00  0.00    +0.030 A 
ATOM     13  O   LIG    1      -33.956  27.645   4.311  0.00  0.00    -0.310 OA
ATOM     14  C   LIG    1      -32.564  27.565   4.668  0.00  0.00    +0.420 C 
ATOM     15  O   LIG    1      -32.222  26.191   4.412  0.00  0.00    -0.310 OA
ATOM     16  C   LIG    1      -33.385  25.492   4.561  0.00  0.00    +0.030 A 
ATOM     17  C   LIG    1      -33.624  24.143   4.753  0.00  0.00    +0.040 A 
ENDBRANCH   8   9
BRANCH   1  19
ATOM     18  O   LIG    1      -34.664  19.426   1.938  0.00  0.00    -0.560 OA
ATOM     19  C   LIG    1      -35.410  20.388   1.869  0.00  0.00    +0.540 C 
BRANCH  19  20
ATOM     20  C   LIG    1      -36.480  20.421   0.853  0.00  0.00    -0.280 A 
ATOM     21  C   LIG    1      -36.445  21.370  -0.172  0.00  0.00    +0.140 A 
ATOM     22  C   LIG    1      -37.447  21.398  -1.121  0.00  0.00    -0.140 A 
ATOM     23  C   LIG    1      -38.497  20.480  -1.058  0.00  0.00    +0.100 A 
ATOM     24  O   LIG    1      -39.346  20.717  -2.099  0.00  0.00    -0.330 OA
ATOM     25  C   LIG    1      -39.028  22.044  -2.561  0.00  0.00    +0.390 C 
ATOM     26  C   LIG    1      -38.535  19.536  -0.043  0.00  0.00    -0.140 A 
ATOM     27  O   LIG    1      -37.643  22.209  -2.203  0.00  0.00    -0.320 OA
ATOM     28  C   LIG    1      -37.532  19.497   0.910  0.00  0.00    +0.320 A 
ATOM     29  O   LIG    1      -37.572  18.572   1.903  0.00  0.00    -0.670 OA
ENDBRANCH  19  20
ENDBRANCH   1  19
TORSDOF 3
ENDMDL
####
 2019nCoV-S_RBD_mini.pdbqt&&&&ZINC000436569299.pdbqt
MODEL 1
REMARK VINA RESULT:     -10.4      0.000      0.000
REMARK                            x       y       z     vdW  Elec       q    Type
REMARK                         _______ _______ _______ _____ _____    ______ ____
ROOT
ATOM      1  N   LIG    1      -35.037  21.211   2.663  0.00  0.00    -0.630 NA
ATOM      2  C   LIG    1      -35.234  21.063   3.968  0.00  0.00    +0.490 A 
ATOM      3  N   LIG    1      -35.393  19.880   4.647  0.00  0.00    -0.480 N 
ATOM      4  H   LIG    1      -35.383  18.992   4.257  0.00  0.00    +0.460 HD
ATOM      5  N   LIG    1      -35.573  20.184   6.001  0.00  0.00    -0.490 N 
ATOM      6  H   LIG    1      -35.708  19.532   6.707  0.00  0.00    +0.450 HD
ATOM      7  C   LIG    1      -35.528  21.532   6.175  0.00  0.00    +0.380 A 
ATOM      8  C   LIG    1      -35.316  22.130   4.969  0.00  0.00    -0.200 A 
ENDROOT
BRANCH   8   9
ATOM      9  C   LIG    1      -35.201  23.587   4.716  0.00  0.00    +0.010 A 
ATOM     10  C   LIG    1      -34.026  24.262   5.045  0.00  0.00    +0.060 A 
ATOM     11  C   LIG    1      -33.921  25.618   4.810  0.00  0.00    +0.040 A 
ATOM     12  C   LIG    1      -34.980  26.313   4.246  0.00  0.00    +0.030 A 
ATOM     13  O   LIG    1      -35.124  27.631   3.919  0.00  0.00    -0.310 OA
ATOM     14  C   LIG    1      -36.240  27.683   3.013  0.00  0.00    +0.420 C 
ATOM     15  O   LIG    1      -37.035  26.541   3.382  0.00  0.00    -0.310 OA
ATOM     16  C   LIG    1      -36.157  25.642   3.915  0.00  0.00    +0.030 A 
ATOM     17  C   LIG    1      -36.265  24.282   4.145  0.00  0.00    +0.040 A 
ENDBRANCH   8   9
BRANCH   1  19
ATOM     18  O   LIG    1      -36.000  19.500   1.635  0.00  0.00    -0.570 OA
ATOM     19  C   LIG    1      -34.985  20.135   1.866  0.00  0.00    +0.540 C 
BRANCH  19  20
ATOM     20  C   LIG    1      -33.699  19.715   1.276  0.00  0.00    -0.140 A 
ATOM     21  C   LIG    1      -33.155  18.468   1.593  0.00  0.00    +0.140 A 
ATOM     22  C   LIG    1      -31.953  18.078   1.039  0.00  0.00    +0.010 A 
ATOM     23  C   LIG    1      -31.278  18.929   0.162  0.00  0.00    +0.080 A 
ATOM     24  O   LIG    1      -30.128  18.317  -0.240  0.00  0.00    -0.300 OA
ATOM     25  C   LIG    1      -29.901  17.261   0.712  0.00  0.00    +0.440 C 
ATOM     26  C   LIG    1      -31.815  20.168  -0.157  0.00  0.00    +0.000 A 
ATOM     27  O   LIG    1      -31.221  16.934   1.184  0.00  0.00    -0.300 OA
ATOM     28  C   LIG    1      -33.022  20.565   0.390  0.00  0.00    +0.170 A 
BRANCH  28  29
ATOM     29  O   LIG    1      -33.546  21.778   0.077  0.00  0.00    -0.470 OA
ATOM     30  H   LIG    1      -34.511  21.814   0.126  0.00  0.00    +0.400 HD
ENDBRANCH  28  29
ENDBRANCH  19  20
ENDBRANCH   1  19
TORSDOF 4
ENDMDL
MODEL 2
REMARK VINA RESULT:      -9.9      1.130      2.088
REMARK                            x       y       z     vdW  Elec       q    Type
REMARK                         _______ _______ _______ _____ _____    ______ ____
ROOT
ATOM      1  N   LIG    1      -35.112  21.319   2.581  0.00  0.00    -0.630 NA
ATOM      2  C   LIG    1      -35.283  21.071   3.874  0.00  0.00    +0.490 A 
ATOM      3  N   LIG    1      -35.269  19.841   4.485  0.00  0.00    -0.480 N 
ATOM      4  H   LIG    1      -35.131  18.987   4.046  0.00  0.00    +0.460 HD
ATOM      5  N   LIG    1      -35.488  20.039   5.853  0.00  0.00    -0.490 N 
ATOM      6  H   LIG    1      -35.527  19.336   6.521  0.00  0.00    +0.450 HD
ATOM      7  C   LIG    1      -35.638  21.367   6.102  0.00  0.00    +0.380 A 
ATOM      8  C   LIG    1      -35.518  22.057   4.934  0.00  0.00    -0.200 A 
ENDROOT
BRANCH   8   9
ATOM      9  C   LIG    1      -35.616  23.527   4.763  0.00  0.00    +0.010 A 
ATOM     10  C   LIG    1      -34.847  24.374   5.560  0.00  0.00    +0.060 A 
ATOM     11  C   LIG    1      -34.940  25.743   5.401  0.00  0.00    +0.040 A 
ATOM     12  C   LIG    1      -35.794  26.278   4.450  0.00  0.00    +0.030 A 
ATOM     13  O   LIG    1      -36.063  27.572   4.103  0.00  0.00    -0.310 OA
ATOM     14  C   LIG    1      -36.694  27.500   2.812  0.00  0.00    +0.420 C 
ATOM     15  O   LIG    1      -37.314  26.200   2.805  0.00  0.00    -0.310 OA
ATOM     16  C   LIG    1      -36.565  25.435   3.650  0.00  0.00    +0.030 A 
ATOM     17  C   LIG    1      -36.471  24.063   3.803  0.00  0.00    +0.040 A 
ENDBRANCH   8   9
BRANCH   1  19
ATOM     18  O   LIG    1      -35.749  19.437   1.600  0.00  0.00    -0.570 OA
ATOM     19  C   LIG    1      -34.907  20.308   1.726  0.00  0.00    +0.540 C 
BRANCH  19  20
ATOM     20  C   LIG    1      -33.657  20.247   0.943  0.00  0.00    -0.140 A 
ATOM     21  C   LIG    1      -33.241  21.353   0.198  0.00  0.00    +0.140 A 
ATOM     22  C   LIG    1      -32.071  21.292  -0.533  0.00  0.00    +0.010 A 
ATOM     23  C   LIG    1      -31.303  20.127  -0.529  0.00  0.00    +0.080 A 
ATOM     24  O   LIG    1      -30.211  20.322  -1.322  0.00  0.00    -0.300 OA
ATOM     25  C   LIG    1      -30.526  21.469  -2.135  0.00  0.00    +0.440 C 
ATOM     26  C   LIG    1      -31.712  19.026   0.210  0.00  0.00    +0.000 A 
ATOM     27  O   LIG    1      -31.456  22.216  -1.330  0.00  0.00    -0.300 OA
ATOM     28  C   LIG    1      -32.881  19.080   0.950  0.00  0.00    +0.170 A 
BRANCH  28  29
ATOM     29  O   LIG    1      -33.279  18.002   1.673  0.00  0.00    -0.470 OA
ATOM     30  H   LIG    1      -34.153  17.667   1.430  0.00  0.00    +0.400 HD
ENDBRANCH  28  29
ENDBRANCH  19  20
ENDBRANCH   1  19
TORSDOF 4
ENDMDL
MODEL 3
REMARK VINA RESULT:      -9.1      2.956      5.012
REMARK                            x       y       z     vdW  Elec       q    Type
REMARK                         _______ _______ _______ _____ _____    ______ ____
ROOT
ATOM      1  N   LIG    1      -35.542  21.545   2.879  0.00  0.00    -0.630 NA
ATOM      2  C   LIG    1      -35.455  21.371   4.193  0.00  0.00    +0.490 A 
ATOM      3  N   LIG    1      -35.619  20.192   4.879  0.00  0.00    -0.480 N 
ATOM      4  H   LIG    1      -35.822  19.328   4.489  0.00  0.00    +0.460 HD
ATOM      5  N   LIG    1      -35.442  20.462   6.241  0.00  0.00    -0.490 N 
ATOM      6  H   LIG    1      -35.502  19.805   6.953  0.00  0.00    +0.450 HD
ATOM      7  C   LIG    1      -35.171  21.783   6.412  0.00  0.00    +0.380 A 
ATOM      8  C   LIG    1      -35.158  22.397   5.196  0.00  0.00    -0.200 A 
ENDROOT
BRANCH   8   9
ATOM      9  C   LIG    1      -34.902  23.835   4.938  0.00  0.00    +0.010 A 
ATOM     10  C   LIG    1      -35.971  24.719   4.797  0.00  0.00    +0.060 A 
ATOM     11  C   LIG    1      -35.732  26.057   4.556  0.00  0.00    +0.040 A 
ATOM     12  C   LIG    1      -34.431  26.526   4.453  0.00  0.00    +0.030 A 
ATOM     13  O   LIG    1      -33.938  27.779   4.224  0.00  0.00    -0.310 OA
ATOM     14  C   LIG    1      -32.558  27.730   4.631  0.00  0.00    +0.420 C 
ATOM     15  O   LIG    1      -32.197  26.348   4.451  0.00  0.00    -0.310 OA
ATOM     16  C   LIG    1      -33.359  25.646   4.594  0.00  0.00    +0.030 A 
ATOM     17  C   LIG    1      -33.594  24.305   4.841  0.00  0.00    +0.040 A 
ENDBRANCH   8   9
BRANCH   1  19
ATOM     18  O   LIG    1      -35.108  19.518   2.095  0.00  0.00    -0.570 OA
ATOM     19  C   LIG    1      -35.823  20.506   2.082  0.00  0.00    +0.540 C 
BRANCH  19  20
ATOM     20  C   LIG    1      -36.994  20.559   1.185  0.00  0.00    -0.140 A 
ATOM     21  C   LIG    1      -37.137  21.614   0.280  0.00  0.00    +0.140 A 
ATOM     22  C   LIG    1      -38.232  21.661  -0.558  0.00  0.00    +0.010 A 
ATOM     23  C   LIG    1      -39.199  20.655  -0.503  0.00  0.00    +0.080 A 
ATOM     24  O   LIG    1      -40.168  20.932  -1.422  0.00  0.00    -0.300 OA
ATOM     25  C   LIG    1      -39.999  22.324  -1.752  0.00  0.00    +0.440 C 
ATOM     26  C   LIG    1      -39.060  19.605   0.392  0.00  0.00    +0.000 A 
ATOM     27  O   LIG    1      -38.601  22.567  -1.512  0.00  0.00    -0.300 OA
ATOM     28  C   LIG    1      -37.962  19.548   1.233  0.00  0.00    +0.170 A 
BRANCH  28  29
ATOM     29  O   LIG    1      -37.829  18.518   2.109  0.00  0.00    -0.470 OA
ATOM     30  H   LIG    1      -37.608  18.795   3.009  0.00  0.00    +0.400 HD
ENDBRANCH  28  29
ENDBRANCH  19  20
ENDBRANCH   1  19
TORSDOF 4
ENDMDL
MODEL 4
REMARK VINA RESULT:      -8.3      1.743      7.412
REMARK                            x       y       z     vdW  Elec       q    Type
REMARK                         _______ _______ _______ _____ _____    ______ ____
ROOT
ATOM      1  N   LIG    1      -34.911  21.733   3.257  0.00  0.00    -0.630 NA
ATOM      2  C   LIG    1      -35.700  20.981   2.499  0.00  0.00    +0.490 A 
ATOM      3  N   LIG    1      -37.072  20.921   2.546  0.00  0.00    -0.480 N 
ATOM      4  H   LIG    1      -37.646  21.424   3.144  0.00  0.00    +0.460 HD
ATOM      5  N   LIG    1      -37.494  20.004   1.576  0.00  0.00    -0.490 N 
ATOM      6  H   LIG    1      -38.417  19.768   1.393  0.00  0.00    +0.450 HD
ATOM      7  C   LIG    1      -36.411  19.495   0.929  0.00  0.00    +0.380 A 
ATOM      8  C   LIG    1      -35.281  20.057   1.442  0.00  0.00    -0.200 A 
ENDROOT
BRANCH   8   9
ATOM      9  C   LIG    1      -33.887  19.778   1.017  0.00  0.00    +0.010 A 
ATOM     10  C   LIG    1      -33.278  18.575   1.371  0.00  0.00    +0.060 A 
ATOM     11  C   LIG    1      -31.981  18.316   0.976  0.00  0.00    +0.040 A 
ATOM     12  C   LIG    1      -31.281  19.249   0.227  0.00  0.00    +0.030 A 
ATOM     13  O   LIG    1      -30.012  19.233  -0.278  0.00  0.00    -0.310 OA
ATOM     14  C   LIG    1      -29.988  20.258  -1.289  0.00  0.00    +0.420 C 
ATOM     15  O   LIG    1      -30.996  21.190  -0.856  0.00  0.00    -0.310 OA
ATOM     16  C   LIG    1      -31.886  20.454  -0.129  0.00  0.00    +0.030 A 
ATOM     17  C   LIG    1      -33.187  20.715   0.260  0.00  0.00    +0.040 A 
ENDBRANCH   8   9
BRANCH   1  19
ATOM     18  O   LIG    1      -36.263  22.093   4.976  0.00  0.00    -0.570 OA
ATOM     19  C   LIG    1      -35.443  22.535   4.189  0.00  0.00    +0.540 C 
BRANCH  19  20
ATOM     20  C   LIG    1      -35.042  23.954   4.259  0.00  0.00    -0.140 A 
ATOM     21  C   LIG    1      -33.693  24.306   4.170  0.00  0.00    +0.140 A 
ATOM     22  C   LIG    1      -33.321  25.634   4.236  0.00  0.00    +0.010 A 
ATOM     23  C   LIG    1      -34.290  26.626   4.392  0.00  0.00    +0.080 A 
ATOM     24  O   LIG    1      -33.670  27.839   4.429  0.00  0.00    -0.300 OA
ATOM     25  C   LIG    1      -32.285  27.556   4.706  0.00  0.00    +0.440 C 
ATOM     26  C   LIG    1      -35.631  26.280   4.480  0.00  0.00    +0.000 A 
ATOM     27  O   LIG    1      -32.093  26.231   4.176  0.00  0.00    -0.300 OA
ATOM     28  C   LIG    1      -36.013  24.952   4.410  0.00  0.00    +0.170 A 
BRANCH  28  29
ATOM     29  O   LIG    1      -37.326  24.616   4.497  0.00  0.00    -0.470 OA
ATOM     30  H   LIG    1      -37.851  24.881   3.728  0.00  0.00    +0.400 HD
ENDBRANCH  28  29
ENDBRANCH  19  20
ENDBRANCH   1  19
TORSDOF 4
ENDMDL
MODEL 5
REMARK VINA RESULT:      -8.2      2.412      4.043
REMARK                            x       y       z     vdW  Elec       q    Type
REMARK                         _______ _______ _______ _____ _____    ______ ____
ROOT
ATOM      1  N   LIG    1      -35.160  21.297   2.564  0.00  0.00    -0.630 NA
ATOM      2  C   LIG    1      -35.304  21.069   3.865  0.00  0.00    +0.490 A 
ATOM      3  N   LIG    1      -35.308  19.846   4.491  0.00  0.00    -0.480 N 
ATOM      4  H   LIG    1      -35.205  18.984   4.059  0.00  0.00    +0.460 HD
ATOM      5  N   LIG    1      -35.486  20.066   5.861  0.00  0.00    -0.490 N 
ATOM      6  H   LIG    1      -35.526  19.372   6.538  0.00  0.00    +0.450 HD
ATOM      7  C   LIG    1      -35.592  21.401   6.097  0.00  0.00    +0.380 A 
ATOM      8  C   LIG    1      -35.483  22.073   4.917  0.00  0.00    -0.200 A 
ENDROOT
BRANCH   8   9
ATOM      9  C   LIG    1      -35.544  23.543   4.731  0.00  0.00    +0.010 A 
ATOM     10  C   LIG    1      -34.696  24.375   5.462  0.00  0.00    +0.060 A 
ATOM     11  C   LIG    1      -34.754  25.743   5.288  0.00  0.00    +0.040 A 
ATOM     12  C   LIG    1      -35.653  26.295   4.388  0.00  0.00    +0.030 A 
ATOM     13  O   LIG    1      -35.902  27.592   4.040  0.00  0.00    -0.310 OA
ATOM     14  C   LIG    1      -36.621  27.524   2.795  0.00  0.00    +0.420 C 
ATOM     15  O   LIG    1      -37.281  26.246   2.850  0.00  0.00    -0.310 OA
ATOM     16  C   LIG    1      -36.503  25.467   3.655  0.00  0.00    +0.030 A 
ATOM     17  C   LIG    1      -36.444  24.095   3.822  0.00  0.00    +0.040 A 
ENDBRANCH   8   9
BRANCH   1  19
ATOM     18  O   LIG    1      -33.991  19.596   1.758  0.00  0.00    -0.570 OA
ATOM     19  C   LIG    1      -35.005  20.271   1.717  0.00  0.00    +0.540 C 
BRANCH  19  20
ATOM     20  C   LIG    1      -36.059  19.962   0.731  0.00  0.00    -0.140 A 
ATOM     21  C   LIG    1      -35.915  20.365  -0.599  0.00  0.00    +0.140 A 
ATOM     22  C   LIG    1      -36.902  20.074  -1.519  0.00  0.00    +0.010 A 
ATOM     23  C   LIG    1      -38.046  19.379  -1.122  0.00  0.00    +0.080 A 
ATOM     24  O   LIG    1      -38.858  19.222  -2.207  0.00  0.00    -0.300 OA
ATOM     25  C   LIG    1      -38.395  20.180  -3.177  0.00  0.00    +0.440 C 
ATOM     26  C   LIG    1      -38.193  18.976   0.197  0.00  0.00    +0.000 A 
ATOM     27  O   LIG    1      -37.003  20.352  -2.853  0.00  0.00    -0.300 OA
ATOM     28  C   LIG    1      -37.205  19.259   1.125  0.00  0.00    +0.170 A 
BRANCH  28  29
ATOM     29  O   LIG    1      -37.352  18.864   2.416  0.00  0.00    -0.470 OA
ATOM     30  H   LIG    1      -36.515  18.723   2.881  0.00  0.00    +0.400 HD
ENDBRANCH  28  29
ENDBRANCH  19  20
ENDBRANCH   1  19
TORSDOF 4
ENDMDL
MODEL 6
REMARK VINA RESULT:      -8.1      2.172      7.763
REMARK                            x       y       z     vdW  Elec       q    Type
REMARK                         _______ _______ _______ _____ _____    ______ ____
ROOT
ATOM      1  N   LIG    1      -34.696  22.839   1.825  0.00  0.00    -0.630 NA
ATOM      2  C   LIG    1      -35.498  21.782   1.850  0.00  0.00    +0.490 A 
ATOM      3  N   LIG    1      -36.826  21.765   2.206  0.00  0.00    -0.480 N 
ATOM      4  H   LIG    1      -37.351  22.530   2.487  0.00  0.00    +0.460 HD
ATOM      5  N   LIG    1      -37.283  20.447   2.091  0.00  0.00    -0.490 N 
ATOM      6  H   LIG    1      -38.187  20.150   2.281  0.00  0.00    +0.450 HD
ATOM      7  C   LIG    1      -36.266  19.647   1.671  0.00  0.00    +0.380 A 
ATOM      8  C   LIG    1      -35.146  20.403   1.498  0.00  0.00    -0.200 A 
ENDROOT
BRANCH   8   9
ATOM      9  C   LIG    1      -33.818  19.921   1.049  0.00  0.00    +0.010 A 
ATOM     10  C   LIG    1      -33.051  20.696   0.181  0.00  0.00    +0.060 A 
ATOM     11  C   LIG    1      -31.814  20.246  -0.236  0.00  0.00    +0.040 A 
ATOM     12  C   LIG    1      -31.331  19.023   0.205  0.00  0.00    +0.030 A 
ATOM     13  O   LIG    1      -30.163  18.366  -0.056  0.00  0.00    -0.310 OA
ATOM     14  C   LIG    1      -30.042  17.373   0.979  0.00  0.00    +0.420 C 
ATOM     15  O   LIG    1      -31.404  17.101   1.355  0.00  0.00    -0.310 OA
ATOM     16  C   LIG    1      -32.095  18.244   1.073  0.00  0.00    +0.030 A 
ATOM     17  C   LIG    1      -33.332  18.694   1.499  0.00  0.00    +0.040 A 
ENDBRANCH   8   9
BRANCH   1  19
ATOM     18  O   LIG    1      -35.926  24.641   1.437  0.00  0.00    -0.570 OA
ATOM     19  C   LIG    1      -35.163  24.044   2.177  0.00  0.00    +0.540 C 
BRANCH  19  20
ATOM     20  C   LIG    1      -34.748  24.652   3.456  0.00  0.00    -0.140 A 
ATOM     21  C   LIG    1      -33.790  25.669   3.472  0.00  0.00    +0.140 A 
ATOM     22  C   LIG    1      -33.405  26.235   4.670  0.00  0.00    +0.010 A 
ATOM     23  C   LIG    1      -33.970  25.792   5.868  0.00  0.00    +0.080 A 
ATOM     24  O   LIG    1      -33.425  26.504   6.896  0.00  0.00    -0.300 OA
ATOM     25  C   LIG    1      -32.227  27.098   6.360  0.00  0.00    +0.440 C 
ATOM     26  C   LIG    1      -34.921  24.783   5.857  0.00  0.00    +0.000 A 
ATOM     27  O   LIG    1      -32.506  27.224   4.953  0.00  0.00    -0.300 OA
ATOM     28  C   LIG    1      -35.317  24.213   4.659  0.00  0.00    +0.170 A 
BRANCH  28  29
ATOM     29  O   LIG    1      -36.249  23.225   4.651  0.00  0.00    -0.470 OA
ATOM     30  H   LIG    1      -36.709  23.112   5.495  0.00  0.00    +0.400 HD
ENDBRANCH  28  29
ENDBRANCH  19  20
ENDBRANCH   1  19
TORSDOF 4
ENDMDL
MODEL 7
REMARK VINA RESULT:      -7.8      1.472      2.317
REMARK                            x       y       z     vdW  Elec       q    Type
REMARK                         _______ _______ _______ _____ _____    ______ ____
ROOT
ATOM      1  N   LIG    1      -35.041  21.002   2.334  0.00  0.00    -0.630 NA
ATOM      2  C   LIG    1      -36.153  21.716   2.200  0.00  0.00    +0.490 A 
ATOM      3  N   LIG    1      -37.217  21.435   1.377  0.00  0.00    -0.480 N 
ATOM      4  H   LIG    1      -37.293  20.672   0.783  0.00  0.00    +0.460 HD
ATOM      5  N   LIG    1      -38.171  22.444   1.550  0.00  0.00    -0.490 N 
ATOM      6  H   LIG    1      -39.023  22.493   1.089  0.00  0.00    +0.450 HD
ATOM      7  C   LIG    1      -37.719  23.345   2.464  0.00  0.00    +0.380 A 
ATOM      8  C   LIG    1      -36.492  22.955   2.906  0.00  0.00    -0.200 A 
ENDROOT
BRANCH   8   9
ATOM      9  C   LIG    1      -35.651  23.657   3.906  0.00  0.00    +0.010 A 
ATOM     10  C   LIG    1      -35.263  23.002   5.074  0.00  0.00    +0.060 A 
ATOM     11  C   LIG    1      -34.480  23.657   6.004  0.00  0.00    +0.040 A 
ATOM     12  C   LIG    1      -34.078  24.965   5.781  0.00  0.00    +0.030 A 
ATOM     13  O   LIG    1      -33.317  25.816   6.530  0.00  0.00    -0.310 OA
ATOM     14  C   LIG    1      -32.902  26.856   5.627  0.00  0.00    +0.420 C 
ATOM     15  O   LIG    1      -33.945  26.885   4.635  0.00  0.00    -0.310 OA
ATOM     16  C   LIG    1      -34.464  25.623   4.614  0.00  0.00    +0.030 A 
ATOM     17  C   LIG    1      -35.243  24.969   3.677  0.00  0.00    +0.040 A 
ENDBRANCH   8   9
BRANCH   1  19
ATOM     18  O   LIG    1      -35.824  19.159   1.384  0.00  0.00    -0.570 OA
ATOM     19  C   LIG    1      -34.871  19.884   1.616  0.00  0.00    +0.540 C 
BRANCH  19  20
ATOM     20  C   LIG    1      -33.531  19.527   1.112  0.00  0.00    -0.140 A 
ATOM     21  C   LIG    1      -32.957  18.300   1.455  0.00  0.00    +0.140 A 
ATOM     22  C   LIG    1      -31.703  17.968   0.982  0.00  0.00    +0.010 A 
ATOM     23  C   LIG    1      -31.007  18.858   0.162  0.00  0.00    +0.080 A 
ATOM     24  O   LIG    1      -29.806  18.300  -0.165  0.00  0.00    -0.300 OA
ATOM     25  C   LIG    1      -29.600  17.243   0.791  0.00  0.00    +0.440 C 
ATOM     26  C   LIG    1      -31.573  20.077  -0.182  0.00  0.00    +0.000 A 
ATOM     27  O   LIG    1      -30.934  16.855   1.167  0.00  0.00    -0.300 OA
ATOM     28  C   LIG    1      -32.832  20.415   0.284  0.00  0.00    +0.170 A 
BRANCH  28  29
ATOM     29  O   LIG    1      -33.384  21.609  -0.054  0.00  0.00    -0.470 OA
ATOM     30  H   LIG    1      -33.617  22.163   0.704  0.00  0.00    +0.400 HD
ENDBRANCH  28  29
ENDBRANCH  19  20
ENDBRANCH   1  19
TORSDOF 4
ENDMDL
####
 2019nCoV-S_RBD_mini.pdbqt&&&&ZINC000822211572.pdbqt
MODEL 1
REMARK VINA RESULT:     -10.4      0.000      0.000
REMARK                            x       y       z     vdW  Elec       q    Type
REMARK                         _______ _______ _______ _____ _____    ______ ____
ROOT
ATOM      1  S   LIG    1      -35.946  20.364   2.038  0.00  0.00    +2.690 S 
ATOM      2  O   LIG    1      -36.756  19.285   1.594  0.00  0.00    -0.960 OA
ATOM      3  O   LIG    1      -36.300  21.729   1.854  0.00  0.00    -0.950 OA
ENDROOT
BRANCH   1   7
ATOM      4  C   LIG    1      -32.012  22.131  -0.913  0.00  0.00    +0.080 C 
ATOM      5  C   LIG    1      -32.593  21.014  -0.085  0.00  0.00    -0.120 A 
ATOM      6  C   LIG    1      -33.829  21.172   0.515  0.00  0.00    +0.100 A 
ATOM      7  C   LIG    1      -34.371  20.152   1.278  0.00  0.00    -0.690 A 
ATOM      8  C   LIG    1      -33.682  18.969   1.443  0.00  0.00    +0.140 A 
ATOM      9  C   LIG    1      -32.433  18.802   0.840  0.00  0.00    -0.130 A 
ATOM     10  C   LIG    1      -31.894  19.835   0.068  0.00  0.00    +0.000 A 
ATOM     11  C   LIG    1      -30.548  19.665  -0.587  0.00  0.00    +0.110 C 
BRANCH   9  12
ATOM     12  C   LIG    1      -31.688  17.541   1.012  0.00  0.00    +0.530 C 
ATOM     13  O   LIG    1      -30.935  17.401   1.966  0.00  0.00    -0.680 OA
ATOM     14  O   LIG    1      -31.825  16.633   0.203  0.00  0.00    -0.680 OA
ENDBRANCH   9  12
ENDBRANCH   1   7
BRANCH   1  15
ATOM     15  N   LIG    1      -35.737  20.152   3.667  0.00  0.00    -1.070 N 
ATOM     16  H   LIG    1      -35.828  19.267   4.057  0.00  0.00    +0.430 HD
BRANCH  15  17
ATOM     17  C   LIG    1      -35.432  21.246   4.481  0.00  0.00    +0.130 A 
ATOM     18  C   LIG    1      -34.634  21.073   5.605  0.00  0.00    +0.060 A 
ATOM     19  C   LIG    1      -34.329  22.152   6.413  0.00  0.00    +0.020 A 
ATOM     20  C   LIG    1      -34.816  23.408   6.106  0.00  0.00    +0.070 A 
ATOM     21  C   LIG    1      -35.616  23.589   4.981  0.00  0.00    -0.010 A 
ATOM     22  C   LIG    1      -35.920  22.504   4.164  0.00  0.00    +0.080 A 
BRANCH  21  23
ATOM     23  C   LIG    1      -36.140  24.939   4.649  0.00  0.00    +0.220 A 
ATOM     24  N   LIG    1      -37.196  25.212   3.910  0.00  0.00    -0.300 NA
ATOM     25  N   LIG    1      -37.321  26.494   3.858  0.00  0.00    -0.230 N 
ATOM     26  H   LIG    1      -38.016  26.972   3.380  0.00  0.00    +0.470 HD
ATOM     27  N   LIG    1      -36.377  27.041   4.543  0.00  0.00    -0.040 NA
ATOM     28  N   LIG    1      -35.635  26.114   5.048  0.00  0.00    -0.260 NA
ENDBRANCH  21  23
ENDBRANCH  15  17
ENDBRANCH   1  15
TORSDOF 5
ENDMDL
MODEL 2
REMARK VINA RESULT:      -8.2      4.980      7.301
REMARK                            x       y       z     vdW  Elec       q    Type
REMARK                         _______ _______ _______ _____ _____    ______ ____
ROOT
ATOM      1  S   LIG    1      -37.802  25.834   2.621  0.00  0.00    +2.690 S 
ATOM      2  O   LIG    1      -37.806  24.743   1.711  0.00  0.00    -0.960 OA
ATOM      3  O   LIG    1      -38.855  26.786   2.698  0.00  0.00    -0.950 OA
ENDROOT
BRANCH   1   7
ATOM      4  C   LIG    1      -32.967  26.181   0.669  0.00  0.00    +0.080 C 
ATOM      5  C   LIG    1      -34.112  26.849   1.386  0.00  0.00    -0.120 A 
ATOM      6  C   LIG    1      -35.272  26.140   1.643  0.00  0.00    +0.100 A 
ATOM      7  C   LIG    1      -36.330  26.745   2.300  0.00  0.00    -0.690 A 
ATOM      8  C   LIG    1      -36.233  28.060   2.704  0.00  0.00    +0.140 A 
ATOM      9  C   LIG    1      -35.064  28.782   2.448  0.00  0.00    -0.130 A 
ATOM     10  C   LIG    1      -34.000  28.163   1.788  0.00  0.00    +0.000 A 
ATOM     11  C   LIG    1      -32.735  28.933   1.508  0.00  0.00    +0.110 C 
BRANCH   9  12
ATOM     12  C   LIG    1      -34.952  30.189   2.876  0.00  0.00    +0.530 C 
ATOM     13  O   LIG    1      -35.310  31.087   2.126  0.00  0.00    -0.680 OA
ATOM     14  O   LIG    1      -34.503  30.459   3.982  0.00  0.00    -0.680 OA
ENDBRANCH   9  12
ENDBRANCH   1   7
BRANCH   1  15
ATOM     15  N   LIG    1      -37.654  25.179   4.135  0.00  0.00    -1.070 N 
ATOM     16  H   LIG    1      -38.430  25.116   4.714  0.00  0.00    +0.430 HD
BRANCH  15  17
ATOM     17  C   LIG    1      -36.411  24.720   4.578  0.00  0.00    +0.130 A 
ATOM     18  C   LIG    1      -36.119  23.362   4.540  0.00  0.00    +0.060 A 
ATOM     19  C   LIG    1      -34.890  22.903   4.977  0.00  0.00    +0.020 A 
ATOM     20  C   LIG    1      -33.948  23.792   5.455  0.00  0.00    +0.070 A 
ATOM     21  C   LIG    1      -34.233  25.155   5.497  0.00  0.00    -0.010 A 
ATOM     22  C   LIG    1      -35.468  25.619   5.053  0.00  0.00    +0.080 A 
BRANCH  21  23
ATOM     23  C   LIG    1      -33.221  26.112   6.011  0.00  0.00    +0.220 A 
ATOM     24  N   LIG    1      -33.186  26.650   7.214  0.00  0.00    -0.300 NA
ATOM     25  N   LIG    1      -32.157  27.425   7.271  0.00  0.00    -0.230 N 
ATOM     26  H   LIG    1      -31.891  27.948   8.042  0.00  0.00    +0.470 HD
ATOM     27  N   LIG    1      -31.540  27.394   6.142  0.00  0.00    -0.040 NA
ATOM     28  N   LIG    1      -32.162  26.593   5.345  0.00  0.00    -0.260 NA
ENDBRANCH  21  23
ENDBRANCH  15  17
ENDBRANCH   1  15
TORSDOF 5
ENDMDL
MODEL 3
REMARK VINA RESULT:      -7.9      4.321      5.985
REMARK                            x       y       z     vdW  Elec       q    Type
REMARK                         _______ _______ _______ _____ _____    ______ ____
ROOT
ATOM      1  S   LIG    1      -36.421  27.364   3.011  0.00  0.00    +2.690 S 
ATOM      2  O   LIG    1      -37.567  27.467   2.178  0.00  0.00    -0.960 OA
ATOM      3  O   LIG    1      -35.758  28.494   3.564  0.00  0.00    -0.950 OA
ENDROOT
BRANCH   1   7
ATOM      4  C   LIG    1      -35.103  23.937  -0.708  0.00  0.00    +0.080 C 
ATOM      5  C   LIG    1      -34.661  24.898   0.366  0.00  0.00    -0.120 A 
ATOM      6  C   LIG    1      -35.605  25.596   1.098  0.00  0.00    +0.100 A 
ATOM      7  C   LIG    1      -35.210  26.481   2.085  0.00  0.00    -0.690 A 
ATOM      8  C   LIG    1      -33.869  26.673   2.347  0.00  0.00    +0.140 A 
ATOM      9  C   LIG    1      -32.910  25.972   1.612  0.00  0.00    -0.130 A 
ATOM     10  C   LIG    1      -33.317  25.077   0.619  0.00  0.00    +0.000 A 
ATOM     11  C   LIG    1      -32.290  24.315  -0.178  0.00  0.00    +0.110 C 
BRANCH   9  12
ATOM     12  C   LIG    1      -31.474  26.172   1.884  0.00  0.00    +0.530 C 
ATOM     13  O   LIG    1      -30.845  27.015   1.260  0.00  0.00    -0.680 OA
ATOM     14  O   LIG    1      -30.913  25.496   2.736  0.00  0.00    -0.680 OA
ENDBRANCH   9  12
ENDBRANCH   1   7
BRANCH   1  15
ATOM     15  N   LIG    1      -36.856  26.406   4.289  0.00  0.00    -1.070 N 
ATOM     16  H   LIG    1      -37.605  26.660   4.853  0.00  0.00    +0.430 HD
BRANCH  15  17
ATOM     17  C   LIG    1      -36.146  25.233   4.557  0.00  0.00    +0.130 A 
ATOM     18  C   LIG    1      -35.183  25.218   5.558  0.00  0.00    +0.060 A 
ATOM     19  C   LIG    1      -34.477  24.060   5.826  0.00  0.00    +0.020 A 
ATOM     20  C   LIG    1      -34.726  22.913   5.100  0.00  0.00    +0.070 A 
ATOM     21  C   LIG    1      -35.691  22.919   4.095  0.00  0.00    -0.010 A 
ATOM     22  C   LIG    1      -36.404  24.083   3.827  0.00  0.00    +0.080 A 
BRANCH  21  23
ATOM     23  C   LIG    1      -35.960  21.686   3.313  0.00  0.00    +0.220 A 
ATOM     24  N   LIG    1      -37.012  21.449   2.555  0.00  0.00    -0.300 NA
ATOM     25  N   LIG    1      -36.876  20.271   2.048  0.00  0.00    -0.230 N 
ATOM     26  H   LIG    1      -37.507  19.842   1.450  0.00  0.00    +0.470 HD
ATOM     27  N   LIG    1      -35.771  19.756   2.461  0.00  0.00    -0.040 NA
ATOM     28  N   LIG    1      -35.179  20.599   3.236  0.00  0.00    -0.260 NA
ENDBRANCH  21  23
ENDBRANCH  15  17
ENDBRANCH   1  15
TORSDOF 5
ENDMDL
MODEL 4
REMARK VINA RESULT:      -7.9      2.314      3.270
REMARK                            x       y       z     vdW  Elec       q    Type
REMARK                         _______ _______ _______ _____ _____    ______ ____
ROOT
ATOM      1  S   LIG    1      -35.681  20.697   1.933  0.00  0.00    +2.690 S 
ATOM      2  O   LIG    1      -36.306  19.437   2.134  0.00  0.00    -0.960 OA
ATOM      3  O   LIG    1      -36.280  21.753   1.195  0.00  0.00    -0.950 OA
ENDROOT
BRANCH   1   7
ATOM      4  C   LIG    1      -31.569  17.590   1.063  0.00  0.00    +0.080 C 
ATOM      5  C   LIG    1      -32.267  18.899   0.798  0.00  0.00    -0.120 A 
ATOM      6  C   LIG    1      -33.483  19.167   1.400  0.00  0.00    +0.100 A 
ATOM      7  C   LIG    1      -34.132  20.366   1.161  0.00  0.00    -0.690 A 
ATOM      8  C   LIG    1      -33.568  21.303   0.321  0.00  0.00    +0.140 A 
ATOM      9  C   LIG    1      -32.340  21.040  -0.290  0.00  0.00    -0.130 A 
ATOM     10  C   LIG    1      -31.689  19.829  -0.041  0.00  0.00    +0.000 A 
ATOM     11  C   LIG    1      -30.364  19.535  -0.695  0.00  0.00    +0.110 C 
BRANCH   9  12
ATOM     12  C   LIG    1      -31.730  22.037  -1.191  0.00  0.00    +0.530 C 
ATOM     13  O   LIG    1      -30.904  22.828  -0.757  0.00  0.00    -0.680 OA
ATOM     14  O   LIG    1      -32.049  22.071  -2.371  0.00  0.00    -0.680 OA
ENDBRANCH   9  12
ENDBRANCH   1   7
BRANCH   1  15
ATOM     15  N   LIG    1      -35.358  21.304   3.440  0.00  0.00    -1.070 N 
ATOM     16  H   LIG    1      -34.979  20.730   4.124  0.00  0.00    +0.430 HD
BRANCH  15  17
ATOM     17  C   LIG    1      -35.634  22.644   3.726  0.00  0.00    +0.130 A 
ATOM     18  C   LIG    1      -36.872  23.183   3.398  0.00  0.00    +0.060 A 
ATOM     19  C   LIG    1      -37.149  24.508   3.679  0.00  0.00    +0.020 A 
ATOM     20  C   LIG    1      -36.197  25.302   4.288  0.00  0.00    +0.070 A 
ATOM     21  C   LIG    1      -34.954  24.768   4.621  0.00  0.00    -0.010 A 
ATOM     22  C   LIG    1      -34.675  23.434   4.342  0.00  0.00    +0.080 A 
BRANCH  21  23
ATOM     23  C   LIG    1      -33.929  25.620   5.276  0.00  0.00    +0.220 A 
ATOM     24  N   LIG    1      -32.761  25.971   4.776  0.00  0.00    -0.300 NA
ATOM     25  N   LIG    1      -32.164  26.710   5.647  0.00  0.00    -0.230 N 
ATOM     26  H   LIG    1      -31.287  27.107   5.538  0.00  0.00    +0.470 HD
ATOM     27  N   LIG    1      -32.918  26.839   6.682  0.00  0.00    -0.040 NA
ATOM     28  N   LIG    1      -34.014  26.187   6.487  0.00  0.00    -0.260 NA
ENDBRANCH  21  23
ENDBRANCH  15  17
ENDBRANCH   1  15
TORSDOF 5
ENDMDL
MODEL 5
REMARK VINA RESULT:      -7.7      2.717      3.722
REMARK                            x       y       z     vdW  Elec       q    Type
REMARK                         _______ _______ _______ _____ _____    ______ ____
ROOT
ATOM      1  S   LIG    1      -37.290  22.586   1.522  0.00  0.00    +2.690 S 
ATOM      2  O   LIG    1      -37.890  21.458   2.143  0.00  0.00    -0.960 OA
ATOM      3  O   LIG    1      -37.864  23.258   0.408  0.00  0.00    -0.950 OA
ENDROOT
BRANCH   1   7
ATOM      4  C   LIG    1      -33.541  18.965   1.137  0.00  0.00    +0.080 C 
ATOM      5  C   LIG    1      -33.992  20.378   0.872  0.00  0.00    -0.120 A 
ATOM      6  C   LIG    1      -35.255  20.784   1.262  0.00  0.00    +0.100 A 
ATOM      7  C   LIG    1      -35.678  22.080   1.021  0.00  0.00    -0.690 A 
ATOM      8  C   LIG    1      -34.841  22.976   0.391  0.00  0.00    +0.140 A 
ATOM      9  C   LIG    1      -33.563  22.573  -0.006  0.00  0.00    -0.130 A 
ATOM     10  C   LIG    1      -33.142  21.265   0.244  0.00  0.00    +0.000 A 
ATOM     11  C   LIG    1      -31.766  20.821  -0.179  0.00  0.00    +0.110 C 
BRANCH   9  12
ATOM     12  C   LIG    1      -32.661  23.526  -0.681  0.00  0.00    +0.530 C 
ATOM     13  O   LIG    1      -31.840  24.156  -0.030  0.00  0.00    -0.680 OA
ATOM     14  O   LIG    1      -32.734  23.684  -1.893  0.00  0.00    -0.680 OA
ENDBRANCH   9  12
ENDBRANCH   1   7
BRANCH   1  15
ATOM     15  N   LIG    1      -37.100  23.726   2.708  0.00  0.00    -1.070 N 
ATOM     16  H   LIG    1      -37.659  24.519   2.712  0.00  0.00    +0.430 HD
BRANCH  15  17
ATOM     17  C   LIG    1      -36.134  23.546   3.701  0.00  0.00    +0.130 A 
ATOM     18  C   LIG    1      -35.978  22.303   4.301  0.00  0.00    +0.060 A 
ATOM     19  C   LIG    1      -35.024  22.121   5.284  0.00  0.00    +0.020 A 
ATOM     20  C   LIG    1      -34.220  23.174   5.675  0.00  0.00    +0.070 A 
ATOM     21  C   LIG    1      -34.369  24.424   5.077  0.00  0.00    -0.010 A 
ATOM     22  C   LIG    1      -35.327  24.607   4.084  0.00  0.00    +0.080 A 
BRANCH  21  23
ATOM     23  C   LIG    1      -33.506  25.557   5.495  0.00  0.00    +0.220 A 
ATOM     24  N   LIG    1      -33.577  26.223   6.631  0.00  0.00    -0.300 NA
ATOM     25  N   LIG    1      -32.660  27.129   6.616  0.00  0.00    -0.230 N 
ATOM     26  H   LIG    1      -32.487  27.763   7.327  0.00  0.00    +0.470 HD
ATOM     27  N   LIG    1      -32.010  27.057   5.507  0.00  0.00    -0.040 NA
ATOM     28  N   LIG    1      -32.499  26.098   4.796  0.00  0.00    -0.260 NA
ENDBRANCH  21  23
ENDBRANCH  15  17
ENDBRANCH   1  15
TORSDOF 5
ENDMDL
MODEL 6
REMARK VINA RESULT:      -7.6      2.817      4.110
REMARK                            x       y       z     vdW  Elec       q    Type
REMARK                         _______ _______ _______ _____ _____    ______ ____
ROOT
ATOM      1  S   LIG    1      -34.967  23.683  -0.062  0.00  0.00    +2.690 S 
ATOM      2  O   LIG    1      -36.124  23.135   0.555  0.00  0.00    -0.960 OA
ATOM      3  O   LIG    1      -34.980  24.267  -1.357  0.00  0.00    -0.950 OA
ENDROOT
BRANCH   1   7
ATOM      4  C   LIG    1      -33.369  18.870   1.200  0.00  0.00    +0.080 C 
ATOM      5  C   LIG    1      -33.085  20.174   0.499  0.00  0.00    -0.120 A 
ATOM      6  C   LIG    1      -34.020  21.192   0.532  0.00  0.00    +0.100 A 
ATOM      7  C   LIG    1      -33.769  22.393  -0.110  0.00  0.00    -0.690 A 
ATOM      8  C   LIG    1      -32.582  22.581  -0.786  0.00  0.00    +0.140 A 
ATOM      9  C   LIG    1      -31.633  21.557  -0.824  0.00  0.00    -0.130 A 
ATOM     10  C   LIG    1      -31.892  20.350  -0.170  0.00  0.00    +0.000 A 
ATOM     11  C   LIG    1      -30.874  19.239  -0.204  0.00  0.00    +0.110 C 
BRANCH   9  12
ATOM     12  C   LIG    1      -30.360  21.750  -1.545  0.00  0.00    +0.530 C 
ATOM     13  O   LIG    1      -29.391  22.213  -0.961  0.00  0.00    -0.680 OA
ATOM     14  O   LIG    1      -30.275  21.446  -2.727  0.00  0.00    -0.680 OA
ENDBRANCH   9  12
ENDBRANCH   1   7
BRANCH   1  15
ATOM     15  N   LIG    1      -34.395  24.846   0.969  0.00  0.00    -1.070 N 
ATOM     16  H   LIG    1      -33.702  25.459   0.673  0.00  0.00    +0.430 HD
BRANCH  15  17
ATOM     17  C   LIG    1      -34.908  24.945   2.265  0.00  0.00    +0.130 A 
ATOM     18  C   LIG    1      -35.577  26.097   2.660  0.00  0.00    +0.060 A 
ATOM     19  C   LIG    1      -36.086  26.199   3.941  0.00  0.00    +0.020 A 
ATOM     20  C   LIG    1      -35.933  25.157   4.834  0.00  0.00    +0.070 A 
ATOM     21  C   LIG    1      -35.264  23.998   4.445  0.00  0.00    -0.010 A 
ATOM     22  C   LIG    1      -34.754  23.893   3.154  0.00  0.00    +0.080 A 
BRANCH  21  23
ATOM     23  C   LIG    1      -35.098  22.877   5.404  0.00  0.00    +0.220 A 
ATOM     24  N   LIG    1      -35.900  21.840   5.547  0.00  0.00    -0.300 NA
ATOM     25  N   LIG    1      -35.415  21.092   6.478  0.00  0.00    -0.230 N 
ATOM     26  H   LIG    1      -35.804  20.261   6.790  0.00  0.00    +0.470 HD
ATOM     27  N   LIG    1      -34.331  21.622   6.928  0.00  0.00    -0.040 NA
ATOM     28  N   LIG    1      -34.103  22.718   6.287  0.00  0.00    -0.260 NA
ENDBRANCH  21  23
ENDBRANCH  15  17
ENDBRANCH   1  15
TORSDOF 5
ENDMDL
####
 2019nCoV-S_RBD_mini.pdbqt&&&&ZINC000823656293.pdbqt
MODEL 1
REMARK VINA RESULT:     -10.3      0.000      0.000
REMARK                            x       y       z     vdW  Elec       q    Type
REMARK                         _______ _______ _______ _____ _____    ______ ____
ROOT
ATOM      1  N   LIG    1      -36.400  21.305   3.350  0.00  0.00    -1.040 N 
ATOM      2  H   LIG    1      -37.085  20.672   3.615  0.00  0.00    +0.430 HD
ENDROOT
BRANCH   1   3
ATOM      3  C   LIG    1      -35.607  21.927   4.321  0.00  0.00    +0.130 A 
ATOM      4  C   LIG    1      -35.236  23.253   4.171  0.00  0.00    +0.060 A 
ATOM      5  C   LIG    1      -34.448  23.867   5.141  0.00  0.00    +0.010 A 
ATOM      6  C   LIG    1      -34.035  23.148   6.259  0.00  0.00    +0.060 A 
ATOM      7  C   LIG    1      -34.405  21.827   6.407  0.00  0.00    +0.030 A 
ATOM      8  C   LIG    1      -35.194  21.214   5.446  0.00  0.00    +0.110 A 
BRANCH   5   9
ATOM      9  C   LIG    1      -34.049  25.289   4.982  0.00  0.00    +0.210 A 
ATOM     10  N   LIG    1      -34.662  26.202   4.256  0.00  0.00    -0.290 NA
ATOM     11  N   LIG    1      -34.009  27.307   4.380  0.00  0.00    -0.220 N 
ATOM     12  H   LIG    1      -34.241  28.146   3.951  0.00  0.00    +0.480 HD
ATOM     13  N   LIG    1      -33.004  27.123   5.163  0.00  0.00    -0.040 NA
ATOM     14  N   LIG    1      -33.000  25.894   5.556  0.00  0.00    -0.260 NA
ENDBRANCH   5   9
BRANCH   8  15
ATOM     15  O   LIG    1      -35.558  19.912   5.596  0.00  0.00    -0.490 OA
ATOM     16  H   LIG    1      -35.141  19.312   4.961  0.00  0.00    +0.390 HD
ENDBRANCH   8  15
ENDBRANCH   1   3
BRANCH   1  17
ATOM     17  S   LIG    1      -36.168  21.652   1.747  0.00  0.00    +2.700 S 
ATOM     18  O   LIG    1      -37.212  20.996   1.040  0.00  0.00    -0.940 OA
ATOM     19  O   LIG    1      -35.934  23.051   1.668  0.00  0.00    -0.930 OA
BRANCH  17  27
ATOM     20  O   LIG    1      -30.699  16.727   1.080  0.00  0.00    -0.470 OA
ATOM     21  C   LIG    1      -31.445  17.685   1.015  0.00  0.00    +0.640 A 
ATOM     22  N   LIG    1      -31.224  18.795   0.283  0.00  0.00    -0.650 N 
ATOM     23  H   LIG    1      -30.452  18.967  -0.279  0.00  0.00    +0.450 HD
ATOM     24  C   LIG    1      -32.308  19.650   0.481  0.00  0.00    +0.130 A 
ATOM     25  C   LIG    1      -32.628  20.907  -0.004  0.00  0.00    +0.030 A 
ATOM     26  C   LIG    1      -33.808  21.514   0.385  0.00  0.00    +0.170 A 
ATOM     27  C   LIG    1      -34.667  20.869   1.256  0.00  0.00    -0.670 A 
ATOM     28  C   LIG    1      -34.355  19.614   1.743  0.00  0.00    +0.190 A 
ATOM     29  C   LIG    1      -33.174  18.999   1.358  0.00  0.00    +0.020 A 
ATOM     30  O   LIG    1      -32.617  17.800   1.659  0.00  0.00    -0.230 OA
ENDBRANCH  17  27
ENDBRANCH   1  17
TORSDOF 5
ENDMDL
MODEL 2
REMARK VINA RESULT:      -9.3      3.197      4.994
REMARK                            x       y       z     vdW  Elec       q    Type
REMARK                         _______ _______ _______ _____ _____    ______ ____
ROOT
ATOM      1  N   LIG    1      -36.495  21.605   3.441  0.00  0.00    -1.040 N 
ATOM      2  H   LIG    1      -37.445  21.775   3.540  0.00  0.00    +0.430 HD
ENDROOT
BRANCH   1   3
ATOM      3  C   LIG    1      -35.597  22.054   4.416  0.00  0.00    +0.130 A 
ATOM      4  C   LIG    1      -35.071  23.332   4.340  0.00  0.00    +0.060 A 
ATOM      5  C   LIG    1      -34.179  23.775   5.313  0.00  0.00    +0.010 A 
ATOM      6  C   LIG    1      -33.819  22.931   6.361  0.00  0.00    +0.060 A 
ATOM      7  C   LIG    1      -34.345  21.657   6.435  0.00  0.00    +0.030 A 
ATOM      8  C   LIG    1      -35.237  21.216   5.471  0.00  0.00    +0.110 A 
BRANCH   5   9
ATOM      9  C   LIG    1      -33.613  25.145   5.234  0.00  0.00    +0.210 A 
ATOM     10  N   LIG    1      -33.932  26.173   5.994  0.00  0.00    -0.290 NA
ATOM     11  N   LIG    1      -33.222  27.180   5.613  0.00  0.00    -0.220 N 
ATOM     12  H   LIG    1      -33.255  28.068   6.002  0.00  0.00    +0.480 HD
ATOM     13  N   LIG    1      -32.464  26.822   4.637  0.00  0.00    -0.040 NA
ATOM     14  N   LIG    1      -32.673  25.575   4.380  0.00  0.00    -0.260 NA
ENDBRANCH   5   9
BRANCH   8  15
ATOM     15  O   LIG    1      -35.753  19.960   5.548  0.00  0.00    -0.490 OA
ATOM     16  H   LIG    1      -36.536  19.822   4.997  0.00  0.00    +0.390 HD
ENDBRANCH   8  15
ENDBRANCH   1   3
BRANCH   1  17
ATOM     17  S   LIG    1      -35.935  20.783   2.116  0.00  0.00    +2.700 S 
ATOM     18  O   LIG    1      -35.290  21.744   1.291  0.00  0.00    -0.940 OA
ATOM     19  O   LIG    1      -35.285  19.621   2.610  0.00  0.00    -0.930 OA
BRANCH  17  27
ATOM     20  O   LIG    1      -42.879  19.950  -0.268  0.00  0.00    -0.470 OA
ATOM     21  C   LIG    1      -41.681  19.896  -0.066  0.00  0.00    +0.640 A 
ATOM     22  N   LIG    1      -40.817  19.096  -0.723  0.00  0.00    -0.650 N 
ATOM     23  H   LIG    1      -41.039  18.471  -1.431  0.00  0.00    +0.450 HD
ATOM     24  C   LIG    1      -39.547  19.333  -0.199  0.00  0.00    +0.130 A 
ATOM     25  C   LIG    1      -38.293  18.815  -0.476  0.00  0.00    +0.030 A 
ATOM     26  C   LIG    1      -37.192  19.261   0.233  0.00  0.00    +0.170 A 
ATOM     27  C   LIG    1      -37.343  20.222   1.217  0.00  0.00    -0.670 A 
ATOM     28  C   LIG    1      -38.591  20.744   1.498  0.00  0.00    +0.190 A 
ATOM     29  C   LIG    1      -39.699  20.302   0.793  0.00  0.00    +0.020 A 
ATOM     30  O   LIG    1      -41.014  20.626   0.841  0.00  0.00    -0.230 OA
ENDBRANCH  17  27
ENDBRANCH   1  17
TORSDOF 5
ENDMDL
MODEL 3
REMARK VINA RESULT:      -8.3      2.271      3.096
REMARK                            x       y       z     vdW  Elec       q    Type
REMARK                         _______ _______ _______ _____ _____    ______ ____
ROOT
ATOM      1  N   LIG    1      -36.380  21.140   3.231  0.00  0.00    -1.040 N 
ATOM      2  H   LIG    1      -37.342  21.258   3.198  0.00  0.00    +0.430 HD
ENDROOT
BRANCH   1   3
ATOM      3  C   LIG    1      -35.622  21.837   4.179  0.00  0.00    +0.130 A 
ATOM      4  C   LIG    1      -35.248  23.149   3.940  0.00  0.00    +0.060 A 
ATOM      5  C   LIG    1      -34.494  23.839   4.887  0.00  0.00    +0.010 A 
ATOM      6  C   LIG    1      -34.120  23.208   6.071  0.00  0.00    +0.060 A 
ATOM      7  C   LIG    1      -34.494  21.901   6.307  0.00  0.00    +0.030 A 
ATOM      8  C   LIG    1      -35.249  21.214   5.369  0.00  0.00    +0.110 A 
BRANCH   5   9
ATOM      9  C   LIG    1      -34.091  25.245   4.634  0.00  0.00    +0.210 A 
ATOM     10  N   LIG    1      -33.939  25.821   3.458  0.00  0.00    -0.290 NA
ATOM     11  N   LIG    1      -33.584  27.044   3.662  0.00  0.00    -0.220 N 
ATOM     12  H   LIG    1      -33.403  27.698   2.968  0.00  0.00    +0.480 HD
ATOM     13  N   LIG    1      -33.507  27.260   4.928  0.00  0.00    -0.040 NA
ATOM     14  N   LIG    1      -33.817  26.177   5.557  0.00  0.00    -0.260 NA
ENDBRANCH   5   9
BRANCH   8  15
ATOM     15  O   LIG    1      -35.616  19.926   5.606  0.00  0.00    -0.490 OA
ATOM     16  H   LIG    1      -36.454  19.674   5.192  0.00  0.00    +0.390 HD
ENDBRANCH   8  15
ENDBRANCH   1   3
BRANCH   1  17
ATOM     17  S   LIG    1      -35.634  20.114   2.167  0.00  0.00    +2.700 S 
ATOM     18  O   LIG    1      -34.491  19.601   2.838  0.00  0.00    -0.940 OA
ATOM     19  O   LIG    1      -36.654  19.287   1.624  0.00  0.00    -0.930 OA
BRANCH  17  27
ATOM     20  O   LIG    1      -31.146  24.026  -2.211  0.00  0.00    -0.470 OA
ATOM     21  C   LIG    1      -32.074  23.446  -1.680  0.00  0.00    +0.640 A 
ATOM     22  N   LIG    1      -33.334  23.394  -2.157  0.00  0.00    -0.650 N 
ATOM     23  H   LIG    1      -33.655  23.806  -2.975  0.00  0.00    +0.450 HD
ATOM     24  C   LIG    1      -34.089  22.637  -1.262  0.00  0.00    +0.130 A 
ATOM     25  C   LIG    1      -35.420  22.252  -1.230  0.00  0.00    +0.030 A 
ATOM     26  C   LIG    1      -35.886  21.481  -0.181  0.00  0.00    +0.170 A 
ATOM     27  C   LIG    1      -35.029  21.096   0.834  0.00  0.00    -0.670 A 
ATOM     28  C   LIG    1      -33.701  21.476   0.808  0.00  0.00    +0.190 A 
ATOM     29  C   LIG    1      -33.224  22.248  -0.239  0.00  0.00    +0.020 A 
ATOM     30  O   LIG    1      -32.001  22.756  -0.532  0.00  0.00    -0.230 OA
ENDBRANCH  17  27
ENDBRANCH   1  17
TORSDOF 5
ENDMDL
MODEL 4
REMARK VINA RESULT:      -7.9      4.114      5.608
REMARK                            x       y       z     vdW  Elec       q    Type
REMARK                         _______ _______ _______ _____ _____    ______ ____
ROOT
ATOM      1  N   LIG    1      -38.007  26.018   3.216  0.00  0.00    -1.040 N 
ATOM      2  H   LIG    1      -38.640  26.584   3.685  0.00  0.00    +0.430 HD
ENDROOT
BRANCH   1   3
ATOM      3  C   LIG    1      -36.888  25.514   3.889  0.00  0.00    +0.130 A 
ATOM      4  C   LIG    1      -36.805  24.163   4.181  0.00  0.00    +0.060 A 
ATOM      5  C   LIG    1      -35.688  23.666   4.849  0.00  0.00    +0.010 A 
ATOM      6  C   LIG    1      -34.659  24.527   5.221  0.00  0.00    +0.060 A 
ATOM      7  C   LIG    1      -34.745  25.873   4.929  0.00  0.00    +0.030 A 
ATOM      8  C   LIG    1      -35.852  26.370   4.259  0.00  0.00    +0.110 A 
BRANCH   5   9
ATOM      9  C   LIG    1      -35.595  22.217   5.164  0.00  0.00    +0.210 A 
ATOM     10  N   LIG    1      -35.256  21.252   4.334  0.00  0.00    -0.290 NA
ATOM     11  N   LIG    1      -35.293  20.140   4.987  0.00  0.00    -0.220 N 
ATOM     12  H   LIG    1      -35.088  19.266   4.618  0.00  0.00    +0.480 HD
ATOM     13  N   LIG    1      -35.646  20.372   6.203  0.00  0.00    -0.040 NA
ATOM     14  N   LIG    1      -35.835  21.639   6.350  0.00  0.00    -0.260 NA
ENDBRANCH   5   9
BRANCH   8  15
ATOM     15  O   LIG    1      -35.932  27.697   3.972  0.00  0.00    -0.490 OA
ATOM     16  H   LIG    1      -35.583  27.934   3.102  0.00  0.00    +0.390 HD
ENDBRANCH   8  15
ENDBRANCH   1   3
BRANCH   1  17
ATOM     17  S   LIG    1      -38.249  25.650   1.620  0.00  0.00    +2.700 S 
ATOM     18  O   LIG    1      -39.419  26.350   1.219  0.00  0.00    -0.940 OA
ATOM     19  O   LIG    1      -36.992  25.804   0.977  0.00  0.00    -0.930 OA
BRANCH  17  27
ATOM     20  O   LIG    1      -37.603  18.295   1.307  0.00  0.00    -0.470 OA
ATOM     21  C   LIG    1      -37.979  19.450   1.351  0.00  0.00    +0.640 A 
ATOM     22  N   LIG    1      -39.266  19.850   1.340  0.00  0.00    -0.650 N 
ATOM     23  H   LIG    1      -40.046  19.274   1.297  0.00  0.00    +0.450 HD
ATOM     24  C   LIG    1      -39.272  21.244   1.402  0.00  0.00    +0.130 A 
ATOM     25  C   LIG    1      -40.284  22.189   1.422  0.00  0.00    +0.030 A 
ATOM     26  C   LIG    1      -39.967  23.534   1.489  0.00  0.00    +0.170 A 
ATOM     27  C   LIG    1      -38.643  23.934   1.535  0.00  0.00    -0.670 A 
ATOM     28  C   LIG    1      -37.629  22.996   1.516  0.00  0.00    +0.190 A 
ATOM     29  C   LIG    1      -37.938  21.646   1.449  0.00  0.00    +0.020 A 
ATOM     30  O   LIG    1      -37.178  20.525   1.422  0.00  0.00    -0.230 OA
ENDBRANCH  17  27
ENDBRANCH   1  17
TORSDOF 5
ENDMDL
MODEL 5
REMARK VINA RESULT:      -7.9      8.690     11.308
REMARK                            x       y       z     vdW  Elec       q    Type
REMARK                         _______ _______ _______ _____ _____    ______ ____
ROOT
ATOM      1  N   LIG    1      -27.172  27.912   8.223  0.00  0.00    -1.040 N 
ATOM      2  H   LIG    1      -27.785  27.641   8.923  0.00  0.00    +0.430 HD
ENDROOT
BRANCH   1   3
ATOM      3  C   LIG    1      -26.403  26.952   7.555  0.00  0.00    +0.130 A 
ATOM      4  C   LIG    1      -26.838  26.431   6.349  0.00  0.00    +0.060 A 
ATOM      5  C   LIG    1      -26.069  25.477   5.687  0.00  0.00    +0.010 A 
ATOM      6  C   LIG    1      -24.864  25.050   6.240  0.00  0.00    +0.060 A 
ATOM      7  C   LIG    1      -24.432  25.572   7.443  0.00  0.00    +0.030 A 
ATOM      8  C   LIG    1      -25.193  26.525   8.100  0.00  0.00    +0.110 A 
BRANCH   5   9
ATOM      9  C   LIG    1      -26.533  24.915   4.393  0.00  0.00    +0.210 A 
ATOM     10  N   LIG    1      -27.437  25.436   3.588  0.00  0.00    -0.290 NA
ATOM     11  N   LIG    1      -27.558  24.652   2.572  0.00  0.00    -0.220 N 
ATOM     12  H   LIG    1      -28.157  24.794   1.822  0.00  0.00    +0.480 HD
ATOM     13  N   LIG    1      -26.759  23.652   2.708  0.00  0.00    -0.040 NA
ATOM     14  N   LIG    1      -26.108  23.783   3.814  0.00  0.00    -0.260 NA
ENDBRANCH   5   9
BRANCH   8  15
ATOM     15  O   LIG    1      -24.763  27.037   9.285  0.00  0.00    -0.490 OA
ATOM     16  H   LIG    1      -23.988  27.611   9.208  0.00  0.00    +0.390 HD
ENDBRANCH   8  15
ENDBRANCH   1   3
BRANCH   1  17
ATOM     17  S   LIG    1      -27.034  29.512   7.817  0.00  0.00    +2.700 S 
ATOM     18  O   LIG    1      -27.342  30.252   8.991  0.00  0.00    -0.940 OA
ATOM     19  O   LIG    1      -25.806  29.644   7.114  0.00  0.00    -0.930 OA
BRANCH  17  27
ATOM     20  O   LIG    1      -33.556  29.589   4.345  0.00  0.00    -0.470 OA
ATOM     21  C   LIG    1      -32.409  29.747   4.713  0.00  0.00    +0.640 A 
ATOM     22  N   LIG    1      -31.492  30.516   4.094  0.00  0.00    -0.650 N 
ATOM     23  H   LIG    1      -31.630  31.036   3.286  0.00  0.00    +0.450 HD
ATOM     24  C   LIG    1      -30.308  30.431   4.827  0.00  0.00    +0.130 A 
ATOM     25  C   LIG    1      -29.053  30.995   4.674  0.00  0.00    +0.030 A 
ATOM     26  C   LIG    1      -28.056  30.712   5.590  0.00  0.00    +0.170 A 
ATOM     27  C   LIG    1      -28.311  29.867   6.655  0.00  0.00    -0.670 A 
ATOM     28  C   LIG    1      -29.561  29.301   6.814  0.00  0.00    +0.190 A 
ATOM     29  C   LIG    1      -30.566  29.579   5.901  0.00  0.00    +0.020 A 
ATOM     30  O   LIG    1      -31.859  29.186   5.802  0.00  0.00    -0.230 OA
ENDBRANCH  17  27
ENDBRANCH   1  17
TORSDOF 5
ENDMDL
MODEL 6
REMARK VINA RESULT:      -7.6      4.915      7.794
REMARK                            x       y       z     vdW  Elec       q    Type
REMARK                         _______ _______ _______ _____ _____    ______ ____
ROOT
ATOM      1  N   LIG    1      -37.483  24.775   4.326  0.00  0.00    -1.040 N 
ATOM      2  H   LIG    1      -38.193  25.011   4.944  0.00  0.00    +0.430 HD
ENDROOT
BRANCH   1   3
ATOM      3  C   LIG    1      -36.185  24.555   4.802  0.00  0.00    +0.130 A 
ATOM      4  C   LIG    1      -35.398  25.625   5.192  0.00  0.00    +0.060 A 
ATOM      5  C   LIG    1      -34.107  25.400   5.665  0.00  0.00    +0.010 A 
ATOM      6  C   LIG    1      -33.612  24.101   5.745  0.00  0.00    +0.060 A 
ATOM      7  C   LIG    1      -34.399  23.036   5.356  0.00  0.00    +0.030 A 
ATOM      8  C   LIG    1      -35.686  23.256   4.890  0.00  0.00    +0.110 A 
BRANCH   5   9
ATOM      9  C   LIG    1      -33.260  26.545   6.084  0.00  0.00    +0.210 A 
ATOM     10  N   LIG    1      -32.665  26.698   7.250  0.00  0.00    -0.290 NA
ATOM     11  N   LIG    1      -32.026  27.818   7.222  0.00  0.00    -0.220 N 
ATOM     12  H   LIG    1      -31.498  28.181   7.951  0.00  0.00    +0.480 HD
ATOM     13  N   LIG    1      -32.198  28.378   6.076  0.00  0.00    -0.040 NA
ATOM     14  N   LIG    1      -32.948  27.621   5.348  0.00  0.00    -0.260 NA
ENDBRANCH   5   9
BRANCH   8  15
ATOM     15  O   LIG    1      -36.458  22.204   4.507  0.00  0.00    -0.490 OA
ATOM     16  H   LIG    1      -37.121  22.425   3.839  0.00  0.00    +0.390 HD
ENDBRANCH   8  15
ENDBRANCH   1   3
BRANCH   1  17
ATOM     17  S   LIG    1      -37.807  24.634   2.708  0.00  0.00    +2.700 S 
ATOM     18  O   LIG    1      -37.092  25.680   2.063  0.00  0.00    -0.940 OA
ATOM     19  O   LIG    1      -37.639  23.262   2.383  0.00  0.00    -0.930 OA
BRANCH  17  27
ATOM     20  O   LIG    1      -44.624  27.293   3.736  0.00  0.00    -0.470 OA
ATOM     21  C   LIG    1      -43.614  26.743   3.341  0.00  0.00    +0.640 A 
ATOM     22  N   LIG    1      -43.522  25.993   2.225  0.00  0.00    -0.650 N 
ATOM     23  H   LIG    1      -44.241  25.800   1.603  0.00  0.00    +0.450 HD
ATOM     24  C   LIG    1      -42.205  25.546   2.129  0.00  0.00    +0.130 A 
ATOM     25  C   LIG    1      -41.534  24.755   1.210  0.00  0.00    +0.030 A 
ATOM     26  C   LIG    1      -40.191  24.480   1.391  0.00  0.00    +0.170 A 
ATOM     27  C   LIG    1      -39.519  24.992   2.486  0.00  0.00    -0.670 A 
ATOM     28  C   LIG    1      -40.181  25.781   3.406  0.00  0.00    +0.190 A 
ATOM     29  C   LIG    1      -41.527  26.062   3.233  0.00  0.00    +0.020 A 
ATOM     30  O   LIG    1      -42.418  26.792   3.947  0.00  0.00    -0.230 OA
ENDBRANCH  17  27
ENDBRANCH   1  17
TORSDOF 5
ENDMDL
####
 2019nCoV-S_RBD_mini.pdbqt&&&&ZINC000611634571.pdbqt
MODEL 1
REMARK VINA RESULT:     -10.3      0.000      0.000
REMARK                            x       y       z     vdW  Elec       q    Type
REMARK                         _______ _______ _______ _____ _____    ______ ____
ROOT
ATOM      1  N   LIG    1      -35.329  21.450   2.730  0.00  0.00    -0.610 NA
ATOM      2  C   LIG    1      -35.362  21.231   4.043  0.00  0.00    +0.490 A 
ATOM      3  N   LIG    1      -35.564  20.024   4.661  0.00  0.00    -0.480 N 
ATOM      4  H   LIG    1      -35.710  19.172   4.222  0.00  0.00    +0.460 HD
ATOM      5  N   LIG    1      -35.521  20.245   6.045  0.00  0.00    -0.480 N 
ATOM      6  H   LIG    1      -35.633  19.567   6.730  0.00  0.00    +0.450 HD
ATOM      7  C   LIG    1      -35.297  21.570   6.265  0.00  0.00    +0.380 A 
ATOM      8  C   LIG    1      -35.189  22.202   5.063  0.00  0.00    -0.200 A 
ENDROOT
BRANCH   8   9
ATOM      9  C   LIG    1      -34.942  23.650   4.857  0.00  0.00    +0.020 A 
ATOM     10  C   LIG    1      -36.015  24.534   4.761  0.00  0.00    +0.070 A 
ATOM     11  C   LIG    1      -35.785  25.882   4.570  0.00  0.00    +0.030 A 
ATOM     12  C   LIG    1      -34.487  26.360   4.473  0.00  0.00    +0.030 A 
ATOM     13  O   LIG    1      -34.002  27.623   4.286  0.00  0.00    -0.310 OA
ATOM     14  C   LIG    1      -32.619  27.566   4.678  0.00  0.00    +0.420 C 
ATOM     15  O   LIG    1      -32.252  26.193   4.442  0.00  0.00    -0.310 OA
ATOM     16  C   LIG    1      -33.410  25.480   4.569  0.00  0.00    +0.030 A 
ATOM     17  C   LIG    1      -33.636  24.130   4.767  0.00  0.00    +0.040 A 
ENDBRANCH   8   9
BRANCH   1  19
ATOM     18  O   LIG    1      -36.341  19.588   2.121  0.00  0.00    -0.590 OA
ATOM     19  C   LIG    1      -35.508  20.441   1.883  0.00  0.00    +0.500 C 
BRANCH  19  20
ATOM     20  C   LIG    1      -34.674  20.350   0.631  0.00  0.00    +0.120 C 
ATOM     21  C   LIG    1      -34.086  21.726   0.297  0.00  0.00    +0.060 C 
ATOM     22  C   LIG    1      -33.048  21.591  -0.818  0.00  0.00    +0.030 C 
ATOM     23  C   LIG    1      -31.790  20.897  -0.275  0.00  0.00    +0.150 C 
ATOM     24  C   LIG    1      -32.218  19.643   0.440  0.00  0.00    +0.010 A 
ATOM     25  N   LIG    1      -31.520  18.606   0.803  0.00  0.00    -0.280 NA
ATOM     26  N   LIG    1      -32.310  17.768   1.388  0.00  0.00    -0.270 N 
ATOM     27  H   LIG    1      -32.033  16.913   1.751  0.00  0.00    +0.470 HD
ATOM     28  N   LIG    1      -33.517  18.224   1.423  0.00  0.00    -0.230 NA
ATOM     29  C   LIG    1      -33.534  19.392   0.849  0.00  0.00    +0.020 A 
ENDBRANCH  19  20
ENDBRANCH   1  19
TORSDOF 3
ENDMDL
MODEL 2
REMARK VINA RESULT:      -8.1      3.023      7.363
REMARK                            x       y       z     vdW  Elec       q    Type
REMARK                         _______ _______ _______ _____ _____    ______ ____
ROOT
ATOM      1  N   LIG    1      -34.795  21.690   1.721  0.00  0.00    -0.610 NA
ATOM      2  C   LIG    1      -34.112  22.171   0.684  0.00  0.00    +0.490 A 
ATOM      3  N   LIG    1      -34.300  23.388   0.082  0.00  0.00    -0.480 N 
ATOM      4  H   LIG    1      -34.956  24.057   0.333  0.00  0.00    +0.460 HD
ATOM      5  N   LIG    1      -33.372  23.491  -0.964  0.00  0.00    -0.480 N 
ATOM      6  H   LIG    1      -33.276  24.248  -1.563  0.00  0.00    +0.450 HD
ATOM      7  C   LIG    1      -32.629  22.351  -0.997  0.00  0.00    +0.380 A 
ATOM      8  C   LIG    1      -33.051  21.523  -0.000  0.00  0.00    -0.200 A 
ENDROOT
BRANCH   8   9
ATOM      9  C   LIG    1      -32.504  20.180   0.310  0.00  0.00    +0.020 A 
ATOM     10  C   LIG    1      -33.276  19.258   1.013  0.00  0.00    +0.070 A 
ATOM     11  C   LIG    1      -32.767  18.007   1.302  0.00  0.00    +0.030 A 
ATOM     12  C   LIG    1      -31.487  17.665   0.893  0.00  0.00    +0.030 A 
ATOM     13  O   LIG    1      -30.766  16.516   1.051  0.00  0.00    -0.310 OA
ATOM     14  C   LIG    1      -29.702  16.594   0.085  0.00  0.00    +0.420 C 
ATOM     15  O   LIG    1      -29.504  18.009  -0.094  0.00  0.00    -0.310 OA
ATOM     16  C   LIG    1      -30.710  18.584   0.189  0.00  0.00    +0.030 A 
ATOM     17  C   LIG    1      -31.220  19.835  -0.108  0.00  0.00    +0.040 A 
ENDBRANCH   8   9
BRANCH   1  19
ATOM     18  O   LIG    1      -36.501  23.077   1.562  0.00  0.00    -0.590 OA
ATOM     19  C   LIG    1      -35.770  22.410   2.267  0.00  0.00    +0.500 C 
BRANCH  19  20
ATOM     20  C   LIG    1      -35.965  22.404   3.762  0.00  0.00    +0.120 C 
ATOM     21  C   LIG    1      -35.386  21.115   4.357  0.00  0.00    +0.060 C 
ATOM     22  C   LIG    1      -35.357  21.214   5.883  0.00  0.00    +0.030 C 
ATOM     23  C   LIG    1      -34.271  22.209   6.318  0.00  0.00    +0.150 C 
ATOM     24  C   LIG    1      -34.462  23.482   5.536  0.00  0.00    +0.010 A 
ATOM     25  N   LIG    1      -33.990  24.676   5.750  0.00  0.00    -0.280 NA
ATOM     26  N   LIG    1      -34.420  25.458   4.817  0.00  0.00    -0.270 N 
ATOM     27  H   LIG    1      -34.210  26.402   4.751  0.00  0.00    +0.470 HD
ATOM     28  N   LIG    1      -35.168  24.812   3.986  0.00  0.00    -0.230 NA
ATOM     29  C   LIG    1      -35.238  23.572   4.373  0.00  0.00    +0.020 A 
ENDBRANCH  19  20
ENDBRANCH   1  19
TORSDOF 3
ENDMDL
MODEL 3
REMARK VINA RESULT:      -7.6      2.460      4.173
REMARK                            x       y       z     vdW  Elec       q    Type
REMARK                         _______ _______ _______ _____ _____    ______ ____
ROOT
ATOM      1  N   LIG    1      -35.464  21.585   2.710  0.00  0.00    -0.610 NA
ATOM      2  C   LIG    1      -35.402  21.325   4.015  0.00  0.00    +0.490 A 
ATOM      3  N   LIG    1      -35.599  20.106   4.611  0.00  0.00    -0.480 N 
ATOM      4  H   LIG    1      -35.810  19.275   4.159  0.00  0.00    +0.460 HD
ATOM      5  N   LIG    1      -35.442  20.280   5.992  0.00  0.00    -0.480 N 
ATOM      6  H   LIG    1      -35.525  19.584   6.663  0.00  0.00    +0.450 HD
ATOM      7  C   LIG    1      -35.152  21.588   6.234  0.00  0.00    +0.380 A 
ATOM      8  C   LIG    1      -35.115  22.256   5.047  0.00  0.00    -0.200 A 
ENDROOT
BRANCH   8   9
ATOM      9  C   LIG    1      -34.833  23.700   4.866  0.00  0.00    +0.020 A 
ATOM     10  C   LIG    1      -34.138  24.404   5.847  0.00  0.00    +0.070 A 
ATOM     11  C   LIG    1      -33.875  25.749   5.678  0.00  0.00    +0.030 A 
ATOM     12  C   LIG    1      -34.300  26.403   4.531  0.00  0.00    +0.030 A 
ATOM     13  O   LIG    1      -34.168  27.702   4.132  0.00  0.00    -0.310 OA
ATOM     14  C   LIG    1      -34.427  27.698   2.717  0.00  0.00    +0.420 C 
ATOM     15  O   LIG    1      -35.297  26.565   2.531  0.00  0.00    -0.310 OA
ATOM     16  C   LIG    1      -34.995  25.703   3.546  0.00  0.00    +0.030 A 
ATOM     17  C   LIG    1      -35.254  24.355   3.709  0.00  0.00    +0.040 A 
ENDBRANCH   8   9
BRANCH   1  19
ATOM     18  O   LIG    1      -35.044  19.619   1.805  0.00  0.00    -0.590 OA
ATOM     19  C   LIG    1      -35.745  20.612   1.850  0.00  0.00    +0.500 C 
BRANCH  19  20
ATOM     20  C   LIG    1      -36.929  20.739   0.926  0.00  0.00    +0.120 C 
ATOM     21  C   LIG    1      -37.806  19.484   1.030  0.00  0.00    +0.060 C 
ATOM     22  C   LIG    1      -39.125  19.711   0.291  0.00  0.00    +0.030 C 
ATOM     23  C   LIG    1      -39.998  20.701   1.077  0.00  0.00    +0.150 C 
ATOM     24  C   LIG    1      -39.159  21.909   1.401  0.00  0.00    +0.010 A 
ATOM     25  N   LIG    1      -39.519  23.100   1.786  0.00  0.00    -0.280 NA
ATOM     26  N   LIG    1      -38.456  23.815   1.945  0.00  0.00    -0.270 N 
ATOM     27  H   LIG    1      -38.454  24.742   2.228  0.00  0.00    +0.470 HD
ATOM     28  N   LIG    1      -37.397  23.128   1.674  0.00  0.00    -0.230 NA
ATOM     29  C   LIG    1      -37.761  21.928   1.329  0.00  0.00    +0.020 A 
ENDBRANCH  19  20
ENDBRANCH   1  19
TORSDOF 3
ENDMDL
####
 2019nCoV-S_RBD_mini.pdbqt&&&&ZINC000509384074.pdbqt
MODEL 1
REMARK VINA RESULT:     -10.2      0.000      0.000
REMARK                            x       y       z     vdW  Elec       q    Type
REMARK                         _______ _______ _______ _____ _____    ______ ____
ROOT
ATOM      1  C   LIG    1      -35.244  23.498   4.633  0.00  0.00    +0.150 A 
ATOM      2  C   LIG    1      -34.804  23.290   5.934  0.00  0.00    -0.010 A 
ATOM      3  C   LIG    1      -34.683  22.004   6.427  0.00  0.00    +0.070 A 
ATOM      4  C   LIG    1      -34.999  20.923   5.628  0.00  0.00    +0.000 A 
ATOM      5  C   LIG    1      -35.441  21.123   4.325  0.00  0.00    +0.160 A 
ATOM      6  C   LIG    1      -35.569  22.413   3.829  0.00  0.00    +0.020 A 
ENDROOT
BRANCH   1   8
ATOM      7  C   LIG    1      -36.583  25.363   4.017  0.00  0.00    +0.510 C 
ATOM      8  N   LIG    1      -35.365  24.797   4.134  0.00  0.00    -0.640 N 
ATOM      9  H   LIG    1      -34.574  25.293   3.874  0.00  0.00    +0.430 HD
ATOM     10  O   LIG    1      -37.580  24.716   4.262  0.00  0.00    -0.500 OA
BRANCH   7  14
ATOM     11  N   LIG    1      -35.708  27.657   3.830  0.00  0.00    -0.820 N 
ATOM     12  H   LIG    1      -34.911  27.360   4.297  0.00  0.00    +0.420 HD
ATOM     13  H   LIG    1      -35.789  28.581   3.547  0.00  0.00    +0.420 HD
ATOM     14  C   LIG    1      -36.707  26.787   3.582  0.00  0.00    +0.520 C 
ATOM     15  O   LIG    1      -37.706  27.158   3.002  0.00  0.00    -0.520 OA
ENDBRANCH   7  14
ENDBRANCH   1   8
BRANCH   5  16
ATOM     16  N   LIG    1      -35.761  20.029   3.519  0.00  0.00    -1.050 N 
ATOM     17  H   LIG    1      -35.902  19.157   3.919  0.00  0.00    +0.430 HD
BRANCH  16  18
ATOM     18  S   LIG    1      -35.898  20.220   1.880  0.00  0.00    +2.700 S 
ATOM     19  O   LIG    1      -36.285  21.570   1.664  0.00  0.00    -0.940 OA
ATOM     20  O   LIG    1      -36.653  19.112   1.409  0.00  0.00    -0.940 OA
BRANCH  18  21
ATOM     21  C   LIG    1      -34.284  20.048   1.197  0.00  0.00    -0.740 A 
ATOM     22  C   LIG    1      -33.764  21.048   0.378  0.00  0.00    +0.380 A 
ATOM     23  N   LIG    1      -32.567  20.956  -0.148  0.00  0.00    -0.480 NA
ATOM     24  C   LIG    1      -31.788  19.894   0.079  0.00  0.00    +0.170 A 
ATOM     25  C   LIG    1      -30.504  19.800  -0.487  0.00  0.00    +0.030 A 
ATOM     26  C   LIG    1      -29.734  18.707  -0.237  0.00  0.00    +0.060 A 
ATOM     27  C   LIG    1      -30.196  17.672   0.573  0.00  0.00    +0.010 A 
ATOM     28  C   LIG    1      -31.434  17.726   1.139  0.00  0.00    +0.060 A 
ATOM     29  C   LIG    1      -32.255  18.840   0.904  0.00  0.00    -0.130 A 
ATOM     30  C   LIG    1      -33.538  18.938   1.474  0.00  0.00    +0.230 A 
ENDBRANCH  18  21
ENDBRANCH  16  18
ENDBRANCH   5  16
TORSDOF 5
ENDMDL
MODEL 2
REMARK VINA RESULT:      -8.4      2.305      2.413
REMARK                            x       y       z     vdW  Elec       q    Type
REMARK                         _______ _______ _______ _____ _____    ______ ____
ROOT
ATOM      1  C   LIG    1      -33.954  23.948   4.613  0.00  0.00    +0.150 A 
ATOM      2  C   LIG    1      -34.032  23.255   5.814  0.00  0.00    -0.010 A 
ATOM      3  C   LIG    1      -34.907  22.194   5.946  0.00  0.00    +0.070 A 
ATOM      4  C   LIG    1      -35.707  21.818   4.884  0.00  0.00    +0.000 A 
ATOM      5  C   LIG    1      -35.634  22.507   3.679  0.00  0.00    +0.160 A 
ATOM      6  C   LIG    1      -34.761  23.578   3.545  0.00  0.00    +0.020 A 
ENDROOT
BRANCH   1   8
ATOM      7  C   LIG    1      -33.343  26.199   5.074  0.00  0.00    +0.510 C 
ATOM      8  N   LIG    1      -33.069  25.020   4.480  0.00  0.00    -0.640 N 
ATOM      9  H   LIG    1      -32.256  24.918   3.961  0.00  0.00    +0.430 HD
ATOM     10  O   LIG    1      -34.398  26.355   5.653  0.00  0.00    -0.500 OA
BRANCH   7  14
ATOM     11  N   LIG    1      -32.757  28.588   5.181  0.00  0.00    -0.820 N 
ATOM     12  H   LIG    1      -33.696  28.782   5.329  0.00  0.00    +0.420 HD
ATOM     13  H   LIG    1      -32.112  29.311   5.145  0.00  0.00    +0.420 HD
ATOM     14  C   LIG    1      -32.350  27.313   5.019  0.00  0.00    +0.520 C 
ATOM     15  O   LIG    1      -31.176  27.070   4.829  0.00  0.00    -0.520 OA
ENDBRANCH   7  14
ENDBRANCH   1   8
BRANCH   5  16
ATOM     16  N   LIG    1      -36.444  22.127   2.606  0.00  0.00    -1.050 N 
ATOM     17  H   LIG    1      -37.170  22.702   2.320  0.00  0.00    +0.430 HD
BRANCH  16  18
ATOM     18  S   LIG    1      -36.163  20.695   1.824  0.00  0.00    +2.700 S 
ATOM     19  O   LIG    1      -37.151  20.593   0.806  0.00  0.00    -0.940 OA
ATOM     20  O   LIG    1      -35.989  19.713   2.836  0.00  0.00    -0.940 OA
BRANCH  18  21
ATOM     21  C   LIG    1      -34.613  20.844   1.001  0.00  0.00    -0.740 A 
ATOM     22  C   LIG    1      -34.306  22.006   0.297  0.00  0.00    +0.380 A 
ATOM     23  N   LIG    1      -33.163  22.153  -0.327  0.00  0.00    -0.480 NA
ATOM     24  C   LIG    1      -32.236  21.190  -0.316  0.00  0.00    +0.170 A 
ATOM     25  C   LIG    1      -31.011  21.353  -0.987  0.00  0.00    +0.030 A 
ATOM     26  C   LIG    1      -30.087  20.355  -0.957  0.00  0.00    +0.060 A 
ATOM     27  C   LIG    1      -30.333  19.167  -0.272  0.00  0.00    +0.010 A 
ATOM     28  C   LIG    1      -31.508  18.972   0.389  0.00  0.00    +0.060 A 
ATOM     29  C   LIG    1      -32.484  19.981   0.381  0.00  0.00    -0.130 A 
ATOM     30  C   LIG    1      -33.708  19.822   1.057  0.00  0.00    +0.230 A 
ENDBRANCH  18  21
ENDBRANCH  16  18
ENDBRANCH   5  16
TORSDOF 5
ENDMDL
MODEL 3
REMARK VINA RESULT:      -8.1      4.339      6.500
REMARK                            x       y       z     vdW  Elec       q    Type
REMARK                         _______ _______ _______ _____ _____    ______ ____
ROOT
ATOM      1  C   LIG    1      -32.774  27.041   2.830  0.00  0.00    +0.150 A 
ATOM      2  C   LIG    1      -32.066  26.040   2.176  0.00  0.00    -0.010 A 
ATOM      3  C   LIG    1      -32.699  25.240   1.243  0.00  0.00    +0.070 A 
ATOM      4  C   LIG    1      -34.037  25.432   0.959  0.00  0.00    +0.000 A 
ATOM      5  C   LIG    1      -34.752  26.431   1.611  0.00  0.00    +0.160 A 
ATOM      6  C   LIG    1      -34.121  27.231   2.553  0.00  0.00    +0.020 A 
ENDROOT
BRANCH   1   8
ATOM      7  C   LIG    1      -32.049  27.450   5.057  0.00  0.00    +0.510 C 
ATOM      8  N   LIG    1      -32.133  27.849   3.773  0.00  0.00    -0.640 N 
ATOM      9  H   LIG    1      -31.748  28.697   3.503  0.00  0.00    +0.430 HD
ATOM     10  O   LIG    1      -32.602  26.431   5.414  0.00  0.00    -0.500 OA
BRANCH   7  14
ATOM     11  N   LIG    1      -31.729  28.401   7.305  0.00  0.00    -0.820 N 
ATOM     12  H   LIG    1      -32.559  27.976   7.573  0.00  0.00    +0.420 HD
ATOM     13  H   LIG    1      -31.227  28.930   7.946  0.00  0.00    +0.420 HD
ATOM     14  C   LIG    1      -31.277  28.264   6.043  0.00  0.00    +0.520 C 
ATOM     15  O   LIG    1      -30.241  28.800   5.708  0.00  0.00    -0.520 OA
ENDBRANCH   7  14
ENDBRANCH   1   8
BRANCH   5  16
ATOM     16  N   LIG    1      -36.105  26.623   1.324  0.00  0.00    -1.050 N 
ATOM     17  H   LIG    1      -36.373  26.966   0.457  0.00  0.00    +0.430 HD
BRANCH  16  18
ATOM     18  S   LIG    1      -37.252  26.267   2.464  0.00  0.00    +2.700 S 
ATOM     19  O   LIG    1      -38.274  25.542   1.792  0.00  0.00    -0.940 OA
ATOM     20  O   LIG    1      -37.497  27.472   3.177  0.00  0.00    -0.940 OA
BRANCH  18  21
ATOM     21  C   LIG    1      -36.519  25.149   3.611  0.00  0.00    -0.740 A 
ATOM     22  C   LIG    1      -36.033  25.620   4.828  0.00  0.00    +0.380 A 
ATOM     23  N   LIG    1      -35.481  24.818   5.707  0.00  0.00    -0.480 NA
ATOM     24  C   LIG    1      -35.361  23.508   5.473  0.00  0.00    +0.170 A 
ATOM     25  C   LIG    1      -34.770  22.652   6.420  0.00  0.00    +0.030 A 
ATOM     26  C   LIG    1      -34.662  21.322   6.153  0.00  0.00    +0.060 A 
ATOM     27  C   LIG    1      -35.128  20.789   4.953  0.00  0.00    +0.010 A 
ATOM     28  C   LIG    1      -35.706  21.586   4.012  0.00  0.00    +0.060 A 
ATOM     29  C   LIG    1      -35.836  22.963   4.254  0.00  0.00    -0.130 A 
ATOM     30  C   LIG    1      -36.433  23.820   3.311  0.00  0.00    +0.230 A 
ENDBRANCH  18  21
ENDBRANCH  16  18
ENDBRANCH   5  16
TORSDOF 5
ENDMDL
MODEL 4
REMARK VINA RESULT:      -8.0      3.550      8.196
REMARK                            x       y       z     vdW  Elec       q    Type
REMARK                         _______ _______ _______ _____ _____    ______ ____
ROOT
ATOM      1  C   LIG    1      -35.785  21.713   4.198  0.00  0.00    +0.150 A 
ATOM      2  C   LIG    1      -35.228  20.952   5.218  0.00  0.00    -0.010 A 
ATOM      3  C   LIG    1      -34.536  21.568   6.244  0.00  0.00    +0.070 A 
ATOM      4  C   LIG    1      -34.396  22.942   6.258  0.00  0.00    +0.000 A 
ATOM      5  C   LIG    1      -34.949  23.710   5.240  0.00  0.00    +0.160 A 
ATOM      6  C   LIG    1      -35.639  23.094   4.205  0.00  0.00    +0.020 A 
ENDROOT
BRANCH   1   8
ATOM      7  C   LIG    1      -35.812  20.450   2.185  0.00  0.00    +0.510 C 
ATOM      8  N   LIG    1      -36.484  21.090   3.162  0.00  0.00    -0.640 N 
ATOM      9  H   LIG    1      -37.453  21.117   3.146  0.00  0.00    +0.430 HD
ATOM     10  O   LIG    1      -34.600  20.486   2.157  0.00  0.00    -0.500 OA
BRANCH   7  14
ATOM     11  N   LIG    1      -36.543  20.126  -0.144  0.00  0.00    -0.820 N 
ATOM     12  H   LIG    1      -36.049  20.927  -0.380  0.00  0.00    +0.420 HD
ATOM     13  H   LIG    1      -37.028  19.636  -0.827  0.00  0.00    +0.420 HD
ATOM     14  C   LIG    1      -36.560  19.697   1.133  0.00  0.00    +0.520 C 
ATOM     15  O   LIG    1      -37.181  18.697   1.430  0.00  0.00    -0.520 OA
ENDBRANCH   7  14
ENDBRANCH   1   8
BRANCH   5  16
ATOM     16  N   LIG    1      -34.806  25.099   5.255  0.00  0.00    -1.050 N 
ATOM     17  H   LIG    1      -35.382  25.640   5.818  0.00  0.00    +0.430 HD
BRANCH  16  18
ATOM     18  S   LIG    1      -33.654  25.823   4.312  0.00  0.00    +2.700 S 
ATOM     19  O   LIG    1      -33.413  24.940   3.224  0.00  0.00    -0.940 OA
ATOM     20  O   LIG    1      -32.631  26.263   5.195  0.00  0.00    -0.940 OA
BRANCH  18  21
ATOM     21  C   LIG    1      -34.377  27.275   3.625  0.00  0.00    -0.740 A 
ATOM     22  C   LIG    1      -35.733  27.293   3.305  0.00  0.00    +0.380 A 
ATOM     23  N   LIG    1      -36.307  28.355   2.792  0.00  0.00    -0.480 NA
ATOM     24  C   LIG    1      -35.613  29.471   2.552  0.00  0.00    +0.170 A 
ATOM     25  C   LIG    1      -36.233  30.608   2.003  0.00  0.00    +0.030 A 
ATOM     26  C   LIG    1      -35.501  31.731   1.771  0.00  0.00    +0.060 A 
ATOM     27  C   LIG    1      -34.141  31.776   2.067  0.00  0.00    +0.010 A 
ATOM     28  C   LIG    1      -33.504  30.696   2.600  0.00  0.00    +0.060 A 
ATOM     29  C   LIG    1      -34.229  29.521   2.854  0.00  0.00    -0.130 A 
ATOM     30  C   LIG    1      -33.611  28.385   3.409  0.00  0.00    +0.230 A 
ENDBRANCH  18  21
ENDBRANCH  16  18
ENDBRANCH   5  16
TORSDOF 5
ENDMDL
MODEL 5
REMARK VINA RESULT:      -8.0      4.049      7.747
REMARK                            x       y       z     vdW  Elec       q    Type
REMARK                         _______ _______ _______ _____ _____    ______ ____
ROOT
ATOM      1  C   LIG    1      -35.812  21.645   4.155  0.00  0.00    +0.150 A 
ATOM      2  C   LIG    1      -35.074  20.968   5.117  0.00  0.00    -0.010 A 
ATOM      3  C   LIG    1      -34.491  21.663   6.159  0.00  0.00    +0.070 A 
ATOM      4  C   LIG    1      -34.641  23.034   6.248  0.00  0.00    +0.000 A 
ATOM      5  C   LIG    1      -35.377  23.718   5.288  0.00  0.00    +0.160 A 
ATOM      6  C   LIG    1      -35.958  23.024   4.237  0.00  0.00    +0.020 A 
ENDROOT
BRANCH   1   8
ATOM      7  C   LIG    1      -35.671  20.616   2.016  0.00  0.00    +0.510 C 
ATOM      8  N   LIG    1      -36.401  20.942   3.101  0.00  0.00    -0.640 N 
ATOM      9  H   LIG    1      -37.336  20.687   3.150  0.00  0.00    +0.430 HD
ATOM     10  O   LIG    1      -34.527  21.007   1.915  0.00  0.00    -0.500 OA
BRANCH   7  14
ATOM     11  N   LIG    1      -36.152  20.151  -0.353  0.00  0.00    -0.820 N 
ATOM     12  H   LIG    1      -35.681  20.969  -0.580  0.00  0.00    +0.420 HD
ATOM     13  H   LIG    1      -36.541  19.605  -1.055  0.00  0.00    +0.420 HD
ATOM     14  C   LIG    1      -36.271  19.777   0.936  0.00  0.00    +0.520 C 
ATOM     15  O   LIG    1      -36.863  18.757   1.220  0.00  0.00    -0.520 OA
ENDBRANCH   7  14
ENDBRANCH   1   8
BRANCH   5  16
ATOM     16  N   LIG    1      -35.527  25.104   5.378  0.00  0.00    -1.050 N 
ATOM     17  H   LIG    1      -35.994  25.493   6.134  0.00  0.00    +0.430 HD
BRANCH  16  18
ATOM     18  S   LIG    1      -34.907  26.082   4.196  0.00  0.00    +2.700 S 
ATOM     19  O   LIG    1      -35.858  27.119   3.993  0.00  0.00    -0.940 OA
ATOM     20  O   LIG    1      -34.463  25.222   3.155  0.00  0.00    -0.940 OA
BRANCH  18  21
ATOM     21  C   LIG    1      -33.465  26.851   4.855  0.00  0.00    -0.740 A 
ATOM     22  C   LIG    1      -32.884  26.357   6.021  0.00  0.00    +0.380 A 
ATOM     23  N   LIG    1      -31.811  26.901   6.541  0.00  0.00    -0.480 NA
ATOM     24  C   LIG    1      -31.225  27.960   5.974  0.00  0.00    +0.170 A 
ATOM     25  C   LIG    1      -30.073  28.540   6.536  0.00  0.00    +0.030 A 
ATOM     26  C   LIG    1      -29.499  29.617   5.936  0.00  0.00    +0.060 A 
ATOM     27  C   LIG    1      -30.032  30.160   4.769  0.00  0.00    +0.010 A 
ATOM     28  C   LIG    1      -31.146  29.626   4.195  0.00  0.00    +0.060 A 
ATOM     29  C   LIG    1      -31.765  28.513   4.786  0.00  0.00    -0.130 A 
ATOM     30  C   LIG    1      -32.913  27.927   4.222  0.00  0.00    +0.230 A 
ENDBRANCH  18  21
ENDBRANCH  16  18
ENDBRANCH   5  16
TORSDOF 5
ENDMDL
MODEL 6
REMARK VINA RESULT:      -7.9      2.148      3.130
REMARK                            x       y       z     vdW  Elec       q    Type
REMARK                         _______ _______ _______ _____ _____    ______ ____
ROOT
ATOM      1  C   LIG    1      -36.392  22.889   2.721  0.00  0.00    +0.150 A 
ATOM      2  C   LIG    1      -37.643  22.579   2.204  0.00  0.00    -0.010 A 
ATOM      3  C   LIG    1      -37.862  21.350   1.610  0.00  0.00    +0.070 A 
ATOM      4  C   LIG    1      -36.838  20.426   1.530  0.00  0.00    +0.000 A 
ATOM      5  C   LIG    1      -35.583  20.731   2.045  0.00  0.00    +0.160 A 
ATOM      6  C   LIG    1      -35.358  21.966   2.636  0.00  0.00    +0.020 A 
ENDROOT
BRANCH   1   8
ATOM      7  C   LIG    1      -36.005  24.216   4.656  0.00  0.00    +0.510 C 
ATOM      8  N   LIG    1      -36.171  24.132   3.321  0.00  0.00    -0.640 N 
ATOM      9  H   LIG    1      -36.137  24.934   2.777  0.00  0.00    +0.430 HD
ATOM     10  O   LIG    1      -36.131  23.227   5.347  0.00  0.00    -0.500 OA
BRANCH   7  14
ATOM     11  N   LIG    1      -36.484  26.587   5.117  0.00  0.00    -0.820 N 
ATOM     12  H   LIG    1      -37.289  26.498   4.582  0.00  0.00    +0.420 HD
ATOM     13  H   LIG    1      -36.265  27.438   5.526  0.00  0.00    +0.420 HD
ATOM     14  C   LIG    1      -35.668  25.528   5.285  0.00  0.00    +0.520 C 
ATOM     15  O   LIG    1      -34.659  25.639   5.950  0.00  0.00    -0.520 OA
ENDBRANCH   7  14
ENDBRANCH   1   8
BRANCH   5  16
ATOM     16  N   LIG    1      -34.548  19.797   1.962  0.00  0.00    -1.050 N 
ATOM     17  H   LIG    1      -34.078  19.521   2.765  0.00  0.00    +0.430 HD
BRANCH  16  18
ATOM     18  S   LIG    1      -34.122  19.161   0.494  0.00  0.00    +2.700 S 
ATOM     19  O   LIG    1      -34.175  20.232  -0.438  0.00  0.00    -0.940 OA
ATOM     20  O   LIG    1      -34.872  17.963   0.343  0.00  0.00    -0.940 OA
BRANCH  18  21
ATOM     21  C   LIG    1      -32.431  18.678   0.604  0.00  0.00    -0.740 A 
ATOM     22  C   LIG    1      -32.065  17.600   1.407  0.00  0.00    +0.380 A 
ATOM     23  N   LIG    1      -30.817  17.212   1.513  0.00  0.00    -0.480 NA
ATOM     24  C   LIG    1      -29.837  17.837   0.854  0.00  0.00    +0.170 A 
ATOM     25  C   LIG    1      -28.500  17.416   0.971  0.00  0.00    +0.030 A 
ATOM     26  C   LIG    1      -27.523  18.071   0.287  0.00  0.00    +0.060 A 
ATOM     27  C   LIG    1      -27.824  19.158  -0.531  0.00  0.00    +0.010 A 
ATOM     28  C   LIG    1      -29.106  19.595  -0.670  0.00  0.00    +0.060 A 
ATOM     29  C   LIG    1      -30.140  18.941   0.020  0.00  0.00    -0.130 A 
ATOM     30  C   LIG    1      -31.479  19.357  -0.101  0.00  0.00    +0.230 A 
ENDBRANCH  18  21
ENDBRANCH  16  18
ENDBRANCH   5  16
TORSDOF 5
ENDMDL
MODEL 7
REMARK VINA RESULT:      -7.8      2.458      4.312
REMARK                            x       y       z     vdW  Elec       q    Type
REMARK                         _______ _______ _______ _____ _____    ______ ____
ROOT
ATOM      1  C   LIG    1      -35.186  24.786   4.218  0.00  0.00    +0.150 A 
ATOM      2  C   LIG    1      -36.044  25.808   4.603  0.00  0.00    -0.010 A 
ATOM      3  C   LIG    1      -36.371  26.812   3.711  0.00  0.00    +0.070 A 
ATOM      4  C   LIG    1      -35.846  26.801   2.433  0.00  0.00    +0.000 A 
ATOM      5  C   LIG    1      -34.986  25.782   2.041  0.00  0.00    +0.160 A 
ATOM      6  C   LIG    1      -34.651  24.776   2.936  0.00  0.00    +0.020 A 
ENDROOT
BRANCH   1   8
ATOM      7  C   LIG    1      -35.514  22.596   5.083  0.00  0.00    +0.510 C 
ATOM      8  N   LIG    1      -34.856  23.772   5.120  0.00  0.00    -0.640 N 
ATOM      9  H   LIG    1      -34.152  23.913   5.773  0.00  0.00    +0.430 HD
ATOM     10  O   LIG    1      -36.449  22.447   4.325  0.00  0.00    -0.500 OA
BRANCH   7  14
ATOM     11  N   LIG    1      -34.218  21.703   6.977  0.00  0.00    -0.820 N 
ATOM     12  H   LIG    1      -33.855  22.594   7.111  0.00  0.00    +0.420 HD
ATOM     13  H   LIG    1      -33.945  20.976   7.558  0.00  0.00    +0.420 HD
ATOM     14  C   LIG    1      -35.094  21.476   5.978  0.00  0.00    +0.520 C 
ATOM     15  O   LIG    1      -35.543  20.362   5.807  0.00  0.00    -0.520 OA
ENDBRANCH   7  14
ENDBRANCH   1   8
BRANCH   5  16
ATOM     16  N   LIG    1      -34.455  25.773   0.749  0.00  0.00    -1.050 N 
ATOM     17  H   LIG    1      -33.756  26.401   0.508  0.00  0.00    +0.430 HD
BRANCH  16  18
ATOM     18  S   LIG    1      -35.020  24.692  -0.371  0.00  0.00    +2.700 S 
ATOM     19  O   LIG    1      -34.738  25.252  -1.647  0.00  0.00    -0.940 OA
ATOM     20  O   LIG    1      -36.330  24.331   0.045  0.00  0.00    -0.940 OA
BRANCH  18  21
ATOM     21  C   LIG    1      -34.036  23.237  -0.236  0.00  0.00    -0.740 A 
ATOM     22  C   LIG    1      -32.758  23.207  -0.789  0.00  0.00    +0.380 A 
ATOM     23  N   LIG    1      -31.996  22.143  -0.708  0.00  0.00    -0.480 NA
ATOM     24  C   LIG    1      -32.414  21.035  -0.088  0.00  0.00    +0.170 A 
ATOM     25  C   LIG    1      -31.593  19.896  -0.003  0.00  0.00    +0.030 A 
ATOM     26  C   LIG    1      -32.046  18.783   0.634  0.00  0.00    +0.060 A 
ATOM     27  C   LIG    1      -33.315  18.749   1.207  0.00  0.00    +0.010 A 
ATOM     28  C   LIG    1      -34.139  19.831   1.146  0.00  0.00    +0.060 A 
ATOM     29  C   LIG    1      -33.704  20.998   0.497  0.00  0.00    -0.130 A 
ATOM     30  C   LIG    1      -34.522  22.140   0.416  0.00  0.00    +0.230 A 
ENDBRANCH  18  21
ENDBRANCH  16  18
ENDBRANCH   5  16
TORSDOF 5
ENDMDL
MODEL 8
REMARK VINA RESULT:      -7.6      3.925      7.191
REMARK                            x       y       z     vdW  Elec       q    Type
REMARK                         _______ _______ _______ _____ _____    ______ ____
ROOT
ATOM      1  C   LIG    1      -32.484  25.331   1.110  0.00  0.00    +0.150 A 
ATOM      2  C   LIG    1      -31.626  25.946   2.013  0.00  0.00    -0.010 A 
ATOM      3  C   LIG    1      -32.091  26.955   2.834  0.00  0.00    +0.070 A 
ATOM      4  C   LIG    1      -33.411  27.356   2.760  0.00  0.00    +0.000 A 
ATOM      5  C   LIG    1      -34.275  26.746   1.858  0.00  0.00    +0.160 A 
ATOM      6  C   LIG    1      -33.809  25.736   1.027  0.00  0.00    +0.020 A 
ENDROOT
BRANCH   1   8
ATOM      7  C   LIG    1      -31.366  24.615  -0.863  0.00  0.00    +0.510 C 
ATOM      8  N   LIG    1      -32.012  24.310   0.280  0.00  0.00    -0.640 N 
ATOM      9  H   LIG    1      -32.149  23.382   0.527  0.00  0.00    +0.430 HD
ATOM     10  O   LIG    1      -31.268  25.772  -1.215  0.00  0.00    -0.500 OA
BRANCH   7  14
ATOM     11  N   LIG    1      -29.676  22.871  -1.271  0.00  0.00    -0.820 N 
ATOM     12  H   LIG    1      -29.269  23.108  -0.423  0.00  0.00    +0.420 HD
ATOM     13  H   LIG    1      -29.292  22.165  -1.814  0.00  0.00    +0.420 HD
ATOM     14  C   LIG    1      -30.773  23.528  -1.698  0.00  0.00    +0.520 C 
ATOM     15  O   LIG    1      -31.280  23.235  -2.761  0.00  0.00    -0.520 OA
ENDBRANCH   7  14
ENDBRANCH   1   8
BRANCH   5  16
ATOM     16  N   LIG    1      -35.609  27.153   1.783  0.00  0.00    -1.050 N 
ATOM     17  H   LIG    1      -35.959  27.516   0.955  0.00  0.00    +0.430 HD
BRANCH  16  18
ATOM     18  S   LIG    1      -36.592  27.017   3.109  0.00  0.00    +2.700 S 
ATOM     19  O   LIG    1      -37.901  26.765   2.614  0.00  0.00    -0.940 OA
ATOM     20  O   LIG    1      -36.280  28.116   3.954  0.00  0.00    -0.940 OA
BRANCH  18  21
ATOM     21  C   LIG    1      -36.099  25.565   3.977  0.00  0.00    -0.740 A 
ATOM     22  C   LIG    1      -35.626  25.662   5.284  0.00  0.00    +0.380 A 
ATOM     23  N   LIG    1      -35.251  24.605   5.962  0.00  0.00    -0.480 NA
ATOM     24  C   LIG    1      -35.306  23.381   5.427  0.00  0.00    +0.170 A 
ATOM     25  C   LIG    1      -34.904  22.250   6.159  0.00  0.00    +0.030 A 
ATOM     26  C   LIG    1      -34.972  21.017   5.588  0.00  0.00    +0.060 A 
ATOM     27  C   LIG    1      -35.435  20.853   4.284  0.00  0.00    +0.010 A 
ATOM     28  C   LIG    1      -35.833  21.924   3.544  0.00  0.00    +0.060 A 
ATOM     29  C   LIG    1      -35.778  23.212   4.102  0.00  0.00    -0.130 A 
ATOM     30  C   LIG    1      -36.186  24.344   3.373  0.00  0.00    +0.230 A 
ENDBRANCH  18  21
ENDBRANCH  16  18
ENDBRANCH   5  16
TORSDOF 5
ENDMDL
MODEL 9
REMARK VINA RESULT:      -7.4      4.286      6.588
REMARK                            x       y       z     vdW  Elec       q    Type
REMARK                         _______ _______ _______ _____ _____    ______ ____
ROOT
ATOM      1  C   LIG    1      -34.777  23.898   5.501  0.00  0.00    +0.150 A 
ATOM      2  C   LIG    1      -34.425  22.611   5.886  0.00  0.00    -0.010 A 
ATOM      3  C   LIG    1      -34.959  21.520   5.228  0.00  0.00    +0.070 A 
ATOM      4  C   LIG    1      -35.845  21.705   4.184  0.00  0.00    +0.000 A 
ATOM      5  C   LIG    1      -36.202  22.991   3.793  0.00  0.00    +0.160 A 
ATOM      6  C   LIG    1      -35.672  24.088   4.457  0.00  0.00    +0.020 A 
ENDROOT
BRANCH   1   8
ATOM      7  C   LIG    1      -33.278  25.742   5.576  0.00  0.00    +0.510 C 
ATOM      8  N   LIG    1      -34.236  25.001   6.167  0.00  0.00    -0.640 N 
ATOM      9  H   LIG    1      -34.550  25.233   7.055  0.00  0.00    +0.430 HD
ATOM     10  O   LIG    1      -32.825  25.405   4.503  0.00  0.00    -0.500 OA
BRANCH   7  14
ATOM     11  N   LIG    1      -32.538  26.982   7.571  0.00  0.00    -0.820 N 
ATOM     12  H   LIG    1      -32.701  26.181   8.094  0.00  0.00    +0.420 HD
ATOM     13  H   LIG    1      -32.209  27.785   8.004  0.00  0.00    +0.420 HD
ATOM     14  C   LIG    1      -32.773  26.980   6.244  0.00  0.00    +0.520 C 
ATOM     15  O   LIG    1      -32.573  27.982   5.590  0.00  0.00    -0.520 OA
ENDBRANCH   7  14
ENDBRANCH   1   8
BRANCH   5  16
ATOM     16  N   LIG    1      -37.099  23.177   2.739  0.00  0.00    -1.050 N 
ATOM     17  H   LIG    1      -38.005  22.838   2.807  0.00  0.00    +0.430 HD
BRANCH  16  18
ATOM     18  S   LIG    1      -36.614  23.975   1.371  0.00  0.00    +2.700 S 
ATOM     19  O   LIG    1      -37.747  24.025   0.513  0.00  0.00    -0.940 OA
ATOM     20  O   LIG    1      -35.375  23.395   0.987  0.00  0.00    -0.940 OA
BRANCH  18  21
ATOM     21  C   LIG    1      -36.264  25.638   1.833  0.00  0.00    -0.740 A 
ATOM     22  C   LIG    1      -37.298  26.484   2.228  0.00  0.00    +0.380 A 
ATOM     23  N   LIG    1      -37.076  27.728   2.579  0.00  0.00    -0.480 NA
ATOM     24  C   LIG    1      -35.842  28.241   2.573  0.00  0.00    +0.170 A 
ATOM     25  C   LIG    1      -35.609  29.576   2.951  0.00  0.00    +0.030 A 
ATOM     26  C   LIG    1      -34.342  30.071   2.936  0.00  0.00    +0.060 A 
ATOM     27  C   LIG    1      -33.265  29.277   2.550  0.00  0.00    +0.010 A 
ATOM     28  C   LIG    1      -33.450  27.980   2.177  0.00  0.00    +0.060 A 
ATOM     29  C   LIG    1      -34.744  27.435   2.182  0.00  0.00    -0.130 A 
ATOM     30  C   LIG    1      -34.978  26.098   1.810  0.00  0.00    +0.230 A 
ENDBRANCH  18  21
ENDBRANCH  16  18
ENDBRANCH   5  16
TORSDOF 5
ENDMDL
####
 2019nCoV-S_RBD_mini.pdbqt&&&&ZINC000543588981.pdbqt
MODEL 1
REMARK VINA RESULT:     -10.2      0.000      0.000
REMARK                            x       y       z     vdW  Elec       q    Type
REMARK                         _______ _______ _______ _____ _____    ______ ____
ROOT
ATOM      1  N   LIG    1      -34.957  21.393   2.644  0.00  0.00    -0.630 NA
ATOM      2  C   LIG    1      -35.205  21.202   3.935  0.00  0.00    +0.500 A 
ATOM      3  N   LIG    1      -35.498  20.009   4.548  0.00  0.00    -0.480 N 
ATOM      4  H   LIG    1      -35.564  19.144   4.113  0.00  0.00    +0.460 HD
ATOM      5  N   LIG    1      -35.686  20.261   5.911  0.00  0.00    -0.480 N 
ATOM      6  H   LIG    1      -35.906  19.593   6.579  0.00  0.00    +0.450 HD
ATOM      7  C   LIG    1      -35.515  21.589   6.156  0.00  0.00    +0.380 A 
ATOM      8  C   LIG    1      -35.211  22.221   4.987  0.00  0.00    -0.190 A 
ENDROOT
BRANCH   8   9
ATOM      9  C   LIG    1      -34.947  23.670   4.813  0.00  0.00    +0.010 A 
ATOM     10  C   LIG    1      -36.007  24.573   4.772  0.00  0.00    +0.060 A 
ATOM     11  C   LIG    1      -35.759  25.922   4.611  0.00  0.00    +0.040 A 
ATOM     12  C   LIG    1      -34.458  26.382   4.487  0.00  0.00    +0.030 A 
ATOM     13  O   LIG    1      -33.957  27.642   4.321  0.00  0.00    -0.310 OA
ATOM     14  C   LIG    1      -32.563  27.551   4.670  0.00  0.00    +0.420 C 
ATOM     15  O   LIG    1      -32.228  26.180   4.386  0.00  0.00    -0.310 OA
ATOM     16  C   LIG    1      -33.393  25.483   4.528  0.00  0.00    +0.030 A 
ATOM     17  C   LIG    1      -33.637  24.131   4.695  0.00  0.00    +0.040 A 
ENDBRANCH   8   9
BRANCH   1  18
ATOM     18  C   LIG    1      -34.986  20.359   1.796  0.00  0.00    +0.540 C 
ATOM     19  O   LIG    1      -36.053  19.860   1.481  0.00  0.00    -0.590 OA
BRANCH  18  26
ATOM     20  C   LIG    1      -29.233  18.648  -1.168  0.00  0.00    +0.380 C 
ATOM     21  N   LIG    1      -30.259  18.220  -0.214  0.00  0.00    -0.390 N 
ATOM     22  N   LIG    1      -30.285  17.015   0.502  0.00  0.00    +0.010 NA
ATOM     23  N   LIG    1      -31.334  16.978   1.244  0.00  0.00    -0.200 NA
ATOM     24  C   LIG    1      -32.055  18.112   1.084  0.00  0.00    -0.080 A 
ATOM     25  C   LIG    1      -33.254  18.573   1.639  0.00  0.00    +0.230 A 
ATOM     26  C   LIG    1      -33.725  19.822   1.239  0.00  0.00    -0.190 A 
ATOM     27  C   LIG    1      -32.991  20.564   0.305  0.00  0.00    +0.430 A 
ATOM     28  N   LIG    1      -31.870  20.103  -0.198  0.00  0.00    -0.490 NA
ATOM     29  C   LIG    1      -31.378  18.924   0.155  0.00  0.00    +0.290 A 
ENDBRANCH  18  26
ENDBRANCH   1  18
TORSDOF 3
ENDMDL
MODEL 2
REMARK VINA RESULT:     -10.2      0.921      1.572
REMARK                            x       y       z     vdW  Elec       q    Type
REMARK                         _______ _______ _______ _____ _____    ______ ____
ROOT
ATOM      1  N   LIG    1      -35.061  21.215   2.657  0.00  0.00    -0.630 NA
ATOM      2  C   LIG    1      -35.248  21.061   3.964  0.00  0.00    +0.500 A 
ATOM      3  N   LIG    1      -35.394  19.874   4.639  0.00  0.00    -0.480 N 
ATOM      4  H   LIG    1      -35.380  18.988   4.246  0.00  0.00    +0.460 HD
ATOM      5  N   LIG    1      -35.567  20.171   5.995  0.00  0.00    -0.480 N 
ATOM      6  H   LIG    1      -35.694  19.516   6.700  0.00  0.00    +0.450 HD
ATOM      7  C   LIG    1      -35.532  21.519   6.175  0.00  0.00    +0.380 A 
ATOM      8  C   LIG    1      -35.332  22.123   4.969  0.00  0.00    -0.190 A 
ENDROOT
BRANCH   8   9
ATOM      9  C   LIG    1      -35.229  23.582   4.720  0.00  0.00    +0.010 A 
ATOM     10  C   LIG    1      -34.076  24.272   5.090  0.00  0.00    +0.060 A 
ATOM     11  C   LIG    1      -33.981  25.630   4.857  0.00  0.00    +0.040 A 
ATOM     12  C   LIG    1      -35.029  26.310   4.257  0.00  0.00    +0.030 A 
ATOM     13  O   LIG    1      -35.178  27.626   3.924  0.00  0.00    -0.310 OA
ATOM     14  C   LIG    1      -36.264  27.663   2.978  0.00  0.00    +0.420 C 
ATOM     15  O   LIG    1      -37.055  26.511   3.321  0.00  0.00    -0.310 OA
ATOM     16  C   LIG    1      -36.184  25.624   3.885  0.00  0.00    +0.030 A 
ATOM     17  C   LIG    1      -36.281  24.263   4.111  0.00  0.00    +0.040 A 
ENDBRANCH   8   9
BRANCH   1  18
ATOM     18  C   LIG    1      -35.005  20.144   1.858  0.00  0.00    +0.540 C 
ATOM     19  O   LIG    1      -36.021  19.520   1.604  0.00  0.00    -0.590 OA
BRANCH  18  26
ATOM     20  C   LIG    1      -29.153  18.948  -1.166  0.00  0.00    +0.380 C 
ATOM     21  N   LIG    1      -30.145  18.414  -0.229  0.00  0.00    -0.390 N 
ATOM     22  N   LIG    1      -30.085  17.185   0.441  0.00  0.00    +0.010 NA
ATOM     23  N   LIG    1      -31.128  17.047   1.181  0.00  0.00    -0.200 NA
ATOM     24  C   LIG    1      -31.926  18.133   1.063  0.00  0.00    -0.080 A 
ATOM     25  C   LIG    1      -33.152  18.490   1.635  0.00  0.00    +0.230 A 
ATOM     26  C   LIG    1      -33.710  19.716   1.282  0.00  0.00    -0.190 A 
ATOM     27  C   LIG    1      -33.032  20.542   0.377  0.00  0.00    +0.430 A 
ATOM     28  N   LIG    1      -31.882  20.179  -0.144  0.00  0.00    -0.490 NA
ATOM     29  C   LIG    1      -31.309  19.025   0.166  0.00  0.00    +0.290 A 
ENDBRANCH  18  26
ENDBRANCH   1  18
TORSDOF 3
ENDMDL
MODEL 3
REMARK VINA RESULT:      -9.7      0.661      1.433
REMARK                            x       y       z     vdW  Elec       q    Type
REMARK                         _______ _______ _______ _____ _____    ______ ____
ROOT
ATOM      1  N   LIG    1      -34.954  21.277   2.706  0.00  0.00    -0.630 NA
ATOM      2  C   LIG    1      -35.199  21.108   4.001  0.00  0.00    +0.500 A 
ATOM      3  N   LIG    1      -35.469  19.923   4.639  0.00  0.00    -0.480 N 
ATOM      4  H   LIG    1      -35.516  19.048   4.223  0.00  0.00    +0.460 HD
ATOM      5  N   LIG    1      -35.664  20.201   5.997  0.00  0.00    -0.480 N 
ATOM      6  H   LIG    1      -35.870  19.542   6.679  0.00  0.00    +0.450 HD
ATOM      7  C   LIG    1      -35.520  21.536   6.213  0.00  0.00    +0.380 A 
ATOM      8  C   LIG    1      -35.228  22.149   5.031  0.00  0.00    -0.190 A 
ENDROOT
BRANCH   8   9
ATOM      9  C   LIG    1      -34.993  23.599   4.825  0.00  0.00    +0.010 A 
ATOM     10  C   LIG    1      -36.074  24.475   4.737  0.00  0.00    +0.060 A 
ATOM     11  C   LIG    1      -35.854  25.825   4.547  0.00  0.00    +0.040 A 
ATOM     12  C   LIG    1      -34.560  26.313   4.442  0.00  0.00    +0.030 A 
ATOM     13  O   LIG    1      -34.086  27.580   4.255  0.00  0.00    -0.310 OA
ATOM     14  C   LIG    1      -32.699  27.532   4.638  0.00  0.00    +0.420 C 
ATOM     15  O   LIG    1      -32.325  26.163   4.397  0.00  0.00    -0.310 OA
ATOM     16  C   LIG    1      -33.477  25.442   4.530  0.00  0.00    +0.030 A 
ATOM     17  C   LIG    1      -33.692  24.089   4.726  0.00  0.00    +0.040 A 
ENDBRANCH   8   9
BRANCH   1  18
ATOM     18  C   LIG    1      -34.961  20.224   1.881  0.00  0.00    +0.540 C 
ATOM     19  O   LIG    1      -36.006  19.641   1.646  0.00  0.00    -0.590 OA
BRANCH  18  26
ATOM     20  C   LIG    1      -29.382  17.432  -0.547  0.00  0.00    +0.380 C 
ATOM     21  N   LIG    1      -30.217  18.636  -0.555  0.00  0.00    -0.390 N 
ATOM     22  N   LIG    1      -29.976  19.816  -1.273  0.00  0.00    +0.010 NA
ATOM     23  N   LIG    1      -30.917  20.661  -1.039  0.00  0.00    -0.200 NA
ATOM     24  C   LIG    1      -31.818  20.126  -0.183  0.00  0.00    -0.080 A 
ATOM     25  C   LIG    1      -33.002  20.606   0.387  0.00  0.00    +0.230 A 
ATOM     26  C   LIG    1      -33.701  19.767   1.252  0.00  0.00    -0.190 A 
ATOM     27  C   LIG    1      -33.202  18.487   1.519  0.00  0.00    +0.430 A 
ATOM     28  N   LIG    1      -32.086  18.065   0.969  0.00  0.00    -0.490 NA
ATOM     29  C   LIG    1      -31.388  18.824   0.135  0.00  0.00    +0.290 A 
ENDBRANCH  18  26
ENDBRANCH   1  18
TORSDOF 3
ENDMDL
MODEL 4
REMARK VINA RESULT:      -8.9      3.529      5.604
REMARK                            x       y       z     vdW  Elec       q    Type
REMARK                         _______ _______ _______ _____ _____    ______ ____
ROOT
ATOM      1  N   LIG    1      -35.826  21.392   2.775  0.00  0.00    -0.630 NA
ATOM      2  C   LIG    1      -35.611  21.249   4.078  0.00  0.00    +0.500 A 
ATOM      3  N   LIG    1      -35.586  20.071   4.783  0.00  0.00    -0.480 N 
ATOM      4  H   LIG    1      -35.724  19.183   4.417  0.00  0.00    +0.460 HD
ATOM      5  N   LIG    1      -35.327  20.378   6.123  0.00  0.00    -0.480 N 
ATOM      6  H   LIG    1      -35.255  19.730   6.842  0.00  0.00    +0.450 HD
ATOM      7  C   LIG    1      -35.190  21.724   6.264  0.00  0.00    +0.380 A 
ATOM      8  C   LIG    1      -35.347  22.316   5.046  0.00  0.00    -0.190 A 
ENDROOT
BRANCH   8   9
ATOM      9  C   LIG    1      -35.273  23.769   4.757  0.00  0.00    +0.010 A 
ATOM     10  C   LIG    1      -34.164  24.507   5.168  0.00  0.00    +0.060 A 
ATOM     11  C   LIG    1      -34.095  25.859   4.897  0.00  0.00    +0.040 A 
ATOM     12  C   LIG    1      -35.128  26.487   4.217  0.00  0.00    +0.030 A 
ATOM     13  O   LIG    1      -35.296  27.787   3.834  0.00  0.00    -0.310 OA
ATOM     14  C   LIG    1      -36.326  27.761   2.829  0.00  0.00    +0.420 C 
ATOM     15  O   LIG    1      -37.102  26.595   3.163  0.00  0.00    -0.310 OA
ATOM     16  C   LIG    1      -36.238  25.754   3.803  0.00  0.00    +0.030 A 
ATOM     17  C   LIG    1      -36.308  24.398   4.068  0.00  0.00    +0.040 A 
ENDBRANCH   8   9
BRANCH   1  18
ATOM     18  C   LIG    1      -36.054  20.317   2.012  0.00  0.00    +0.540 C 
ATOM     19  O   LIG    1      -35.192  19.465   1.887  0.00  0.00    -0.590 OA
BRANCH  18  26
ATOM     20  C   LIG    1      -41.579  18.961  -1.516  0.00  0.00    +0.380 C 
ATOM     21  N   LIG    1      -40.996  19.840  -0.500  0.00  0.00    -0.390 N 
ATOM     22  N   LIG    1      -41.638  20.901   0.156  0.00  0.00    +0.010 NA
ATOM     23  N   LIG    1      -40.822  21.451   0.983  0.00  0.00    -0.200 NA
ATOM     24  C   LIG    1      -39.624  20.822   0.941  0.00  0.00    -0.080 A 
ATOM     25  C   LIG    1      -38.416  21.013   1.620  0.00  0.00    +0.230 A 
ATOM     26  C   LIG    1      -37.355  20.160   1.323  0.00  0.00    -0.190 A 
ATOM     27  C   LIG    1      -37.531  19.152   0.367  0.00  0.00    +0.430 A 
ATOM     28  N   LIG    1      -38.679  18.999  -0.253  0.00  0.00    -0.490 NA
ATOM     29  C   LIG    1      -39.719  19.781  -0.002  0.00  0.00    +0.290 A 
ENDBRANCH  18  26
ENDBRANCH   1  18
TORSDOF 3
ENDMDL
MODEL 5
REMARK VINA RESULT:      -8.7      3.326      7.758
REMARK                            x       y       z     vdW  Elec       q    Type
REMARK                         _______ _______ _______ _____ _____    ______ ____
ROOT
ATOM      1  N   LIG    1      -34.778  21.894   3.240  0.00  0.00    -0.630 NA
ATOM      2  C   LIG    1      -35.627  21.122   2.570  0.00  0.00    +0.500 A 
ATOM      3  N   LIG    1      -36.997  21.126   2.672  0.00  0.00    -0.480 N 
ATOM      4  H   LIG    1      -37.525  21.696   3.252  0.00  0.00    +0.460 HD
ATOM      5  N   LIG    1      -37.495  20.160   1.792  0.00  0.00    -0.480 N 
ATOM      6  H   LIG    1      -38.434  19.951   1.662  0.00  0.00    +0.450 HD
ATOM      7  C   LIG    1      -36.461  19.556   1.145  0.00  0.00    +0.380 A 
ATOM      8  C   LIG    1      -35.289  20.105   1.572  0.00  0.00    -0.190 A 
ENDROOT
BRANCH   8   9
ATOM      9  C   LIG    1      -33.926  19.736   1.118  0.00  0.00    +0.010 A 
ATOM     10  C   LIG    1      -33.202  20.605   0.304  0.00  0.00    +0.060 A 
ATOM     11  C   LIG    1      -31.933  20.261  -0.116  0.00  0.00    +0.040 A 
ATOM     12  C   LIG    1      -31.375  19.051   0.267  0.00  0.00    +0.030 A 
ATOM     13  O   LIG    1      -30.162  18.488  -0.009  0.00  0.00    -0.310 OA
ATOM     14  C   LIG    1      -29.986  17.451   0.974  0.00  0.00    +0.420 C 
ATOM     15  O   LIG    1      -31.332  17.070   1.314  0.00  0.00    -0.310 OA
ATOM     16  C   LIG    1      -32.094  18.178   1.082  0.00  0.00    +0.030 A 
ATOM     17  C   LIG    1      -33.364  18.522   1.510  0.00  0.00    +0.040 A 
ENDBRANCH   8   9
BRANCH   1  18
ATOM     18  C   LIG    1      -35.238  22.784   4.126  0.00  0.00    +0.540 C 
ATOM     19  O   LIG    1      -36.248  22.542   4.765  0.00  0.00    -0.590 OA
BRANCH  18  26
ATOM     20  C   LIG    1      -31.927  28.601   4.218  0.00  0.00    +0.380 C 
ATOM     21  N   LIG    1      -32.563  27.575   5.048  0.00  0.00    -0.390 N 
ATOM     22  N   LIG    1      -32.653  27.569   6.447  0.00  0.00    +0.010 NA
ATOM     23  N   LIG    1      -33.278  26.514   6.833  0.00  0.00    -0.200 NA
ATOM     24  C   LIG    1      -33.637  25.770   5.761  0.00  0.00    -0.080 A 
ATOM     25  C   LIG    1      -34.320  24.557   5.620  0.00  0.00    +0.230 A 
ATOM     26  C   LIG    1      -34.521  24.062   4.333  0.00  0.00    -0.190 A 
ATOM     27  C   LIG    1      -34.040  24.788   3.236  0.00  0.00    +0.430 A 
ATOM     28  N   LIG    1      -33.402  25.925   3.401  0.00  0.00    -0.490 NA
ATOM     29  C   LIG    1      -33.191  26.438   4.605  0.00  0.00    +0.290 A 
ENDBRANCH  18  26
ENDBRANCH   1  18
TORSDOF 3
ENDMDL
MODEL 6
REMARK VINA RESULT:      -8.0      3.113      4.811
REMARK                            x       y       z     vdW  Elec       q    Type
REMARK                         _______ _______ _______ _____ _____    ______ ____
ROOT
ATOM      1  N   LIG    1      -35.252  21.359   2.739  0.00  0.00    -0.630 NA
ATOM      2  C   LIG    1      -35.332  21.179   4.053  0.00  0.00    +0.500 A 
ATOM      3  N   LIG    1      -35.553  19.993   4.708  0.00  0.00    -0.480 N 
ATOM      4  H   LIG    1      -35.681  19.126   4.293  0.00  0.00    +0.460 HD
ATOM      5  N   LIG    1      -35.561  20.257   6.082  0.00  0.00    -0.480 N 
ATOM      6  H   LIG    1      -35.697  19.595   6.779  0.00  0.00    +0.450 HD
ATOM      7  C   LIG    1      -35.350  21.584   6.292  0.00  0.00    +0.380 A 
ATOM      8  C   LIG    1      -35.195  22.205   5.089  0.00  0.00    -0.190 A 
ENDROOT
BRANCH   8   9
ATOM      9  C   LIG    1      -34.945  23.651   4.869  0.00  0.00    +0.010 A 
ATOM     10  C   LIG    1      -36.012  24.518   4.645  0.00  0.00    +0.060 A 
ATOM     11  C   LIG    1      -35.778  25.863   4.443  0.00  0.00    +0.040 A 
ATOM     12  C   LIG    1      -34.482  26.356   4.460  0.00  0.00    +0.030 A 
ATOM     13  O   LIG    1      -33.995  27.620   4.290  0.00  0.00    -0.310 OA
ATOM     14  C   LIG    1      -32.655  27.590   4.816  0.00  0.00    +0.420 C 
ATOM     15  O   LIG    1      -32.254  26.217   4.653  0.00  0.00    -0.310 OA
ATOM     16  C   LIG    1      -33.411  25.493   4.684  0.00  0.00    +0.030 A 
ATOM     17  C   LIG    1      -33.642  24.146   4.894  0.00  0.00    +0.040 A 
ENDBRANCH   8   9
BRANCH   1  18
ATOM     18  C   LIG    1      -35.399  20.319   1.911  0.00  0.00    +0.540 C 
ATOM     19  O   LIG    1      -34.564  19.431   1.895  0.00  0.00    -0.590 OA
BRANCH  18  26
ATOM     20  C   LIG    1      -41.040  19.434  -1.584  0.00  0.00    +0.380 C 
ATOM     21  N   LIG    1      -39.757  20.141  -1.544  0.00  0.00    -0.390 N 
ATOM     22  N   LIG    1      -39.276  21.054  -2.493  0.00  0.00    +0.010 NA
ATOM     23  N   LIG    1      -38.116  21.477  -2.133  0.00  0.00    -0.200 NA
ATOM     24  C   LIG    1      -37.754  20.899  -0.964  0.00  0.00    -0.080 A 
ATOM     25  C   LIG    1      -36.620  21.004  -0.153  0.00  0.00    +0.230 A 
ATOM     26  C   LIG    1      -36.575  20.245   1.015  0.00  0.00    -0.190 A 
ATOM     27  C   LIG    1      -37.655  19.413   1.334  0.00  0.00    +0.430 A 
ATOM     28  N   LIG    1      -38.707  19.336   0.551  0.00  0.00    -0.490 NA
ATOM     29  C   LIG    1      -38.799  20.043  -0.567  0.00  0.00    +0.290 A 
ENDBRANCH  18  26
ENDBRANCH   1  18
TORSDOF 3
ENDMDL
MODEL 7
REMARK VINA RESULT:      -7.2      3.812      8.210
REMARK                            x       y       z     vdW  Elec       q    Type
REMARK                         _______ _______ _______ _____ _____    ______ ____
ROOT
ATOM      1  N   LIG    1      -34.380  23.986   4.084  0.00  0.00    -0.630 NA
ATOM      2  C   LIG    1      -34.631  22.993   4.930  0.00  0.00    +0.500 A 
ATOM      3  N   LIG    1      -34.375  22.977   6.279  0.00  0.00    -0.480 N 
ATOM      4  H   LIG    1      -33.974  23.696   6.793  0.00  0.00    +0.460 HD
ATOM      5  N   LIG    1      -34.795  21.741   6.782  0.00  0.00    -0.480 N 
ATOM      6  H   LIG    1      -34.731  21.462   7.709  0.00  0.00    +0.450 HD
ATOM      7  C   LIG    1      -35.306  20.988   5.770  0.00  0.00    +0.380 A 
ATOM      8  C   LIG    1      -35.241  21.700   4.610  0.00  0.00    -0.190 A 
ENDROOT
BRANCH   8   9
ATOM      9  C   LIG    1      -35.694  21.248   3.272  0.00  0.00    +0.010 A 
ATOM     10  C   LIG    1      -36.722  21.924   2.618  0.00  0.00    +0.060 A 
ATOM     11  C   LIG    1      -37.141  21.503   1.371  0.00  0.00    +0.040 A 
ATOM     12  C   LIG    1      -36.545  20.407   0.768  0.00  0.00    +0.030 A 
ATOM     13  O   LIG    1      -36.774  19.803  -0.435  0.00  0.00    -0.310 OA
ATOM     14  C   LIG    1      -35.605  19.002  -0.692  0.00  0.00    +0.420 C 
ATOM     15  O   LIG    1      -35.103  18.697   0.622  0.00  0.00    -0.310 OA
ATOM     16  C   LIG    1      -35.517  19.727   1.418  0.00  0.00    +0.030 A 
ATOM     17  C   LIG    1      -35.089  20.149   2.664  0.00  0.00    +0.040 A 
ENDBRANCH   8   9
BRANCH   1  18
ATOM     18  C   LIG    1      -33.815  25.115   4.526  0.00  0.00    +0.540 C 
ATOM     19  O   LIG    1      -32.952  25.068   5.386  0.00  0.00    -0.590 OA
BRANCH  18  26
ATOM     20  C   LIG    1      -34.964  31.309   2.261  0.00  0.00    +0.380 C 
ATOM     21  N   LIG    1      -35.526  29.963   2.398  0.00  0.00    -0.390 N 
ATOM     22  N   LIG    1      -36.791  29.538   1.967  0.00  0.00    +0.010 NA
ATOM     23  N   LIG    1      -36.946  28.294   2.254  0.00  0.00    -0.200 NA
ATOM     24  C   LIG    1      -35.840  27.819   2.872  0.00  0.00    -0.080 A 
ATOM     25  C   LIG    1      -35.491  26.564   3.382  0.00  0.00    +0.230 A 
ATOM     26  C   LIG    1      -34.237  26.421   3.971  0.00  0.00    -0.190 A 
ATOM     27  C   LIG    1      -33.377  27.525   4.032  0.00  0.00    +0.430 A 
ATOM     28  N   LIG    1      -33.735  28.691   3.544  0.00  0.00    -0.490 NA
ATOM     29  C   LIG    1      -34.915  28.875   2.968  0.00  0.00    +0.290 A 
ENDBRANCH  18  26
ENDBRANCH   1  18
TORSDOF 3
ENDMDL
####
 2019nCoV-S_RBD_mini.pdbqt&&&&ZINC000739813848.pdbqt
MODEL 1
REMARK VINA RESULT:     -10.1      0.000      0.000
REMARK                            x       y       z     vdW  Elec       q    Type
REMARK                         _______ _______ _______ _____ _____    ______ ____
ROOT
ATOM      1  C   LIG    1      -35.016  23.952   5.294  0.00  0.00    -0.060 A 
ATOM      2  C   LIG    1      -34.598  22.772   5.882  0.00  0.00    +0.040 A 
ATOM      3  C   LIG    1      -34.877  21.562   5.278  0.00  0.00    +0.010 A 
ATOM      4  C   LIG    1      -35.577  21.531   4.079  0.00  0.00    +0.130 A 
ATOM      5  C   LIG    1      -35.995  22.719   3.492  0.00  0.00    +0.000 A 
ATOM      6  C   LIG    1      -35.719  23.924   4.104  0.00  0.00    +0.050 A 
ENDROOT
BRANCH   4   7
ATOM      7  N   LIG    1      -35.862  20.308   3.467  0.00  0.00    -1.050 N 
ATOM      8  H   LIG    1      -35.988  19.513   4.007  0.00  0.00    +0.430 HD
BRANCH   7   9
ATOM      9  S   LIG    1      -35.983  20.217   1.817  0.00  0.00    +2.690 S 
ATOM     10  O   LIG    1      -36.452  21.484   1.379  0.00  0.00    -0.950 OA
ATOM     11  O   LIG    1      -36.656  18.998   1.531  0.00  0.00    -0.950 OA
BRANCH   9  12
ATOM     12  C   LIG    1      -34.349  20.043   1.183  0.00  0.00    -0.680 A 
ATOM     13  C   LIG    1      -33.801  21.061   0.406  0.00  0.00    +0.110 A 
ATOM     14  C   LIG    1      -32.541  20.959  -0.100  0.00  0.00    +0.030 A 
ATOM     15  C   LIG    1      -31.774  19.811   0.165  0.00  0.00    +0.170 A 
ATOM     16  N   LIG    1      -30.535  19.683  -0.317  0.00  0.00    -0.490 NA
ATOM     17  C   LIG    1      -29.815  18.614  -0.074  0.00  0.00    +0.330 A 
ATOM     18  C   LIG    1      -30.304  17.562   0.697  0.00  0.00    -0.030 A 
ATOM     19  C   LIG    1      -31.564  17.628   1.220  0.00  0.00    +0.120 A 
ATOM     20  C   LIG    1      -32.333  18.777   0.957  0.00  0.00    -0.130 A 
ATOM     21  C   LIG    1      -33.634  18.918   1.465  0.00  0.00    +0.200 A 
ENDBRANCH   9  12
ENDBRANCH   7   9
ENDBRANCH   4   7
BRANCH   1  22
ATOM     22  C   LIG    1      -34.709  25.271   5.956  0.00  0.00    +0.090 C 
BRANCH  22  25
ATOM     23  N   LIG    1      -33.184  27.175   5.547  0.00  0.00    -0.700 N 
ATOM     24  H   LIG    1      -33.747  27.710   6.128  0.00  0.00    +0.410 HD
ATOM     25  C   LIG    1      -33.490  25.883   5.316  0.00  0.00    +0.500 C 
ATOM     26  O   LIG    1      -32.786  25.214   4.590  0.00  0.00    -0.550 OA
BRANCH  23  27
ATOM     27  C   LIG    1      -31.998  27.770   4.925  0.00  0.00    +0.170 C 
BRANCH  27  29
ATOM     28  O   LIG    1      -30.978  28.895   6.739  0.00  0.00    -0.690 OA
ATOM     29  C   LIG    1      -30.923  27.954   5.964  0.00  0.00    +0.490 C 
ATOM     30  O   LIG    1      -30.001  27.160   6.035  0.00  0.00    -0.690 OA
ENDBRANCH  27  29
ENDBRANCH  23  27
ENDBRANCH  22  25
ENDBRANCH   1  22
TORSDOF 7
ENDMDL
MODEL 2
REMARK VINA RESULT:      -7.9      3.363      7.562
REMARK                            x       y       z     vdW  Elec       q    Type
REMARK                         _______ _______ _______ _____ _____    ______ ____
ROOT
ATOM      1  C   LIG    1      -33.586  23.430  -0.187  0.00  0.00    -0.060 A 
ATOM      2  C   LIG    1      -33.130  24.293   0.794  0.00  0.00    +0.040 A 
ATOM      3  C   LIG    1      -33.936  25.322   1.238  0.00  0.00    +0.010 A 
ATOM      4  C   LIG    1      -35.205  25.491   0.701  0.00  0.00    +0.130 A 
ATOM      5  C   LIG    1      -35.660  24.622  -0.284  0.00  0.00    +0.000 A 
ATOM      6  C   LIG    1      -34.846  23.599  -0.729  0.00  0.00    +0.050 A 
ENDROOT
BRANCH   4   7
ATOM      7  N   LIG    1      -36.022  26.531   1.148  0.00  0.00    -1.050 N 
ATOM      8  H   LIG    1      -35.941  27.414   0.755  0.00  0.00    +0.430 HD
BRANCH   7   9
ATOM      9  S   LIG    1      -37.129  26.258   2.350  0.00  0.00    +2.690 S 
ATOM     10  O   LIG    1      -38.153  25.457   1.777  0.00  0.00    -0.950 OA
ATOM     11  O   LIG    1      -37.377  27.518   2.961  0.00  0.00    -0.950 OA
BRANCH   9  12
ATOM     12  C   LIG    1      -36.339  25.261   3.568  0.00  0.00    -0.680 A 
ATOM     13  C   LIG    1      -35.719  25.870   4.658  0.00  0.00    +0.110 A 
ATOM     14  C   LIG    1      -35.099  25.129   5.618  0.00  0.00    +0.030 A 
ATOM     15  C   LIG    1      -35.083  23.727   5.515  0.00  0.00    +0.170 A 
ATOM     16  N   LIG    1      -34.483  22.975   6.442  0.00  0.00    -0.490 NA
ATOM     17  C   LIG    1      -34.464  21.667   6.350  0.00  0.00    +0.330 A 
ATOM     18  C   LIG    1      -35.066  20.997   5.287  0.00  0.00    -0.030 A 
ATOM     19  C   LIG    1      -35.696  21.707   4.304  0.00  0.00    +0.120 A 
ATOM     20  C   LIG    1      -35.715  23.111   4.406  0.00  0.00    -0.130 A 
ATOM     21  C   LIG    1      -36.347  23.905   3.437  0.00  0.00    +0.200 A 
ENDBRANCH   9  12
ENDBRANCH   7   9
ENDBRANCH   4   7
BRANCH   1  22
ATOM     22  C   LIG    1      -32.703  22.308  -0.670  0.00  0.00    +0.090 C 
BRANCH  22  25
ATOM     23  N   LIG    1      -32.414  20.156   0.516  0.00  0.00    -0.700 N 
ATOM     24  H   LIG    1      -31.486  20.398   0.663  0.00  0.00    +0.410 HD
ATOM     25  C   LIG    1      -33.231  20.995  -0.150  0.00  0.00    +0.500 C 
ATOM     26  O   LIG    1      -34.391  20.692  -0.334  0.00  0.00    -0.550 OA
BRANCH  23  27
ATOM     27  C   LIG    1      -32.927  18.880   1.021  0.00  0.00    +0.170 C 
BRANCH  27  29
ATOM     28  O   LIG    1      -31.256  17.612  -0.073  0.00  0.00    -0.690 OA
ATOM     29  C   LIG    1      -31.832  17.845   0.977  0.00  0.00    +0.490 C 
ATOM     30  O   LIG    1      -31.520  17.245   1.991  0.00  0.00    -0.690 OA
ENDBRANCH  27  29
ENDBRANCH  23  27
ENDBRANCH  22  25
ENDBRANCH   1  22
TORSDOF 7
ENDMDL
MODEL 3
REMARK VINA RESULT:      -7.5      2.144      3.157
REMARK                            x       y       z     vdW  Elec       q    Type
REMARK                         _______ _______ _______ _____ _____    ______ ____
ROOT
ATOM      1  C   LIG    1      -33.948  25.748   5.434  0.00  0.00    -0.060 A 
ATOM      2  C   LIG    1      -35.329  25.750   5.507  0.00  0.00    +0.040 A 
ATOM      3  C   LIG    1      -36.081  25.390   4.407  0.00  0.00    +0.010 A 
ATOM      4  C   LIG    1      -35.450  25.024   3.225  0.00  0.00    +0.130 A 
ATOM      5  C   LIG    1      -34.062  25.023   3.155  0.00  0.00    +0.000 A 
ATOM      6  C   LIG    1      -33.316  25.391   4.257  0.00  0.00    +0.050 A 
ENDROOT
BRANCH   4   7
ATOM      7  N   LIG    1      -36.207  24.659   2.110  0.00  0.00    -1.050 N 
ATOM      8  H   LIG    1      -36.307  25.276   1.369  0.00  0.00    +0.430 HD
BRANCH   7   9
ATOM      9  S   LIG    1      -36.937  23.173   2.054  0.00  0.00    +2.690 S 
ATOM     10  O   LIG    1      -37.775  23.181   0.907  0.00  0.00    -0.950 OA
ATOM     11  O   LIG    1      -37.418  22.912   3.366  0.00  0.00    -0.950 OA
BRANCH   9  12
ATOM     12  C   LIG    1      -35.675  21.985   1.742  0.00  0.00    -0.680 A 
ATOM     13  C   LIG    1      -35.663  20.790   2.459  0.00  0.00    +0.110 A 
ATOM     14  C   LIG    1      -34.702  19.850   2.242  0.00  0.00    +0.030 A 
ATOM     15  C   LIG    1      -33.704  20.081   1.280  0.00  0.00    +0.170 A 
ATOM     16  N   LIG    1      -32.749  19.177   1.045  0.00  0.00    -0.490 NA
ATOM     17  C   LIG    1      -31.816  19.388   0.149  0.00  0.00    +0.330 A 
ATOM     18  C   LIG    1      -31.772  20.561  -0.602  0.00  0.00    -0.030 A 
ATOM     19  C   LIG    1      -32.719  21.527  -0.411  0.00  0.00    +0.120 A 
ATOM     20  C   LIG    1      -33.719  21.297   0.551  0.00  0.00    -0.130 A 
ATOM     21  C   LIG    1      -34.727  22.242   0.798  0.00  0.00    +0.200 A 
ENDBRANCH   9  12
ENDBRANCH   7   9
ENDBRANCH   4   7
BRANCH   1  22
ATOM     22  C   LIG    1      -33.131  26.142   6.637  0.00  0.00    +0.090 C 
BRANCH  22  25
ATOM     23  N   LIG    1      -32.574  28.440   5.908  0.00  0.00    -0.700 N 
ATOM     24  H   LIG    1      -33.524  28.640   5.919  0.00  0.00    +0.410 HD
ATOM     25  C   LIG    1      -32.141  27.209   6.244  0.00  0.00    +0.500 C 
ATOM     26  O   LIG    1      -30.955  26.959   6.229  0.00  0.00    -0.550 OA
BRANCH  23  27
ATOM     27  C   LIG    1      -31.612  29.477   5.527  0.00  0.00    +0.170 C 
BRANCH  27  29
ATOM     28  O   LIG    1      -31.104  30.295   3.365  0.00  0.00    -0.690 OA
ATOM     29  C   LIG    1      -31.979  30.030   4.174  0.00  0.00    +0.490 C 
ATOM     30  O   LIG    1      -33.150  30.209   3.886  0.00  0.00    -0.690 OA
ENDBRANCH  27  29
ENDBRANCH  23  27
ENDBRANCH  22  25
ENDBRANCH   1  22
TORSDOF 7
ENDMDL
MODEL 4
REMARK VINA RESULT:      -7.3      2.205      2.930
REMARK                            x       y       z     vdW  Elec       q    Type
REMARK                         _______ _______ _______ _____ _____    ______ ____
ROOT
ATOM      1  C   LIG    1      -34.617  24.304   4.979  0.00  0.00    -0.060 A 
ATOM      2  C   LIG    1      -34.728  23.069   5.590  0.00  0.00    +0.040 A 
ATOM      3  C   LIG    1      -35.366  22.030   4.941  0.00  0.00    +0.010 A 
ATOM      4  C   LIG    1      -35.896  22.228   3.672  0.00  0.00    +0.130 A 
ATOM      5  C   LIG    1      -35.782  23.471   3.061  0.00  0.00    +0.000 A 
ATOM      6  C   LIG    1      -35.148  24.506   3.719  0.00  0.00    +0.050 A 
ENDROOT
BRANCH   4   7
ATOM      7  N   LIG    1      -36.542  21.180   3.013  0.00  0.00    -1.050 N 
ATOM      8  H   LIG    1      -37.507  21.099   3.062  0.00  0.00    +0.430 HD
BRANCH   7   9
ATOM      9  S   LIG    1      -35.661  20.074   2.150  0.00  0.00    +2.690 S 
ATOM     10  O   LIG    1      -36.600  19.196   1.547  0.00  0.00    -0.950 OA
ATOM     11  O   LIG    1      -34.622  19.628   3.013  0.00  0.00    -0.950 OA
BRANCH   9  12
ATOM     12  C   LIG    1      -34.876  20.945   0.836  0.00  0.00    -0.680 A 
ATOM     13  C   LIG    1      -35.626  21.807   0.038  0.00  0.00    +0.110 A 
ATOM     14  C   LIG    1      -35.051  22.495  -0.987  0.00  0.00    +0.030 A 
ATOM     15  C   LIG    1      -33.679  22.339  -1.248  0.00  0.00    +0.170 A 
ATOM     16  N   LIG    1      -33.088  23.002  -2.246  0.00  0.00    -0.490 NA
ATOM     17  C   LIG    1      -31.808  22.859  -2.495  0.00  0.00    +0.330 A 
ATOM     18  C   LIG    1      -31.003  22.014  -1.735  0.00  0.00    -0.030 A 
ATOM     19  C   LIG    1      -31.545  21.307  -0.699  0.00  0.00    +0.120 A 
ATOM     20  C   LIG    1      -32.918  21.462  -0.435  0.00  0.00    -0.130 A 
ATOM     21  C   LIG    1      -33.543  20.772   0.615  0.00  0.00    +0.200 A 
ENDBRANCH   9  12
ENDBRANCH   7   9
ENDBRANCH   4   7
BRANCH   1  22
ATOM     22  C   LIG    1      -33.919  25.435   5.691  0.00  0.00    +0.090 C 
BRANCH  22  25
ATOM     23  N   LIG    1      -33.649  27.566   4.465  0.00  0.00    -0.700 N 
ATOM     24  H   LIG    1      -34.409  27.911   4.959  0.00  0.00    +0.410 HD
ATOM     25  C   LIG    1      -33.218  26.308   4.681  0.00  0.00    +0.500 C 
ATOM     26  O   LIG    1      -32.268  25.877   4.063  0.00  0.00    -0.550 OA
BRANCH  23  27
ATOM     27  C   LIG    1      -32.967  28.415   3.483  0.00  0.00    +0.170 C 
BRANCH  27  29
ATOM     28  O   LIG    1      -33.460  30.427   2.340  0.00  0.00    -0.690 OA
ATOM     29  C   LIG    1      -33.832  29.607   3.163  0.00  0.00    +0.490 C 
ATOM     30  O   LIG    1      -34.906  29.749   3.723  0.00  0.00    -0.690 OA
ENDBRANCH  27  29
ENDBRANCH  23  27
ENDBRANCH  22  25
ENDBRANCH   1  22
TORSDOF 7
ENDMDL
####
 2019nCoV-S_RBD_mini.pdbqt&&&&ZINC000151023997.pdbqt
MODEL 1
REMARK VINA RESULT:     -10.1      0.000      0.000
REMARK                            x       y       z     vdW  Elec       q    Type
REMARK                         _______ _______ _______ _____ _____    ______ ____
ROOT
ATOM      1  C   LIG    1      -35.165  23.419   5.080  0.00  0.00    +0.160 A 
ATOM      2  C   LIG    1      -34.990  22.559   6.156  0.00  0.00    +0.030 A 
ATOM      3  C   LIG    1      -35.093  21.194   5.972  0.00  0.00    +0.020 A 
ATOM      4  C   LIG    1      -35.370  20.684   4.718  0.00  0.00    +0.030 A 
ATOM      5  C   LIG    1      -35.546  21.536   3.644  0.00  0.00    -0.110 A 
ATOM      6  C   LIG    1      -35.450  22.903   3.823  0.00  0.00    +0.010 A 
ENDROOT
BRANCH   1  10
ATOM      7  N   LIG    1      -33.785  26.755   5.212  0.00  0.00    -0.740 N 
ATOM      8  H   LIG    1      -34.584  27.282   5.368  0.00  0.00    +0.400 HD
ATOM      9  C   LIG    1      -33.868  25.413   5.129  0.00  0.00    +0.700 C 
ATOM     10  N   LIG    1      -35.063  24.802   5.263  0.00  0.00    -0.690 N 
ATOM     11  H   LIG    1      -35.851  25.322   5.486  0.00  0.00    +0.410 HD
ATOM     12  O   LIG    1      -32.866  24.752   4.933  0.00  0.00    -0.570 OA
BRANCH   7  13
ATOM     13  C   LIG    1      -32.487  27.419   5.067  0.00  0.00    +0.250 C 
BRANCH  13  14
ATOM     14  C   LIG    1      -31.895  27.690   6.450  0.00  0.00    +0.210 C 
BRANCH  14  16
ATOM     15  C   LIG    1      -29.844  29.117   6.442  0.00  0.00    +0.040 C 
ATOM     16  C   LIG    1      -31.372  29.127   6.509  0.00  0.00    -0.050 C 
ATOM     17  C   LIG    1      -31.930  29.922   5.327  0.00  0.00    +0.020 C 
ENDBRANCH  14  16
BRANCH  14  18
ATOM     18  O   LIG    1      -30.819  26.782   6.695  0.00  0.00    -0.560 OA
ATOM     19  H   LIG    1      -30.805  26.420   7.591  0.00  0.00    +0.380 HD
ENDBRANCH  14  18
ENDBRANCH  13  14
ENDBRANCH   7  13
ENDBRANCH   1  10
BRANCH   5  20
ATOM     20  C   LIG    1      -35.847  20.976   2.278  0.00  0.00    +0.420 C 
BRANCH  20  21
ATOM     21  N   LIG    1      -34.640  20.354   1.729  0.00  0.00    -0.430 N 
ATOM     22  N   LIG    1      -34.169  19.065   2.014  0.00  0.00    -0.280 NA
ATOM     23  C   LIG    1      -33.064  18.879   1.330  0.00  0.00    +0.290 A 
ATOM     24  C   LIG    1      -32.179  17.774   1.238  0.00  0.00    +0.040 A 
ATOM     25  C   LIG    1      -31.090  17.861   0.436  0.00  0.00    +0.110 A 
ATOM     26  C   LIG    1      -30.849  19.042  -0.294  0.00  0.00    -0.020 A 
ATOM     27  C   LIG    1      -31.690  20.087  -0.204  0.00  0.00    +0.300 A 
ATOM     28  N   LIG    1      -32.802  20.025   0.602  0.00  0.00    -0.480 N 
ATOM     29  C   LIG    1      -33.780  20.917   0.855  0.00  0.00    +0.640 A 
ATOM     30  O   LIG    1      -33.873  22.034   0.377  0.00  0.00    -0.540 OA
ENDBRANCH  20  21
ENDBRANCH   5  20
TORSDOF 7
ENDMDL
MODEL 2
REMARK VINA RESULT:      -9.6      1.045      1.639
REMARK                            x       y       z     vdW  Elec       q    Type
REMARK                         _______ _______ _______ _____ _____    ______ ____
ROOT
ATOM      1  C   LIG    1      -35.142  23.382   5.108  0.00  0.00    +0.160 A 
ATOM      2  C   LIG    1      -34.944  22.503   6.164  0.00  0.00    +0.030 A 
ATOM      3  C   LIG    1      -35.042  21.141   5.955  0.00  0.00    +0.020 A 
ATOM      4  C   LIG    1      -35.336  20.653   4.696  0.00  0.00    +0.030 A 
ATOM      5  C   LIG    1      -35.535  21.525   3.642  0.00  0.00    -0.110 A 
ATOM      6  C   LIG    1      -35.444  22.888   3.845  0.00  0.00    +0.010 A 
ENDROOT
BRANCH   1  10
ATOM      7  N   LIG    1      -33.788  26.729   5.254  0.00  0.00    -0.740 N 
ATOM      8  H   LIG    1      -34.586  27.244   5.453  0.00  0.00    +0.400 HD
ATOM      9  C   LIG    1      -33.863  25.388   5.146  0.00  0.00    +0.700 C 
ATOM     10  N   LIG    1      -35.045  24.762   5.315  0.00  0.00    -0.690 N 
ATOM     11  H   LIG    1      -35.828  25.270   5.580  0.00  0.00    +0.410 HD
ATOM     12  O   LIG    1      -32.864  24.741   4.896  0.00  0.00    -0.570 OA
BRANCH   7  13
ATOM     13  C   LIG    1      -32.504  27.408   5.071  0.00  0.00    +0.250 C 
BRANCH  13  14
ATOM     14  C   LIG    1      -31.885  27.706   6.437  0.00  0.00    +0.210 C 
BRANCH  14  16
ATOM     15  C   LIG    1      -29.827  29.105   6.206  0.00  0.00    +0.040 C 
ATOM     16  C   LIG    1      -31.337  29.135   6.449  0.00  0.00    -0.050 C 
ATOM     17  C   LIG    1      -32.016  29.951   5.347  0.00  0.00    +0.020 C 
ENDBRANCH  14  16
BRANCH  14  18
ATOM     18  O   LIG    1      -30.819  26.787   6.689  0.00  0.00    -0.560 OA
ATOM     19  H   LIG    1      -29.953  27.204   6.780  0.00  0.00    +0.380 HD
ENDBRANCH  14  18
ENDBRANCH  13  14
ENDBRANCH   7  13
ENDBRANCH   1  10
BRANCH   5  20
ATOM     20  C   LIG    1      -35.855  20.989   2.270  0.00  0.00    +0.420 C 
BRANCH  20  21
ATOM     21  N   LIG    1      -34.626  20.917   1.476  0.00  0.00    -0.430 N 
ATOM     22  N   LIG    1      -34.105  21.934   0.664  0.00  0.00    -0.280 NA
ATOM     23  C   LIG    1      -32.996  21.488   0.120  0.00  0.00    +0.290 A 
ATOM     24  C   LIG    1      -32.070  22.083  -0.774  0.00  0.00    +0.040 A 
ATOM     25  C   LIG    1      -30.990  21.374  -1.180  0.00  0.00    +0.110 A 
ATOM     26  C   LIG    1      -30.798  20.058  -0.712  0.00  0.00    -0.020 A 
ATOM     27  C   LIG    1      -31.678  19.497   0.134  0.00  0.00    +0.300 A 
ATOM     28  N   LIG    1      -32.783  20.195   0.562  0.00  0.00    -0.480 N 
ATOM     29  C   LIG    1      -33.788  19.863   1.396  0.00  0.00    +0.640 A 
ATOM     30  O   LIG    1      -33.919  18.799   1.976  0.00  0.00    -0.540 OA
ENDBRANCH  20  21
ENDBRANCH   5  20
TORSDOF 7
ENDMDL
MODEL 3
REMARK VINA RESULT:      -8.8      1.032      1.289
REMARK                            x       y       z     vdW  Elec       q    Type
REMARK                         _______ _______ _______ _____ _____    ______ ____
ROOT
ATOM      1  C   LIG    1      -35.196  23.508   5.025  0.00  0.00    +0.160 A 
ATOM      2  C   LIG    1      -35.052  22.649   6.106  0.00  0.00    +0.030 A 
ATOM      3  C   LIG    1      -35.168  21.285   5.923  0.00  0.00    +0.020 A 
ATOM      4  C   LIG    1      -35.428  20.775   4.664  0.00  0.00    +0.030 A 
ATOM      5  C   LIG    1      -35.573  21.628   3.586  0.00  0.00    -0.110 A 
ATOM      6  C   LIG    1      -35.464  22.993   3.764  0.00  0.00    +0.010 A 
ENDROOT
BRANCH   1  10
ATOM      7  N   LIG    1      -33.761  26.816   5.252  0.00  0.00    -0.740 N 
ATOM      8  H   LIG    1      -34.559  27.361   5.337  0.00  0.00    +0.400 HD
ATOM      9  C   LIG    1      -33.865  25.476   5.171  0.00  0.00    +0.700 C 
ATOM     10  N   LIG    1      -35.080  24.891   5.207  0.00  0.00    -0.690 N 
ATOM     11  H   LIG    1      -35.872  25.429   5.359  0.00  0.00    +0.410 HD
ATOM     12  O   LIG    1      -32.865  24.792   5.066  0.00  0.00    -0.570 OA
BRANCH   7  13
ATOM     13  C   LIG    1      -32.441  27.452   5.214  0.00  0.00    +0.250 C 
BRANCH  13  14
ATOM     14  C   LIG    1      -32.432  28.544   4.144  0.00  0.00    +0.210 C 
BRANCH  14  16
ATOM     15  C   LIG    1      -31.156  30.628   4.670  0.00  0.00    +0.040 C 
ATOM     16  C   LIG    1      -31.054  29.209   4.105  0.00  0.00    -0.050 C 
ATOM     17  C   LIG    1      -30.070  28.394   4.948  0.00  0.00    +0.020 C 
ENDBRANCH  14  16
BRANCH  14  18
ATOM     18  O   LIG    1      -33.425  29.524   4.455  0.00  0.00    -0.560 OA
ATOM     19  H   LIG    1      -33.795  29.441   5.343  0.00  0.00    +0.380 HD
ENDBRANCH  14  18
ENDBRANCH  13  14
ENDBRANCH   7  13
ENDBRANCH   1  10
BRANCH   5  20
ATOM     20  C   LIG    1      -35.856  21.068   2.215  0.00  0.00    +0.420 C 
BRANCH  20  21
ATOM     21  N   LIG    1      -34.650  20.417   1.697  0.00  0.00    -0.430 N 
ATOM     22  N   LIG    1      -34.211  19.122   2.003  0.00  0.00    -0.280 NA
ATOM     23  C   LIG    1      -33.096  18.907   1.343  0.00  0.00    +0.290 A 
ATOM     24  C   LIG    1      -32.232  17.784   1.280  0.00  0.00    +0.040 A 
ATOM     25  C   LIG    1      -31.126  17.841   0.499  0.00  0.00    +0.110 A 
ATOM     26  C   LIG    1      -30.847  19.011  -0.238  0.00  0.00    -0.020 A 
ATOM     27  C   LIG    1      -31.668  20.072  -0.174  0.00  0.00    +0.300 A 
ATOM     28  N   LIG    1      -32.797  20.040   0.610  0.00  0.00    -0.480 N 
ATOM     29  C   LIG    1      -33.762  20.954   0.834  0.00  0.00    +0.640 A 
ATOM     30  O   LIG    1      -33.823  22.068   0.345  0.00  0.00    -0.540 OA
ENDBRANCH  20  21
ENDBRANCH   5  20
TORSDOF 7
ENDMDL
MODEL 4
REMARK VINA RESULT:      -7.8      2.858      3.378
REMARK                            x       y       z     vdW  Elec       q    Type
REMARK                         _______ _______ _______ _____ _____    ______ ____
ROOT
ATOM      1  C   LIG    1      -36.121  24.231   4.503  0.00  0.00    +0.160 A 
ATOM      2  C   LIG    1      -35.447  23.746   5.616  0.00  0.00    +0.030 A 
ATOM      3  C   LIG    1      -35.078  22.416   5.674  0.00  0.00    +0.020 A 
ATOM      4  C   LIG    1      -35.378  21.568   4.624  0.00  0.00    +0.030 A 
ATOM      5  C   LIG    1      -36.049  22.047   3.514  0.00  0.00    -0.110 A 
ATOM      6  C   LIG    1      -36.426  23.374   3.453  0.00  0.00    +0.010 A 
ENDROOT
BRANCH   1  10
ATOM      7  N   LIG    1      -36.134  27.739   3.641  0.00  0.00    -0.740 N 
ATOM      8  H   LIG    1      -36.983  28.021   4.015  0.00  0.00    +0.400 HD
ATOM      9  C   LIG    1      -35.725  26.463   3.781  0.00  0.00    +0.700 C 
ATOM     10  N   LIG    1      -36.497  25.577   4.441  0.00  0.00    -0.690 N 
ATOM     11  H   LIG    1      -37.313  25.873   4.873  0.00  0.00    +0.410 HD
ATOM     12  O   LIG    1      -34.660  26.110   3.311  0.00  0.00    -0.570 OA
BRANCH   7  13
ATOM     13  C   LIG    1      -35.295  28.703   2.923  0.00  0.00    +0.250 C 
BRANCH  13  14
ATOM     14  C   LIG    1      -36.023  29.176   1.665  0.00  0.00    +0.210 C 
BRANCH  14  16
ATOM     15  C   LIG    1      -34.788  31.279   2.210  0.00  0.00    +0.040 C 
ATOM     16  C   LIG    1      -36.096  30.704   1.662  0.00  0.00    -0.050 C 
ATOM     17  C   LIG    1      -36.312  31.202   0.231  0.00  0.00    +0.020 C 
ENDBRANCH  14  16
BRANCH  14  18
ATOM     18  O   LIG    1      -37.347  28.636   1.649  0.00  0.00    -0.560 OA
ATOM     19  H   LIG    1      -37.921  29.022   0.974  0.00  0.00    +0.380 HD
ENDBRANCH  14  18
ENDBRANCH  13  14
ENDBRANCH   7  13
ENDBRANCH   1  10
BRANCH   5  20
ATOM     20  C   LIG    1      -36.374  21.119   2.372  0.00  0.00    +0.420 C 
BRANCH  20  21
ATOM     21  N   LIG    1      -35.131  20.582   1.812  0.00  0.00    -0.430 N 
ATOM     22  N   LIG    1      -34.613  19.297   2.028  0.00  0.00    -0.280 NA
ATOM     23  C   LIG    1      -33.488  19.198   1.358  0.00  0.00    +0.290 A 
ATOM     24  C   LIG    1      -32.557  18.138   1.219  0.00  0.00    +0.040 A 
ATOM     25  C   LIG    1      -31.458  18.317   0.447  0.00  0.00    +0.110 A 
ATOM     26  C   LIG    1      -31.253  19.550  -0.206  0.00  0.00    -0.020 A 
ATOM     27  C   LIG    1      -32.138  20.552  -0.070  0.00  0.00    +0.300 A 
ATOM     28  N   LIG    1      -33.261  20.396   0.707  0.00  0.00    -0.480 N 
ATOM     29  C   LIG    1      -34.280  21.231   0.992  0.00  0.00    +0.640 A 
ATOM     30  O   LIG    1      -34.410  22.371   0.581  0.00  0.00    -0.540 OA
ENDBRANCH  20  21
ENDBRANCH   5  20
TORSDOF 7
ENDMDL
MODEL 5
REMARK VINA RESULT:      -7.5      2.633      3.224
REMARK                            x       y       z     vdW  Elec       q    Type
REMARK                         _______ _______ _______ _____ _____    ______ ____
ROOT
ATOM      1  C   LIG    1      -34.669  23.481   4.391  0.00  0.00    +0.160 A 
ATOM      2  C   LIG    1      -34.710  22.984   5.686  0.00  0.00    +0.030 A 
ATOM      3  C   LIG    1      -35.059  21.666   5.909  0.00  0.00    +0.020 A 
ATOM      4  C   LIG    1      -35.365  20.842   4.842  0.00  0.00    +0.030 A 
ATOM      5  C   LIG    1      -35.326  21.333   3.551  0.00  0.00    -0.110 A 
ATOM      6  C   LIG    1      -34.984  22.652   3.322  0.00  0.00    +0.010 A 
ENDROOT
BRANCH   1  10
ATOM      7  N   LIG    1      -34.946  27.035   3.799  0.00  0.00    -0.740 N 
ATOM      8  H   LIG    1      -34.019  27.310   3.878  0.00  0.00    +0.400 HD
ATOM      9  C   LIG    1      -35.275  25.735   3.926  0.00  0.00    +0.700 C 
ATOM     10  N   LIG    1      -34.317  24.816   4.162  0.00  0.00    -0.690 N 
ATOM     11  H   LIG    1      -33.384  25.081   4.174  0.00  0.00    +0.410 HD
ATOM     12  O   LIG    1      -36.437  25.389   3.828  0.00  0.00    -0.570 OA
BRANCH   7  13
ATOM     13  C   LIG    1      -35.987  28.033   3.542  0.00  0.00    +0.250 C 
BRANCH  13  14
ATOM     14  C   LIG    1      -36.042  28.338   2.044  0.00  0.00    +0.210 C 
BRANCH  14  16
ATOM     15  C   LIG    1      -36.589  30.609   1.156  0.00  0.00    +0.040 C 
ATOM     16  C   LIG    1      -35.497  29.745   1.790  0.00  0.00    -0.050 C 
ATOM     17  C   LIG    1      -35.057  30.370   3.116  0.00  0.00    +0.020 C 
ENDBRANCH  14  16
BRANCH  14  18
ATOM     18  O   LIG    1      -37.396  28.264   1.592  0.00  0.00    -0.560 OA
ATOM     19  H   LIG    1      -37.508  27.780   0.763  0.00  0.00    +0.380 HD
ENDBRANCH  14  18
ENDBRANCH  13  14
ENDBRANCH   7  13
ENDBRANCH   1  10
BRANCH   5  20
ATOM     20  C   LIG    1      -35.661  20.431   2.391  0.00  0.00    +0.420 C 
BRANCH  20  21
ATOM     21  N   LIG    1      -34.422  19.960   1.767  0.00  0.00    -0.430 N 
ATOM     22  N   LIG    1      -33.772  18.747   2.030  0.00  0.00    -0.280 NA
ATOM     23  C   LIG    1      -32.699  18.691   1.274  0.00  0.00    +0.290 A 
ATOM     24  C   LIG    1      -31.688  17.708   1.132  0.00  0.00    +0.040 A 
ATOM     25  C   LIG    1      -30.675  17.919   0.258  0.00  0.00    +0.110 A 
ATOM     26  C   LIG    1      -30.637  19.109  -0.498  0.00  0.00    -0.020 A 
ATOM     27  C   LIG    1      -31.597  20.039  -0.359  0.00  0.00    +0.300 A 
ATOM     28  N   LIG    1      -32.636  19.849   0.521  0.00  0.00    -0.480 N 
ATOM     29  C   LIG    1      -33.702  20.613   0.831  0.00  0.00    +0.640 A 
ATOM     30  O   LIG    1      -33.969  21.701   0.352  0.00  0.00    -0.540 OA
ENDBRANCH  20  21
ENDBRANCH   5  20
TORSDOF 7
ENDMDL
MODEL 6
REMARK VINA RESULT:      -7.2      1.400      1.615
REMARK                            x       y       z     vdW  Elec       q    Type
REMARK                         _______ _______ _______ _____ _____    ______ ____
ROOT
ATOM      1  C   LIG    1      -34.807  24.010   5.258  0.00  0.00    +0.160 A 
ATOM      2  C   LIG    1      -34.417  23.165   6.288  0.00  0.00    +0.030 A 
ATOM      3  C   LIG    1      -34.684  21.812   6.208  0.00  0.00    +0.020 A 
ATOM      4  C   LIG    1      -35.339  21.300   5.104  0.00  0.00    +0.030 A 
ATOM      5  C   LIG    1      -35.730  22.139   4.077  0.00  0.00    -0.110 A 
ATOM      6  C   LIG    1      -35.471  23.493   4.154  0.00  0.00    +0.010 A 
ENDROOT
BRANCH   1  10
ATOM      7  N   LIG    1      -33.230  27.219   4.734  0.00  0.00    -0.740 N 
ATOM      8  H   LIG    1      -33.869  27.812   5.158  0.00  0.00    +0.400 HD
ATOM      9  C   LIG    1      -33.440  25.888   4.740  0.00  0.00    +0.700 C 
ATOM     10  N   LIG    1      -34.538  25.381   5.336  0.00  0.00    -0.690 N 
ATOM     11  H   LIG    1      -35.142  25.968   5.818  0.00  0.00    +0.410 HD
ATOM     12  O   LIG    1      -32.639  25.143   4.208  0.00  0.00    -0.570 OA
BRANCH   7  13
ATOM     13  C   LIG    1      -32.036  27.769   4.087  0.00  0.00    +0.250 C 
BRANCH  13  14
ATOM     14  C   LIG    1      -31.850  29.226   4.513  0.00  0.00    +0.210 C 
BRANCH  14  16
ATOM     15  C   LIG    1      -31.465  29.099   6.980  0.00  0.00    +0.040 C 
ATOM     16  C   LIG    1      -30.795  29.303   5.619  0.00  0.00    -0.050 C 
ATOM     17  C   LIG    1      -29.745  28.212   5.399  0.00  0.00    +0.020 C 
ENDBRANCH  14  16
BRANCH  14  18
ATOM     18  O   LIG    1      -33.091  29.741   5.003  0.00  0.00    -0.560 OA
ATOM     19  H   LIG    1      -33.864  29.442   4.507  0.00  0.00    +0.380 HD
ENDBRANCH  14  18
ENDBRANCH  13  14
ENDBRANCH   7  13
ENDBRANCH   1  10
BRANCH   5  20
ATOM     20  C   LIG    1      -36.444  21.576   2.875  0.00  0.00    +0.420 C 
BRANCH  20  21
ATOM     21  N   LIG    1      -35.496  20.816   2.057  0.00  0.00    -0.430 N 
ATOM     22  N   LIG    1      -34.505  19.945   2.531  0.00  0.00    -0.280 NA
ATOM     23  C   LIG    1      -33.865  19.459   1.494  0.00  0.00    +0.290 A 
ATOM     24  C   LIG    1      -32.785  18.546   1.387  0.00  0.00    +0.040 A 
ATOM     25  C   LIG    1      -32.313  18.217   0.160  0.00  0.00    +0.110 A 
ATOM     26  C   LIG    1      -32.898  18.782  -0.992  0.00  0.00    -0.020 A 
ATOM     27  C   LIG    1      -33.921  19.647  -0.885  0.00  0.00    +0.300 A 
ATOM     28  N   LIG    1      -34.418  19.998   0.347  0.00  0.00    -0.480 N 
ATOM     29  C   LIG    1      -35.420  20.823   0.710  0.00  0.00    +0.640 A 
ATOM     30  O   LIG    1      -36.132  21.463  -0.044  0.00  0.00    -0.540 OA
ENDBRANCH  20  21
ENDBRANCH   5  20
TORSDOF 7
ENDMDL
####
 2019nCoV-S_RBD_mini.pdbqt&&&&ZINC000486838122.pdbqt
MODEL 1
REMARK VINA RESULT:     -10.1      0.000      0.000
REMARK                            x       y       z     vdW  Elec       q    Type
REMARK                         _______ _______ _______ _____ _____    ______ ____
ROOT
ATOM      1  S   LIG    1      -36.108  20.414   1.901  0.00  0.00    +2.690 S 
ATOM      2  O   LIG    1      -36.683  19.211   1.411  0.00  0.00    -0.940 OA
ATOM      3  O   LIG    1      -36.777  21.667   1.861  0.00  0.00    -0.940 OA
ENDROOT
BRANCH   1  12
ATOM      4  C   LIG    1      -29.957  16.952   0.840  0.00  0.00    +0.110 C 
ATOM      5  C   LIG    1      -31.208  17.780   0.979  0.00  0.00    +0.520 C 
ATOM      6  N   LIG    1      -31.303  18.969   0.354  0.00  0.00    -0.560 N 
ATOM      7  C   LIG    1      -30.262  19.559  -0.492  0.00  0.00    +0.280 C 
ATOM      8  C   LIG    1      -30.840  20.902  -0.968  0.00  0.00    +0.110 C 
ATOM      9  C   LIG    1      -32.211  20.972  -0.332  0.00  0.00    -0.080 A 
ATOM     10  C   LIG    1      -33.191  21.942  -0.399  0.00  0.00    +0.040 A 
ATOM     11  C   LIG    1      -34.382  21.774   0.282  0.00  0.00    +0.110 A 
ATOM     12  C   LIG    1      -34.591  20.631   1.031  0.00  0.00    -0.650 A 
ATOM     13  C   LIG    1      -33.615  19.659   1.101  0.00  0.00    +0.130 A 
ATOM     14  C   LIG    1      -32.411  19.820   0.411  0.00  0.00    +0.130 A 
ATOM     15  O   LIG    1      -32.131  17.374   1.655  0.00  0.00    -0.520 OA
ENDBRANCH   1  12
BRANCH   1  16
ATOM     16  N   LIG    1      -35.727  20.137   3.488  0.00  0.00    -1.060 N 
ATOM     17  H   LIG    1      -35.713  19.231   3.833  0.00  0.00    +0.430 HD
BRANCH  16  18
ATOM     18  C   LIG    1      -35.427  21.210   4.333  0.00  0.00    +0.120 A 
ATOM     19  C   LIG    1      -34.621  21.012   5.447  0.00  0.00    +0.060 A 
ATOM     20  C   LIG    1      -34.322  22.070   6.284  0.00  0.00    +0.030 A 
ATOM     21  C   LIG    1      -34.820  23.329   6.017  0.00  0.00    +0.070 A 
ATOM     22  C   LIG    1      -35.629  23.536   4.901  0.00  0.00    -0.010 A 
ATOM     23  C   LIG    1      -35.927  22.473   4.055  0.00  0.00    +0.070 A 
BRANCH  22  24
ATOM     24  C   LIG    1      -36.166  24.890   4.612  0.00  0.00    +0.220 A 
ATOM     25  N   LIG    1      -35.983  25.979   5.332  0.00  0.00    -0.290 NA
ATOM     26  N   LIG    1      -36.609  26.945   4.750  0.00  0.00    -0.230 N 
ATOM     27  H   LIG    1      -36.642  27.862   5.066  0.00  0.00    +0.480 HD
ATOM     28  N   LIG    1      -37.181  26.503   3.686  0.00  0.00    -0.050 NA
ATOM     29  N   LIG    1      -36.926  25.244   3.566  0.00  0.00    -0.270 NA
ENDBRANCH  22  24
ENDBRANCH  16  18
ENDBRANCH   1  16
TORSDOF 4
ENDMDL
MODEL 2
REMARK VINA RESULT:      -7.8      3.599      5.653
REMARK                            x       y       z     vdW  Elec       q    Type
REMARK                         _______ _______ _______ _____ _____    ______ ____
ROOT
ATOM      1  S   LIG    1      -37.892  25.639   2.603  0.00  0.00    +2.690 S 
ATOM      2  O   LIG    1      -38.930  26.603   2.498  0.00  0.00    -0.940 OA
ATOM      3  O   LIG    1      -36.633  25.781   1.962  0.00  0.00    -0.940 OA
ENDROOT
BRANCH   1  12
ATOM      4  C   LIG    1      -35.657  19.270   0.282  0.00  0.00    +0.110 C 
ATOM      5  C   LIG    1      -36.256  20.567   0.759  0.00  0.00    +0.520 C 
ATOM      6  N   LIG    1      -37.594  20.717   0.800  0.00  0.00    -0.560 N 
ATOM      7  C   LIG    1      -38.566  19.690   0.414  0.00  0.00    +0.280 C 
ATOM      8  C   LIG    1      -39.945  20.335   0.637  0.00  0.00    +0.110 C 
ATOM      9  C   LIG    1      -39.637  21.724   1.149  0.00  0.00    -0.080 A 
ATOM     10  C   LIG    1      -40.473  22.758   1.520  0.00  0.00    +0.040 A 
ATOM     11  C   LIG    1      -39.943  23.955   1.964  0.00  0.00    +0.110 A 
ATOM     12  C   LIG    1      -38.571  24.114   2.037  0.00  0.00    -0.650 A 
ATOM     13  C   LIG    1      -37.732  23.084   1.668  0.00  0.00    +0.130 A 
ATOM     14  C   LIG    1      -38.261  21.871   1.223  0.00  0.00    +0.130 A 
ATOM     15  O   LIG    1      -35.533  21.477   1.107  0.00  0.00    -0.520 OA
ENDBRANCH   1  12
BRANCH   1  16
ATOM     16  N   LIG    1      -37.578  25.465   4.219  0.00  0.00    -1.060 N 
ATOM     17  H   LIG    1      -38.253  25.703   4.873  0.00  0.00    +0.430 HD
BRANCH  16  18
ATOM     18  C   LIG    1      -36.339  24.976   4.642  0.00  0.00    +0.120 A 
ATOM     19  C   LIG    1      -36.094  23.609   4.640  0.00  0.00    +0.060 A 
ATOM     20  C   LIG    1      -34.869  23.122   5.058  0.00  0.00    +0.030 A 
ATOM     21  C   LIG    1      -33.883  23.991   5.477  0.00  0.00    +0.070 A 
ATOM     22  C   LIG    1      -34.120  25.364   5.481  0.00  0.00    -0.010 A 
ATOM     23  C   LIG    1      -35.350  25.857   5.057  0.00  0.00    +0.070 A 
BRANCH  22  24
ATOM     24  C   LIG    1      -33.060  26.301   5.932  0.00  0.00    +0.220 A 
ATOM     25  N   LIG    1      -32.978  26.888   7.110  0.00  0.00    -0.290 NA
ATOM     26  N   LIG    1      -31.917  27.621   7.111  0.00  0.00    -0.230 N 
ATOM     27  H   LIG    1      -31.613  28.166   7.854  0.00  0.00    +0.480 HD
ATOM     28  N   LIG    1      -31.326  27.517   5.973  0.00  0.00    -0.050 NA
ATOM     29  N   LIG    1      -31.996  26.709   5.225  0.00  0.00    -0.270 NA
ENDBRANCH  22  24
ENDBRANCH  16  18
ENDBRANCH   1  16
TORSDOF 4
ENDMDL
MODEL 3
REMARK VINA RESULT:      -7.7      2.534      3.391
REMARK                            x       y       z     vdW  Elec       q    Type
REMARK                         _______ _______ _______ _____ _____    ______ ____
ROOT
ATOM      1  S   LIG    1      -35.031  22.962   0.598  0.00  0.00    +2.690 S 
ATOM      2  O   LIG    1      -36.267  22.766   1.270  0.00  0.00    -0.940 OA
ATOM      3  O   LIG    1      -34.941  23.357  -0.764  0.00  0.00    -0.940 OA
ENDROOT
BRANCH   1  12
ATOM      4  C   LIG    1      -28.891  20.084  -1.629  0.00  0.00    +0.110 C 
ATOM      5  C   LIG    1      -30.210  20.575  -1.091  0.00  0.00    +0.520 C 
ATOM      6  N   LIG    1      -30.970  19.766  -0.328  0.00  0.00    -0.560 N 
ATOM      7  C   LIG    1      -30.619  18.394   0.050  0.00  0.00    +0.280 C 
ATOM      8  C   LIG    1      -31.793  17.900   0.912  0.00  0.00    +0.110 C 
ATOM      9  C   LIG    1      -32.751  19.069   0.956  0.00  0.00    -0.080 A 
ATOM     10  C   LIG    1      -33.975  19.213   1.578  0.00  0.00    +0.040 A 
ATOM     11  C   LIG    1      -34.674  20.401   1.470  0.00  0.00    +0.110 A 
ATOM     12  C   LIG    1      -34.143  21.447   0.737  0.00  0.00    -0.650 A 
ATOM     13  C   LIG    1      -32.921  21.308   0.114  0.00  0.00    +0.130 A 
ATOM     14  C   LIG    1      -32.207  20.112   0.223  0.00  0.00    +0.130 A 
ATOM     15  O   LIG    1      -30.586  21.700  -1.344  0.00  0.00    -0.520 OA
ENDBRANCH   1  12
BRANCH   1  16
ATOM     16  N   LIG    1      -34.201  24.099   1.471  0.00  0.00    -1.060 N 
ATOM     17  H   LIG    1      -33.626  24.735   1.016  0.00  0.00    +0.430 HD
BRANCH  16  18
ATOM     18  C   LIG    1      -34.327  24.142   2.862  0.00  0.00    +0.120 A 
ATOM     19  C   LIG    1      -35.052  23.159   3.524  0.00  0.00    +0.060 A 
ATOM     20  C   LIG    1      -35.179  23.198   4.900  0.00  0.00    +0.030 A 
ATOM     21  C   LIG    1      -34.586  24.213   5.623  0.00  0.00    +0.070 A 
ATOM     22  C   LIG    1      -33.857  25.202   4.966  0.00  0.00    -0.010 A 
ATOM     23  C   LIG    1      -33.724  25.162   3.582  0.00  0.00    +0.070 A 
BRANCH  22  24
ATOM     24  C   LIG    1      -33.218  26.295   5.743  0.00  0.00    +0.220 A 
ATOM     25  N   LIG    1      -32.840  26.247   7.005  0.00  0.00    -0.290 NA
ATOM     26  N   LIG    1      -32.331  27.392   7.308  0.00  0.00    -0.230 N 
ATOM     27  H   LIG    1      -31.971  27.634   8.176  0.00  0.00    +0.480 HD
ATOM     28  N   LIG    1      -32.374  28.163   6.279  0.00  0.00    -0.050 NA
ATOM     29  N   LIG    1      -32.908  27.520   5.296  0.00  0.00    -0.270 NA
ENDBRANCH  22  24
ENDBRANCH  16  18
ENDBRANCH   1  16
TORSDOF 4
ENDMDL
MODEL 4
REMARK VINA RESULT:      -7.6      3.924      6.500
REMARK                            x       y       z     vdW  Elec       q    Type
REMARK                         _______ _______ _______ _____ _____    ______ ____
ROOT
ATOM      1  S   LIG    1      -36.620  26.971   3.030  0.00  0.00    +2.690 S 
ATOM      2  O   LIG    1      -36.749  28.023   3.976  0.00  0.00    -0.940 OA
ATOM      3  O   LIG    1      -37.678  26.560   2.176  0.00  0.00    -0.940 OA
ENDROOT
BRANCH   1  12
ATOM      4  C   LIG    1      -35.778  19.956   2.014  0.00  0.00    +0.110 C 
ATOM      5  C   LIG    1      -35.910  21.418   2.356  0.00  0.00    +0.520 C 
ATOM      6  N   LIG    1      -35.625  21.847   3.601  0.00  0.00    -0.560 N 
ATOM      7  C   LIG    1      -35.173  20.992   4.701  0.00  0.00    +0.280 C 
ATOM      8  C   LIG    1      -34.985  21.940   5.898  0.00  0.00    +0.110 C 
ATOM      9  C   LIG    1      -35.359  23.305   5.365  0.00  0.00    -0.080 A 
ATOM     10  C   LIG    1      -35.384  24.541   5.979  0.00  0.00    +0.040 A 
ATOM     11  C   LIG    1      -35.769  25.662   5.268  0.00  0.00    +0.110 A 
ATOM     12  C   LIG    1      -36.128  25.543   3.939  0.00  0.00    -0.650 A 
ATOM     13  C   LIG    1      -36.105  24.311   3.320  0.00  0.00    +0.130 A 
ATOM     14  C   LIG    1      -35.712  23.175   4.031  0.00  0.00    +0.130 A 
ATOM     15  O   LIG    1      -36.273  22.208   1.510  0.00  0.00    -0.520 OA
ENDBRANCH   1  12
BRANCH   1  16
ATOM     16  N   LIG    1      -35.355  27.383   2.043  0.00  0.00    -1.060 N 
ATOM     17  H   LIG    1      -35.524  27.833   1.201  0.00  0.00    +0.430 HD
BRANCH  16  18
ATOM     18  C   LIG    1      -34.045  27.081   2.424  0.00  0.00    +0.120 A 
ATOM     19  C   LIG    1      -33.260  26.262   1.622  0.00  0.00    +0.060 A 
ATOM     20  C   LIG    1      -31.963  25.962   1.995  0.00  0.00    +0.030 A 
ATOM     21  C   LIG    1      -31.441  26.475   3.165  0.00  0.00    +0.070 A 
ATOM     22  C   LIG    1      -32.222  27.298   3.975  0.00  0.00    -0.010 A 
ATOM     23  C   LIG    1      -33.525  27.605   3.599  0.00  0.00    +0.070 A 
BRANCH  22  24
ATOM     24  C   LIG    1      -31.661  27.851   5.234  0.00  0.00    +0.220 A 
ATOM     25  N   LIG    1      -30.554  27.467   5.838  0.00  0.00    -0.290 NA
ATOM     26  N   LIG    1      -30.413  28.188   6.897  0.00  0.00    -0.230 N 
ATOM     27  H   LIG    1      -29.681  28.117   7.530  0.00  0.00    +0.480 HD
ATOM     28  N   LIG    1      -31.394  29.015   6.983  0.00  0.00    -0.050 NA
ATOM     29  N   LIG    1      -32.179  28.841   5.975  0.00  0.00    -0.270 NA
ENDBRANCH  22  24
ENDBRANCH  16  18
ENDBRANCH   1  16
TORSDOF 4
ENDMDL
MODEL 5
REMARK VINA RESULT:      -7.6      4.938      8.295
REMARK                            x       y       z     vdW  Elec       q    Type
REMARK                         _______ _______ _______ _____ _____    ______ ____
ROOT
ATOM      1  S   LIG    1      -33.943  25.726   4.900  0.00  0.00    +2.690 S 
ATOM      2  O   LIG    1      -33.969  26.056   6.281  0.00  0.00    -0.940 OA
ATOM      3  O   LIG    1      -32.868  25.026   4.288  0.00  0.00    -0.940 OA
ENDROOT
BRANCH   1  12
ATOM      4  C   LIG    1      -30.270  31.741   3.767  0.00  0.00    +0.110 C 
ATOM      5  C   LIG    1      -31.141  30.521   3.922  0.00  0.00    +0.520 C 
ATOM      6  N   LIG    1      -32.339  30.466   3.309  0.00  0.00    -0.560 N 
ATOM      7  C   LIG    1      -32.899  31.523   2.462  0.00  0.00    +0.280 C 
ATOM      8  C   LIG    1      -34.267  30.991   2.003  0.00  0.00    +0.110 C 
ATOM      9  C   LIG    1      -34.380  29.627   2.648  0.00  0.00    -0.080 A 
ATOM     10  C   LIG    1      -35.386  28.683   2.596  0.00  0.00    +0.040 A 
ATOM     11  C   LIG    1      -35.255  27.491   3.284  0.00  0.00    +0.110 A 
ATOM     12  C   LIG    1      -34.112  27.245   4.023  0.00  0.00    -0.650 A 
ATOM     13  C   LIG    1      -33.105  28.185   4.077  0.00  0.00    +0.130 A 
ATOM     14  C   LIG    1      -33.229  29.390   3.381  0.00  0.00    +0.130 A 
ATOM     15  O   LIG    1      -30.763  29.588   4.600  0.00  0.00    -0.520 OA
ENDBRANCH   1  12
BRANCH   1  16
ATOM     16  N   LIG    1      -35.308  24.836   4.606  0.00  0.00    -1.060 N 
ATOM     17  H   LIG    1      -36.131  25.280   4.350  0.00  0.00    +0.430 HD
BRANCH  16  18
ATOM     18  C   LIG    1      -35.275  23.444   4.728  0.00  0.00    +0.120 A 
ATOM     19  C   LIG    1      -35.202  22.858   5.986  0.00  0.00    +0.060 A 
ATOM     20  C   LIG    1      -35.169  21.482   6.110  0.00  0.00    +0.030 A 
ATOM     21  C   LIG    1      -35.209  20.683   4.986  0.00  0.00    +0.070 A 
ATOM     22  C   LIG    1      -35.283  21.262   3.721  0.00  0.00    -0.010 A 
ATOM     23  C   LIG    1      -35.321  22.647   3.594  0.00  0.00    +0.070 A 
BRANCH  22  24
ATOM     24  C   LIG    1      -35.326  20.403   2.510  0.00  0.00    +0.220 A 
ATOM     25  N   LIG    1      -34.403  20.318   1.573  0.00  0.00    -0.290 NA
ATOM     26  N   LIG    1      -34.810  19.466   0.695  0.00  0.00    -0.230 N 
ATOM     27  H   LIG    1      -34.326  19.210  -0.105  0.00  0.00    +0.480 HD
ATOM     28  N   LIG    1      -35.961  19.009   1.047  0.00  0.00    -0.050 NA
ATOM     29  N   LIG    1      -36.307  19.558   2.161  0.00  0.00    -0.270 NA
ENDBRANCH  22  24
ENDBRANCH  16  18
ENDBRANCH   1  16
TORSDOF 4
ENDMDL
MODEL 6
REMARK VINA RESULT:      -7.6      5.964      8.037
REMARK                            x       y       z     vdW  Elec       q    Type
REMARK                         _______ _______ _______ _____ _____    ______ ____
ROOT
ATOM      1  S   LIG    1      -33.199  27.155   4.252  0.00  0.00    +2.690 S 
ATOM      2  O   LIG    1      -34.293  27.952   3.822  0.00  0.00    -0.940 OA
ATOM      3  O   LIG    1      -32.027  26.959   3.473  0.00  0.00    -0.940 OA
ENDROOT
BRANCH   1  12
ATOM      4  C   LIG    1      -35.356  21.363   0.682  0.00  0.00    +0.110 C 
ATOM      5  C   LIG    1      -34.927  22.517   1.551  0.00  0.00    +0.520 C 
ATOM      6  N   LIG    1      -35.023  22.424   2.891  0.00  0.00    -0.560 N 
ATOM      7  C   LIG    1      -35.522  21.253   3.618  0.00  0.00    +0.280 C 
ATOM      8  C   LIG    1      -35.435  21.634   5.106  0.00  0.00    +0.110 C 
ATOM      9  C   LIG    1      -34.876  23.039   5.107  0.00  0.00    -0.080 A 
ATOM     10  C   LIG    1      -34.580  23.895   6.149  0.00  0.00    +0.040 A 
ATOM     11  C   LIG    1      -34.068  25.153   5.890  0.00  0.00    +0.110 A 
ATOM     12  C   LIG    1      -33.851  25.552   4.584  0.00  0.00    -0.650 A 
ATOM     13  C   LIG    1      -34.144  24.701   3.540  0.00  0.00    +0.130 A 
ATOM     14  C   LIG    1      -34.657  23.427   3.794  0.00  0.00    +0.130 A 
ATOM     15  O   LIG    1      -34.494  23.530   1.043  0.00  0.00    -0.520 OA
ENDBRANCH   1  12
BRANCH   1  16
ATOM     16  N   LIG    1      -32.699  27.790   5.698  0.00  0.00    -1.060 N 
ATOM     17  H   LIG    1      -33.279  27.744   6.474  0.00  0.00    +0.430 HD
BRANCH  16  18
ATOM     18  C   LIG    1      -31.442  28.392   5.800  0.00  0.00    +0.120 A 
ATOM     19  C   LIG    1      -31.235  29.660   5.271  0.00  0.00    +0.060 A 
ATOM     20  C   LIG    1      -29.993  30.259   5.370  0.00  0.00    +0.030 A 
ATOM     21  C   LIG    1      -28.953  29.602   5.996  0.00  0.00    +0.070 A 
ATOM     22  C   LIG    1      -29.153  28.330   6.529  0.00  0.00    -0.010 A 
ATOM     23  C   LIG    1      -30.403  27.727   6.434  0.00  0.00    +0.070 A 
BRANCH  22  24
ATOM     24  C   LIG    1      -28.034  27.621   7.201  0.00  0.00    +0.220 A 
ATOM     25  N   LIG    1      -27.649  26.379   6.988  0.00  0.00    -0.290 NA
ATOM     26  N   LIG    1      -26.648  26.138   7.765  0.00  0.00    -0.230 N 
ATOM     27  H   LIG    1      -26.167  25.297   7.815  0.00  0.00    +0.480 HD
ATOM     28  N   LIG    1      -26.388  27.188   8.462  0.00  0.00    -0.050 NA
ATOM     29  N   LIG    1      -27.217  28.122   8.138  0.00  0.00    -0.270 NA
ENDBRANCH  22  24
ENDBRANCH  16  18
ENDBRANCH   1  16
TORSDOF 4
ENDMDL
MODEL 7
REMARK VINA RESULT:      -7.4      2.517      3.369
REMARK                            x       y       z     vdW  Elec       q    Type
REMARK                         _______ _______ _______ _____ _____    ______ ____
ROOT
ATOM      1  S   LIG    1      -36.035  21.649   1.482  0.00  0.00    +2.690 S 
ATOM      2  O   LIG    1      -37.211  21.596   0.687  0.00  0.00    -0.940 OA
ATOM      3  O   LIG    1      -35.140  22.752   1.473  0.00  0.00    -0.940 OA
ENDROOT
BRANCH   1  12
ATOM      4  C   LIG    1      -36.886  15.368  -1.801  0.00  0.00    +0.110 C 
ATOM      5  C   LIG    1      -36.574  16.662  -1.093  0.00  0.00    +0.520 C 
ATOM      6  N   LIG    1      -35.330  16.897  -0.635  0.00  0.00    -0.560 N 
ATOM      7  C   LIG    1      -34.197  15.976  -0.770  0.00  0.00    +0.280 C 
ATOM      8  C   LIG    1      -33.014  16.690  -0.097  0.00  0.00    +0.110 C 
ATOM      9  C   LIG    1      -33.586  18.004   0.385  0.00  0.00    -0.080 A 
ATOM     10  C   LIG    1      -32.997  19.056   1.059  0.00  0.00    +0.040 A 
ATOM     11  C   LIG    1      -33.743  20.170   1.395  0.00  0.00    +0.110 A 
ATOM     12  C   LIG    1      -35.082  20.230   1.054  0.00  0.00    -0.650 A 
ATOM     13  C   LIG    1      -35.674  19.183   0.381  0.00  0.00    +0.130 A 
ATOM     14  C   LIG    1      -34.926  18.056   0.034  0.00  0.00    +0.130 A 
ATOM     15  O   LIG    1      -37.445  17.492  -0.937  0.00  0.00    -0.520 OA
ENDBRANCH   1  12
BRANCH   1  16
ATOM     16  N   LIG    1      -36.523  21.456   3.052  0.00  0.00    -1.060 N 
ATOM     17  H   LIG    1      -37.358  21.003   3.249  0.00  0.00    +0.430 HD
BRANCH  16  18
ATOM     18  C   LIG    1      -35.733  21.946   4.096  0.00  0.00    +0.120 A 
ATOM     19  C   LIG    1      -35.362  21.108   5.140  0.00  0.00    +0.060 A 
ATOM     20  C   LIG    1      -34.581  21.589   6.173  0.00  0.00    +0.030 A 
ATOM     21  C   LIG    1      -34.164  22.905   6.173  0.00  0.00    +0.070 A 
ATOM     22  C   LIG    1      -34.531  23.752   5.130  0.00  0.00    -0.010 A 
ATOM     23  C   LIG    1      -35.313  23.268   4.086  0.00  0.00    +0.070 A 
BRANCH  22  24
ATOM     24  C   LIG    1      -34.083  25.168   5.128  0.00  0.00    +0.220 A 
ATOM     25  N   LIG    1      -33.033  25.662   5.754  0.00  0.00    -0.290 NA
ATOM     26  N   LIG    1      -32.985  26.926   5.506  0.00  0.00    -0.230 N 
ATOM     27  H   LIG    1      -32.312  27.538   5.841  0.00  0.00    +0.480 HD
ATOM     28  N   LIG    1      -33.970  27.248   4.743  0.00  0.00    -0.050 NA
ATOM     29  N   LIG    1      -34.664  26.192   4.485  0.00  0.00    -0.270 NA
ENDBRANCH  22  24
ENDBRANCH  16  18
ENDBRANCH   1  16
TORSDOF 4
ENDMDL
MODEL 8
REMARK VINA RESULT:      -7.3      3.615      6.812
REMARK                            x       y       z     vdW  Elec       q    Type
REMARK                         _______ _______ _______ _____ _____    ______ ____
ROOT
ATOM      1  S   LIG    1      -36.730  27.089   3.192  0.00  0.00    +2.690 S 
ATOM      2  O   LIG    1      -36.363  28.210   3.983  0.00  0.00    -0.940 OA
ATOM      3  O   LIG    1      -38.071  26.809   2.816  0.00  0.00    -0.940 OA
ENDROOT
BRANCH   1  12
ATOM      4  C   LIG    1      -35.984  20.074   2.106  0.00  0.00    +0.110 C 
ATOM      5  C   LIG    1      -36.084  21.535   2.458  0.00  0.00    +0.520 C 
ATOM      6  N   LIG    1      -35.672  21.968   3.665  0.00  0.00    -0.560 N 
ATOM      7  C   LIG    1      -35.106  21.116   4.714  0.00  0.00    +0.280 C 
ATOM      8  C   LIG    1      -34.797  22.066   5.884  0.00  0.00    +0.110 C 
ATOM      9  C   LIG    1      -35.227  23.429   5.390  0.00  0.00    -0.080 A 
ATOM     10  C   LIG    1      -35.190  24.666   6.001  0.00  0.00    +0.040 A 
ATOM     11  C   LIG    1      -35.650  25.786   5.332  0.00  0.00    +0.110 A 
ATOM     12  C   LIG    1      -36.145  25.664   4.047  0.00  0.00    -0.650 A 
ATOM     13  C   LIG    1      -36.183  24.430   3.432  0.00  0.00    +0.130 A 
ATOM     14  C   LIG    1      -35.716  23.296   4.100  0.00  0.00    +0.130 A 
ATOM     15  O   LIG    1      -36.534  22.323   1.652  0.00  0.00    -0.520 OA
ENDBRANCH   1  12
BRANCH   1  16
ATOM     16  N   LIG    1      -35.864  27.206   1.785  0.00  0.00    -1.060 N 
ATOM     17  H   LIG    1      -36.300  27.502   0.971  0.00  0.00    +0.430 HD
BRANCH  16  18
ATOM     18  C   LIG    1      -34.506  26.879   1.771  0.00  0.00    +0.120 A 
ATOM     19  C   LIG    1      -33.604  27.621   2.524  0.00  0.00    +0.060 A 
ATOM     20  C   LIG    1      -32.260  27.299   2.512  0.00  0.00    +0.030 A 
ATOM     21  C   LIG    1      -31.806  26.239   1.754  0.00  0.00    +0.070 A 
ATOM     22  C   LIG    1      -32.704  25.490   0.996  0.00  0.00    -0.010 A 
ATOM     23  C   LIG    1      -34.058  25.809   1.010  0.00  0.00    +0.070 A 
BRANCH  22  24
ATOM     24  C   LIG    1      -32.217  24.349   0.179  0.00  0.00    +0.220 A 
ATOM     25  N   LIG    1      -31.052  24.259  -0.431  0.00  0.00    -0.290 NA
ATOM     26  N   LIG    1      -31.009  23.119  -1.032  0.00  0.00    -0.230 N 
ATOM     27  H   LIG    1      -30.264  22.792  -1.560  0.00  0.00    +0.480 HD
ATOM     28  N   LIG    1      -32.108  22.485  -0.821  0.00  0.00    -0.050 NA
ATOM     29  N   LIG    1      -32.873  23.209  -0.076  0.00  0.00    -0.270 NA
ENDBRANCH  22  24
ENDBRANCH  16  18
ENDBRANCH   1  16
TORSDOF 4
ENDMDL
MODEL 9
REMARK VINA RESULT:      -7.1      4.031      6.049
REMARK                            x       y       z     vdW  Elec       q    Type
REMARK                         _______ _______ _______ _____ _____    ______ ____
ROOT
ATOM      1  S   LIG    1      -33.872  25.684   4.596  0.00  0.00    +2.690 S 
ATOM      2  O   LIG    1      -33.817  26.906   5.319  0.00  0.00    -0.940 OA
ATOM      3  O   LIG    1      -32.789  24.767   4.538  0.00  0.00    -0.940 OA
ENDROOT
BRANCH   1  12
ATOM      4  C   LIG    1      -31.137  24.867  -1.946  0.00  0.00    +0.110 C 
ATOM      5  C   LIG    1      -31.820  25.103  -0.623  0.00  0.00    +0.520 C 
ATOM      6  N   LIG    1      -32.982  25.782  -0.577  0.00  0.00    -0.560 N 
ATOM      7  C   LIG    1      -33.680  26.333  -1.742  0.00  0.00    +0.280 C 
ATOM      8  C   LIG    1      -34.941  27.007  -1.176  0.00  0.00    +0.110 C 
ATOM      9  C   LIG    1      -34.857  26.778   0.317  0.00  0.00    -0.080 A 
ATOM     10  C   LIG    1      -35.705  27.155   1.339  0.00  0.00    +0.040 A 
ATOM     11  C   LIG    1      -35.406  26.822   2.647  0.00  0.00    +0.110 A 
ATOM     12  C   LIG    1      -34.255  26.110   2.930  0.00  0.00    -0.650 A 
ATOM     13  C   LIG    1      -33.405  25.731   1.912  0.00  0.00    +0.130 A 
ATOM     14  C   LIG    1      -33.703  26.060   0.588  0.00  0.00    +0.130 A 
ATOM     15  O   LIG    1      -31.323  24.680   0.400  0.00  0.00    -0.520 OA
ENDBRANCH   1  12
BRANCH   1  16
ATOM     16  N   LIG    1      -35.166  24.844   5.198  0.00  0.00    -1.060 N 
ATOM     17  H   LIG    1      -35.901  25.319   5.614  0.00  0.00    +0.430 HD
BRANCH  16  18
ATOM     18  C   LIG    1      -35.198  23.450   5.105  0.00  0.00    +0.120 A 
ATOM     19  C   LIG    1      -34.934  22.673   6.226  0.00  0.00    +0.060 A 
ATOM     20  C   LIG    1      -34.965  21.294   6.138  0.00  0.00    +0.030 A 
ATOM     21  C   LIG    1      -35.260  20.681   4.937  0.00  0.00    +0.070 A 
ATOM     22  C   LIG    1      -35.526  21.453   3.808  0.00  0.00    -0.010 A 
ATOM     23  C   LIG    1      -35.500  22.841   3.896  0.00  0.00    +0.070 A 
BRANCH  22  24
ATOM     24  C   LIG    1      -35.843  20.796   2.515  0.00  0.00    +0.220 A 
ATOM     25  N   LIG    1      -36.302  21.381   1.426  0.00  0.00    -0.290 NA
ATOM     26  N   LIG    1      -36.447  20.473   0.522  0.00  0.00    -0.230 N 
ATOM     27  H   LIG    1      -36.771  20.626  -0.379  0.00  0.00    +0.480 HD
ATOM     28  N   LIG    1      -36.095  19.333   1.003  0.00  0.00    -0.050 NA
ATOM     29  N   LIG    1      -35.712  19.493   2.225  0.00  0.00    -0.270 NA
ENDBRANCH  22  24
ENDBRANCH  16  18
ENDBRANCH   1  16
TORSDOF 4
ENDMDL
####
 2019nCoV-S_RBD_mini.pdbqt&&&&ZINC000491031618.pdbqt
MODEL 1
REMARK VINA RESULT:     -10.1      0.000      0.000
REMARK                            x       y       z     vdW  Elec       q    Type
REMARK                         _______ _______ _______ _____ _____    ______ ____
ROOT
ATOM      1  N   LIG    1      -35.185  21.284   2.679  0.00  0.00    -0.600 NA
ATOM      2  C   LIG    1      -35.332  21.092   3.985  0.00  0.00    +0.490 A 
ATOM      3  N   LIG    1      -35.354  19.885   4.642  0.00  0.00    -0.480 N 
ATOM      4  H   LIG    1      -35.264  19.011   4.233  0.00  0.00    +0.460 HD
ATOM      5  N   LIG    1      -35.528  20.144   6.006  0.00  0.00    -0.490 N 
ATOM      6  H   LIG    1      -35.580  19.469   6.701  0.00  0.00    +0.450 HD
ATOM      7  C   LIG    1      -35.615  21.486   6.209  0.00  0.00    +0.380 A 
ATOM      8  C   LIG    1      -35.495  22.125   5.011  0.00  0.00    -0.190 A 
ENDROOT
BRANCH   8   9
ATOM      9  C   LIG    1      -35.535  23.591   4.787  0.00  0.00    +0.020 A 
ATOM     10  C   LIG    1      -34.645  24.425   5.463  0.00  0.00    +0.070 A 
ATOM     11  C   LIG    1      -34.683  25.789   5.254  0.00  0.00    +0.040 A 
ATOM     12  C   LIG    1      -35.605  26.334   4.374  0.00  0.00    +0.030 A 
ATOM     13  O   LIG    1      -35.843  27.626   4.001  0.00  0.00    -0.310 OA
ATOM     14  C   LIG    1      -36.610  27.541   2.785  0.00  0.00    +0.420 C 
ATOM     15  O   LIG    1      -37.292  26.277   2.899  0.00  0.00    -0.310 OA
ATOM     16  C   LIG    1      -36.498  25.505   3.696  0.00  0.00    +0.030 A 
ATOM     17  C   LIG    1      -36.458  24.137   3.898  0.00  0.00    +0.040 A 
ENDBRANCH   8   9
BRANCH   1  18
ATOM     18  C   LIG    1      -35.046  20.235   1.860  0.00  0.00    +0.560 C 
ATOM     19  O   LIG    1      -35.976  19.466   1.690  0.00  0.00    -0.560 OA
BRANCH  18  26
ATOM     20  C   LIG    1      -31.162  17.420   1.013  0.00  0.00    +0.130 C 
ATOM     21  C   LIG    1      -31.922  18.694   0.750  0.00  0.00    -0.030 A 
ATOM     22  C   LIG    1      -31.409  19.604  -0.122  0.00  0.00    +0.150 A 
ATOM     23  N   LIG    1      -32.058  20.757  -0.385  0.00  0.00    -0.590 N 
ATOM     24  H   LIG    1      -31.683  21.400  -1.008  0.00  0.00    +0.420 HD
ATOM     25  C   LIG    1      -33.235  21.008   0.229  0.00  0.00    +0.490 A 
ATOM     26  C   LIG    1      -33.762  20.007   1.163  0.00  0.00    +0.020 A 
ATOM     27  O   LIG    1      -33.845  22.040   0.011  0.00  0.00    -0.490 OA
ATOM     28  C   LIG    1      -30.096  19.318  -0.804  0.00  0.00    +0.150 C 
ATOM     29  N   LIG    1      -33.073  18.897   1.368  0.00  0.00    -0.310 NA
ENDBRANCH  18  26
ENDBRANCH   1  18
TORSDOF 3
ENDMDL
MODEL 2
REMARK VINA RESULT:      -9.1      2.986      4.814
REMARK                            x       y       z     vdW  Elec       q    Type
REMARK                         _______ _______ _______ _____ _____    ______ ____
ROOT
ATOM      1  N   LIG    1      -35.678  21.559   2.902  0.00  0.00    -0.600 NA
ATOM      2  C   LIG    1      -35.506  21.379   4.207  0.00  0.00    +0.490 A 
ATOM      3  N   LIG    1      -35.630  20.198   4.899  0.00  0.00    -0.480 N 
ATOM      4  H   LIG    1      -35.861  19.335   4.519  0.00  0.00    +0.460 HD
ATOM      5  N   LIG    1      -35.362  20.460   6.247  0.00  0.00    -0.490 N 
ATOM      6  H   LIG    1      -35.379  19.802   6.959  0.00  0.00    +0.450 HD
ATOM      7  C   LIG    1      -35.075  21.780   6.406  0.00  0.00    +0.380 A 
ATOM      8  C   LIG    1      -35.139  22.399   5.192  0.00  0.00    -0.190 A 
ENDROOT
BRANCH   8   9
ATOM      9  C   LIG    1      -34.895  23.836   4.923  0.00  0.00    +0.020 A 
ATOM     10  C   LIG    1      -35.969  24.715   4.796  0.00  0.00    +0.070 A 
ATOM     11  C   LIG    1      -35.740  26.054   4.545  0.00  0.00    +0.040 A 
ATOM     12  C   LIG    1      -34.444  26.528   4.418  0.00  0.00    +0.030 A 
ATOM     13  O   LIG    1      -33.960  27.781   4.173  0.00  0.00    -0.310 OA
ATOM     14  C   LIG    1      -32.573  27.741   4.557  0.00  0.00    +0.420 C 
ATOM     15  O   LIG    1      -32.209  26.359   4.379  0.00  0.00    -0.310 OA
ATOM     16  C   LIG    1      -33.366  25.653   4.544  0.00  0.00    +0.030 A 
ATOM     17  C   LIG    1      -33.590  24.313   4.801  0.00  0.00    +0.040 A 
ENDBRANCH   8   9
BRANCH   1  18
ATOM     18  C   LIG    1      -36.015  20.523   2.123  0.00  0.00    +0.560 C 
ATOM     19  O   LIG    1      -35.201  19.648   1.887  0.00  0.00    -0.560 OA
BRANCH  18  26
ATOM     20  C   LIG    1      -40.302  22.625   1.158  0.00  0.00    +0.130 C 
ATOM     21  C   LIG    1      -39.404  21.416   1.085  0.00  0.00    -0.030 A 
ATOM     22  C   LIG    1      -39.867  20.281   0.493  0.00  0.00    +0.150 A 
ATOM     23  N   LIG    1      -39.095  19.178   0.408  0.00  0.00    -0.590 N 
ATOM     24  H   LIG    1      -39.434  18.374  -0.016  0.00  0.00    +0.420 HD
ATOM     25  C   LIG    1      -37.844  19.205   0.918  0.00  0.00    +0.490 A 
ATOM     26  C   LIG    1      -37.375  20.443   1.549  0.00  0.00    +0.020 A 
ATOM     27  O   LIG    1      -37.123  18.225   0.855  0.00  0.00    -0.490 OA
ATOM     28  C   LIG    1      -41.262  20.258  -0.075  0.00  0.00    +0.150 C 
ATOM     29  N   LIG    1      -38.185  21.488   1.593  0.00  0.00    -0.310 NA
ENDBRANCH  18  26
ENDBRANCH   1  18
TORSDOF 3
ENDMDL
MODEL 3
REMARK VINA RESULT:      -8.9      1.692      2.429
REMARK                            x       y       z     vdW  Elec       q    Type
REMARK                         _______ _______ _______ _____ _____    ______ ____
ROOT
ATOM      1  N   LIG    1      -35.061  21.470   2.666  0.00  0.00    -0.600 NA
ATOM      2  C   LIG    1      -35.236  21.246   3.964  0.00  0.00    +0.490 A 
ATOM      3  N   LIG    1      -35.489  20.036   4.564  0.00  0.00    -0.480 N 
ATOM      4  H   LIG    1      -35.572  19.181   4.112  0.00  0.00    +0.460 HD
ATOM      5  N   LIG    1      -35.602  20.255   5.941  0.00  0.00    -0.490 N 
ATOM      6  H   LIG    1      -35.781  19.570   6.604  0.00  0.00    +0.450 HD
ATOM      7  C   LIG    1      -35.426  21.577   6.208  0.00  0.00    +0.380 A 
ATOM      8  C   LIG    1      -35.190  22.239   5.039  0.00  0.00    -0.190 A 
ENDROOT
BRANCH   8   9
ATOM      9  C   LIG    1      -34.945  23.694   4.886  0.00  0.00    +0.020 A 
ATOM     10  C   LIG    1      -36.020  24.580   4.822  0.00  0.00    +0.070 A 
ATOM     11  C   LIG    1      -35.791  25.934   4.679  0.00  0.00    +0.040 A 
ATOM     12  C   LIG    1      -34.494  26.417   4.597  0.00  0.00    +0.030 A 
ATOM     13  O   LIG    1      -34.010  27.686   4.455  0.00  0.00    -0.310 OA
ATOM     14  C   LIG    1      -32.625  27.616   4.841  0.00  0.00    +0.420 C 
ATOM     15  O   LIG    1      -32.260  26.253   4.557  0.00  0.00    -0.310 OA
ATOM     16  C   LIG    1      -33.416  25.536   4.659  0.00  0.00    +0.030 A 
ATOM     17  C   LIG    1      -33.641  24.179   4.809  0.00  0.00    +0.040 A 
ENDBRANCH   8   9
BRANCH   1  18
ATOM     18  C   LIG    1      -35.132  20.454   1.797  0.00  0.00    +0.560 C 
ATOM     19  O   LIG    1      -36.047  19.653   1.868  0.00  0.00    -0.560 OA
BRANCH  18  26
ATOM     20  C   LIG    1      -31.688  22.430  -1.024  0.00  0.00    +0.130 C 
ATOM     21  C   LIG    1      -32.470  21.217  -0.589  0.00  0.00    -0.030 A 
ATOM     22  C   LIG    1      -32.206  20.015  -1.170  0.00  0.00    +0.150 A 
ATOM     23  N   LIG    1      -32.884  18.906  -0.809  0.00  0.00    -0.590 N 
ATOM     24  H   LIG    1      -32.689  18.053  -1.229  0.00  0.00    +0.420 HD
ATOM     25  C   LIG    1      -33.838  18.994   0.144  0.00  0.00    +0.490 A 
ATOM     26  C   LIG    1      -34.098  20.304   0.751  0.00  0.00    +0.020 A 
ATOM     27  O   LIG    1      -34.466  18.010   0.492  0.00  0.00    -0.490 OA
ATOM     28  C   LIG    1      -31.141  19.922  -2.231  0.00  0.00    +0.150 C 
ATOM     29  N   LIG    1      -33.391  21.348   0.351  0.00  0.00    -0.310 NA
ENDBRANCH  18  26
ENDBRANCH   1  18
TORSDOF 3
ENDMDL
MODEL 4
REMARK VINA RESULT:      -8.0      2.223      3.417
REMARK                            x       y       z     vdW  Elec       q    Type
REMARK                         _______ _______ _______ _____ _____    ______ ____
ROOT
ATOM      1  N   LIG    1      -33.980  19.695   1.832  0.00  0.00    -0.600 NA
ATOM      2  C   LIG    1      -35.264  19.990   1.658  0.00  0.00    +0.490 A 
ATOM      3  N   LIG    1      -36.126  19.417   0.755  0.00  0.00    -0.480 N 
ATOM      4  H   LIG    1      -35.906  18.716   0.121  0.00  0.00    +0.460 HD
ATOM      5  N   LIG    1      -37.377  20.023   0.912  0.00  0.00    -0.490 N 
ATOM      6  H   LIG    1      -38.171  19.808   0.399  0.00  0.00    +0.450 HD
ATOM      7  C   LIG    1      -37.309  20.962   1.894  0.00  0.00    +0.380 A 
ATOM      8  C   LIG    1      -36.042  20.987   2.398  0.00  0.00    -0.190 A 
ENDROOT
BRANCH   8   9
ATOM      9  C   LIG    1      -35.544  21.867   3.483  0.00  0.00    +0.020 A 
ATOM     10  C   LIG    1      -35.351  21.355   4.765  0.00  0.00    +0.070 A 
ATOM     11  C   LIG    1      -34.887  22.175   5.774  0.00  0.00    +0.040 A 
ATOM     12  C   LIG    1      -34.612  23.509   5.517  0.00  0.00    +0.030 A 
ATOM     13  O   LIG    1      -34.154  24.509   6.326  0.00  0.00    -0.310 OA
ATOM     14  C   LIG    1      -33.677  25.536   5.437  0.00  0.00    +0.420 C 
ATOM     15  O   LIG    1      -34.464  25.348   4.245  0.00  0.00    -0.310 OA
ATOM     16  C   LIG    1      -34.803  24.027   4.236  0.00  0.00    +0.030 A 
ATOM     17  C   LIG    1      -35.262  23.206   3.221  0.00  0.00    +0.040 A 
ENDBRANCH   8   9
BRANCH   1  18
ATOM     18  C   LIG    1      -33.403  18.754   1.075  0.00  0.00    +0.560 C 
ATOM     19  O   LIG    1      -34.009  17.731   0.805  0.00  0.00    -0.560 OA
BRANCH  18  26
ATOM     20  C   LIG    1      -30.222  21.382  -1.513  0.00  0.00    +0.130 C 
ATOM     21  C   LIG    1      -30.513  20.181  -0.650  0.00  0.00    -0.030 A 
ATOM     22  C   LIG    1      -29.507  19.313  -0.361  0.00  0.00    +0.150 A 
ATOM     23  N   LIG    1      -29.726  18.226   0.408  0.00  0.00    -0.590 N 
ATOM     24  H   LIG    1      -29.002  17.612   0.608  0.00  0.00    +0.420 HD
ATOM     25  C   LIG    1      -30.966  18.000   0.896  0.00  0.00    +0.490 A 
ATOM     26  C   LIG    1      -32.030  18.955   0.566  0.00  0.00    +0.020 A 
ATOM     27  O   LIG    1      -31.196  17.028   1.593  0.00  0.00    -0.490 OA
ATOM     28  C   LIG    1      -28.126  19.569  -0.907  0.00  0.00    +0.150 C 
ATOM     29  N   LIG    1      -31.740  20.002  -0.189  0.00  0.00    -0.310 NA
ENDBRANCH  18  26
ENDBRANCH   1  18
TORSDOF 3
ENDMDL
MODEL 5
REMARK VINA RESULT:      -7.5      2.640      7.479
REMARK                            x       y       z     vdW  Elec       q    Type
REMARK                         _______ _______ _______ _____ _____    ______ ____
ROOT
ATOM      1  N   LIG    1      -34.820  22.804   2.095  0.00  0.00    -0.600 NA
ATOM      2  C   LIG    1      -35.630  21.756   1.994  0.00  0.00    +0.490 A 
ATOM      3  N   LIG    1      -36.969  21.718   2.300  0.00  0.00    -0.480 N 
ATOM      4  H   LIG    1      -37.500  22.460   2.631  0.00  0.00    +0.460 HD
ATOM      5  N   LIG    1      -37.430  20.422   2.047  0.00  0.00    -0.490 N 
ATOM      6  H   LIG    1      -38.341  20.117   2.177  0.00  0.00    +0.450 HD
ATOM      7  C   LIG    1      -36.404  19.654   1.591  0.00  0.00    +0.380 A 
ATOM      8  C   LIG    1      -35.274  20.413   1.529  0.00  0.00    -0.190 A 
ENDROOT
BRANCH   8   9
ATOM      9  C   LIG    1      -33.933  19.961   1.085  0.00  0.00    +0.020 A 
ATOM     10  C   LIG    1      -33.173  20.760   0.232  0.00  0.00    +0.070 A 
ATOM     11  C   LIG    1      -31.925  20.338  -0.180  0.00  0.00    +0.040 A 
ATOM     12  C   LIG    1      -31.424  19.119   0.250  0.00  0.00    +0.030 A 
ATOM     13  O   LIG    1      -30.242  18.487  -0.009  0.00  0.00    -0.310 OA
ATOM     14  C   LIG    1      -30.109  17.483   1.015  0.00  0.00    +0.420 C 
ATOM     15  O   LIG    1      -31.470  17.183   1.377  0.00  0.00    -0.310 OA
ATOM     16  C   LIG    1      -32.179  18.316   1.103  0.00  0.00    +0.030 A 
ATOM     17  C   LIG    1      -33.427  18.739   1.524  0.00  0.00    +0.040 A 
ENDBRANCH   8   9
BRANCH   1  18
ATOM     18  C   LIG    1      -35.293  23.974   2.539  0.00  0.00    +0.560 C 
ATOM     19  O   LIG    1      -36.278  24.470   2.021  0.00  0.00    -0.560 OA
BRANCH  18  26
ATOM     20  C   LIG    1      -32.290  27.465   4.129  0.00  0.00    +0.130 C 
ATOM     21  C   LIG    1      -33.206  26.306   4.430  0.00  0.00    -0.030 A 
ATOM     22  C   LIG    1      -33.390  25.924   5.722  0.00  0.00    +0.150 A 
ATOM     23  N   LIG    1      -34.201  24.891   6.033  0.00  0.00    -0.590 N 
ATOM     24  H   LIG    1      -34.325  24.627   6.958  0.00  0.00    +0.420 HD
ATOM     25  C   LIG    1      -34.839  24.230   5.042  0.00  0.00    +0.490 A 
ATOM     26  C   LIG    1      -34.619  24.666   3.659  0.00  0.00    +0.020 A 
ATOM     27  O   LIG    1      -35.578  23.294   5.291  0.00  0.00    -0.490 OA
ATOM     28  C   LIG    1      -32.677  26.666   6.823  0.00  0.00    +0.150 C 
ATOM     29  N   LIG    1      -33.814  25.690   3.429  0.00  0.00    -0.310 NA
ENDBRANCH  18  26
ENDBRANCH   1  18
TORSDOF 3
ENDMDL
####
 2019nCoV-S_RBD_mini.pdbqt&&&&ZINC000435144045.pdbqt
MODEL 1
REMARK VINA RESULT:     -10.1      0.000      0.000
REMARK                            x       y       z     vdW  Elec       q    Type
REMARK                         _______ _______ _______ _____ _____    ______ ____
ROOT
ATOM      1  N   LIG    1      -35.768  20.004   3.495  0.00  0.00    -1.060 N 
ATOM      2  H   LIG    1      -35.889  19.118   3.872  0.00  0.00    +0.430 HD
ENDROOT
BRANCH   1   3
ATOM      3  C   LIG    1      -35.425  21.074   4.325  0.00  0.00    +0.120 A 
ATOM      4  C   LIG    1      -34.963  20.837   5.613  0.00  0.00    +0.040 A 
ATOM      5  C   LIG    1      -34.625  21.898   6.430  0.00  0.00    +0.030 A 
ATOM      6  C   LIG    1      -34.744  23.194   5.966  0.00  0.00    +0.030 A 
ATOM      7  C   LIG    1      -35.204  23.434   4.684  0.00  0.00    -0.070 A 
ATOM      8  C   LIG    1      -35.538  22.378   3.860  0.00  0.00    +0.030 A 
BRANCH   7   9
ATOM      9  C   LIG    1      -35.331  24.850   4.183  0.00  0.00    +0.040 C 
ATOM     10  C   LIG    1      -35.668  25.818   5.338  0.00  0.00    +0.270 C 
ATOM     11  N   LIG    1      -36.581  26.813   4.763  0.00  0.00    -0.730 N 
ATOM     12  H   LIG    1      -36.781  27.671   5.167  0.00  0.00    +0.410 HD
ATOM     13  C   LIG    1      -37.107  26.379   3.604  0.00  0.00    +0.520 C 
ATOM     14  O   LIG    1      -37.896  27.001   2.925  0.00  0.00    -0.530 OA
ATOM     15  C   LIG    1      -36.569  25.005   3.270  0.00  0.00    +0.070 C 
ENDBRANCH   7   9
ENDBRANCH   1   3
BRANCH   1  16
ATOM     16  S   LIG    1      -35.965  20.247   1.869  0.00  0.00    +2.690 S 
ATOM     17  O   LIG    1      -36.664  19.113   1.375  0.00  0.00    -0.940 OA
ATOM     18  O   LIG    1      -36.439  21.579   1.717  0.00  0.00    -0.940 OA
BRANCH  16  23
ATOM     19  C   LIG    1      -32.287  19.065   0.733  0.00  0.00    -0.160 A 
ATOM     20  C   LIG    1      -31.843  20.153  -0.020  0.00  0.00    +0.110 A 
ATOM     21  C   LIG    1      -32.659  21.252  -0.188  0.00  0.00    +0.000 A 
ATOM     22  C   LIG    1      -33.916  21.278   0.389  0.00  0.00    +0.160 A 
ATOM     23  C   LIG    1      -34.363  20.203   1.138  0.00  0.00    -0.680 A 
ATOM     24  C   LIG    1      -33.558  19.096   1.308  0.00  0.00    +0.190 A 
BRANCH  19  28
ATOM     25  N   LIG    1      -30.521  17.553  -0.035  0.00  0.00    -0.850 N 
ATOM     26  H   LIG    1      -30.450  18.086  -0.841  0.00  0.00    +0.400 HD
ATOM     27  H   LIG    1      -29.950  16.778   0.085  0.00  0.00    +0.410 HD
ATOM     28  C   LIG    1      -31.417  17.883   0.916  0.00  0.00    +0.560 C 
ATOM     29  O   LIG    1      -31.510  17.212   1.925  0.00  0.00    -0.530 OA
ENDBRANCH  19  28
ENDBRANCH  16  23
ENDBRANCH   1  16
TORSDOF 5
ENDMDL
MODEL 2
REMARK VINA RESULT:      -8.4      3.097      5.076
REMARK                            x       y       z     vdW  Elec       q    Type
REMARK                         _______ _______ _______ _____ _____    ______ ____
ROOT
ATOM      1  N   LIG    1      -35.823  20.085   3.412  0.00  0.00    -1.060 N 
ATOM      2  H   LIG    1      -35.986  19.190   3.748  0.00  0.00    +0.430 HD
ENDROOT
BRANCH   1   3
ATOM      3  C   LIG    1      -35.451  21.104   4.292  0.00  0.00    +0.120 A 
ATOM      4  C   LIG    1      -35.000  20.793   5.568  0.00  0.00    +0.040 A 
ATOM      5  C   LIG    1      -34.633  21.804   6.436  0.00  0.00    +0.030 A 
ATOM      6  C   LIG    1      -34.713  23.123   6.034  0.00  0.00    +0.030 A 
ATOM      7  C   LIG    1      -35.162  23.437   4.764  0.00  0.00    -0.070 A 
ATOM      8  C   LIG    1      -35.525  22.432   3.890  0.00  0.00    +0.030 A 
BRANCH   7   9
ATOM      9  C   LIG    1      -35.247  24.878   4.331  0.00  0.00    +0.040 C 
ATOM     10  C   LIG    1      -35.704  25.781   5.497  0.00  0.00    +0.270 C 
ATOM     11  N   LIG    1      -36.561  26.806   4.888  0.00  0.00    -0.730 N 
ATOM     12  H   LIG    1      -36.805  27.641   5.317  0.00  0.00    +0.410 HD
ATOM     13  C   LIG    1      -36.965  26.436   3.661  0.00  0.00    +0.520 C 
ATOM     14  O   LIG    1      -37.686  27.094   2.940  0.00  0.00    -0.530 OA
ATOM     15  C   LIG    1      -36.388  25.083   3.308  0.00  0.00    +0.070 C 
ENDBRANCH   7   9
ENDBRANCH   1   3
BRANCH   1  16
ATOM     16  S   LIG    1      -35.983  20.405   1.796  0.00  0.00    +2.690 S 
ATOM     17  O   LIG    1      -35.086  21.468   1.505  0.00  0.00    -0.940 OA
ATOM     18  O   LIG    1      -35.941  19.149   1.132  0.00  0.00    -0.940 OA
BRANCH  16  23
ATOM     19  C   LIG    1      -39.096  22.909   1.288  0.00  0.00    -0.160 A 
ATOM     20  C   LIG    1      -40.172  22.028   1.163  0.00  0.00    +0.110 A 
ATOM     21  C   LIG    1      -39.956  20.667   1.231  0.00  0.00    +0.000 A 
ATOM     22  C   LIG    1      -38.678  20.175   1.424  0.00  0.00    +0.160 A 
ATOM     23  C   LIG    1      -37.608  21.043   1.550  0.00  0.00    -0.680 A 
ATOM     24  C   LIG    1      -37.809  22.406   1.478  0.00  0.00    +0.190 A 
BRANCH  19  28
ATOM     25  N   LIG    1      -39.893  25.015   2.251  0.00  0.00    -0.850 N 
ATOM     26  H   LIG    1      -40.164  24.522   3.040  0.00  0.00    +0.400 HD
ATOM     27  H   LIG    1      -40.040  25.973   2.203  0.00  0.00    +0.410 HD
ATOM     28  C   LIG    1      -39.320  24.369   1.216  0.00  0.00    +0.560 C 
ATOM     29  O   LIG    1      -38.985  24.986   0.224  0.00  0.00    -0.530 OA
ENDBRANCH  19  28
ENDBRANCH  16  23
ENDBRANCH   1  16
TORSDOF 5
ENDMDL
MODEL 3
REMARK VINA RESULT:      -7.6      2.180      7.662
REMARK                            x       y       z     vdW  Elec       q    Type
REMARK                         _______ _______ _______ _____ _____    ______ ____
ROOT
ATOM      1  N   LIG    1      -35.278  21.773   1.099  0.00  0.00    -1.060 N 
ATOM      2  H   LIG    1      -35.352  22.565   0.542  0.00  0.00    +0.430 HD
ENDROOT
BRANCH   1   3
ATOM      3  C   LIG    1      -34.215  20.886   0.914  0.00  0.00    +0.120 A 
ATOM      4  C   LIG    1      -34.217  19.654   1.556  0.00  0.00    +0.040 A 
ATOM      5  C   LIG    1      -33.164  18.779   1.370  0.00  0.00    +0.030 A 
ATOM      6  C   LIG    1      -32.111  19.127   0.546  0.00  0.00    +0.030 A 
ATOM      7  C   LIG    1      -32.107  20.353  -0.095  0.00  0.00    -0.070 A 
ATOM      8  C   LIG    1      -33.158  21.230   0.081  0.00  0.00    +0.030 A 
BRANCH   7   9
ATOM      9  C   LIG    1      -30.956  20.728  -0.994  0.00  0.00    +0.040 C 
ATOM     10  C   LIG    1      -31.333  20.549  -2.480  0.00  0.00    +0.270 C 
ATOM     11  N   LIG    1      -30.114  20.064  -3.139  0.00  0.00    -0.730 N 
ATOM     12  H   LIG    1      -29.965  20.082  -4.097  0.00  0.00    +0.410 HD
ATOM     13  C   LIG    1      -29.231  19.592  -2.242  0.00  0.00    +0.520 C 
ATOM     14  O   LIG    1      -28.146  19.125  -2.517  0.00  0.00    -0.530 OA
ATOM     15  C   LIG    1      -29.787  19.727  -0.842  0.00  0.00    +0.070 C 
ENDBRANCH   7   9
ENDBRANCH   1   3
BRANCH   1  16
ATOM     16  S   LIG    1      -36.410  21.476   2.269  0.00  0.00    +2.690 S 
ATOM     17  O   LIG    1      -37.502  22.345   2.003  0.00  0.00    -0.940 OA
ATOM     18  O   LIG    1      -36.543  20.063   2.349  0.00  0.00    -0.940 OA
BRANCH  16  23
ATOM     19  C   LIG    1      -35.039  23.755   5.293  0.00  0.00    -0.160 A 
ATOM     20  C   LIG    1      -34.633  22.801   6.227  0.00  0.00    +0.110 A 
ATOM     21  C   LIG    1      -34.775  21.459   5.944  0.00  0.00    +0.000 A 
ATOM     22  C   LIG    1      -35.318  21.058   4.736  0.00  0.00    +0.160 A 
ATOM     23  C   LIG    1      -35.721  21.998   3.805  0.00  0.00    -0.680 A 
ATOM     24  C   LIG    1      -35.590  23.344   4.079  0.00  0.00    +0.190 A 
BRANCH  19  28
ATOM     25  N   LIG    1      -33.726  25.665   6.084  0.00  0.00    -0.850 N 
ATOM     26  H   LIG    1      -32.989  25.058   6.249  0.00  0.00    +0.400 HD
ATOM     27  H   LIG    1      -33.629  26.611   6.279  0.00  0.00    +0.410 HD
ATOM     28  C   LIG    1      -34.890  25.196   5.590  0.00  0.00    +0.560 C 
ATOM     29  O   LIG    1      -35.816  25.957   5.389  0.00  0.00    -0.530 OA
ENDBRANCH  19  28
ENDBRANCH  16  23
ENDBRANCH   1  16
TORSDOF 5
ENDMDL
####
 2019nCoV-S_RBD_mini.pdbqt&&&&ZINC000751143437.pdbqt
MODEL 1
REMARK VINA RESULT:     -10.0      0.000      0.000
REMARK                            x       y       z     vdW  Elec       q    Type
REMARK                         _______ _______ _______ _____ _____    ______ ____
ROOT
ATOM      1  N   LIG    1      -35.769  19.938   3.443  0.00  0.00    -1.050 N 
ATOM      2  H   LIG    1      -35.949  19.064   3.823  0.00  0.00    +0.430 HD
ENDROOT
BRANCH   1   3
ATOM      3  C   LIG    1      -35.449  21.011   4.279  0.00  0.00    +0.170 A 
ATOM      4  C   LIG    1      -35.580  22.313   3.818  0.00  0.00    +0.010 A 
ATOM      5  C   LIG    1      -35.261  23.376   4.652  0.00  0.00    +0.160 A 
ATOM      6  C   LIG    1      -34.813  23.133   5.944  0.00  0.00    -0.020 A 
ATOM      7  C   LIG    1      -34.684  21.835   6.400  0.00  0.00    +0.060 A 
ATOM      8  C   LIG    1      -35.006  20.775   5.575  0.00  0.00    -0.010 A 
BRANCH   5   9
ATOM      9  N   LIG    1      -35.392  24.691   4.192  0.00  0.00    -0.670 N 
ATOM     10  H   LIG    1      -34.602  25.227   4.022  0.00  0.00    +0.410 HD
ATOM     11  C   LIG    1      -36.617  25.213   3.983  0.00  0.00    +0.500 C 
ATOM     12  O   LIG    1      -37.606  24.579   4.285  0.00  0.00    -0.480 OA
BRANCH  11  13
ATOM     13  C   LIG    1      -36.758  26.585   3.376  0.00  0.00    +0.220 C 
BRANCH  13  14
ATOM     14  O   LIG    1      -38.059  27.102   3.664  0.00  0.00    -0.540 OA
ATOM     15  H   LIG    1      -38.150  28.050   3.500  0.00  0.00    +0.390 HD
ENDBRANCH  13  14
ENDBRANCH  11  13
ENDBRANCH   5   9
ENDBRANCH   1   3
BRANCH   1  16
ATOM     16  S   LIG    1      -35.843  20.159   1.804  0.00  0.00    +2.700 S 
ATOM     17  O   LIG    1      -36.611  19.080   1.287  0.00  0.00    -0.940 OA
ATOM     18  O   LIG    1      -36.183  21.524   1.598  0.00  0.00    -0.950 OA
BRANCH  16  21
ATOM     19  C   LIG    1      -32.225  18.623   0.926  0.00  0.00    -0.160 A 
ATOM     20  C   LIG    1      -33.521  18.786   1.423  0.00  0.00    +0.200 A 
ATOM     21  C   LIG    1      -34.210  19.955   1.176  0.00  0.00    -0.690 A 
ATOM     22  C   LIG    1      -33.622  20.968   0.437  0.00  0.00    +0.120 A 
ATOM     23  C   LIG    1      -32.340  20.817  -0.060  0.00  0.00    +0.030 A 
ATOM     24  F   LIG    1      -31.774  21.811  -0.780  0.00  0.00    -0.130 F 
ATOM     25  C   LIG    1      -31.633  19.651   0.184  0.00  0.00    +0.160 A 
ATOM     26  F   LIG    1      -30.380  19.503  -0.301  0.00  0.00    -0.100 F 
BRANCH  19  28
ATOM     27  O   LIG    1      -30.500  17.390   1.914  0.00  0.00    -0.670 OA
ATOM     28  C   LIG    1      -31.483  17.376   1.187  0.00  0.00    +0.520 C 
ATOM     29  O   LIG    1      -31.852  16.328   0.678  0.00  0.00    -0.660 OA
ENDBRANCH  19  28
ENDBRANCH  16  21
ENDBRANCH   1  16
TORSDOF 7
ENDMDL
MODEL 2
REMARK VINA RESULT:      -8.9      5.620      7.423
REMARK                            x       y       z     vdW  Elec       q    Type
REMARK                         _______ _______ _______ _____ _____    ______ ____
ROOT
ATOM      1  N   LIG    1      -32.922  26.117   4.304  0.00  0.00    -1.050 N 
ATOM      2  H   LIG    1      -32.262  25.434   4.109  0.00  0.00    +0.430 HD
ENDROOT
BRANCH   1   3
ATOM      3  C   LIG    1      -32.511  27.386   4.720  0.00  0.00    +0.170 A 
ATOM      4  C   LIG    1      -31.594  27.515   5.754  0.00  0.00    +0.010 A 
ATOM      5  C   LIG    1      -31.189  28.777   6.164  0.00  0.00    +0.160 A 
ATOM      6  C   LIG    1      -31.701  29.907   5.540  0.00  0.00    -0.020 A 
ATOM      7  C   LIG    1      -32.615  29.775   4.511  0.00  0.00    +0.060 A 
ATOM      8  C   LIG    1      -33.016  28.520   4.096  0.00  0.00    -0.010 A 
BRANCH   5   9
ATOM      9  N   LIG    1      -30.264  28.911   7.206  0.00  0.00    -0.670 N 
ATOM     10  H   LIG    1      -30.566  28.912   8.127  0.00  0.00    +0.410 HD
ATOM     11  C   LIG    1      -28.951  29.039   6.928  0.00  0.00    +0.500 C 
ATOM     12  O   LIG    1      -28.581  29.135   5.777  0.00  0.00    -0.480 OA
BRANCH  11  13
ATOM     13  C   LIG    1      -27.943  29.065   8.048  0.00  0.00    +0.220 C 
BRANCH  13  14
ATOM     14  O   LIG    1      -28.626  29.059   9.304  0.00  0.00    -0.540 OA
ATOM     15  H   LIG    1      -29.081  28.230   9.500  0.00  0.00    +0.390 HD
ENDBRANCH  13  14
ENDBRANCH  11  13
ENDBRANCH   5   9
ENDBRANCH   1   3
BRANCH   1  16
ATOM     16  S   LIG    1      -34.536  25.780   4.146  0.00  0.00    +2.700 S 
ATOM     17  O   LIG    1      -35.199  26.497   5.179  0.00  0.00    -0.940 OA
ATOM     18  O   LIG    1      -34.845  25.939   2.768  0.00  0.00    -0.950 OA
BRANCH  16  21
ATOM     19  C   LIG    1      -35.344  21.849   3.808  0.00  0.00    -0.160 A 
ATOM     20  C   LIG    1      -35.173  23.207   3.521  0.00  0.00    +0.200 A 
ATOM     21  C   LIG    1      -34.750  24.070   4.509  0.00  0.00    -0.690 A 
ATOM     22  C   LIG    1      -34.494  23.598   5.785  0.00  0.00    +0.120 A 
ATOM     23  C   LIG    1      -34.661  22.257   6.081  0.00  0.00    +0.030 A 
ATOM     24  F   LIG    1      -34.409  21.804   7.329  0.00  0.00    -0.130 F 
ATOM     25  C   LIG    1      -35.090  21.378   5.101  0.00  0.00    +0.160 A 
ATOM     26  F   LIG    1      -35.252  20.067   5.388  0.00  0.00    -0.100 F 
BRANCH  19  28
ATOM     27  O   LIG    1      -35.073  20.001   2.400  0.00  0.00    -0.670 OA
ATOM     28  C   LIG    1      -35.796  20.921   2.756  0.00  0.00    +0.520 C 
ATOM     29  O   LIG    1      -36.895  21.069   2.242  0.00  0.00    -0.660 OA
ENDBRANCH  19  28
ENDBRANCH  16  21
ENDBRANCH   1  16
TORSDOF 7
ENDMDL
MODEL 3
REMARK VINA RESULT:      -8.5      2.395      3.061
REMARK                            x       y       z     vdW  Elec       q    Type
REMARK                         _______ _______ _______ _____ _____    ______ ____
ROOT
ATOM      1  N   LIG    1      -35.817  20.259   3.664  0.00  0.00    -1.050 N 
ATOM      2  H   LIG    1      -36.012  19.430   4.130  0.00  0.00    +0.430 HD
ENDROOT
BRANCH   1   3
ATOM      3  C   LIG    1      -35.339  21.362   4.374  0.00  0.00    +0.170 A 
ATOM      4  C   LIG    1      -35.241  22.599   3.753  0.00  0.00    +0.010 A 
ATOM      5  C   LIG    1      -34.765  23.693   4.462  0.00  0.00    +0.160 A 
ATOM      6  C   LIG    1      -34.390  23.547   5.792  0.00  0.00    -0.020 A 
ATOM      7  C   LIG    1      -34.489  22.314   6.408  0.00  0.00    +0.060 A 
ATOM      8  C   LIG    1      -34.967  21.225   5.706  0.00  0.00    -0.010 A 
BRANCH   5   9
ATOM      9  N   LIG    1      -34.665  24.942   3.839  0.00  0.00    -0.670 N 
ATOM     10  H   LIG    1      -35.466  25.427   3.591  0.00  0.00    +0.410 HD
ATOM     11  C   LIG    1      -33.451  25.472   3.585  0.00  0.00    +0.500 C 
ATOM     12  O   LIG    1      -32.449  24.826   3.807  0.00  0.00    -0.480 OA
BRANCH  11  13
ATOM     13  C   LIG    1      -33.341  26.865   3.023  0.00  0.00    +0.220 C 
BRANCH  13  14
ATOM     14  O   LIG    1      -33.086  26.795   1.618  0.00  0.00    -0.540 OA
ATOM     15  H   LIG    1      -33.520  27.489   1.105  0.00  0.00    +0.390 HD
ENDBRANCH  13  14
ENDBRANCH  11  13
ENDBRANCH   5   9
ENDBRANCH   1   3
BRANCH   1  16
ATOM     16  S   LIG    1      -36.052  20.365   2.029  0.00  0.00    +2.700 S 
ATOM     17  O   LIG    1      -36.725  19.174   1.641  0.00  0.00    -0.940 OA
ATOM     18  O   LIG    1      -36.571  21.665   1.782  0.00  0.00    -0.950 OA
BRANCH  16  21
ATOM     19  C   LIG    1      -32.783  21.323  -0.120  0.00  0.00    -0.160 A 
ATOM     20  C   LIG    1      -34.043  21.365   0.485  0.00  0.00    +0.200 A 
ATOM     21  C   LIG    1      -34.464  20.312   1.268  0.00  0.00    -0.690 A 
ATOM     22  C   LIG    1      -33.645  19.212   1.458  0.00  0.00    +0.120 A 
ATOM     23  C   LIG    1      -32.396  19.159   0.864  0.00  0.00    +0.030 A 
ATOM     24  F   LIG    1      -31.603  18.082   1.055  0.00  0.00    -0.130 F 
ATOM     25  C   LIG    1      -31.961  20.207   0.070  0.00  0.00    +0.160 A 
ATOM     26  F   LIG    1      -30.741  20.158  -0.510  0.00  0.00    -0.100 F 
BRANCH  19  28
ATOM     27  O   LIG    1      -31.398  23.149  -0.586  0.00  0.00    -0.670 OA
ATOM     28  C   LIG    1      -32.326  22.446  -0.958  0.00  0.00    +0.520 C 
ATOM     29  O   LIG    1      -32.874  22.672  -2.028  0.00  0.00    -0.660 OA
ENDBRANCH  19  28
ENDBRANCH  16  21
ENDBRANCH   1  16
TORSDOF 7
ENDMDL
MODEL 4
REMARK VINA RESULT:      -8.3      1.819      1.979
REMARK                            x       y       z     vdW  Elec       q    Type
REMARK                         _______ _______ _______ _____ _____    ______ ____
ROOT
ATOM      1  N   LIG    1      -36.213  21.939   2.325  0.00  0.00    -1.050 N 
ATOM      2  H   LIG    1      -36.714  22.655   1.904  0.00  0.00    +0.430 HD
ENDROOT
BRANCH   1   3
ATOM      3  C   LIG    1      -35.575  22.158   3.548  0.00  0.00    +0.170 A 
ATOM      4  C   LIG    1      -34.745  23.258   3.711  0.00  0.00    +0.010 A 
ATOM      5  C   LIG    1      -34.113  23.473   4.928  0.00  0.00    +0.160 A 
ATOM      6  C   LIG    1      -34.314  22.587   5.979  0.00  0.00    -0.020 A 
ATOM      7  C   LIG    1      -35.141  21.493   5.814  0.00  0.00    +0.060 A 
ATOM      8  C   LIG    1      -35.776  21.280   4.606  0.00  0.00    -0.010 A 
BRANCH   5   9
ATOM      9  N   LIG    1      -33.275  24.581   5.096  0.00  0.00    -0.670 N 
ATOM     10  H   LIG    1      -32.344  24.530   4.832  0.00  0.00    +0.410 HD
ATOM     11  C   LIG    1      -33.763  25.720   5.626  0.00  0.00    +0.500 C 
ATOM     12  O   LIG    1      -34.901  25.756   6.045  0.00  0.00    -0.480 OA
BRANCH  11  13
ATOM     13  C   LIG    1      -32.895  26.950   5.699  0.00  0.00    +0.220 C 
BRANCH  13  14
ATOM     14  O   LIG    1      -33.210  27.820   4.609  0.00  0.00    -0.540 OA
ATOM     15  H   LIG    1      -33.734  28.592   4.862  0.00  0.00    +0.390 HD
ENDBRANCH  13  14
ENDBRANCH  11  13
ENDBRANCH   5   9
ENDBRANCH   1   3
BRANCH   1  16
ATOM     16  S   LIG    1      -36.112  20.457   1.593  0.00  0.00    +2.700 S 
ATOM     17  O   LIG    1      -36.305  19.490   2.617  0.00  0.00    -0.940 OA
ATOM     18  O   LIG    1      -36.923  20.528   0.429  0.00  0.00    -0.950 OA
BRANCH  16  21
ATOM     19  C   LIG    1      -32.482  18.912   0.780  0.00  0.00    -0.160 A 
ATOM     20  C   LIG    1      -33.799  19.066   1.225  0.00  0.00    +0.200 A 
ATOM     21  C   LIG    1      -34.453  20.264   1.031  0.00  0.00    -0.690 A 
ATOM     22  C   LIG    1      -33.812  21.315   0.399  0.00  0.00    +0.120 A 
ATOM     23  C   LIG    1      -32.509  21.174  -0.045  0.00  0.00    +0.030 A 
ATOM     24  F   LIG    1      -31.891  22.205  -0.662  0.00  0.00    -0.130 F 
ATOM     25  C   LIG    1      -31.836  19.979   0.146  0.00  0.00    +0.160 A 
ATOM     26  F   LIG    1      -30.564  19.839  -0.288  0.00  0.00    -0.100 F 
BRANCH  19  28
ATOM     27  O   LIG    1      -31.590  16.881   0.038  0.00  0.00    -0.670 OA
ATOM     28  C   LIG    1      -31.776  17.634   0.984  0.00  0.00    +0.520 C 
ATOM     29  O   LIG    1      -31.375  17.328   2.098  0.00  0.00    -0.660 OA
ENDBRANCH  19  28
ENDBRANCH  16  21
ENDBRANCH   1  16
TORSDOF 7
ENDMDL
MODEL 5
REMARK VINA RESULT:      -8.1      4.725      6.699
REMARK                            x       y       z     vdW  Elec       q    Type
REMARK                         _______ _______ _______ _____ _____    ______ ____
ROOT
ATOM      1  N   LIG    1      -32.891  25.996   4.879  0.00  0.00    -1.050 N 
ATOM      2  H   LIG    1      -32.249  25.287   5.043  0.00  0.00    +0.430 HD
ENDROOT
BRANCH   1   3
ATOM      3  C   LIG    1      -32.548  27.323   5.145  0.00  0.00    +0.170 A 
ATOM      4  C   LIG    1      -32.770  28.303   4.188  0.00  0.00    +0.010 A 
ATOM      5  C   LIG    1      -32.427  29.621   4.455  0.00  0.00    +0.160 A 
ATOM      6  C   LIG    1      -31.864  29.956   5.681  0.00  0.00    -0.020 A 
ATOM      7  C   LIG    1      -31.644  28.977   6.632  0.00  0.00    +0.060 A 
ATOM      8  C   LIG    1      -31.990  27.666   6.370  0.00  0.00    -0.010 A 
BRANCH   5   9
ATOM      9  N   LIG    1      -32.650  30.612   3.493  0.00  0.00    -0.670 N 
ATOM     10  H   LIG    1      -31.902  31.105   3.122  0.00  0.00    +0.410 HD
ATOM     11  C   LIG    1      -33.905  30.881   3.081  0.00  0.00    +0.500 C 
ATOM     12  O   LIG    1      -34.848  30.334   3.612  0.00  0.00    -0.480 OA
BRANCH  11  13
ATOM     13  C   LIG    1      -34.135  31.863   1.961  0.00  0.00    +0.220 C 
BRANCH  13  14
ATOM     14  O   LIG    1      -33.123  32.871   1.995  0.00  0.00    -0.540 OA
ATOM     15  H   LIG    1      -32.466  32.745   2.693  0.00  0.00    +0.390 HD
ENDBRANCH  13  14
ENDBRANCH  11  13
ENDBRANCH   5   9
ENDBRANCH   1   3
BRANCH   1  16
ATOM     16  S   LIG    1      -34.394  25.632   4.286  0.00  0.00    +2.700 S 
ATOM     17  O   LIG    1      -35.323  26.375   5.064  0.00  0.00    -0.940 OA
ATOM     18  O   LIG    1      -34.304  25.738   2.872  0.00  0.00    -0.950 OA
BRANCH  16  21
ATOM     19  C   LIG    1      -35.389  21.747   3.918  0.00  0.00    -0.160 A 
ATOM     20  C   LIG    1      -35.148  23.095   3.640  0.00  0.00    +0.200 A 
ATOM     21  C   LIG    1      -34.696  23.932   4.638  0.00  0.00    -0.690 A 
ATOM     22  C   LIG    1      -34.480  23.442   5.914  0.00  0.00    +0.120 A 
ATOM     23  C   LIG    1      -34.716  22.109   6.201  0.00  0.00    +0.030 A 
ATOM     24  F   LIG    1      -34.502  21.639   7.450  0.00  0.00    -0.130 F 
ATOM     25  C   LIG    1      -35.175  21.257   5.211  0.00  0.00    +0.160 A 
ATOM     26  F   LIG    1      -35.405  19.955   5.489  0.00  0.00    -0.100 F 
BRANCH  19  28
ATOM     27  O   LIG    1      -35.291  19.794   2.633  0.00  0.00    -0.670 OA
ATOM     28  C   LIG    1      -35.873  20.846   2.855  0.00  0.00    +0.520 C 
ATOM     29  O   LIG    1      -36.858  21.151   2.198  0.00  0.00    -0.660 OA
ENDBRANCH  19  28
ENDBRANCH  16  21
ENDBRANCH   1  16
TORSDOF 7
ENDMDL
MODEL 6
REMARK VINA RESULT:      -7.7      3.731      5.845
REMARK                            x       y       z     vdW  Elec       q    Type
REMARK                         _______ _______ _______ _____ _____    ______ ____
ROOT
ATOM      1  N   LIG    1      -36.150  21.940   0.155  0.00  0.00    -1.050 N 
ATOM      2  H   LIG    1      -35.985  22.424  -0.670  0.00  0.00    +0.430 HD
ENDROOT
BRANCH   1   3
ATOM      3  C   LIG    1      -37.449  21.840   0.658  0.00  0.00    +0.170 A 
ATOM      4  C   LIG    1      -38.176  22.988   0.937  0.00  0.00    +0.010 A 
ATOM      5  C   LIG    1      -39.467  22.885   1.437  0.00  0.00    +0.160 A 
ATOM      6  C   LIG    1      -40.027  21.632   1.655  0.00  0.00    -0.020 A 
ATOM      7  C   LIG    1      -39.300  20.490   1.376  0.00  0.00    +0.060 A 
ATOM      8  C   LIG    1      -38.018  20.590   0.873  0.00  0.00    -0.010 A 
BRANCH   5   9
ATOM      9  N   LIG    1      -40.204  24.040   1.720  0.00  0.00    -0.670 N 
ATOM     10  H   LIG    1      -40.852  24.372   1.080  0.00  0.00    +0.410 HD
ATOM     11  C   LIG    1      -40.013  24.692   2.884  0.00  0.00    +0.500 C 
ATOM     12  O   LIG    1      -39.137  24.334   3.644  0.00  0.00    -0.480 OA
BRANCH  11  13
ATOM     13  C   LIG    1      -40.887  25.865   3.243  0.00  0.00    +0.220 C 
BRANCH  13  14
ATOM     14  O   LIG    1      -40.085  26.900   3.816  0.00  0.00    -0.540 OA
ATOM     15  H   LIG    1      -40.185  26.990   4.773  0.00  0.00    +0.390 HD
ENDBRANCH  13  14
ENDBRANCH  11  13
ENDBRANCH   5   9
ENDBRANCH   1   3
BRANCH   1  16
ATOM     16  S   LIG    1      -34.891  21.235   0.968  0.00  0.00    +2.700 S 
ATOM     17  O   LIG    1      -35.070  19.831   0.843  0.00  0.00    -0.940 OA
ATOM     18  O   LIG    1      -33.713  21.909   0.545  0.00  0.00    -0.950 OA
BRANCH  16  21
ATOM     19  C   LIG    1      -35.289  23.232   4.443  0.00  0.00    -0.160 A 
ATOM     20  C   LIG    1      -35.129  22.930   3.087  0.00  0.00    +0.200 A 
ATOM     21  C   LIG    1      -35.095  21.614   2.676  0.00  0.00    -0.690 A 
ATOM     22  C   LIG    1      -35.219  20.591   3.600  0.00  0.00    +0.120 A 
ATOM     23  C   LIG    1      -35.378  20.879   4.944  0.00  0.00    +0.030 A 
ATOM     24  F   LIG    1      -35.498  19.874   5.840  0.00  0.00    -0.130 F 
ATOM     25  C   LIG    1      -35.408  22.195   5.374  0.00  0.00    +0.160 A 
ATOM     26  F   LIG    1      -35.564  22.477   6.686  0.00  0.00    -0.100 F 
BRANCH  19  28
ATOM     27  O   LIG    1      -36.394  25.227   4.962  0.00  0.00    -0.670 OA
ATOM     28  C   LIG    1      -35.326  24.637   4.889  0.00  0.00    +0.520 C 
ATOM     29  O   LIG    1      -34.288  25.210   5.188  0.00  0.00    -0.660 OA
ENDBRANCH  19  28
ENDBRANCH  16  21
ENDBRANCH   1  16
TORSDOF 7
ENDMDL
MODEL 7
REMARK VINA RESULT:      -7.6      4.676      6.872
REMARK                            x       y       z     vdW  Elec       q    Type
REMARK                         _______ _______ _______ _____ _____    ______ ____
ROOT
ATOM      1  N   LIG    1      -36.430  21.246   0.680  0.00  0.00    -1.050 N 
ATOM      2  H   LIG    1      -36.038  21.461  -0.181  0.00  0.00    +0.430 HD
ENDROOT
BRANCH   1   3
ATOM      3  C   LIG    1      -37.747  21.617   0.959  0.00  0.00    +0.170 A 
ATOM      4  C   LIG    1      -38.778  20.706   0.781  0.00  0.00    +0.010 A 
ATOM      5  C   LIG    1      -40.085  21.078   1.060  0.00  0.00    +0.160 A 
ATOM      6  C   LIG    1      -40.358  22.362   1.517  0.00  0.00    -0.020 A 
ATOM      7  C   LIG    1      -39.329  23.267   1.692  0.00  0.00    +0.060 A 
ATOM      8  C   LIG    1      -38.026  22.897   1.421  0.00  0.00    -0.010 A 
BRANCH   5   9
ATOM      9  N   LIG    1      -41.128  20.162   0.882  0.00  0.00    -0.670 N 
ATOM     10  H   LIG    1      -41.426  19.615   1.625  0.00  0.00    +0.410 HD
ATOM     11  C   LIG    1      -41.719  20.040  -0.323  0.00  0.00    +0.500 C 
ATOM     12  O   LIG    1      -41.285  20.652  -1.277  0.00  0.00    -0.480 OA
BRANCH  11  13
ATOM     13  C   LIG    1      -42.918  19.142  -0.487  0.00  0.00    +0.220 C 
BRANCH  13  14
ATOM     14  O   LIG    1      -43.756  19.251   0.665  0.00  0.00    -0.540 OA
ATOM     15  H   LIG    1      -43.935  20.162   0.936  0.00  0.00    +0.390 HD
ENDBRANCH  13  14
ENDBRANCH  11  13
ENDBRANCH   5   9
ENDBRANCH   1   3
BRANCH   1  16
ATOM     16  S   LIG    1      -35.537  20.440   1.818  0.00  0.00    +2.700 S 
ATOM     17  O   LIG    1      -36.371  19.405   2.322  0.00  0.00    -0.940 OA
ATOM     18  O   LIG    1      -34.265  20.197   1.233  0.00  0.00    -0.950 OA
BRANCH  16  21
ATOM     19  C   LIG    1      -34.664  23.740   3.955  0.00  0.00    -0.160 A 
ATOM     20  C   LIG    1      -34.881  22.854   2.895  0.00  0.00    +0.200 A 
ATOM     21  C   LIG    1      -35.265  21.555   3.154  0.00  0.00    -0.690 A 
ATOM     22  C   LIG    1      -35.436  21.125   4.458  0.00  0.00    +0.120 A 
ATOM     23  C   LIG    1      -35.223  21.993   5.515  0.00  0.00    +0.030 A 
ATOM     24  F   LIG    1      -35.392  21.565   6.785  0.00  0.00    -0.130 F 
ATOM     25  C   LIG    1      -34.832  23.299   5.272  0.00  0.00    +0.160 A 
ATOM     26  F   LIG    1      -34.625  24.149   6.303  0.00  0.00    -0.100 F 
BRANCH  19  28
ATOM     27  O   LIG    1      -35.058  26.042   3.815  0.00  0.00    -0.670 OA
ATOM     28  C   LIG    1      -34.253  25.130   3.685  0.00  0.00    +0.520 C 
ATOM     29  O   LIG    1      -33.107  25.372   3.335  0.00  0.00    -0.660 OA
ENDBRANCH  19  28
ENDBRANCH  16  21
ENDBRANCH   1  16
TORSDOF 7
ENDMDL
MODEL 8
REMARK VINA RESULT:      -7.5      1.456      1.615
REMARK                            x       y       z     vdW  Elec       q    Type
REMARK                         _______ _______ _______ _____ _____    ______ ____
ROOT
ATOM      1  N   LIG    1      -36.620  20.385   1.181  0.00  0.00    -1.050 N 
ATOM      2  H   LIG    1      -37.302  19.697   1.239  0.00  0.00    +0.430 HD
ENDROOT
BRANCH   1   3
ATOM      3  C   LIG    1      -36.237  21.087   2.326  0.00  0.00    +0.170 A 
ATOM      4  C   LIG    1      -36.707  22.375   2.541  0.00  0.00    +0.010 A 
ATOM      5  C   LIG    1      -36.324  23.069   3.679  0.00  0.00    +0.160 A 
ATOM      6  C   LIG    1      -35.473  22.473   4.602  0.00  0.00    -0.020 A 
ATOM      7  C   LIG    1      -35.006  21.190   4.385  0.00  0.00    +0.060 A 
ATOM      8  C   LIG    1      -35.390  20.494   3.255  0.00  0.00    -0.010 A 
BRANCH   5   9
ATOM      9  N   LIG    1      -36.795  24.368   3.900  0.00  0.00    -0.670 N 
ATOM     10  H   LIG    1      -37.571  24.514   4.463  0.00  0.00    +0.410 HD
ATOM     11  C   LIG    1      -36.170  25.417   3.330  0.00  0.00    +0.500 C 
ATOM     12  O   LIG    1      -35.259  25.230   2.550  0.00  0.00    -0.480 OA
BRANCH  11  13
ATOM     13  C   LIG    1      -36.602  26.822   3.660  0.00  0.00    +0.220 C 
BRANCH  13  14
ATOM     14  O   LIG    1      -36.779  26.947   5.073  0.00  0.00    -0.540 OA
ATOM     15  H   LIG    1      -37.191  26.177   5.487  0.00  0.00    +0.390 HD
ENDBRANCH  13  14
ENDBRANCH  11  13
ENDBRANCH   5   9
ENDBRANCH   1   3
BRANCH   1  16
ATOM     16  S   LIG    1      -35.911  20.727  -0.276  0.00  0.00    +2.700 S 
ATOM     17  O   LIG    1      -36.476  19.826  -1.219  0.00  0.00    -0.940 OA
ATOM     18  O   LIG    1      -35.963  22.140  -0.425  0.00  0.00    -0.950 OA
BRANCH  16  21
ATOM     19  C   LIG    1      -32.492  18.719   0.431  0.00  0.00    -0.160 A 
ATOM     20  C   LIG    1      -33.845  19.056   0.321  0.00  0.00    +0.200 A 
ATOM     21  C   LIG    1      -34.207  20.304  -0.140  0.00  0.00    -0.690 A 
ATOM     22  C   LIG    1      -33.236  21.225  -0.495  0.00  0.00    +0.120 A 
ATOM     23  C   LIG    1      -31.895  20.903  -0.390  0.00  0.00    +0.030 A 
ATOM     24  F   LIG    1      -30.954  21.807  -0.739  0.00  0.00    -0.130 F 
ATOM     25  C   LIG    1      -31.515  19.655   0.076  0.00  0.00    +0.160 A 
ATOM     26  F   LIG    1      -30.205  19.338   0.178  0.00  0.00    -0.100 F 
BRANCH  19  28
ATOM     27  O   LIG    1      -31.435  17.284   1.945  0.00  0.00    -0.670 OA
ATOM     28  C   LIG    1      -32.098  17.387   0.923  0.00  0.00    +0.520 C 
ATOM     29  O   LIG    1      -32.438  16.384   0.311  0.00  0.00    -0.660 OA
ENDBRANCH  19  28
ENDBRANCH  16  21
ENDBRANCH   1  16
TORSDOF 7
ENDMDL
MODEL 9
REMARK VINA RESULT:      -7.5      1.935      2.534
REMARK                            x       y       z     vdW  Elec       q    Type
REMARK                         _______ _______ _______ _____ _____    ______ ____
ROOT
ATOM      1  N   LIG    1      -36.145  21.118   3.062  0.00  0.00    -1.050 N 
ATOM      2  H   LIG    1      -36.137  20.562   3.857  0.00  0.00    +0.430 HD
ENDROOT
BRANCH   1   3
ATOM      3  C   LIG    1      -36.118  22.509   3.184  0.00  0.00    +0.170 A 
ATOM      4  C   LIG    1      -34.987  23.142   3.680  0.00  0.00    +0.010 A 
ATOM      5  C   LIG    1      -34.964  24.524   3.799  0.00  0.00    +0.160 A 
ATOM      6  C   LIG    1      -36.074  25.271   3.421  0.00  0.00    -0.020 A 
ATOM      7  C   LIG    1      -37.199  24.638   2.928  0.00  0.00    +0.060 A 
ATOM      8  C   LIG    1      -37.222  23.263   2.803  0.00  0.00    -0.010 A 
BRANCH   5   9
ATOM      9  N   LIG    1      -33.826  25.166   4.298  0.00  0.00    -0.670 N 
ATOM     10  H   LIG    1      -32.983  25.098   3.825  0.00  0.00    +0.410 HD
ATOM     11  C   LIG    1      -33.901  25.881   5.439  0.00  0.00    +0.500 C 
ATOM     12  O   LIG    1      -34.930  25.889   6.083  0.00  0.00    -0.480 OA
BRANCH  11  13
ATOM     13  C   LIG    1      -32.709  26.669   5.915  0.00  0.00    +0.220 C 
BRANCH  13  14
ATOM     14  O   LIG    1      -31.755  26.776   4.855  0.00  0.00    -0.540 OA
ATOM     15  H   LIG    1      -30.970  27.291   5.084  0.00  0.00    +0.390 HD
ENDBRANCH  13  14
ENDBRANCH  11  13
ENDBRANCH   5   9
ENDBRANCH   1   3
BRANCH   1  16
ATOM     16  S   LIG    1      -36.191  20.419   1.562  0.00  0.00    +2.700 S 
ATOM     17  O   LIG    1      -36.701  19.105   1.747  0.00  0.00    -0.940 OA
ATOM     18  O   LIG    1      -36.791  21.371   0.694  0.00  0.00    -0.950 OA
BRANCH  16  21
ATOM     19  C   LIG    1      -32.547  18.890   0.783  0.00  0.00    -0.160 A 
ATOM     20  C   LIG    1      -33.870  19.036   1.212  0.00  0.00    +0.200 A 
ATOM     21  C   LIG    1      -34.525  20.235   1.021  0.00  0.00    -0.690 A 
ATOM     22  C   LIG    1      -33.878  21.293   0.406  0.00  0.00    +0.120 A 
ATOM     23  C   LIG    1      -32.569  21.159  -0.022  0.00  0.00    +0.030 A 
ATOM     24  F   LIG    1      -31.944  22.197  -0.621  0.00  0.00    -0.130 F 
ATOM     25  C   LIG    1      -31.895  19.963   0.168  0.00  0.00    +0.160 A 
ATOM     26  F   LIG    1      -30.617  19.831  -0.251  0.00  0.00    -0.100 F 
BRANCH  19  28
ATOM     27  O   LIG    1      -31.680  16.847   0.044  0.00  0.00    -0.670 OA
ATOM     28  C   LIG    1      -31.841  17.611   0.985  0.00  0.00    +0.520 C 
ATOM     29  O   LIG    1      -31.414  17.317   2.092  0.00  0.00    -0.660 OA
ENDBRANCH  19  28
ENDBRANCH  16  21
ENDBRANCH   1  16
TORSDOF 7
ENDMDL
####
 2019nCoV-S_RBD_mini.pdbqt&&&&ZINC000435131070.pdbqt
MODEL 1
REMARK VINA RESULT:     -10.0      0.000      0.000
REMARK                            x       y       z     vdW  Elec       q    Type
REMARK                         _______ _______ _______ _____ _____    ______ ____
ROOT
ATOM      1  N   LIG    1      -35.777  19.989   3.456  0.00  0.00    -1.060 N 
ATOM      2  H   LIG    1      -35.799  19.082   3.799  0.00  0.00    +0.430 HD
ENDROOT
BRANCH   1   7
ATOM      3  C   LIG    1      -35.208  23.402   4.693  0.00  0.00    -0.060 A 
ATOM      4  C   LIG    1      -34.775  23.144   5.981  0.00  0.00    +0.010 A 
ATOM      5  C   LIG    1      -34.674  21.841   6.433  0.00  0.00    +0.040 A 
ATOM      6  C   LIG    1      -35.005  20.792   5.597  0.00  0.00    +0.010 A 
ATOM      7  C   LIG    1      -35.440  21.048   4.304  0.00  0.00    +0.150 A 
ATOM      8  C   LIG    1      -35.545  22.358   3.855  0.00  0.00    +0.010 A 
BRANCH   3  12
ATOM      9  O   LIG    1      -37.842  27.004   2.918  0.00  0.00    -0.530 OA
ATOM     10  C   LIG    1      -37.070  26.371   3.607  0.00  0.00    +0.520 C 
ATOM     11  C   LIG    1      -36.536  24.996   3.270  0.00  0.00    +0.070 C 
ATOM     12  C   LIG    1      -35.316  24.824   4.206  0.00  0.00    +0.040 C 
ATOM     13  C   LIG    1      -35.671  25.782   5.365  0.00  0.00    +0.280 C 
ATOM     14  N   LIG    1      -36.561  26.790   4.779  0.00  0.00    -0.730 N 
ATOM     15  H   LIG    1      -36.763  27.647   5.187  0.00  0.00    +0.410 HD
ENDBRANCH   3  12
ENDBRANCH   1   7
BRANCH   1  16
ATOM     16  S   LIG    1      -36.140  20.283   1.868  0.00  0.00    +2.720 S 
ATOM     17  O   LIG    1      -36.909  21.478   1.846  0.00  0.00    -0.950 OA
ATOM     18  O   LIG    1      -36.602  19.053   1.327  0.00  0.00    -0.950 OA
BRANCH  16  19
ATOM     19  C   LIG    1      -34.626  20.651   1.047  0.00  0.00    -0.750 A 
ATOM     20  C   LIG    1      -34.317  21.793   0.410  0.00  0.00    +0.420 A 
ATOM     21  N   LIG    1      -33.052  21.712  -0.106  0.00  0.00    -0.570 N 
ATOM     22  H   LIG    1      -32.610  22.415  -0.607  0.00  0.00    +0.430 HD
ATOM     23  C   LIG    1      -32.499  20.490   0.192  0.00  0.00    +0.280 A 
ATOM     24  N   LIG    1      -31.324  19.935  -0.075  0.00  0.00    -0.490 NA
ATOM     25  C   LIG    1      -31.026  18.719   0.330  0.00  0.00    +0.310 A 
ATOM     26  C   LIG    1      -31.925  17.956   1.057  0.00  0.00    -0.030 A 
ATOM     27  C   LIG    1      -33.167  18.479   1.368  0.00  0.00    +0.100 A 
ATOM     28  C   LIG    1      -33.459  19.773   0.933  0.00  0.00    -0.080 A 
ENDBRANCH  16  19
ENDBRANCH   1  16
TORSDOF 4
ENDMDL
MODEL 2
REMARK VINA RESULT:      -9.3      1.493      1.738
REMARK                            x       y       z     vdW  Elec       q    Type
REMARK                         _______ _______ _______ _____ _____    ______ ____
ROOT
ATOM      1  N   LIG    1      -35.702  19.974   3.453  0.00  0.00    -1.060 N 
ATOM      2  H   LIG    1      -35.695  19.055   3.766  0.00  0.00    +0.430 HD
ENDROOT
BRANCH   1   7
ATOM      3  C   LIG    1      -35.002  23.343   4.741  0.00  0.00    -0.060 A 
ATOM      4  C   LIG    1      -34.798  23.073   6.082  0.00  0.00    +0.010 A 
ATOM      5  C   LIG    1      -34.893  21.776   6.552  0.00  0.00    +0.040 A 
ATOM      6  C   LIG    1      -35.192  20.746   5.682  0.00  0.00    +0.010 A 
ATOM      7  C   LIG    1      -35.398  21.014   4.335  0.00  0.00    +0.150 A 
ATOM      8  C   LIG    1      -35.306  22.318   3.867  0.00  0.00    +0.010 A 
BRANCH   3  12
ATOM      9  O   LIG    1      -33.006  27.706   4.961  0.00  0.00    -0.530 OA
ATOM     10  C   LIG    1      -33.430  26.652   4.536  0.00  0.00    +0.520 C 
ATOM     11  C   LIG    1      -34.300  25.691   5.314  0.00  0.00    +0.070 C 
ATOM     12  C   LIG    1      -34.896  24.758   4.233  0.00  0.00    +0.040 C 
ATOM     13  C   LIG    1      -33.842  24.866   3.109  0.00  0.00    +0.280 C 
ATOM     14  N   LIG    1      -33.198  26.171   3.302  0.00  0.00    -0.730 N 
ATOM     15  H   LIG    1      -32.668  26.625   2.629  0.00  0.00    +0.410 HD
ENDBRANCH   3  12
ENDBRANCH   1   7
BRANCH   1  16
ATOM     16  S   LIG    1      -36.075  20.308   1.876  0.00  0.00    +2.720 S 
ATOM     17  O   LIG    1      -36.805  21.528   1.885  0.00  0.00    -0.950 OA
ATOM     18  O   LIG    1      -36.583  19.103   1.319  0.00  0.00    -0.950 OA
BRANCH  16  19
ATOM     19  C   LIG    1      -34.560  20.642   1.041  0.00  0.00    -0.750 A 
ATOM     20  C   LIG    1      -34.239  21.770   0.386  0.00  0.00    +0.420 A 
ATOM     21  N   LIG    1      -32.979  21.664  -0.136  0.00  0.00    -0.570 N 
ATOM     22  H   LIG    1      -32.529  22.353  -0.650  0.00  0.00    +0.430 HD
ATOM     23  C   LIG    1      -32.440  20.439   0.178  0.00  0.00    +0.280 A 
ATOM     24  N   LIG    1      -31.275  19.864  -0.086  0.00  0.00    -0.490 NA
ATOM     25  C   LIG    1      -30.991  18.650   0.336  0.00  0.00    +0.310 A 
ATOM     26  C   LIG    1      -31.897  17.910   1.079  0.00  0.00    -0.030 A 
ATOM     27  C   LIG    1      -33.130  18.456   1.388  0.00  0.00    +0.100 A 
ATOM     28  C   LIG    1      -33.407  19.747   0.935  0.00  0.00    -0.080 A 
ENDBRANCH  16  19
ENDBRANCH   1  16
TORSDOF 4
ENDMDL
MODEL 3
REMARK VINA RESULT:      -8.7      2.970      4.519
REMARK                            x       y       z     vdW  Elec       q    Type
REMARK                         _______ _______ _______ _____ _____    ______ ____
ROOT
ATOM      1  N   LIG    1      -35.771  20.051   3.507  0.00  0.00    -1.060 N 
ATOM      2  H   LIG    1      -35.996  19.183   3.880  0.00  0.00    +0.430 HD
ENDROOT
BRANCH   1   7
ATOM      3  C   LIG    1      -35.168  23.456   4.750  0.00  0.00    -0.060 A 
ATOM      4  C   LIG    1      -34.719  23.190   6.031  0.00  0.00    +0.010 A 
ATOM      5  C   LIG    1      -34.618  21.884   6.476  0.00  0.00    +0.040 A 
ATOM      6  C   LIG    1      -34.966  20.841   5.641  0.00  0.00    +0.010 A 
ATOM      7  C   LIG    1      -35.417  21.104   4.354  0.00  0.00    +0.150 A 
ATOM      8  C   LIG    1      -35.522  22.417   3.912  0.00  0.00    +0.010 A 
BRANCH   3  12
ATOM      9  O   LIG    1      -37.787  27.050   2.940  0.00  0.00    -0.530 OA
ATOM     10  C   LIG    1      -37.027  26.418   3.642  0.00  0.00    +0.520 C 
ATOM     11  C   LIG    1      -36.475  25.050   3.308  0.00  0.00    +0.070 C 
ATOM     12  C   LIG    1      -35.275  24.880   4.270  0.00  0.00    +0.040 C 
ATOM     13  C   LIG    1      -35.664  25.827   5.427  0.00  0.00    +0.280 C 
ATOM     14  N   LIG    1      -36.548  26.833   4.828  0.00  0.00    -0.730 N 
ATOM     15  H   LIG    1      -36.765  27.685   5.237  0.00  0.00    +0.410 HD
ENDBRANCH   3  12
ENDBRANCH   1   7
BRANCH   1  16
ATOM     16  S   LIG    1      -35.809  20.282   1.869  0.00  0.00    +2.720 S 
ATOM     17  O   LIG    1      -35.168  19.154   1.288  0.00  0.00    -0.950 OA
ATOM     18  O   LIG    1      -35.382  21.619   1.642  0.00  0.00    -0.950 OA
BRANCH  16  19
ATOM     19  C   LIG    1      -37.496  20.208   1.370  0.00  0.00    -0.750 A 
ATOM     20  C   LIG    1      -38.144  19.131   0.897  0.00  0.00    +0.420 A 
ATOM     21  N   LIG    1      -39.443  19.454   0.615  0.00  0.00    -0.570 N 
ATOM     22  H   LIG    1      -40.106  18.840   0.262  0.00  0.00    +0.430 HD
ATOM     23  C   LIG    1      -39.674  20.777   0.906  0.00  0.00    +0.280 A 
ATOM     24  N   LIG    1      -40.744  21.555   0.813  0.00  0.00    -0.490 NA
ATOM     25  C   LIG    1      -40.709  22.824   1.163  0.00  0.00    +0.310 A 
ATOM     26  C   LIG    1      -39.551  23.410   1.649  0.00  0.00    -0.030 A 
ATOM     27  C   LIG    1      -38.403  22.651   1.771  0.00  0.00    +0.100 A 
ATOM     28  C   LIG    1      -38.464  21.306   1.398  0.00  0.00    -0.080 A 
ENDBRANCH  16  19
ENDBRANCH   1  16
TORSDOF 4
ENDMDL
MODEL 4
REMARK VINA RESULT:      -8.4      1.684      2.437
REMARK                            x       y       z     vdW  Elec       q    Type
REMARK                         _______ _______ _______ _____ _____    ______ ____
ROOT
ATOM      1  N   LIG    1      -35.819  20.016   3.412  0.00  0.00    -1.060 N 
ATOM      2  H   LIG    1      -36.151  19.178   3.771  0.00  0.00    +0.430 HD
ENDROOT
BRANCH   1   7
ATOM      3  C   LIG    1      -34.941  23.346   4.693  0.00  0.00    -0.060 A 
ATOM      4  C   LIG    1      -34.573  23.039   5.990  0.00  0.00    +0.010 A 
ATOM      5  C   LIG    1      -34.617  21.729   6.433  0.00  0.00    +0.040 A 
ATOM      6  C   LIG    1      -35.030  20.724   5.580  0.00  0.00    +0.010 A 
ATOM      7  C   LIG    1      -35.400  21.030   4.277  0.00  0.00    +0.150 A 
ATOM      8  C   LIG    1      -35.359  22.347   3.836  0.00  0.00    +0.010 A 
BRANCH   3  12
ATOM      9  O   LIG    1      -33.111  27.776   5.001  0.00  0.00    -0.530 OA
ATOM     10  C   LIG    1      -33.495  26.716   4.555  0.00  0.00    +0.520 C 
ATOM     11  C   LIG    1      -34.327  25.706   5.314  0.00  0.00    +0.070 C 
ATOM     12  C   LIG    1      -34.890  24.775   4.214  0.00  0.00    +0.040 C 
ATOM     13  C   LIG    1      -33.843  24.946   3.091  0.00  0.00    +0.280 C 
ATOM     14  N   LIG    1      -33.249  26.269   3.310  0.00  0.00    -0.730 N 
ATOM     15  H   LIG    1      -32.737  26.757   2.646  0.00  0.00    +0.410 HD
ENDBRANCH   3  12
ENDBRANCH   1   7
BRANCH   1  16
ATOM     16  S   LIG    1      -35.750  20.244   1.774  0.00  0.00    +2.720 S 
ATOM     17  O   LIG    1      -35.916  21.639   1.555  0.00  0.00    -0.950 OA
ATOM     18  O   LIG    1      -36.598  19.261   1.195  0.00  0.00    -0.950 OA
BRANCH  16  19
ATOM     19  C   LIG    1      -34.111  19.852   1.261  0.00  0.00    -0.750 A 
ATOM     20  C   LIG    1      -33.421  18.742   1.569  0.00  0.00    +0.420 A 
ATOM     21  N   LIG    1      -32.181  18.788   0.991  0.00  0.00    -0.570 N 
ATOM     22  H   LIG    1      -31.504  18.098   1.071  0.00  0.00    +0.430 HD
ATOM     23  C   LIG    1      -32.037  19.954   0.278  0.00  0.00    +0.280 A 
ATOM     24  N   LIG    1      -31.047  20.460  -0.445  0.00  0.00    -0.490 NA
ATOM     25  C   LIG    1      -31.155  21.627  -1.045  0.00  0.00    +0.310 A 
ATOM     26  C   LIG    1      -32.311  22.386  -0.951  0.00  0.00    -0.030 A 
ATOM     27  C   LIG    1      -33.378  21.912  -0.211  0.00  0.00    +0.100 A 
ATOM     28  C   LIG    1      -33.244  20.669   0.411  0.00  0.00    -0.080 A 
ENDBRANCH  16  19
ENDBRANCH   1  16
TORSDOF 4
ENDMDL
MODEL 5
REMARK VINA RESULT:      -8.1      2.887      6.010
REMARK                            x       y       z     vdW  Elec       q    Type
REMARK                         _______ _______ _______ _____ _____    ______ ____
ROOT
ATOM      1  N   LIG    1      -36.412  26.983   4.666  0.00  0.00    -1.060 N 
ATOM      2  H   LIG    1      -36.983  27.389   5.337  0.00  0.00    +0.430 HD
ENDROOT
BRANCH   1   7
ATOM      3  C   LIG    1      -35.475  23.431   4.770  0.00  0.00    -0.060 A 
ATOM      4  C   LIG    1      -34.331  23.485   5.545  0.00  0.00    +0.010 A 
ATOM      5  C   LIG    1      -33.877  24.699   6.030  0.00  0.00    +0.040 A 
ATOM      6  C   LIG    1      -34.565  25.860   5.740  0.00  0.00    +0.010 A 
ATOM      7  C   LIG    1      -35.714  25.809   4.962  0.00  0.00    +0.150 A 
ATOM      8  C   LIG    1      -36.165  24.590   4.473  0.00  0.00    +0.010 A 
BRANCH   3  12
ATOM      9  O   LIG    1      -35.205  19.866   1.564  0.00  0.00    -0.530 OA
ATOM     10  C   LIG    1      -35.269  20.470   2.614  0.00  0.00    +0.520 C 
ATOM     11  C   LIG    1      -35.609  21.938   2.750  0.00  0.00    +0.070 C 
ATOM     12  C   LIG    1      -35.967  22.107   4.245  0.00  0.00    +0.040 C 
ATOM     13  C   LIG    1      -35.194  20.935   4.889  0.00  0.00    +0.280 C 
ATOM     14  N   LIG    1      -35.052  19.931   3.827  0.00  0.00    -0.730 N 
ATOM     15  H   LIG    1      -34.825  19.001   3.979  0.00  0.00    +0.410 HD
ENDBRANCH   3  12
ENDBRANCH   1   7
BRANCH   1  16
ATOM     16  S   LIG    1      -36.264  27.681   3.172  0.00  0.00    +2.720 S 
ATOM     17  O   LIG    1      -35.605  28.924   3.373  0.00  0.00    -0.950 OA
ATOM     18  O   LIG    1      -37.536  27.568   2.548  0.00  0.00    -0.950 OA
BRANCH  16  19
ATOM     19  C   LIG    1      -35.159  26.678   2.236  0.00  0.00    -0.750 A 
ATOM     20  C   LIG    1      -35.493  25.802   1.274  0.00  0.00    +0.420 A 
ATOM     21  N   LIG    1      -34.367  25.208   0.772  0.00  0.00    -0.570 N 
ATOM     22  H   LIG    1      -34.357  24.541   0.068  0.00  0.00    +0.430 HD
ATOM     23  C   LIG    1      -33.252  25.697   1.410  0.00  0.00    +0.280 A 
ATOM     24  N   LIG    1      -31.955  25.448   1.290  0.00  0.00    -0.490 NA
ATOM     25  C   LIG    1      -31.062  26.062   2.038  0.00  0.00    +0.310 A 
ATOM     26  C   LIG    1      -31.432  27.000   2.988  0.00  0.00    -0.030 A 
ATOM     27  C   LIG    1      -32.770  27.303   3.159  0.00  0.00    +0.100 A 
ATOM     28  C   LIG    1      -33.700  26.644   2.352  0.00  0.00    -0.080 A 
ENDBRANCH  16  19
ENDBRANCH   1  16
TORSDOF 4
ENDMDL
MODEL 6
REMARK VINA RESULT:      -7.4      2.386      7.104
REMARK                            x       y       z     vdW  Elec       q    Type
REMARK                         _______ _______ _______ _____ _____    ______ ____
ROOT
ATOM      1  N   LIG    1      -35.863  22.409   1.053  0.00  0.00    -1.060 N 
ATOM      2  H   LIG    1      -36.700  21.923   0.989  0.00  0.00    +0.430 HD
ENDROOT
BRANCH   1   7
ATOM      3  C   LIG    1      -33.251  19.848   0.700  0.00  0.00    -0.060 A 
ATOM      4  C   LIG    1      -32.293  20.549  -0.010  0.00  0.00    +0.010 A 
ATOM      5  C   LIG    1      -32.518  21.866  -0.368  0.00  0.00    +0.040 A 
ATOM      6  C   LIG    1      -33.700  22.486  -0.016  0.00  0.00    +0.010 A 
ATOM      7  C   LIG    1      -34.664  21.785   0.696  0.00  0.00    +0.150 A 
ATOM      8  C   LIG    1      -34.438  20.461   1.050  0.00  0.00    +0.010 A 
BRANCH   3  12
ATOM      9  O   LIG    1      -32.896  15.213  -0.504  0.00  0.00    -0.530 OA
ATOM     10  C   LIG    1      -32.654  16.303  -0.031  0.00  0.00    +0.520 C 
ATOM     11  C   LIG    1      -33.641  17.445   0.065  0.00  0.00    +0.070 C 
ATOM     12  C   LIG    1      -33.001  18.414   1.088  0.00  0.00    +0.040 C 
ATOM     13  C   LIG    1      -31.503  18.059   0.964  0.00  0.00    +0.280 C 
ATOM     14  N   LIG    1      -31.469  16.671   0.490  0.00  0.00    -0.730 N 
ATOM     15  H   LIG    1      -30.691  16.094   0.538  0.00  0.00    +0.410 HD
ENDBRANCH   3  12
ENDBRANCH   1   7
BRANCH   1  16
ATOM     16  S   LIG    1      -35.854  23.976   1.585  0.00  0.00    +2.720 S 
ATOM     17  O   LIG    1      -37.192  24.284   1.953  0.00  0.00    -0.950 OA
ATOM     18  O   LIG    1      -35.123  24.723   0.621  0.00  0.00    -0.950 OA
BRANCH  16  19
ATOM     19  C   LIG    1      -34.907  24.018   3.069  0.00  0.00    -0.750 A 
ATOM     20  C   LIG    1      -33.974  24.926   3.398  0.00  0.00    +0.420 A 
ATOM     21  N   LIG    1      -33.452  24.634   4.629  0.00  0.00    -0.570 N 
ATOM     22  H   LIG    1      -32.762  25.148   5.077  0.00  0.00    +0.430 HD
ATOM     23  C   LIG    1      -34.049  23.506   5.138  0.00  0.00    +0.280 A 
ATOM     24  N   LIG    1      -33.899  22.831   6.270  0.00  0.00    -0.490 NA
ATOM     25  C   LIG    1      -34.607  21.752   6.531  0.00  0.00    +0.310 A 
ATOM     26  C   LIG    1      -35.548  21.268   5.635  0.00  0.00    -0.030 A 
ATOM     27  C   LIG    1      -35.751  21.929   4.438  0.00  0.00    +0.100 A 
ATOM     28  C   LIG    1      -34.992  23.074   4.185  0.00  0.00    -0.080 A 
ENDBRANCH  16  19
ENDBRANCH   1  16
TORSDOF 4
ENDMDL
MODEL 7
REMARK VINA RESULT:      -7.0      2.532      3.255
REMARK                            x       y       z     vdW  Elec       q    Type
REMARK                         _______ _______ _______ _____ _____    ______ ____
ROOT
ATOM      1  N   LIG    1      -34.955  21.327   0.417  0.00  0.00    -1.060 N 
ATOM      2  H   LIG    1      -35.763  21.241  -0.114  0.00  0.00    +0.430 HD
ENDROOT
BRANCH   1   7
ATOM      3  C   LIG    1      -34.940  23.355   3.481  0.00  0.00    -0.060 A 
ATOM      4  C   LIG    1      -35.213  22.391   4.434  0.00  0.00    +0.010 A 
ATOM      5  C   LIG    1      -35.400  21.073   4.056  0.00  0.00    +0.040 A 
ATOM      6  C   LIG    1      -35.314  20.717   2.724  0.00  0.00    +0.010 A 
ATOM      7  C   LIG    1      -35.041  21.683   1.765  0.00  0.00    +0.150 A 
ATOM      8  C   LIG    1      -34.859  23.006   2.147  0.00  0.00    +0.010 A 
BRANCH   3  12
ATOM      9  O   LIG    1      -33.333  26.577   6.658  0.00  0.00    -0.530 OA
ATOM     10  C   LIG    1      -33.543  25.989   5.619  0.00  0.00    +0.520 C 
ATOM     11  C   LIG    1      -34.577  24.901   5.432  0.00  0.00    +0.070 C 
ATOM     12  C   LIG    1      -34.737  24.789   3.897  0.00  0.00    +0.040 C 
ATOM     13  C   LIG    1      -33.375  25.322   3.400  0.00  0.00    +0.280 C 
ATOM     14  N   LIG    1      -32.892  26.211   4.463  0.00  0.00    -0.730 N 
ATOM     15  H   LIG    1      -32.189  26.870   4.349  0.00  0.00    +0.410 HD
ENDBRANCH   3  12
ENDBRANCH   1   7
BRANCH   1  16
ATOM     16  S   LIG    1      -33.477  21.052  -0.275  0.00  0.00    +2.720 S 
ATOM     17  O   LIG    1      -32.630  22.111   0.151  0.00  0.00    -0.950 OA
ATOM     18  O   LIG    1      -33.722  20.756  -1.643  0.00  0.00    -0.950 OA
BRANCH  16  19
ATOM     19  C   LIG    1      -32.830  19.579   0.445  0.00  0.00    -0.750 A 
ATOM     20  C   LIG    1      -33.504  18.694   1.196  0.00  0.00    +0.420 A 
ATOM     21  N   LIG    1      -32.672  17.677   1.577  0.00  0.00    -0.570 N 
ATOM     22  H   LIG    1      -32.932  16.919   2.125  0.00  0.00    +0.430 HD
ATOM     23  C   LIG    1      -31.412  17.883   1.069  0.00  0.00    +0.280 A 
ATOM     24  N   LIG    1      -30.276  17.203   1.150  0.00  0.00    -0.490 NA
ATOM     25  C   LIG    1      -29.176  17.621   0.560  0.00  0.00    +0.310 A 
ATOM     26  C   LIG    1      -29.149  18.794  -0.176  0.00  0.00    -0.030 A 
ATOM     27  C   LIG    1      -30.301  19.548  -0.297  0.00  0.00    +0.100 A 
ATOM     28  C   LIG    1      -31.458  19.083   0.332  0.00  0.00    -0.080 A 
ENDBRANCH  16  19
ENDBRANCH   1  16
TORSDOF 4
ENDMDL
####
 2019nCoV-S_RBD_mini.pdbqt&&&&ZINC000433518754.pdbqt
MODEL 1
REMARK VINA RESULT:     -10.0      0.000      0.000
REMARK                            x       y       z     vdW  Elec       q    Type
REMARK                         _______ _______ _______ _____ _____    ______ ____
ROOT
ATOM      1  S   LIG    1      -36.351  21.303   1.695  0.00  0.00    +2.700 S 
ATOM      2  O   LIG    1      -36.446  22.715   1.571  0.00  0.00    -0.940 OA
ATOM      3  O   LIG    1      -37.260  20.405   1.073  0.00  0.00    -0.940 OA
ENDROOT
BRANCH   1   4
ATOM      4  C   LIG    1      -34.745  20.860   1.122  0.00  0.00    -0.670 A 
ATOM      5  C   LIG    1      -34.023  21.747   0.340  0.00  0.00    +0.150 A 
ATOM      6  C   LIG    1      -32.764  21.408  -0.112  0.00  0.00    +0.010 A 
ATOM      7  C   LIG    1      -32.216  20.173   0.214  0.00  0.00    +0.180 A 
ATOM      8  N   LIG    1      -30.946  19.838  -0.247  0.00  0.00    -0.640 N 
ATOM      9  H   LIG    1      -30.448  20.466  -0.794  0.00  0.00    +0.430 HD
ATOM     10  C   LIG    1      -30.406  18.643   0.065  0.00  0.00    +0.510 A 
ATOM     11  C   LIG    1      -31.185  17.687   0.906  0.00  0.00    +0.510 A 
ATOM     12  N   LIG    1      -32.412  18.038   1.339  0.00  0.00    -0.630 N 
ATOM     13  H   LIG    1      -32.925  17.423   1.887  0.00  0.00    +0.430 HD
ATOM     14  O   LIG    1      -30.716  16.605   1.198  0.00  0.00    -0.460 OA
ATOM     15  O   LIG    1      -29.298  18.346  -0.335  0.00  0.00    -0.450 OA
ATOM     16  C   LIG    1      -32.943  19.279   1.002  0.00  0.00    +0.100 A 
ATOM     17  C   LIG    1      -34.209  19.634   1.457  0.00  0.00    +0.150 A 
ENDBRANCH   1   4
BRANCH   1  18
ATOM     18  N   LIG    1      -36.402  20.970   3.317  0.00  0.00    -1.050 N 
ATOM     19  H   LIG    1      -36.979  20.266   3.649  0.00  0.00    +0.430 HD
BRANCH  18  24
ATOM     20  C   LIG    1      -34.448  23.726   4.770  0.00  0.00    -0.060 A 
ATOM     21  C   LIG    1      -34.048  23.165   5.967  0.00  0.00    +0.020 A 
ATOM     22  C   LIG    1      -34.426  21.875   6.291  0.00  0.00    +0.010 A 
ATOM     23  C   LIG    1      -35.207  21.141   5.415  0.00  0.00    +0.080 A 
ATOM     24  C   LIG    1      -35.611  21.707   4.206  0.00  0.00    +0.130 A 
ATOM     25  C   LIG    1      -35.233  23.003   3.891  0.00  0.00    +0.010 A 
BRANCH  20  27
ATOM     26  C   LIG    1      -33.726  25.906   5.709  0.00  0.00    +0.030 C 
ATOM     27  C   LIG    1      -34.033  25.134   4.424  0.00  0.00    +0.070 C 
ENDBRANCH  20  27
BRANCH  23  28
ATOM     28  O   LIG    1      -35.580  19.873   5.732  0.00  0.00    -0.490 OA
ATOM     29  H   LIG    1      -35.809  19.751   6.664  0.00  0.00    +0.390 HD
ENDBRANCH  23  28
ENDBRANCH  18  24
ENDBRANCH   1  18
TORSDOF 5
ENDMDL
MODEL 2
REMARK VINA RESULT:      -8.6      1.402      1.982
REMARK                            x       y       z     vdW  Elec       q    Type
REMARK                         _______ _______ _______ _____ _____    ______ ____
ROOT
ATOM      1  S   LIG    1      -35.853  22.088   0.992  0.00  0.00    +2.700 S 
ATOM      2  O   LIG    1      -34.763  22.970   1.220  0.00  0.00    -0.940 OA
ATOM      3  O   LIG    1      -36.827  22.303  -0.020  0.00  0.00    -0.940 OA
ENDROOT
BRANCH   1   4
ATOM      4  C   LIG    1      -35.154  20.502   0.680  0.00  0.00    -0.670 A 
ATOM      5  C   LIG    1      -35.872  19.562  -0.041  0.00  0.00    +0.150 A 
ATOM      6  C   LIG    1      -35.331  18.316  -0.290  0.00  0.00    +0.010 A 
ATOM      7  C   LIG    1      -34.064  18.000   0.184  0.00  0.00    +0.180 A 
ATOM      8  N   LIG    1      -33.525  16.742  -0.071  0.00  0.00    -0.640 N 
ATOM      9  H   LIG    1      -34.036  16.090  -0.577  0.00  0.00    +0.430 HD
ATOM     10  C   LIG    1      -32.296  16.428   0.384  0.00  0.00    +0.510 A 
ATOM     11  C   LIG    1      -31.523  17.440   1.160  0.00  0.00    +0.510 A 
ATOM     12  N   LIG    1      -32.068  18.651   1.392  0.00  0.00    -0.630 N 
ATOM     13  H   LIG    1      -31.573  19.316   1.896  0.00  0.00    +0.430 HD
ATOM     14  O   LIG    1      -30.414  17.176   1.579  0.00  0.00    -0.460 OA
ATOM     15  O   LIG    1      -31.822  15.330   0.164  0.00  0.00    -0.450 OA
ATOM     16  C   LIG    1      -33.340  18.948   0.909  0.00  0.00    +0.100 A 
ATOM     17  C   LIG    1      -33.892  20.202   1.149  0.00  0.00    +0.150 A 
ENDBRANCH   1   4
BRANCH   1  18
ATOM     18  N   LIG    1      -36.681  21.987   2.423  0.00  0.00    -1.050 N 
ATOM     19  H   LIG    1      -37.606  21.695   2.429  0.00  0.00    +0.430 HD
BRANCH  18  24
ATOM     20  C   LIG    1      -35.324  23.977   5.203  0.00  0.00    -0.060 A 
ATOM     21  C   LIG    1      -34.788  22.986   6.001  0.00  0.00    +0.020 A 
ATOM     22  C   LIG    1      -34.877  21.660   5.618  0.00  0.00    +0.010 A 
ATOM     23  C   LIG    1      -35.503  21.322   4.430  0.00  0.00    +0.080 A 
ATOM     24  C   LIG    1      -36.045  22.322   3.624  0.00  0.00    +0.130 A 
ATOM     25  C   LIG    1      -35.958  23.649   4.018  0.00  0.00    +0.010 A 
BRANCH  20  27
ATOM     26  C   LIG    1      -33.760  25.776   5.887  0.00  0.00    +0.030 C 
ATOM     27  C   LIG    1      -35.225  25.420   5.627  0.00  0.00    +0.070 C 
ENDBRANCH  20  27
BRANCH  23  28
ATOM     28  O   LIG    1      -35.592  20.020   4.053  0.00  0.00    -0.490 OA
ATOM     29  H   LIG    1      -35.009  19.782   3.318  0.00  0.00    +0.390 HD
ENDBRANCH  23  28
ENDBRANCH  18  24
ENDBRANCH   1  18
TORSDOF 5
ENDMDL
MODEL 3
REMARK VINA RESULT:      -8.2      1.971      3.187
REMARK                            x       y       z     vdW  Elec       q    Type
REMARK                         _______ _______ _______ _____ _____    ______ ____
ROOT
ATOM      1  S   LIG    1      -36.425  23.556   0.770  0.00  0.00    +2.700 S 
ATOM      2  O   LIG    1      -35.564  24.431   0.055  0.00  0.00    -0.940 OA
ATOM      3  O   LIG    1      -37.705  23.163   0.292  0.00  0.00    -0.940 OA
ENDROOT
BRANCH   1   4
ATOM      4  C   LIG    1      -35.517  22.071   1.037  0.00  0.00    -0.670 A 
ATOM      5  C   LIG    1      -36.054  21.065   1.824  0.00  0.00    +0.150 A 
ATOM      6  C   LIG    1      -35.349  19.898   2.037  0.00  0.00    +0.010 A 
ATOM      7  C   LIG    1      -34.094  19.728   1.464  0.00  0.00    +0.180 A 
ATOM      8  N   LIG    1      -33.388  18.549   1.684  0.00  0.00    -0.640 N 
ATOM      9  H   LIG    1      -33.773  17.850   2.238  0.00  0.00    +0.430 HD
ATOM     10  C   LIG    1      -32.172  18.375   1.131  0.00  0.00    +0.510 A 
ATOM     11  C   LIG    1      -31.593  19.458   0.283  0.00  0.00    +0.510 A 
ATOM     12  N   LIG    1      -32.298  20.590   0.087  0.00  0.00    -0.630 N 
ATOM     13  H   LIG    1      -31.930  21.299  -0.463  0.00  0.00    +0.430 HD
ATOM     14  O   LIG    1      -30.498  19.321  -0.223  0.00  0.00    -0.460 OA
ATOM     15  O   LIG    1      -31.552  17.347   1.321  0.00  0.00    -0.450 OA
ATOM     16  C   LIG    1      -33.553  20.741   0.670  0.00  0.00    +0.100 A 
ATOM     17  C   LIG    1      -34.275  21.910   0.457  0.00  0.00    +0.150 A 
ENDBRANCH   1   4
BRANCH   1  18
ATOM     18  N   LIG    1      -36.675  24.251   2.253  0.00  0.00    -1.050 N 
ATOM     19  H   LIG    1      -37.525  24.669   2.455  0.00  0.00    +0.430 HD
BRANCH  18  24
ATOM     20  C   LIG    1      -34.675  23.292   5.187  0.00  0.00    -0.060 A 
ATOM     21  C   LIG    1      -33.638  24.201   5.109  0.00  0.00    +0.020 A 
ATOM     22  C   LIG    1      -33.603  25.130   4.085  0.00  0.00    +0.010 A 
ATOM     23  C   LIG    1      -34.609  25.152   3.134  0.00  0.00    +0.080 A 
ATOM     24  C   LIG    1      -35.656  24.235   3.212  0.00  0.00    +0.130 A 
ATOM     25  C   LIG    1      -35.681  23.303   4.238  0.00  0.00    +0.010 A 
BRANCH  20  27
ATOM     26  C   LIG    1      -35.318  20.975   5.794  0.00  0.00    +0.030 C 
ATOM     27  C   LIG    1      -34.707  22.281   6.305  0.00  0.00    +0.070 C 
ENDBRANCH  20  27
BRANCH  23  28
ATOM     28  O   LIG    1      -34.575  26.064   2.127  0.00  0.00    -0.490 OA
ATOM     29  H   LIG    1      -33.878  25.905   1.475  0.00  0.00    +0.390 HD
ENDBRANCH  23  28
ENDBRANCH  18  24
ENDBRANCH   1  18
TORSDOF 5
ENDMDL
MODEL 4
REMARK VINA RESULT:      -7.9      2.812      3.905
REMARK                            x       y       z     vdW  Elec       q    Type
REMARK                         _______ _______ _______ _____ _____    ______ ____
ROOT
ATOM      1  S   LIG    1      -35.999  20.841   1.994  0.00  0.00    +2.700 S 
ATOM      2  O   LIG    1      -37.055  20.339   1.187  0.00  0.00    -0.940 OA
ATOM      3  O   LIG    1      -34.924  20.036   2.456  0.00  0.00    -0.940 OA
ENDROOT
BRANCH   1   4
ATOM      4  C   LIG    1      -35.274  22.171   1.095  0.00  0.00    -0.670 A 
ATOM      5  C   LIG    1      -36.052  23.253   0.717  0.00  0.00    +0.150 A 
ATOM      6  C   LIG    1      -35.491  24.299   0.012  0.00  0.00    +0.010 A 
ATOM      7  C   LIG    1      -34.143  24.270  -0.321  0.00  0.00    +0.180 A 
ATOM      8  N   LIG    1      -33.584  25.328  -1.032  0.00  0.00    -0.640 N 
ATOM      9  H   LIG    1      -34.138  26.082  -1.293  0.00  0.00    +0.430 HD
ATOM     10  C   LIG    1      -32.277  25.309  -1.359  0.00  0.00    +0.510 A 
ATOM     11  C   LIG    1      -31.439  24.144  -0.951  0.00  0.00    +0.510 A 
ATOM     12  N   LIG    1      -32.006  23.132  -0.264  0.00  0.00    -0.630 N 
ATOM     13  H   LIG    1      -31.469  22.371   0.006  0.00  0.00    +0.430 HD
ATOM     14  O   LIG    1      -30.259  24.107  -1.237  0.00  0.00    -0.460 OA
ATOM     15  O   LIG    1      -31.785  26.231  -1.980  0.00  0.00    -0.450 OA
ATOM     16  C   LIG    1      -33.358  23.180   0.061  0.00  0.00    +0.100 A 
ATOM     17  C   LIG    1      -33.933  22.134   0.776  0.00  0.00    +0.150 A 
ENDBRANCH   1   4
BRANCH   1  18
ATOM     18  N   LIG    1      -36.709  21.490   3.343  0.00  0.00    -1.050 N 
ATOM     19  H   LIG    1      -37.669  21.427   3.464  0.00  0.00    +0.430 HD
BRANCH  18  24
ATOM     20  C   LIG    1      -34.959  24.134   5.207  0.00  0.00    -0.060 A 
ATOM     21  C   LIG    1      -34.367  23.400   6.216  0.00  0.00    +0.020 A 
ATOM     22  C   LIG    1      -34.549  22.030   6.278  0.00  0.00    +0.010 A 
ATOM     23  C   LIG    1      -35.325  21.390   5.326  0.00  0.00    +0.080 A 
ATOM     24  C   LIG    1      -35.922  22.131   4.307  0.00  0.00    +0.130 A 
ATOM     25  C   LIG    1      -35.740  23.505   4.256  0.00  0.00    +0.010 A 
BRANCH  20  27
ATOM     26  C   LIG    1      -33.416  25.987   5.789  0.00  0.00    +0.030 C 
ATOM     27  C   LIG    1      -34.757  25.627   5.146  0.00  0.00    +0.070 C 
ENDBRANCH  20  27
BRANCH  23  28
ATOM     28  O   LIG    1      -35.505  20.044   5.385  0.00  0.00    -0.490 OA
ATOM     29  H   LIG    1      -34.718  19.531   5.157  0.00  0.00    +0.390 HD
ENDBRANCH  23  28
ENDBRANCH  18  24
ENDBRANCH   1  18
TORSDOF 5
ENDMDL
MODEL 5
REMARK VINA RESULT:      -7.9      2.448      6.048
REMARK                            x       y       z     vdW  Elec       q    Type
REMARK                         _______ _______ _______ _____ _____    ______ ____
ROOT
ATOM      1  S   LIG    1      -36.442  19.086  -0.363  0.00  0.00    +2.700 S 
ATOM      2  O   LIG    1      -36.678  17.884   0.357  0.00  0.00    -0.940 OA
ATOM      3  O   LIG    1      -37.413  19.690  -1.206  0.00  0.00    -0.940 OA
ENDROOT
BRANCH   1   4
ATOM      4  C   LIG    1      -35.994  20.302   0.830  0.00  0.00    -0.670 A 
ATOM      5  C   LIG    1      -35.697  21.592   0.422  0.00  0.00    +0.150 A 
ATOM      6  C   LIG    1      -35.346  22.551   1.351  0.00  0.00    +0.010 A 
ATOM      7  C   LIG    1      -35.288  22.224   2.700  0.00  0.00    +0.180 A 
ATOM      8  N   LIG    1      -34.931  23.196   3.631  0.00  0.00    -0.640 N 
ATOM      9  H   LIG    1      -34.725  24.097   3.336  0.00  0.00    +0.430 HD
ATOM     10  C   LIG    1      -34.873  22.888   4.942  0.00  0.00    +0.510 A 
ATOM     11  C   LIG    1      -35.193  21.499   5.382  0.00  0.00    +0.510 A 
ATOM     12  N   LIG    1      -35.535  20.577   4.459  0.00  0.00    -0.630 N 
ATOM     13  H   LIG    1      -35.745  19.672   4.735  0.00  0.00    +0.430 HD
ATOM     14  O   LIG    1      -35.146  21.202   6.558  0.00  0.00    -0.460 OA
ATOM     15  O   LIG    1      -34.563  23.734   5.758  0.00  0.00    -0.450 OA
ATOM     16  C   LIG    1      -35.588  20.924   3.112  0.00  0.00    +0.100 A 
ATOM     17  C   LIG    1      -35.946  19.968   2.168  0.00  0.00    +0.150 A 
ENDBRANCH   1   4
BRANCH   1  18
ATOM     18  N   LIG    1      -35.109  18.812  -1.308  0.00  0.00    -1.050 N 
ATOM     19  H   LIG    1      -35.218  18.533  -2.230  0.00  0.00    +0.430 HD
BRANCH  18  24
ATOM     20  C   LIG    1      -31.786  20.232  -0.626  0.00  0.00    -0.060 A 
ATOM     21  C   LIG    1      -31.290  19.321   0.286  0.00  0.00    +0.020 A 
ATOM     22  C   LIG    1      -32.058  18.238   0.674  0.00  0.00    +0.010 A 
ATOM     23  C   LIG    1      -33.326  18.063   0.148  0.00  0.00    +0.080 A 
ATOM     24  C   LIG    1      -33.827  18.982  -0.773  0.00  0.00    +0.130 A 
ATOM     25  C   LIG    1      -33.054  20.069  -1.153  0.00  0.00    +0.010 A 
BRANCH  20  27
ATOM     26  C   LIG    1      -29.506  20.951  -1.290  0.00  0.00    +0.030 C 
ATOM     27  C   LIG    1      -30.944  21.411  -1.044  0.00  0.00    +0.070 C 
ENDBRANCH  20  27
BRANCH  23  28
ATOM     28  O   LIG    1      -34.082  17.000   0.529  0.00  0.00    -0.490 OA
ATOM     29  H   LIG    1      -34.649  17.173   1.293  0.00  0.00    +0.390 HD
ENDBRANCH  23  28
ENDBRANCH  18  24
ENDBRANCH   1  18
TORSDOF 5
ENDMDL
MODEL 6
REMARK VINA RESULT:      -7.6      2.864      6.988
REMARK                            x       y       z     vdW  Elec       q    Type
REMARK                         _______ _______ _______ _____ _____    ______ ____
ROOT
ATOM      1  S   LIG    1      -37.165  20.367   1.547  0.00  0.00    +2.700 S 
ATOM      2  O   LIG    1      -36.957  19.043   2.019  0.00  0.00    -0.940 OA
ATOM      3  O   LIG    1      -38.453  20.898   1.265  0.00  0.00    -0.940 OA
ENDROOT
BRANCH   1   4
ATOM      4  C   LIG    1      -36.434  21.440   2.736  0.00  0.00    -0.670 A 
ATOM      5  C   LIG    1      -35.538  20.935   3.664  0.00  0.00    +0.150 A 
ATOM      6  C   LIG    1      -34.961  21.770   4.599  0.00  0.00    +0.010 A 
ATOM      7  C   LIG    1      -35.278  23.122   4.614  0.00  0.00    +0.180 A 
ATOM      8  N   LIG    1      -34.692  23.958   5.561  0.00  0.00    -0.640 N 
ATOM      9  H   LIG    1      -34.065  23.594   6.207  0.00  0.00    +0.430 HD
ATOM     10  C   LIG    1      -34.993  25.272   5.582  0.00  0.00    +0.510 A 
ATOM     11  C   LIG    1      -35.958  25.817   4.583  0.00  0.00    +0.510 A 
ATOM     12  N   LIG    1      -36.510  24.985   3.678  0.00  0.00    -0.630 N 
ATOM     13  H   LIG    1      -37.139  25.330   3.024  0.00  0.00    +0.430 HD
ATOM     14  O   LIG    1      -36.242  26.997   4.587  0.00  0.00    -0.460 OA
ATOM     15  O   LIG    1      -34.483  26.005   6.407  0.00  0.00    -0.450 OA
ATOM     16  C   LIG    1      -36.180  23.633   3.679  0.00  0.00    +0.100 A 
ATOM     17  C   LIG    1      -36.751  22.783   2.738  0.00  0.00    +0.150 A 
ENDBRANCH   1   4
BRANCH   1  18
ATOM     18  N   LIG    1      -36.285  20.510   0.150  0.00  0.00    -1.050 N 
ATOM     19  H   LIG    1      -36.737  20.668  -0.693  0.00  0.00    +0.430 HD
BRANCH  18  24
ATOM     20  C   LIG    1      -32.917  19.124   0.658  0.00  0.00    -0.060 A 
ATOM     21  C   LIG    1      -32.130  20.188   0.264  0.00  0.00    +0.020 A 
ATOM     22  C   LIG    1      -32.716  21.364  -0.170  0.00  0.00    +0.010 A 
ATOM     23  C   LIG    1      -34.096  21.477  -0.209  0.00  0.00    +0.080 A 
ATOM     24  C   LIG    1      -34.890  20.402   0.189  0.00  0.00    +0.130 A 
ATOM     25  C   LIG    1      -34.295  19.225   0.616  0.00  0.00    +0.010 A 
BRANCH  20  27
ATOM     26  C   LIG    1      -32.612  16.714   0.156  0.00  0.00    +0.030 C 
ATOM     27  C   LIG    1      -32.271  17.845   1.128  0.00  0.00    +0.070 C 
ENDBRANCH  20  27
BRANCH  23  28
ATOM     28  O   LIG    1      -34.673  22.630  -0.635  0.00  0.00    -0.490 OA
ATOM     29  H   LIG    1      -35.357  22.504  -1.307  0.00  0.00    +0.390 HD
ENDBRANCH  23  28
ENDBRANCH  18  24
ENDBRANCH   1  18
TORSDOF 5
ENDMDL
MODEL 7
REMARK VINA RESULT:      -7.4      4.885      6.104
REMARK                            x       y       z     vdW  Elec       q    Type
REMARK                         _______ _______ _______ _____ _____    ______ ____
ROOT
ATOM      1  S   LIG    1      -37.081  26.569   1.645  0.00  0.00    +2.700 S 
ATOM      2  O   LIG    1      -37.192  27.905   2.116  0.00  0.00    -0.940 OA
ATOM      3  O   LIG    1      -37.654  26.126   0.422  0.00  0.00    -0.940 OA
ENDROOT
BRANCH   1   4
ATOM      4  C   LIG    1      -35.357  26.220   1.542  0.00  0.00    -0.670 A 
ATOM      5  C   LIG    1      -34.910  25.191   0.729  0.00  0.00    +0.150 A 
ATOM      6  C   LIG    1      -33.561  24.911   0.642  0.00  0.00    +0.010 A 
ATOM      7  C   LIG    1      -32.646  25.660   1.372  0.00  0.00    +0.180 A 
ATOM      8  N   LIG    1      -31.287  25.371   1.280  0.00  0.00    -0.640 N 
ATOM      9  H   LIG    1      -30.983  24.648   0.708  0.00  0.00    +0.430 HD
ATOM     10  C   LIG    1      -30.393  26.094   1.983  0.00  0.00    +0.510 A 
ATOM     11  C   LIG    1      -30.875  27.203   2.858  0.00  0.00    +0.510 A 
ATOM     12  N   LIG    1      -32.196  27.460   2.928  0.00  0.00    -0.630 N 
ATOM     13  H   LIG    1      -32.519  28.179   3.494  0.00  0.00    +0.430 HD
ATOM     14  O   LIG    1      -30.085  27.865   3.500  0.00  0.00    -0.460 OA
ATOM     15  O   LIG    1      -29.206  25.845   1.905  0.00  0.00    -0.450 OA
ATOM     16  C   LIG    1      -33.097  26.698   2.190  0.00  0.00    +0.100 A 
ATOM     17  C   LIG    1      -34.458  26.975   2.265  0.00  0.00    +0.150 A 
ENDBRANCH   1   4
BRANCH   1  18
ATOM     18  N   LIG    1      -37.707  25.599   2.833  0.00  0.00    -1.050 N 
ATOM     19  H   LIG    1      -38.663  25.444   2.877  0.00  0.00    +0.430 HD
BRANCH  18  24
ATOM     20  C   LIG    1      -35.681  23.080   4.586  0.00  0.00    -0.060 A 
ATOM     21  C   LIG    1      -35.169  23.830   5.627  0.00  0.00    +0.020 A 
ATOM     22  C   LIG    1      -35.496  25.169   5.747  0.00  0.00    +0.010 A 
ATOM     23  C   LIG    1      -36.339  25.761   4.822  0.00  0.00    +0.080 A 
ATOM     24  C   LIG    1      -36.856  25.005   3.771  0.00  0.00    +0.130 A 
ATOM     25  C   LIG    1      -36.519  23.665   3.655  0.00  0.00    +0.010 A 
BRANCH  20  27
ATOM     26  C   LIG    1      -35.342  20.970   5.846  0.00  0.00    +0.030 C 
ATOM     27  C   LIG    1      -35.320  21.622   4.461  0.00  0.00    +0.070 C 
ENDBRANCH  20  27
BRANCH  23  28
ATOM     28  O   LIG    1      -36.661  27.077   4.938  0.00  0.00    -0.490 OA
ATOM     29  H   LIG    1      -37.231  27.407   4.230  0.00  0.00    +0.390 HD
ENDBRANCH  23  28
ENDBRANCH  18  24
ENDBRANCH   1  18
TORSDOF 5
ENDMDL
MODEL 8
REMARK VINA RESULT:      -7.2      3.954      6.584
REMARK                            x       y       z     vdW  Elec       q    Type
REMARK                         _______ _______ _______ _____ _____    ______ ____
ROOT
ATOM      1  S   LIG    1      -37.724  24.757   2.681  0.00  0.00    +2.700 S 
ATOM      2  O   LIG    1      -38.401  24.409   3.881  0.00  0.00    -0.940 OA
ATOM      3  O   LIG    1      -38.229  25.705   1.752  0.00  0.00    -0.940 OA
ENDROOT
BRANCH   1   4
ATOM      4  C   LIG    1      -36.128  25.328   3.158  0.00  0.00    -0.670 A 
ATOM      5  C   LIG    1      -35.177  25.604   2.189  0.00  0.00    +0.150 A 
ATOM      6  C   LIG    1      -33.923  26.053   2.554  0.00  0.00    +0.010 A 
ATOM      7  C   LIG    1      -33.610  26.228   3.896  0.00  0.00    +0.180 A 
ATOM      8  N   LIG    1      -32.344  26.680   4.257  0.00  0.00    -0.640 N 
ATOM      9  H   LIG    1      -31.684  26.871   3.571  0.00  0.00    +0.430 HD
ATOM     10  C   LIG    1      -32.032  26.854   5.557  0.00  0.00    +0.510 A 
ATOM     11  C   LIG    1      -33.056  26.556   6.600  0.00  0.00    +0.510 A 
ATOM     12  N   LIG    1      -34.274  26.119   6.223  0.00  0.00    -0.630 N 
ATOM     13  H   LIG    1      -34.947  25.923   6.894  0.00  0.00    +0.430 HD
ATOM     14  O   LIG    1      -32.794  26.705   7.776  0.00  0.00    -0.460 OA
ATOM     15  O   LIG    1      -30.928  27.248   5.875  0.00  0.00    -0.450 OA
ATOM     16  C   LIG    1      -34.569  25.951   4.873  0.00  0.00    +0.100 A 
ATOM     17  C   LIG    1      -35.830  25.505   4.493  0.00  0.00    +0.150 A 
ENDBRANCH   1   4
BRANCH   1  18
ATOM     18  N   LIG    1      -37.509  23.346   1.839  0.00  0.00    -1.050 N 
ATOM     19  H   LIG    1      -38.001  23.192   1.018  0.00  0.00    +0.430 HD
BRANCH  18  24
ATOM     20  C   LIG    1      -35.509  21.291   4.142  0.00  0.00    -0.060 A 
ATOM     21  C   LIG    1      -34.855  20.459   3.255  0.00  0.00    +0.020 A 
ATOM     22  C   LIG    1      -35.077  20.581   1.895  0.00  0.00    +0.010 A 
ATOM     23  C   LIG    1      -35.956  21.538   1.419  0.00  0.00    +0.080 A 
ATOM     24  C   LIG    1      -36.617  22.378   2.314  0.00  0.00    +0.130 A 
ATOM     25  C   LIG    1      -36.395  22.246   3.677  0.00  0.00    +0.010 A 
BRANCH  20  27
ATOM     26  C   LIG    1      -34.449  22.349   6.120  0.00  0.00    +0.030 C 
ATOM     27  C   LIG    1      -35.264  21.152   5.623  0.00  0.00    +0.070 C 
ENDBRANCH  20  27
BRANCH  23  28
ATOM     28  O   LIG    1      -36.176  21.658   0.083  0.00  0.00    -0.490 OA
ATOM     29  H   LIG    1      -37.110  21.738  -0.157  0.00  0.00    +0.390 HD
ENDBRANCH  23  28
ENDBRANCH  18  24
ENDBRANCH   1  18
TORSDOF 5
ENDMDL
MODEL 9
REMARK VINA RESULT:      -7.1      2.957      6.553
REMARK                            x       y       z     vdW  Elec       q    Type
REMARK                         _______ _______ _______ _____ _____    ______ ____
ROOT
ATOM      1  S   LIG    1      -35.817  22.072  -1.245  0.00  0.00    +2.700 S 
ATOM      2  O   LIG    1      -37.102  21.661  -1.690  0.00  0.00    -0.940 OA
ATOM      3  O   LIG    1      -35.348  23.409  -1.353  0.00  0.00    -0.940 OA
ENDROOT
BRANCH   1   4
ATOM      4  C   LIG    1      -35.721  21.647   0.461  0.00  0.00    -0.670 A 
ATOM      5  C   LIG    1      -35.968  20.345   0.863  0.00  0.00    +0.150 A 
ATOM      6  C   LIG    1      -35.895  20.004   2.199  0.00  0.00    +0.010 A 
ATOM      7  C   LIG    1      -35.574  20.968   3.146  0.00  0.00    +0.180 A 
ATOM      8  N   LIG    1      -35.503  20.617   4.492  0.00  0.00    -0.640 N 
ATOM      9  H   LIG    1      -35.678  19.701   4.763  0.00  0.00    +0.430 HD
ATOM     10  C   LIG    1      -35.190  21.545   5.418  0.00  0.00    +0.510 A 
ATOM     11  C   LIG    1      -34.924  22.948   4.985  0.00  0.00    +0.510 A 
ATOM     12  N   LIG    1      -35.000  23.260   3.676  0.00  0.00    -0.630 N 
ATOM     13  H   LIG    1      -34.828  24.170   3.385  0.00  0.00    +0.430 HD
ATOM     14  O   LIG    1      -34.642  23.799   5.804  0.00  0.00    -0.460 OA
ATOM     15  O   LIG    1      -35.127  21.243   6.593  0.00  0.00    -0.450 OA
ATOM     16  C   LIG    1      -35.324  22.280   2.742  0.00  0.00    +0.100 A 
ATOM     17  C   LIG    1      -35.394  22.611   1.393  0.00  0.00    +0.150 A 
ENDBRANCH   1   4
BRANCH   1  18
ATOM     18  N   LIG    1      -34.719  21.126  -2.048  0.00  0.00    -1.050 N 
ATOM     19  H   LIG    1      -34.976  20.672  -2.865  0.00  0.00    +0.430 HD
BRANCH  18  24
ATOM     20  C   LIG    1      -31.774  19.686  -0.381  0.00  0.00    -0.060 A 
ATOM     21  C   LIG    1      -30.850  20.698  -0.554  0.00  0.00    +0.020 A 
ATOM     22  C   LIG    1      -31.204  21.856  -1.223  0.00  0.00    +0.010 A 
ATOM     23  C   LIG    1      -32.487  22.004  -1.721  0.00  0.00    +0.080 A 
ATOM     24  C   LIG    1      -33.420  20.983  -1.546  0.00  0.00    +0.130 A 
ATOM     25  C   LIG    1      -33.056  19.823  -0.880  0.00  0.00    +0.010 A 
BRANCH  20  27
ATOM     26  C   LIG    1      -32.537  17.973   1.242  0.00  0.00    +0.030 C 
ATOM     27  C   LIG    1      -31.381  18.427   0.348  0.00  0.00    +0.070 C 
ENDBRANCH  20  27
BRANCH  23  28
ATOM     28  O   LIG    1      -32.837  23.141  -2.379  0.00  0.00    -0.490 OA
ATOM     29  H   LIG    1      -32.105  23.564  -2.850  0.00  0.00    +0.390 HD
ENDBRANCH  23  28
ENDBRANCH  18  24
ENDBRANCH   1  18
TORSDOF 5
ENDMDL
####
 2019nCoV-S_RBD_mini.pdbqt&&&&ZINC000289422912.pdbqt
MODEL 1
REMARK VINA RESULT:     -10.0      0.000      0.000
REMARK                            x       y       z     vdW  Elec       q    Type
REMARK                         _______ _______ _______ _____ _____    ______ ____
ROOT
ATOM      1  C   LIG    1      -35.088  24.057   5.347  0.00  0.00    +0.100 C 
ATOM      2  C   LIG    1      -34.344  22.917   6.049  0.00  0.00    +0.020 C 
ATOM      3  C   LIG    1      -35.210  21.656   6.016  0.00  0.00    +0.050 C 
ATOM      4  C   LIG    1      -35.538  21.306   4.563  0.00  0.00    +0.180 C 
ATOM      5  N   LIG    1      -36.251  22.427   3.936  0.00  0.00    -0.520 NA
ATOM      6  C   LIG    1      -35.421  23.638   3.914  0.00  0.00    +0.220 C 
ENDROOT
BRANCH   1  10
ATOM      7  O   LIG    1      -31.472  27.044   6.064  0.00  0.00    -0.530 OA
ATOM      8  C   LIG    1      -32.546  26.629   5.669  0.00  0.00    +0.640 A 
ATOM      9  N   LIG    1      -33.043  25.398   5.886  0.00  0.00    -0.560 NA
ATOM     10  C   LIG    1      -34.217  25.287   5.323  0.00  0.00    +0.410 A 
ATOM     11  N   LIG    1      -34.524  26.454   4.713  0.00  0.00    -0.490 N 
ATOM     12  H   LIG    1      -35.334  26.653   4.217  0.00  0.00    +0.450 HD
ATOM     13  N   LIG    1      -33.445  27.324   4.941  0.00  0.00    -0.540 N 
ATOM     14  H   LIG    1      -33.360  28.240   4.633  0.00  0.00    +0.440 HD
ENDBRANCH   1  10
BRANCH   5  15
ATOM     15  C   LIG    1      -36.703  22.073   2.584  0.00  0.00    +0.370 C 
BRANCH  15  16
ATOM     16  C   LIG    1      -35.873  20.931   2.059  0.00  0.00    +0.130 A 
ATOM     17  N   LIG    1      -36.302  19.736   1.775  0.00  0.00    -0.360 NA
ATOM     18  O   LIG    1      -35.392  19.042   1.374  0.00  0.00    +0.100 OA
ATOM     19  C   LIG    1      -34.253  19.751   1.362  0.00  0.00    +0.220 A 
ATOM     20  N   LIG    1      -34.557  20.962   1.795  0.00  0.00    -0.460 NA
BRANCH  19  21
ATOM     21  C   LIG    1      -32.921  19.274   0.941  0.00  0.00    -0.080 A 
ATOM     22  C   LIG    1      -32.473  18.012   1.335  0.00  0.00    +0.160 A 
ATOM     23  C   LIG    1      -31.228  17.571   0.938  0.00  0.00    -0.010 A 
ATOM     24  C   LIG    1      -30.421  18.377   0.150  0.00  0.00    +0.160 A 
ATOM     25  C   LIG    1      -30.858  19.631  -0.245  0.00  0.00    -0.030 A 
ATOM     26  F   LIG    1      -29.202  17.937  -0.233  0.00  0.00    -0.120 F 
ATOM     27  C   LIG    1      -32.106  20.081   0.141  0.00  0.00    +0.170 A 
ATOM     28  F   LIG    1      -32.533  21.304  -0.245  0.00  0.00    -0.110 F 
ENDBRANCH  19  21
ENDBRANCH  15  16
ENDBRANCH   5  15
TORSDOF 4
ENDMDL
MODEL 2
REMARK VINA RESULT:      -7.6      2.537      3.577
REMARK                            x       y       z     vdW  Elec       q    Type
REMARK                         _______ _______ _______ _____ _____    ______ ____
ROOT
ATOM      1  C   LIG    1      -34.973  24.521   4.373  0.00  0.00    +0.100 C 
ATOM      2  C   LIG    1      -36.270  25.264   4.705  0.00  0.00    +0.020 C 
ATOM      3  C   LIG    1      -36.379  26.505   3.817  0.00  0.00    +0.050 C 
ATOM      4  C   LIG    1      -36.333  26.081   2.347  0.00  0.00    +0.180 C 
ATOM      5  N   LIG    1      -35.073  25.375   2.079  0.00  0.00    -0.520 NA
ATOM      6  C   LIG    1      -34.966  24.154   2.888  0.00  0.00    +0.220 C 
ENDROOT
BRANCH   1  10
ATOM      7  O   LIG    1      -35.936  20.264   6.234  0.00  0.00    -0.530 OA
ATOM      8  C   LIG    1      -35.355  21.315   6.033  0.00  0.00    +0.640 A 
ATOM      9  N   LIG    1      -35.733  22.271   5.165  0.00  0.00    -0.560 NA
ATOM     10  C   LIG    1      -34.886  23.265   5.202  0.00  0.00    +0.410 A 
ATOM     11  N   LIG    1      -33.918  22.984   6.102  0.00  0.00    -0.490 N 
ATOM     12  H   LIG    1      -33.160  23.545   6.332  0.00  0.00    +0.450 HD
ATOM     13  N   LIG    1      -34.224  21.725   6.644  0.00  0.00    -0.540 N 
ATOM     14  H   LIG    1      -33.721  21.243   7.319  0.00  0.00    +0.440 HD
ENDBRANCH   1  10
BRANCH   5  15
ATOM     15  C   LIG    1      -34.932  25.074   0.648  0.00  0.00    +0.370 C 
BRANCH  15  16
ATOM     16  C   LIG    1      -34.805  23.586   0.458  0.00  0.00    +0.130 A 
ATOM     17  N   LIG    1      -35.725  22.788   0.000  0.00  0.00    -0.360 NA
ATOM     18  O   LIG    1      -35.319  21.646  -0.034  0.00  0.00    +0.100 OA
ATOM     19  C   LIG    1      -34.055  21.602   0.414  0.00  0.00    +0.220 A 
ATOM     20  N   LIG    1      -33.721  22.841   0.727  0.00  0.00    -0.460 NA
BRANCH  19  21
ATOM     21  C   LIG    1      -33.202  20.402   0.531  0.00  0.00    -0.080 A 
ATOM     22  C   LIG    1      -33.648  19.293   1.253  0.00  0.00    +0.160 A 
ATOM     23  C   LIG    1      -32.848  18.175   1.358  0.00  0.00    -0.010 A 
ATOM     24  C   LIG    1      -31.602  18.150   0.751  0.00  0.00    +0.160 A 
ATOM     25  C   LIG    1      -31.152  19.246   0.032  0.00  0.00    -0.030 A 
ATOM     26  F   LIG    1      -30.823  17.051   0.859  0.00  0.00    -0.120 F 
ATOM     27  C   LIG    1      -31.947  20.370  -0.085  0.00  0.00    +0.170 A 
ATOM     28  F   LIG    1      -31.509  21.439  -0.786  0.00  0.00    -0.110 F 
ENDBRANCH  19  21
ENDBRANCH  15  16
ENDBRANCH   5  15
TORSDOF 4
ENDMDL
MODEL 3
REMARK VINA RESULT:      -7.6      4.704      7.206
REMARK                            x       y       z     vdW  Elec       q    Type
REMARK                         _______ _______ _______ _____ _____    ______ ____
ROOT
ATOM      1  C   LIG    1      -29.211  28.477   5.854  0.00  0.00    +0.100 C 
ATOM      2  C   LIG    1      -30.143  29.008   6.946  0.00  0.00    +0.020 C 
ATOM      3  C   LIG    1      -31.264  29.823   6.298  0.00  0.00    +0.050 C 
ATOM      4  C   LIG    1      -32.015  28.944   5.295  0.00  0.00    +0.180 C 
ATOM      5  N   LIG    1      -31.080  28.462   4.269  0.00  0.00    -0.520 NA
ATOM      6  C   LIG    1      -30.020  27.637   4.863  0.00  0.00    +0.220 C 
ENDROOT
BRANCH   1  10
ATOM      7  O   LIG    1      -25.966  26.803   8.883  0.00  0.00    -0.530 OA
ATOM      8  C   LIG    1      -26.660  26.883   7.886  0.00  0.00    +0.640 A 
ATOM      9  N   LIG    1      -27.576  27.837   7.638  0.00  0.00    -0.560 NA
ATOM     10  C   LIG    1      -28.138  27.623   6.478  0.00  0.00    +0.410 A 
ATOM     11  N   LIG    1      -27.601  26.510   5.929  0.00  0.00    -0.490 N 
ATOM     12  H   LIG    1      -27.832  26.119   5.071  0.00  0.00    +0.450 HD
ATOM     13  N   LIG    1      -26.641  26.035   6.837  0.00  0.00    -0.540 N 
ATOM     14  H   LIG    1      -26.080  25.250   6.734  0.00  0.00    +0.440 HD
ENDBRANCH   1  10
BRANCH   5  15
ATOM     15  C   LIG    1      -31.791  27.729   3.214  0.00  0.00    +0.370 C 
BRANCH  15  16
ATOM     16  C   LIG    1      -32.863  26.871   3.832  0.00  0.00    +0.130 A 
ATOM     17  N   LIG    1      -33.987  27.290   4.335  0.00  0.00    -0.360 NA
ATOM     18  O   LIG    1      -34.638  26.358   4.756  0.00  0.00    +0.100 OA
ATOM     19  C   LIG    1      -33.970  25.212   4.555  0.00  0.00    +0.220 A 
ATOM     20  N   LIG    1      -32.835  25.535   3.960  0.00  0.00    -0.460 NA
BRANCH  19  21
ATOM     21  C   LIG    1      -34.417  23.853   4.923  0.00  0.00    -0.080 A 
ATOM     22  C   LIG    1      -34.029  23.294   6.141  0.00  0.00    +0.160 A 
ATOM     23  C   LIG    1      -34.450  22.025   6.479  0.00  0.00    -0.010 A 
ATOM     24  C   LIG    1      -35.257  21.304   5.613  0.00  0.00    +0.160 A 
ATOM     25  C   LIG    1      -35.647  21.852   4.401  0.00  0.00    -0.030 A 
ATOM     26  F   LIG    1      -35.665  20.061   5.951  0.00  0.00    -0.120 F 
ATOM     27  C   LIG    1      -35.236  23.125   4.054  0.00  0.00    +0.170 A 
ATOM     28  F   LIG    1      -35.616  23.660   2.873  0.00  0.00    -0.110 F 
ENDBRANCH  19  21
ENDBRANCH  15  16
ENDBRANCH   5  15
TORSDOF 4
ENDMDL
MODEL 4
REMARK VINA RESULT:      -7.4      3.453      7.235
REMARK                            x       y       z     vdW  Elec       q    Type
REMARK                         _______ _______ _______ _____ _____    ______ ____
ROOT
ATOM      1  C   LIG    1      -32.209  20.719  -0.986  0.00  0.00    +0.100 C 
ATOM      2  C   LIG    1      -30.816  21.348  -1.081  0.00  0.00    +0.020 C 
ATOM      3  C   LIG    1      -30.865  22.536  -2.045  0.00  0.00    +0.050 C 
ATOM      4  C   LIG    1      -31.906  23.543  -1.553  0.00  0.00    +0.180 C 
ATOM      5  N   LIG    1      -33.222  22.894  -1.480  0.00  0.00    -0.520 NA
ATOM      6  C   LIG    1      -33.212  21.779  -0.525  0.00  0.00    +0.220 C 
ENDROOT
BRANCH   1  10
ATOM      7  O   LIG    1      -30.764  17.007   1.592  0.00  0.00    -0.530 OA
ATOM      8  C   LIG    1      -31.490  17.888   1.170  0.00  0.00    +0.640 A 
ATOM      9  N   LIG    1      -31.172  18.785   0.219  0.00  0.00    -0.560 NA
ATOM     10  C   LIG    1      -32.183  19.586   0.007  0.00  0.00    +0.410 A 
ATOM     11  N   LIG    1      -33.201  19.233   0.823  0.00  0.00    -0.490 N 
ATOM     12  H   LIG    1      -34.073  19.657   0.878  0.00  0.00    +0.450 HD
ATOM     13  N   LIG    1      -32.756  18.132   1.571  0.00  0.00    -0.540 N 
ATOM     14  H   LIG    1      -33.255  17.646   2.247  0.00  0.00    +0.440 HD
ENDBRANCH   1  10
BRANCH   5  15
ATOM     15  C   LIG    1      -34.271  23.866  -1.144  0.00  0.00    +0.370 C 
BRANCH  15  16
ATOM     16  C   LIG    1      -34.928  23.469   0.152  0.00  0.00    +0.130 A 
ATOM     17  N   LIG    1      -36.196  23.242   0.333  0.00  0.00    -0.360 NA
ATOM     18  O   LIG    1      -36.413  22.941   1.488  0.00  0.00    +0.100 OA
ATOM     19  C   LIG    1      -35.264  22.947   2.181  0.00  0.00    +0.220 A 
ATOM     20  N   LIG    1      -34.310  23.279   1.329  0.00  0.00    -0.460 NA
BRANCH  19  21
ATOM     21  C   LIG    1      -35.097  22.636   3.615  0.00  0.00    -0.080 A 
ATOM     22  C   LIG    1      -34.714  23.638   4.508  0.00  0.00    +0.160 A 
ATOM     23  C   LIG    1      -34.560  23.342   5.846  0.00  0.00    -0.010 A 
ATOM     24  C   LIG    1      -34.784  22.053   6.306  0.00  0.00    +0.160 A 
ATOM     25  C   LIG    1      -35.164  21.053   5.425  0.00  0.00    -0.030 A 
ATOM     26  F   LIG    1      -34.630  21.771   7.619  0.00  0.00    -0.120 F 
ATOM     27  C   LIG    1      -35.327  21.339   4.083  0.00  0.00    +0.170 A 
ATOM     28  F   LIG    1      -35.698  20.364   3.224  0.00  0.00    -0.110 F 
ENDBRANCH  19  21
ENDBRANCH  15  16
ENDBRANCH   5  15
TORSDOF 4
ENDMDL
MODEL 5
REMARK VINA RESULT:      -7.3      2.610      3.699
REMARK                            x       y       z     vdW  Elec       q    Type
REMARK                         _______ _______ _______ _____ _____    ______ ____
ROOT
ATOM      1  C   LIG    1      -34.448  24.319   4.170  0.00  0.00    +0.100 C 
ATOM      2  C   LIG    1      -35.346  25.448   4.682  0.00  0.00    +0.020 C 
ATOM      3  C   LIG    1      -35.244  26.642   3.730  0.00  0.00    +0.050 C 
ATOM      4  C   LIG    1      -35.642  26.201   2.320  0.00  0.00    +0.180 C 
ATOM      5  N   LIG    1      -34.753  25.120   1.874  0.00  0.00    -0.520 NA
ATOM      6  C   LIG    1      -34.868  23.945   2.747  0.00  0.00    +0.220 C 
ENDROOT
BRANCH   1  10
ATOM      7  O   LIG    1      -35.800  20.119   5.914  0.00  0.00    -0.530 OA
ATOM      8  C   LIG    1      -35.227  21.190   5.838  0.00  0.00    +0.640 A 
ATOM      9  N   LIG    1      -35.338  22.074   4.830  0.00  0.00    -0.560 NA
ATOM     10  C   LIG    1      -34.588  23.117   5.068  0.00  0.00    +0.410 A 
ATOM     11  N   LIG    1      -33.956  22.943   6.251  0.00  0.00    -0.490 N 
ATOM     12  H   LIG    1      -33.338  23.560   6.673  0.00  0.00    +0.450 HD
ATOM     13  N   LIG    1      -34.374  21.700   6.752  0.00  0.00    -0.540 N 
ATOM     14  H   LIG    1      -34.100  21.286   7.585  0.00  0.00    +0.440 HD
ENDBRANCH   1  10
BRANCH   5  15
ATOM     15  C   LIG    1      -35.017  24.766   0.474  0.00  0.00    +0.370 C 
BRANCH  15  16
ATOM     16  C   LIG    1      -34.756  23.296   0.270  0.00  0.00    +0.130 A 
ATOM     17  N   LIG    1      -35.590  22.429  -0.225  0.00  0.00    -0.360 NA
ATOM     18  O   LIG    1      -35.086  21.327  -0.261  0.00  0.00    +0.100 OA
ATOM     19  C   LIG    1      -33.836  21.385   0.225  0.00  0.00    +0.220 A 
ATOM     20  N   LIG    1      -33.620  22.644   0.562  0.00  0.00    -0.460 NA
BRANCH  19  21
ATOM     21  C   LIG    1      -32.886  20.262   0.354  0.00  0.00    -0.080 A 
ATOM     22  C   LIG    1      -31.691  20.269  -0.368  0.00  0.00    +0.160 A 
ATOM     23  C   LIG    1      -30.807  19.218  -0.244  0.00  0.00    -0.010 A 
ATOM     24  C   LIG    1      -31.103  18.154   0.594  0.00  0.00    +0.160 A 
ATOM     25  C   LIG    1      -32.287  18.139   1.314  0.00  0.00    -0.030 A 
ATOM     26  F   LIG    1      -30.232  17.127   0.710  0.00  0.00    -0.120 F 
ATOM     27  C   LIG    1      -33.178  19.190   1.203  0.00  0.00    +0.170 A 
ATOM     28  F   LIG    1      -34.332  19.176   1.905  0.00  0.00    -0.110 F 
ENDBRANCH  19  21
ENDBRANCH  15  16
ENDBRANCH   5  15
TORSDOF 4
ENDMDL
MODEL 6
REMARK VINA RESULT:      -7.1      4.674      7.651
REMARK                            x       y       z     vdW  Elec       q    Type
REMARK                         _______ _______ _______ _____ _____    ______ ____
ROOT
ATOM      1  C   LIG    1      -30.455  26.507   0.321  0.00  0.00    +0.100 C 
ATOM      2  C   LIG    1      -30.203  27.871  -0.328  0.00  0.00    +0.020 C 
ATOM      3  C   LIG    1      -31.265  28.861   0.156  0.00  0.00    +0.050 C 
ATOM      4  C   LIG    1      -31.218  28.947   1.683  0.00  0.00    +0.180 C 
ATOM      5  N   LIG    1      -31.465  27.618   2.257  0.00  0.00    -0.520 NA
ATOM      6  C   LIG    1      -30.432  26.660   1.844  0.00  0.00    +0.220 C 
ENDROOT
BRANCH   1  10
ATOM      7  O   LIG    1      -26.241  24.395  -0.220  0.00  0.00    -0.530 OA
ATOM      8  C   LIG    1      -27.435  24.600  -0.331  0.00  0.00    +0.640 A 
ATOM      9  N   LIG    1      -28.114  25.624   0.217  0.00  0.00    -0.560 NA
ATOM     10  C   LIG    1      -29.379  25.541  -0.103  0.00  0.00    +0.410 A 
ATOM     11  N   LIG    1      -29.566  24.448  -0.876  0.00  0.00    -0.490 N 
ATOM     12  H   LIG    1      -30.406  24.143  -1.255  0.00  0.00    +0.450 HD
ATOM     13  N   LIG    1      -28.308  23.842  -1.028  0.00  0.00    -0.540 N 
ATOM     14  H   LIG    1      -28.107  23.036  -1.529  0.00  0.00    +0.440 HD
ENDBRANCH   1  10
BRANCH   5  15
ATOM     15  C   LIG    1      -31.564  27.688   3.721  0.00  0.00    +0.370 C 
BRANCH  15  16
ATOM     16  C   LIG    1      -32.707  26.825   4.189  0.00  0.00    +0.130 A 
ATOM     17  N   LIG    1      -33.890  27.239   4.537  0.00  0.00    -0.360 NA
ATOM     18  O   LIG    1      -34.588  26.303   4.865  0.00  0.00    +0.100 OA
ATOM     19  C   LIG    1      -33.894  25.159   4.754  0.00  0.00    +0.220 A 
ATOM     20  N   LIG    1      -32.691  25.489   4.317  0.00  0.00    -0.460 NA
BRANCH  19  21
ATOM     21  C   LIG    1      -34.381  23.799   5.056  0.00  0.00    -0.080 A 
ATOM     22  C   LIG    1      -34.027  23.178   6.255  0.00  0.00    +0.160 A 
ATOM     23  C   LIG    1      -34.485  21.907   6.532  0.00  0.00    -0.010 A 
ATOM     24  C   LIG    1      -35.296  21.245   5.623  0.00  0.00    +0.160 A 
ATOM     25  C   LIG    1      -35.652  21.854   4.431  0.00  0.00    -0.030 A 
ATOM     26  F   LIG    1      -35.740  19.999   5.902  0.00  0.00    -0.120 F 
ATOM     27  C   LIG    1      -35.204  23.130   4.144  0.00  0.00    +0.170 A 
ATOM     28  F   LIG    1      -35.552  23.724   2.982  0.00  0.00    -0.110 F 
ENDBRANCH  19  21
ENDBRANCH  15  16
ENDBRANCH   5  15
TORSDOF 4
ENDMDL
MODEL 7
REMARK VINA RESULT:      -7.0      3.843      7.539
REMARK                            x       y       z     vdW  Elec       q    Type
REMARK                         _______ _______ _______ _____ _____    ______ ____
ROOT
ATOM      1  C   LIG    1      -30.783  19.735  -0.152  0.00  0.00    +0.100 C 
ATOM      2  C   LIG    1      -30.142  18.347  -0.067  0.00  0.00    +0.020 C 
ATOM      3  C   LIG    1      -30.937  17.486   0.917  0.00  0.00    +0.050 C 
ATOM      4  C   LIG    1      -32.394  17.406   0.456  0.00  0.00    +0.180 C 
ATOM      5  N   LIG    1      -32.963  18.758   0.392  0.00  0.00    -0.520 NA
ATOM      6  C   LIG    1      -32.245  19.591  -0.581  0.00  0.00    +0.220 C 
ENDROOT
BRANCH   1  10
ATOM      7  O   LIG    1      -27.413  21.350  -3.075  0.00  0.00    -0.530 OA
ATOM      8  C   LIG    1      -28.479  21.284  -2.491  0.00  0.00    +0.640 A 
ATOM      9  N   LIG    1      -28.831  20.343  -1.596  0.00  0.00    -0.560 NA
ATOM     10  C   LIG    1      -30.042  20.572  -1.163  0.00  0.00    +0.410 A 
ATOM     11  N   LIG    1      -30.524  21.679  -1.770  0.00  0.00    -0.490 N 
ATOM     12  H   LIG    1      -31.399  22.078  -1.637  0.00  0.00    +0.450 HD
ATOM     13  N   LIG    1      -29.511  22.144  -2.625  0.00  0.00    -0.540 N 
ATOM     14  H   LIG    1      -29.547  22.923  -3.201  0.00  0.00    +0.440 HD
ENDBRANCH   1  10
BRANCH   5  15
ATOM     15  C   LIG    1      -34.399  18.711   0.087  0.00  0.00    +0.370 C 
BRANCH  15  16
ATOM     16  C   LIG    1      -35.155  19.532   1.098  0.00  0.00    +0.130 A 
ATOM     17  N   LIG    1      -36.397  19.368   1.448  0.00  0.00    -0.360 NA
ATOM     18  O   LIG    1      -36.715  20.187   2.284  0.00  0.00    +0.100 OA
ATOM     19  C   LIG    1      -35.670  20.983   2.559  0.00  0.00    +0.220 A 
ATOM     20  N   LIG    1      -34.668  20.564   1.805  0.00  0.00    -0.460 NA
BRANCH  19  21
ATOM     21  C   LIG    1      -35.643  22.104   3.520  0.00  0.00    -0.080 A 
ATOM     22  C   LIG    1      -35.990  23.391   3.104  0.00  0.00    +0.160 A 
ATOM     23  C   LIG    1      -35.964  24.433   4.006  0.00  0.00    -0.010 A 
ATOM     24  C   LIG    1      -35.593  24.207   5.323  0.00  0.00    +0.160 A 
ATOM     25  C   LIG    1      -35.248  22.933   5.743  0.00  0.00    -0.030 A 
ATOM     26  F   LIG    1      -35.569  25.235   6.200  0.00  0.00    -0.120 F 
ATOM     27  C   LIG    1      -35.277  21.879   4.850  0.00  0.00    +0.170 A 
ATOM     28  F   LIG    1      -34.941  20.635   5.260  0.00  0.00    -0.110 F 
ENDBRANCH  19  21
ENDBRANCH  15  16
ENDBRANCH   5  15
TORSDOF 4
ENDMDL
####
 2019nCoV-S_RBD_mini.pdbqt&&&&ZINC000559014113.pdbqt
MODEL 1
REMARK VINA RESULT:     -10.0      0.000      0.000
REMARK                            x       y       z     vdW  Elec       q    Type
REMARK                         _______ _______ _______ _____ _____    ______ ____
ROOT
ATOM      1  N   LIG    1      -35.032  21.228   2.702  0.00  0.00    -0.600 NA
ATOM      2  C   LIG    1      -35.236  21.064   4.006  0.00  0.00    +0.490 A 
ATOM      3  N   LIG    1      -35.408  19.870   4.660  0.00  0.00    -0.480 N 
ATOM      4  H   LIG    1      -35.405  18.989   4.254  0.00  0.00    +0.460 HD
ATOM      5  N   LIG    1      -35.590  20.155   6.020  0.00  0.00    -0.480 N 
ATOM      6  H   LIG    1      -35.736  19.500   6.720  0.00  0.00    +0.450 HD
ATOM      7  C   LIG    1      -35.529  21.503   6.193  0.00  0.00    +0.390 A 
ATOM      8  C   LIG    1      -35.307  22.092   4.983  0.00  0.00    -0.200 A 
ENDROOT
BRANCH   8   9
ATOM      9  C   LIG    1      -35.175  23.546   4.731  0.00  0.00    +0.020 A 
ATOM     10  C   LIG    1      -33.976  24.199   5.009  0.00  0.00    +0.070 A 
ATOM     11  C   LIG    1      -33.855  25.553   4.774  0.00  0.00    +0.040 A 
ATOM     12  C   LIG    1      -34.925  26.270   4.260  0.00  0.00    +0.030 A 
ATOM     13  O   LIG    1      -35.057  27.591   3.944  0.00  0.00    -0.310 OA
ATOM     14  C   LIG    1      -36.212  27.669   3.087  0.00  0.00    +0.420 C 
ATOM     15  O   LIG    1      -37.012  26.540   3.489  0.00  0.00    -0.310 OA
ATOM     16  C   LIG    1      -36.127  25.624   3.979  0.00  0.00    +0.030 A 
ATOM     17  C   LIG    1      -36.251  24.265   4.208  0.00  0.00    +0.040 A 
ENDBRANCH   8   9
BRANCH   1  18
ATOM     18  C   LIG    1      -34.986  20.166   1.895  0.00  0.00    +0.540 C 
ATOM     19  O   LIG    1      -36.007  19.551   1.640  0.00  0.00    -0.580 OA
BRANCH  18  22
ATOM     20  C   LIG    1      -31.859  20.203  -0.026  0.00  0.00    +0.630 A 
ATOM     21  N   LIG    1      -33.007  20.561   0.507  0.00  0.00    -0.540 NA
ATOM     22  C   LIG    1      -33.692  19.733   1.306  0.00  0.00    +0.210 A 
ATOM     23  C   LIG    1      -33.191  18.474   1.581  0.00  0.00    -0.130 A 
ATOM     24  C   LIG    1      -31.960  18.096   1.006  0.00  0.00    +0.540 A 
ATOM     25  O   LIG    1      -31.485  16.995   1.224  0.00  0.00    -0.540 OA
ATOM     26  N   LIG    1      -31.321  18.975   0.205  0.00  0.00    -0.650 N 
ATOM     27  H   LIG    1      -30.473  18.733  -0.200  0.00  0.00    +0.410 HD
BRANCH  20  29
ATOM     28  C   LIG    1      -31.827  22.348  -1.222  0.00  0.00    +0.330 C 
ATOM     29  N   LIG    1      -31.193  21.084  -0.837  0.00  0.00    -0.590 N 
ATOM     30  C   LIG    1      -29.847  20.762  -1.319  0.00  0.00    +0.310 C 
ENDBRANCH  20  29
ENDBRANCH  18  22
ENDBRANCH   1  18
TORSDOF 4
ENDMDL
MODEL 2
REMARK VINA RESULT:      -8.9      2.877      4.662
REMARK                            x       y       z     vdW  Elec       q    Type
REMARK                         _______ _______ _______ _____ _____    ______ ____
ROOT
ATOM      1  N   LIG    1      -35.215  21.412   2.837  0.00  0.00    -0.600 NA
ATOM      2  C   LIG    1      -35.320  21.212   4.148  0.00  0.00    +0.490 A 
ATOM      3  N   LIG    1      -35.557  20.014   4.773  0.00  0.00    -0.480 N 
ATOM      4  H   LIG    1      -35.681  19.156   4.338  0.00  0.00    +0.460 HD
ATOM      5  N   LIG    1      -35.589  20.256   6.153  0.00  0.00    -0.480 N 
ATOM      6  H   LIG    1      -35.740  19.589   6.840  0.00  0.00    +0.450 HD
ATOM      7  C   LIG    1      -35.374  21.582   6.366  0.00  0.00    +0.390 A 
ATOM      8  C   LIG    1      -35.199  22.198   5.162  0.00  0.00    -0.200 A 
ENDROOT
BRANCH   8   9
ATOM      9  C   LIG    1      -34.940  23.642   4.949  0.00  0.00    +0.020 A 
ATOM     10  C   LIG    1      -35.993  24.554   4.984  0.00  0.00    +0.070 A 
ATOM     11  C   LIG    1      -35.749  25.898   4.785  0.00  0.00    +0.040 A 
ATOM     12  C   LIG    1      -34.458  26.346   4.551  0.00  0.00    +0.030 A 
ATOM     13  O   LIG    1      -33.965  27.599   4.329  0.00  0.00    -0.310 OA
ATOM     14  C   LIG    1      -32.547  27.501   4.564  0.00  0.00    +0.420 C 
ATOM     15  O   LIG    1      -32.246  26.123   4.270  0.00  0.00    -0.310 OA
ATOM     16  C   LIG    1      -33.401  25.439   4.516  0.00  0.00    +0.030 A 
ATOM     17  C   LIG    1      -33.640  24.091   4.720  0.00  0.00    +0.040 A 
ENDBRANCH   8   9
BRANCH   1  18
ATOM     18  C   LIG    1      -35.351  20.387   1.992  0.00  0.00    +0.540 C 
ATOM     19  O   LIG    1      -34.372  19.748   1.647  0.00  0.00    -0.580 OA
BRANCH  18  22
ATOM     20  C   LIG    1      -38.036  18.564   0.279  0.00  0.00    +0.630 A 
ATOM     21  N   LIG    1      -36.857  18.908   0.750  0.00  0.00    -0.540 NA
ATOM     22  C   LIG    1      -36.695  20.023   1.473  0.00  0.00    +0.210 A 
ATOM     23  C   LIG    1      -37.782  20.836   1.734  0.00  0.00    -0.130 A 
ATOM     24  C   LIG    1      -39.044  20.461   1.227  0.00  0.00    +0.540 A 
ATOM     25  O   LIG    1      -40.027  21.151   1.435  0.00  0.00    -0.540 OA
ATOM     26  N   LIG    1      -39.140  19.328   0.501  0.00  0.00    -0.650 N 
ATOM     27  H   LIG    1      -39.999  19.053   0.143  0.00  0.00    +0.410 HD
BRANCH  20  29
ATOM     28  C   LIG    1      -39.083  17.359  -1.587  0.00  0.00    +0.330 C 
ATOM     29  N   LIG    1      -38.155  17.413  -0.455  0.00  0.00    -0.590 N 
ATOM     30  C   LIG    1      -37.353  16.237  -0.108  0.00  0.00    +0.310 C 
ENDBRANCH  20  29
ENDBRANCH  18  22
ENDBRANCH   1  18
TORSDOF 4
ENDMDL
MODEL 3
REMARK VINA RESULT:      -8.3      1.237      1.828
REMARK                            x       y       z     vdW  Elec       q    Type
REMARK                         _______ _______ _______ _____ _____    ______ ____
ROOT
ATOM      1  N   LIG    1      -35.210  21.453   2.924  0.00  0.00    -0.600 NA
ATOM      2  C   LIG    1      -35.262  21.248   4.238  0.00  0.00    +0.490 A 
ATOM      3  N   LIG    1      -35.460  20.046   4.868  0.00  0.00    -0.480 N 
ATOM      4  H   LIG    1      -35.590  19.187   4.436  0.00  0.00    +0.460 HD
ATOM      5  N   LIG    1      -35.440  20.283   6.249  0.00  0.00    -0.480 N 
ATOM      6  H   LIG    1      -35.556  19.613   6.939  0.00  0.00    +0.450 HD
ATOM      7  C   LIG    1      -35.233  21.612   6.458  0.00  0.00    +0.390 A 
ATOM      8  C   LIG    1      -35.113  22.233   5.250  0.00  0.00    -0.200 A 
ENDROOT
BRANCH   8   9
ATOM      9  C   LIG    1      -34.880  23.681   5.031  0.00  0.00    +0.020 A 
ATOM     10  C   LIG    1      -35.866  24.606   5.368  0.00  0.00    +0.070 A 
ATOM     11  C   LIG    1      -35.647  25.954   5.164  0.00  0.00    +0.040 A 
ATOM     12  C   LIG    1      -34.447  26.392   4.624  0.00  0.00    +0.030 A 
ATOM     13  O   LIG    1      -33.995  27.645   4.330  0.00  0.00    -0.310 OA
ATOM     14  C   LIG    1      -32.567  27.516   4.190  0.00  0.00    +0.420 C 
ATOM     15  O   LIG    1      -32.386  26.148   3.778  0.00  0.00    -0.310 OA
ATOM     16  C   LIG    1      -33.457  25.471   4.285  0.00  0.00    +0.030 A 
ATOM     17  C   LIG    1      -33.670  24.120   4.493  0.00  0.00    +0.040 A 
ENDBRANCH   8   9
BRANCH   1  18
ATOM     18  C   LIG    1      -35.367  20.428   2.083  0.00  0.00    +0.540 C 
ATOM     19  O   LIG    1      -36.465  19.921   1.938  0.00  0.00    -0.580 OA
BRANCH  18  22
ATOM     20  C   LIG    1      -32.897  19.946  -0.590  0.00  0.00    +0.630 A 
ATOM     21  N   LIG    1      -33.922  20.391   0.105  0.00  0.00    -0.540 NA
ATOM     22  C   LIG    1      -34.201  19.906   1.321  0.00  0.00    +0.210 A 
ATOM     23  C   LIG    1      -33.403  18.918   1.867  0.00  0.00    -0.130 A 
ATOM     24  C   LIG    1      -32.306  18.446   1.118  0.00  0.00    +0.540 A 
ATOM     25  O   LIG    1      -31.577  17.576   1.563  0.00  0.00    -0.540 OA
ATOM     26  N   LIG    1      -32.080  18.972  -0.105  0.00  0.00    -0.650 N 
ATOM     27  H   LIG    1      -31.331  18.660  -0.636  0.00  0.00    +0.410 HD
BRANCH  20  29
ATOM     28  C   LIG    1      -31.269  20.678  -2.276  0.00  0.00    +0.330 C 
ATOM     29  N   LIG    1      -32.649  20.472  -1.830  0.00  0.00    -0.590 N 
ATOM     30  C   LIG    1      -33.765  20.829  -2.711  0.00  0.00    +0.310 C 
ENDBRANCH  20  29
ENDBRANCH  18  22
ENDBRANCH   1  18
TORSDOF 4
ENDMDL
MODEL 4
REMARK VINA RESULT:      -7.4      2.362      3.710
REMARK                            x       y       z     vdW  Elec       q    Type
REMARK                         _______ _______ _______ _____ _____    ______ ____
ROOT
ATOM      1  N   LIG    1      -33.882  19.527   1.828  0.00  0.00    -0.600 NA
ATOM      2  C   LIG    1      -35.158  19.811   1.587  0.00  0.00    +0.490 A 
ATOM      3  N   LIG    1      -35.960  19.223   0.641  0.00  0.00    -0.480 N 
ATOM      4  H   LIG    1      -35.698  18.523   0.024  0.00  0.00    +0.460 HD
ATOM      5  N   LIG    1      -37.225  19.818   0.730  0.00  0.00    -0.480 N 
ATOM      6  H   LIG    1      -37.993  19.599   0.180  0.00  0.00    +0.450 HD
ATOM      7  C   LIG    1      -37.196  20.756   1.716  0.00  0.00    +0.390 A 
ATOM      8  C   LIG    1      -35.949  20.776   2.266  0.00  0.00    -0.200 A 
ENDROOT
BRANCH   8   9
ATOM      9  C   LIG    1      -35.495  21.655   3.370  0.00  0.00    +0.020 A 
ATOM     10  C   LIG    1      -35.314  21.133   4.650  0.00  0.00    +0.070 A 
ATOM     11  C   LIG    1      -34.892  21.954   5.677  0.00  0.00    +0.040 A 
ATOM     12  C   LIG    1      -34.646  23.298   5.440  0.00  0.00    +0.030 A 
ATOM     13  O   LIG    1      -34.229  24.298   6.269  0.00  0.00    -0.310 OA
ATOM     14  C   LIG    1      -33.763  25.348   5.401  0.00  0.00    +0.420 C 
ATOM     15  O   LIG    1      -34.522  25.155   4.192  0.00  0.00    -0.310 OA
ATOM     16  C   LIG    1      -34.826  23.825   4.162  0.00  0.00    +0.030 A 
ATOM     17  C   LIG    1      -35.243  23.005   3.129  0.00  0.00    +0.040 A 
ENDBRANCH   8   9
BRANCH   1  18
ATOM     18  C   LIG    1      -33.259  18.590   1.108  0.00  0.00    +0.540 C 
ATOM     19  O   LIG    1      -33.811  17.527   0.885  0.00  0.00    -0.580 OA
BRANCH  18  22
ATOM     20  C   LIG    1      -29.696  18.161   0.341  0.00  0.00    +0.630 A 
ATOM     21  N   LIG    1      -30.913  17.960   0.798  0.00  0.00    -0.540 NA
ATOM     22  C   LIG    1      -31.894  18.844   0.578  0.00  0.00    +0.210 A 
ATOM     23  C   LIG    1      -31.632  19.994  -0.143  0.00  0.00    -0.130 A 
ATOM     24  C   LIG    1      -30.326  20.203  -0.631  0.00  0.00    +0.540 A 
ATOM     25  O   LIG    1      -30.055  21.204  -1.272  0.00  0.00    -0.540 OA
ATOM     26  N   LIG    1      -29.380  19.276  -0.371  0.00  0.00    -0.650 N 
ATOM     27  H   LIG    1      -28.475  19.402  -0.698  0.00  0.00    +0.410 HD
BRANCH  20  29
ATOM     28  C   LIG    1      -27.539  17.595   1.369  0.00  0.00    +0.330 C 
ATOM     29  N   LIG    1      -28.724  17.228   0.590  0.00  0.00    -0.590 N 
ATOM     30  C   LIG    1      -28.869  15.863   0.076  0.00  0.00    +0.310 C 
ENDBRANCH  20  29
ENDBRANCH  18  22
ENDBRANCH   1  18
TORSDOF 4
ENDMDL
MODEL 5
REMARK VINA RESULT:      -7.4      5.078      6.976
REMARK                            x       y       z     vdW  Elec       q    Type
REMARK                         _______ _______ _______ _____ _____    ______ ____
ROOT
ATOM      1  N   LIG    1      -32.045  26.774   3.813  0.00  0.00    -0.600 NA
ATOM      2  C   LIG    1      -32.138  27.035   5.114  0.00  0.00    +0.490 A 
ATOM      3  N   LIG    1      -31.450  28.002   5.802  0.00  0.00    -0.480 N 
ATOM      4  H   LIG    1      -30.804  28.621   5.428  0.00  0.00    +0.460 HD
ATOM      5  N   LIG    1      -31.851  27.932   7.143  0.00  0.00    -0.480 N 
ATOM      6  H   LIG    1      -31.525  28.498   7.860  0.00  0.00    +0.450 HD
ATOM      7  C   LIG    1      -32.770  26.936   7.271  0.00  0.00    +0.390 A 
ATOM      8  C   LIG    1      -32.975  26.369   6.048  0.00  0.00    -0.200 A 
ENDROOT
BRANCH   8   9
ATOM      9  C   LIG    1      -33.899  25.249   5.749  0.00  0.00    +0.020 A 
ATOM     10  C   LIG    1      -35.129  25.500   5.144  0.00  0.00    +0.070 A 
ATOM     11  C   LIG    1      -35.989  24.456   4.867  0.00  0.00    +0.040 A 
ATOM     12  C   LIG    1      -35.632  23.155   5.188  0.00  0.00    +0.030 A 
ATOM     13  O   LIG    1      -36.292  21.972   5.020  0.00  0.00    -0.310 OA
ATOM     14  C   LIG    1      -35.287  20.949   5.154  0.00  0.00    +0.420 C 
ATOM     15  O   LIG    1      -34.294  21.554   6.005  0.00  0.00    -0.310 OA
ATOM     16  C   LIG    1      -34.403  22.898   5.793  0.00  0.00    +0.030 A 
ATOM     17  C   LIG    1      -33.537  23.941   6.068  0.00  0.00    +0.040 A 
ENDBRANCH   8   9
BRANCH   1  18
ATOM     18  C   LIG    1      -31.212  27.484   3.048  0.00  0.00    +0.540 C 
ATOM     19  O   LIG    1      -31.416  28.671   2.866  0.00  0.00    -0.580 OA
BRANCH  18  22
ATOM     20  C   LIG    1      -27.979  25.794   2.647  0.00  0.00    +0.630 A 
ATOM     21  N   LIG    1      -29.030  26.380   3.179  0.00  0.00    -0.540 NA
ATOM     22  C   LIG    1      -30.037  26.826   2.418  0.00  0.00    +0.210 A 
ATOM     23  C   LIG    1      -29.980  26.675   1.045  0.00  0.00    -0.130 A 
ATOM     24  C   LIG    1      -28.851  26.046   0.481  0.00  0.00    +0.540 A 
ATOM     25  O   LIG    1      -28.763  25.893  -0.725  0.00  0.00    -0.540 OA
ATOM     26  N   LIG    1      -27.866  25.622   1.302  0.00  0.00    -0.650 N 
ATOM     27  H   LIG    1      -27.081  25.188   0.933  0.00  0.00    +0.410 HD
BRANCH  20  29
ATOM     28  C   LIG    1      -26.164  24.195   3.071  0.00  0.00    +0.330 C 
ATOM     29  N   LIG    1      -26.972  25.353   3.464  0.00  0.00    -0.590 N 
ATOM     30  C   LIG    1      -26.704  26.037   4.732  0.00  0.00    +0.310 C 
ENDBRANCH  20  29
ENDBRANCH  18  22
ENDBRANCH   1  18
TORSDOF 4
ENDMDL
####
 2019nCoV-S_RBD_mini.pdbqt&&&&ZINC000570760440.pdbqt
MODEL 1
REMARK VINA RESULT:     -10.0      0.000      0.000
REMARK                            x       y       z     vdW  Elec       q    Type
REMARK                         _______ _______ _______ _____ _____    ______ ____
ROOT
ATOM      1  N   LIG    1      -34.956  21.292   2.766  0.00  0.00    -0.620 NA
ATOM      2  C   LIG    1      -35.208  21.131   4.061  0.00  0.00    +0.500 A 
ATOM      3  N   LIG    1      -35.491  19.950   4.702  0.00  0.00    -0.480 N 
ATOM      4  H   LIG    1      -35.543  19.074   4.290  0.00  0.00    +0.460 HD
ATOM      5  N   LIG    1      -35.689  20.236   6.058  0.00  0.00    -0.480 N 
ATOM      6  H   LIG    1      -35.904  19.582   6.742  0.00  0.00    +0.450 HD
ATOM      7  C   LIG    1      -35.536  21.571   6.269  0.00  0.00    +0.380 A 
ATOM      8  C   LIG    1      -35.233  22.177   5.086  0.00  0.00    -0.190 A 
ENDROOT
BRANCH   8   9
ATOM      9  C   LIG    1      -34.988  23.624   4.875  0.00  0.00    +0.010 A 
ATOM     10  C   LIG    1      -36.060  24.510   4.792  0.00  0.00    +0.060 A 
ATOM     11  C   LIG    1      -35.829  25.857   4.595  0.00  0.00    +0.040 A 
ATOM     12  C   LIG    1      -34.533  26.333   4.480  0.00  0.00    +0.040 A 
ATOM     13  O   LIG    1      -34.048  27.595   4.283  0.00  0.00    -0.310 OA
ATOM     14  C   LIG    1      -32.659  27.534   4.657  0.00  0.00    +0.420 C 
ATOM     15  O   LIG    1      -32.299  26.161   4.418  0.00  0.00    -0.310 OA
ATOM     16  C   LIG    1      -33.456  25.451   4.562  0.00  0.00    +0.030 A 
ATOM     17  C   LIG    1      -33.682  24.101   4.764  0.00  0.00    +0.040 A 
ENDBRANCH   8   9
BRANCH   1  19
ATOM     18  O   LIG    1      -36.003  19.615   1.767  0.00  0.00    -0.590 OA
ATOM     19  C   LIG    1      -34.969  20.235   1.945  0.00  0.00    +0.540 C 
BRANCH  19  20
ATOM     20  C   LIG    1      -33.727  19.816   1.258  0.00  0.00    -0.160 A 
ATOM     21  C   LIG    1      -33.132  20.644   0.306  0.00  0.00    +0.380 A 
ATOM     22  N   LIG    1      -32.027  20.282  -0.311  0.00  0.00    -0.480 NA
ATOM     23  C   LIG    1      -31.435  19.124  -0.060  0.00  0.00    +0.320 A 
ATOM     24  N   LIG    1      -30.292  18.520  -0.561  0.00  0.00    -0.620 N 
ATOM     25  H   LIG    1      -29.703  18.896  -1.234  0.00  0.00    +0.440 HD
ATOM     26  C   LIG    1      -30.135  17.328   0.043  0.00  0.00    +0.690 A 
ATOM     27  N   LIG    1      -31.135  17.128   0.922  0.00  0.00    -0.640 N 
ATOM     28  H   LIG    1      -31.251  16.346   1.484  0.00  0.00    +0.440 HD
ATOM     29  O   LIG    1      -29.227  16.548  -0.173  0.00  0.00    -0.540 OA
ATOM     30  C   LIG    1      -31.973  18.240   0.884  0.00  0.00    +0.030 A 
ATOM     31  C   LIG    1      -33.130  18.585   1.559  0.00  0.00    +0.140 A 
ENDBRANCH  19  20
ENDBRANCH   1  19
TORSDOF 3
ENDMDL
MODEL 2
REMARK VINA RESULT:     -10.0      0.976      1.601
REMARK                            x       y       z     vdW  Elec       q    Type
REMARK                         _______ _______ _______ _____ _____    ______ ____
ROOT
ATOM      1  N   LIG    1      -35.121  21.237   2.673  0.00  0.00    -0.620 NA
ATOM      2  C   LIG    1      -35.283  21.073   3.981  0.00  0.00    +0.500 A 
ATOM      3  N   LIG    1      -35.371  19.878   4.655  0.00  0.00    -0.480 N 
ATOM      4  H   LIG    1      -35.326  18.994   4.258  0.00  0.00    +0.460 HD
ATOM      5  N   LIG    1      -35.536  20.165   6.014  0.00  0.00    -0.480 N 
ATOM      6  H   LIG    1      -35.625  19.503   6.719  0.00  0.00    +0.450 HD
ATOM      7  C   LIG    1      -35.552  21.513   6.197  0.00  0.00    +0.380 A 
ATOM      8  C   LIG    1      -35.394  22.128   4.991  0.00  0.00    -0.190 A 
ENDROOT
BRANCH   8   9
ATOM      9  C   LIG    1      -35.356  23.590   4.746  0.00  0.00    +0.010 A 
ATOM     10  C   LIG    1      -34.306  24.355   5.250  0.00  0.00    +0.060 A 
ATOM     11  C   LIG    1      -34.273  25.716   5.021  0.00  0.00    +0.040 A 
ATOM     12  C   LIG    1      -35.280  26.326   4.290  0.00  0.00    +0.040 A 
ATOM     13  O   LIG    1      -35.475  27.630   3.933  0.00  0.00    -0.310 OA
ATOM     14  C   LIG    1      -36.434  27.595   2.860  0.00  0.00    +0.420 C 
ATOM     15  O   LIG    1      -37.185  26.392   3.110  0.00  0.00    -0.310 OA
ATOM     16  C   LIG    1      -36.333  25.565   3.784  0.00  0.00    +0.030 A 
ATOM     17  C   LIG    1      -36.368  24.200   4.006  0.00  0.00    +0.040 A 
ENDBRANCH   8   9
BRANCH   1  19
ATOM     18  O   LIG    1      -36.020  19.485   1.660  0.00  0.00    -0.590 OA
ATOM     19  C   LIG    1      -35.035  20.171   1.869  0.00  0.00    +0.540 C 
BRANCH  19  20
ATOM     20  C   LIG    1      -33.742  19.820   1.240  0.00  0.00    -0.160 A 
ATOM     21  C   LIG    1      -33.131  20.698   0.344  0.00  0.00    +0.380 A 
ATOM     22  N   LIG    1      -31.981  20.397  -0.222  0.00  0.00    -0.480 NA
ATOM     23  C   LIG    1      -31.357  19.257   0.031  0.00  0.00    +0.320 A 
ATOM     24  N   LIG    1      -30.165  18.713  -0.423  0.00  0.00    -0.620 N 
ATOM     25  H   LIG    1      -29.557  19.131  -1.053  0.00  0.00    +0.440 HD
ATOM     26  C   LIG    1      -29.992  17.511   0.156  0.00  0.00    +0.690 A 
ATOM     27  N   LIG    1      -31.029  17.247   0.974  0.00  0.00    -0.640 N 
ATOM     28  H   LIG    1      -31.143  16.445   1.508  0.00  0.00    +0.440 HD
ATOM     29  O   LIG    1      -29.043  16.773  -0.031  0.00  0.00    -0.540 OA
ATOM     30  C   LIG    1      -31.908  18.325   0.920  0.00  0.00    +0.030 A 
ATOM     31  C   LIG    1      -33.113  18.606   1.539  0.00  0.00    +0.140 A 
ENDBRANCH  19  20
ENDBRANCH   1  19
TORSDOF 3
ENDMDL
MODEL 3
REMARK VINA RESULT:      -8.9      3.025      5.191
REMARK                            x       y       z     vdW  Elec       q    Type
REMARK                         _______ _______ _______ _____ _____    ______ ____
ROOT
ATOM      1  N   LIG    1      -35.308  21.309   2.783  0.00  0.00    -0.620 NA
ATOM      2  C   LIG    1      -35.369  21.149   4.100  0.00  0.00    +0.500 A 
ATOM      3  N   LIG    1      -35.563  19.968   4.776  0.00  0.00    -0.480 N 
ATOM      4  H   LIG    1      -35.681  19.093   4.375  0.00  0.00    +0.460 HD
ATOM      5  N   LIG    1      -35.560  20.255   6.146  0.00  0.00    -0.480 N 
ATOM      6  H   LIG    1      -35.677  19.601   6.854  0.00  0.00    +0.450 HD
ATOM      7  C   LIG    1      -35.368  21.588   6.333  0.00  0.00    +0.380 A 
ATOM      8  C   LIG    1      -35.237  22.193   5.118  0.00  0.00    -0.190 A 
ENDROOT
BRANCH   8   9
ATOM      9  C   LIG    1      -35.014  23.639   4.874  0.00  0.00    +0.010 A 
ATOM     10  C   LIG    1      -36.102  24.499   4.736  0.00  0.00    +0.060 A 
ATOM     11  C   LIG    1      -35.892  25.845   4.508  0.00  0.00    +0.040 A 
ATOM     12  C   LIG    1      -34.603  26.345   4.416  0.00  0.00    +0.040 A 
ATOM     13  O   LIG    1      -34.138  27.610   4.198  0.00  0.00    -0.310 OA
ATOM     14  C   LIG    1      -32.760  27.590   4.612  0.00  0.00    +0.420 C 
ATOM     15  O   LIG    1      -32.366  26.218   4.423  0.00  0.00    -0.310 OA
ATOM     16  C   LIG    1      -33.511  25.488   4.553  0.00  0.00    +0.030 A 
ATOM     17  C   LIG    1      -33.716  24.140   4.787  0.00  0.00    +0.040 A 
ENDBRANCH   8   9
BRANCH   1  19
ATOM     18  O   LIG    1      -34.505  19.504   1.780  0.00  0.00    -0.590 OA
ATOM     19  C   LIG    1      -35.448  20.254   1.972  0.00  0.00    +0.540 C 
BRANCH  19  20
ATOM     20  C   LIG    1      -36.742  20.001   1.303  0.00  0.00    -0.160 A 
ATOM     21  C   LIG    1      -36.855  19.002   0.335  0.00  0.00    +0.380 A 
ATOM     22  N   LIG    1      -38.002  18.767  -0.266  0.00  0.00    -0.480 NA
ATOM     23  C   LIG    1      -39.093  19.463   0.016  0.00  0.00    +0.320 A 
ATOM     24  N   LIG    1      -40.393  19.416  -0.464  0.00  0.00    -0.620 N 
ATOM     25  H   LIG    1      -40.723  18.806  -1.142  0.00  0.00    +0.440 HD
ATOM     26  C   LIG    1      -41.119  20.356   0.168  0.00  0.00    +0.690 A 
ATOM     27  N   LIG    1      -40.342  21.019   1.045  0.00  0.00    -0.640 N 
ATOM     28  H   LIG    1      -40.626  21.743   1.624  0.00  0.00    +0.440 HD
ATOM     29  O   LIG    1      -42.301  20.575  -0.025  0.00  0.00    -0.540 OA
ATOM     30  C   LIG    1      -39.058  20.483   0.976  0.00  0.00    +0.030 A 
ATOM     31  C   LIG    1      -37.873  20.757   1.635  0.00  0.00    +0.140 A 
ENDBRANCH  19  20
ENDBRANCH   1  19
TORSDOF 3
ENDMDL
MODEL 4
REMARK VINA RESULT:      -8.7      2.707      7.897
REMARK                            x       y       z     vdW  Elec       q    Type
REMARK                         _______ _______ _______ _____ _____    ______ ____
ROOT
ATOM      1  N   LIG    1      -34.788  21.832   3.325  0.00  0.00    -0.620 NA
ATOM      2  C   LIG    1      -35.641  21.100   2.616  0.00  0.00    +0.500 A 
ATOM      3  N   LIG    1      -37.012  21.119   2.707  0.00  0.00    -0.480 N 
ATOM      4  H   LIG    1      -37.537  21.673   3.304  0.00  0.00    +0.460 HD
ATOM      5  N   LIG    1      -37.514  20.196   1.782  0.00  0.00    -0.480 N 
ATOM      6  H   LIG    1      -38.454  20.006   1.636  0.00  0.00    +0.450 HD
ATOM      7  C   LIG    1      -36.482  19.605   1.120  0.00  0.00    +0.380 A 
ATOM      8  C   LIG    1      -35.306  20.120   1.580  0.00  0.00    -0.190 A 
ENDROOT
BRANCH   8   9
ATOM      9  C   LIG    1      -33.945  19.749   1.125  0.00  0.00    +0.010 A 
ATOM     10  C   LIG    1      -33.221  20.614   0.307  0.00  0.00    +0.060 A 
ATOM     11  C   LIG    1      -31.954  20.266  -0.116  0.00  0.00    +0.040 A 
ATOM     12  C   LIG    1      -31.397  19.058   0.270  0.00  0.00    +0.040 A 
ATOM     13  O   LIG    1      -30.186  18.491  -0.009  0.00  0.00    -0.310 OA
ATOM     14  C   LIG    1      -30.010  17.457   0.977  0.00  0.00    +0.420 C 
ATOM     15  O   LIG    1      -31.355  17.079   1.321  0.00  0.00    -0.310 OA
ATOM     16  C   LIG    1      -32.116  18.187   1.088  0.00  0.00    +0.030 A 
ATOM     17  C   LIG    1      -33.384  18.534   1.519  0.00  0.00    +0.040 A 
ENDBRANCH   8   9
BRANCH   1  19
ATOM     18  O   LIG    1      -36.202  22.391   4.934  0.00  0.00    -0.590 OA
ATOM     19  C   LIG    1      -35.244  22.691   4.243  0.00  0.00    +0.540 C 
BRANCH  19  20
ATOM     20  C   LIG    1      -34.590  24.007   4.416  0.00  0.00    -0.160 A 
ATOM     21  C   LIG    1      -34.444  24.871   3.330  0.00  0.00    +0.380 A 
ATOM     22  N   LIG    1      -33.865  26.045   3.472  0.00  0.00    -0.480 NA
ATOM     23  C   LIG    1      -33.397  26.456   4.640  0.00  0.00    +0.320 A 
ATOM     24  N   LIG    1      -32.760  27.618   5.046  0.00  0.00    -0.620 N 
ATOM     25  H   LIG    1      -32.543  28.372   4.475  0.00  0.00    +0.440 HD
ATOM     26  C   LIG    1      -32.493  27.526   6.361  0.00  0.00    +0.690 A 
ATOM     27  N   LIG    1      -32.933  26.344   6.834  0.00  0.00    -0.640 N 
ATOM     28  H   LIG    1      -32.861  26.035   7.750  0.00  0.00    +0.440 HD
ATOM     29  O   LIG    1      -31.938  28.382   7.025  0.00  0.00    -0.540 OA
ATOM     30  C   LIG    1      -33.508  25.644   5.777  0.00  0.00    +0.030 A 
ATOM     31  C   LIG    1      -34.115  24.405   5.671  0.00  0.00    +0.140 A 
ENDBRANCH  19  20
ENDBRANCH   1  19
TORSDOF 3
ENDMDL
MODEL 5
REMARK VINA RESULT:      -8.3      2.880      7.731
REMARK                            x       y       z     vdW  Elec       q    Type
REMARK                         _______ _______ _______ _____ _____    ______ ____
ROOT
ATOM      1  N   LIG    1      -34.849  21.979   3.259  0.00  0.00    -0.620 NA
ATOM      2  C   LIG    1      -35.684  21.189   2.592  0.00  0.00    +0.500 A 
ATOM      3  N   LIG    1      -37.053  21.153   2.711  0.00  0.00    -0.480 N 
ATOM      4  H   LIG    1      -37.589  21.704   3.302  0.00  0.00    +0.460 HD
ATOM      5  N   LIG    1      -37.533  20.181   1.827  0.00  0.00    -0.480 N 
ATOM      6  H   LIG    1      -38.467  19.947   1.706  0.00  0.00    +0.450 HD
ATOM      7  C   LIG    1      -36.490  19.614   1.162  0.00  0.00    +0.380 A 
ATOM      8  C   LIG    1      -35.329  20.192   1.580  0.00  0.00    -0.190 A 
ENDROOT
BRANCH   8   9
ATOM      9  C   LIG    1      -33.962  19.864   1.107  0.00  0.00    +0.010 A 
ATOM     10  C   LIG    1      -33.385  18.639   1.435  0.00  0.00    +0.060 A 
ATOM     11  C   LIG    1      -32.112  18.336   0.994  0.00  0.00    +0.040 A 
ATOM     12  C   LIG    1      -31.405  19.246   0.226  0.00  0.00    +0.040 A 
ATOM     13  O   LIG    1      -30.155  19.188  -0.322  0.00  0.00    -0.310 OA
ATOM     14  C   LIG    1      -30.128  20.215  -1.330  0.00  0.00    +0.420 C 
ATOM     15  O   LIG    1      -31.087  21.181  -0.860  0.00  0.00    -0.310 OA
ATOM     16  C   LIG    1      -31.977  20.474  -0.105  0.00  0.00    +0.030 A 
ATOM     17  C   LIG    1      -33.255  20.780   0.329  0.00  0.00    +0.040 A 
ENDBRANCH   8   9
BRANCH   1  19
ATOM     18  O   LIG    1      -36.319  22.571   4.806  0.00  0.00    -0.590 OA
ATOM     19  C   LIG    1      -35.323  22.847   4.160  0.00  0.00    +0.540 C 
BRANCH  19  20
ATOM     20  C   LIG    1      -34.643  24.145   4.367  0.00  0.00    -0.160 A 
ATOM     21  C   LIG    1      -34.496  25.042   3.309  0.00  0.00    +0.380 A 
ATOM     22  N   LIG    1      -33.893  26.200   3.482  0.00  0.00    -0.480 NA
ATOM     23  C   LIG    1      -33.402  26.562   4.657  0.00  0.00    +0.320 A 
ATOM     24  N   LIG    1      -32.738  27.699   5.093  0.00  0.00    -0.620 N 
ATOM     25  H   LIG    1      -32.516  28.468   4.545  0.00  0.00    +0.440 HD
ATOM     26  C   LIG    1      -32.455  27.558   6.400  0.00  0.00    +0.690 A 
ATOM     27  N   LIG    1      -32.910  26.369   6.839  0.00  0.00    -0.640 N 
ATOM     28  H   LIG    1      -32.832  26.027   7.743  0.00  0.00    +0.440 HD
ATOM     29  O   LIG    1      -31.875  28.380   7.084  0.00  0.00    -0.540 OA
ATOM     30  C   LIG    1      -33.513  25.715   5.767  0.00  0.00    +0.030 A 
ATOM     31  C   LIG    1      -34.144  24.491   5.629  0.00  0.00    +0.140 A 
ENDBRANCH  19  20
ENDBRANCH   1  19
TORSDOF 3
ENDMDL
MODEL 6
REMARK VINA RESULT:      -7.8      2.932      8.045
REMARK                            x       y       z     vdW  Elec       q    Type
REMARK                         _______ _______ _______ _____ _____    ______ ____
ROOT
ATOM      1  N   LIG    1      -35.040  21.638   3.480  0.00  0.00    -0.620 NA
ATOM      2  C   LIG    1      -35.853  21.052   2.607  0.00  0.00    +0.500 A 
ATOM      3  N   LIG    1      -37.226  21.115   2.592  0.00  0.00    -0.480 N 
ATOM      4  H   LIG    1      -37.782  21.599   3.222  0.00  0.00    +0.460 HD
ATOM      5  N   LIG    1      -37.677  20.357   1.506  0.00  0.00    -0.480 N 
ATOM      6  H   LIG    1      -38.607  20.231   1.260  0.00  0.00    +0.450 HD
ATOM      7  C   LIG    1      -36.612  19.826   0.847  0.00  0.00    +0.380 A 
ATOM      8  C   LIG    1      -35.463  20.219   1.467  0.00  0.00    -0.190 A 
ENDROOT
BRANCH   8   9
ATOM      9  C   LIG    1      -34.080  19.861   1.069  0.00  0.00    +0.010 A 
ATOM     10  C   LIG    1      -33.321  20.747   0.309  0.00  0.00    +0.060 A 
ATOM     11  C   LIG    1      -32.033  20.411  -0.060  0.00  0.00    +0.040 A 
ATOM     12  C   LIG    1      -31.492  19.194   0.322  0.00  0.00    +0.040 A 
ATOM     13  O   LIG    1      -30.268  18.636   0.088  0.00  0.00    -0.310 OA
ATOM     14  C   LIG    1      -30.138  17.578   1.056  0.00  0.00    +0.420 C 
ATOM     15  O   LIG    1      -31.497  17.190   1.325  0.00  0.00    -0.310 OA
ATOM     16  C   LIG    1      -32.249  18.303   1.083  0.00  0.00    +0.030 A 
ATOM     17  C   LIG    1      -33.537  18.638   1.460  0.00  0.00    +0.040 A 
ENDBRANCH   8   9
BRANCH   1  19
ATOM     18  O   LIG    1      -35.925  21.832   5.501  0.00  0.00    -0.590 OA
ATOM     19  C   LIG    1      -35.545  22.374   4.477  0.00  0.00    +0.540 C 
BRANCH  19  20
ATOM     20  C   LIG    1      -35.648  23.842   4.334  0.00  0.00    -0.160 A 
ATOM     21  C   LIG    1      -35.513  24.672   5.448  0.00  0.00    +0.380 A 
ATOM     22  N   LIG    1      -35.603  25.980   5.333  0.00  0.00    -0.480 NA
ATOM     23  C   LIG    1      -35.824  26.565   4.165  0.00  0.00    +0.320 A 
ATOM     24  N   LIG    1      -35.958  27.891   3.783  0.00  0.00    -0.620 N 
ATOM     25  H   LIG    1      -35.904  28.657   4.376  0.00  0.00    +0.440 HD
ATOM     26  C   LIG    1      -36.175  27.937   2.457  0.00  0.00    +0.690 A 
ATOM     27  N   LIG    1      -36.188  26.688   1.954  0.00  0.00    -0.640 N 
ATOM     28  H   LIG    1      -36.325  26.450   1.023  0.00  0.00    +0.440 HD
ATOM     29  O   LIG    1      -36.336  28.955   1.809  0.00  0.00    -0.540 OA
ATOM     30  C   LIG    1      -35.970  25.798   3.002  0.00  0.00    +0.030 A 
ATOM     31  C   LIG    1      -35.877  24.420   3.079  0.00  0.00    +0.140 A 
ENDBRANCH  19  20
ENDBRANCH   1  19
TORSDOF 3
ENDMDL
MODEL 7
REMARK VINA RESULT:      -7.6      2.235      3.434
REMARK                            x       y       z     vdW  Elec       q    Type
REMARK                         _______ _______ _______ _____ _____    ______ ____
ROOT
ATOM      1  N   LIG    1      -33.880  19.518   1.819  0.00  0.00    -0.620 NA
ATOM      2  C   LIG    1      -35.159  19.811   1.608  0.00  0.00    +0.500 A 
ATOM      3  N   LIG    1      -35.990  19.239   0.675  0.00  0.00    -0.480 N 
ATOM      4  H   LIG    1      -35.748  18.542   0.046  0.00  0.00    +0.460 HD
ATOM      5  N   LIG    1      -37.247  19.841   0.797  0.00  0.00    -0.480 N 
ATOM      6  H   LIG    1      -38.025  19.624   0.258  0.00  0.00    +0.450 HD
ATOM      7  C   LIG    1      -37.213  20.774   1.786  0.00  0.00    +0.380 A 
ATOM      8  C   LIG    1      -35.963  20.801   2.328  0.00  0.00    -0.190 A 
ENDROOT
BRANCH   8   9
ATOM      9  C   LIG    1      -35.500  21.678   3.431  0.00  0.00    +0.010 A 
ATOM     10  C   LIG    1      -35.314  21.153   4.709  0.00  0.00    +0.060 A 
ATOM     11  C   LIG    1      -34.883  21.971   5.735  0.00  0.00    +0.040 A 
ATOM     12  C   LIG    1      -34.636  23.313   5.500  0.00  0.00    +0.040 A 
ATOM     13  O   LIG    1      -34.213  24.313   6.329  0.00  0.00    -0.310 OA
ATOM     14  C   LIG    1      -33.749  25.363   5.459  0.00  0.00    +0.420 C 
ATOM     15  O   LIG    1      -34.514  25.173   4.255  0.00  0.00    -0.310 OA
ATOM     16  C   LIG    1      -34.822  23.844   4.223  0.00  0.00    +0.030 A 
ATOM     17  C   LIG    1      -35.247  23.027   3.191  0.00  0.00    +0.040 A 
ENDBRANCH   8   9
BRANCH   1  19
ATOM     18  O   LIG    1      -33.858  17.546   0.810  0.00  0.00    -0.590 OA
ATOM     19  C   LIG    1      -33.275  18.583   1.076  0.00  0.00    +0.540 C 
BRANCH  19  20
ATOM     20  C   LIG    1      -31.898  18.805   0.585  0.00  0.00    -0.160 A 
ATOM     21  C   LIG    1      -30.896  17.869   0.842  0.00  0.00    +0.380 A 
ATOM     22  N   LIG    1      -29.667  18.055   0.409  0.00  0.00    -0.480 NA
ATOM     23  C   LIG    1      -29.327  19.131  -0.284  0.00  0.00    +0.320 A 
ATOM     24  N   LIG    1      -28.131  19.556  -0.841  0.00  0.00    -0.620 N 
ATOM     25  H   LIG    1      -27.287  19.079  -0.799  0.00  0.00    +0.440 HD
ATOM     26  C   LIG    1      -28.335  20.738  -1.449  0.00  0.00    +0.690 A 
ATOM     27  N   LIG    1      -29.623  21.105  -1.311  0.00  0.00    -0.640 N 
ATOM     28  H   LIG    1      -30.025  21.916  -1.659  0.00  0.00    +0.440 HD
ATOM     29  O   LIG    1      -27.484  21.381  -2.036  0.00  0.00    -0.540 OA
ATOM     30  C   LIG    1      -30.278  20.115  -0.582  0.00  0.00    +0.030 A 
ATOM     31  C   LIG    1      -31.583  19.955  -0.150  0.00  0.00    +0.140 A 
ENDBRANCH  19  20
ENDBRANCH   1  19
TORSDOF 3
ENDMDL
MODEL 8
REMARK VINA RESULT:      -7.2      3.395      6.237
REMARK                            x       y       z     vdW  Elec       q    Type
REMARK                         _______ _______ _______ _____ _____    ______ ____
ROOT
ATOM      1  N   LIG    1      -34.047  26.062   4.624  0.00  0.00    -0.620 NA
ATOM      2  C   LIG    1      -33.191  26.687   5.426  0.00  0.00    +0.500 A 
ATOM      3  N   LIG    1      -33.211  26.700   6.799  0.00  0.00    -0.480 N 
ATOM      4  H   LIG    1      -33.858  26.251   7.365  0.00  0.00    +0.460 HD
ATOM      5  N   LIG    1      -32.131  27.475   7.236  0.00  0.00    -0.480 N 
ATOM      6  H   LIG    1      -31.909  27.652   8.164  0.00  0.00    +0.450 HD
ATOM      7  C   LIG    1      -31.442  27.944   6.160  0.00  0.00    +0.380 A 
ATOM      8  C   LIG    1      -32.036  27.491   5.020  0.00  0.00    -0.190 A 
ENDROOT
BRANCH   8   9
ATOM      9  C   LIG    1      -31.601  27.771   3.630  0.00  0.00    +0.010 A 
ATOM     10  C   LIG    1      -31.559  29.083   3.162  0.00  0.00    +0.060 A 
ATOM     11  C   LIG    1      -31.153  29.340   1.868  0.00  0.00    +0.040 A 
ATOM     12  C   LIG    1      -30.788  28.299   1.030  0.00  0.00    +0.040 A 
ATOM     13  O   LIG    1      -30.361  28.290  -0.267  0.00  0.00    -0.310 OA
ATOM     14  C   LIG    1      -29.751  27.001  -0.462  0.00  0.00    +0.420 C 
ATOM     15  O   LIG    1      -30.427  26.155   0.487  0.00  0.00    -0.310 OA
ATOM     16  C   LIG    1      -30.829  26.984   1.493  0.00  0.00    +0.030 A 
ATOM     17  C   LIG    1      -31.229  26.721   2.791  0.00  0.00    +0.040 A 
ENDBRANCH   8   9
BRANCH   1  19
ATOM     18  O   LIG    1      -35.837  25.894   5.917  0.00  0.00    -0.590 OA
ATOM     19  C   LIG    1      -35.061  25.360   5.143  0.00  0.00    +0.540 C 
BRANCH  19  20
ATOM     20  C   LIG    1      -35.237  23.937   4.782  0.00  0.00    -0.160 A 
ATOM     21  C   LIG    1      -35.453  22.978   5.773  0.00  0.00    +0.380 A 
ATOM     22  N   LIG    1      -35.612  21.708   5.464  0.00  0.00    -0.480 NA
ATOM     23  C   LIG    1      -35.573  21.285   4.210  0.00  0.00    +0.320 A 
ATOM     24  N   LIG    1      -35.707  20.032   3.631  0.00  0.00    -0.620 N 
ATOM     25  H   LIG    1      -35.864  19.203   4.110  0.00  0.00    +0.440 HD
ATOM     26  C   LIG    1      -35.584  20.158   2.298  0.00  0.00    +0.690 A 
ATOM     27  N   LIG    1      -35.374  21.449   1.980  0.00  0.00    -0.640 N 
ATOM     28  H   LIG    1      -35.252  21.803   1.085  0.00  0.00    +0.440 HD
ATOM     29  O   LIG    1      -35.652  19.243   1.499  0.00  0.00    -0.540 OA
ATOM     30  C   LIG    1      -35.361  22.188   3.160  0.00  0.00    +0.030 A 
ATOM     31  C   LIG    1      -35.195  23.533   3.442  0.00  0.00    +0.140 A 
ENDBRANCH  19  20
ENDBRANCH   1  19
TORSDOF 3
ENDMDL
MODEL 9
REMARK VINA RESULT:      -7.2      2.904      7.782
REMARK                            x       y       z     vdW  Elec       q    Type
REMARK                         _______ _______ _______ _____ _____    ______ ____
ROOT
ATOM      1  N   LIG    1      -34.898  22.681   2.061  0.00  0.00    -0.620 NA
ATOM      2  C   LIG    1      -35.659  21.601   1.919  0.00  0.00    +0.500 A 
ATOM      3  N   LIG    1      -37.003  21.502   2.185  0.00  0.00    -0.480 N 
ATOM      4  H   LIG    1      -37.574  22.213   2.513  0.00  0.00    +0.460 HD
ATOM      5  N   LIG    1      -37.400  20.191   1.896  0.00  0.00    -0.480 N 
ATOM      6  H   LIG    1      -38.302  19.846   1.995  0.00  0.00    +0.450 HD
ATOM      7  C   LIG    1      -36.330  19.476   1.457  0.00  0.00    +0.380 A 
ATOM      8  C   LIG    1      -35.232  20.283   1.441  0.00  0.00    -0.190 A 
ENDROOT
BRANCH   8   9
ATOM      9  C   LIG    1      -33.861  19.897   1.028  0.00  0.00    +0.010 A 
ATOM     10  C   LIG    1      -33.345  18.656   1.394  0.00  0.00    +0.060 A 
ATOM     11  C   LIG    1      -32.068  18.298   1.008  0.00  0.00    +0.040 A 
ATOM     12  C   LIG    1      -31.295  19.171   0.259  0.00  0.00    +0.040 A 
ATOM     13  O   LIG    1      -30.027  19.058  -0.235  0.00  0.00    -0.310 OA
ATOM     14  C   LIG    1      -29.920  20.071  -1.253  0.00  0.00    +0.420 C 
ATOM     15  O   LIG    1      -30.859  21.078  -0.833  0.00  0.00    -0.310 OA
ATOM     16  C   LIG    1      -31.806  20.415  -0.108  0.00  0.00    +0.030 A 
ATOM     17  C   LIG    1      -33.087  20.775   0.270  0.00  0.00    +0.040 A 
ENDBRANCH   8   9
BRANCH   1  19
ATOM     18  O   LIG    1      -36.410  24.296   1.960  0.00  0.00    -0.590 OA
ATOM     19  C   LIG    1      -35.432  23.822   2.512  0.00  0.00    +0.540 C 
BRANCH  19  20
ATOM     20  C   LIG    1      -34.831  24.512   3.675  0.00  0.00    -0.160 A 
ATOM     21  C   LIG    1      -35.173  24.135   4.974  0.00  0.00    +0.380 A 
ATOM     22  N   LIG    1      -34.644  24.741   6.016  0.00  0.00    -0.480 NA
ATOM     23  C   LIG    1      -33.772  25.728   5.881  0.00  0.00    +0.320 A 
ATOM     24  N   LIG    1      -33.086  26.514   6.795  0.00  0.00    -0.620 N 
ATOM     25  H   LIG    1      -33.153  26.445   7.760  0.00  0.00    +0.440 HD
ATOM     26  C   LIG    1      -32.313  27.383   6.120  0.00  0.00    +0.690 A 
ATOM     27  N   LIG    1      -32.467  27.197   4.795  0.00  0.00    -0.640 N 
ATOM     28  H   LIG    1      -32.020  27.697   4.094  0.00  0.00    +0.440 HD
ATOM     29  O   LIG    1      -31.584  28.214   6.630  0.00  0.00    -0.540 OA
ATOM     30  C   LIG    1      -33.379  26.162   4.608  0.00  0.00    +0.030 A 
ATOM     31  C   LIG    1      -33.908  25.547   3.486  0.00  0.00    +0.140 A 
ENDBRANCH  19  20
ENDBRANCH   1  19
TORSDOF 3
ENDMDL
####
 2019nCoV-S_RBD_mini.pdbqt&&&&ZINC000823657465.pdbqt
MODEL 1
REMARK VINA RESULT:     -10.0      0.000      0.000
REMARK                            x       y       z     vdW  Elec       q    Type
REMARK                         _______ _______ _______ _____ _____    ______ ____
ROOT
ATOM      1  C   LIG    1      -36.314  21.541   2.759  0.00  0.00    +0.470 C 
ENDROOT
BRANCH   1   8
ATOM      2  O   LIG    1      -35.133  23.936   3.067  0.00  0.00    -0.480 OA
ATOM      3  C   LIG    1      -35.069  23.194   4.032  0.00  0.00    +0.520 A 
ATOM      4  C   LIG    1      -34.406  23.616   5.211  0.00  0.00    -0.050 A 
ATOM      5  C   LIG    1      -34.348  22.750   6.296  0.00  0.00    +0.090 A 
ATOM      6  C   LIG    1      -34.943  21.490   6.190  0.00  0.00    -0.050 A 
ATOM      7  C   LIG    1      -35.566  21.126   5.042  0.00  0.00    +0.240 A 
ATOM      8  N   LIG    1      -35.631  21.971   3.982  0.00  0.00    -0.510 N 
BRANCH   4   9
ATOM      9  C   LIG    1      -33.789  24.955   5.287  0.00  0.00    +0.090 A 
ATOM     10  N   LIG    1      -32.761  25.403   4.562  0.00  0.00    -0.330 NA
ATOM     11  N   LIG    1      -32.528  26.617   4.929  0.00  0.00    -0.200 NA
ATOM     12  N   LIG    1      -33.364  26.951   5.850  0.00  0.00    -0.190 NA
ATOM     13  N   LIG    1      -34.154  25.960   6.089  0.00  0.00    -0.370 NA
ENDBRANCH   4   9
ENDBRANCH   1   8
BRANCH   1  14
ATOM     14  C   LIG    1      -35.478  20.504   2.054  0.00  0.00    +0.140 A 
ATOM     15  N   LIG    1      -35.923  19.442   1.442  0.00  0.00    -0.240 NA
ATOM     16  N   LIG    1      -34.933  18.781   0.953  0.00  0.00    -0.250 NA
ATOM     17  C   LIG    1      -33.814  19.404   1.239  0.00  0.00    +0.190 A 
ATOM     18  O   LIG    1      -34.138  20.511   1.937  0.00  0.00    -0.220 OA
BRANCH  17  19
ATOM     19  C   LIG    1      -32.450  18.976   0.859  0.00  0.00    -0.010 A 
ATOM     20  C   LIG    1      -31.953  17.748   1.300  0.00  0.00    +0.070 A 
ATOM     21  C   LIG    1      -30.681  17.355   0.942  0.00  0.00    +0.020 A 
ATOM     22  C   LIG    1      -29.897  18.172   0.147  0.00  0.00    +0.060 A 
ATOM     23  C   LIG    1      -30.383  19.390  -0.294  0.00  0.00    +0.030 A 
ATOM     24  C   LIG    1      -31.656  19.795   0.053  0.00  0.00    +0.000 A 
ATOM     25 CL   LIG    1      -32.266  21.323  -0.501  0.00  0.00    -0.020 Cl
ENDBRANCH  17  19
ENDBRANCH   1  14
TORSDOF 4
ENDMDL
MODEL 2
REMARK VINA RESULT:      -7.7      3.244      7.881
REMARK                            x       y       z     vdW  Elec       q    Type
REMARK                         _______ _______ _______ _____ _____    ______ ____
ROOT
ATOM      1  C   LIG    1      -35.767  24.817   4.573  0.00  0.00    +0.470 C 
ENDROOT
BRANCH   1   8
ATOM      2  O   LIG    1      -35.835  23.021   2.574  0.00  0.00    -0.480 OA
ATOM      3  C   LIG    1      -35.608  22.563   3.681  0.00  0.00    +0.520 A 
ATOM      4  C   LIG    1      -35.399  21.172   3.846  0.00  0.00    -0.050 A 
ATOM      5  C   LIG    1      -35.142  20.677   5.118  0.00  0.00    +0.090 A 
ATOM      6  C   LIG    1      -35.098  21.566   6.195  0.00  0.00    -0.050 A 
ATOM      7  C   LIG    1      -35.305  22.890   5.992  0.00  0.00    +0.240 A 
ATOM      8  N   LIG    1      -35.550  23.380   4.751  0.00  0.00    -0.510 N 
BRANCH   4   9
ATOM      9  C   LIG    1      -35.452  20.262   2.684  0.00  0.00    +0.090 A 
ATOM     10  N   LIG    1      -34.411  19.757   2.016  0.00  0.00    -0.330 NA
ATOM     11  N   LIG    1      -34.881  19.014   1.073  0.00  0.00    -0.200 NA
ATOM     12  N   LIG    1      -36.168  19.028   1.120  0.00  0.00    -0.190 NA
ATOM     13  N   LIG    1      -36.550  19.777   2.098  0.00  0.00    -0.370 NA
ENDBRANCH   4   9
ENDBRANCH   1   8
BRANCH   1  14
ATOM     14  C   LIG    1      -34.479  25.556   4.829  0.00  0.00    +0.140 A 
ATOM     15  N   LIG    1      -33.365  25.035   5.263  0.00  0.00    -0.240 NA
ATOM     16  N   LIG    1      -32.471  25.954   5.365  0.00  0.00    -0.250 NA
ATOM     17  C   LIG    1      -32.988  27.103   4.998  0.00  0.00    +0.190 A 
ATOM     18  O   LIG    1      -34.268  26.872   4.645  0.00  0.00    -0.220 OA
BRANCH  17  19
ATOM     19  C   LIG    1      -32.293  28.409   4.969  0.00  0.00    -0.010 A 
ATOM     20  C   LIG    1      -31.883  29.011   6.159  0.00  0.00    +0.070 A 
ATOM     21  C   LIG    1      -31.235  30.228   6.124  0.00  0.00    +0.020 A 
ATOM     22  C   LIG    1      -30.990  30.852   4.914  0.00  0.00    +0.060 A 
ATOM     23  C   LIG    1      -31.394  30.261   3.730  0.00  0.00    +0.030 A 
ATOM     24  C   LIG    1      -32.040  29.041   3.749  0.00  0.00    +0.000 A 
ATOM     25 CL   LIG    1      -32.545  28.300   2.263  0.00  0.00    -0.020 Cl
ENDBRANCH  17  19
ENDBRANCH   1  14
TORSDOF 4
ENDMDL
MODEL 3
REMARK VINA RESULT:      -7.6      3.501      6.725
REMARK                            x       y       z     vdW  Elec       q    Type
REMARK                         _______ _______ _______ _____ _____    ______ ____
ROOT
ATOM      1  C   LIG    1      -34.317  18.570  -0.284  0.00  0.00    +0.470 C 
ENDROOT
BRANCH   1   8
ATOM      2  O   LIG    1      -32.582  20.417  -1.182  0.00  0.00    -0.480 OA
ATOM      3  C   LIG    1      -32.090  19.509  -0.534  0.00  0.00    +0.520 A 
ATOM      4  C   LIG    1      -30.693  19.479  -0.298  0.00  0.00    -0.050 A 
ATOM      5  C   LIG    1      -30.159  18.432   0.443  0.00  0.00    +0.090 A 
ATOM      6  C   LIG    1      -31.015  17.442   0.932  0.00  0.00    -0.050 A 
ATOM      7  C   LIG    1      -32.346  17.510   0.682  0.00  0.00    +0.240 A 
ATOM      8  N   LIG    1      -32.874  18.533  -0.036  0.00  0.00    -0.510 N 
BRANCH   4   9
ATOM      9  C   LIG    1      -29.819  20.544  -0.831  0.00  0.00    +0.090 A 
ATOM     10  N   LIG    1      -30.076  21.855  -0.847  0.00  0.00    -0.330 NA
ATOM     11  N   LIG    1      -29.066  22.439  -1.394  0.00  0.00    -0.200 NA
ATOM     12  N   LIG    1      -28.188  21.556  -1.722  0.00  0.00    -0.190 NA
ATOM     13  N   LIG    1      -28.614  20.387  -1.385  0.00  0.00    -0.370 NA
ENDBRANCH   4   9
ENDBRANCH   1   8
BRANCH   1  14
ATOM     14  C   LIG    1      -35.012  19.213   0.888  0.00  0.00    +0.140 A 
ATOM     15  N   LIG    1      -36.266  19.066   1.215  0.00  0.00    -0.240 NA
ATOM     16  N   LIG    1      -36.519  19.758   2.269  0.00  0.00    -0.250 NA
ATOM     17  C   LIG    1      -35.427  20.376   2.655  0.00  0.00    +0.190 A 
ATOM     18  O   LIG    1      -34.450  20.038   1.790  0.00  0.00    -0.220 OA
BRANCH  17  19
ATOM     19  C   LIG    1      -35.291  21.271   3.824  0.00  0.00    -0.010 A 
ATOM     20  C   LIG    1      -35.242  20.738   5.113  0.00  0.00    +0.070 A 
ATOM     21  C   LIG    1      -35.114  21.579   6.199  0.00  0.00    +0.020 A 
ATOM     22  C   LIG    1      -35.035  22.948   6.014  0.00  0.00    +0.060 A 
ATOM     23  C   LIG    1      -35.083  23.483   4.739  0.00  0.00    +0.030 A 
ATOM     24  C   LIG    1      -35.206  22.653   3.642  0.00  0.00    +0.000 A 
ATOM     25 CL   LIG    1      -35.265  23.326   2.043  0.00  0.00    -0.020 Cl
ENDBRANCH  17  19
ENDBRANCH   1  14
TORSDOF 4
ENDMDL
####
 2019nCoV-S_RBD_mini.pdbqt&&&&ZINC000427202528.pdbqt
MODEL 1
REMARK VINA RESULT:      -9.9      0.000      0.000
REMARK                            x       y       z     vdW  Elec       q    Type
REMARK                         _______ _______ _______ _____ _____    ______ ____
ROOT
ATOM      1  S   LIG    1      -35.914  20.372   2.027  0.00  0.00    +2.700 S 
ATOM      2  O   LIG    1      -36.751  19.319   1.569  0.00  0.00    -0.940 OA
ATOM      3  O   LIG    1      -36.218  21.747   1.836  0.00  0.00    -0.940 OA
ENDROOT
BRANCH   1   6
ATOM      4  C   LIG    1      -32.420  18.738   0.872  0.00  0.00    -0.200 A 
ATOM      5  C   LIG    1      -33.675  18.902   1.472  0.00  0.00    +0.260 A 
ATOM      6  C   LIG    1      -34.333  20.107   1.296  0.00  0.00    -0.760 A 
ATOM      7  C   LIG    1      -33.736  21.100   0.540  0.00  0.00    +0.420 A 
ATOM      8  N   LIG    1      -32.553  20.917  -0.014  0.00  0.00    -0.500 NA
ATOM      9  C   LIG    1      -31.884  19.792   0.130  0.00  0.00    +0.250 A 
ATOM     10  C   LIG    1      -30.537  19.635  -0.525  0.00  0.00    +0.160 C 
BRANCH   4  11
ATOM     11  C   LIG    1      -31.674  17.472   1.027  0.00  0.00    +0.520 C 
ATOM     12  O   LIG    1      -30.827  17.370   1.892  0.00  0.00    -0.490 OA
BRANCH  11  14
ATOM     13  C   LIG    1      -30.789  15.731  -0.345  0.00  0.00    +0.290 C 
ATOM     14  O   LIG    1      -31.932  16.433   0.211  0.00  0.00    -0.350 OA
ENDBRANCH  11  14
ENDBRANCH   4  11
ENDBRANCH   1   6
BRANCH   1  15
ATOM     15  N   LIG    1      -35.741  20.155   3.660  0.00  0.00    -1.050 N 
ATOM     16  H   LIG    1      -35.850  19.273   4.047  0.00  0.00    +0.430 HD
BRANCH  15  17
ATOM     17  C   LIG    1      -35.437  21.244   4.481  0.00  0.00    +0.130 A 
ATOM     18  C   LIG    1      -34.668  21.058   5.625  0.00  0.00    +0.020 A 
ATOM     19  C   LIG    1      -34.365  22.132   6.440  0.00  0.00    +0.040 A 
ATOM     20  C   LIG    1      -34.825  23.395   6.123  0.00  0.00    +0.060 A 
ATOM     21  C   LIG    1      -35.596  23.590   4.979  0.00  0.00    +0.000 A 
ATOM     22  C   LIG    1      -35.898  22.510   4.154  0.00  0.00    +0.050 A 
BRANCH  21  23
ATOM     23  C   LIG    1      -36.089  24.948   4.637  0.00  0.00    +0.270 A 
ATOM     24  N   LIG    1      -36.024  26.005   5.416  0.00  0.00    -0.300 NA
ATOM     25  N   LIG    1      -36.601  27.069   4.703  0.00  0.00    -0.480 N 
ATOM     26  H   LIG    1      -36.703  27.984   5.008  0.00  0.00    +0.450 HD
ATOM     27  C   LIG    1      -36.983  26.569   3.514  0.00  0.00    +0.500 A 
ATOM     28  N   LIG    1      -36.668  25.301   3.481  0.00  0.00    -0.530 NA
ENDBRANCH  21  23
ENDBRANCH  15  17
ENDBRANCH   1  15
TORSDOF 6
ENDMDL
MODEL 2
REMARK VINA RESULT:      -8.1      3.072      4.031
REMARK                            x       y       z     vdW  Elec       q    Type
REMARK                         _______ _______ _______ _____ _____    ______ ____
ROOT
ATOM      1  S   LIG    1      -35.600  20.248   2.062  0.00  0.00    +2.700 S 
ATOM      2  O   LIG    1      -34.355  19.832   2.605  0.00  0.00    -0.940 OA
ATOM      3  O   LIG    1      -36.552  19.346   1.517  0.00  0.00    -0.940 OA
ENDROOT
BRANCH   1   6
ATOM      4  C   LIG    1      -33.842  23.106  -0.164  0.00  0.00    -0.200 A 
ATOM      5  C   LIG    1      -34.099  22.202   0.874  0.00  0.00    +0.260 A 
ATOM      6  C   LIG    1      -35.225  21.404   0.785  0.00  0.00    -0.760 A 
ATOM      7  C   LIG    1      -36.054  21.523  -0.316  0.00  0.00    +0.420 A 
ATOM      8  N   LIG    1      -35.788  22.384  -1.280  0.00  0.00    -0.500 NA
ATOM      9  C   LIG    1      -34.732  23.170  -1.238  0.00  0.00    +0.250 A 
ATOM     10  C   LIG    1      -34.474  24.134  -2.367  0.00  0.00    +0.160 C 
BRANCH   4  11
ATOM     11  C   LIG    1      -32.654  23.982  -0.121  0.00  0.00    +0.520 C 
ATOM     12  O   LIG    1      -32.757  25.126   0.275  0.00  0.00    -0.490 OA
BRANCH  11  14
ATOM     13  C   LIG    1      -30.790  24.231  -1.592  0.00  0.00    +0.290 C 
ATOM     14  O   LIG    1      -31.456  23.513  -0.519  0.00  0.00    -0.350 OA
ENDBRANCH  11  14
ENDBRANCH   4  11
ENDBRANCH   1   6
BRANCH   1  15
ATOM     15  N   LIG    1      -36.379  21.081   3.263  0.00  0.00    -1.050 N 
ATOM     16  H   LIG    1      -37.348  21.123   3.274  0.00  0.00    +0.430 HD
BRANCH  15  17
ATOM     17  C   LIG    1      -35.641  21.722   4.261  0.00  0.00    +0.130 A 
ATOM     18  C   LIG    1      -35.389  21.072   5.464  0.00  0.00    +0.020 A 
ATOM     19  C   LIG    1      -34.659  21.703   6.454  0.00  0.00    +0.040 A 
ATOM     20  C   LIG    1      -34.176  22.981   6.253  0.00  0.00    +0.060 A 
ATOM     21  C   LIG    1      -34.424  23.639   5.050  0.00  0.00    +0.000 A 
ATOM     22  C   LIG    1      -35.154  23.003   4.050  0.00  0.00    +0.050 A 
BRANCH  21  23
ATOM     23  C   LIG    1      -33.904  25.012   4.833  0.00  0.00    +0.270 A 
ATOM     24  N   LIG    1      -34.442  26.118   5.299  0.00  0.00    -0.300 NA
ATOM     25  N   LIG    1      -33.633  27.178   4.859  0.00  0.00    -0.480 N 
ATOM     26  H   LIG    1      -33.766  28.122   5.038  0.00  0.00    +0.450 HD
ATOM     27  C   LIG    1      -32.637  26.627   4.142  0.00  0.00    +0.500 A 
ATOM     28  N   LIG    1      -32.805  25.331   4.136  0.00  0.00    -0.530 NA
ENDBRANCH  21  23
ENDBRANCH  15  17
ENDBRANCH   1  15
TORSDOF 6
ENDMDL
MODEL 3
REMARK VINA RESULT:      -7.3      2.739      4.527
REMARK                            x       y       z     vdW  Elec       q    Type
REMARK                         _______ _______ _______ _____ _____    ______ ____
ROOT
ATOM      1  S   LIG    1      -34.986  25.170   0.427  0.00  0.00    +2.700 S 
ATOM      2  O   LIG    1      -36.240  25.153   1.096  0.00  0.00    -0.940 OA
ATOM      3  O   LIG    1      -34.824  25.622  -0.910  0.00  0.00    -0.940 OA
ENDROOT
BRANCH   1   6
ATOM      4  C   LIG    1      -34.505  21.252   1.222  0.00  0.00    -0.200 A 
ATOM      5  C   LIG    1      -35.027  22.552   1.218  0.00  0.00    +0.260 A 
ATOM      6  C   LIG    1      -34.377  23.518   0.470  0.00  0.00    -0.760 A 
ATOM      7  C   LIG    1      -33.242  23.171  -0.243  0.00  0.00    +0.420 A 
ATOM      8  N   LIG    1      -32.773  21.939  -0.221  0.00  0.00    -0.500 NA
ATOM      9  C   LIG    1      -33.352  20.986   0.480  0.00  0.00    +0.250 A 
ATOM     10  C   LIG    1      -32.775  19.595   0.470  0.00  0.00    +0.160 C 
BRANCH   4  11
ATOM     11  C   LIG    1      -35.159  20.183   2.003  0.00  0.00    +0.520 C 
ATOM     12  O   LIG    1      -35.005  20.130   3.207  0.00  0.00    -0.490 OA
BRANCH  11  14
ATOM     13  C   LIG    1      -37.332  19.587   1.216  0.00  0.00    +0.290 C 
ATOM     14  O   LIG    1      -35.925  19.267   1.381  0.00  0.00    -0.350 OA
ENDBRANCH  11  14
ENDBRANCH   4  11
ENDBRANCH   1   6
BRANCH   1  15
ATOM     15  N   LIG    1      -33.972  26.091   1.358  0.00  0.00    -1.050 N 
ATOM     16  H   LIG    1      -33.458  26.807   0.953  0.00  0.00    +0.430 HD
BRANCH  15  17
ATOM     17  C   LIG    1      -33.857  25.837   2.727  0.00  0.00    +0.130 A 
ATOM     18  C   LIG    1      -33.239  26.767   3.556  0.00  0.00    +0.020 A 
ATOM     19  C   LIG    1      -33.123  26.520   4.911  0.00  0.00    +0.040 A 
ATOM     20  C   LIG    1      -33.621  25.350   5.448  0.00  0.00    +0.060 A 
ATOM     21  C   LIG    1      -34.243  24.413   4.624  0.00  0.00    +0.000 A 
ATOM     22  C   LIG    1      -34.365  24.662   3.260  0.00  0.00    +0.050 A 
BRANCH  21  23
ATOM     23  C   LIG    1      -34.779  23.155   5.202  0.00  0.00    +0.270 A 
ATOM     24  N   LIG    1      -35.892  22.558   4.836  0.00  0.00    -0.300 NA
ATOM     25  N   LIG    1      -36.016  21.409   5.635  0.00  0.00    -0.480 N 
ATOM     26  H   LIG    1      -36.733  20.757   5.606  0.00  0.00    +0.450 HD
ATOM     27  C   LIG    1      -34.943  21.391   6.447  0.00  0.00    +0.500 A 
ATOM     28  N   LIG    1      -34.207  22.436   6.177  0.00  0.00    -0.530 NA
ENDBRANCH  21  23
ENDBRANCH  15  17
ENDBRANCH   1  15
TORSDOF 6
ENDMDL
MODEL 4
REMARK VINA RESULT:      -7.1      4.945      8.875
REMARK                            x       y       z     vdW  Elec       q    Type
REMARK                         _______ _______ _______ _____ _____    ______ ____
ROOT
ATOM      1  S   LIG    1      -36.403  27.359   2.525  0.00  0.00    +2.700 S 
ATOM      2  O   LIG    1      -35.575  26.383   1.909  0.00  0.00    -0.940 OA
ATOM      3  O   LIG    1      -37.729  27.636   2.098  0.00  0.00    -0.940 OA
ENDROOT
BRANCH   1   6
ATOM      4  C   LIG    1      -33.539  30.182   2.734  0.00  0.00    -0.200 A 
ATOM      5  C   LIG    1      -34.196  28.948   2.819  0.00  0.00    +0.260 A 
ATOM      6  C   LIG    1      -35.525  28.884   2.439  0.00  0.00    -0.760 A 
ATOM      7  C   LIG    1      -36.157  30.031   1.993  0.00  0.00    +0.420 A 
ATOM      8  N   LIG    1      -35.513  31.181   1.923  0.00  0.00    -0.500 NA
ATOM      9  C   LIG    1      -34.250  31.294   2.278  0.00  0.00    +0.250 A 
ATOM     10  C   LIG    1      -33.563  32.631   2.178  0.00  0.00    +0.160 C 
BRANCH   4  11
ATOM     11  C   LIG    1      -32.121  30.307   3.126  0.00  0.00    +0.520 C 
ATOM     12  O   LIG    1      -31.245  30.055   2.323  0.00  0.00    -0.490 OA
BRANCH  11  14
ATOM     13  C   LIG    1      -30.391  30.674   4.730  0.00  0.00    +0.290 C 
ATOM     14  O   LIG    1      -31.798  30.700   4.373  0.00  0.00    -0.350 OA
ENDBRANCH  11  14
ENDBRANCH   4  11
ENDBRANCH   1   6
BRANCH   1  15
ATOM     15  N   LIG    1      -36.506  26.942   4.125  0.00  0.00    -1.050 N 
ATOM     16  H   LIG    1      -37.209  27.314   4.679  0.00  0.00    +0.430 HD
BRANCH  15  17
ATOM     17  C   LIG    1      -35.579  26.054   4.677  0.00  0.00    +0.130 A 
ATOM     18  C   LIG    1      -34.397  26.537   5.226  0.00  0.00    +0.020 A 
ATOM     19  C   LIG    1      -33.477  25.662   5.773  0.00  0.00    +0.040 A 
ATOM     20  C   LIG    1      -33.728  24.304   5.777  0.00  0.00    +0.060 A 
ATOM     21  C   LIG    1      -34.911  23.812   5.229  0.00  0.00    +0.000 A 
ATOM     22  C   LIG    1      -35.841  24.692   4.682  0.00  0.00    +0.050 A 
BRANCH  21  23
ATOM     23  C   LIG    1      -35.182  22.353   5.233  0.00  0.00    +0.270 A 
ATOM     24  N   LIG    1      -35.672  21.668   6.243  0.00  0.00    -0.300 NA
ATOM     25  N   LIG    1      -35.766  20.332   5.818  0.00  0.00    -0.480 N 
ATOM     26  H   LIG    1      -36.091  19.580   6.337  0.00  0.00    +0.450 HD
ATOM     27  C   LIG    1      -35.317  20.303   4.550  0.00  0.00    +0.500 A 
ATOM     28  N   LIG    1      -34.976  21.516   4.207  0.00  0.00    -0.530 NA
ENDBRANCH  21  23
ENDBRANCH  15  17
ENDBRANCH   1  15
TORSDOF 6
ENDMDL
MODEL 5
REMARK VINA RESULT:      -7.1      3.893      6.081
REMARK                            x       y       z     vdW  Elec       q    Type
REMARK                         _______ _______ _______ _____ _____    ______ ____
ROOT
ATOM      1  S   LIG    1      -35.854  25.765   4.103  0.00  0.00    +2.700 S 
ATOM      2  O   LIG    1      -36.608  25.115   3.089  0.00  0.00    -0.940 OA
ATOM      3  O   LIG    1      -36.201  27.034   4.638  0.00  0.00    -0.940 OA
ENDROOT
BRANCH   1   6
ATOM      4  C   LIG    1      -32.604  25.700   1.726  0.00  0.00    -0.200 A 
ATOM      5  C   LIG    1      -33.923  25.559   2.176  0.00  0.00    +0.260 A 
ATOM      6  C   LIG    1      -34.213  25.920   3.481  0.00  0.00    -0.760 A 
ATOM      7  C   LIG    1      -33.200  26.404   4.290  0.00  0.00    +0.420 A 
ATOM      8  N   LIG    1      -31.967  26.526   3.839  0.00  0.00    -0.500 NA
ATOM      9  C   LIG    1      -31.639  26.190   2.608  0.00  0.00    +0.250 A 
ATOM     10  C   LIG    1      -30.215  26.351   2.143  0.00  0.00    +0.160 C 
BRANCH   4  11
ATOM     11  C   LIG    1      -32.239  25.330   0.343  0.00  0.00    +0.520 C 
ATOM     12  O   LIG    1      -32.418  26.119  -0.563  0.00  0.00    -0.490 OA
BRANCH  11  14
ATOM     13  C   LIG    1      -31.548  23.751  -1.308  0.00  0.00    +0.290 C 
ATOM     14  O   LIG    1      -31.708  24.119   0.088  0.00  0.00    -0.350 OA
ENDBRANCH  11  14
ENDBRANCH   4  11
ENDBRANCH   1   6
BRANCH   1  15
ATOM     15  N   LIG    1      -35.794  24.718   5.385  0.00  0.00    -1.050 N 
ATOM     16  H   LIG    1      -35.920  25.049   6.288  0.00  0.00    +0.430 HD
BRANCH  15  17
ATOM     17  C   LIG    1      -35.564  23.357   5.166  0.00  0.00    +0.130 A 
ATOM     18  C   LIG    1      -35.096  22.557   6.202  0.00  0.00    +0.020 A 
ATOM     19  C   LIG    1      -34.866  21.211   5.991  0.00  0.00    +0.040 A 
ATOM     20  C   LIG    1      -35.100  20.653   4.749  0.00  0.00    +0.060 A 
ATOM     21  C   LIG    1      -35.570  21.449   3.705  0.00  0.00    +0.000 A 
ATOM     22  C   LIG    1      -35.807  22.804   3.918  0.00  0.00    +0.050 A 
BRANCH  21  23
ATOM     23  C   LIG    1      -35.823  20.851   2.371  0.00  0.00    +0.270 A 
ATOM     24  N   LIG    1      -35.877  19.564   2.105  0.00  0.00    -0.300 NA
ATOM     25  N   LIG    1      -36.137  19.444   0.730  0.00  0.00    -0.480 N 
ATOM     26  H   LIG    1      -36.235  18.621   0.228  0.00  0.00    +0.450 HD
ATOM     27  C   LIG    1      -36.227  20.697   0.249  0.00  0.00    +0.500 A 
ATOM     28  N   LIG    1      -36.043  21.531   1.238  0.00  0.00    -0.530 NA
ENDBRANCH  21  23
ENDBRANCH  15  17
ENDBRANCH   1  15
TORSDOF 6
ENDMDL
MODEL 6
REMARK VINA RESULT:      -7.0      3.367      4.751
REMARK                            x       y       z     vdW  Elec       q    Type
REMARK                         _______ _______ _______ _____ _____    ______ ____
ROOT
ATOM      1  S   LIG    1      -31.870  23.217  -1.338  0.00  0.00    +2.700 S 
ATOM      2  O   LIG    1      -32.243  23.060  -2.700  0.00  0.00    -0.940 OA
ATOM      3  O   LIG    1      -30.593  23.686  -0.931  0.00  0.00    -0.940 OA
ENDROOT
BRANCH   1   6
ATOM      4  C   LIG    1      -33.373  20.094   0.711  0.00  0.00    -0.200 A 
ATOM      5  C   LIG    1      -33.246  21.358   0.122  0.00  0.00    +0.260 A 
ATOM      6  C   LIG    1      -32.086  21.643  -0.577  0.00  0.00    -0.760 A 
ATOM      7  C   LIG    1      -31.099  20.679  -0.671  0.00  0.00    +0.420 A 
ATOM      8  N   LIG    1      -31.245  19.495  -0.107  0.00  0.00    -0.500 NA
ATOM      9  C   LIG    1      -32.327  19.178   0.574  0.00  0.00    +0.250 A 
ATOM     10  C   LIG    1      -32.444  17.812   1.198  0.00  0.00    +0.160 C 
BRANCH   4  11
ATOM     11  C   LIG    1      -34.589  19.736   1.468  0.00  0.00    +0.520 C 
ATOM     12  O   LIG    1      -35.486  19.124   0.922  0.00  0.00    -0.490 OA
BRANCH  11  14
ATOM     13  C   LIG    1      -35.564  21.218   3.065  0.00  0.00    +0.290 C 
ATOM     14  O   LIG    1      -34.704  20.088   2.763  0.00  0.00    -0.350 OA
ENDBRANCH  11  14
ENDBRANCH   4  11
ENDBRANCH   1   6
BRANCH   1  15
ATOM     15  N   LIG    1      -32.981  24.244  -0.664  0.00  0.00    -1.050 N 
ATOM     16  H   LIG    1      -33.856  24.346  -1.069  0.00  0.00    +0.430 HD
BRANCH  15  17
ATOM     17  C   LIG    1      -32.658  24.964   0.489  0.00  0.00    +0.130 A 
ATOM     18  C   LIG    1      -31.517  25.757   0.516  0.00  0.00    +0.020 A 
ATOM     19  C   LIG    1      -31.194  26.471   1.655  0.00  0.00    +0.040 A 
ATOM     20  C   LIG    1      -32.002  26.399   2.772  0.00  0.00    +0.060 A 
ATOM     21  C   LIG    1      -33.149  25.607   2.753  0.00  0.00    +0.000 A 
ATOM     22  C   LIG    1      -33.479  24.891   1.605  0.00  0.00    +0.050 A 
BRANCH  21  23
ATOM     23  C   LIG    1      -34.020  25.531   3.952  0.00  0.00    +0.270 A 
ATOM     24  N   LIG    1      -34.071  26.420   4.920  0.00  0.00    -0.300 NA
ATOM     25  N   LIG    1      -35.020  25.957   5.845  0.00  0.00    -0.480 N 
ATOM     26  H   LIG    1      -35.286  26.392   6.670  0.00  0.00    +0.450 HD
ATOM     27  C   LIG    1      -35.490  24.793   5.361  0.00  0.00    +0.500 A 
ATOM     28  N   LIG    1      -34.890  24.549   4.226  0.00  0.00    -0.530 NA
ENDBRANCH  21  23
ENDBRANCH  15  17
ENDBRANCH   1  15
TORSDOF 6
ENDMDL
####
 2019nCoV-S_RBD_mini.pdbqt&&&&ZINC000509391655.pdbqt
MODEL 1
REMARK VINA RESULT:      -9.9      0.000      0.000
REMARK                            x       y       z     vdW  Elec       q    Type
REMARK                         _______ _______ _______ _____ _____    ______ ____
ROOT
ATOM      1  N   LIG    1      -35.722  19.942   3.415  0.00  0.00    -1.050 N 
ATOM      2  H   LIG    1      -35.681  19.028   3.740  0.00  0.00    +0.430 HD
ENDROOT
BRANCH   1   7
ATOM      3  C   LIG    1      -35.280  23.360   4.693  0.00  0.00    -0.070 A 
ATOM      4  C   LIG    1      -34.964  23.105   6.015  0.00  0.00    +0.010 A 
ATOM      5  C   LIG    1      -34.899  21.803   6.475  0.00  0.00    +0.040 A 
ATOM      6  C   LIG    1      -35.150  20.752   5.615  0.00  0.00    +0.040 A 
ATOM      7  C   LIG    1      -35.467  21.004   4.286  0.00  0.00    +0.140 A 
ATOM      8  C   LIG    1      -35.537  22.313   3.829  0.00  0.00    +0.010 A 
BRANCH   3  12
ATOM      9  O   LIG    1      -37.834  27.052   2.989  0.00  0.00    -0.530 OA
ATOM     10  C   LIG    1      -37.061  26.393   3.653  0.00  0.00    +0.520 C 
ATOM     11  C   LIG    1      -36.597  24.995   3.308  0.00  0.00    +0.070 C 
ATOM     12  C   LIG    1      -35.350  24.781   4.195  0.00  0.00    +0.040 C 
ATOM     13  C   LIG    1      -35.617  25.762   5.358  0.00  0.00    +0.270 C 
ATOM     14  N   LIG    1      -36.489  26.802   4.798  0.00  0.00    -0.730 N 
ATOM     15  H   LIG    1      -36.638  27.669   5.206  0.00  0.00    +0.410 HD
ENDBRANCH   3  12
ENDBRANCH   1   7
BRANCH   1  16
ATOM     16  S   LIG    1      -36.094  20.243   1.830  0.00  0.00    +2.700 S 
ATOM     17  O   LIG    1      -36.816  21.467   1.811  0.00  0.00    -0.930 OA
ATOM     18  O   LIG    1      -36.612  19.028   1.302  0.00  0.00    -0.950 OA
BRANCH  16  19
ATOM     19  C   LIG    1      -34.577  20.545   0.986  0.00  0.00    -0.660 A 
ATOM     20  C   LIG    1      -34.424  21.692   0.229  0.00  0.00    +0.140 A 
ATOM     21  C   LIG    1      -33.235  21.932  -0.434  0.00  0.00    +0.020 A 
ATOM     22  C   LIG    1      -32.194  21.027  -0.341  0.00  0.00    +0.100 A 
ATOM     23  C   LIG    1      -32.340  19.877   0.416  0.00  0.00    +0.010 A 
ATOM     24  O   LIG    1      -31.485  18.843   0.666  0.00  0.00    -0.300 OA
ATOM     25  C   LIG    1      -32.313  17.770   1.156  0.00  0.00    +0.440 C 
ATOM     26  O   LIG    1      -33.432  18.451   1.755  0.00  0.00    -0.280 OA
ATOM     27  C   LIG    1      -33.536  19.637   1.087  0.00  0.00    +0.130 A 
ENDBRANCH  16  19
ENDBRANCH   1  16
TORSDOF 4
ENDMDL
MODEL 2
REMARK VINA RESULT:      -7.6      2.207      7.367
REMARK                            x       y       z     vdW  Elec       q    Type
REMARK                         _______ _______ _______ _____ _____    ______ ____
ROOT
ATOM      1  N   LIG    1      -35.536  21.739   0.897  0.00  0.00    -1.050 N 
ATOM      2  H   LIG    1      -35.986  22.459   0.427  0.00  0.00    +0.430 HD
ENDROOT
BRANCH   1   7
ATOM      3  C   LIG    1      -32.507  19.703   0.471  0.00  0.00    -0.070 A 
ATOM      4  C   LIG    1      -31.718  20.560  -0.274  0.00  0.00    +0.010 A 
ATOM      5  C   LIG    1      -32.194  21.809  -0.630  0.00  0.00    +0.040 A 
ATOM      6  C   LIG    1      -33.460  22.203  -0.243  0.00  0.00    +0.040 A 
ATOM      7  C   LIG    1      -34.255  21.344   0.505  0.00  0.00    +0.140 A 
ATOM      8  C   LIG    1      -33.776  20.088   0.857  0.00  0.00    +0.010 A 
BRANCH   3  12
ATOM      9  O   LIG    1      -32.087  15.001  -0.410  0.00  0.00    -0.530 OA
ATOM     10  C   LIG    1      -31.816  16.152  -0.142  0.00  0.00    +0.520 C 
ATOM     11  C   LIG    1      -32.827  17.221   0.209  0.00  0.00    +0.070 C 
ATOM     12  C   LIG    1      -31.983  18.343   0.857  0.00  0.00    +0.040 C 
ATOM     13  C   LIG    1      -30.592  18.089   0.237  0.00  0.00    +0.270 C 
ATOM     14  N   LIG    1      -30.573  16.662  -0.107  0.00  0.00    -0.730 N 
ATOM     15  H   LIG    1      -29.767  16.155  -0.293  0.00  0.00    +0.410 HD
ENDBRANCH   3  12
ENDBRANCH   1   7
BRANCH   1  16
ATOM     16  S   LIG    1      -36.286  20.981   2.163  0.00  0.00    +2.700 S 
ATOM     17  O   LIG    1      -35.897  19.616   2.102  0.00  0.00    -0.930 OA
ATOM     18  O   LIG    1      -37.644  21.404   2.137  0.00  0.00    -0.950 OA
BRANCH  16  19
ATOM     19  C   LIG    1      -35.592  21.632   3.647  0.00  0.00    -0.660 A 
ATOM     20  C   LIG    1      -35.320  20.790   4.709  0.00  0.00    +0.140 A 
ATOM     21  C   LIG    1      -34.775  21.298   5.874  0.00  0.00    +0.020 A 
ATOM     22  C   LIG    1      -34.500  22.648   5.980  0.00  0.00    +0.100 A 
ATOM     23  C   LIG    1      -34.769  23.497   4.920  0.00  0.00    +0.010 A 
ATOM     24  O   LIG    1      -34.595  24.842   4.770  0.00  0.00    -0.300 OA
ATOM     25  C   LIG    1      -35.422  25.213   3.650  0.00  0.00    +0.440 C 
ATOM     26  O   LIG    1      -35.485  24.010   2.860  0.00  0.00    -0.280 OA
ATOM     27  C   LIG    1      -35.313  22.985   3.744  0.00  0.00    +0.130 A 
ENDBRANCH  16  19
ENDBRANCH   1  16
TORSDOF 4
ENDMDL
MODEL 3
REMARK VINA RESULT:      -7.4      2.710      7.070
REMARK                            x       y       z     vdW  Elec       q    Type
REMARK                         _______ _______ _______ _____ _____    ______ ____
ROOT
ATOM      1  N   LIG    1      -34.882  21.462   1.154  0.00  0.00    -1.050 N 
ATOM      2  H   LIG    1      -34.875  22.335   0.729  0.00  0.00    +0.430 HD
ENDROOT
BRANCH   1   7
ATOM      3  C   LIG    1      -31.856  19.956  -0.288  0.00  0.00    -0.070 A 
ATOM      4  C   LIG    1      -31.814  18.753   0.392  0.00  0.00    +0.010 A 
ATOM      5  C   LIG    1      -32.789  18.446   1.323  0.00  0.00    +0.040 A 
ATOM      6  C   LIG    1      -33.808  19.343   1.578  0.00  0.00    +0.040 A 
ATOM      7  C   LIG    1      -33.854  20.553   0.897  0.00  0.00    +0.140 A 
ATOM      8  C   LIG    1      -32.869  20.860  -0.034  0.00  0.00    +0.010 A 
BRANCH   3  12
ATOM      9  O   LIG    1      -28.614  23.014  -2.076  0.00  0.00    -0.530 OA
ATOM     10  C   LIG    1      -29.134  22.005  -1.648  0.00  0.00    +0.520 C 
ATOM     11  C   LIG    1      -30.621  21.815  -1.450  0.00  0.00    +0.070 C 
ATOM     12  C   LIG    1      -30.791  20.285  -1.303  0.00  0.00    +0.040 C 
ATOM     13  C   LIG    1      -29.395  19.860  -0.798  0.00  0.00    +0.270 C 
ATOM     14  N   LIG    1      -28.473  20.893  -1.286  0.00  0.00    -0.730 N 
ATOM     15  H   LIG    1      -27.510  20.787  -1.333  0.00  0.00    +0.410 HD
ENDBRANCH   3  12
ENDBRANCH   1   7
BRANCH   1  16
ATOM     16  S   LIG    1      -36.114  21.051   2.180  0.00  0.00    +2.700 S 
ATOM     17  O   LIG    1      -36.148  19.631   2.220  0.00  0.00    -0.930 OA
ATOM     18  O   LIG    1      -37.232  21.845   1.804  0.00  0.00    -0.950 OA
BRANCH  16  19
ATOM     19  C   LIG    1      -35.647  21.584   3.794  0.00  0.00    -0.660 A 
ATOM     20  C   LIG    1      -35.232  20.659   4.734  0.00  0.00    +0.140 A 
ATOM     21  C   LIG    1      -34.865  21.074   6.001  0.00  0.00    +0.020 A 
ATOM     22  C   LIG    1      -34.911  22.415   6.332  0.00  0.00    +0.100 A 
ATOM     23  C   LIG    1      -35.326  23.347   5.395  0.00  0.00    +0.010 A 
ATOM     24  O   LIG    1      -35.460  24.704   5.466  0.00  0.00    -0.300 OA
ATOM     25  C   LIG    1      -36.305  25.064   4.356  0.00  0.00    +0.440 C 
ATOM     26  O   LIG    1      -36.058  24.025   3.389  0.00  0.00    -0.280 OA
ATOM     27  C   LIG    1      -35.691  22.931   4.118  0.00  0.00    +0.130 A 
ENDBRANCH  16  19
ENDBRANCH   1  16
TORSDOF 4
ENDMDL
MODEL 4
REMARK VINA RESULT:      -7.3      2.639      7.183
REMARK                            x       y       z     vdW  Elec       q    Type
REMARK                         _______ _______ _______ _____ _____    ______ ____
ROOT
ATOM      1  N   LIG    1      -33.973  24.461   0.476  0.00  0.00    -1.050 N 
ATOM      2  H   LIG    1      -34.852  24.581   0.083  0.00  0.00    +0.430 HD
ENDROOT
BRANCH   1   7
ATOM      3  C   LIG    1      -32.449  21.241  -0.427  0.00  0.00    -0.070 A 
ATOM      4  C   LIG    1      -31.342  21.666  -1.137  0.00  0.00    +0.010 A 
ATOM      5  C   LIG    1      -31.105  23.017  -1.312  0.00  0.00    +0.040 A 
ATOM      6  C   LIG    1      -31.976  23.946  -0.778  0.00  0.00    +0.040 A 
ATOM      7  C   LIG    1      -33.090  23.523  -0.064  0.00  0.00    +0.140 A 
ATOM      8  C   LIG    1      -33.327  22.165   0.106  0.00  0.00    +0.010 A 
BRANCH   3  12
ATOM      9  O   LIG    1      -31.180  17.006   1.448  0.00  0.00    -0.530 OA
ATOM     10  C   LIG    1      -31.836  17.973   1.125  0.00  0.00    +0.520 C 
ATOM     11  C   LIG    1      -31.397  19.024   0.129  0.00  0.00    +0.070 C 
ATOM     12  C   LIG    1      -32.703  19.767  -0.238  0.00  0.00    +0.040 C 
ATOM     13  C   LIG    1      -33.573  19.511   1.011  0.00  0.00    +0.270 C 
ATOM     14  N   LIG    1      -33.061  18.264   1.595  0.00  0.00    -0.730 N 
ATOM     15  H   LIG    1      -33.542  17.725   2.241  0.00  0.00    +0.410 HD
ENDBRANCH   3  12
ENDBRANCH   1   7
BRANCH   1  16
ATOM     16  S   LIG    1      -33.520  25.366   1.787  0.00  0.00    +2.700 S 
ATOM     17  O   LIG    1      -34.242  26.587   1.701  0.00  0.00    -0.930 OA
ATOM     18  O   LIG    1      -32.101  25.304   1.846  0.00  0.00    -0.950 OA
BRANCH  16  19
ATOM     19  C   LIG    1      -34.114  24.535   3.224  0.00  0.00    -0.660 A 
ATOM     20  C   LIG    1      -33.571  24.823   4.462  0.00  0.00    +0.140 A 
ATOM     21  C   LIG    1      -34.034  24.174   5.591  0.00  0.00    +0.020 A 
ATOM     22  C   LIG    1      -35.043  23.235   5.486  0.00  0.00    +0.100 A 
ATOM     23  C   LIG    1      -35.592  22.942   4.249  0.00  0.00    +0.010 A 
ATOM     24  O   LIG    1      -36.578  22.074   3.879  0.00  0.00    -0.300 OA
ATOM     25  C   LIG    1      -36.425  21.904   2.456  0.00  0.00    +0.440 C 
ATOM     26  O   LIG    1      -35.821  23.140   2.029  0.00  0.00    -0.280 OA
ATOM     27  C   LIG    1      -35.129  23.599   3.112  0.00  0.00    +0.130 A 
ENDBRANCH  16  19
ENDBRANCH   1  16
TORSDOF 4
ENDMDL
MODEL 5
REMARK VINA RESULT:      -7.3      2.519      3.186
REMARK                            x       y       z     vdW  Elec       q    Type
REMARK                         _______ _______ _______ _____ _____    ______ ____
ROOT
ATOM      1  N   LIG    1      -35.235  21.149   0.899  0.00  0.00    -1.050 N 
ATOM      2  H   LIG    1      -36.052  20.781   0.525  0.00  0.00    +0.430 HD
ENDROOT
BRANCH   1   7
ATOM      3  C   LIG    1      -35.017  23.302   3.870  0.00  0.00    -0.070 A 
ATOM      4  C   LIG    1      -35.143  22.367   4.880  0.00  0.00    +0.010 A 
ATOM      5  C   LIG    1      -35.299  21.028   4.572  0.00  0.00    +0.040 A 
ATOM      6  C   LIG    1      -35.330  20.621   3.252  0.00  0.00    +0.040 A 
ATOM      7  C   LIG    1      -35.203  21.558   2.234  0.00  0.00    +0.140 A 
ATOM      8  C   LIG    1      -35.052  22.903   2.548  0.00  0.00    +0.010 A 
BRANCH   3  12
ATOM      9  O   LIG    1      -33.146  26.733   6.661  0.00  0.00    -0.530 OA
ATOM     10  C   LIG    1      -33.477  26.094   5.684  0.00  0.00    +0.520 C 
ATOM     11  C   LIG    1      -34.454  24.939   5.695  0.00  0.00    +0.070 C 
ATOM     12  C   LIG    1      -34.846  24.761   4.211  0.00  0.00    +0.040 C 
ATOM     13  C   LIG    1      -33.620  25.358   3.486  0.00  0.00    +0.270 C 
ATOM     14  N   LIG    1      -33.035  26.314   4.434  0.00  0.00    -0.730 N 
ATOM     15  H   LIG    1      -32.405  27.010   4.191  0.00  0.00    +0.410 HD
ENDBRANCH   3  12
ENDBRANCH   1   7
BRANCH   1  16
ATOM     16  S   LIG    1      -33.883  21.293  -0.044  0.00  0.00    +2.700 S 
ATOM     17  O   LIG    1      -33.204  22.460   0.401  0.00  0.00    -0.930 OA
ATOM     18  O   LIG    1      -34.308  21.107  -1.388  0.00  0.00    -0.950 OA
BRANCH  16  19
ATOM     19  C   LIG    1      -32.833  19.930   0.338  0.00  0.00    -0.660 A 
ATOM     20  C   LIG    1      -33.276  18.933   1.188  0.00  0.00    +0.140 A 
ATOM     21  C   LIG    1      -32.455  17.862   1.489  0.00  0.00    +0.020 A 
ATOM     22  C   LIG    1      -31.189  17.783   0.941  0.00  0.00    +0.100 A 
ATOM     23  C   LIG    1      -30.738  18.778   0.089  0.00  0.00    +0.010 A 
ATOM     24  O   LIG    1      -29.555  18.936  -0.572  0.00  0.00    -0.300 OA
ATOM     25  C   LIG    1      -29.511  20.325  -0.954  0.00  0.00    +0.440 C 
ATOM     26  O   LIG    1      -30.901  20.689  -1.068  0.00  0.00    -0.280 OA
ATOM     27  C   LIG    1      -31.566  19.854  -0.219  0.00  0.00    +0.130 A 
ENDBRANCH  16  19
ENDBRANCH   1  16
TORSDOF 4
ENDMDL
MODEL 6
REMARK VINA RESULT:      -7.2      2.684      6.390
REMARK                            x       y       z     vdW  Elec       q    Type
REMARK                         _______ _______ _______ _____ _____    ______ ____
ROOT
ATOM      1  N   LIG    1      -36.999  25.213   1.793  0.00  0.00    -1.050 N 
ATOM      2  H   LIG    1      -37.495  25.704   1.119  0.00  0.00    +0.430 HD
ENDROOT
BRANCH   1   7
ATOM      3  C   LIG    1      -35.008  22.200   1.110  0.00  0.00    -0.070 A 
ATOM      4  C   LIG    1      -33.828  22.763   0.660  0.00  0.00    +0.010 A 
ATOM      5  C   LIG    1      -33.698  24.138   0.586  0.00  0.00    +0.040 A 
ATOM      6  C   LIG    1      -34.748  24.953   0.961  0.00  0.00    +0.040 A 
ATOM      7  C   LIG    1      -35.935  24.391   1.414  0.00  0.00    +0.140 A 
ATOM      8  C   LIG    1      -36.064  23.009   1.482  0.00  0.00    +0.010 A 
BRANCH   3  12
ATOM      9  O   LIG    1      -37.767  18.270   1.182  0.00  0.00    -0.530 OA
ATOM     10  C   LIG    1      -36.886  19.056   0.901  0.00  0.00    +0.520 C 
ATOM     11  C   LIG    1      -36.550  20.300   1.693  0.00  0.00    +0.070 C 
ATOM     12  C   LIG    1      -35.145  20.701   1.190  0.00  0.00    +0.040 C 
ATOM     13  C   LIG    1      -35.121  20.068  -0.218  0.00  0.00    +0.270 C 
ATOM     14  N   LIG    1      -36.065  18.945  -0.157  0.00  0.00    -0.730 N 
ATOM     15  H   LIG    1      -36.096  18.220  -0.801  0.00  0.00    +0.410 HD
ENDBRANCH   3  12
ENDBRANCH   1   7
BRANCH   1  16
ATOM     16  S   LIG    1      -37.412  25.349   3.391  0.00  0.00    +2.700 S 
ATOM     17  O   LIG    1      -38.259  24.245   3.682  0.00  0.00    -0.930 OA
ATOM     18  O   LIG    1      -37.802  26.701   3.591  0.00  0.00    -0.950 OA
BRANCH  16  19
ATOM     19  C   LIG    1      -35.942  25.111   4.332  0.00  0.00    -0.660 A 
ATOM     20  C   LIG    1      -35.074  26.168   4.537  0.00  0.00    +0.140 A 
ATOM     21  C   LIG    1      -33.919  25.984   5.275  0.00  0.00    +0.020 A 
ATOM     22  C   LIG    1      -33.629  24.745   5.812  0.00  0.00    +0.100 A 
ATOM     23  C   LIG    1      -34.494  23.682   5.612  0.00  0.00    +0.010 A 
ATOM     24  O   LIG    1      -34.442  22.382   6.025  0.00  0.00    -0.300 OA
ATOM     25  C   LIG    1      -35.373  21.674   5.183  0.00  0.00    +0.440 C 
ATOM     26  O   LIG    1      -36.335  22.682   4.818  0.00  0.00    -0.280 OA
ATOM     27  C   LIG    1      -35.659  23.867   4.872  0.00  0.00    +0.130 A 
ENDBRANCH  16  19
ENDBRANCH   1  16
TORSDOF 4
ENDMDL
####
 2019nCoV-S_RBD_mini.pdbqt&&&&ZINC000826308181.pdbqt
MODEL 1
REMARK VINA RESULT:      -9.9      0.000      0.000
REMARK                            x       y       z     vdW  Elec       q    Type
REMARK                         _______ _______ _______ _____ _____    ______ ____
ROOT
ATOM      1  N   LIG    1      -35.397  20.200   1.983  0.00  0.00    -0.470 N 
ATOM      2  H   LIG    1      -34.650  19.892   2.587  0.00  0.00    +0.440 HD
ATOM      3  H   LIG    1      -36.149  19.528   2.008  0.00  0.00    +0.430 HD
ENDROOT
BRANCH   1   4
ATOM      4  C   LIG    1      -35.891  21.506   2.441  0.00  0.00    -0.010 C 
ATOM      5  C   LIG    1      -36.127  22.583   1.380  0.00  0.00    +0.140 C 
ATOM      6  C   LIG    1      -37.318  21.897   2.053  0.00  0.00    +0.130 C 
BRANCH   4   7
ATOM      7  C   LIG    1      -35.388  21.954   3.789  0.00  0.00    -0.080 A 
ATOM      8  C   LIG    1      -35.485  21.109   4.879  0.00  0.00    +0.060 A 
ATOM      9  C   LIG    1      -35.025  21.513   6.119  0.00  0.00    +0.050 A 
ATOM     10  C   LIG    1      -34.465  22.766   6.274  0.00  0.00    +0.090 A 
ATOM     11  C   LIG    1      -34.364  23.622   5.180  0.00  0.00    +0.020 A 
ATOM     12  C   LIG    1      -34.823  23.206   3.932  0.00  0.00    +0.030 A 
BRANCH  11  13
ATOM     13  C   LIG    1      -33.762  24.969   5.341  0.00  0.00    +0.200 A 
ATOM     14  N   LIG    1      -34.162  25.916   6.167  0.00  0.00    -0.280 NA
ATOM     15  N   LIG    1      -33.385  26.932   6.007  0.00  0.00    -0.210 N 
ATOM     16  H   LIG    1      -33.451  27.770   6.490  0.00  0.00    +0.480 HD
ATOM     17  N   LIG    1      -32.506  26.658   5.108  0.00  0.00    -0.030 NA
ATOM     18  N   LIG    1      -32.704  25.458   4.679  0.00  0.00    -0.270 NA
ENDBRANCH  11  13
ENDBRANCH   4   7
ENDBRANCH   1   4
BRANCH   1  19
ATOM     19  C   LIG    1      -34.894  20.322   0.607  0.00  0.00    +0.360 C 
BRANCH  19  28
ATOM     20  C   LIG    1      -30.726  21.945  -1.651  0.00  0.00    +0.140 C 
ATOM     21  C   LIG    1      -30.355  20.656  -0.964  0.00  0.00    -0.110 A 
ATOM     22  C   LIG    1      -29.083  20.175  -1.050  0.00  0.00    +0.140 A 
ATOM     23  C   LIG    1      -28.753  18.973  -0.406  0.00  0.00    +0.020 A 
ATOM     24  C   LIG    1      -29.693  18.298   0.294  0.00  0.00    +0.280 A 
ATOM     25  N   LIG    1      -30.966  18.770   0.385  0.00  0.00    -0.420 N 
ATOM     26  C   LIG    1      -31.887  18.078   1.090  0.00  0.00    +0.510 A 
ATOM     27  C   LIG    1      -33.192  18.578   1.174  0.00  0.00    -0.120 A 
ATOM     28  C   LIG    1      -33.496  19.763   0.533  0.00  0.00    +0.140 A 
ATOM     29  N   LIG    1      -32.561  20.408  -0.147  0.00  0.00    -0.560 NA
ATOM     30  O   LIG    1      -31.586  17.034   1.646  0.00  0.00    -0.500 OA
ATOM     31  C   LIG    1      -31.317  19.942  -0.227  0.00  0.00    +0.410 A 
ENDBRANCH  19  28
ENDBRANCH   1  19
TORSDOF 5
ENDMDL
MODEL 2
REMARK VINA RESULT:      -8.8      2.631      4.082
REMARK                            x       y       z     vdW  Elec       q    Type
REMARK                         _______ _______ _______ _____ _____    ______ ____
ROOT
ATOM      1  N   LIG    1      -32.656  24.777   0.305  0.00  0.00    -0.470 N 
ATOM      2  H   LIG    1      -32.162  25.591  -0.030  0.00  0.00    +0.440 HD
ATOM      3  H   LIG    1      -32.069  24.269   0.948  0.00  0.00    +0.430 HD
ENDROOT
BRANCH   1   4
ATOM      4  C   LIG    1      -33.885  25.198   0.990  0.00  0.00    -0.010 C 
ATOM      5  C   LIG    1      -34.727  26.288   0.325  0.00  0.00    +0.140 C 
ATOM      6  C   LIG    1      -35.220  24.839   0.333  0.00  0.00    +0.130 C 
BRANCH   4   7
ATOM      7  C   LIG    1      -33.826  25.186   2.496  0.00  0.00    -0.080 A 
ATOM      8  C   LIG    1      -33.298  26.269   3.176  0.00  0.00    +0.060 A 
ATOM      9  C   LIG    1      -33.242  26.265   4.558  0.00  0.00    +0.050 A 
ATOM     10  C   LIG    1      -33.712  25.178   5.267  0.00  0.00    +0.090 A 
ATOM     11  C   LIG    1      -34.245  24.084   4.588  0.00  0.00    +0.020 A 
ATOM     12  C   LIG    1      -34.305  24.096   3.196  0.00  0.00    +0.030 A 
BRANCH  11  13
ATOM     13  C   LIG    1      -34.752  22.913   5.345  0.00  0.00    +0.200 A 
ATOM     14  N   LIG    1      -34.065  22.155   6.176  0.00  0.00    -0.280 NA
ATOM     15  N   LIG    1      -34.859  21.246   6.629  0.00  0.00    -0.210 N 
ATOM     16  H   LIG    1      -34.615  20.552   7.261  0.00  0.00    +0.480 HD
ATOM     17  N   LIG    1      -36.027  21.404   6.110  0.00  0.00    -0.030 NA
ATOM     18  N   LIG    1      -36.000  22.422   5.319  0.00  0.00    -0.270 NA
ENDBRANCH  11  13
ENDBRANCH   4   7
ENDBRANCH   1   4
BRANCH   1  19
ATOM     19  C   LIG    1      -33.001  23.912  -0.832  0.00  0.00    +0.360 C 
BRANCH  19  28
ATOM     20  C   LIG    1      -34.780  19.978   1.710  0.00  0.00    +0.140 C 
ATOM     21  C   LIG    1      -33.455  19.543   1.140  0.00  0.00    -0.110 A 
ATOM     22  C   LIG    1      -32.988  18.284   1.374  0.00  0.00    +0.140 A 
ATOM     23  C   LIG    1      -31.752  17.894   0.837  0.00  0.00    +0.020 A 
ATOM     24  C   LIG    1      -31.031  18.763   0.092  0.00  0.00    +0.280 A 
ATOM     25  N   LIG    1      -31.490  20.022  -0.147  0.00  0.00    -0.420 N 
ATOM     26  C   LIG    1      -30.751  20.872  -0.893  0.00  0.00    +0.510 A 
ATOM     27  C   LIG    1      -31.238  22.164  -1.130  0.00  0.00    -0.120 A 
ATOM     28  C   LIG    1      -32.456  22.527  -0.592  0.00  0.00    +0.140 A 
ATOM     29  N   LIG    1      -33.146  21.662   0.133  0.00  0.00    -0.560 NA
ATOM     30  O   LIG    1      -29.678  20.519  -1.355  0.00  0.00    -0.500 OA
ATOM     31  C   LIG    1      -32.693  20.430   0.358  0.00  0.00    +0.410 A 
ENDBRANCH  19  28
ENDBRANCH   1  19
TORSDOF 5
ENDMDL
MODEL 3
REMARK VINA RESULT:      -8.4      1.921      2.719
REMARK                            x       y       z     vdW  Elec       q    Type
REMARK                         _______ _______ _______ _____ _____    ______ ____
ROOT
ATOM      1  N   LIG    1      -32.955  24.077   0.419  0.00  0.00    -0.470 N 
ATOM      2  H   LIG    1      -32.393  24.762  -0.063  0.00  0.00    +0.440 HD
ATOM      3  H   LIG    1      -32.392  23.606   1.110  0.00  0.00    +0.430 HD
ENDROOT
BRANCH   1   4
ATOM      4  C   LIG    1      -34.083  24.748   1.080  0.00  0.00    -0.010 C 
ATOM      5  C   LIG    1      -34.517  26.108   0.530  0.00  0.00    +0.140 C 
ATOM      6  C   LIG    1      -35.390  24.873   0.295  0.00  0.00    +0.130 C 
BRANCH   4   7
ATOM      7  C   LIG    1      -34.183  24.534   2.569  0.00  0.00    -0.080 A 
ATOM      8  C   LIG    1      -34.900  23.461   3.066  0.00  0.00    +0.060 A 
ATOM      9  C   LIG    1      -34.995  23.258   4.431  0.00  0.00    +0.050 A 
ATOM     10  C   LIG    1      -34.376  24.129   5.305  0.00  0.00    +0.090 A 
ATOM     11  C   LIG    1      -33.652  25.212   4.810  0.00  0.00    +0.020 A 
ATOM     12  C   LIG    1      -33.554  25.407   3.434  0.00  0.00    +0.030 A 
BRANCH  11  13
ATOM     13  C   LIG    1      -32.984  26.151   5.745  0.00  0.00    +0.200 A 
ATOM     14  N   LIG    1      -33.254  26.312   7.025  0.00  0.00    -0.280 NA
ATOM     15  N   LIG    1      -32.459  27.217   7.485  0.00  0.00    -0.210 N 
ATOM     16  H   LIG    1      -32.438  27.534   8.401  0.00  0.00    +0.480 HD
ATOM     17  N   LIG    1      -31.694  27.633   6.536  0.00  0.00    -0.030 NA
ATOM     18  N   LIG    1      -31.986  26.997   5.453  0.00  0.00    -0.270 NA
ENDBRANCH  11  13
ENDBRANCH   4   7
ENDBRANCH   1   4
BRANCH   1  19
ATOM     19  C   LIG    1      -33.468  23.096  -0.547  0.00  0.00    +0.360 C 
BRANCH  19  28
ATOM     20  C   LIG    1      -29.539  20.015  -0.963  0.00  0.00    +0.140 C 
ATOM     21  C   LIG    1      -30.568  19.273  -0.149  0.00  0.00    -0.110 A 
ATOM     22  C   LIG    1      -30.307  18.014   0.303  0.00  0.00    +0.140 A 
ATOM     23  C   LIG    1      -31.276  17.336   1.059  0.00  0.00    +0.020 A 
ATOM     24  C   LIG    1      -32.459  17.931   1.336  0.00  0.00    +0.280 A 
ATOM     25  N   LIG    1      -32.728  19.188   0.888  0.00  0.00    -0.420 N 
ATOM     26  C   LIG    1      -33.916  19.760   1.178  0.00  0.00    +0.510 A 
ATOM     27  C   LIG    1      -34.177  21.054   0.710  0.00  0.00    -0.120 A 
ATOM     28  C   LIG    1      -33.211  21.703  -0.032  0.00  0.00    +0.140 A 
ATOM     29  N   LIG    1      -32.060  21.104  -0.291  0.00  0.00    -0.560 NA
ATOM     30  O   LIG    1      -34.749  19.159   1.838  0.00  0.00    -0.500 OA
ATOM     31  C   LIG    1      -31.802  19.876   0.155  0.00  0.00    +0.410 A 
ENDBRANCH  19  28
ENDBRANCH   1  19
TORSDOF 5
ENDMDL
MODEL 4
REMARK VINA RESULT:      -8.2      2.429      4.003
REMARK                            x       y       z     vdW  Elec       q    Type
REMARK                         _______ _______ _______ _____ _____    ______ ____
ROOT
ATOM      1  N   LIG    1      -34.400  23.085  -0.786  0.00  0.00    -0.470 N 
ATOM      2  H   LIG    1      -34.524  22.220  -0.283  0.00  0.00    +0.440 HD
ATOM      3  H   LIG    1      -34.865  23.026  -1.679  0.00  0.00    +0.430 HD
ENDROOT
BRANCH   1   4
ATOM      4  C   LIG    1      -34.976  24.190  -0.007  0.00  0.00    -0.010 C 
ATOM      5  C   LIG    1      -35.166  25.532  -0.717  0.00  0.00    +0.140 C 
ATOM      6  C   LIG    1      -36.381  24.664  -0.383  0.00  0.00    +0.130 C 
BRANCH   4   7
ATOM      7  C   LIG    1      -34.598  24.222   1.452  0.00  0.00    -0.080 A 
ATOM      8  C   LIG    1      -33.806  25.246   1.938  0.00  0.00    +0.060 A 
ATOM      9  C   LIG    1      -33.457  25.282   3.276  0.00  0.00    +0.050 A 
ATOM     10  C   LIG    1      -33.898  24.294   4.134  0.00  0.00    +0.090 A 
ATOM     11  C   LIG    1      -34.697  23.260   3.650  0.00  0.00    +0.020 A 
ATOM     12  C   LIG    1      -35.051  23.232   2.303  0.00  0.00    +0.030 A 
BRANCH  11  13
ATOM     13  C   LIG    1      -35.175  22.196   4.568  0.00  0.00    +0.200 A 
ATOM     14  N   LIG    1      -35.011  20.896   4.418  0.00  0.00    -0.280 NA
ATOM     15  N   LIG    1      -35.569  20.311   5.422  0.00  0.00    -0.210 N 
ATOM     16  H   LIG    1      -35.598  19.353   5.569  0.00  0.00    +0.480 HD
ATOM     17  N   LIG    1      -36.079  21.199   6.203  0.00  0.00    -0.030 NA
ATOM     18  N   LIG    1      -35.852  22.370   5.711  0.00  0.00    -0.270 NA
ENDBRANCH  11  13
ENDBRANCH   4   7
ENDBRANCH   1   4
BRANCH   1  19
ATOM     19  C   LIG    1      -32.966  23.329  -0.995  0.00  0.00    +0.360 C 
BRANCH  19  28
ATOM     20  C   LIG    1      -34.121  19.158   1.529  0.00  0.00    +0.140 C 
ATOM     21  C   LIG    1      -32.720  18.959   1.011  0.00  0.00    -0.110 A 
ATOM     22  C   LIG    1      -32.049  17.803   1.276  0.00  0.00    +0.140 A 
ATOM     23  C   LIG    1      -30.745  17.633   0.787  0.00  0.00    +0.020 A 
ATOM     24  C   LIG    1      -30.161  18.610   0.057  0.00  0.00    +0.280 A 
ATOM     25  N   LIG    1      -30.824  19.769  -0.212  0.00  0.00    -0.420 N 
ATOM     26  C   LIG    1      -30.219  20.730  -0.942  0.00  0.00    +0.510 A 
ATOM     27  C   LIG    1      -30.914  21.915  -1.211  0.00  0.00    -0.120 A 
ATOM     28  C   LIG    1      -32.196  22.063  -0.720  0.00  0.00    +0.140 A 
ATOM     29  N   LIG    1      -32.750  21.094  -0.009  0.00  0.00    -0.560 NA
ATOM     30  O   LIG    1      -29.084  20.568  -1.362  0.00  0.00    -0.500 OA
ATOM     31  C   LIG    1      -32.097  19.961   0.246  0.00  0.00    +0.410 A 
ENDBRANCH  19  28
ENDBRANCH   1  19
TORSDOF 5
ENDMDL
MODEL 5
REMARK VINA RESULT:      -7.8      4.077      6.050
REMARK                            x       y       z     vdW  Elec       q    Type
REMARK                         _______ _______ _______ _____ _____    ______ ____
ROOT
ATOM      1  N   LIG    1      -36.675  25.470   0.308  0.00  0.00    -0.470 N 
ATOM      2  H   LIG    1      -37.137  25.723  -0.552  0.00  0.00    +0.440 HD
ATOM      3  H   LIG    1      -36.002  24.741   0.126  0.00  0.00    +0.430 HD
ENDROOT
BRANCH   1   4
ATOM      4  C   LIG    1      -35.987  26.645   0.859  0.00  0.00    -0.010 C 
ATOM      5  C   LIG    1      -36.220  27.989   0.166  0.00  0.00    +0.140 C 
ATOM      6  C   LIG    1      -36.847  27.716   1.535  0.00  0.00    +0.130 C 
BRANCH   4   7
ATOM      7  C   LIG    1      -34.619  26.387   1.436  0.00  0.00    -0.080 A 
ATOM      8  C   LIG    1      -33.717  25.598   0.746  0.00  0.00    +0.060 A 
ATOM      9  C   LIG    1      -32.459  25.357   1.268  0.00  0.00    +0.050 A 
ATOM     10  C   LIG    1      -32.098  25.904   2.484  0.00  0.00    +0.090 A 
ATOM     11  C   LIG    1      -33.003  26.700   3.183  0.00  0.00    +0.020 A 
ATOM     12  C   LIG    1      -34.266  26.944   2.649  0.00  0.00    +0.030 A 
BRANCH  11  13
ATOM     13  C   LIG    1      -32.620  27.291   4.490  0.00  0.00    +0.200 A 
ATOM     14  N   LIG    1      -32.800  28.539   4.872  0.00  0.00    -0.280 NA
ATOM     15  N   LIG    1      -32.333  28.656   6.068  0.00  0.00    -0.210 N 
ATOM     16  H   LIG    1      -32.336  29.471   6.595  0.00  0.00    +0.480 HD
ATOM     17  N   LIG    1      -31.864  27.521   6.454  0.00  0.00    -0.030 NA
ATOM     18  N   LIG    1      -32.027  26.657   5.512  0.00  0.00    -0.270 NA
ENDBRANCH  11  13
ENDBRANCH   4   7
ENDBRANCH   1   4
BRANCH   1  19
ATOM     19  C   LIG    1      -37.671  24.987   1.275  0.00  0.00    +0.360 C 
BRANCH  19  28
ATOM     20  C   LIG    1      -35.387  25.233   5.728  0.00  0.00    +0.140 C 
ATOM     21  C   LIG    1      -35.368  23.780   5.328  0.00  0.00    -0.110 A 
ATOM     22  C   LIG    1      -34.795  22.851   6.144  0.00  0.00    +0.140 A 
ATOM     23  C   LIG    1      -34.785  21.503   5.758  0.00  0.00    +0.020 A 
ATOM     24  C   LIG    1      -35.340  21.130   4.582  0.00  0.00    +0.280 A 
ATOM     25  N   LIG    1      -35.913  22.051   3.759  0.00  0.00    -0.420 N 
ATOM     26  C   LIG    1      -36.460  21.654   2.590  0.00  0.00    +0.510 A 
ATOM     27  C   LIG    1      -37.047  22.613   1.756  0.00  0.00    -0.120 A 
ATOM     28  C   LIG    1      -37.046  23.935   2.156  0.00  0.00    +0.140 A 
ATOM     29  N   LIG    1      -36.499  24.279   3.310  0.00  0.00    -0.560 NA
ATOM     30  O   LIG    1      -36.445  20.477   2.267  0.00  0.00    -0.500 OA
ATOM     31  C   LIG    1      -35.945  23.372   4.112  0.00  0.00    +0.410 A 
ENDBRANCH  19  28
ENDBRANCH   1  19
TORSDOF 5
ENDMDL
MODEL 6
REMARK VINA RESULT:      -7.7      2.886      7.815
REMARK                            x       y       z     vdW  Elec       q    Type
REMARK                         _______ _______ _______ _____ _____    ______ ____
ROOT
ATOM      1  N   LIG    1      -33.682  23.589  -0.407  0.00  0.00    -0.470 N 
ATOM      2  H   LIG    1      -34.309  23.825  -1.161  0.00  0.00    +0.440 HD
ATOM      3  H   LIG    1      -34.217  23.362   0.418  0.00  0.00    +0.430 HD
ENDROOT
BRANCH   1   4
ATOM      4  C   LIG    1      -32.864  22.432  -0.794  0.00  0.00    -0.010 C 
ATOM      5  C   LIG    1      -32.540  22.261  -2.280  0.00  0.00    +0.140 C 
ATOM      6  C   LIG    1      -31.448  22.707  -1.305  0.00  0.00    +0.130 C 
BRANCH   4   7
ATOM      7  C   LIG    1      -33.080  21.182   0.020  0.00  0.00    -0.080 A 
ATOM      8  C   LIG    1      -34.220  21.048   0.791  0.00  0.00    +0.060 A 
ATOM      9  C   LIG    1      -34.425  19.903   1.539  0.00  0.00    +0.050 A 
ATOM     10  C   LIG    1      -33.490  18.887   1.520  0.00  0.00    +0.090 A 
ATOM     11  C   LIG    1      -32.340  19.016   0.744  0.00  0.00    +0.020 A 
ATOM     12  C   LIG    1      -32.142  20.169  -0.012  0.00  0.00    +0.030 A 
BRANCH  11  13
ATOM     13  C   LIG    1      -31.332  17.926   0.720  0.00  0.00    +0.200 A 
ATOM     14  N   LIG    1      -30.027  18.065   0.607  0.00  0.00    -0.280 NA
ATOM     15  N   LIG    1      -29.503  16.887   0.625  0.00  0.00    -0.210 N 
ATOM     16  H   LIG    1      -28.555  16.693   0.559  0.00  0.00    +0.480 HD
ATOM     17  N   LIG    1      -30.436  16.008   0.746  0.00  0.00    -0.030 NA
ATOM     18  N   LIG    1      -31.574  16.611   0.811  0.00  0.00    -0.270 NA
ENDBRANCH  11  13
ENDBRANCH   4   7
ENDBRANCH   1   4
BRANCH   1  19
ATOM     19  C   LIG    1      -32.806  24.735  -0.122  0.00  0.00    +0.360 C 
BRANCH  19  28
ATOM     20  C   LIG    1      -35.746  23.037   3.563  0.00  0.00    +0.140 C 
ATOM     21  C   LIG    1      -34.905  24.130   4.170  0.00  0.00    -0.110 A 
ATOM     22  C   LIG    1      -35.053  24.460   5.483  0.00  0.00    +0.140 A 
ATOM     23  C   LIG    1      -34.263  25.481   6.033  0.00  0.00    +0.020 A 
ATOM     24  C   LIG    1      -33.363  26.133   5.262  0.00  0.00    +0.280 A 
ATOM     25  N   LIG    1      -33.209  25.810   3.948  0.00  0.00    -0.420 N 
ATOM     26  C   LIG    1      -32.303  26.475   3.199  0.00  0.00    +0.510 A 
ATOM     27  C   LIG    1      -32.157  26.131   1.849  0.00  0.00    -0.120 A 
ATOM     28  C   LIG    1      -32.944  25.123   1.328  0.00  0.00    +0.140 A 
ATOM     29  N   LIG    1      -33.818  24.498   2.100  0.00  0.00    -0.560 NA
ATOM     30  O   LIG    1      -31.622  27.361   3.690  0.00  0.00    -0.500 OA
ATOM     31  C   LIG    1      -33.959  24.815   3.385  0.00  0.00    +0.410 A 
ENDBRANCH  19  28
ENDBRANCH   1  19
TORSDOF 5
ENDMDL
MODEL 7
REMARK VINA RESULT:      -7.7      2.834      7.514
REMARK                            x       y       z     vdW  Elec       q    Type
REMARK                         _______ _______ _______ _____ _____    ______ ____
ROOT
ATOM      1  N   LIG    1      -34.304  24.010   0.024  0.00  0.00    -0.470 N 
ATOM      2  H   LIG    1      -34.976  24.041  -0.728  0.00  0.00    +0.440 HD
ATOM      3  H   LIG    1      -34.362  23.118   0.490  0.00  0.00    +0.430 HD
ENDROOT
BRANCH   1   4
ATOM      4  C   LIG    1      -32.952  24.192  -0.520  0.00  0.00    -0.010 C 
ATOM      5  C   LIG    1      -32.744  25.316  -1.537  0.00  0.00    +0.140 C 
ATOM      6  C   LIG    1      -32.191  25.457  -0.116  0.00  0.00    +0.130 C 
BRANCH   4   7
ATOM      7  C   LIG    1      -32.151  22.928  -0.706  0.00  0.00    -0.080 A 
ATOM      8  C   LIG    1      -30.963  22.962  -1.413  0.00  0.00    +0.060 A 
ATOM      9  C   LIG    1      -30.223  21.806  -1.587  0.00  0.00    +0.050 A 
ATOM     10  C   LIG    1      -30.668  20.612  -1.055  0.00  0.00    +0.090 A 
ATOM     11  C   LIG    1      -31.864  20.573  -0.342  0.00  0.00    +0.020 A 
ATOM     12  C   LIG    1      -32.602  21.741  -0.164  0.00  0.00    +0.030 A 
BRANCH  11  13
ATOM     13  C   LIG    1      -32.346  19.292   0.233  0.00  0.00    +0.200 A 
ATOM     14  N   LIG    1      -33.531  18.745   0.050  0.00  0.00    -0.280 NA
ATOM     15  N   LIG    1      -33.562  17.641   0.715  0.00  0.00    -0.210 N 
ATOM     16  H   LIG    1      -34.316  17.032   0.758  0.00  0.00    +0.480 HD
ATOM     17  N   LIG    1      -32.434  17.472   1.312  0.00  0.00    -0.030 NA
ATOM     18  N   LIG    1      -31.660  18.466   1.035  0.00  0.00    -0.270 NA
ENDBRANCH  11  13
ENDBRANCH   4   7
ENDBRANCH   1   4
BRANCH   1  19
ATOM     19  C   LIG    1      -34.594  25.085   0.983  0.00  0.00    +0.360 C 
BRANCH  19  28
ATOM     20  C   LIG    1      -35.365  20.429   2.667  0.00  0.00    +0.140 C 
ATOM     21  C   LIG    1      -35.201  21.293   3.890  0.00  0.00    -0.110 A 
ATOM     22  C   LIG    1      -35.278  20.744   5.134  0.00  0.00    +0.140 A 
ATOM     23  C   LIG    1      -35.124  21.562   6.263  0.00  0.00    +0.020 A 
ATOM     24  C   LIG    1      -34.900  22.888   6.114  0.00  0.00    +0.280 A 
ATOM     25  N   LIG    1      -34.822  23.446   4.875  0.00  0.00    -0.420 N 
ATOM     26  C   LIG    1      -34.598  24.772   4.753  0.00  0.00    +0.510 A 
ATOM     27  C   LIG    1      -34.519  25.331   3.471  0.00  0.00    -0.120 A 
ATOM     28  C   LIG    1      -34.674  24.508   2.374  0.00  0.00    +0.140 A 
ATOM     29  N   LIG    1      -34.891  23.213   2.541  0.00  0.00    -0.560 NA
ATOM     30  O   LIG    1      -34.464  25.473   5.744  0.00  0.00    -0.500 OA
ATOM     31  C   LIG    1      -34.961  22.673   3.756  0.00  0.00    +0.410 A 
ENDBRANCH  19  28
ENDBRANCH   1  19
TORSDOF 5
ENDMDL
MODEL 8
REMARK VINA RESULT:      -7.7      2.700      7.578
REMARK                            x       y       z     vdW  Elec       q    Type
REMARK                         _______ _______ _______ _____ _____    ______ ____
ROOT
ATOM      1  N   LIG    1      -33.988  23.199  -0.808  0.00  0.00    -0.470 N 
ATOM      2  H   LIG    1      -34.492  23.301  -1.676  0.00  0.00    +0.440 HD
ATOM      3  H   LIG    1      -34.600  22.810  -0.107  0.00  0.00    +0.430 HD
ENDROOT
BRANCH   1   4
ATOM      4  C   LIG    1      -32.841  22.304  -1.010  0.00  0.00    -0.010 C 
ATOM      5  C   LIG    1      -32.225  22.249  -2.409  0.00  0.00    +0.140 C 
ATOM      6  C   LIG    1      -31.478  22.948  -1.271  0.00  0.00    +0.130 C 
BRANCH   4   7
ATOM      7  C   LIG    1      -32.865  21.027  -0.209  0.00  0.00    -0.080 A 
ATOM      8  C   LIG    1      -33.991  20.689   0.519  0.00  0.00    +0.060 A 
ATOM      9  C   LIG    1      -34.020  19.518   1.255  0.00  0.00    +0.050 A 
ATOM     10  C   LIG    1      -32.923  18.681   1.268  0.00  0.00    +0.090 A 
ATOM     11  C   LIG    1      -31.785  19.016   0.536  0.00  0.00    +0.020 A 
ATOM     12  C   LIG    1      -31.764  20.193  -0.209  0.00  0.00    +0.030 A 
BRANCH  11  13
ATOM     13  C   LIG    1      -30.602  18.119   0.546  0.00  0.00    +0.200 A 
ATOM     14  N   LIG    1      -30.298  17.229   1.468  0.00  0.00    -0.280 NA
ATOM     15  N   LIG    1      -29.198  16.656   1.115  0.00  0.00    -0.210 N 
ATOM     16  H   LIG    1      -28.744  15.958   1.612  0.00  0.00    +0.480 HD
ATOM     17  N   LIG    1      -28.798  17.156  -0.002  0.00  0.00    -0.030 NA
ATOM     18  N   LIG    1      -29.639  18.056  -0.384  0.00  0.00    -0.270 NA
ENDBRANCH  11  13
ENDBRANCH   4   7
ENDBRANCH   1   4
BRANCH   1  19
ATOM     19  C   LIG    1      -33.508  24.516  -0.364  0.00  0.00    +0.360 C 
BRANCH  19  28
ATOM     20  C   LIG    1      -36.274  22.078   3.029  0.00  0.00    +0.140 C 
ATOM     21  C   LIG    1      -35.393  23.020   3.807  0.00  0.00    -0.110 A 
ATOM     22  C   LIG    1      -35.469  23.066   5.167  0.00  0.00    +0.140 A 
ATOM     23  C   LIG    1      -34.642  23.948   5.877  0.00  0.00    +0.020 A 
ATOM     24  C   LIG    1      -33.775  24.748   5.215  0.00  0.00    +0.280 A 
ATOM     25  N   LIG    1      -33.692  24.710   3.857  0.00  0.00    -0.420 N 
ATOM     26  C   LIG    1      -32.819  25.518   3.218  0.00  0.00    +0.510 A 
ATOM     27  C   LIG    1      -32.745  25.466   1.820  0.00  0.00    -0.120 A 
ATOM     28  C   LIG    1      -33.568  24.590   1.140  0.00  0.00    +0.140 A 
ATOM     29  N   LIG    1      -34.409  23.816   1.808  0.00  0.00    -0.560 NA
ATOM     30  O   LIG    1      -32.104  26.280   3.848  0.00  0.00    -0.500 OA
ATOM     31  C   LIG    1      -34.481  23.855   3.137  0.00  0.00    +0.410 A 
ENDBRANCH  19  28
ENDBRANCH   1  19
TORSDOF 5
ENDMDL
MODEL 9
REMARK VINA RESULT:      -7.6      4.331      6.418
REMARK                            x       y       z     vdW  Elec       q    Type
REMARK                         _______ _______ _______ _____ _____    ______ ____
ROOT
ATOM      1  N   LIG    1      -36.576  26.722   1.404  0.00  0.00    -0.470 N 
ATOM      2  H   LIG    1      -36.252  27.121   2.272  0.00  0.00    +0.440 HD
ATOM      3  H   LIG    1      -37.200  27.370   0.948  0.00  0.00    +0.430 HD
ENDROOT
BRANCH   1   4
ATOM      4  C   LIG    1      -35.426  26.452   0.530  0.00  0.00    -0.010 C 
ATOM      5  C   LIG    1      -35.667  25.588  -0.708  0.00  0.00    +0.140 C 
ATOM      6  C   LIG    1      -35.428  27.092  -0.860  0.00  0.00    +0.130 C 
BRANCH   4   7
ATOM      7  C   LIG    1      -34.098  26.313   1.229  0.00  0.00    -0.080 A 
ATOM      8  C   LIG    1      -33.009  25.799   0.548  0.00  0.00    +0.060 A 
ATOM      9  C   LIG    1      -31.787  25.670   1.182  0.00  0.00    +0.050 A 
ATOM     10  C   LIG    1      -31.648  26.052   2.502  0.00  0.00    +0.090 A 
ATOM     11  C   LIG    1      -32.741  26.570   3.193  0.00  0.00    +0.020 A 
ATOM     12  C   LIG    1      -33.968  26.705   2.547  0.00  0.00    +0.030 A 
BRANCH  11  13
ATOM     13  C   LIG    1      -32.597  26.983   4.612  0.00  0.00    +0.200 A 
ATOM     14  N   LIG    1      -32.428  26.189   5.649  0.00  0.00    -0.280 NA
ATOM     15  N   LIG    1      -32.347  26.928   6.703  0.00  0.00    -0.210 N 
ATOM     16  H   LIG    1      -32.221  26.604   7.608  0.00  0.00    +0.480 HD
ATOM     17  N   LIG    1      -32.459  28.165   6.364  0.00  0.00    -0.030 NA
ATOM     18  N   LIG    1      -32.609  28.238   5.085  0.00  0.00    -0.270 NA
ENDBRANCH  11  13
ENDBRANCH   4   7
ENDBRANCH   1   4
BRANCH   1  19
ATOM     19  C   LIG    1      -37.287  25.465   1.678  0.00  0.00    +0.360 C 
BRANCH  19  28
ATOM     20  C   LIG    1      -35.844  20.755   2.591  0.00  0.00    +0.140 C 
ATOM     21  C   LIG    1      -35.565  21.529   3.853  0.00  0.00    -0.110 A 
ATOM     22  C   LIG    1      -35.023  20.904   4.936  0.00  0.00    +0.140 A 
ATOM     23  C   LIG    1      -34.770  21.639   6.104  0.00  0.00    +0.020 A 
ATOM     24  C   LIG    1      -35.064  22.959   6.152  0.00  0.00    +0.280 A 
ATOM     25  N   LIG    1      -35.606  23.591   5.076  0.00  0.00    -0.420 N 
ATOM     26  C   LIG    1      -35.890  24.910   5.149  0.00  0.00    +0.510 A 
ATOM     27  C   LIG    1      -36.447  25.546   4.033  0.00  0.00    -0.120 A 
ATOM     28  C   LIG    1      -36.688  24.804   2.893  0.00  0.00    +0.140 A 
ATOM     29  N   LIG    1      -36.393  23.514   2.866  0.00  0.00    -0.560 NA
ATOM     30  O   LIG    1      -35.664  25.537   6.171  0.00  0.00    -0.500 OA
ATOM     31  C   LIG    1      -35.858  22.904   3.921  0.00  0.00    +0.410 A 
ENDBRANCH  19  28
ENDBRANCH   1  19
TORSDOF 5
ENDMDL
####
 2019nCoV-S_RBD_mini.pdbqt&&&&ZINC000820814414.pdbqt
MODEL 1
REMARK VINA RESULT:      -9.9      0.000      0.000
REMARK                            x       y       z     vdW  Elec       q    Type
REMARK                         _______ _______ _______ _____ _____    ______ ____
ROOT
ATOM      1  N   LIG    1      -36.090  20.714   3.372  0.00  0.00    -1.050 N 
ATOM      2  H   LIG    1      -36.541  19.896   3.635  0.00  0.00    +0.430 HD
ENDROOT
BRANCH   1   3
ATOM      3  C   LIG    1      -35.491  21.526   4.341  0.00  0.00    +0.130 A 
ATOM      4  C   LIG    1      -35.103  22.816   4.021  0.00  0.00    +0.060 A 
ATOM      5  C   LIG    1      -34.507  23.621   4.990  0.00  0.00    +0.010 A 
ATOM      6  C   LIG    1      -34.305  23.128   6.276  0.00  0.00    +0.060 A 
ATOM      7  C   LIG    1      -34.693  21.841   6.591  0.00  0.00    +0.020 A 
ATOM      8  C   LIG    1      -35.291  21.038   5.633  0.00  0.00    +0.110 A 
BRANCH   5   9
ATOM      9  C   LIG    1      -34.090  25.006   4.651  0.00  0.00    +0.210 A 
ATOM     10  N   LIG    1      -33.332  25.372   3.638  0.00  0.00    -0.290 NA
ATOM     11  N   LIG    1      -33.201  26.653   3.687  0.00  0.00    -0.230 N 
ATOM     12  H   LIG    1      -32.691  27.191   3.059  0.00  0.00    +0.480 HD
ATOM     13  N   LIG    1      -33.853  27.110   4.698  0.00  0.00    -0.040 NA
ATOM     14  N   LIG    1      -34.417  26.125   5.311  0.00  0.00    -0.260 NA
ENDBRANCH   5   9
BRANCH   8  15
ATOM     15  O   LIG    1      -35.672  19.772   5.947  0.00  0.00    -0.490 OA
ATOM     16  H   LIG    1      -36.192  19.708   6.759  0.00  0.00    +0.390 HD
ENDBRANCH   8  15
ENDBRANCH   1   3
BRANCH   1  17
ATOM     17  S   LIG    1      -36.030  21.149   1.775  0.00  0.00    +2.690 S 
ATOM     18  O   LIG    1      -37.021  20.378   1.110  0.00  0.00    -0.950 OA
ATOM     19  O   LIG    1      -36.002  22.570   1.747  0.00  0.00    -0.940 OA
BRANCH  17  25
ATOM     20  C   LIG    1      -29.922  16.897  -0.088  0.00  0.00    +0.070 C 
ATOM     21  C   LIG    1      -30.589  18.055   0.657  0.00  0.00    +0.160 C 
ATOM     22  C   LIG    1      -31.995  17.647   1.158  0.00  0.00    +0.090 C 
ATOM     23  C   LIG    1      -32.777  18.933   0.979  0.00  0.00    -0.200 A 
ATOM     24  C   LIG    1      -33.992  19.353   1.472  0.00  0.00    +0.180 A 
ATOM     25  C   LIG    1      -34.475  20.609   1.146  0.00  0.00    -0.710 A 
ATOM     26  C   LIG    1      -33.733  21.437   0.325  0.00  0.00    +0.170 A 
ATOM     27  C   LIG    1      -32.516  21.019  -0.172  0.00  0.00    -0.020 A 
ATOM     28  C   LIG    1      -32.025  19.755   0.148  0.00  0.00    +0.170 A 
ATOM     29  O   LIG    1      -30.870  19.142  -0.241  0.00  0.00    -0.290 OA
ENDBRANCH  17  25
ENDBRANCH   1  17
TORSDOF 5
ENDMDL
MODEL 2
REMARK VINA RESULT:      -7.6      3.745      5.705
REMARK                            x       y       z     vdW  Elec       q    Type
REMARK                         _______ _______ _______ _____ _____    ______ ____
ROOT
ATOM      1  N   LIG    1      -36.035  21.896   2.917  0.00  0.00    -1.050 N 
ATOM      2  H   LIG    1      -35.867  21.021   2.535  0.00  0.00    +0.430 HD
ENDROOT
BRANCH   1   3
ATOM      3  C   LIG    1      -35.390  22.281   4.098  0.00  0.00    +0.130 A 
ATOM      4  C   LIG    1      -34.905  23.570   4.234  0.00  0.00    +0.060 A 
ATOM      5  C   LIG    1      -34.265  23.948   5.413  0.00  0.00    +0.010 A 
ATOM      6  C   LIG    1      -34.116  23.030   6.449  0.00  0.00    +0.060 A 
ATOM      7  C   LIG    1      -34.601  21.745   6.309  0.00  0.00    +0.020 A 
ATOM      8  C   LIG    1      -35.243  21.366   5.141  0.00  0.00    +0.110 A 
BRANCH   5   9
ATOM      9  C   LIG    1      -33.743  25.330   5.564  0.00  0.00    +0.210 A 
ATOM     10  N   LIG    1      -33.470  25.948   6.695  0.00  0.00    -0.290 NA
ATOM     11  N   LIG    1      -33.039  27.128   6.406  0.00  0.00    -0.230 N 
ATOM     12  H   LIG    1      -32.764  27.800   7.050  0.00  0.00    +0.480 HD
ATOM     13  N   LIG    1      -33.030  27.276   5.127  0.00  0.00    -0.040 NA
ATOM     14  N   LIG    1      -33.451  26.189   4.577  0.00  0.00    -0.260 NA
ENDBRANCH   5   9
BRANCH   8  15
ATOM     15  O   LIG    1      -35.720  20.101   5.007  0.00  0.00    -0.490 OA
ATOM     16  H   LIG    1      -36.644  19.998   5.273  0.00  0.00    +0.390 HD
ENDBRANCH   8  15
ENDBRANCH   1   3
BRANCH   1  17
ATOM     17  S   LIG    1      -37.084  22.938   2.169  0.00  0.00    +2.690 S 
ATOM     18  O   LIG    1      -37.359  22.382   0.891  0.00  0.00    -0.950 OA
ATOM     19  O   LIG    1      -38.096  23.239   3.121  0.00  0.00    -0.940 OA
BRANCH  17  25
ATOM     20  C   LIG    1      -34.491  30.144   2.618  0.00  0.00    +0.070 C 
ATOM     21  C   LIG    1      -35.218  29.010   1.894  0.00  0.00    +0.160 C 
ATOM     22  C   LIG    1      -36.048  28.166   2.891  0.00  0.00    +0.090 C 
ATOM     23  C   LIG    1      -35.888  26.768   2.326  0.00  0.00    -0.200 A 
ATOM     24  C   LIG    1      -36.572  25.595   2.554  0.00  0.00    +0.180 A 
ATOM     25  C   LIG    1      -36.210  24.441   1.881  0.00  0.00    -0.710 A 
ATOM     26  C   LIG    1      -35.161  24.472   0.982  0.00  0.00    +0.170 A 
ATOM     27  C   LIG    1      -34.471  25.644   0.754  0.00  0.00    -0.020 A 
ATOM     28  C   LIG    1      -34.828  26.809   1.430  0.00  0.00    +0.170 A 
ATOM     29  O   LIG    1      -34.279  28.057   1.369  0.00  0.00    -0.290 OA
ENDBRANCH  17  25
ENDBRANCH   1  17
TORSDOF 5
ENDMDL
MODEL 3
REMARK VINA RESULT:      -7.4      2.949      3.954
REMARK                            x       y       z     vdW  Elec       q    Type
REMARK                         _______ _______ _______ _____ _____    ______ ____
ROOT
ATOM      1  N   LIG    1      -35.561  24.195   0.563  0.00  0.00    -1.050 N 
ATOM      2  H   LIG    1      -36.292  23.873   0.013  0.00  0.00    +0.430 HD
ENDROOT
BRANCH   1   3
ATOM      3  C   LIG    1      -35.767  24.457   1.921  0.00  0.00    +0.130 A 
ATOM      4  C   LIG    1      -35.418  23.512   2.871  0.00  0.00    +0.060 A 
ATOM      5  C   LIG    1      -35.625  23.778   4.223  0.00  0.00    +0.010 A 
ATOM      6  C   LIG    1      -36.181  24.993   4.615  0.00  0.00    +0.060 A 
ATOM      7  C   LIG    1      -36.529  25.933   3.666  0.00  0.00    +0.020 A 
ATOM      8  C   LIG    1      -36.320  25.675   2.320  0.00  0.00    +0.110 A 
BRANCH   5   9
ATOM      9  C   LIG    1      -35.251  22.767   5.244  0.00  0.00    +0.210 A 
ATOM     10  N   LIG    1      -35.846  21.612   5.462  0.00  0.00    -0.290 NA
ATOM     11  N   LIG    1      -35.226  21.025   6.427  0.00  0.00    -0.230 N 
ATOM     12  H   LIG    1      -35.453  20.156   6.795  0.00  0.00    +0.480 HD
ATOM     13  N   LIG    1      -34.257  21.772   6.828  0.00  0.00    -0.040 NA
ATOM     14  N   LIG    1      -34.239  22.849   6.120  0.00  0.00    -0.260 NA
ENDBRANCH   5   9
BRANCH   8  15
ATOM     15  O   LIG    1      -36.662  26.602   1.388  0.00  0.00    -0.490 OA
ATOM     16  H   LIG    1      -36.080  27.374   1.368  0.00  0.00    +0.390 HD
ENDBRANCH   8  15
ENDBRANCH   1   3
BRANCH   1  17
ATOM     17  S   LIG    1      -34.065  24.433  -0.108  0.00  0.00    +2.690 S 
ATOM     18  O   LIG    1      -34.287  24.815  -1.459  0.00  0.00    -0.950 OA
ATOM     19  O   LIG    1      -33.334  25.230   0.815  0.00  0.00    -0.940 OA
BRANCH  17  25
ATOM     20  C   LIG    1      -32.499  16.945   0.459  0.00  0.00    +0.070 C 
ATOM     21  C   LIG    1      -32.274  18.408   0.845  0.00  0.00    +0.160 C 
ATOM     22  C   LIG    1      -33.618  19.171   0.909  0.00  0.00    +0.090 C 
ATOM     23  C   LIG    1      -33.229  20.536   0.375  0.00  0.00    -0.200 A 
ATOM     24  C   LIG    1      -33.860  21.759   0.416  0.00  0.00    +0.180 A 
ATOM     25  C   LIG    1      -33.261  22.867  -0.160  0.00  0.00    -0.710 A 
ATOM     26  C   LIG    1      -32.030  22.738  -0.774  0.00  0.00    +0.170 A 
ATOM     27  C   LIG    1      -31.397  21.513  -0.820  0.00  0.00    -0.020 A 
ATOM     28  C   LIG    1      -31.994  20.394  -0.246  0.00  0.00    +0.170 A 
ATOM     29  O   LIG    1      -31.558  19.102  -0.191  0.00  0.00    -0.290 OA
ENDBRANCH  17  25
ENDBRANCH   1  17
TORSDOF 5
ENDMDL
MODEL 4
REMARK VINA RESULT:      -7.3      3.527      6.663
REMARK                            x       y       z     vdW  Elec       q    Type
REMARK                         _______ _______ _______ _____ _____    ______ ____
ROOT
ATOM      1  N   LIG    1      -33.659  18.638   1.261  0.00  0.00    -1.050 N 
ATOM      2  H   LIG    1      -33.794  18.109   2.063  0.00  0.00    +0.430 HD
ENDROOT
BRANCH   1   3
ATOM      3  C   LIG    1      -32.404  18.668   0.644  0.00  0.00    +0.130 A 
ATOM      4  C   LIG    1      -31.849  19.877   0.262  0.00  0.00    +0.060 A 
ATOM      5  C   LIG    1      -30.598  19.902  -0.352  0.00  0.00    +0.010 A 
ATOM      6  C   LIG    1      -29.910  18.713  -0.578  0.00  0.00    +0.060 A 
ATOM      7  C   LIG    1      -30.467  17.509  -0.195  0.00  0.00    +0.020 A 
ATOM      8  C   LIG    1      -31.708  17.480   0.420  0.00  0.00    +0.110 A 
BRANCH   5   9
ATOM      9  C   LIG    1      -29.998  21.197  -0.763  0.00  0.00    +0.210 A 
ATOM     10  N   LIG    1      -28.714  21.470  -0.870  0.00  0.00    -0.290 NA
ATOM     11  N   LIG    1      -28.602  22.696  -1.252  0.00  0.00    -0.230 N 
ATOM     12  H   LIG    1      -27.765  23.161  -1.411  0.00  0.00    +0.480 HD
ATOM     13  N   LIG    1      -29.775  23.208  -1.391  0.00  0.00    -0.040 NA
ATOM     14  N   LIG    1      -30.658  22.313  -1.104  0.00  0.00    -0.260 NA
ENDBRANCH   5   9
BRANCH   8  15
ATOM     15  O   LIG    1      -32.254  16.293   0.796  0.00  0.00    -0.490 OA
ATOM     16  H   LIG    1      -31.636  15.549   0.767  0.00  0.00    +0.390 HD
ENDBRANCH   8  15
ENDBRANCH   1   3
BRANCH   1  17
ATOM     17  S   LIG    1      -34.918  19.505   0.621  0.00  0.00    +2.690 S 
ATOM     18  O   LIG    1      -34.617  19.694  -0.755  0.00  0.00    -0.950 OA
ATOM     19  O   LIG    1      -36.109  18.879   1.078  0.00  0.00    -0.940 OA
BRANCH  17  25
ATOM     20  C   LIG    1      -35.170  25.289   5.655  0.00  0.00    +0.070 C 
ATOM     21  C   LIG    1      -35.694  24.536   4.431  0.00  0.00    +0.160 C 
ATOM     22  C   LIG    1      -35.599  23.006   4.646  0.00  0.00    +0.090 C 
ATOM     23  C   LIG    1      -35.237  22.516   3.258  0.00  0.00    -0.200 A 
ATOM     24  C   LIG    1      -35.268  21.267   2.682  0.00  0.00    +0.180 A 
ATOM     25  C   LIG    1      -34.879  21.103   1.363  0.00  0.00    -0.710 A 
ATOM     26  C   LIG    1      -34.462  22.198   0.630  0.00  0.00    +0.170 A 
ATOM     27  C   LIG    1      -34.428  23.451   1.206  0.00  0.00    -0.020 A 
ATOM     28  C   LIG    1      -34.813  23.623   2.533  0.00  0.00    +0.170 A 
ATOM     29  O   LIG    1      -34.841  24.754   3.295  0.00  0.00    -0.290 OA
ENDBRANCH  17  25
ENDBRANCH   1  17
TORSDOF 5
ENDMDL
MODEL 5
REMARK VINA RESULT:      -7.2      4.537      7.471
REMARK                            x       y       z     vdW  Elec       q    Type
REMARK                         _______ _______ _______ _____ _____    ______ ____
ROOT
ATOM      1  N   LIG    1      -34.393  28.386   1.408  0.00  0.00    -1.050 N 
ATOM      2  H   LIG    1      -33.749  29.062   1.147  0.00  0.00    +0.430 HD
ENDROOT
BRANCH   1   3
ATOM      3  C   LIG    1      -34.579  27.251   0.612  0.00  0.00    +0.130 A 
ATOM      4  C   LIG    1      -33.558  26.327   0.472  0.00  0.00    +0.060 A 
ATOM      5  C   LIG    1      -33.749  25.197  -0.322  0.00  0.00    +0.010 A 
ATOM      6  C   LIG    1      -34.965  25.001  -0.971  0.00  0.00    +0.060 A 
ATOM      7  C   LIG    1      -35.981  25.925  -0.829  0.00  0.00    +0.020 A 
ATOM      8  C   LIG    1      -35.798  27.047  -0.037  0.00  0.00    +0.110 A 
BRANCH   5   9
ATOM      9  C   LIG    1      -32.656  24.203  -0.474  0.00  0.00    +0.210 A 
ATOM     10  N   LIG    1      -31.379  24.462  -0.668  0.00  0.00    -0.290 NA
ATOM     11  N   LIG    1      -30.756  23.337  -0.747  0.00  0.00    -0.230 N 
ATOM     12  H   LIG    1      -29.802  23.231  -0.889  0.00  0.00    +0.480 HD
ATOM     13  N   LIG    1      -31.599  22.373  -0.608  0.00  0.00    -0.040 NA
ATOM     14  N   LIG    1      -32.776  22.869  -0.433  0.00  0.00    -0.260 NA
ENDBRANCH   5   9
BRANCH   8  15
ATOM     15  O   LIG    1      -36.800  27.954   0.101  0.00  0.00    -0.490 OA
ATOM     16  H   LIG    1      -36.573  28.841  -0.209  0.00  0.00    +0.390 HD
ENDBRANCH   8  15
ENDBRANCH   1   3
BRANCH   1  17
ATOM     17  S   LIG    1      -35.272  28.574   2.799  0.00  0.00    +2.690 S 
ATOM     18  O   LIG    1      -34.391  29.145   3.757  0.00  0.00    -0.950 OA
ATOM     19  O   LIG    1      -36.502  29.177   2.418  0.00  0.00    -0.940 OA
BRANCH  17  25
ATOM     20  C   LIG    1      -35.045  21.768   6.331  0.00  0.00    +0.070 C 
ATOM     21  C   LIG    1      -35.084  22.641   5.075  0.00  0.00    +0.160 C 
ATOM     22  C   LIG    1      -34.221  23.911   5.264  0.00  0.00    +0.090 C 
ATOM     23  C   LIG    1      -35.031  24.954   4.518  0.00  0.00    -0.200 A 
ATOM     24  C   LIG    1      -34.718  26.213   4.059  0.00  0.00    +0.180 A 
ATOM     25  C   LIG    1      -35.670  26.962   3.388  0.00  0.00    -0.710 A 
ATOM     26  C   LIG    1      -36.932  26.439   3.181  0.00  0.00    +0.170 A 
ATOM     27  C   LIG    1      -37.249  25.178   3.641  0.00  0.00    -0.020 A 
ATOM     28  C   LIG    1      -36.299  24.420   4.321  0.00  0.00    +0.170 A 
ATOM     29  O   LIG    1      -36.403  23.175   4.868  0.00  0.00    -0.290 OA
ENDBRANCH  17  25
ENDBRANCH   1  17
TORSDOF 5
ENDMDL
MODEL 6
REMARK VINA RESULT:      -7.2      4.971      7.468
REMARK                            x       y       z     vdW  Elec       q    Type
REMARK                         _______ _______ _______ _____ _____    ______ ____
ROOT
ATOM      1  N   LIG    1      -33.657  28.377   1.893  0.00  0.00    -1.050 N 
ATOM      2  H   LIG    1      -33.667  28.403   0.924  0.00  0.00    +0.430 HD
ENDROOT
BRANCH   1   3
ATOM      3  C   LIG    1      -32.461  28.584   2.588  0.00  0.00    +0.130 A 
ATOM      4  C   LIG    1      -31.490  27.597   2.608  0.00  0.00    +0.060 A 
ATOM      5  C   LIG    1      -30.300  27.809   3.300  0.00  0.00    +0.010 A 
ATOM      6  C   LIG    1      -30.089  29.011   3.969  0.00  0.00    +0.060 A 
ATOM      7  C   LIG    1      -31.059  29.994   3.948  0.00  0.00    +0.020 A 
ATOM      8  C   LIG    1      -32.242  29.790   3.256  0.00  0.00    +0.110 A 
BRANCH   5   9
ATOM      9  C   LIG    1      -29.256  26.752   3.323  0.00  0.00    +0.210 A 
ATOM     10  N   LIG    1      -29.079  25.802   2.428  0.00  0.00    -0.290 NA
ATOM     11  N   LIG    1      -28.074  25.089   2.803  0.00  0.00    -0.230 N 
ATOM     12  H   LIG    1      -27.722  24.319   2.328  0.00  0.00    +0.480 HD
ATOM     13  N   LIG    1      -27.608  25.558   3.908  0.00  0.00    -0.040 NA
ATOM     14  N   LIG    1      -28.307  26.584   4.254  0.00  0.00    -0.260 NA
ENDBRANCH   5   9
BRANCH   8  15
ATOM     15  O   LIG    1      -33.194  30.759   3.236  0.00  0.00    -0.490 OA
ATOM     16  H   LIG    1      -32.844  31.657   3.316  0.00  0.00    +0.390 HD
ENDBRANCH   8  15
ENDBRANCH   1   3
BRANCH   1  17
ATOM     17  S   LIG    1      -35.059  28.088   2.727  0.00  0.00    +2.690 S 
ATOM     18  O   LIG    1      -35.234  29.186   3.612  0.00  0.00    -0.950 OA
ATOM     19  O   LIG    1      -36.029  27.706   1.761  0.00  0.00    -0.940 OA
BRANCH  17  25
ATOM     20  C   LIG    1      -35.044  20.961   5.566  0.00  0.00    +0.070 C 
ATOM     21  C   LIG    1      -35.408  22.445   5.636  0.00  0.00    +0.160 C 
ATOM     22  C   LIG    1      -35.801  22.980   4.238  0.00  0.00    +0.090 C 
ATOM     23  C   LIG    1      -35.229  24.384   4.268  0.00  0.00    -0.200 A 
ATOM     24  C   LIG    1      -35.448  25.488   3.476  0.00  0.00    +0.180 A 
ATOM     25  C   LIG    1      -34.781  26.673   3.740  0.00  0.00    -0.710 A 
ATOM     26  C   LIG    1      -33.898  26.740   4.799  0.00  0.00    +0.170 A 
ATOM     27  C   LIG    1      -33.674  25.635   5.594  0.00  0.00    -0.020 A 
ATOM     28  C   LIG    1      -34.338  24.439   5.333  0.00  0.00    +0.170 A 
ATOM     29  O   LIG    1      -34.256  23.236   5.972  0.00  0.00    -0.290 OA
ENDBRANCH  17  25
ENDBRANCH   1  17
TORSDOF 5
ENDMDL
MODEL 7
REMARK VINA RESULT:      -7.1      4.348      8.160
REMARK                            x       y       z     vdW  Elec       q    Type
REMARK                         _______ _______ _______ _____ _____    ______ ____
ROOT
ATOM      1  N   LIG    1      -35.086  24.740   3.805  0.00  0.00    -1.050 N 
ATOM      2  H   LIG    1      -34.301  25.137   3.395  0.00  0.00    +0.430 HD
ENDROOT
BRANCH   1   3
ATOM      3  C   LIG    1      -35.127  23.363   4.050  0.00  0.00    +0.130 A 
ATOM      4  C   LIG    1      -35.264  22.475   2.997  0.00  0.00    +0.060 A 
ATOM      5  C   LIG    1      -35.303  21.104   3.247  0.00  0.00    +0.010 A 
ATOM      6  C   LIG    1      -35.204  20.632   4.553  0.00  0.00    +0.060 A 
ATOM      7  C   LIG    1      -35.067  21.521   5.600  0.00  0.00    +0.020 A 
ATOM      8  C   LIG    1      -35.022  22.884   5.356  0.00  0.00    +0.110 A 
BRANCH   5   9
ATOM      9  C   LIG    1      -35.450  20.148   2.120  0.00  0.00    +0.210 A 
ATOM     10  N   LIG    1      -34.527  19.827   1.236  0.00  0.00    -0.290 NA
ATOM     11  N   LIG    1      -35.042  18.968   0.424  0.00  0.00    -0.230 N 
ATOM     12  H   LIG    1      -34.582  18.560  -0.328  0.00  0.00    +0.480 HD
ATOM     13  N   LIG    1      -36.261  18.735   0.766  0.00  0.00    -0.040 NA
ATOM     14  N   LIG    1      -36.544  19.439   1.808  0.00  0.00    -0.260 NA
ENDBRANCH   5   9
BRANCH   8  15
ATOM     15  O   LIG    1      -34.887  23.756   6.390  0.00  0.00    -0.490 OA
ATOM     16  H   LIG    1      -34.443  24.582   6.153  0.00  0.00    +0.390 HD
ENDBRANCH   8  15
ENDBRANCH   1   3
BRANCH   1  17
ATOM     17  S   LIG    1      -36.377  25.692   4.215  0.00  0.00    +2.690 S 
ATOM     18  O   LIG    1      -37.544  24.929   3.935  0.00  0.00    -0.950 OA
ATOM     19  O   LIG    1      -36.089  26.228   5.499  0.00  0.00    -0.940 OA
BRANCH  17  25
ATOM     20  C   LIG    1      -34.950  32.391   0.759  0.00  0.00    +0.070 C 
ATOM     21  C   LIG    1      -35.873  31.415   1.491  0.00  0.00    +0.160 C 
ATOM     22  C   LIG    1      -35.104  30.662   2.603  0.00  0.00    +0.090 C 
ATOM     23  C   LIG    1      -35.731  29.284   2.540  0.00  0.00    -0.200 A 
ATOM     24  C   LIG    1      -35.716  28.220   3.414  0.00  0.00    +0.180 A 
ATOM     25  C   LIG    1      -36.395  27.055   3.099  0.00  0.00    -0.710 A 
ATOM     26  C   LIG    1      -37.088  26.967   1.906  0.00  0.00    +0.170 A 
ATOM     27  C   LIG    1      -37.103  28.030   1.027  0.00  0.00    -0.020 A 
ATOM     28  C   LIG    1      -36.419  29.204   1.335  0.00  0.00    +0.170 A 
ATOM     29  O   LIG    1      -36.290  30.354   0.614  0.00  0.00    -0.290 OA
ENDBRANCH  17  25
ENDBRANCH   1  17
TORSDOF 5
ENDMDL
MODEL 8
REMARK VINA RESULT:      -7.1      3.426      6.717
REMARK                            x       y       z     vdW  Elec       q    Type
REMARK                         _______ _______ _______ _____ _____    ______ ____
ROOT
ATOM      1  N   LIG    1      -35.613  21.871   0.903  0.00  0.00    -1.050 N 
ATOM      2  H   LIG    1      -36.111  22.179   0.129  0.00  0.00    +0.430 HD
ENDROOT
BRANCH   1   3
ATOM      3  C   LIG    1      -34.532  20.999   0.738  0.00  0.00    +0.130 A 
ATOM      4  C   LIG    1      -33.352  21.455   0.176  0.00  0.00    +0.060 A 
ATOM      5  C   LIG    1      -32.278  20.582   0.016  0.00  0.00    +0.010 A 
ATOM      6  C   LIG    1      -32.394  19.255   0.421  0.00  0.00    +0.060 A 
ATOM      7  C   LIG    1      -33.573  18.803   0.980  0.00  0.00    +0.020 A 
ATOM      8  C   LIG    1      -34.641  19.669   1.147  0.00  0.00    +0.110 A 
BRANCH   5   9
ATOM      9  C   LIG    1      -31.010  21.067  -0.586  0.00  0.00    +0.210 A 
ATOM     10  N   LIG    1      -30.722  22.310  -0.917  0.00  0.00    -0.290 NA
ATOM     11  N   LIG    1      -29.530  22.321  -1.406  0.00  0.00    -0.230 N 
ATOM     12  H   LIG    1      -29.063  23.108  -1.731  0.00  0.00    +0.480 HD
ATOM     13  N   LIG    1      -29.053  21.125  -1.393  0.00  0.00    -0.040 NA
ATOM     14  N   LIG    1      -29.933  20.329  -0.891  0.00  0.00    -0.260 NA
ENDBRANCH   5   9
BRANCH   8  15
ATOM     15  O   LIG    1      -35.800  19.221   1.699  0.00  0.00    -0.490 OA
ATOM     16  H   LIG    1      -36.234  18.523   1.190  0.00  0.00    +0.390 HD
ENDBRANCH   8  15
ENDBRANCH   1   3
BRANCH   1  17
ATOM     17  S   LIG    1      -36.043  22.381   2.419  0.00  0.00    +2.690 S 
ATOM     18  O   LIG    1      -37.318  22.994   2.291  0.00  0.00    -0.950 OA
ATOM     19  O   LIG    1      -35.789  21.291   3.295  0.00  0.00    -0.940 OA
BRANCH  17  25
ATOM     20  C   LIG    1      -31.731  27.297   6.430  0.00  0.00    +0.070 C 
ATOM     21  C   LIG    1      -32.863  26.975   5.454  0.00  0.00    +0.160 C 
ATOM     22  C   LIG    1      -33.617  25.696   5.890  0.00  0.00    +0.090 C 
ATOM     23  C   LIG    1      -33.942  25.053   4.556  0.00  0.00    -0.200 A 
ATOM     24  C   LIG    1      -34.820  24.054   4.201  0.00  0.00    +0.180 A 
ATOM     25  C   LIG    1      -34.920  23.659   2.878  0.00  0.00    -0.710 A 
ATOM     26  C   LIG    1      -34.137  24.271   1.918  0.00  0.00    +0.170 A 
ATOM     27  C   LIG    1      -33.254  25.271   2.271  0.00  0.00    -0.020 A 
ATOM     28  C   LIG    1      -33.144  25.671   3.601  0.00  0.00    +0.170 A 
ATOM     29  O   LIG    1      -32.337  26.615   4.165  0.00  0.00    -0.290 OA
ENDBRANCH  17  25
ENDBRANCH   1  17
TORSDOF 5
ENDMDL
MODEL 9
REMARK VINA RESULT:      -7.1      4.081      6.511
REMARK                            x       y       z     vdW  Elec       q    Type
REMARK                         _______ _______ _______ _____ _____    ______ ____
ROOT
ATOM      1  N   LIG    1      -37.507  26.061   4.090  0.00  0.00    -1.050 N 
ATOM      2  H   LIG    1      -38.095  26.438   4.763  0.00  0.00    +0.430 HD
ENDROOT
BRANCH   1   3
ATOM      3  C   LIG    1      -38.002  25.764   2.816  0.00  0.00    +0.130 A 
ATOM      4  C   LIG    1      -38.605  24.541   2.574  0.00  0.00    +0.060 A 
ATOM      5  C   LIG    1      -39.097  24.250   1.303  0.00  0.00    +0.010 A 
ATOM      6  C   LIG    1      -38.981  25.188   0.281  0.00  0.00    +0.060 A 
ATOM      7  C   LIG    1      -38.378  26.406   0.525  0.00  0.00    +0.020 A 
ATOM      8  C   LIG    1      -37.892  26.702   1.789  0.00  0.00    +0.110 A 
BRANCH   5   9
ATOM      9  C   LIG    1      -39.746  22.940   1.040  0.00  0.00    +0.210 A 
ATOM     10  N   LIG    1      -39.862  22.341  -0.127  0.00  0.00    -0.290 NA
ATOM     11  N   LIG    1      -40.483  21.228   0.061  0.00  0.00    -0.230 N 
ATOM     12  H   LIG    1      -40.705  20.583  -0.630  0.00  0.00    +0.480 HD
ATOM     13  N   LIG    1      -40.763  21.103   1.312  0.00  0.00    -0.040 NA
ATOM     14  N   LIG    1      -40.320  22.135   1.945  0.00  0.00    -0.260 NA
[truncated: 21,487,921 more chars]
