# Supplementary material for: Redesigning Vina@QNLM for Ultra-Large-Scale Molecular Docking and Screening on a Sunway Supercomputer
Source: Front Chem. 2021 Oct 28;9:750325. doi: 10.3389/fchem.2021.750325 (PMC8581564; doi:10.3389/fchem.2021.750325)
Supplement: Supplementary file 1 [file DataSheet1.ZIP › result_Top1000/X-domain.txt]

 X_ribose_rec.pdbqt&&&&ZINC000088254326.pdbqt
MODEL 1
REMARK VINA RESULT:     -13.8      0.000      0.000
REMARK                            x       y       z     vdW  Elec       q    Type
REMARK                         _______ _______ _______ _____ _____    ______ ____
ROOT
ATOM      1  C   LIG    1       19.833  22.076  19.171  0.00  0.00    +0.030 C 
ENDROOT
BRANCH   1   2
ATOM      2  C   LIG    1       19.009  22.170  20.429  0.00  0.00    +0.470 C 
ATOM      3  O   LIG    1       19.155  21.348  21.315  0.00  0.00    -0.590 OA
BRANCH   2  11
ATOM      4  C   LIG    1       15.929  29.197  22.134  0.00  0.00    +0.100 C 
ATOM      5  C   LIG    1       16.577  27.871  21.825  0.00  0.00    -0.070 A 
ATOM      6  C   LIG    1       17.903  27.695  22.044  0.00  0.00    +0.040 A 
ATOM      7  C   LIG    1       18.494  26.441  21.749  0.00  0.00    +0.180 A 
ATOM      8  N   LIG    1       19.727  26.003  21.860  0.00  0.00    -0.330 NA
ATOM      9  N   LIG    1       19.760  24.673  21.422  0.00  0.00    -0.360 NA
ATOM     10  C   LIG    1       18.512  24.335  21.049  0.00  0.00    +0.470 A 
ATOM     11  N   LIG    1       18.125  23.148  20.571  0.00  0.00    -0.720 NA
ATOM     12  N   LIG    1       17.712  25.421  21.244  0.00  0.00    -0.440 N 
ATOM     13  C   LIG    1       16.371  25.624  21.032  0.00  0.00    +0.290 A 
ATOM     14  C   LIG    1       15.803  26.810  21.314  0.00  0.00    -0.080 A 
ENDBRANCH   2  11
ENDBRANCH   1   2
BRANCH   1  15
ATOM     15  C   LIG    1       19.130  21.159  18.168  0.00  0.00    +0.080 C 
BRANCH  15  16
ATOM     16  C   LIG    1       18.738  19.851  18.860  0.00  0.00    +0.120 C 
BRANCH  16  17
ATOM     17  C   LIG    1       17.279  19.569  18.610  0.00  0.00    +0.400 A 
ATOM     18  N   LIG    1       16.541  20.521  18.125  0.00  0.00    -0.500 NA
ATOM     19  C   LIG    1       15.220  20.339  17.875  0.00  0.00    +0.160 A 
ATOM     20  C   LIG    1       14.427  21.361  17.352  0.00  0.00    +0.030 A 
ATOM     21  C   LIG    1       13.089  21.132  17.113  0.00  0.00    +0.060 A 
ATOM     22  C   LIG    1       12.520  19.895  17.385  0.00  0.00    -0.010 A 
ATOM     23  C   LIG    1       13.284  18.871  17.901  0.00  0.00    +0.090 A 
ATOM     24  C   LIG    1       14.637  19.082  18.149  0.00  0.00    -0.210 A 
ATOM     25  C   LIG    1       15.501  18.025  18.699  0.00  0.00    +0.550 A 
ATOM     26  O   LIG    1       15.061  16.921  18.960  0.00  0.00    -0.520 OA
ATOM     27  N   LIG    1       16.804  18.329  18.899  0.00  0.00    -0.650 N 
ATOM     28  H   LIG    1       17.404  17.658  19.261  0.00  0.00    +0.420 HD
ENDBRANCH  16  17
ENDBRANCH  15  16
ENDBRANCH   1  15
TORSDOF 5
ENDMDL
MODEL 2
REMARK VINA RESULT:     -12.0      1.402      7.310
REMARK                            x       y       z     vdW  Elec       q    Type
REMARK                         _______ _______ _______ _____ _____    ______ ____
ROOT
ATOM      1  C   LIG    1       19.996  20.232  18.900  0.00  0.00    +0.030 C 
ENDROOT
BRANCH   1   2
ATOM      2  C   LIG    1       18.657  19.864  19.487  0.00  0.00    +0.470 C 
ATOM      3  O   LIG    1       18.600  19.137  20.462  0.00  0.00    -0.590 OA
BRANCH   2  11
ATOM      4  C   LIG    1       11.472  20.053  16.308  0.00  0.00    +0.100 C 
ATOM      5  C   LIG    1       12.844  19.954  16.924  0.00  0.00    -0.070 A 
ATOM      6  C   LIG    1       13.340  18.746  17.289  0.00  0.00    +0.040 A 
ATOM      7  C   LIG    1       14.633  18.672  17.865  0.00  0.00    +0.180 A 
ATOM      8  N   LIG    1       15.344  17.657  18.301  0.00  0.00    -0.330 NA
ATOM      9  N   LIG    1       16.565  18.152  18.777  0.00  0.00    -0.360 NA
ATOM     10  C   LIG    1       16.558  19.488  18.611  0.00  0.00    +0.470 A 
ATOM     11  N   LIG    1       17.543  20.329  18.940  0.00  0.00    -0.720 NA
ATOM     12  N   LIG    1       15.365  19.828  18.046  0.00  0.00    -0.440 N 
ATOM     13  C   LIG    1       14.842  21.040  17.668  0.00  0.00    +0.290 A 
ATOM     14  C   LIG    1       13.618  21.117  17.116  0.00  0.00    -0.080 A 
ENDBRANCH   2  11
ENDBRANCH   1   2
BRANCH   1  15
ATOM     15  C   LIG    1       20.132  21.756  18.859  0.00  0.00    +0.080 C 
BRANCH  15  16
ATOM     16  C   LIG    1       20.145  22.306  20.287  0.00  0.00    +0.120 C 
BRANCH  16  17
ATOM     17  C   LIG    1       19.155  23.437  20.398  0.00  0.00    +0.400 A 
ATOM     18  N   LIG    1       19.501  24.495  21.067  0.00  0.00    -0.500 NA
ATOM     19  C   LIG    1       18.663  25.552  21.209  0.00  0.00    +0.160 A 
ATOM     20  C   LIG    1       19.034  26.690  21.927  0.00  0.00    +0.030 A 
ATOM     21  C   LIG    1       18.150  27.740  22.044  0.00  0.00    +0.060 A 
ATOM     22  C   LIG    1       16.894  27.682  21.457  0.00  0.00    -0.010 A 
ATOM     23  C   LIG    1       16.505  26.570  20.742  0.00  0.00    +0.090 A 
ATOM     24  C   LIG    1       17.383  25.497  20.611  0.00  0.00    -0.210 A 
ATOM     25  C   LIG    1       17.023  24.284  19.861  0.00  0.00    +0.550 A 
ATOM     26  O   LIG    1       15.937  24.172  19.325  0.00  0.00    -0.520 OA
ATOM     27  N   LIG    1       17.949  23.300  19.788  0.00  0.00    -0.650 N 
ATOM     28  H   LIG    1       17.747  22.485  19.301  0.00  0.00    +0.420 HD
ENDBRANCH  16  17
ENDBRANCH  15  16
ENDBRANCH   1  15
TORSDOF 5
ENDMDL
MODEL 3
REMARK VINA RESULT:     -11.9      1.998      2.975
REMARK                            x       y       z     vdW  Elec       q    Type
REMARK                         _______ _______ _______ _____ _____    ______ ____
ROOT
ATOM      1  C   LIG    1       19.016  23.629  20.463  0.00  0.00    +0.030 C 
ENDROOT
BRANCH   1   2
ATOM      2  C   LIG    1       18.765  24.676  21.518  0.00  0.00    +0.470 C 
ATOM      3  O   LIG    1       19.646  24.967  22.307  0.00  0.00    -0.590 OA
BRANCH   2  11
ATOM      4  C   LIG    1       13.354  30.348  22.070  0.00  0.00    +0.100 C 
ATOM      5  C   LIG    1       14.437  29.305  21.966  0.00  0.00    -0.070 A 
ATOM      6  C   LIG    1       15.742  29.676  21.968  0.00  0.00    +0.040 A 
ATOM      7  C   LIG    1       16.746  28.681  21.872  0.00  0.00    +0.180 A 
ATOM      8  N   LIG    1       18.057  28.755  21.851  0.00  0.00    -0.330 NA
ATOM      9  N   LIG    1       18.566  27.455  21.739  0.00  0.00    -0.360 NA
ATOM     10  C   LIG    1       17.521  26.608  21.694  0.00  0.00    +0.470 A 
ATOM     11  N   LIG    1       17.587  25.277  21.589  0.00  0.00    -0.720 NA
ATOM     12  N   LIG    1       16.382  27.352  21.775  0.00  0.00    -0.440 N 
ATOM     13  C   LIG    1       15.055  27.002  21.774  0.00  0.00    +0.290 A 
ATOM     14  C   LIG    1       14.096  27.941  21.871  0.00  0.00    -0.080 A 
ENDBRANCH   2  11
ENDBRANCH   1   2
BRANCH   1  15
ATOM     15  C   LIG    1       18.032  23.824  19.308  0.00  0.00    +0.080 C 
BRANCH  15  16
ATOM     16  C   LIG    1       18.294  22.769  18.230  0.00  0.00    +0.120 C 
BRANCH  16  17
ATOM     17  C   LIG    1       17.071  21.906  18.063  0.00  0.00    +0.400 A 
ATOM     18  N   LIG    1       17.142  20.660  18.422  0.00  0.00    -0.500 NA
ATOM     19  C   LIG    1       16.081  19.823  18.301  0.00  0.00    +0.160 A 
ATOM     20  C   LIG    1       16.156  18.484  18.686  0.00  0.00    +0.030 A 
ATOM     21  C   LIG    1       15.054  17.671  18.546  0.00  0.00    +0.060 A 
ATOM     22  C   LIG    1       13.866  18.167  18.026  0.00  0.00    -0.010 A 
ATOM     23  C   LIG    1       13.767  19.486  17.639  0.00  0.00    +0.090 A 
ATOM     24  C   LIG    1       14.870  20.325  17.773  0.00  0.00    -0.210 A 
ATOM     25  C   LIG    1       14.823  21.740  17.376  0.00  0.00    +0.550 A 
ATOM     26  O   LIG    1       13.812  22.234  16.912  0.00  0.00    -0.520 OA
ATOM     27  N   LIG    1       15.947  22.473  17.551  0.00  0.00    -0.650 N 
ATOM     28  H   LIG    1       15.954  23.410  17.301  0.00  0.00    +0.420 HD
ENDBRANCH  16  17
ENDBRANCH  15  16
ENDBRANCH   1  15
TORSDOF 5
ENDMDL
MODEL 4
REMARK VINA RESULT:     -11.7      3.724      6.568
REMARK                            x       y       z     vdW  Elec       q    Type
REMARK                         _______ _______ _______ _____ _____    ______ ____
ROOT
ATOM      1  C   LIG    1       14.017  18.733  18.786  0.00  0.00    +0.030 C 
ENDROOT
BRANCH   1   2
ATOM      2  C   LIG    1       15.246  17.871  18.648  0.00  0.00    +0.470 C 
ATOM      3  O   LIG    1       15.227  16.718  19.038  0.00  0.00    -0.590 OA
BRANCH   2  11
ATOM      4  C   LIG    1       22.197  21.472  17.949  0.00  0.00    +0.100 C 
ATOM      5  C   LIG    1       20.866  20.792  18.145  0.00  0.00    -0.070 A 
ATOM      6  C   LIG    1       20.320  20.711  19.384  0.00  0.00    +0.040 A 
ATOM      7  C   LIG    1       19.067  20.070  19.549  0.00  0.00    +0.180 A 
ATOM      8  N   LIG    1       18.325  19.852  20.611  0.00  0.00    -0.330 NA
ATOM      9  N   LIG    1       17.172  19.167  20.205  0.00  0.00    -0.360 NA
ATOM     10  C   LIG    1       17.253  18.984  18.874  0.00  0.00    +0.470 A 
ATOM     11  N   LIG    1       16.348  18.369  18.106  0.00  0.00    -0.720 NA
ATOM     12  N   LIG    1       18.423  19.537  18.450  0.00  0.00    -0.440 N 
ATOM     13  C   LIG    1       18.996  19.632  17.206  0.00  0.00    +0.290 A 
ATOM     14  C   LIG    1       20.182  20.245  17.041  0.00  0.00    -0.080 A 
ENDBRANCH   2  11
ENDBRANCH   1   2
BRANCH   1  15
ATOM     15  C   LIG    1       13.529  19.150  17.397  0.00  0.00    +0.080 C 
BRANCH  15  16
ATOM     16  C   LIG    1       12.816  20.501  17.491  0.00  0.00    +0.120 C 
BRANCH  16  17
ATOM     17  C   LIG    1       13.781  21.604  17.143  0.00  0.00    +0.400 A 
ATOM     18  N   LIG    1       14.926  21.637  17.755  0.00  0.00    -0.500 NA
ATOM     19  C   LIG    1       15.845  22.600  17.494  0.00  0.00    +0.160 A 
ATOM     20  C   LIG    1       17.075  22.636  18.151  0.00  0.00    +0.030 A 
ATOM     21  C   LIG    1       17.979  23.633  17.853  0.00  0.00    +0.060 A 
ATOM     22  C   LIG    1       17.681  24.603  16.906  0.00  0.00    -0.010 A 
ATOM     23  C   LIG    1       16.473  24.588  16.243  0.00  0.00    +0.090 A 
ATOM     24  C   LIG    1       15.546  23.589  16.530  0.00  0.00    -0.210 A 
ATOM     25  C   LIG    1       14.240  23.523  15.855  0.00  0.00    +0.550 A 
ATOM     26  O   LIG    1       13.920  24.345  15.017  0.00  0.00    -0.520 OA
ATOM     27  N   LIG    1       13.412  22.510  16.200  0.00  0.00    -0.650 N 
ATOM     28  H   LIG    1       12.543  22.434  15.776  0.00  0.00    +0.420 HD
ENDBRANCH  16  17
ENDBRANCH  15  16
ENDBRANCH   1  15
TORSDOF 5
ENDMDL
MODEL 5
REMARK VINA RESULT:     -11.6      1.193      1.408
REMARK                            x       y       z     vdW  Elec       q    Type
REMARK                         _______ _______ _______ _____ _____    ______ ____
ROOT
ATOM      1  C   LIG    1       19.484  20.604  19.975  0.00  0.00    +0.030 C 
ENDROOT
BRANCH   1   2
ATOM      2  C   LIG    1       19.622  21.959  19.329  0.00  0.00    +0.470 C 
ATOM      3  O   LIG    1       20.585  22.202  18.625  0.00  0.00    -0.590 OA
BRANCH   2  11
ATOM      4  C   LIG    1       16.024  28.373  22.101  0.00  0.00    +0.100 C 
ATOM      5  C   LIG    1       16.765  27.158  21.604  0.00  0.00    -0.070 A 
ATOM      6  C   LIG    1       18.021  26.899  22.045  0.00  0.00    +0.040 A 
ATOM      7  C   LIG    1       18.701  25.752  21.568  0.00  0.00    +0.180 A 
ATOM      8  N   LIG    1       19.897  25.271  21.820  0.00  0.00    -0.330 NA
ATOM      9  N   LIG    1       20.065  24.099  21.071  0.00  0.00    -0.360 NA
ATOM     10  C   LIG    1       18.935  23.899  20.367  0.00  0.00    +0.470 A 
ATOM     11  N   LIG    1       18.696  22.886  19.529  0.00  0.00    -0.720 NA
ATOM     12  N   LIG    1       18.077  24.916  20.663  0.00  0.00    -0.440 N 
ATOM     13  C   LIG    1       16.805  25.198  20.232  0.00  0.00    +0.290 A 
ATOM     14  C   LIG    1       16.151  26.283  20.685  0.00  0.00    -0.080 A 
ENDBRANCH   2  11
ENDBRANCH   1   2
BRANCH   1  15
ATOM     15  C   LIG    1       18.001  20.272  20.152  0.00  0.00    +0.080 C 
BRANCH  15  16
ATOM     16  C   LIG    1       17.614  19.137  19.200  0.00  0.00    +0.120 C 
BRANCH  16  17
ATOM     17  C   LIG    1       16.249  19.409  18.623  0.00  0.00    +0.400 A 
ATOM     18  N   LIG    1       16.026  20.571  18.089  0.00  0.00    -0.500 NA
ATOM     19  C   LIG    1       14.822  20.887  17.550  0.00  0.00    +0.160 A 
ATOM     20  C   LIG    1       14.581  22.136  16.975  0.00  0.00    +0.030 A 
ATOM     21  C   LIG    1       13.343  22.413  16.439  0.00  0.00    +0.060 A 
ATOM     22  C   LIG    1       12.330  21.464  16.462  0.00  0.00    -0.010 A 
ATOM     23  C   LIG    1       12.544  20.224  17.024  0.00  0.00    +0.090 A 
ATOM     24  C   LIG    1       13.788  19.924  17.571  0.00  0.00    -0.210 A 
ATOM     25  C   LIG    1       14.074  18.618  18.184  0.00  0.00    +0.550 A 
ATOM     26  O   LIG    1       13.227  17.745  18.237  0.00  0.00    -0.520 OA
ATOM     27  N   LIG    1       15.317  18.423  18.683  0.00  0.00    -0.650 N 
ATOM     28  H   LIG    1       15.541  17.574  19.095  0.00  0.00    +0.420 HD
ENDBRANCH  16  17
ENDBRANCH  15  16
ENDBRANCH   1  15
TORSDOF 5
ENDMDL
MODEL 6
REMARK VINA RESULT:     -11.2      3.063      3.913
REMARK                            x       y       z     vdW  Elec       q    Type
REMARK                         _______ _______ _______ _____ _____    ______ ____
ROOT
ATOM      1  C   LIG    1       20.519  20.841  19.627  0.00  0.00    +0.030 C 
ENDROOT
BRANCH   1   2
ATOM      2  C   LIG    1       20.622  21.901  18.561  0.00  0.00    +0.470 C 
ATOM      3  O   LIG    1       21.606  21.950  17.845  0.00  0.00    -0.590 OA
BRANCH   2  11
ATOM      4  C   LIG    1       15.258  26.488  15.104  0.00  0.00    +0.100 C 
ATOM      5  C   LIG    1       16.303  25.587  15.710  0.00  0.00    -0.070 A 
ATOM      6  C   LIG    1       17.078  24.811  14.912  0.00  0.00    +0.040 A 
ATOM      7  C   LIG    1       18.057  23.972  15.498  0.00  0.00    +0.180 A 
ATOM      8  N   LIG    1       18.924  23.135  14.976  0.00  0.00    -0.330 NA
ATOM      9  N   LIG    1       19.658  22.557  16.021  0.00  0.00    -0.360 NA
ATOM     10  C   LIG    1       19.201  23.075  17.176  0.00  0.00    +0.470 A 
ATOM     11  N   LIG    1       19.643  22.780  18.403  0.00  0.00    -0.720 NA
ATOM     12  N   LIG    1       18.206  23.955  16.871  0.00  0.00    -0.440 N 
ATOM     13  C   LIG    1       17.410  24.749  17.659  0.00  0.00    +0.290 A 
ATOM     14  C   LIG    1       16.482  25.553  17.107  0.00  0.00    -0.080 A 
ENDBRANCH   2  11
ENDBRANCH   1   2
BRANCH   1  15
ATOM     15  C   LIG    1       19.055  20.667  20.034  0.00  0.00    +0.080 C 
BRANCH  15  16
ATOM     16  C   LIG    1       18.560  19.290  19.584  0.00  0.00    +0.120 C 
BRANCH  16  17
ATOM     17  C   LIG    1       17.171  19.418  19.013  0.00  0.00    +0.400 A 
ATOM     18  N   LIG    1       16.812  20.563  18.518  0.00  0.00    -0.500 NA
ATOM     19  C   LIG    1       15.578  20.752  17.987  0.00  0.00    +0.160 A 
ATOM     20  C   LIG    1       15.190  21.983  17.454  0.00  0.00    +0.030 A 
ATOM     21  C   LIG    1       13.927  22.129  16.924  0.00  0.00    +0.060 A 
ATOM     22  C   LIG    1       13.033  21.067  16.912  0.00  0.00    -0.010 A 
ATOM     23  C   LIG    1       13.393  19.843  17.432  0.00  0.00    +0.090 A 
ATOM     24  C   LIG    1       14.665  19.674  17.972  0.00  0.00    -0.210 A 
ATOM     25  C   LIG    1       15.104  18.390  18.542  0.00  0.00    +0.550 A 
ATOM     26  O   LIG    1       14.367  17.422  18.562  0.00  0.00    -0.520 OA
ATOM     27  N   LIG    1       16.362  18.327  19.037  0.00  0.00    -0.650 N 
ATOM     28  H   LIG    1       16.686  17.497  19.420  0.00  0.00    +0.420 HD
ENDBRANCH  16  17
ENDBRANCH  15  16
ENDBRANCH   1  15
TORSDOF 5
ENDMDL
####
 X_ribose_rec.pdbqt&&&&ZINC000017526368.pdbqt
MODEL 1
REMARK VINA RESULT:     -13.8      0.000      0.000
REMARK                            x       y       z     vdW  Elec       q    Type
REMARK                         _______ _______ _______ _____ _____    ______ ____
ROOT
ATOM      1  O   LIG    1       19.195  23.150  18.486  0.00  0.00    -0.530 OA
ATOM      2  C   LIG    1       19.504  22.475  19.446  0.00  0.00    +0.510 C 
ATOM      3  N   LIG    1       19.045  22.798  20.672  0.00  0.00    -0.520 N 
ATOM      4  H   LIG    1       19.291  22.258  21.439  0.00  0.00    +0.430 HD
ENDROOT
BRANCH   3   5
ATOM      5  N   LIG    1       18.212  23.911  20.837  0.00  0.00    -0.520 N 
ATOM      6  H   LIG    1       17.282  23.866  20.564  0.00  0.00    +0.430 HD
ATOM      7  C   LIG    1       18.702  25.047  21.373  0.00  0.00    +0.560 C 
ATOM      8  O   LIG    1       19.868  25.103  21.713  0.00  0.00    -0.520 OA
BRANCH   7   9
ATOM      9  C   LIG    1       17.825  26.220  21.547  0.00  0.00    -0.160 A 
ATOM     10  C   LIG    1       16.448  26.050  21.705  0.00  0.00    +0.060 A 
ATOM     11  C   LIG    1       15.634  27.150  21.867  0.00  0.00    +0.000 A 
ATOM     12  C   LIG    1       16.175  28.425  21.874  0.00  0.00    +0.070 A 
ATOM     13  C   LIG    1       17.535  28.607  21.719  0.00  0.00    -0.020 A 
ATOM     14  C   LIG    1       18.370  27.511  21.560  0.00  0.00    +0.180 A 
BRANCH  14  15
ATOM     15  O   LIG    1       19.706  27.688  21.407  0.00  0.00    -0.480 OA
ATOM     16  H   LIG    1       19.958  28.059  20.550  0.00  0.00    +0.400 HD
ENDBRANCH  14  15
ENDBRANCH   7   9
ENDBRANCH   3   5
BRANCH   2  17
ATOM     17  C   LIG    1       20.404  21.280  19.269  0.00  0.00    +0.070 C 
BRANCH  17  18
ATOM     18  C   LIG    1       19.606  20.125  18.660  0.00  0.00    +0.090 C 
BRANCH  18  19
ATOM     19  C   LIG    1       18.682  19.527  19.722  0.00  0.00    +0.120 C 
BRANCH  19  20
ATOM     20  C   LIG    1       17.292  19.388  19.159  0.00  0.00    +0.390 A 
ATOM     21  N   LIG    1       16.736  20.435  18.627  0.00  0.00    -0.510 NA
ATOM     22  C   LIG    1       15.487  20.386  18.099  0.00  0.00    +0.150 A 
ATOM     23  C   LIG    1       14.889  21.510  17.527  0.00  0.00    +0.030 A 
ATOM     24  C   LIG    1       13.619  21.414  17.003  0.00  0.00    +0.070 A 
ATOM     25  C   LIG    1       12.924  20.213  17.037  0.00  0.00    -0.010 A 
ATOM     26  C   LIG    1       13.492  19.090  17.598  0.00  0.00    +0.100 A 
ATOM     27  C   LIG    1       14.777  19.166  18.133  0.00  0.00    -0.200 A 
ATOM     28  C   LIG    1       15.434  18.001  18.744  0.00  0.00    +0.550 A 
ATOM     29  O   LIG    1       14.877  16.920  18.806  0.00  0.00    -0.510 OA
ATOM     30  N   LIG    1       16.685  18.175  19.229  0.00  0.00    -0.650 N 
ATOM     31  H   LIG    1       17.150  17.429  19.639  0.00  0.00    +0.420 HD
ENDBRANCH  19  20
ENDBRANCH  18  19
ENDBRANCH  17  18
ENDBRANCH   2  17
TORSDOF 7
ENDMDL
MODEL 2
REMARK VINA RESULT:     -13.3      0.807      1.308
REMARK                            x       y       z     vdW  Elec       q    Type
REMARK                         _______ _______ _______ _____ _____    ______ ____
ROOT
ATOM      1  O   LIG    1       18.931  23.161  18.419  0.00  0.00    -0.530 OA
ATOM      2  C   LIG    1       19.408  22.594  19.380  0.00  0.00    +0.510 C 
ATOM      3  N   LIG    1       19.088  22.996  20.627  0.00  0.00    -0.520 N 
ATOM      4  H   LIG    1       19.469  22.544  21.395  0.00  0.00    +0.430 HD
ENDROOT
BRANCH   3   5
ATOM      5  N   LIG    1       18.204  24.067  20.811  0.00  0.00    -0.520 N 
ATOM      6  H   LIG    1       17.282  23.991  20.519  0.00  0.00    +0.430 HD
ATOM      7  C   LIG    1       18.635  25.204  21.393  0.00  0.00    +0.560 C 
ATOM      8  O   LIG    1       19.791  25.300  21.757  0.00  0.00    -0.520 OA
BRANCH   7   9
ATOM      9  C   LIG    1       17.705  26.332  21.588  0.00  0.00    -0.160 A 
ATOM     10  C   LIG    1       18.195  27.601  21.907  0.00  0.00    +0.060 A 
ATOM     11  C   LIG    1       17.320  28.650  22.087  0.00  0.00    +0.000 A 
ATOM     12  C   LIG    1       15.956  28.454  21.953  0.00  0.00    +0.070 A 
ATOM     13  C   LIG    1       15.457  27.205  21.638  0.00  0.00    -0.020 A 
ATOM     14  C   LIG    1       16.323  26.138  21.448  0.00  0.00    +0.180 A 
BRANCH  14  15
ATOM     15  O   LIG    1       15.836  24.911  21.139  0.00  0.00    -0.480 OA
ATOM     16  H   LIG    1       15.905  24.685  20.201  0.00  0.00    +0.400 HD
ENDBRANCH  14  15
ENDBRANCH   7   9
ENDBRANCH   3   5
BRANCH   2  17
ATOM     17  C   LIG    1       20.363  21.446  19.181  0.00  0.00    +0.070 C 
BRANCH  17  18
ATOM     18  C   LIG    1       19.608  20.249  18.599  0.00  0.00    +0.090 C 
BRANCH  18  19
ATOM     19  C   LIG    1       18.712  19.637  19.676  0.00  0.00    +0.120 C 
BRANCH  19  20
ATOM     20  C   LIG    1       17.318  19.463  19.131  0.00  0.00    +0.390 A 
ATOM     21  N   LIG    1       16.731  20.494  18.601  0.00  0.00    -0.510 NA
ATOM     22  C   LIG    1       15.477  20.413  18.090  0.00  0.00    +0.150 A 
ATOM     23  C   LIG    1       14.846  21.519  17.520  0.00  0.00    +0.030 A 
ATOM     24  C   LIG    1       13.572  21.391  17.013  0.00  0.00    +0.070 A 
ATOM     25  C   LIG    1       12.905  20.174  17.062  0.00  0.00    -0.010 A 
ATOM     26  C   LIG    1       13.506  19.068  17.622  0.00  0.00    +0.100 A 
ATOM     27  C   LIG    1       14.796  19.176  18.139  0.00  0.00    -0.200 A 
ATOM     28  C   LIG    1       15.488  18.031  18.748  0.00  0.00    +0.550 A 
ATOM     29  O   LIG    1       14.956  16.937  18.823  0.00  0.00    -0.510 OA
ATOM     30  N   LIG    1       16.740  18.237  19.216  0.00  0.00    -0.650 N 
ATOM     31  H   LIG    1       17.228  17.504  19.624  0.00  0.00    +0.420 HD
ENDBRANCH  19  20
ENDBRANCH  18  19
ENDBRANCH  17  18
ENDBRANCH   2  17
TORSDOF 7
ENDMDL
MODEL 3
REMARK VINA RESULT:     -12.4      1.951      2.522
REMARK                            x       y       z     vdW  Elec       q    Type
REMARK                         _______ _______ _______ _____ _____    ______ ____
ROOT
ATOM      1  O   LIG    1       20.082  22.634  18.169  0.00  0.00    -0.530 OA
ATOM      2  C   LIG    1       20.302  21.862  19.079  0.00  0.00    +0.510 C 
ATOM      3  N   LIG    1       20.172  22.272  20.357  0.00  0.00    -0.520 N 
ATOM      4  H   LIG    1       20.349  21.655  21.084  0.00  0.00    +0.430 HD
ENDROOT
BRANCH   3   5
ATOM      5  N   LIG    1       19.784  23.589  20.633  0.00  0.00    -0.520 N 
ATOM      6  H   LIG    1       20.448  24.296  20.657  0.00  0.00    +0.430 HD
ATOM      7  C   LIG    1       18.487  23.874  20.869  0.00  0.00    +0.560 C 
ATOM      8  O   LIG    1       17.656  22.988  20.841  0.00  0.00    -0.520 OA
BRANCH   7   9
ATOM      9  C   LIG    1       18.078  25.261  21.160  0.00  0.00    -0.160 A 
ATOM     10  C   LIG    1       18.898  26.088  21.931  0.00  0.00    +0.060 A 
ATOM     11  C   LIG    1       18.510  27.382  22.200  0.00  0.00    +0.000 A 
ATOM     12  C   LIG    1       17.310  27.869  21.709  0.00  0.00    +0.070 A 
ATOM     13  C   LIG    1       16.489  27.062  20.945  0.00  0.00    -0.020 A 
ATOM     14  C   LIG    1       16.866  25.758  20.661  0.00  0.00    +0.180 A 
BRANCH  14  15
ATOM     15  O   LIG    1       16.062  24.964  19.911  0.00  0.00    -0.480 OA
ATOM     16  H   LIG    1       16.121  25.130  18.960  0.00  0.00    +0.400 HD
ENDBRANCH  14  15
ENDBRANCH   7   9
ENDBRANCH   3   5
BRANCH   2  17
ATOM     17  C   LIG    1       20.725  20.447  18.781  0.00  0.00    +0.070 C 
BRANCH  17  18
ATOM     18  C   LIG    1       19.562  19.692  18.133  0.00  0.00    +0.090 C 
BRANCH  18  19
ATOM     19  C   LIG    1       18.427  19.535  19.145  0.00  0.00    +0.120 C 
BRANCH  19  20
ATOM     20  C   LIG    1       17.174  20.169  18.600  0.00  0.00    +0.390 A 
ATOM     21  N   LIG    1       16.151  19.405  18.361  0.00  0.00    -0.510 NA
ATOM     22  C   LIG    1       14.990  19.904  17.870  0.00  0.00    +0.150 A 
ATOM     23  C   LIG    1       13.890  19.084  17.614  0.00  0.00    +0.030 A 
ATOM     24  C   LIG    1       12.730  19.634  17.115  0.00  0.00    +0.070 A 
ATOM     25  C   LIG    1       12.640  20.997  16.863  0.00  0.00    -0.010 A 
ATOM     26  C   LIG    1       13.712  21.827  17.106  0.00  0.00    +0.100 A 
ATOM     27  C   LIG    1       14.895  21.290  17.612  0.00  0.00    -0.200 A 
ATOM     28  C   LIG    1       16.072  22.126  17.891  0.00  0.00    +0.550 A 
ATOM     29  O   LIG    1       16.056  23.327  17.690  0.00  0.00    -0.510 OA
ATOM     30  N   LIG    1       17.170  21.510  18.386  0.00  0.00    -0.650 N 
ATOM     31  H   LIG    1       17.965  22.030  18.583  0.00  0.00    +0.420 HD
ENDBRANCH  19  20
ENDBRANCH  18  19
ENDBRANCH  17  18
ENDBRANCH   2  17
TORSDOF 7
ENDMDL
MODEL 4
REMARK VINA RESULT:     -12.3      1.696      2.300
REMARK                            x       y       z     vdW  Elec       q    Type
REMARK                         _______ _______ _______ _____ _____    ______ ____
ROOT
ATOM      1  O   LIG    1       20.426  22.585  19.356  0.00  0.00    -0.530 OA
ATOM      2  C   LIG    1       19.868  21.730  20.010  0.00  0.00    +0.510 C 
ATOM      3  N   LIG    1       19.099  22.080  21.061  0.00  0.00    -0.520 N 
ATOM      4  H   LIG    1       18.653  21.396  21.584  0.00  0.00    +0.430 HD
ENDROOT
BRANCH   3   5
ATOM      5  N   LIG    1       18.944  23.431  21.395  0.00  0.00    -0.520 N 
ATOM      6  H   LIG    1       19.599  23.869  21.961  0.00  0.00    +0.430 HD
ATOM      7  C   LIG    1       17.884  24.123  20.931  0.00  0.00    +0.560 C 
ATOM      8  O   LIG    1       17.063  23.574  20.223  0.00  0.00    -0.520 OA
BRANCH   7   9
ATOM      9  C   LIG    1       17.720  25.546  21.284  0.00  0.00    -0.160 A 
ATOM     10  C   LIG    1       16.562  26.234  20.913  0.00  0.00    +0.060 A 
ATOM     11  C   LIG    1       16.416  27.563  21.245  0.00  0.00    +0.000 A 
ATOM     12  C   LIG    1       17.412  28.222  21.946  0.00  0.00    +0.070 A 
ATOM     13  C   LIG    1       18.563  27.554  22.319  0.00  0.00    -0.020 A 
ATOM     14  C   LIG    1       18.725  26.215  21.997  0.00  0.00    +0.180 A 
BRANCH  14  15
ATOM     15  O   LIG    1       19.853  25.558  22.363  0.00  0.00    -0.480 OA
ATOM     16  H   LIG    1       19.731  24.949  23.104  0.00  0.00    +0.400 HD
ENDBRANCH  14  15
ENDBRANCH   7   9
ENDBRANCH   3   5
BRANCH   2  17
ATOM     17  C   LIG    1       20.040  20.276  19.654  0.00  0.00    +0.070 C 
BRANCH  17  18
ATOM     18  C   LIG    1       19.080  19.912  18.519  0.00  0.00    +0.090 C 
BRANCH  18  19
ATOM     19  C   LIG    1       17.777  19.368  19.106  0.00  0.00    +0.120 C 
BRANCH  19  20
ATOM     20  C   LIG    1       16.606  20.076  18.477  0.00  0.00    +0.390 A 
ATOM     21  N   LIG    1       15.535  19.387  18.220  0.00  0.00    -0.510 NA
ATOM     22  C   LIG    1       14.441  19.956  17.655  0.00  0.00    +0.150 A 
ATOM     23  C   LIG    1       13.290  19.216  17.379  0.00  0.00    +0.030 A 
ATOM     24  C   LIG    1       12.203  19.836  16.804  0.00  0.00    +0.070 A 
ATOM     25  C   LIG    1       12.236  21.189  16.494  0.00  0.00    -0.010 A 
ATOM     26  C   LIG    1       13.362  21.940  16.755  0.00  0.00    +0.100 A 
ATOM     27  C   LIG    1       14.472  21.332  17.337  0.00  0.00    -0.200 A 
ATOM     28  C   LIG    1       15.701  22.083  17.638  0.00  0.00    +0.550 A 
ATOM     29  O   LIG    1       15.793  23.271  17.389  0.00  0.00    -0.510 OA
ATOM     30  N   LIG    1       16.722  21.403  18.210  0.00  0.00    -0.650 N 
ATOM     31  H   LIG    1       17.547  21.865  18.423  0.00  0.00    +0.420 HD
ENDBRANCH  19  20
ENDBRANCH  18  19
ENDBRANCH  17  18
ENDBRANCH   2  17
TORSDOF 7
ENDMDL
MODEL 5
REMARK VINA RESULT:     -11.7      2.124      2.775
REMARK                            x       y       z     vdW  Elec       q    Type
REMARK                         _______ _______ _______ _____ _____    ______ ____
ROOT
ATOM      1  O   LIG    1       19.010  24.891  20.852  0.00  0.00    -0.530 OA
ATOM      2  C   LIG    1       18.104  24.099  20.697  0.00  0.00    +0.510 C 
ATOM      3  N   LIG    1       16.827  24.532  20.687  0.00  0.00    -0.520 N 
ATOM      4  H   LIG    1       16.102  23.899  20.564  0.00  0.00    +0.430 HD
ENDROOT
BRANCH   3   5
ATOM      5  N   LIG    1       16.547  25.894  20.854  0.00  0.00    -0.520 N 
ATOM      6  H   LIG    1       17.176  26.561  20.538  0.00  0.00    +0.430 HD
ATOM      7  C   LIG    1       15.403  26.278  21.456  0.00  0.00    +0.560 C 
ATOM      8  O   LIG    1       14.616  25.442  21.854  0.00  0.00    -0.520 OA
BRANCH   7   9
ATOM      9  C   LIG    1       15.109  27.712  21.633  0.00  0.00    -0.160 A 
ATOM     10  C   LIG    1       16.118  28.595  22.025  0.00  0.00    +0.060 A 
ATOM     11  C   LIG    1       15.836  29.933  22.188  0.00  0.00    +0.000 A 
ATOM     12  C   LIG    1       14.556  30.410  21.964  0.00  0.00    +0.070 A 
ATOM     13  C   LIG    1       13.548  29.550  21.576  0.00  0.00    -0.020 A 
ATOM     14  C   LIG    1       13.814  28.200  21.402  0.00  0.00    +0.180 A 
BRANCH  14  15
ATOM     15  O   LIG    1       12.826  27.353  21.021  0.00  0.00    -0.480 OA
ATOM     16  H   LIG    1       12.102  27.782  20.545  0.00  0.00    +0.400 HD
ENDBRANCH  14  15
ENDBRANCH   7   9
ENDBRANCH   3   5
BRANCH   2  17
ATOM     17  C   LIG    1       18.405  22.634  20.523  0.00  0.00    +0.070 C 
BRANCH  17  18
ATOM     18  C   LIG    1       18.698  22.344  19.049  0.00  0.00    +0.090 C 
BRANCH  18  19
ATOM     19  C   LIG    1       18.780  20.833  18.832  0.00  0.00    +0.120 C 
BRANCH  19  20
ATOM     20  C   LIG    1       17.406  20.292  18.534  0.00  0.00    +0.390 A 
ATOM     21  N   LIG    1       16.497  21.118  18.113  0.00  0.00    -0.510 NA
ATOM     22  C   LIG    1       15.238  20.704  17.824  0.00  0.00    +0.150 A 
ATOM     23  C   LIG    1       14.261  21.592  17.371  0.00  0.00    +0.030 A 
ATOM     24  C   LIG    1       12.995  21.127  17.090  0.00  0.00    +0.070 A 
ATOM     25  C   LIG    1       12.677  19.785  17.252  0.00  0.00    -0.010 A 
ATOM     26  C   LIG    1       13.624  18.890  17.700  0.00  0.00    +0.100 A 
ATOM     27  C   LIG    1       14.911  19.340  17.989  0.00  0.00    -0.200 A 
ATOM     28  C   LIG    1       15.963  18.431  18.470  0.00  0.00    +0.550 A 
ATOM     29  O   LIG    1       15.747  17.244  18.634  0.00  0.00    -0.510 OA
ATOM     30  N   LIG    1       17.182  18.964  18.716  0.00  0.00    -0.650 N 
ATOM     31  H   LIG    1       17.900  18.395  19.034  0.00  0.00    +0.420 HD
ENDBRANCH  19  20
ENDBRANCH  18  19
ENDBRANCH  17  18
ENDBRANCH   2  17
TORSDOF 7
ENDMDL
MODEL 6
REMARK VINA RESULT:     -11.6      1.323      1.820
REMARK                            x       y       z     vdW  Elec       q    Type
REMARK                         _______ _______ _______ _____ _____    ______ ____
ROOT
ATOM      1  O   LIG    1       19.689  24.726  21.217  0.00  0.00    -0.530 OA
ATOM      2  C   LIG    1       18.973  23.838  20.805  0.00  0.00    +0.510 C 
ATOM      3  N   LIG    1       17.636  23.928  20.956  0.00  0.00    -0.520 N 
ATOM      4  H   LIG    1       17.062  23.217  20.627  0.00  0.00    +0.430 HD
ENDROOT
BRANCH   3   5
ATOM      5  N   LIG    1       17.075  25.045  21.587  0.00  0.00    -0.520 N 
ATOM      6  H   LIG    1       17.069  25.103  22.556  0.00  0.00    +0.430 HD
ATOM      7  C   LIG    1       16.543  26.040  20.849  0.00  0.00    +0.560 C 
ATOM      8  O   LIG    1       16.549  25.966  19.636  0.00  0.00    -0.520 OA
BRANCH   7   9
ATOM      9  C   LIG    1       15.953  27.217  21.513  0.00  0.00    -0.160 A 
ATOM     10  C   LIG    1       14.598  27.514  21.345  0.00  0.00    +0.060 A 
ATOM     11  C   LIG    1       14.053  28.615  21.968  0.00  0.00    +0.000 A 
ATOM     12  C   LIG    1       14.841  29.430  22.763  0.00  0.00    +0.070 A 
ATOM     13  C   LIG    1       16.182  29.148  22.939  0.00  0.00    -0.020 A 
ATOM     14  C   LIG    1       16.747  28.042  22.323  0.00  0.00    +0.180 A 
BRANCH  14  15
ATOM     15  O   LIG    1       18.063  27.763  22.494  0.00  0.00    -0.480 OA
ATOM     16  H   LIG    1       18.586  27.819  21.682  0.00  0.00    +0.400 HD
ENDBRANCH  14  15
ENDBRANCH   7   9
ENDBRANCH   3   5
BRANCH   2  17
ATOM     17  C   LIG    1       19.576  22.634  20.131  0.00  0.00    +0.070 C 
BRANCH  17  18
ATOM     18  C   LIG    1       18.745  22.268  18.900  0.00  0.00    +0.090 C 
BRANCH  18  19
ATOM     19  C   LIG    1       18.792  20.755  18.682  0.00  0.00    +0.120 C 
BRANCH  19  20
ATOM     20  C   LIG    1       17.398  20.237  18.442  0.00  0.00    +0.390 A 
ATOM     21  N   LIG    1       16.489  21.077  18.048  0.00  0.00    -0.510 NA
ATOM     22  C   LIG    1       15.212  20.683  17.811  0.00  0.00    +0.150 A 
ATOM     23  C   LIG    1       14.235  21.585  17.387  0.00  0.00    +0.030 A 
ATOM     24  C   LIG    1       12.951  21.141  17.159  0.00  0.00    +0.070 A 
ATOM     25  C   LIG    1       12.615  19.807  17.346  0.00  0.00    -0.010 A 
ATOM     26  C   LIG    1       13.562  18.899  17.766  0.00  0.00    +0.100 A 
ATOM     27  C   LIG    1       14.867  19.327  18.002  0.00  0.00    -0.200 A 
ATOM     28  C   LIG    1       15.919  18.403  18.451  0.00  0.00    +0.550 A 
ATOM     29  O   LIG    1       15.688  17.222  18.635  0.00  0.00    -0.510 OA
ATOM     30  N   LIG    1       17.156  18.916  18.646  0.00  0.00    -0.650 N 
ATOM     31  H   LIG    1       17.875  18.336  18.942  0.00  0.00    +0.420 HD
ENDBRANCH  19  20
ENDBRANCH  18  19
ENDBRANCH  17  18
ENDBRANCH   2  17
TORSDOF 7
ENDMDL
MODEL 7
REMARK VINA RESULT:     -11.2      1.736      2.267
REMARK                            x       y       z     vdW  Elec       q    Type
REMARK                         _______ _______ _______ _____ _____    ______ ____
ROOT
ATOM      1  O   LIG    1       17.815  22.876  20.567  0.00  0.00    -0.530 OA
ATOM      2  C   LIG    1       19.019  23.002  20.640  0.00  0.00    +0.510 C 
ATOM      3  N   LIG    1       19.548  24.070  21.272  0.00  0.00    -0.520 N 
ATOM      4  H   LIG    1       20.511  24.171  21.330  0.00  0.00    +0.430 HD
ENDROOT
BRANCH   3   5
ATOM      5  N   LIG    1       18.706  25.032  21.845  0.00  0.00    -0.520 N 
ATOM      6  H   LIG    1       18.517  25.006  22.796  0.00  0.00    +0.430 HD
ATOM      7  C   LIG    1       18.158  25.992  21.074  0.00  0.00    +0.560 C 
ATOM      8  O   LIG    1       18.394  26.023  19.883  0.00  0.00    -0.520 OA
BRANCH   7   9
ATOM      9  C   LIG    1       17.272  27.005  21.677  0.00  0.00    -0.160 A 
ATOM     10  C   LIG    1       16.064  27.340  21.060  0.00  0.00    +0.060 A 
ATOM     11  C   LIG    1       15.241  28.287  21.628  0.00  0.00    +0.000 A 
ATOM     12  C   LIG    1       15.604  28.910  22.810  0.00  0.00    +0.070 A 
ATOM     13  C   LIG    1       16.795  28.589  23.432  0.00  0.00    -0.020 A 
ATOM     14  C   LIG    1       17.633  27.635  22.877  0.00  0.00    +0.180 A 
BRANCH  14  15
ATOM     15  O   LIG    1       18.803  27.318  23.485  0.00  0.00    -0.480 OA
ATOM     16  H   LIG    1       19.461  26.928  22.894  0.00  0.00    +0.400 HD
ENDBRANCH  14  15
ENDBRANCH   7   9
ENDBRANCH   3   5
BRANCH   2  17
ATOM     17  C   LIG    1       19.924  21.971  20.019  0.00  0.00    +0.070 C 
BRANCH  17  18
ATOM     18  C   LIG    1       19.317  20.579  20.207  0.00  0.00    +0.090 C 
BRANCH  18  19
ATOM     19  C   LIG    1       19.035  19.955  18.839  0.00  0.00    +0.120 C 
BRANCH  19  20
ATOM     20  C   LIG    1       17.603  20.219  18.451  0.00  0.00    +0.390 A 
ATOM     21  N   LIG    1       16.764  19.227  18.484  0.00  0.00    -0.510 NA
ATOM     22  C   LIG    1       15.460  19.388  18.149  0.00  0.00    +0.150 A 
ATOM     23  C   LIG    1       14.558  18.323  18.184  0.00  0.00    +0.030 A 
ATOM     24  C   LIG    1       13.242  18.532  17.835  0.00  0.00    +0.070 A 
ATOM     25  C   LIG    1       12.800  19.790  17.448  0.00  0.00    -0.010 A 
ATOM     26  C   LIG    1       13.672  20.857  17.403  0.00  0.00    +0.100 A 
ATOM     27  C   LIG    1       15.007  20.666  17.753  0.00  0.00    -0.200 A 
ATOM     28  C   LIG    1       15.983  21.766  17.725  0.00  0.00    +0.550 A 
ATOM     29  O   LIG    1       15.657  22.892  17.393  0.00  0.00    -0.510 OA
ATOM     30  N   LIG    1       17.254  21.480  18.089  0.00  0.00    -0.650 N 
ATOM     31  H   LIG    1       17.925  22.181  18.083  0.00  0.00    +0.420 HD
ENDBRANCH  19  20
ENDBRANCH  18  19
ENDBRANCH  17  18
ENDBRANCH   2  17
TORSDOF 7
ENDMDL
####
 X_ribose_rec.pdbqt&&&&ZINC000739536158.pdbqt
MODEL 1
REMARK VINA RESULT:     -13.7      0.000      0.000
REMARK                            x       y       z     vdW  Elec       q    Type
REMARK                         _______ _______ _______ _____ _____    ______ ____
ROOT
ATOM      1  C   LIG    1       18.048  20.187  18.748  0.00  0.00    -0.060 A 
ATOM      2  C   LIG    1       19.138  19.739  17.999  0.00  0.00    +0.020 A 
ATOM      3  C   LIG    1       20.376  20.325  18.163  0.00  0.00    +0.040 A 
ATOM      4  C   LIG    1       20.544  21.357  19.068  0.00  0.00    +0.030 A 
ATOM      5  C   LIG    1       19.465  21.811  19.819  0.00  0.00    +0.140 A 
ATOM      6  C   LIG    1       18.216  21.232  19.657  0.00  0.00    +0.110 A 
ENDROOT
BRANCH   1  12
ATOM      7  C   LIG    1       14.523  19.745  17.889  0.00  0.00    +0.190 A 
ATOM      8  C   LIG    1       14.280  18.450  18.241  0.00  0.00    -0.140 A 
ATOM      9  C   LIG    1       15.329  17.684  18.788  0.00  0.00    +0.530 A 
ATOM     10  N   LIG    1       16.540  18.263  18.944  0.00  0.00    -0.630 N 
ATOM     11  H   LIG    1       17.276  17.756  19.319  0.00  0.00    +0.420 HD
ATOM     12  C   LIG    1       16.721  19.562  18.573  0.00  0.00    +0.450 A 
ATOM     13  O   LIG    1       15.148  16.524  19.113  0.00  0.00    -0.540 OA
ATOM     14  N   LIG    1       15.736  20.268  18.059  0.00  0.00    -0.520 NA
BRANCH   7  16
ATOM     15  C   LIG    1       13.945  21.992  17.012  0.00  0.00    +0.050 C 
ATOM     16  C   LIG    1       13.418  20.585  17.302  0.00  0.00    +0.100 C 
ENDBRANCH   7  16
ENDBRANCH   1  12
BRANCH   5  17
ATOM     17  N   LIG    1       19.640  22.854  20.733  0.00  0.00    -0.650 N 
ATOM     18  H   LIG    1       20.391  22.842  21.345  0.00  0.00    +0.430 HD
ATOM     19  C   LIG    1       18.763  23.877  20.763  0.00  0.00    +0.510 C 
ATOM     20  O   LIG    1       17.770  23.846  20.065  0.00  0.00    -0.480 OA
BRANCH  19  21
ATOM     21  C   LIG    1       19.012  25.048  21.655  0.00  0.00    +0.500 C 
ATOM     22  N   LIG    1       18.366  26.211  21.438  0.00  0.00    -0.560 N 
ATOM     23  C   LIG    1       17.430  26.348  20.314  0.00  0.00    +0.270 C 
ATOM     24  C   LIG    1       16.086  26.851  20.850  0.00  0.00    +0.040 C 
ATOM     25  C   LIG    1       16.309  28.141  21.644  0.00  0.00    -0.100 C 
ATOM     26  C   LIG    1       17.228  27.856  22.834  0.00  0.00    +0.030 C 
ATOM     27  C   LIG    1       18.581  27.363  22.323  0.00  0.00    +0.270 C 
ATOM     28  O   LIG    1       19.797  24.953  22.575  0.00  0.00    -0.530 OA
BRANCH  25  29
ATOM     29  C   LIG    1       14.984  28.656  22.144  0.00  0.00    +0.500 C 
ATOM     30  O   LIG    1       13.953  28.336  21.579  0.00  0.00    -0.700 OA
ATOM     31  O   LIG    1       14.944  29.396  23.114  0.00  0.00    -0.700 OA
ENDBRANCH  25  29
ENDBRANCH  19  21
ENDBRANCH   5  17
TORSDOF 5
ENDMDL
MODEL 2
REMARK VINA RESULT:     -11.3      1.522      2.166
REMARK                            x       y       z     vdW  Elec       q    Type
REMARK                         _______ _______ _______ _____ _____    ______ ____
ROOT
ATOM      1  C   LIG    1       16.276  21.045  18.200  0.00  0.00    -0.060 A 
ATOM      2  C   LIG    1       17.018  19.864  18.274  0.00  0.00    +0.020 A 
ATOM      3  C   LIG    1       18.279  19.874  18.833  0.00  0.00    +0.040 A 
ATOM      4  C   LIG    1       18.814  21.052  19.321  0.00  0.00    +0.030 A 
ATOM      5  C   LIG    1       18.085  22.234  19.253  0.00  0.00    +0.140 A 
ATOM      6  C   LIG    1       16.819  22.234  18.688  0.00  0.00    +0.110 A 
ENDROOT
BRANCH   1  12
ATOM      7  C   LIG    1       13.321  22.100  16.327  0.00  0.00    +0.190 A 
ATOM      8  C   LIG    1       12.461  21.055  16.492  0.00  0.00    -0.140 A 
ATOM      9  C   LIG    1       12.875  19.947  17.258  0.00  0.00    +0.530 A 
ATOM     10  N   LIG    1       14.112  19.962  17.802  0.00  0.00    -0.630 N 
ATOM     11  H   LIG    1       14.418  19.211  18.333  0.00  0.00    +0.420 HD
ATOM     12  C   LIG    1       14.925  21.036  17.601  0.00  0.00    +0.450 A 
ATOM     13  O   LIG    1       12.134  18.994  17.426  0.00  0.00    -0.540 OA
ATOM     14  N   LIG    1       14.531  22.065  16.880  0.00  0.00    -0.520 NA
BRANCH   7  16
ATOM     15  C   LIG    1       14.143  24.082  15.082  0.00  0.00    +0.050 C 
ATOM     16  C   LIG    1       12.902  23.297  15.512  0.00  0.00    +0.100 C 
ENDBRANCH   7  16
ENDBRANCH   1  12
BRANCH   5  17
ATOM     17  N   LIG    1       18.630  23.421  19.749  0.00  0.00    -0.650 N 
ATOM     18  H   LIG    1       19.166  23.986  19.172  0.00  0.00    +0.430 HD
ATOM     19  C   LIG    1       18.410  23.781  21.028  0.00  0.00    +0.510 C 
ATOM     20  O   LIG    1       17.821  23.029  21.778  0.00  0.00    -0.480 OA
BRANCH  19  21
ATOM     21  C   LIG    1       18.892  25.105  21.525  0.00  0.00    +0.500 C 
ATOM     22  N   LIG    1       18.175  26.219  21.277  0.00  0.00    -0.560 N 
ATOM     23  C   LIG    1       16.930  26.151  20.499  0.00  0.00    +0.270 C 
ATOM     24  C   LIG    1       15.808  26.809  21.307  0.00  0.00    +0.040 C 
ATOM     25  C   LIG    1       16.230  28.229  21.695  0.00  0.00    -0.100 C 
ATOM     26  C   LIG    1       17.484  28.168  22.570  0.00  0.00    +0.030 C 
ATOM     27  C   LIG    1       18.622  27.524  21.782  0.00  0.00    +0.270 C 
ATOM     28  O   LIG    1       19.927  25.176  22.152  0.00  0.00    -0.530 OA
BRANCH  25  29
ATOM     29  C   LIG    1       15.114  28.891  22.461  0.00  0.00    +0.500 C 
ATOM     30  O   LIG    1       15.354  29.486  23.497  0.00  0.00    -0.700 OA
ATOM     31  O   LIG    1       13.968  28.831  22.045  0.00  0.00    -0.700 OA
ENDBRANCH  25  29
ENDBRANCH  19  21
ENDBRANCH   5  17
TORSDOF 5
ENDMDL
MODEL 3
REMARK VINA RESULT:     -11.1      4.699      5.206
REMARK                            x       y       z     vdW  Elec       q    Type
REMARK                         _______ _______ _______ _____ _____    ______ ____
ROOT
ATOM      1  C   LIG    1       18.180  20.214  18.822  0.00  0.00    -0.060 A 
ATOM      2  C   LIG    1       18.986  19.703  19.841  0.00  0.00    +0.020 A 
ATOM      3  C   LIG    1       20.247  20.222  20.049  0.00  0.00    +0.040 A 
ATOM      4  C   LIG    1       20.718  21.248  19.252  0.00  0.00    +0.030 A 
ATOM      5  C   LIG    1       19.923  21.765  18.234  0.00  0.00    +0.140 A 
ATOM      6  C   LIG    1       18.657  21.246  18.013  0.00  0.00    +0.110 A 
ENDROOT
BRANCH   1  12
ATOM      7  C   LIG    1       14.665  19.966  17.851  0.00  0.00    +0.190 A 
ATOM      8  C   LIG    1       14.347  18.678  18.169  0.00  0.00    -0.140 A 
ATOM      9  C   LIG    1       15.339  17.851  18.731  0.00  0.00    +0.530 A 
ATOM     10  N   LIG    1       16.571  18.365  18.935  0.00  0.00    -0.630 N 
ATOM     11  H   LIG    1       17.270  17.815  19.321  0.00  0.00    +0.420 HD
ATOM     12  C   LIG    1       16.828  19.659  18.596  0.00  0.00    +0.450 A 
ATOM     13  O   LIG    1       15.091  16.695  19.028  0.00  0.00    -0.540 OA
ATOM     14  N   LIG    1       15.896  20.424  18.067  0.00  0.00    -0.520 NA
BRANCH   7  16
ATOM     15  C   LIG    1       12.423  20.036  16.791  0.00  0.00    +0.050 C 
ATOM     16  C   LIG    1       13.621  20.871  17.248  0.00  0.00    +0.100 C 
ENDBRANCH   7  16
ENDBRANCH   1  12
BRANCH   5  17
ATOM     17  N   LIG    1       20.404  22.803  17.431  0.00  0.00    -0.650 N 
ATOM     18  H   LIG    1       20.352  23.720  17.741  0.00  0.00    +0.430 HD
ATOM     19  C   LIG    1       20.938  22.529  16.224  0.00  0.00    +0.510 C 
ATOM     20  O   LIG    1       20.914  21.394  15.794  0.00  0.00    -0.480 OA
BRANCH  19  21
ATOM     21  C   LIG    1       21.558  23.621  15.417  0.00  0.00    +0.500 C 
ATOM     22  N   LIG    1       20.777  24.462  14.708  0.00  0.00    -0.560 N 
ATOM     23  C   LIG    1       19.317  24.302  14.704  0.00  0.00    +0.270 C 
ATOM     24  C   LIG    1       18.674  25.633  15.105  0.00  0.00    +0.040 C 
ATOM     25  C   LIG    1       19.188  26.742  14.183  0.00  0.00    -0.100 C 
ATOM     26  C   LIG    1       20.705  26.872  14.337  0.00  0.00    +0.030 C 
ATOM     27  C   LIG    1       21.371  25.558  13.931  0.00  0.00    +0.270 C 
ATOM     28  O   LIG    1       22.763  23.752  15.398  0.00  0.00    -0.530 OA
BRANCH  25  29
ATOM     29  C   LIG    1       18.532  28.047  14.553  0.00  0.00    +0.500 C 
ATOM     30  O   LIG    1       17.342  28.211  14.347  0.00  0.00    -0.700 OA
ATOM     31  O   LIG    1       19.192  28.940  15.058  0.00  0.00    -0.700 OA
ENDBRANCH  25  29
ENDBRANCH  19  21
ENDBRANCH   5  17
TORSDOF 5
ENDMDL
MODEL 4
REMARK VINA RESULT:     -10.9      2.276      3.088
REMARK                            x       y       z     vdW  Elec       q    Type
REMARK                         _______ _______ _______ _____ _____    ______ ____
ROOT
ATOM      1  C   LIG    1       16.620  22.402  18.127  0.00  0.00    -0.060 A 
ATOM      2  C   LIG    1       17.646  21.460  18.028  0.00  0.00    +0.020 A 
ATOM      3  C   LIG    1       18.875  21.715  18.601  0.00  0.00    +0.040 A 
ATOM      4  C   LIG    1       19.096  22.901  19.276  0.00  0.00    +0.030 A 
ATOM      5  C   LIG    1       18.081  23.846  19.381  0.00  0.00    +0.140 A 
ATOM      6  C   LIG    1       16.845  23.602  18.802  0.00  0.00    +0.110 A 
ENDROOT
BRANCH   1  12
ATOM      7  C   LIG    1       13.507  20.710  17.232  0.00  0.00    +0.190 A 
ATOM      8  C   LIG    1       12.894  21.607  16.407  0.00  0.00    -0.140 A 
ATOM      9  C   LIG    1       13.538  22.830  16.133  0.00  0.00    +0.530 A 
ATOM     10  N   LIG    1       14.742  23.068  16.697  0.00  0.00    -0.630 N 
ATOM     11  H   LIG    1       15.204  23.903  16.522  0.00  0.00    +0.420 HD
ATOM     12  C   LIG    1       15.303  22.132  17.513  0.00  0.00    +0.450 A 
ATOM     13  O   LIG    1       13.020  23.655  15.400  0.00  0.00    -0.540 OA
ATOM     14  N   LIG    1       14.692  20.995  17.768  0.00  0.00    -0.520 NA
BRANCH   7  16
ATOM     15  C   LIG    1       13.895  18.372  17.964  0.00  0.00    +0.050 C 
ATOM     16  C   LIG    1       12.838  19.395  17.541  0.00  0.00    +0.100 C 
ENDBRANCH   7  16
ENDBRANCH   1  12
BRANCH   5  17
ATOM     17  N   LIG    1       18.310  25.044  20.064  0.00  0.00    -0.650 N 
ATOM     18  H   LIG    1       18.897  25.715  19.683  0.00  0.00    +0.430 HD
ATOM     19  C   LIG    1       17.714  25.266  21.252  0.00  0.00    +0.510 C 
ATOM     20  O   LIG    1       17.057  24.389  21.775  0.00  0.00    -0.480 OA
BRANCH  19  21
ATOM     21  C   LIG    1       17.863  26.591  21.925  0.00  0.00    +0.500 C 
ATOM     22  N   LIG    1       16.932  27.548  21.743  0.00  0.00    -0.560 N 
ATOM     23  C   LIG    1       15.777  27.311  20.866  0.00  0.00    +0.270 C 
ATOM     24  C   LIG    1       14.495  27.610  21.649  0.00  0.00    +0.040 C 
ATOM     25  C   LIG    1       14.570  29.028  22.221  0.00  0.00    -0.100 C 
ATOM     26  C   LIG    1       15.757  29.130  23.181  0.00  0.00    +0.030 C 
ATOM     27  C   LIG    1       17.051  28.846  22.420  0.00  0.00    +0.270 C 
ATOM     28  O   LIG    1       18.822  26.805  22.637  0.00  0.00    -0.530 OA
BRANCH  25  29
ATOM     29  C   LIG    1       13.295  29.337  22.963  0.00  0.00    +0.500 C 
ATOM     30  O   LIG    1       12.217  29.071  22.461  0.00  0.00    -0.700 OA
ATOM     31  O   LIG    1       13.342  29.855  24.066  0.00  0.00    -0.700 OA
ENDBRANCH  25  29
ENDBRANCH  19  21
ENDBRANCH   5  17
TORSDOF 5
ENDMDL
####
 X_ribose_rec.pdbqt&&&&ZINC000111592498.pdbqt
MODEL 1
REMARK VINA RESULT:     -13.7      0.000      0.000
REMARK                            x       y       z     vdW  Elec       q    Type
REMARK                         _______ _______ _______ _____ _____    ______ ____
ROOT
ATOM      1  N   LIG    1       19.528  21.877  20.600  0.00  0.00    -0.700 N 
ATOM      2  H   LIG    1       19.775  21.985  21.532  0.00  0.00    +0.420 HD
ATOM      3  C   LIG    1       18.992  22.910  19.922  0.00  0.00    +0.590 C 
ATOM      4  O   LIG    1       18.682  22.775  18.754  0.00  0.00    -0.520 OA
ENDROOT
BRANCH   3   5
ATOM      5  C   LIG    1       18.779  24.205  20.597  0.00  0.00    -0.050 A 
ATOM      6  N   LIG    1       19.726  24.704  21.394  0.00  0.00    -0.170 NA
ATOM      7  N   LIG    1       19.607  25.824  22.010  0.00  0.00    -0.200 NA
ATOM      8  C   LIG    1       18.508  26.582  21.897  0.00  0.00    +0.090 A 
ATOM      9  C   LIG    1       18.385  27.804  22.574  0.00  0.00    +0.070 A 
ATOM     10  C   LIG    1       17.249  28.545  22.431  0.00  0.00    +0.060 A 
ATOM     11  C   LIG    1       16.204  28.107  21.623  0.00  0.00    +0.040 A 
ATOM     12  C   LIG    1       16.288  26.925  20.949  0.00  0.00    +0.050 A 
ATOM     13  C   LIG    1       17.440  26.141  21.074  0.00  0.00    -0.110 A 
ATOM     14  C   LIG    1       17.586  24.908  20.396  0.00  0.00    +0.210 A 
BRANCH  14  15
ATOM     15  O   LIG    1       16.612  24.428  19.590  0.00  0.00    -0.460 OA
ATOM     16  H   LIG    1       15.725  24.479  19.971  0.00  0.00    +0.410 HD
ENDBRANCH  14  15
ENDBRANCH   3   5
BRANCH   1  17
ATOM     17  C   LIG    1       19.740  20.591  19.930  0.00  0.00    +0.320 C 
BRANCH  17  19
ATOM     18  O   LIG    1       18.097  18.981  20.455  0.00  0.00    -0.510 OA
ATOM     19  C   LIG    1       18.414  19.903  19.734  0.00  0.00    +0.510 C 
ATOM     20  N   LIG    1       17.583  20.308  18.753  0.00  0.00    -0.650 N 
ATOM     21  H   LIG    1       17.806  21.086  18.219  0.00  0.00    +0.420 HD
BRANCH  20  22
ATOM     22  C   LIG    1       16.400  19.607  18.507  0.00  0.00    +0.160 A 
ATOM     23  C   LIG    1       15.286  20.269  17.944  0.00  0.00    +0.110 A 
ATOM     24  N   LIG    1       15.339  21.567  17.637  0.00  0.00    -0.480 NA
ATOM     25  C   LIG    1       14.308  22.186  17.113  0.00  0.00    +0.290 A 
ATOM     26  C   LIG    1       13.110  21.523  16.853  0.00  0.00    -0.030 A 
ATOM     27  C   LIG    1       12.990  20.194  17.144  0.00  0.00    +0.080 A 
ATOM     28  C   LIG    1       14.099  19.533  17.706  0.00  0.00    -0.090 A 
ATOM     29  C   LIG    1       14.048  18.168  18.030  0.00  0.00    +0.020 A 
ATOM     30  C   LIG    1       15.138  17.557  18.572  0.00  0.00    +0.040 A 
ATOM     31  C   LIG    1       16.312  18.266  18.807  0.00  0.00    +0.040 A 
ENDBRANCH  20  22
ENDBRANCH  17  19
ENDBRANCH   1  17
TORSDOF 5
ENDMDL
MODEL 2
REMARK VINA RESULT:     -12.0      1.606      1.852
REMARK                            x       y       z     vdW  Elec       q    Type
REMARK                         _______ _______ _______ _____ _____    ______ ____
ROOT
ATOM      1  N   LIG    1       19.036  22.988  18.658  0.00  0.00    -0.700 N 
ATOM      2  H   LIG    1       18.880  23.715  18.035  0.00  0.00    +0.420 HD
ATOM      3  C   LIG    1       18.698  23.130  19.955  0.00  0.00    +0.590 C 
ATOM      4  O   LIG    1       18.894  22.219  20.737  0.00  0.00    -0.520 OA
ENDROOT
BRANCH   3   5
ATOM      5  C   LIG    1       18.093  24.390  20.427  0.00  0.00    -0.050 A 
ATOM      6  N   LIG    1       16.987  24.857  19.844  0.00  0.00    -0.170 NA
ATOM      7  N   LIG    1       16.408  25.944  20.204  0.00  0.00    -0.200 NA
ATOM      8  C   LIG    1       16.880  26.701  21.204  0.00  0.00    +0.090 A 
ATOM      9  C   LIG    1       16.242  27.888  21.593  0.00  0.00    +0.070 A 
ATOM     10  C   LIG    1       16.756  28.627  22.616  0.00  0.00    +0.060 A 
ATOM     11  C   LIG    1       17.907  28.224  23.286  0.00  0.00    +0.040 A 
ATOM     12  C   LIG    1       18.554  27.076  22.937  0.00  0.00    +0.050 A 
ATOM     13  C   LIG    1       18.052  26.293  21.891  0.00  0.00    -0.110 A 
ATOM     14  C   LIG    1       18.677  25.090  21.488  0.00  0.00    +0.210 A 
BRANCH  14  15
ATOM     15  O   LIG    1       19.795  24.638  22.100  0.00  0.00    -0.460 OA
ATOM     16  H   LIG    1       20.433  24.227  21.501  0.00  0.00    +0.410 HD
ENDBRANCH  14  15
ENDBRANCH   3   5
BRANCH   1  17
ATOM     17  C   LIG    1       19.636  21.737  18.189  0.00  0.00    +0.320 C 
BRANCH  17  19
ATOM     18  O   LIG    1       18.885  19.530  17.825  0.00  0.00    -0.510 OA
ATOM     19  C   LIG    1       18.589  20.654  18.168  0.00  0.00    +0.510 C 
ATOM     20  N   LIG    1       17.320  20.937  18.525  0.00  0.00    -0.650 N 
ATOM     21  H   LIG    1       17.096  21.819  18.861  0.00  0.00    +0.420 HD
BRANCH  20  22
ATOM     22  C   LIG    1       16.328  19.960  18.410  0.00  0.00    +0.160 A 
ATOM     23  C   LIG    1       15.071  20.285  17.853  0.00  0.00    +0.110 A 
ATOM     24  N   LIG    1       14.806  21.522  17.428  0.00  0.00    -0.480 NA
ATOM     25  C   LIG    1       13.641  21.829  16.909  0.00  0.00    +0.290 A 
ATOM     26  C   LIG    1       12.625  20.884  16.777  0.00  0.00    -0.030 A 
ATOM     27  C   LIG    1       12.832  19.600  17.193  0.00  0.00    +0.080 A 
ATOM     28  C   LIG    1       14.084  19.274  17.749  0.00  0.00    -0.090 A 
ATOM     29  C   LIG    1       14.368  17.974  18.197  0.00  0.00    +0.020 A 
ATOM     30  C   LIG    1       15.589  17.691  18.729  0.00  0.00    +0.040 A 
ATOM     31  C   LIG    1       16.570  18.672  18.834  0.00  0.00    +0.040 A 
ENDBRANCH  20  22
ENDBRANCH  17  19
ENDBRANCH   1  17
TORSDOF 5
ENDMDL
MODEL 3
REMARK VINA RESULT:     -11.6      1.591      2.176
REMARK                            x       y       z     vdW  Elec       q    Type
REMARK                         _______ _______ _______ _____ _____    ______ ____
ROOT
ATOM      1  N   LIG    1       18.094  24.448  19.431  0.00  0.00    -0.700 N 
ATOM      2  H   LIG    1       17.359  24.797  18.903  0.00  0.00    +0.420 HD
ATOM      3  C   LIG    1       18.466  25.077  20.564  0.00  0.00    +0.590 C 
ATOM      4  O   LIG    1       19.387  24.640  21.226  0.00  0.00    -0.520 OA
ENDROOT
BRANCH   3   5
ATOM      5  C   LIG    1       17.758  26.296  20.998  0.00  0.00    -0.050 A 
ATOM      6  N   LIG    1       18.448  27.404  21.276  0.00  0.00    -0.170 NA
ATOM      7  N   LIG    1       17.896  28.499  21.657  0.00  0.00    -0.200 NA
ATOM      8  C   LIG    1       16.569  28.608  21.807  0.00  0.00    +0.090 A 
ATOM      9  C   LIG    1       15.973  29.808  22.224  0.00  0.00    +0.070 A 
ATOM     10  C   LIG    1       14.619  29.876  22.363  0.00  0.00    +0.060 A 
ATOM     11  C   LIG    1       13.813  28.773  22.099  0.00  0.00    +0.040 A 
ATOM     12  C   LIG    1       14.356  27.591  21.691  0.00  0.00    +0.050 A 
ATOM     13  C   LIG    1       15.744  27.487  21.538  0.00  0.00    -0.110 A 
ATOM     14  C   LIG    1       16.363  26.289  21.113  0.00  0.00    +0.210 A 
BRANCH  14  15
ATOM     15  O   LIG    1       15.639  25.182  20.834  0.00  0.00    -0.460 OA
ATOM     16  H   LIG    1       15.393  24.665  21.613  0.00  0.00    +0.410 HD
ENDBRANCH  14  15
ENDBRANCH   3   5
BRANCH   1  17
ATOM     17  C   LIG    1       18.797  23.237  19.000  0.00  0.00    +0.320 C 
BRANCH  17  19
ATOM     18  O   LIG    1       17.786  21.489  20.220  0.00  0.00    -0.510 OA
ATOM     19  C   LIG    1       17.885  22.047  19.148  0.00  0.00    +0.510 C 
ATOM     20  N   LIG    1       17.184  21.599  18.088  0.00  0.00    -0.650 N 
ATOM     21  H   LIG    1       17.213  22.083  17.248  0.00  0.00    +0.420 HD
BRANCH  20  22
ATOM     22  C   LIG    1       16.417  20.436  18.199  0.00  0.00    +0.160 A 
ATOM     23  C   LIG    1       15.065  20.436  17.793  0.00  0.00    +0.110 A 
ATOM     24  N   LIG    1       14.494  21.536  17.297  0.00  0.00    -0.480 NA
ATOM     25  C   LIG    1       13.239  21.541  16.917  0.00  0.00    +0.290 A 
ATOM     26  C   LIG    1       12.440  20.404  17.012  0.00  0.00    -0.030 A 
ATOM     27  C   LIG    1       12.962  19.245  17.511  0.00  0.00    +0.080 A 
ATOM     28  C   LIG    1       14.310  19.243  17.918  0.00  0.00    -0.090 A 
ATOM     29  C   LIG    1       14.914  18.088  18.439  0.00  0.00    +0.020 A 
ATOM     30  C   LIG    1       16.221  18.119  18.822  0.00  0.00    +0.040 A 
ATOM     31  C   LIG    1       16.975  19.281  18.702  0.00  0.00    +0.040 A 
ENDBRANCH  20  22
ENDBRANCH  17  19
ENDBRANCH   1  17
TORSDOF 5
ENDMDL
####
 X_ribose_rec.pdbqt&&&&ZINC000011545351.pdbqt
MODEL 1
REMARK VINA RESULT:     -13.7      0.000      0.000
REMARK                            x       y       z     vdW  Elec       q    Type
REMARK                         _______ _______ _______ _____ _____    ______ ____
ROOT
ATOM      1  O   LIG    1       20.039  22.239  19.387  0.00  0.00    -0.540 OA
ATOM      2  C   LIG    1       19.321  21.777  20.249  0.00  0.00    +0.510 C 
ATOM      3  N   LIG    1       18.785  22.587  21.185  0.00  0.00    -0.730 N 
ATOM      4  H   LIG    1       18.211  22.218  21.874  0.00  0.00    +0.410 HD
ENDROOT
BRANCH   3   5
ATOM      5  C   LIG    1       19.071  24.024  21.160  0.00  0.00    +0.270 C 
BRANCH   5   6
ATOM      6  C   LIG    1       17.885  24.769  20.544  0.00  0.00    +0.160 C 
BRANCH   6   7
ATOM      7  C   LIG    1       17.908  26.207  20.992  0.00  0.00    +0.140 A 
ATOM      8  N   LIG    1       18.970  26.958  21.131  0.00  0.00    -0.240 NA
ATOM      9  N   LIG    1       18.637  28.134  21.530  0.00  0.00    -0.290 NA
ATOM     10  C   LIG    1       17.322  28.197  21.669  0.00  0.00    +0.190 A 
ATOM     11  C   LIG    1       16.438  29.217  22.069  0.00  0.00    +0.080 A 
ATOM     12  C   LIG    1       15.103  28.960  22.109  0.00  0.00    +0.060 A 
ATOM     13  C   LIG    1       14.626  27.687  21.754  0.00  0.00    +0.030 A 
ATOM     14  C   LIG    1       15.486  26.718  21.372  0.00  0.00    +0.230 A 
ATOM     15  N   LIG    1       16.826  26.964  21.321  0.00  0.00    -0.390 N 
ENDBRANCH   6   7
ENDBRANCH   5   6
ENDBRANCH   3   5
BRANCH   2  16
ATOM     16  C   LIG    1       19.032  20.299  20.277  0.00  0.00    +0.100 C 
BRANCH  16  17
ATOM     17  C   LIG    1       18.825  19.792  18.848  0.00  0.00    +0.160 C 
BRANCH  17  18
ATOM     18  C   LIG    1       17.357  19.548  18.610  0.00  0.00    +0.400 A 
ATOM     19  N   LIG    1       16.640  20.520  18.133  0.00  0.00    -0.520 NA
ATOM     20  C   LIG    1       15.314  20.373  17.893  0.00  0.00    +0.150 A 
ATOM     21  C   LIG    1       14.542  21.418  17.381  0.00  0.00    +0.030 A 
ATOM     22  C   LIG    1       13.199  21.225  17.151  0.00  0.00    +0.070 A 
ATOM     23  C   LIG    1       12.599  20.002  17.423  0.00  0.00    -0.010 A 
ATOM     24  C   LIG    1       13.339  18.956  17.930  0.00  0.00    +0.100 A 
ATOM     25  C   LIG    1       14.700  19.131  18.169  0.00  0.00    -0.200 A 
ATOM     26  C   LIG    1       15.541  18.051  18.708  0.00  0.00    +0.550 A 
ATOM     27  O   LIG    1       15.074  16.957  18.968  0.00  0.00    -0.510 OA
ATOM     28  N   LIG    1       16.853  18.319  18.899  0.00  0.00    -0.650 N 
ATOM     29  H   LIG    1       17.438  17.631  19.253  0.00  0.00    +0.420 HD
ENDBRANCH  17  18
ENDBRANCH  16  17
ENDBRANCH   2  16
TORSDOF 6
ENDMDL
MODEL 2
REMARK VINA RESULT:     -13.2      1.368      1.828
REMARK                            x       y       z     vdW  Elec       q    Type
REMARK                         _______ _______ _______ _____ _____    ______ ____
ROOT
ATOM      1  O   LIG    1       19.443  21.928  16.498  0.00  0.00    -0.540 OA
ATOM      2  C   LIG    1       19.139  21.529  17.603  0.00  0.00    +0.510 C 
ATOM      3  N   LIG    1       18.524  22.357  18.472  0.00  0.00    -0.730 N 
ATOM      4  H   LIG    1       18.280  22.038  19.355  0.00  0.00    +0.410 HD
ENDROOT
BRANCH   3   5
ATOM      5  C   LIG    1       18.223  23.736  18.081  0.00  0.00    +0.270 C 
BRANCH   5   6
ATOM      6  C   LIG    1       17.264  24.357  19.099  0.00  0.00    +0.160 C 
BRANCH   6   7
ATOM      7  C   LIG    1       18.053  24.958  20.232  0.00  0.00    +0.140 A 
ATOM      8  N   LIG    1       19.171  24.492  20.729  0.00  0.00    -0.240 NA
ATOM      9  N   LIG    1       19.580  25.245  21.689  0.00  0.00    -0.290 NA
ATOM     10  C   LIG    1       18.732  26.246  21.857  0.00  0.00    +0.190 A 
ATOM     11  C   LIG    1       18.688  27.340  22.743  0.00  0.00    +0.080 A 
ATOM     12  C   LIG    1       17.654  28.219  22.661  0.00  0.00    +0.060 A 
ATOM     13  C   LIG    1       16.648  28.026  21.699  0.00  0.00    +0.030 A 
ATOM     14  C   LIG    1       16.703  26.972  20.856  0.00  0.00    +0.230 A 
ATOM     15  N   LIG    1       17.738  26.087  20.923  0.00  0.00    -0.390 N 
ENDBRANCH   6   7
ENDBRANCH   5   6
ENDBRANCH   3   5
BRANCH   2  16
ATOM     16  C   LIG    1       19.453  20.112  18.006  0.00  0.00    +0.100 C 
BRANCH  16  17
ATOM     17  C   LIG    1       18.646  19.745  19.254  0.00  0.00    +0.160 C 
BRANCH  17  18
ATOM     18  C   LIG    1       17.221  19.456  18.863  0.00  0.00    +0.400 A 
ATOM     19  N   LIG    1       16.518  20.413  18.338  0.00  0.00    -0.520 NA
ATOM     20  C   LIG    1       15.229  20.226  17.962  0.00  0.00    +0.150 A 
ATOM     21  C   LIG    1       14.474  21.256  17.398  0.00  0.00    +0.030 A 
ATOM     22  C   LIG    1       13.168  21.021  17.030  0.00  0.00    +0.070 A 
ATOM     23  C   LIG    1       12.591  19.771  17.214  0.00  0.00    -0.010 A 
ATOM     24  C   LIG    1       13.315  18.740  17.769  0.00  0.00    +0.100 A 
ATOM     25  C   LIG    1       14.638  18.956  18.148  0.00  0.00    -0.200 A 
ATOM     26  C   LIG    1       15.461  17.894  18.746  0.00  0.00    +0.550 A 
ATOM     27  O   LIG    1       15.012  16.778  18.934  0.00  0.00    -0.510 OA
ATOM     28  N   LIG    1       16.737  18.203  19.074  0.00  0.00    -0.650 N 
ATOM     29  H   LIG    1       17.309  17.527  19.470  0.00  0.00    +0.420 HD
ENDBRANCH  17  18
ENDBRANCH  16  17
ENDBRANCH   2  16
TORSDOF 6
ENDMDL
MODEL 3
REMARK VINA RESULT:     -12.7      1.688      8.150
REMARK                            x       y       z     vdW  Elec       q    Type
REMARK                         _______ _______ _______ _____ _____    ______ ____
ROOT
ATOM      1  O   LIG    1       20.267  21.667  20.018  0.00  0.00    -0.540 OA
ATOM      2  C   LIG    1       19.141  22.093  20.170  0.00  0.00    +0.510 C 
ATOM      3  N   LIG    1       18.090  21.250  20.124  0.00  0.00    -0.730 N 
ATOM      4  H   LIG    1       17.190  21.590  20.245  0.00  0.00    +0.410 HD
ENDROOT
BRANCH   3   5
ATOM      5  C   LIG    1       18.308  19.820  19.893  0.00  0.00    +0.270 C 
BRANCH   5   6
ATOM      6  C   LIG    1       17.942  19.476  18.447  0.00  0.00    +0.160 C 
BRANCH   6   7
ATOM      7  C   LIG    1       16.521  18.979  18.394  0.00  0.00    +0.140 A 
ATOM      8  N   LIG    1       16.116  17.763  18.657  0.00  0.00    -0.240 NA
ATOM      9  N   LIG    1       14.840  17.677  18.516  0.00  0.00    -0.290 NA
ATOM     10  C   LIG    1       14.356  18.853  18.150  0.00  0.00    +0.190 A 
ATOM     11  C   LIG    1       13.059  19.319  17.862  0.00  0.00    +0.080 A 
ATOM     12  C   LIG    1       12.886  20.620  17.503  0.00  0.00    +0.060 A 
ATOM     13  C   LIG    1       13.998  21.476  17.424  0.00  0.00    +0.030 A 
ATOM     14  C   LIG    1       15.236  21.014  17.702  0.00  0.00    +0.230 A 
ATOM     15  N   LIG    1       15.423  19.714  18.070  0.00  0.00    -0.390 N 
ENDBRANCH   6   7
ENDBRANCH   5   6
ENDBRANCH   3   5
BRANCH   2  16
ATOM     16  C   LIG    1       18.917  23.565  20.402  0.00  0.00    +0.100 C 
BRANCH  16  17
ATOM     17  C   LIG    1       17.425  23.880  20.271  0.00  0.00    +0.160 C 
BRANCH  17  18
ATOM     18  C   LIG    1       17.165  25.287  20.745  0.00  0.00    +0.400 A 
ATOM     19  N   LIG    1       15.939  25.643  20.975  0.00  0.00    -0.520 NA
ATOM     20  C   LIG    1       15.629  26.892  21.404  0.00  0.00    +0.150 A 
ATOM     21  C   LIG    1       14.309  27.275  21.652  0.00  0.00    +0.030 A 
ATOM     22  C   LIG    1       14.041  28.553  22.087  0.00  0.00    +0.070 A 
ATOM     23  C   LIG    1       15.067  29.469  22.282  0.00  0.00    -0.010 A 
ATOM     24  C   LIG    1       16.377  29.115  22.043  0.00  0.00    +0.100 A 
ATOM     25  C   LIG    1       16.670  27.826  21.603  0.00  0.00    -0.200 A 
ATOM     26  C   LIG    1       18.049  27.390  21.332  0.00  0.00    +0.550 A 
ATOM     27  O   LIG    1       18.991  28.146  21.483  0.00  0.00    -0.510 OA
ATOM     28  N   LIG    1       18.229  26.116  20.914  0.00  0.00    -0.650 N 
ATOM     29  H   LIG    1       19.124  25.794  20.726  0.00  0.00    +0.420 HD
ENDBRANCH  17  18
ENDBRANCH  16  17
ENDBRANCH   2  16
TORSDOF 6
ENDMDL
MODEL 4
REMARK VINA RESULT:     -12.6      1.030      1.712
REMARK                            x       y       z     vdW  Elec       q    Type
REMARK                         _______ _______ _______ _____ _____    ______ ____
ROOT
ATOM      1  O   LIG    1       19.824  22.811  19.553  0.00  0.00    -0.540 OA
ATOM      2  C   LIG    1       18.869  22.229  20.024  0.00  0.00    +0.510 C 
ATOM      3  N   LIG    1       17.720  22.897  20.254  0.00  0.00    -0.730 N 
ATOM      4  H   LIG    1       16.957  22.431  20.631  0.00  0.00    +0.410 HD
ENDROOT
BRANCH   3   5
ATOM      5  C   LIG    1       17.625  24.323  19.934  0.00  0.00    +0.270 C 
BRANCH   5   6
ATOM      6  C   LIG    1       17.661  25.139  21.228  0.00  0.00    +0.160 C 
BRANCH   6   7
ATOM      7  C   LIG    1       16.301  25.734  21.484  0.00  0.00    +0.140 A 
ATOM      8  N   LIG    1       15.166  25.085  21.517  0.00  0.00    -0.240 NA
ATOM      9  N   LIG    1       14.196  25.894  21.760  0.00  0.00    -0.290 NA
ATOM     10  C   LIG    1       14.669  27.122  21.898  0.00  0.00    +0.190 A 
ATOM     11  C   LIG    1       14.069  28.367  22.167  0.00  0.00    +0.080 A 
ATOM     12  C   LIG    1       14.851  29.477  22.250  0.00  0.00    +0.060 A 
ATOM     13  C   LIG    1       16.240  29.367  22.066  0.00  0.00    +0.030 A 
ATOM     14  C   LIG    1       16.801  28.166  21.810  0.00  0.00    +0.230 A 
ATOM     15  N   LIG    1       16.030  27.045  21.730  0.00  0.00    -0.390 N 
ENDBRANCH   6   7
ENDBRANCH   5   6
ENDBRANCH   3   5
BRANCH   2  16
ATOM     16  C   LIG    1       18.969  20.764  20.358  0.00  0.00    +0.100 C 
BRANCH  16  17
ATOM     17  C   LIG    1       18.874  19.940  19.072  0.00  0.00    +0.160 C 
BRANCH  17  18
ATOM     18  C   LIG    1       17.426  19.673  18.753  0.00  0.00    +0.400 A 
ATOM     19  N   LIG    1       16.714  20.643  18.265  0.00  0.00    -0.520 NA
ATOM     20  C   LIG    1       15.404  20.478  17.953  0.00  0.00    +0.150 A 
ATOM     21  C   LIG    1       14.638  21.520  17.429  0.00  0.00    +0.030 A 
ATOM     22  C   LIG    1       13.312  21.307  17.126  0.00  0.00    +0.070 A 
ATOM     23  C   LIG    1       12.725  20.066  17.336  0.00  0.00    -0.010 A 
ATOM     24  C   LIG    1       13.460  19.022  17.853  0.00  0.00    +0.100 A 
ATOM     25  C   LIG    1       14.803  19.217  18.166  0.00  0.00    -0.200 A 
ATOM     26  C   LIG    1       15.638  18.140  18.721  0.00  0.00    +0.550 A 
ATOM     27  O   LIG    1       15.182  17.031  18.929  0.00  0.00    -0.510 OA
ATOM     28  N   LIG    1       16.933  18.428  18.985  0.00  0.00    -0.650 N 
ATOM     29  H   LIG    1       17.514  17.743  19.351  0.00  0.00    +0.420 HD
ENDBRANCH  17  18
ENDBRANCH  16  17
ENDBRANCH   2  16
TORSDOF 6
ENDMDL
MODEL 5
REMARK VINA RESULT:     -12.1      4.239      6.183
REMARK                            x       y       z     vdW  Elec       q    Type
REMARK                         _______ _______ _______ _____ _____    ______ ____
ROOT
ATOM      1  O   LIG    1       19.202  25.072  15.306  0.00  0.00    -0.540 OA
ATOM      2  C   LIG    1       18.621  24.114  15.772  0.00  0.00    +0.510 C 
ATOM      3  N   LIG    1       19.154  22.881  15.655  0.00  0.00    -0.730 N 
ATOM      4  H   LIG    1       18.689  22.115  16.027  0.00  0.00    +0.410 HD
ENDROOT
BRANCH   3   5
ATOM      5  C   LIG    1       20.433  22.698  14.965  0.00  0.00    +0.270 C 
BRANCH   5   6
ATOM      6  C   LIG    1       21.377  21.881  15.849  0.00  0.00    +0.160 C 
BRANCH   6   7
ATOM      7  C   LIG    1       20.579  20.887  16.651  0.00  0.00    +0.140 A 
ATOM      8  N   LIG    1       20.084  19.758  16.213  0.00  0.00    -0.240 NA
ATOM      9  N   LIG    1       19.457  19.149  17.157  0.00  0.00    -0.290 NA
ATOM     10  C   LIG    1       19.521  19.869  18.265  0.00  0.00    +0.190 A 
ATOM     11  C   LIG    1       19.022  19.687  19.569  0.00  0.00    +0.080 A 
ATOM     12  C   LIG    1       19.264  20.636  20.512  0.00  0.00    +0.060 A 
ATOM     13  C   LIG    1       20.005  21.782  20.173  0.00  0.00    +0.030 A 
ATOM     14  C   LIG    1       20.477  21.944  18.919  0.00  0.00    +0.230 A 
ATOM     15  N   LIG    1       20.247  20.996  17.966  0.00  0.00    -0.390 N 
ENDBRANCH   6   7
ENDBRANCH   5   6
ENDBRANCH   3   5
BRANCH   2  16
ATOM     16  C   LIG    1       17.303  24.302  16.477  0.00  0.00    +0.100 C 
BRANCH  16  17
ATOM     17  C   LIG    1       17.297  23.489  17.774  0.00  0.00    +0.160 C 
BRANCH  17  18
ATOM     18  C   LIG    1       16.240  22.420  17.692  0.00  0.00    +0.400 A 
ATOM     19  N   LIG    1       16.543  21.221  18.088  0.00  0.00    -0.520 NA
ATOM     20  C   LIG    1       15.642  20.208  18.044  0.00  0.00    +0.150 A 
ATOM     21  C   LIG    1       15.968  18.919  18.470  0.00  0.00    +0.030 A 
ATOM     22  C   LIG    1       15.022  17.921  18.408  0.00  0.00    +0.070 A 
ATOM     23  C   LIG    1       13.745  18.179  17.926  0.00  0.00    -0.010 A 
ATOM     24  C   LIG    1       13.400  19.443  17.499  0.00  0.00    +0.100 A 
ATOM     25  C   LIG    1       14.343  20.467  17.553  0.00  0.00    -0.200 A 
ATOM     26  C   LIG    1       14.032  21.836  17.111  0.00  0.00    +0.550 A 
ATOM     27  O   LIG    1       12.932  22.125  16.678  0.00  0.00    -0.510 OA
ATOM     28  N   LIG    1       15.015  22.760  17.211  0.00  0.00    -0.650 N 
ATOM     29  H   LIG    1       14.846  23.673  16.930  0.00  0.00    +0.420 HD
ENDBRANCH  17  18
ENDBRANCH  16  17
ENDBRANCH   2  16
TORSDOF 6
ENDMDL
MODEL 6
REMARK VINA RESULT:     -11.9      1.925      2.854
REMARK                            x       y       z     vdW  Elec       q    Type
REMARK                         _______ _______ _______ _____ _____    ______ ____
ROOT
ATOM      1  O   LIG    1       18.244  22.556  21.370  0.00  0.00    -0.540 OA
ATOM      2  C   LIG    1       18.760  23.221  20.496  0.00  0.00    +0.510 C 
ATOM      3  N   LIG    1       19.159  24.482  20.758  0.00  0.00    -0.730 N 
ATOM      4  H   LIG    1       19.572  25.015  20.059  0.00  0.00    +0.410 HD
ENDROOT
BRANCH   3   5
ATOM      5  C   LIG    1       18.971  25.048  22.095  0.00  0.00    +0.270 C 
BRANCH   5   6
ATOM      6  C   LIG    1       18.465  26.487  21.974  0.00  0.00    +0.160 C 
BRANCH   6   7
ATOM      7  C   LIG    1       16.971  26.481  21.782  0.00  0.00    +0.140 A 
ATOM      8  N   LIG    1       16.227  25.433  21.536  0.00  0.00    -0.240 NA
ATOM      9  N   LIG    1       14.993  25.777  21.427  0.00  0.00    -0.290 NA
ATOM     10  C   LIG    1       14.883  27.085  21.600  0.00  0.00    +0.190 A 
ATOM     11  C   LIG    1       13.792  27.975  21.587  0.00  0.00    +0.080 A 
ATOM     12  C   LIG    1       14.013  29.299  21.805  0.00  0.00    +0.060 A 
ATOM     13  C   LIG    1       15.321  29.759  22.038  0.00  0.00    +0.030 A 
ATOM     14  C   LIG    1       16.357  28.893  22.047  0.00  0.00    +0.230 A 
ATOM     15  N   LIG    1       16.148  27.562  21.837  0.00  0.00    -0.390 N 
ENDBRANCH   6   7
ENDBRANCH   5   6
ENDBRANCH   3   5
BRANCH   2  16
ATOM     16  C   LIG    1       18.948  22.641  19.119  0.00  0.00    +0.100 C 
BRANCH  16  17
ATOM     17  C   LIG    1       17.877  23.199  18.179  0.00  0.00    +0.160 C 
BRANCH  17  18
ATOM     18  C   LIG    1       16.767  22.191  18.028  0.00  0.00    +0.400 A 
ATOM     19  N   LIG    1       16.990  20.968  18.404  0.00  0.00    -0.520 NA
ATOM     20  C   LIG    1       16.039  20.007  18.299  0.00  0.00    +0.150 A 
ATOM     21  C   LIG    1       16.278  18.692  18.703  0.00  0.00    +0.030 A 
ATOM     22  C   LIG    1       15.283  17.749  18.578  0.00  0.00    +0.070 A 
ATOM     23  C   LIG    1       14.042  18.088  18.054  0.00  0.00    -0.010 A 
ATOM     24  C   LIG    1       13.783  19.379  17.647  0.00  0.00    +0.100 A 
ATOM     25  C   LIG    1       14.776  20.348  17.765  0.00  0.00    -0.200 A 
ATOM     26  C   LIG    1       14.557  21.742  17.348  0.00  0.00    +0.550 A 
ATOM     27  O   LIG    1       13.492  22.101  16.880  0.00  0.00    -0.510 OA
ATOM     28  N   LIG    1       15.583  22.609  17.510  0.00  0.00    -0.650 N 
ATOM     29  H   LIG    1       15.475  23.537  17.246  0.00  0.00    +0.420 HD
ENDBRANCH  17  18
ENDBRANCH  16  17
ENDBRANCH   2  16
TORSDOF 6
ENDMDL
MODEL 7
REMARK VINA RESULT:     -11.9      1.986      2.885
REMARK                            x       y       z     vdW  Elec       q    Type
REMARK                         _______ _______ _______ _____ _____    ______ ____
ROOT
ATOM      1  O   LIG    1       20.676  22.010  17.583  0.00  0.00    -0.540 OA
ATOM      2  C   LIG    1       19.641  21.394  17.436  0.00  0.00    +0.510 C 
ATOM      3  N   LIG    1       18.545  22.021  16.962  0.00  0.00    -0.730 N 
ATOM      4  H   LIG    1       17.718  21.529  16.845  0.00  0.00    +0.410 HD
ENDROOT
BRANCH   3   5
ATOM      5  C   LIG    1       18.605  23.445  16.625  0.00  0.00    +0.270 C 
BRANCH   5   6
ATOM      6  C   LIG    1       17.247  24.093  16.903  0.00  0.00    +0.160 C 
BRANCH   6   7
ATOM      7  C   LIG    1       17.336  24.930  18.152  0.00  0.00    +0.140 A 
ATOM      8  N   LIG    1       17.141  26.221  18.234  0.00  0.00    -0.240 NA
ATOM      9  N   LIG    1       17.295  26.620  19.447  0.00  0.00    -0.290 NA
ATOM     10  C   LIG    1       17.602  25.587  20.216  0.00  0.00    +0.190 A 
ATOM     11  C   LIG    1       17.873  25.450  21.590  0.00  0.00    +0.080 A 
ATOM     12  C   LIG    1       18.163  24.218  22.090  0.00  0.00    +0.060 A 
ATOM     13  C   LIG    1       18.190  23.106  21.231  0.00  0.00    +0.030 A 
ATOM     14  C   LIG    1       17.928  23.253  19.915  0.00  0.00    +0.230 A 
ATOM     15  N   LIG    1       17.629  24.481  19.403  0.00  0.00    -0.390 N 
ENDBRANCH   6   7
ENDBRANCH   5   6
ENDBRANCH   3   5
BRANCH   2  16
ATOM     16  C   LIG    1       19.578  19.931  17.788  0.00  0.00    +0.100 C 
BRANCH  16  17
ATOM     17  C   LIG    1       18.791  19.752  19.088  0.00  0.00    +0.160 C 
BRANCH  17  18
ATOM     18  C   LIG    1       17.341  19.496  18.767  0.00  0.00    +0.400 A 
ATOM     19  N   LIG    1       16.639  20.470  18.273  0.00  0.00    -0.520 NA
ATOM     20  C   LIG    1       15.329  20.313  17.960  0.00  0.00    +0.150 A 
ATOM     21  C   LIG    1       14.572  21.360  17.428  0.00  0.00    +0.030 A 
ATOM     22  C   LIG    1       13.245  21.156  17.123  0.00  0.00    +0.070 A 
ATOM     23  C   LIG    1       12.647  19.921  17.339  0.00  0.00    -0.010 A 
ATOM     24  C   LIG    1       13.372  18.873  17.863  0.00  0.00    +0.100 A 
ATOM     25  C   LIG    1       14.716  19.059  18.178  0.00  0.00    -0.200 A 
ATOM     26  C   LIG    1       15.541  17.978  18.740  0.00  0.00    +0.550 A 
ATOM     27  O   LIG    1       15.075  16.873  18.952  0.00  0.00    -0.510 OA
ATOM     28  N   LIG    1       16.838  18.257  19.005  0.00  0.00    -0.650 N 
ATOM     29  H   LIG    1       17.412  17.568  19.376  0.00  0.00    +0.420 HD
ENDBRANCH  17  18
ENDBRANCH  16  17
ENDBRANCH   2  16
TORSDOF 6
ENDMDL
MODEL 8
REMARK VINA RESULT:     -11.9      2.956      5.674
REMARK                            x       y       z     vdW  Elec       q    Type
REMARK                         _______ _______ _______ _____ _____    ______ ____
ROOT
ATOM      1  O   LIG    1       17.575  26.120  19.560  0.00  0.00    -0.540 OA
ATOM      2  C   LIG    1       17.118  25.096  19.095  0.00  0.00    +0.510 C 
ATOM      3  N   LIG    1       17.224  23.940  19.781  0.00  0.00    -0.730 N 
ATOM      4  H   LIG    1       16.860  23.121  19.410  0.00  0.00    +0.410 HD
ENDROOT
BRANCH   3   5
ATOM      5  C   LIG    1       17.891  23.921  21.085  0.00  0.00    +0.270 C 
BRANCH   5   6
ATOM      6  C   LIG    1       19.367  23.562  20.899  0.00  0.00    +0.160 C 
BRANCH   6   7
ATOM      7  C   LIG    1       19.479  22.153  20.376  0.00  0.00    +0.140 A 
ATOM      8  N   LIG    1       19.318  21.056  21.070  0.00  0.00    -0.240 NA
ATOM      9  N   LIG    1       19.485  20.025  20.319  0.00  0.00    -0.290 NA
ATOM     10  C   LIG    1       19.764  20.417  19.086  0.00  0.00    +0.190 A 
ATOM     11  C   LIG    1       20.033  19.728  17.888  0.00  0.00    +0.080 A 
ATOM     12  C   LIG    1       20.291  20.439  16.757  0.00  0.00    +0.060 A 
ATOM     13  C   LIG    1       20.287  21.844  16.800  0.00  0.00    +0.030 A 
ATOM     14  C   LIG    1       20.028  22.490  17.956  0.00  0.00    +0.230 A 
ATOM     15  N   LIG    1       19.761  21.790  19.096  0.00  0.00    -0.390 N 
ENDBRANCH   6   7
ENDBRANCH   5   6
ENDBRANCH   3   5
BRANCH   2  16
ATOM     16  C   LIG    1       16.438  25.116  17.752  0.00  0.00    +0.100 C 
BRANCH  16  17
ATOM     17  C   LIG    1       16.934  23.937  16.911  0.00  0.00    +0.160 C 
BRANCH  17  18
ATOM     18  C   LIG    1       16.074  22.730  17.182  0.00  0.00    +0.400 A 
ATOM     19  N   LIG    1       16.633  21.678  17.699  0.00  0.00    -0.520 NA
ATOM     20  C   LIG    1       15.922  20.556  17.970  0.00  0.00    +0.150 A 
ATOM     21  C   LIG    1       16.523  19.424  18.526  0.00  0.00    +0.030 A 
ATOM     22  C   LIG    1       15.763  18.306  18.786  0.00  0.00    +0.070 A 
ATOM     23  C   LIG    1       14.403  18.289  18.501  0.00  0.00    -0.010 A 
ATOM     24  C   LIG    1       13.788  19.392  17.951  0.00  0.00    +0.100 A 
ATOM     25  C   LIG    1       14.539  20.533  17.681  0.00  0.00    -0.200 A 
ATOM     26  C   LIG    1       13.938  21.741  17.095  0.00  0.00    +0.550 A 
ATOM     27  O   LIG    1       12.752  21.787  16.822  0.00  0.00    -0.510 OA
ATOM     28  N   LIG    1       14.752  22.800  16.877  0.00  0.00    -0.650 N 
ATOM     29  H   LIG    1       14.390  23.613  16.492  0.00  0.00    +0.420 HD
ENDBRANCH  17  18
ENDBRANCH  16  17
ENDBRANCH   2  16
TORSDOF 6
ENDMDL
MODEL 9
REMARK VINA RESULT:     -11.8      1.993      2.901
REMARK                            x       y       z     vdW  Elec       q    Type
REMARK                         _______ _______ _______ _____ _____    ______ ____
ROOT
ATOM      1  O   LIG    1       19.789  23.246  17.621  0.00  0.00    -0.540 OA
ATOM      2  C   LIG    1       18.597  23.306  17.837  0.00  0.00    +0.510 C 
ATOM      3  N   LIG    1       18.127  23.081  19.081  0.00  0.00    -0.730 N 
ATOM      4  H   LIG    1       17.173  23.128  19.254  0.00  0.00    +0.410 HD
ENDROOT
BRANCH   3   5
ATOM      5  C   LIG    1       19.055  22.765  20.169  0.00  0.00    +0.270 C 
BRANCH   5   6
ATOM      6  C   LIG    1       18.480  23.273  21.493  0.00  0.00    +0.160 C 
BRANCH   6   7
ATOM      7  C   LIG    1       18.596  24.774  21.550  0.00  0.00    +0.140 A 
ATOM      8  N   LIG    1       19.707  25.461  21.634  0.00  0.00    -0.240 NA
ATOM      9  N   LIG    1       19.451  26.721  21.662  0.00  0.00    -0.290 NA
ATOM     10  C   LIG    1       18.142  26.907  21.596  0.00  0.00    +0.190 A 
ATOM     11  C   LIG    1       17.326  28.054  21.589  0.00  0.00    +0.080 A 
ATOM     12  C   LIG    1       15.977  27.909  21.509  0.00  0.00    +0.060 A 
ATOM     13  C   LIG    1       15.417  26.622  21.436  0.00  0.00    +0.030 A 
ATOM     14  C   LIG    1       16.212  25.531  21.443  0.00  0.00    +0.230 A 
ATOM     15  N   LIG    1       17.567  25.663  21.516  0.00  0.00    -0.390 N 
ENDBRANCH   6   7
ENDBRANCH   5   6
ENDBRANCH   3   5
BRANCH   2  16
ATOM     16  C   LIG    1       17.642  23.624  16.717  0.00  0.00    +0.100 C 
BRANCH  16  17
ATOM     17  C   LIG    1       16.246  23.872  17.291  0.00  0.00    +0.160 C 
BRANCH  17  18
ATOM     18  C   LIG    1       15.502  22.565  17.383  0.00  0.00    +0.400 A 
ATOM     19  N   LIG    1       16.119  21.538  17.883  0.00  0.00    -0.520 NA
ATOM     20  C   LIG    1       15.513  20.330  17.997  0.00  0.00    +0.150 A 
ATOM     21  C   LIG    1       16.177  19.225  18.534  0.00  0.00    +0.030 A 
ATOM     22  C   LIG    1       15.523  18.018  18.633  0.00  0.00    +0.070 A 
ATOM     23  C   LIG    1       14.208  17.884  18.204  0.00  0.00    -0.010 A 
ATOM     24  C   LIG    1       13.532  18.959  17.669  0.00  0.00    +0.100 A 
ATOM     25  C   LIG    1       14.176  20.190  17.562  0.00  0.00    -0.200 A 
ATOM     26  C   LIG    1       13.506  21.373  17.000  0.00  0.00    +0.550 A 
ATOM     27  O   LIG    1       12.356  21.319  16.606  0.00  0.00    -0.510 OA
ATOM     28  N   LIG    1       14.216  22.523  16.945  0.00  0.00    -0.650 N 
ATOM     29  H   LIG    1       13.806  23.324  16.581  0.00  0.00    +0.420 HD
ENDBRANCH  17  18
ENDBRANCH  16  17
ENDBRANCH   2  16
TORSDOF 6
ENDMDL
####
 X_ribose_rec.pdbqt&&&&ZINC000006648422.pdbqt
MODEL 1
REMARK VINA RESULT:     -13.5      0.000      0.000
REMARK                            x       y       z     vdW  Elec       q    Type
REMARK                         _______ _______ _______ _____ _____    ______ ____
ROOT
ATOM      1  C   LIG    1       20.034  21.865  18.694  0.00  0.00    +0.060 C 
ENDROOT
BRANCH   1   3
ATOM      2  O   LIG    1       18.104  23.208  18.899  0.00  0.00    -0.530 OA
ATOM      3  C   LIG    1       19.002  22.632  19.478  0.00  0.00    +0.520 C 
ATOM      4  N   LIG    1       19.078  22.685  20.823  0.00  0.00    -0.730 N 
ATOM      5  H   LIG    1       19.796  22.225  21.286  0.00  0.00    +0.400 HD
BRANCH   4   6
ATOM      6  C   LIG    1       18.077  23.436  21.585  0.00  0.00    +0.420 C 
BRANCH   6   7
ATOM      7  C   LIG    1       18.476  24.888  21.642  0.00  0.00    +0.110 A 
ATOM      8  N   LIG    1       19.699  25.354  21.667  0.00  0.00    -0.220 NA
ATOM      9  N   LIG    1       19.685  26.640  21.714  0.00  0.00    -0.280 NA
ATOM     10  C   LIG    1       18.434  27.068  21.721  0.00  0.00    +0.200 A 
ATOM     11  C   LIG    1       17.848  28.349  21.765  0.00  0.00    +0.080 A 
ATOM     12  C   LIG    1       16.493  28.459  21.759  0.00  0.00    +0.070 A 
ATOM     13  C   LIG    1       15.699  27.301  21.711  0.00  0.00    +0.030 A 
ATOM     14  C   LIG    1       16.274  26.080  21.671  0.00  0.00    +0.230 A 
ATOM     15  N   LIG    1       17.632  25.955  21.669  0.00  0.00    -0.380 N 
ENDBRANCH   6   7
ENDBRANCH   4   6
ENDBRANCH   1   3
BRANCH   1  16
ATOM     16  C   LIG    1       19.367  20.673  18.003  0.00  0.00    +0.080 C 
BRANCH  16  17
ATOM     17  C   LIG    1       18.765  19.743  19.057  0.00  0.00    +0.120 C 
BRANCH  17  18
ATOM     18  C   LIG    1       17.314  19.491  18.736  0.00  0.00    +0.390 A 
ATOM     19  N   LIG    1       16.615  20.468  18.240  0.00  0.00    -0.510 NA
ATOM     20  C   LIG    1       15.305  20.316  17.926  0.00  0.00    +0.150 A 
ATOM     21  C   LIG    1       14.553  21.365  17.394  0.00  0.00    +0.030 A 
ATOM     22  C   LIG    1       13.225  21.166  17.090  0.00  0.00    +0.070 A 
ATOM     23  C   LIG    1       12.622  19.934  17.307  0.00  0.00    -0.010 A 
ATOM     24  C   LIG    1       13.342  18.884  17.834  0.00  0.00    +0.100 A 
ATOM     25  C   LIG    1       14.688  19.065  18.147  0.00  0.00    -0.200 A 
ATOM     26  C   LIG    1       15.507  17.981  18.711  0.00  0.00    +0.550 A 
ATOM     27  O   LIG    1       15.036  16.879  18.926  0.00  0.00    -0.510 OA
ATOM     28  N   LIG    1       16.805  18.255  18.976  0.00  0.00    -0.650 N 
ATOM     29  H   LIG    1       17.376  17.565  19.348  0.00  0.00    +0.420 HD
ENDBRANCH  17  18
ENDBRANCH  16  17
ENDBRANCH   1  16
TORSDOF 6
ENDMDL
MODEL 2
REMARK VINA RESULT:     -12.8      1.098      1.194
REMARK                            x       y       z     vdW  Elec       q    Type
REMARK                         _______ _______ _______ _____ _____    ______ ____
ROOT
ATOM      1  C   LIG    1       19.656  22.057  19.407  0.00  0.00    +0.060 C 
ENDROOT
BRANCH   1   3
ATOM      2  O   LIG    1       18.492  23.485  17.932  0.00  0.00    -0.530 OA
ATOM      3  C   LIG    1       18.661  23.140  19.083  0.00  0.00    +0.520 C 
ATOM      4  N   LIG    1       17.961  23.732  20.072  0.00  0.00    -0.730 N 
ATOM      5  H   LIG    1       18.096  23.457  20.993  0.00  0.00    +0.400 HD
BRANCH   4   6
ATOM      6  C   LIG    1       16.998  24.789  19.757  0.00  0.00    +0.420 C 
BRANCH   6   7
ATOM      7  C   LIG    1       17.402  26.061  20.456  0.00  0.00    +0.110 A 
ATOM      8  N   LIG    1       18.622  26.515  20.592  0.00  0.00    -0.220 NA
ATOM      9  N   LIG    1       18.614  27.626  21.240  0.00  0.00    -0.280 NA
ATOM     10  C   LIG    1       17.370  27.946  21.554  0.00  0.00    +0.200 A 
ATOM     11  C   LIG    1       16.793  29.030  22.244  0.00  0.00    +0.080 A 
ATOM     12  C   LIG    1       15.443  29.070  22.407  0.00  0.00    +0.070 A 
ATOM     13  C   LIG    1       14.647  28.035  21.889  0.00  0.00    +0.030 A 
ATOM     14  C   LIG    1       15.214  27.002  21.230  0.00  0.00    +0.230 A 
ATOM     15  N   LIG    1       16.565  26.953  21.054  0.00  0.00    -0.380 N 
ENDBRANCH   6   7
ENDBRANCH   4   6
ENDBRANCH   1   3
BRANCH   1  16
ATOM     16  C   LIG    1       18.938  20.893  20.093  0.00  0.00    +0.080 C 
BRANCH  16  17
ATOM     17  C   LIG    1       18.793  19.731  19.110  0.00  0.00    +0.120 C 
BRANCH  17  18
ATOM     18  C   LIG    1       17.338  19.542  18.764  0.00  0.00    +0.390 A 
ATOM     19  N   LIG    1       16.688  20.550  18.266  0.00  0.00    -0.510 NA
ATOM     20  C   LIG    1       15.377  20.456  17.930  0.00  0.00    +0.150 A 
ATOM     21  C   LIG    1       14.678  21.538  17.394  0.00  0.00    +0.030 A 
ATOM     22  C   LIG    1       13.348  21.397  17.068  0.00  0.00    +0.070 A 
ATOM     23  C   LIG    1       12.691  20.189  17.265  0.00  0.00    -0.010 A 
ATOM     24  C   LIG    1       13.359  19.107  17.795  0.00  0.00    +0.100 A 
ATOM     25  C   LIG    1       14.706  19.229  18.131  0.00  0.00    -0.200 A 
ATOM     26  C   LIG    1       15.470  18.108  18.699  0.00  0.00    +0.550 A 
ATOM     27  O   LIG    1       14.951  17.025  18.898  0.00  0.00    -0.510 OA
ATOM     28  N   LIG    1       16.775  18.326  18.986  0.00  0.00    -0.650 N 
ATOM     29  H   LIG    1       17.310  17.610  19.361  0.00  0.00    +0.420 HD
ENDBRANCH  17  18
ENDBRANCH  16  17
ENDBRANCH   1  16
TORSDOF 6
ENDMDL
MODEL 3
REMARK VINA RESULT:     -12.6      2.368      6.561
REMARK                            x       y       z     vdW  Elec       q    Type
REMARK                         _______ _______ _______ _____ _____    ______ ____
ROOT
ATOM      1  C   LIG    1       17.117  25.694  20.154  0.00  0.00    +0.060 C 
ENDROOT
BRANCH   1   3
ATOM      2  O   LIG    1       17.025  25.788  17.798  0.00  0.00    -0.530 OA
ATOM      3  C   LIG    1       16.856  25.111  18.790  0.00  0.00    +0.520 C 
ATOM      4  N   LIG    1       16.429  23.838  18.671  0.00  0.00    -0.730 N 
ATOM      5  H   LIG    1       16.293  23.296  19.465  0.00  0.00    +0.400 HD
BRANCH   4   6
ATOM      6  C   LIG    1       16.170  23.273  17.345  0.00  0.00    +0.420 C 
BRANCH   6   7
ATOM      7  C   LIG    1       15.147  22.172  17.458  0.00  0.00    +0.110 A 
ATOM      8  N   LIG    1       13.868  22.275  17.196  0.00  0.00    -0.220 NA
ATOM      9  N   LIG    1       13.281  21.148  17.396  0.00  0.00    -0.280 NA
ATOM     10  C   LIG    1       14.167  20.253  17.801  0.00  0.00    +0.200 A 
ATOM     11  C   LIG    1       14.078  18.893  18.155  0.00  0.00    +0.080 A 
ATOM     12  C   LIG    1       15.203  18.233  18.540  0.00  0.00    +0.070 A 
ATOM     13  C   LIG    1       16.432  18.913  18.580  0.00  0.00    +0.030 A 
ATOM     14  C   LIG    1       16.502  20.217  18.238  0.00  0.00    +0.230 A 
ATOM     15  N   LIG    1       15.383  20.889  17.844  0.00  0.00    -0.380 N 
ENDBRANCH   6   7
ENDBRANCH   4   6
ENDBRANCH   1   3
BRANCH   1  16
ATOM     16  C   LIG    1       17.343  24.562  21.159  0.00  0.00    +0.080 C 
BRANCH  16  17
ATOM     17  C   LIG    1       18.838  24.260  21.260  0.00  0.00    +0.120 C 
BRANCH  17  18
ATOM     18  C   LIG    1       19.165  23.045  20.431  0.00  0.00    +0.390 A 
ATOM     19  N   LIG    1       19.384  23.208  19.161  0.00  0.00    -0.510 NA
ATOM     20  C   LIG    1       19.683  22.162  18.351  0.00  0.00    +0.150 A 
ATOM     21  C   LIG    1       19.919  22.336  16.987  0.00  0.00    +0.030 A 
ATOM     22  C   LIG    1       20.220  21.244  16.202  0.00  0.00    +0.070 A 
ATOM     23  C   LIG    1       20.292  19.971  16.751  0.00  0.00    -0.010 A 
ATOM     24  C   LIG    1       20.061  19.773  18.095  0.00  0.00    +0.100 A 
ATOM     25  C   LIG    1       19.756  20.865  18.907  0.00  0.00    -0.200 A 
ATOM     26  C   LIG    1       19.500  20.715  20.347  0.00  0.00    +0.550 A 
ATOM     27  O   LIG    1       19.546  19.625  20.888  0.00  0.00    -0.510 OA
ATOM     28  N   LIG    1       19.218  21.837  21.049  0.00  0.00    -0.650 N 
ATOM     29  H   LIG    1       19.045  21.777  22.002  0.00  0.00    +0.420 HD
ENDBRANCH  17  18
ENDBRANCH  16  17
ENDBRANCH   1  16
TORSDOF 6
ENDMDL
MODEL 4
REMARK VINA RESULT:     -12.1      1.851      7.952
REMARK                            x       y       z     vdW  Elec       q    Type
REMARK                         _______ _______ _______ _____ _____    ______ ____
ROOT
ATOM      1  C   LIG    1       19.203  22.439  20.042  0.00  0.00    +0.060 C 
ENDROOT
BRANCH   1   3
ATOM      2  O   LIG    1       19.580  20.207  20.709  0.00  0.00    -0.530 OA
ATOM      3  C   LIG    1       18.918  20.960  20.026  0.00  0.00    +0.520 C 
ATOM      4  N   LIG    1       17.931  20.472  19.247  0.00  0.00    -0.730 N 
ATOM      5  H   LIG    1       17.402  21.074  18.701  0.00  0.00    +0.400 HD
BRANCH   4   6
ATOM      6  C   LIG    1       17.658  19.033  19.228  0.00  0.00    +0.420 C 
BRANCH   6   7
ATOM      7  C   LIG    1       16.245  18.796  18.760  0.00  0.00    +0.110 A 
ATOM      8  N   LIG    1       15.596  17.661  18.805  0.00  0.00    -0.220 NA
ATOM      9  N   LIG    1       14.411  17.806  18.327  0.00  0.00    -0.280 NA
ATOM     10  C   LIG    1       14.239  19.061  17.946  0.00  0.00    +0.200 A 
ATOM     11  C   LIG    1       13.160  19.759  17.368  0.00  0.00    +0.080 A 
ATOM     12  C   LIG    1       13.301  21.082  17.087  0.00  0.00    +0.070 A 
ATOM     13  C   LIG    1       14.513  21.731  17.374  0.00  0.00    +0.030 A 
ATOM     14  C   LIG    1       15.538  21.049  17.928  0.00  0.00    +0.230 A 
ATOM     15  N   LIG    1       15.409  19.724  18.221  0.00  0.00    -0.380 N 
ENDBRANCH   6   7
ENDBRANCH   4   6
ENDBRANCH   1   3
BRANCH   1  16
ATOM     16  C   LIG    1       18.137  23.155  20.873  0.00  0.00    +0.080 C 
BRANCH  16  17
ATOM     17  C   LIG    1       17.222  23.959  19.948  0.00  0.00    +0.120 C 
BRANCH  17  18
ATOM     18  C   LIG    1       16.996  25.330  20.531  0.00  0.00    +0.390 A 
ATOM     19  N   LIG    1       15.780  25.678  20.830  0.00  0.00    -0.510 NA
ATOM     20  C   LIG    1       15.499  26.896  21.359  0.00  0.00    +0.150 A 
ATOM     21  C   LIG    1       14.194  27.271  21.680  0.00  0.00    +0.030 A 
ATOM     22  C   LIG    1       13.955  28.517  22.215  0.00  0.00    +0.070 A 
ATOM     23  C   LIG    1       14.997  29.407  22.439  0.00  0.00    -0.010 A 
ATOM     24  C   LIG    1       16.293  29.061  22.128  0.00  0.00    +0.100 A 
ATOM     25  C   LIG    1       16.557  27.804  21.587  0.00  0.00    -0.200 A 
ATOM     26  C   LIG    1       17.920  27.379  21.235  0.00  0.00    +0.550 A 
ATOM     27  O   LIG    1       18.875  28.114  21.406  0.00  0.00    -0.510 OA
ATOM     28  N   LIG    1       18.072  26.137  20.721  0.00  0.00    -0.650 N 
ATOM     29  H   LIG    1       18.956  25.822  20.478  0.00  0.00    +0.420 HD
ENDBRANCH  17  18
ENDBRANCH  16  17
ENDBRANCH   1  16
TORSDOF 6
ENDMDL
MODEL 5
REMARK VINA RESULT:     -11.5      1.997      3.346
REMARK                            x       y       z     vdW  Elec       q    Type
REMARK                         _______ _______ _______ _____ _____    ______ ____
ROOT
ATOM      1  C   LIG    1       18.720  22.445  20.784  0.00  0.00    +0.060 C 
ENDROOT
BRANCH   1   3
ATOM      2  O   LIG    1       19.663  24.556  21.260  0.00  0.00    -0.530 OA
ATOM      3  C   LIG    1       18.651  23.931  21.020  0.00  0.00    +0.520 C 
ATOM      4  N   LIG    1       17.463  24.568  20.970  0.00  0.00    -0.730 N 
ATOM      5  H   LIG    1       16.654  24.068  20.778  0.00  0.00    +0.400 HD
BRANCH   4   6
ATOM      6  C   LIG    1       17.396  26.012  21.204  0.00  0.00    +0.420 C 
BRANCH   6   7
ATOM      7  C   LIG    1       15.970  26.408  21.490  0.00  0.00    +0.110 A 
ATOM      8  N   LIG    1       14.939  25.603  21.543  0.00  0.00    -0.220 NA
ATOM      9  N   LIG    1       13.869  26.266  21.809  0.00  0.00    -0.280 NA
ATOM     10  C   LIG    1       14.166  27.549  21.942  0.00  0.00    +0.200 A 
ATOM     11  C   LIG    1       13.400  28.695  22.227  0.00  0.00    +0.080 A 
ATOM     12  C   LIG    1       14.018  29.905  22.299  0.00  0.00    +0.070 A 
ATOM     13  C   LIG    1       15.404  29.994  22.087  0.00  0.00    +0.030 A 
ATOM     14  C   LIG    1       16.125  28.886  21.814  0.00  0.00    +0.230 A 
ATOM     15  N   LIG    1       15.520  27.666  21.746  0.00  0.00    -0.380 N 
ENDBRANCH   6   7
ENDBRANCH   4   6
ENDBRANCH   1   3
BRANCH   1  16
ATOM     16  C   LIG    1       19.461  22.170  19.473  0.00  0.00    +0.080 C 
BRANCH  16  17
ATOM     17  C   LIG    1       18.648  22.723  18.302  0.00  0.00    +0.120 C 
BRANCH  17  18
ATOM     18  C   LIG    1       17.375  21.931  18.154  0.00  0.00    +0.390 A 
ATOM     19  N   LIG    1       17.401  20.664  18.438  0.00  0.00    -0.510 NA
ATOM     20  C   LIG    1       16.295  19.888  18.330  0.00  0.00    +0.150 A 
ATOM     21  C   LIG    1       16.322  18.527  18.636  0.00  0.00    +0.030 A 
ATOM     22  C   LIG    1       15.174  17.776  18.511  0.00  0.00    +0.070 A 
ATOM     23  C   LIG    1       13.987  18.357  18.083  0.00  0.00    -0.010 A 
ATOM     24  C   LIG    1       13.935  19.698  17.772  0.00  0.00    +0.100 A 
ATOM     25  C   LIG    1       15.086  20.475  17.894  0.00  0.00    -0.200 A 
ATOM     26  C   LIG    1       15.091  21.911  17.577  0.00  0.00    +0.550 A 
ATOM     27  O   LIG    1       14.083  22.479  17.196  0.00  0.00    -0.510 OA
ATOM     28  N   LIG    1       16.258  22.579  17.733  0.00  0.00    -0.650 N 
ATOM     29  H   LIG    1       16.299  23.528  17.534  0.00  0.00    +0.420 HD
ENDBRANCH  17  18
ENDBRANCH  16  17
ENDBRANCH   1  16
TORSDOF 6
ENDMDL
MODEL 6
REMARK VINA RESULT:     -11.4      1.766      7.742
REMARK                            x       y       z     vdW  Elec       q    Type
REMARK                         _______ _______ _______ _____ _____    ______ ____
ROOT
ATOM      1  C   LIG    1       18.992  22.663  17.547  0.00  0.00    +0.060 C 
ENDROOT
BRANCH   1   3
ATOM      2  O   LIG    1       19.005  21.560  19.633  0.00  0.00    -0.530 OA
ATOM      3  C   LIG    1       18.636  21.534  18.478  0.00  0.00    +0.520 C 
ATOM      4  N   LIG    1       17.910  20.491  18.026  0.00  0.00    -0.730 N 
ATOM      5  H   LIG    1       17.615  20.470  17.103  0.00  0.00    +0.400 HD
BRANCH   4   6
ATOM      6  C   LIG    1       17.569  19.391  18.931  0.00  0.00    +0.420 C 
BRANCH   6   7
ATOM      7  C   LIG    1       16.215  18.840  18.563  0.00  0.00    +0.110 A 
ATOM      8  N   LIG    1       15.831  17.594  18.673  0.00  0.00    -0.220 NA
ATOM      9  N   LIG    1       14.616  17.464  18.272  0.00  0.00    -0.280 NA
ATOM     10  C   LIG    1       14.153  18.640  17.880  0.00  0.00    +0.200 A 
ATOM     11  C   LIG    1       12.915  19.070  17.363  0.00  0.00    +0.080 A 
ATOM     12  C   LIG    1       12.748  20.382  17.048  0.00  0.00    +0.070 A 
ATOM     13  C   LIG    1       13.806  21.287  17.242  0.00  0.00    +0.030 A 
ATOM     14  C   LIG    1       14.986  20.860  17.738  0.00  0.00    +0.230 A 
ATOM     15  N   LIG    1       15.166  19.548  18.064  0.00  0.00    -0.380 N 
ENDBRANCH   6   7
ENDBRANCH   4   6
ENDBRANCH   1   3
BRANCH   1  16
ATOM     16  C   LIG    1       17.869  23.703  17.551  0.00  0.00    +0.080 C 
BRANCH  16  17
ATOM     17  C   LIG    1       16.991  23.501  18.787  0.00  0.00    +0.120 C 
BRANCH  17  18
ATOM     18  C   LIG    1       17.336  24.538  19.824  0.00  0.00    +0.390 A 
ATOM     19  N   LIG    1       16.506  25.519  20.014  0.00  0.00    -0.510 NA
ATOM     20  C   LIG    1       16.749  26.489  20.930  0.00  0.00    +0.150 A 
ATOM     21  C   LIG    1       15.858  27.543  21.135  0.00  0.00    +0.030 A 
ATOM     22  C   LIG    1       16.145  28.506  22.076  0.00  0.00    +0.070 A 
ATOM     23  C   LIG    1       17.312  28.443  22.826  0.00  0.00    -0.010 A 
ATOM     24  C   LIG    1       18.209  27.413  22.641  0.00  0.00    +0.100 A 
ATOM     25  C   LIG    1       17.936  26.428  21.694  0.00  0.00    -0.200 A 
ATOM     26  C   LIG    1       18.855  25.305  21.453  0.00  0.00    +0.550 A 
ATOM     27  O   LIG    1       19.895  25.194  22.077  0.00  0.00    -0.510 OA
ATOM     28  N   LIG    1       18.496  24.397  20.516  0.00  0.00    -0.650 N 
ATOM     29  H   LIG    1       19.077  23.643  20.331  0.00  0.00    +0.420 HD
ENDBRANCH  17  18
ENDBRANCH  16  17
ENDBRANCH   1  16
TORSDOF 6
ENDMDL
MODEL 7
REMARK VINA RESULT:     -11.4      1.669      2.226
REMARK                            x       y       z     vdW  Elec       q    Type
REMARK                         _______ _______ _______ _____ _____    ______ ____
ROOT
ATOM      1  C   LIG    1       20.063  22.075  19.947  0.00  0.00    +0.060 C 
ENDROOT
BRANCH   1   3
ATOM      2  O   LIG    1       18.259  22.541  21.395  0.00  0.00    -0.530 OA
ATOM      3  C   LIG    1       18.846  22.850  20.380  0.00  0.00    +0.520 C 
ATOM      4  N   LIG    1       18.407  23.885  19.635  0.00  0.00    -0.730 N 
ATOM      5  H   LIG    1       18.876  24.132  18.823  0.00  0.00    +0.400 HD
BRANCH   4   6
ATOM      6  C   LIG    1       17.220  24.636  20.053  0.00  0.00    +0.420 C 
BRANCH   6   7
ATOM      7  C   LIG    1       17.644  25.953  20.650  0.00  0.00    +0.110 A 
ATOM      8  N   LIG    1       18.874  26.373  20.802  0.00  0.00    -0.220 NA
ATOM      9  N   LIG    1       18.882  27.540  21.343  0.00  0.00    -0.280 NA
ATOM     10  C   LIG    1       17.639  27.932  21.568  0.00  0.00    +0.200 A 
ATOM     11  C   LIG    1       17.076  29.096  22.127  0.00  0.00    +0.080 A 
ATOM     12  C   LIG    1       15.723  29.199  22.221  0.00  0.00    +0.070 A 
ATOM     13  C   LIG    1       14.910  28.149  21.763  0.00  0.00    +0.030 A 
ATOM     14  C   LIG    1       15.464  27.040  21.229  0.00  0.00    +0.230 A 
ATOM     15  N   LIG    1       16.818  26.925  21.123  0.00  0.00    -0.380 N 
ENDBRANCH   6   7
ENDBRANCH   4   6
ENDBRANCH   1   3
BRANCH   1  16
ATOM     16  C   LIG    1       19.738  20.579  19.937  0.00  0.00    +0.080 C 
BRANCH  16  17
ATOM     17  C   LIG    1       19.423  20.134  18.509  0.00  0.00    +0.120 C 
BRANCH  17  18
ATOM     18  C   LIG    1       17.938  20.225  18.269  0.00  0.00    +0.390 A 
ATOM     19  N   LIG    1       17.222  19.153  18.428  0.00  0.00    -0.510 NA
ATOM     20  C   LIG    1       15.880  19.158  18.231  0.00  0.00    +0.150 A 
ATOM     21  C   LIG    1       15.110  18.006  18.401  0.00  0.00    +0.030 A 
ATOM     22  C   LIG    1       13.750  18.058  18.190  0.00  0.00    +0.070 A 
ATOM     23  C   LIG    1       13.133  19.242  17.810  0.00  0.00    -0.010 A 
ATOM     24  C   LIG    1       13.872  20.391  17.633  0.00  0.00    +0.100 A 
ATOM     25  C   LIG    1       15.249  20.361  17.843  0.00  0.00    -0.200 A 
ATOM     26  C   LIG    1       16.089  21.556  17.670  0.00  0.00    +0.550 A 
ATOM     27  O   LIG    1       15.608  22.624  17.336  0.00  0.00    -0.510 OA
ATOM     28  N   LIG    1       17.415  21.424  17.903  0.00  0.00    -0.650 N 
ATOM     29  H   LIG    1       18.000  22.191  17.800  0.00  0.00    +0.420 HD
ENDBRANCH  17  18
ENDBRANCH  16  17
ENDBRANCH   1  16
TORSDOF 6
ENDMDL
MODEL 8
REMARK VINA RESULT:     -11.3      1.757      2.541
REMARK                            x       y       z     vdW  Elec       q    Type
REMARK                         _______ _______ _______ _____ _____    ______ ____
ROOT
ATOM      1  C   LIG    1       19.733  20.826  19.567  0.00  0.00    +0.060 C 
ENDROOT
BRANCH   1   3
ATOM      2  O   LIG    1       20.344  23.050  19.066  0.00  0.00    -0.530 OA
ATOM      3  C   LIG    1       19.777  22.307  19.840  0.00  0.00    +0.520 C 
ATOM      4  N   LIG    1       19.191  22.807  20.947  0.00  0.00    -0.730 N 
ATOM      5  H   LIG    1       18.739  22.213  21.566  0.00  0.00    +0.400 HD
BRANCH   4   6
ATOM      6  C   LIG    1       19.239  24.246  21.214  0.00  0.00    +0.420 C 
BRANCH   6   7
ATOM      7  C   LIG    1       17.848  24.819  21.131  0.00  0.00    +0.110 A 
ATOM      8  N   LIG    1       16.768  24.177  20.765  0.00  0.00    -0.220 NA
ATOM      9  N   LIG    1       15.748  24.961  20.806  0.00  0.00    -0.280 NA
ATOM     10  C   LIG    1       16.131  26.162  21.208  0.00  0.00    +0.200 A 
ATOM     11  C   LIG    1       15.446  27.373  21.427  0.00  0.00    +0.080 A 
ATOM     12  C   LIG    1       16.142  28.461  21.852  0.00  0.00    +0.070 A 
ATOM     13  C   LIG    1       17.528  28.364  22.065  0.00  0.00    +0.030 A 
ATOM     14  C   LIG    1       18.170  27.196  21.850  0.00  0.00    +0.230 A 
ATOM     15  N   LIG    1       17.484  26.095  21.430  0.00  0.00    -0.380 N 
ENDBRANCH   6   7
ENDBRANCH   4   6
ENDBRANCH   1   3
BRANCH   1  16
ATOM     16  C   LIG    1       18.447  20.238  20.152  0.00  0.00    +0.080 C 
BRANCH  16  17
ATOM     17  C   LIG    1       17.780  19.336  19.113  0.00  0.00    +0.120 C 
BRANCH  17  18
ATOM     18  C   LIG    1       16.614  20.061  18.491  0.00  0.00    +0.390 A 
ATOM     19  N   LIG    1       15.544  19.379  18.212  0.00  0.00    -0.510 NA
ATOM     20  C   LIG    1       14.456  19.963  17.651  0.00  0.00    +0.150 A 
ATOM     21  C   LIG    1       13.305  19.233  17.351  0.00  0.00    +0.030 A 
ATOM     22  C   LIG    1       12.223  19.867  16.782  0.00  0.00    +0.070 A 
ATOM     23  C   LIG    1       12.262  21.227  16.503  0.00  0.00    -0.010 A 
ATOM     24  C   LIG    1       13.387  21.969  16.787  0.00  0.00    +0.100 A 
ATOM     25  C   LIG    1       14.492  21.346  17.364  0.00  0.00    -0.200 A 
ATOM     26  C   LIG    1       15.720  22.087  17.691  0.00  0.00    +0.550 A 
ATOM     27  O   LIG    1       15.816  23.280  17.468  0.00  0.00    -0.510 OA
ATOM     28  N   LIG    1       16.735  21.393  18.254  0.00  0.00    -0.650 N 
ATOM     29  H   LIG    1       17.560  21.848  18.484  0.00  0.00    +0.420 HD
ENDBRANCH  17  18
ENDBRANCH  16  17
ENDBRANCH   1  16
TORSDOF 6
ENDMDL
MODEL 9
REMARK VINA RESULT:     -11.1      3.701      5.467
REMARK                            x       y       z     vdW  Elec       q    Type
REMARK                         _______ _______ _______ _____ _____    ______ ____
ROOT
ATOM      1  C   LIG    1       17.882  25.108  15.599  0.00  0.00    +0.060 C 
ENDROOT
BRANCH   1   3
ATOM      2  O   LIG    1       18.659  23.232  14.397  0.00  0.00    -0.530 OA
ATOM      3  C   LIG    1       18.843  23.979  15.335  0.00  0.00    +0.520 C 
ATOM      4  N   LIG    1       19.905  23.794  16.146  0.00  0.00    -0.730 N 
ATOM      5  H   LIG    1       20.051  24.391  16.896  0.00  0.00    +0.400 HD
BRANCH   4   6
ATOM      6  C   LIG    1       20.836  22.692  15.892  0.00  0.00    +0.420 C 
BRANCH   6   7
ATOM      7  C   LIG    1       20.403  21.479  16.674  0.00  0.00    +0.110 A 
ATOM      8  N   LIG    1       20.295  20.259  16.212  0.00  0.00    -0.220 NA
ATOM      9  N   LIG    1       19.902  19.463  17.143  0.00  0.00    -0.280 NA
ATOM     10  C   LIG    1       19.739  20.143  18.266  0.00  0.00    +0.200 A 
ATOM     11  C   LIG    1       19.333  19.783  19.566  0.00  0.00    +0.080 A 
ATOM     12  C   LIG    1       19.263  20.742  20.528  0.00  0.00    +0.070 A 
ATOM     13  C   LIG    1       19.594  22.071  20.214  0.00  0.00    +0.030 A 
ATOM     14  C   LIG    1       19.981  22.401  18.964  0.00  0.00    +0.230 A 
ATOM     15  N   LIG    1       20.062  21.449  17.991  0.00  0.00    -0.380 N 
ENDBRANCH   6   7
ENDBRANCH   4   6
ENDBRANCH   1   3
BRANCH   1  16
ATOM     16  C   LIG    1       16.553  24.541  16.104  0.00  0.00    +0.080 C 
BRANCH  16  17
ATOM     17  C   LIG    1       16.775  23.831  17.440  0.00  0.00    +0.120 C 
BRANCH  17  18
ATOM     18  C   LIG    1       15.914  22.596  17.504  0.00  0.00    +0.390 A 
ATOM     19  N   LIG    1       16.444  21.499  17.954  0.00  0.00    -0.510 NA
ATOM     20  C   LIG    1       15.731  20.349  18.041  0.00  0.00    +0.150 A 
ATOM     21  C   LIG    1       16.300  19.170  18.525  0.00  0.00    +0.030 A 
ATOM     22  C   LIG    1       15.538  18.024  18.596  0.00  0.00    +0.070 A 
ATOM     23  C   LIG    1       14.209  18.027  18.192  0.00  0.00    -0.010 A 
ATOM     24  C   LIG    1       13.626  19.178  17.708  0.00  0.00    +0.100 A 
ATOM     25  C   LIG    1       14.380  20.348  17.630  0.00  0.00    -0.200 A 
ATOM     26  C   LIG    1       13.811  21.606  17.123  0.00  0.00    +0.550 A 
ATOM     27  O   LIG    1       12.653  21.673  16.752  0.00  0.00    -0.510 OA
ATOM     28  N   LIG    1       14.623  22.688  17.092  0.00  0.00    -0.650 N 
ATOM     29  H   LIG    1       14.282  23.535  16.765  0.00  0.00    +0.420 HD
ENDBRANCH  17  18
ENDBRANCH  16  17
ENDBRANCH   1  16
TORSDOF 6
ENDMDL
####
 X_ribose_rec.pdbqt&&&&ZINC000739330108.pdbqt
MODEL 1
REMARK VINA RESULT:     -13.5      0.000      0.000
REMARK                            x       y       z     vdW  Elec       q    Type
REMARK                         _______ _______ _______ _____ _____    ______ ____
ROOT
ATOM      1  N   LIG    1       19.252  21.519  20.574  0.00  0.00    -0.690 N 
ATOM      2  H   LIG    1       18.640  21.191  21.251  0.00  0.00    +0.400 HD
ATOM      3  C   LIG    1       19.395  22.845  20.380  0.00  0.00    +0.510 C 
ATOM      4  O   LIG    1       20.161  23.256  19.535  0.00  0.00    -0.530 OA
ENDROOT
BRANCH   1   5
ATOM      5  C   LIG    1       20.023  20.573  19.763  0.00  0.00    +0.270 C 
BRANCH   5   6
ATOM      6  C   LIG    1       19.115  19.963  18.693  0.00  0.00    -0.100 C 
BRANCH   6   8
ATOM      7  O   LIG    1       19.639  18.853  16.671  0.00  0.00    -0.690 OA
ATOM      8  C   LIG    1       19.896  19.782  17.416  0.00  0.00    +0.490 C 
ATOM      9  O   LIG    1       20.781  20.570  17.126  0.00  0.00    -0.680 OA
ENDBRANCH   6   8
BRANCH   6  10
ATOM     10  C   LIG    1       17.930  20.895  18.438  0.00  0.00    +0.080 C 
BRANCH  10  11
ATOM     11  C   LIG    1       16.661  20.085  18.361  0.00  0.00    -0.070 A 
ATOM     12  C   LIG    1       16.644  18.783  18.825  0.00  0.00    +0.100 A 
ATOM     13  C   LIG    1       15.482  18.039  18.755  0.00  0.00    -0.030 A 
ATOM     14  C   LIG    1       14.331  18.600  18.220  0.00  0.00    +0.090 A 
ATOM     15  C   LIG    1       14.351  19.906  17.757  0.00  0.00    -0.040 A 
ATOM     16  C   LIG    1       15.515  20.648  17.832  0.00  0.00    +0.010 A 
BRANCH  14  17
ATOM     17  O   LIG    1       13.187  17.870  18.152  0.00  0.00    -0.510 OA
ATOM     18  H   LIG    1       12.388  18.368  18.375  0.00  0.00    +0.380 HD
ENDBRANCH  14  17
ENDBRANCH  10  11
ENDBRANCH   6  10
ENDBRANCH   5   6
ENDBRANCH   1   5
BRANCH   3  19
ATOM     19  C   LIG    1       18.603  23.818  21.215  0.00  0.00    +0.240 C 
BRANCH  19  20
ATOM     20  O   LIG    1       19.109  25.140  21.014  0.00  0.00    -0.280 OA
BRANCH  20  21
ATOM     21  C   LIG    1       18.271  26.170  21.298  0.00  0.00    +0.200 A 
ATOM     22  C   LIG    1       18.772  27.325  21.894  0.00  0.00    -0.090 A 
ATOM     23  C   LIG    1       17.942  28.368  22.185  0.00  0.00    +0.130 A 
ATOM     24  C   LIG    1       16.578  28.278  21.882  0.00  0.00    -0.210 A 
ATOM     25  C   LIG    1       15.665  29.382  22.182  0.00  0.00    +0.170 A 
ATOM     26  C   LIG    1       14.352  29.234  21.864  0.00  0.00    -0.100 A 
ATOM     27  C   LIG    1       13.908  28.039  21.261  0.00  0.00    +0.510 A 
ATOM     28  O   LIG    1       14.751  27.030  20.989  0.00  0.00    -0.270 OA
ATOM     29  O   LIG    1       12.729  27.918  20.981  0.00  0.00    -0.470 OA
ATOM     30  C   LIG    1       16.067  27.114  21.280  0.00  0.00    +0.190 A 
ATOM     31  C   LIG    1       16.925  26.065  20.987  0.00  0.00    -0.030 A 
ENDBRANCH  20  21
ENDBRANCH  19  20
ENDBRANCH   3  19
TORSDOF 9
ENDMDL
MODEL 2
REMARK VINA RESULT:     -13.2      2.433      9.171
REMARK                            x       y       z     vdW  Elec       q    Type
REMARK                         _______ _______ _______ _____ _____    ______ ____
ROOT
ATOM      1  N   LIG    1       17.350  26.098  20.193  0.00  0.00    -0.690 N 
ATOM      2  H   LIG    1       18.217  26.369  19.853  0.00  0.00    +0.400 HD
ATOM      3  C   LIG    1       16.938  24.823  20.050  0.00  0.00    +0.510 C 
ATOM      4  O   LIG    1       15.855  24.484  20.476  0.00  0.00    -0.530 OA
ENDROOT
BRANCH   1   5
ATOM      5  C   LIG    1       16.489  27.075  20.863  0.00  0.00    +0.270 C 
BRANCH   5   6
ATOM      6  C   LIG    1       17.352  28.053  21.662  0.00  0.00    -0.100 C 
BRANCH   6   8
ATOM      7  O   LIG    1       18.864  26.631  22.796  0.00  0.00    -0.690 OA
ATOM      8  C   LIG    1       18.709  27.444  21.902  0.00  0.00    +0.490 C 
ATOM      9  O   LIG    1       19.653  27.761  21.196  0.00  0.00    -0.680 OA
ENDBRANCH   6   8
BRANCH   6  10
ATOM     10  C   LIG    1       16.681  28.347  23.005  0.00  0.00    +0.080 C 
BRANCH  10  11
ATOM     11  C   LIG    1       15.445  29.179  22.778  0.00  0.00    -0.070 A 
ATOM     12  C   LIG    1       14.253  28.824  23.380  0.00  0.00    +0.100 A 
ATOM     13  C   LIG    1       13.119  29.585  23.173  0.00  0.00    -0.030 A 
ATOM     14  C   LIG    1       13.177  30.708  22.360  0.00  0.00    +0.090 A 
ATOM     15  C   LIG    1       14.375  31.063  21.758  0.00  0.00    -0.040 A 
ATOM     16  C   LIG    1       15.507  30.300  21.971  0.00  0.00    +0.010 A 
BRANCH  14  17
ATOM     17  O   LIG    1       12.063  31.458  22.156  0.00  0.00    -0.510 OA
ATOM     18  H   LIG    1       12.106  32.022  21.371  0.00  0.00    +0.380 HD
ENDBRANCH  14  17
ENDBRANCH  10  11
ENDBRANCH   6  10
ENDBRANCH   5   6
ENDBRANCH   1   5
BRANCH   3  19
ATOM     19  C   LIG    1       17.825  23.818  19.361  0.00  0.00    +0.240 C 
BRANCH  19  20
ATOM     20  O   LIG    1       17.343  23.590  18.034  0.00  0.00    -0.280 OA
BRANCH  20  21
ATOM     21  C   LIG    1       16.410  22.616  17.876  0.00  0.00    +0.200 A 
ATOM     22  C   LIG    1       15.190  22.918  17.276  0.00  0.00    -0.090 A 
ATOM     23  C   LIG    1       14.243  21.949  17.111  0.00  0.00    +0.130 A 
ATOM     24  C   LIG    1       14.498  20.645  17.548  0.00  0.00    -0.210 A 
ATOM     25  C   LIG    1       13.500  19.585  17.383  0.00  0.00    +0.170 A 
ATOM     26  C   LIG    1       13.808  18.339  17.827  0.00  0.00    -0.100 A 
ATOM     27  C   LIG    1       15.062  18.098  18.427  0.00  0.00    +0.510 A 
ATOM     28  O   LIG    1       15.972  19.074  18.574  0.00  0.00    -0.270 OA
ATOM     29  O   LIG    1       15.325  16.977  18.821  0.00  0.00    -0.470 OA
ATOM     30  C   LIG    1       15.729  20.333  18.155  0.00  0.00    +0.190 A 
ATOM     31  C   LIG    1       16.682  21.328  18.310  0.00  0.00    -0.030 A 
ENDBRANCH  20  21
ENDBRANCH  19  20
ENDBRANCH   3  19
TORSDOF 9
ENDMDL
MODEL 3
REMARK VINA RESULT:     -12.9      2.538      9.184
REMARK                            x       y       z     vdW  Elec       q    Type
REMARK                         _______ _______ _______ _____ _____    ______ ____
ROOT
ATOM      1  N   LIG    1       16.418  26.255  20.000  0.00  0.00    -0.690 N 
ATOM      2  H   LIG    1       16.053  26.864  19.339  0.00  0.00    +0.400 HD
ATOM      3  C   LIG    1       16.992  25.100  19.607  0.00  0.00    +0.510 C 
ATOM      4  O   LIG    1       17.450  24.339  20.432  0.00  0.00    -0.530 OA
ENDROOT
BRANCH   1   5
ATOM      5  C   LIG    1       16.349  26.591  21.424  0.00  0.00    +0.270 C 
BRANCH   5   6
ATOM      6  C   LIG    1       17.268  27.779  21.713  0.00  0.00    -0.100 C 
BRANCH   6   8
ATOM      7  O   LIG    1       18.962  26.389  22.605  0.00  0.00    -0.690 OA
ATOM      8  C   LIG    1       18.690  27.294  21.835  0.00  0.00    +0.490 C 
ATOM      9  O   LIG    1       19.568  27.804  21.160  0.00  0.00    -0.680 OA
ENDBRANCH   6   8
BRANCH   6  10
ATOM     10  C   LIG    1       16.843  28.445  23.022  0.00  0.00    +0.080 C 
BRANCH  10  11
ATOM     11  C   LIG    1       15.564  29.212  22.803  0.00  0.00    -0.070 A 
ATOM     12  C   LIG    1       15.496  30.174  21.813  0.00  0.00    +0.100 A 
ATOM     13  C   LIG    1       14.324  30.877  21.611  0.00  0.00    -0.030 A 
ATOM     14  C   LIG    1       13.215  30.617  22.402  0.00  0.00    +0.090 A 
ATOM     15  C   LIG    1       13.285  29.651  23.394  0.00  0.00    -0.040 A 
ATOM     16  C   LIG    1       14.458  28.947  23.590  0.00  0.00    +0.010 A 
BRANCH  14  17
ATOM     17  O   LIG    1       12.061  31.307  22.204  0.00  0.00    -0.510 OA
ATOM     18  H   LIG    1       11.446  30.879  21.593  0.00  0.00    +0.380 HD
ENDBRANCH  14  17
ENDBRANCH  10  11
ENDBRANCH   6  10
ENDBRANCH   5   6
ENDBRANCH   1   5
BRANCH   3  19
ATOM     19  C   LIG    1       17.063  24.755  18.142  0.00  0.00    +0.240 C 
BRANCH  19  20
ATOM     20  O   LIG    1       17.490  23.398  17.992  0.00  0.00    -0.280 OA
BRANCH  20  21
ATOM     21  C   LIG    1       16.519  22.459  17.860  0.00  0.00    +0.200 A 
ATOM     22  C   LIG    1       15.296  22.804  17.289  0.00  0.00    -0.090 A 
ATOM     23  C   LIG    1       14.311  21.870  17.148  0.00  0.00    +0.130 A 
ATOM     24  C   LIG    1       14.530  20.558  17.582  0.00  0.00    -0.210 A 
ATOM     25  C   LIG    1       13.490  19.535  17.443  0.00  0.00    +0.170 A 
ATOM     26  C   LIG    1       13.764  18.278  17.883  0.00  0.00    -0.100 A 
ATOM     27  C   LIG    1       15.022  17.993  18.453  0.00  0.00    +0.510 A 
ATOM     28  O   LIG    1       15.970  18.936  18.576  0.00  0.00    -0.270 OA
ATOM     29  O   LIG    1       15.254  16.864  18.843  0.00  0.00    -0.470 OA
ATOM     30  C   LIG    1       15.762  20.203  18.160  0.00  0.00    +0.190 A 
ATOM     31  C   LIG    1       16.755  21.162  18.290  0.00  0.00    -0.030 A 
ENDBRANCH  20  21
ENDBRANCH  19  20
ENDBRANCH   3  19
TORSDOF 9
ENDMDL
MODEL 4
REMARK VINA RESULT:     -12.8      1.912      8.539
REMARK                            x       y       z     vdW  Elec       q    Type
REMARK                         _______ _______ _______ _____ _____    ______ ____
ROOT
ATOM      1  N   LIG    1       18.751  24.823  20.832  0.00  0.00    -0.690 N 
ATOM      2  H   LIG    1       19.181  25.237  20.067  0.00  0.00    +0.400 HD
ATOM      3  C   LIG    1       18.603  23.484  20.879  0.00  0.00    +0.510 C 
ATOM      4  O   LIG    1       18.066  22.967  21.835  0.00  0.00    -0.530 OA
ENDROOT
BRANCH   1   5
ATOM      5  C   LIG    1       18.263  25.653  21.936  0.00  0.00    +0.270 C 
BRANCH   5   6
ATOM      6  C   LIG    1       16.957  26.334  21.524  0.00  0.00    -0.100 C 
BRANCH   6   8
ATOM      7  O   LIG    1       17.233  26.619  19.191  0.00  0.00    -0.690 OA
ATOM      8  C   LIG    1       16.659  26.015  20.082  0.00  0.00    +0.490 C 
ATOM      9  O   LIG    1       15.847  25.148  19.804  0.00  0.00    -0.680 OA
ENDBRANCH   6   8
BRANCH   6  10
ATOM     10  C   LIG    1       17.097  27.848  21.692  0.00  0.00    +0.080 C 
BRANCH  10  11
ATOM     11  C   LIG    1       15.765  28.435  22.083  0.00  0.00    -0.070 A 
ATOM     12  C   LIG    1       14.615  28.038  21.426  0.00  0.00    +0.100 A 
ATOM     13  C   LIG    1       13.393  28.574  21.782  0.00  0.00    -0.030 A 
ATOM     14  C   LIG    1       13.320  29.513  22.802  0.00  0.00    +0.090 A 
ATOM     15  C   LIG    1       14.474  29.909  23.460  0.00  0.00    -0.040 A 
ATOM     16  C   LIG    1       15.694  29.366  23.103  0.00  0.00    +0.010 A 
BRANCH  14  17
ATOM     17  O   LIG    1       12.119  30.041  23.155  0.00  0.00    -0.510 OA
ATOM     18  H   LIG    1       12.151  30.985  23.365  0.00  0.00    +0.380 HD
ENDBRANCH  14  17
ENDBRANCH  10  11
ENDBRANCH   6  10
ENDBRANCH   5   6
ENDBRANCH   1   5
BRANCH   3  19
ATOM     19  C   LIG    1       19.104  22.631  19.743  0.00  0.00    +0.240 C 
BRANCH  19  20
ATOM     20  O   LIG    1       18.345  22.913  18.564  0.00  0.00    -0.280 OA
BRANCH  20  21
ATOM     21  C   LIG    1       17.264  22.129  18.325  0.00  0.00    +0.200 A 
ATOM     22  C   LIG    1       16.130  22.677  17.729  0.00  0.00    -0.090 A 
ATOM     23  C   LIG    1       15.035  21.900  17.483  0.00  0.00    +0.130 A 
ATOM     24  C   LIG    1       15.051  20.545  17.831  0.00  0.00    -0.210 A 
ATOM     25  C   LIG    1       13.890  19.688  17.578  0.00  0.00    +0.170 A 
ATOM     26  C   LIG    1       13.967  18.380  17.939  0.00  0.00    -0.100 A 
ATOM     27  C   LIG    1       15.144  17.887  18.539  0.00  0.00    +0.510 A 
ATOM     28  O   LIG    1       16.204  18.678  18.768  0.00  0.00    -0.270 OA
ATOM     29  O   LIG    1       15.199  16.713  18.858  0.00  0.00    -0.470 OA
ATOM     30  C   LIG    1       16.192  19.986  18.434  0.00  0.00    +0.190 A 
ATOM     31  C   LIG    1       17.298  20.787  18.673  0.00  0.00    -0.030 A 
ENDBRANCH  20  21
ENDBRANCH  19  20
ENDBRANCH   3  19
TORSDOF 9
ENDMDL
MODEL 5
REMARK VINA RESULT:     -12.2      1.899      8.129
REMARK                            x       y       z     vdW  Elec       q    Type
REMARK                         _______ _______ _______ _____ _____    ______ ____
ROOT
ATOM      1  N   LIG    1       18.393  23.530  21.372  0.00  0.00    -0.690 N 
ATOM      2  H   LIG    1       17.713  23.084  21.901  0.00  0.00    +0.400 HD
ATOM      3  C   LIG    1       19.110  22.831  20.469  0.00  0.00    +0.510 C 
ATOM      4  O   LIG    1       19.959  23.388  19.807  0.00  0.00    -0.530 OA
ENDROOT
BRANCH   1   5
ATOM      5  C   LIG    1       18.640  24.962  21.553  0.00  0.00    +0.270 C 
BRANCH   5   6
ATOM      6  C   LIG    1       17.358  25.742  21.258  0.00  0.00    -0.100 C 
BRANCH   6   8
ATOM      7  O   LIG    1       16.174  24.466  19.657  0.00  0.00    -0.690 OA
ATOM      8  C   LIG    1       16.891  25.431  19.860  0.00  0.00    +0.490 C 
ATOM      9  O   LIG    1       17.226  26.147  18.931  0.00  0.00    -0.680 OA
ENDBRANCH   6   8
BRANCH   6  10
ATOM     10  C   LIG    1       17.634  27.242  21.381  0.00  0.00    +0.080 C 
BRANCH  10  11
ATOM     11  C   LIG    1       16.407  27.936  21.914  0.00  0.00    -0.070 A 
ATOM     12  C   LIG    1       15.169  27.679  21.354  0.00  0.00    +0.100 A 
ATOM     13  C   LIG    1       14.044  28.315  21.840  0.00  0.00    -0.030 A 
ATOM     14  C   LIG    1       14.155  29.212  22.893  0.00  0.00    +0.090 A 
ATOM     15  C   LIG    1       15.397  29.467  23.454  0.00  0.00    -0.040 A 
ATOM     16  C   LIG    1       16.520  28.826  22.966  0.00  0.00    +0.010 A 
BRANCH  14  17
ATOM     17  O   LIG    1       13.049  29.837  23.373  0.00  0.00    -0.510 OA
ATOM     18  H   LIG    1       13.115  30.802  23.382  0.00  0.00    +0.380 HD
ENDBRANCH  14  17
ENDBRANCH  10  11
ENDBRANCH   6  10
ENDBRANCH   5   6
ENDBRANCH   1   5
BRANCH   3  19
ATOM     19  C   LIG    1       18.855  21.357  20.283  0.00  0.00    +0.240 C 
BRANCH  19  20
ATOM     20  O   LIG    1       18.593  21.090  18.903  0.00  0.00    -0.280 OA
BRANCH  20  21
ATOM     21  C   LIG    1       17.372  20.583  18.595  0.00  0.00    +0.200 A 
ATOM     22  C   LIG    1       17.111  19.231  18.807  0.00  0.00    -0.090 A 
ATOM     23  C   LIG    1       15.888  18.707  18.503  0.00  0.00    +0.130 A 
ATOM     24  C   LIG    1       14.890  19.533  17.973  0.00  0.00    -0.210 A 
ATOM     25  C   LIG    1       13.569  18.998  17.638  0.00  0.00    +0.170 A 
ATOM     26  C   LIG    1       12.642  19.851  17.127  0.00  0.00    -0.100 A 
ATOM     27  C   LIG    1       12.969  21.209  16.935  0.00  0.00    +0.510 A 
ATOM     28  O   LIG    1       14.183  21.693  17.246  0.00  0.00    -0.270 OA
ATOM     29  O   LIG    1       12.130  21.962  16.477  0.00  0.00    -0.470 OA
ATOM     30  C   LIG    1       15.148  20.899  17.756  0.00  0.00    +0.190 A 
ATOM     31  C   LIG    1       16.394  21.416  18.076  0.00  0.00    -0.030 A 
ENDBRANCH  20  21
ENDBRANCH  19  20
ENDBRANCH   3  19
TORSDOF 9
ENDMDL
MODEL 6
REMARK VINA RESULT:     -12.2      2.174      7.905
REMARK                            x       y       z     vdW  Elec       q    Type
REMARK                         _______ _______ _______ _____ _____    ______ ____
ROOT
ATOM      1  N   LIG    1       18.231  22.063  19.886  0.00  0.00    -0.690 N 
ATOM      2  H   LIG    1       17.686  22.258  19.108  0.00  0.00    +0.400 HD
ATOM      3  C   LIG    1       18.848  20.869  19.996  0.00  0.00    +0.510 C 
ATOM      4  O   LIG    1       19.529  20.626  20.969  0.00  0.00    -0.530 OA
ENDROOT
BRANCH   1   5
ATOM      5  C   LIG    1       18.384  23.066  20.943  0.00  0.00    +0.270 C 
BRANCH   5   6
ATOM      6  C   LIG    1       17.482  24.265  20.642  0.00  0.00    -0.100 C 
BRANCH   6   8
ATOM      7  O   LIG    1       17.719  24.545  18.305  0.00  0.00    -0.690 OA
ATOM      8  C   LIG    1       16.997  24.183  19.218  0.00  0.00    +0.490 C 
ATOM      9  O   LIG    1       15.883  23.749  18.977  0.00  0.00    -0.680 OA
ENDBRANCH   6   8
BRANCH   6  10
ATOM     10  C   LIG    1       18.273  25.559  20.837  0.00  0.00    +0.080 C 
BRANCH  10  11
ATOM     11  C   LIG    1       17.342  26.652  21.297  0.00  0.00    -0.070 A 
ATOM     12  C   LIG    1       17.857  27.814  21.840  0.00  0.00    +0.100 A 
ATOM     13  C   LIG    1       17.006  28.817  22.262  0.00  0.00    -0.030 A 
ATOM     14  C   LIG    1       15.633  28.657  22.140  0.00  0.00    +0.090 A 
ATOM     15  C   LIG    1       15.119  27.491  21.594  0.00  0.00    -0.040 A 
ATOM     16  C   LIG    1       15.975  26.492  21.170  0.00  0.00    +0.010 A 
BRANCH  14  17
ATOM     17  O   LIG    1       14.795  29.643  22.554  0.00  0.00    -0.510 OA
ATOM     18  H   LIG    1       15.229  30.343  23.061  0.00  0.00    +0.380 HD
ENDBRANCH  14  17
ENDBRANCH  10  11
ENDBRANCH   6  10
ENDBRANCH   5   6
ENDBRANCH   1   5
BRANCH   3  19
ATOM     19  C   LIG    1       18.690  19.837  18.909  0.00  0.00    +0.240 C 
BRANCH  19  20
ATOM     20  O   LIG    1       17.678  18.900  19.286  0.00  0.00    -0.280 OA
BRANCH  20  21
ATOM     21  C   LIG    1       16.444  19.076  18.747  0.00  0.00    +0.200 A 
ATOM     22  C   LIG    1       15.537  18.019  18.738  0.00  0.00    -0.090 A 
ATOM     23  C   LIG    1       14.293  18.181  18.200  0.00  0.00    +0.130 A 
ATOM     24  C   LIG    1       13.926  19.417  17.654  0.00  0.00    -0.210 A 
ATOM     25  C   LIG    1       12.598  19.619  17.072  0.00  0.00    +0.170 A 
ATOM     26  C   LIG    1       12.302  20.842  16.558  0.00  0.00    -0.100 A 
ATOM     27  C   LIG    1       13.265  21.871  16.598  0.00  0.00    +0.510 A 
ATOM     28  O   LIG    1       14.481  21.678  17.135  0.00  0.00    -0.270 OA
ATOM     29  O   LIG    1       12.988  22.962  16.135  0.00  0.00    -0.470 OA
ATOM     30  C   LIG    1       14.838  20.488  17.661  0.00  0.00    +0.190 A 
ATOM     31  C   LIG    1       16.096  20.308  18.216  0.00  0.00    -0.030 A 
ENDBRANCH  20  21
ENDBRANCH  19  20
ENDBRANCH   3  19
TORSDOF 9
ENDMDL
MODEL 7
REMARK VINA RESULT:     -12.1      1.785      2.348
REMARK                            x       y       z     vdW  Elec       q    Type
REMARK                         _______ _______ _______ _____ _____    ______ ____
ROOT
ATOM      1  N   LIG    1       18.454  23.382  18.763  0.00  0.00    -0.690 N 
ATOM      2  H   LIG    1       19.208  23.799  19.208  0.00  0.00    +0.400 HD
ATOM      3  C   LIG    1       17.279  24.037  18.670  0.00  0.00    +0.510 C 
ATOM      4  O   LIG    1       16.337  23.515  18.113  0.00  0.00    -0.530 OA
ENDROOT
BRANCH   1   5
ATOM      5  C   LIG    1       18.592  22.041  18.190  0.00  0.00    +0.270 C 
BRANCH   5   6
ATOM      6  C   LIG    1       18.239  20.995  19.249  0.00  0.00    -0.100 C 
BRANCH   6   8
ATOM      7  O   LIG    1       20.139  21.796  20.408  0.00  0.00    -0.690 OA
ATOM      8  C   LIG    1       19.383  20.858  20.220  0.00  0.00    +0.490 C 
ATOM      9  O   LIG    1       19.549  19.811  20.823  0.00  0.00    -0.680 OA
ENDBRANCH   6   8
BRANCH   6  10
ATOM     10  C   LIG    1       17.982  19.649  18.570  0.00  0.00    +0.080 C 
BRANCH  10  11
ATOM     11  C   LIG    1       16.500  19.460  18.371  0.00  0.00    -0.070 A 
ATOM     12  C   LIG    1       15.914  18.242  18.657  0.00  0.00    +0.100 A 
ATOM     13  C   LIG    1       14.556  18.068  18.475  0.00  0.00    -0.030 A 
ATOM     14  C   LIG    1       13.780  19.117  18.004  0.00  0.00    +0.090 A 
ATOM     15  C   LIG    1       14.370  20.339  17.719  0.00  0.00    -0.040 A 
ATOM     16  C   LIG    1       15.728  20.510  17.907  0.00  0.00    +0.010 A 
BRANCH  14  17
ATOM     17  O   LIG    1       12.443  18.948  17.825  0.00  0.00    -0.510 OA
ATOM     18  H   LIG    1       11.913  19.139  18.611  0.00  0.00    +0.380 HD
ENDBRANCH  14  17
ENDBRANCH  10  11
ENDBRANCH   6  10
ENDBRANCH   5   6
ENDBRANCH   1   5
BRANCH   3  19
ATOM     19  C   LIG    1       17.137  25.416  19.260  0.00  0.00    +0.240 C 
BRANCH  19  20
ATOM     20  O   LIG    1       16.329  25.349  20.438  0.00  0.00    -0.280 OA
BRANCH  20  21
ATOM     21  C   LIG    1       16.088  26.517  21.086  0.00  0.00    +0.200 A 
ATOM     22  C   LIG    1       17.152  27.341  21.444  0.00  0.00    -0.090 A 
ATOM     23  C   LIG    1       16.925  28.519  22.096  0.00  0.00    +0.130 A 
ATOM     24  C   LIG    1       15.615  28.900  22.408  0.00  0.00    -0.210 A 
ATOM     25  C   LIG    1       15.342  30.158  23.106  0.00  0.00    +0.170 A 
ATOM     26  C   LIG    1       14.049  30.473  23.379  0.00  0.00    -0.100 A 
ATOM     27  C   LIG    1       13.016  29.595  22.990  0.00  0.00    +0.510 A 
ATOM     28  O   LIG    1       13.274  28.443  22.349  0.00  0.00    -0.270 OA
ATOM     29  O   LIG    1       11.862  29.889  23.241  0.00  0.00    -0.470 OA
ATOM     30  C   LIG    1       14.536  28.072  22.048  0.00  0.00    +0.190 A 
ATOM     31  C   LIG    1       14.784  26.882  21.382  0.00  0.00    -0.030 A 
ENDBRANCH  20  21
ENDBRANCH  19  20
ENDBRANCH   3  19
TORSDOF 9
ENDMDL
MODEL 8
REMARK VINA RESULT:     -12.1      0.967      1.069
REMARK                            x       y       z     vdW  Elec       q    Type
REMARK                         _______ _______ _______ _____ _____    ______ ____
ROOT
ATOM      1  N   LIG    1       19.051  22.504  20.061  0.00  0.00    -0.690 N 
ATOM      2  H   LIG    1       19.404  22.782  19.202  0.00  0.00    +0.400 HD
ATOM      3  C   LIG    1       18.520  23.418  20.899  0.00  0.00    +0.510 C 
ATOM      4  O   LIG    1       18.077  23.070  21.973  0.00  0.00    -0.530 OA
ENDROOT
BRANCH   1   5
ATOM      5  C   LIG    1       19.094  21.092  20.450  0.00  0.00    +0.270 C 
BRANCH   5   6
ATOM      6  C   LIG    1       18.897  20.217  19.211  0.00  0.00    -0.100 C 
BRANCH   6   8
ATOM      7  O   LIG    1       20.273  19.410  17.464  0.00  0.00    -0.690 OA
ATOM      8  C   LIG    1       20.213  20.060  18.493  0.00  0.00    +0.490 C 
ATOM      9  O   LIG    1       21.217  20.589  18.939  0.00  0.00    -0.680 OA
ENDBRANCH   6   8
BRANCH   6  10
ATOM     10  C   LIG    1       17.882  20.876  18.276  0.00  0.00    +0.080 C 
BRANCH  10  11
ATOM     11  C   LIG    1       16.613  20.063  18.257  0.00  0.00    -0.070 A 
ATOM     12  C   LIG    1       16.622  18.759  18.716  0.00  0.00    +0.100 A 
ATOM     13  C   LIG    1       15.461  18.011  18.699  0.00  0.00    -0.030 A 
ATOM     14  C   LIG    1       14.284  18.571  18.223  0.00  0.00    +0.090 A 
ATOM     15  C   LIG    1       14.277  19.880  17.765  0.00  0.00    -0.040 A 
ATOM     16  C   LIG    1       15.441  20.625  17.787  0.00  0.00    +0.010 A 
BRANCH  14  17
ATOM     17  O   LIG    1       13.140  17.838  18.207  0.00  0.00    -0.510 OA
ATOM     18  H   LIG    1       13.252  16.926  18.509  0.00  0.00    +0.380 HD
ENDBRANCH  14  17
ENDBRANCH  10  11
ENDBRANCH   6  10
ENDBRANCH   5   6
ENDBRANCH   1   5
BRANCH   3  19
ATOM     19  C   LIG    1       18.476  24.870  20.500  0.00  0.00    +0.240 C 
BRANCH  19  20
ATOM     20  O   LIG    1       18.676  25.688  21.655  0.00  0.00    -0.280 OA
BRANCH  20  21
ATOM     21  C   LIG    1       17.718  26.609  21.931  0.00  0.00    +0.200 A 
ATOM     22  C   LIG    1       17.996  27.654  22.809  0.00  0.00    -0.090 A 
ATOM     23  C   LIG    1       17.043  28.588  23.096  0.00  0.00    +0.130 A 
ATOM     24  C   LIG    1       15.778  28.495  22.505  0.00  0.00    -0.210 A 
ATOM     25  C   LIG    1       14.737  29.484  22.794  0.00  0.00    +0.170 A 
ATOM     26  C   LIG    1       13.529  29.339  22.187  0.00  0.00    -0.100 A 
ATOM     27  C   LIG    1       13.310  28.258  21.309  0.00  0.00    +0.510 A 
ATOM     28  O   LIG    1       14.270  27.356  21.048  0.00  0.00    -0.270 OA
ATOM     29  O   LIG    1       12.224  28.140  20.773  0.00  0.00    -0.470 OA
ATOM     30  C   LIG    1       15.491  27.442  21.617  0.00  0.00    +0.190 A 
ATOM     31  C   LIG    1       16.472  26.505  21.333  0.00  0.00    -0.030 A 
ENDBRANCH  20  21
ENDBRANCH  19  20
ENDBRANCH   3  19
TORSDOF 9
ENDMDL
MODEL 9
REMARK VINA RESULT:     -12.1      2.188      7.962
REMARK                            x       y       z     vdW  Elec       q    Type
REMARK                         _______ _______ _______ _____ _____    ______ ____
ROOT
ATOM      1  N   LIG    1       18.202  21.973  20.017  0.00  0.00    -0.690 N 
ATOM      2  H   LIG    1       17.570  22.155  19.305  0.00  0.00    +0.400 HD
ATOM      3  C   LIG    1       18.865  20.799  20.047  0.00  0.00    +0.510 C 
ATOM      4  O   LIG    1       19.656  20.572  20.937  0.00  0.00    -0.530 OA
ENDROOT
BRANCH   1   5
ATOM      5  C   LIG    1       18.440  22.974  21.061  0.00  0.00    +0.270 C 
BRANCH   5   6
ATOM      6  C   LIG    1       17.592  24.216  20.777  0.00  0.00    -0.100 C 
BRANCH   6   8
ATOM      7  O   LIG    1       15.954  23.787  19.125  0.00  0.00    -0.690 OA
ATOM      8  C   LIG    1       17.089  24.167  19.357  0.00  0.00    +0.490 C 
ATOM      9  O   LIG    1       17.816  24.513  18.441  0.00  0.00    -0.680 OA
ENDBRANCH   6   8
BRANCH   6  10
ATOM     10  C   LIG    1       18.446  25.470  20.972  0.00  0.00    +0.080 C 
BRANCH  10  11
ATOM     11  C   LIG    1       17.591  26.577  21.536  0.00  0.00    -0.070 A 
ATOM     12  C   LIG    1       16.344  26.829  20.996  0.00  0.00    +0.100 A 
ATOM     13  C   LIG    1       15.559  27.843  21.511  0.00  0.00    -0.030 A 
ATOM     14  C   LIG    1       16.023  28.607  22.572  0.00  0.00    +0.090 A 
ATOM     15  C   LIG    1       17.274  28.351  23.112  0.00  0.00    -0.040 A 
ATOM     16  C   LIG    1       18.054  27.334  22.596  0.00  0.00    +0.010 A 
BRANCH  14  17
ATOM     17  O   LIG    1       15.253  29.604  23.080  0.00  0.00    -0.510 OA
ATOM     18  H   LIG    1       14.850  29.394  23.934  0.00  0.00    +0.380 HD
ENDBRANCH  14  17
ENDBRANCH  10  11
ENDBRANCH   6  10
ENDBRANCH   5   6
ENDBRANCH   1   5
BRANCH   3  19
ATOM     19  C   LIG    1       18.620  19.770  18.975  0.00  0.00    +0.240 C 
BRANCH  19  20
ATOM     20  O   LIG    1       17.570  18.891  19.388  0.00  0.00    -0.280 OA
BRANCH  20  21
ATOM     21  C   LIG    1       16.358  19.062  18.801  0.00  0.00    +0.200 A 
ATOM     22  C   LIG    1       15.467  17.993  18.732  0.00  0.00    -0.090 A 
ATOM     23  C   LIG    1       14.245  18.149  18.145  0.00  0.00    +0.130 A 
ATOM     24  C   LIG    1       13.885  19.390  17.608  0.00  0.00    -0.210 A 
ATOM     25  C   LIG    1       12.580  19.586  16.973  0.00  0.00    +0.170 A 
ATOM     26  C   LIG    1       12.289  20.815  16.471  0.00  0.00    -0.100 A 
ATOM     27  C   LIG    1       13.234  21.855  16.571  0.00  0.00    +0.510 A 
ATOM     28  O   LIG    1       14.429  21.668  17.156  0.00  0.00    -0.270 OA
ATOM     29  O   LIG    1       12.961  22.951  16.117  0.00  0.00    -0.470 OA
ATOM     30  C   LIG    1       14.780  20.473  17.674  0.00  0.00    +0.190 A 
ATOM     31  C   LIG    1       16.016  20.299  18.279  0.00  0.00    -0.030 A 
ENDBRANCH  20  21
ENDBRANCH  19  20
ENDBRANCH   3  19
TORSDOF 9
ENDMDL
####
 X_ribose_rec.pdbqt&&&&ZINC000673544895.pdbqt
MODEL 1
REMARK VINA RESULT:     -13.4      0.000      0.000
REMARK                            x       y       z     vdW  Elec       q    Type
REMARK                         _______ _______ _______ _____ _____    ______ ____
ROOT
ATOM      1  O   LIG    1       18.473  23.439  19.018  0.00  0.00    -0.530 OA
ATOM      2  C   LIG    1       19.077  23.013  19.981  0.00  0.00    +0.510 C 
ATOM      3  N   LIG    1       19.032  23.680  21.152  0.00  0.00    -0.740 N 
ATOM      4  H   LIG    1       19.515  23.340  21.922  0.00  0.00    +0.400 HD
ENDROOT
BRANCH   3   5
ATOM      5  C   LIG    1       18.254  24.916  21.262  0.00  0.00    +0.260 C 
BRANCH   5   6
ATOM      6  C   LIG    1       18.868  25.811  22.340  0.00  0.00    +0.020 C 
BRANCH   6   7
ATOM      7  C   LIG    1       18.862  27.264  21.860  0.00  0.00    +0.140 C 
BRANCH   7   8
ATOM      8  C   LIG    1       17.671  27.980  22.444  0.00  0.00    +0.190 A 
ATOM      9  C   LIG    1       16.795  28.740  21.758  0.00  0.00    -0.180 A 
ATOM     10  C   LIG    1       15.828  29.227  22.669  0.00  0.00    +0.530 A 
ATOM     11  N   LIG    1       16.143  28.751  23.892  0.00  0.00    -0.520 N 
ATOM     12  H   LIG    1       15.658  28.920  24.714  0.00  0.00    +0.440 HD
ATOM     13  O   LIG    1       14.884  29.948  22.400  0.00  0.00    -0.550 OA
ATOM     14  N   LIG    1       17.294  27.964  23.757  0.00  0.00    -0.500 N 
ATOM     15  H   LIG    1       17.748  27.493  24.473  0.00  0.00    +0.440 HD
ENDBRANCH   7   8
ENDBRANCH   6   7
ENDBRANCH   5   6
ENDBRANCH   3   5
BRANCH   2  16
ATOM     16  C   LIG    1       19.882  21.745  19.866  0.00  0.00    +0.050 C 
BRANCH  16  17
ATOM     17  C   LIG    1       18.992  20.544  20.196  0.00  0.00    +0.070 C 
BRANCH  17  18
ATOM     18  C   LIG    1       18.821  19.677  18.949  0.00  0.00    +0.120 C 
BRANCH  18  19
ATOM     19  C   LIG    1       17.354  19.476  18.672  0.00  0.00    +0.390 A 
ATOM     20  N   LIG    1       16.674  20.478  18.201  0.00  0.00    -0.510 NA
ATOM     21  C   LIG    1       15.350  20.373  17.927  0.00  0.00    +0.150 A 
ATOM     22  C   LIG    1       14.619  21.448  17.420  0.00  0.00    +0.030 A 
ATOM     23  C   LIG    1       13.276  21.296  17.156  0.00  0.00    +0.070 A 
ATOM     24  C   LIG    1       12.638  20.085  17.389  0.00  0.00    -0.010 A 
ATOM     25  C   LIG    1       13.337  19.009  17.891  0.00  0.00    +0.100 A 
ATOM     26  C   LIG    1       14.697  19.142  18.164  0.00  0.00    -0.200 A 
ATOM     27  C   LIG    1       15.495  18.029  18.700  0.00  0.00    +0.550 A 
ATOM     28  O   LIG    1       14.994  16.943  18.927  0.00  0.00    -0.510 OA
ATOM     29  N   LIG    1       16.810  18.258  18.925  0.00  0.00    -0.650 N 
ATOM     30  H   LIG    1       17.368  17.547  19.278  0.00  0.00    +0.420 HD
ENDBRANCH  18  19
ENDBRANCH  17  18
ENDBRANCH  16  17
ENDBRANCH   2  16
TORSDOF 8
ENDMDL
MODEL 2
REMARK VINA RESULT:     -12.5      2.321      3.052
REMARK                            x       y       z     vdW  Elec       q    Type
REMARK                         _______ _______ _______ _____ _____    ______ ____
ROOT
ATOM      1  O   LIG    1       20.382  23.342  17.003  0.00  0.00    -0.530 OA
ATOM      2  C   LIG    1       19.728  22.461  17.520  0.00  0.00    +0.510 C 
ATOM      3  N   LIG    1       18.382  22.548  17.547  0.00  0.00    -0.740 N 
ATOM      4  H   LIG    1       17.859  21.844  17.960  0.00  0.00    +0.400 HD
ENDROOT
BRANCH   3   5
ATOM      5  C   LIG    1       17.712  23.707  16.952  0.00  0.00    +0.260 C 
BRANCH   5   6
ATOM      6  C   LIG    1       17.340  24.702  18.053  0.00  0.00    +0.020 C 
BRANCH   6   7
ATOM      7  C   LIG    1       17.059  23.945  19.352  0.00  0.00    +0.140 C 
BRANCH   7   8
ATOM      8  C   LIG    1       17.974  24.451  20.437  0.00  0.00    +0.190 A 
ATOM      9  C   LIG    1       17.892  25.653  21.041  0.00  0.00    -0.180 A 
ATOM     10  C   LIG    1       18.930  25.737  21.998  0.00  0.00    +0.530 A 
ATOM     11  N   LIG    1       19.622  24.579  21.952  0.00  0.00    -0.520 N 
ATOM     12  H   LIG    1       20.391  24.350  22.495  0.00  0.00    +0.440 HD
ATOM     13  O   LIG    1       19.160  26.682  22.730  0.00  0.00    -0.550 OA
ATOM     14  N   LIG    1       19.025  23.767  20.979  0.00  0.00    -0.500 N 
ATOM     15  H   LIG    1       19.311  22.874  20.731  0.00  0.00    +0.440 HD
ENDBRANCH   7   8
ENDBRANCH   6   7
ENDBRANCH   5   6
ENDBRANCH   3   5
BRANCH   2  16
ATOM     16  C   LIG    1       20.418  21.273  18.136  0.00  0.00    +0.050 C 
BRANCH  16  17
ATOM     17  C   LIG    1       19.558  20.022  17.936  0.00  0.00    +0.070 C 
BRANCH  17  18
ATOM     18  C   LIG    1       18.744  19.754  19.203  0.00  0.00    +0.120 C 
BRANCH  18  19
ATOM     19  C   LIG    1       17.303  19.515  18.833  0.00  0.00    +0.390 A 
ATOM     20  N   LIG    1       16.628  20.499  18.320  0.00  0.00    -0.510 NA
ATOM     21  C   LIG    1       15.327  20.359  17.963  0.00  0.00    +0.150 A 
ATOM     22  C   LIG    1       14.601  21.415  17.411  0.00  0.00    +0.030 A 
ATOM     23  C   LIG    1       13.281  21.228  17.063  0.00  0.00    +0.070 A 
ATOM     24  C   LIG    1       12.663  19.999  17.255  0.00  0.00    -0.010 A 
ATOM     25  C   LIG    1       13.358  18.942  17.799  0.00  0.00    +0.100 A 
ATOM     26  C   LIG    1       14.694  19.111  18.157  0.00  0.00    -0.200 A 
ATOM     27  C   LIG    1       15.486  18.019  18.743  0.00  0.00    +0.550 A 
ATOM     28  O   LIG    1       15.001  16.919  18.937  0.00  0.00    -0.510 OA
ATOM     29  N   LIG    1       16.777  18.281  19.050  0.00  0.00    -0.650 N 
ATOM     30  H   LIG    1       17.330  17.585  19.437  0.00  0.00    +0.420 HD
ENDBRANCH  18  19
ENDBRANCH  17  18
ENDBRANCH  16  17
ENDBRANCH   2  16
TORSDOF 8
ENDMDL
MODEL 3
REMARK VINA RESULT:     -12.4      1.213      1.324
REMARK                            x       y       z     vdW  Elec       q    Type
REMARK                         _______ _______ _______ _____ _____    ______ ____
ROOT
ATOM      1  O   LIG    1       19.901  24.251  21.073  0.00  0.00    -0.530 OA
ATOM      2  C   LIG    1       19.029  23.598  20.538  0.00  0.00    +0.510 C 
ATOM      3  N   LIG    1       17.734  23.920  20.728  0.00  0.00    -0.740 N 
ATOM      4  H   LIG    1       17.037  23.398  20.301  0.00  0.00    +0.400 HD
ENDROOT
BRANCH   3   5
ATOM      5  C   LIG    1       17.380  25.060  21.578  0.00  0.00    +0.260 C 
BRANCH   5   6
ATOM      6  C   LIG    1       16.780  26.173  20.715  0.00  0.00    +0.020 C 
BRANCH   6   7
ATOM      7  C   LIG    1       17.182  27.533  21.287  0.00  0.00    +0.140 C 
BRANCH   7   8
ATOM      8  C   LIG    1       16.008  28.138  22.015  0.00  0.00    +0.190 A 
ATOM      9  C   LIG    1       15.960  29.378  22.541  0.00  0.00    -0.180 A 
ATOM     10  C   LIG    1       14.688  29.556  23.133  0.00  0.00    +0.530 A 
ATOM     11  N   LIG    1       13.990  28.414  22.953  0.00  0.00    -0.520 N 
ATOM     12  H   LIG    1       13.086  28.243  23.254  0.00  0.00    +0.440 HD
ATOM     13  O   LIG    1       14.293  30.556  23.703  0.00  0.00    -0.550 OA
ATOM     14  N   LIG    1       14.810  27.523  22.248  0.00  0.00    -0.500 N 
ATOM     15  H   LIG    1       14.571  26.623  21.977  0.00  0.00    +0.440 HD
ENDBRANCH   7   8
ENDBRANCH   6   7
ENDBRANCH   5   6
ENDBRANCH   3   5
BRANCH   2  16
ATOM     16  C   LIG    1       19.393  22.423  19.669  0.00  0.00    +0.050 C 
BRANCH  16  17
ATOM     17  C   LIG    1       18.729  21.157  20.216  0.00  0.00    +0.070 C 
BRANCH  17  18
ATOM     18  C   LIG    1       18.724  20.075  19.136  0.00  0.00    +0.120 C 
BRANCH  18  19
ATOM     19  C   LIG    1       17.302  19.722  18.783  0.00  0.00    +0.390 A 
ATOM     20  N   LIG    1       16.547  20.646  18.270  0.00  0.00    -0.510 NA
ATOM     21  C   LIG    1       15.258  20.403  17.928  0.00  0.00    +0.150 A 
ATOM     22  C   LIG    1       14.446  21.395  17.376  0.00  0.00    +0.030 A 
ATOM     23  C   LIG    1       13.142  21.103  17.043  0.00  0.00    +0.070 A 
ATOM     24  C   LIG    1       12.623  19.832  17.249  0.00  0.00    -0.010 A 
ATOM     25  C   LIG    1       13.403  18.836  17.795  0.00  0.00    +0.100 A 
ATOM     26  C   LIG    1       14.726  19.111  18.137  0.00  0.00    -0.200 A 
ATOM     27  C   LIG    1       15.606  18.088  18.722  0.00  0.00    +0.550 A 
ATOM     28  O   LIG    1       15.210  16.956  18.929  0.00  0.00    -0.510 OA
ATOM     29  N   LIG    1       16.876  18.453  19.015  0.00  0.00    -0.650 N 
ATOM     30  H   LIG    1       17.485  17.805  19.401  0.00  0.00    +0.420 HD
ENDBRANCH  18  19
ENDBRANCH  17  18
ENDBRANCH  16  17
ENDBRANCH   2  16
TORSDOF 8
ENDMDL
MODEL 4
REMARK VINA RESULT:     -12.4      1.501      1.873
REMARK                            x       y       z     vdW  Elec       q    Type
REMARK                         _______ _______ _______ _____ _____    ______ ____
ROOT
ATOM      1  O   LIG    1       19.538  23.919  20.224  0.00  0.00    -0.530 OA
ATOM      2  C   LIG    1       19.265  22.882  19.657  0.00  0.00    +0.510 C 
ATOM      3  N   LIG    1       18.305  22.864  18.711  0.00  0.00    -0.740 N 
ATOM      4  H   LIG    1       18.086  22.034  18.257  0.00  0.00    +0.400 HD
ENDROOT
BRANCH   3   5
ATOM      5  C   LIG    1       17.591  24.096  18.368  0.00  0.00    +0.260 C 
BRANCH   5   6
ATOM      6  C   LIG    1       16.820  24.596  19.592  0.00  0.00    +0.020 C 
BRANCH   6   7
ATOM      7  C   LIG    1       16.827  26.126  19.609  0.00  0.00    +0.140 C 
BRANCH   7   8
ATOM      8  C   LIG    1       17.422  26.611  20.906  0.00  0.00    +0.190 A 
ATOM      9  C   LIG    1       16.761  27.262  21.882  0.00  0.00    -0.180 A 
ATOM     10  C   LIG    1       17.676  27.539  22.925  0.00  0.00    +0.530 A 
ATOM     11  N   LIG    1       18.877  27.049  22.555  0.00  0.00    -0.520 N 
ATOM     12  H   LIG    1       19.697  27.092  23.070  0.00  0.00    +0.440 HD
ATOM     13  O   LIG    1       17.427  28.116  23.967  0.00  0.00    -0.550 OA
ATOM     14  N   LIG    1       18.724  26.461  21.292  0.00  0.00    -0.500 N 
ATOM     15  H   LIG    1       19.423  26.026  20.778  0.00  0.00    +0.440 HD
ENDBRANCH   7   8
ENDBRANCH   6   7
ENDBRANCH   5   6
ENDBRANCH   3   5
BRANCH   2  16
ATOM     16  C   LIG    1       19.995  21.613  20.013  0.00  0.00    +0.050 C 
BRANCH  16  17
ATOM     17  C   LIG    1       18.981  20.503  20.297  0.00  0.00    +0.070 C 
BRANCH  17  18
ATOM     18  C   LIG    1       18.821  19.627  19.054  0.00  0.00    +0.120 C 
BRANCH  18  19
ATOM     19  C   LIG    1       17.357  19.472  18.732  0.00  0.00    +0.390 A 
ATOM     20  N   LIG    1       16.719  20.499  18.257  0.00  0.00    -0.510 NA
ATOM     21  C   LIG    1       15.400  20.434  17.944  0.00  0.00    +0.150 A 
ATOM     22  C   LIG    1       14.714  21.537  17.433  0.00  0.00    +0.030 A 
ATOM     23  C   LIG    1       13.375  21.426  17.129  0.00  0.00    +0.070 A 
ATOM     24  C   LIG    1       12.698  20.230  17.325  0.00  0.00    -0.010 A 
ATOM     25  C   LIG    1       13.353  19.128  17.831  0.00  0.00    +0.100 A 
ATOM     26  C   LIG    1       14.708  19.219  18.143  0.00  0.00    -0.200 A 
ATOM     27  C   LIG    1       15.459  18.077  18.685  0.00  0.00    +0.550 A 
ATOM     28  O   LIG    1       14.922  17.002  18.882  0.00  0.00    -0.510 OA
ATOM     29  N   LIG    1       16.773  18.265  18.951  0.00  0.00    -0.650 N 
ATOM     30  H   LIG    1       17.300  17.534  19.309  0.00  0.00    +0.420 HD
ENDBRANCH  18  19
ENDBRANCH  17  18
ENDBRANCH  16  17
ENDBRANCH   2  16
TORSDOF 8
ENDMDL
MODEL 5
REMARK VINA RESULT:     -12.2      2.073      3.018
REMARK                            x       y       z     vdW  Elec       q    Type
REMARK                         _______ _______ _______ _____ _____    ______ ____
ROOT
ATOM      1  O   LIG    1       19.782  24.814  22.277  0.00  0.00    -0.530 OA
ATOM      2  C   LIG    1       18.887  24.914  21.464  0.00  0.00    +0.510 C 
ATOM      3  N   LIG    1       18.341  26.120  21.207  0.00  0.00    -0.740 N 
ATOM      4  H   LIG    1       17.625  26.200  20.558  0.00  0.00    +0.400 HD
ENDROOT
BRANCH   3   5
ATOM      5  C   LIG    1       18.829  27.309  21.910  0.00  0.00    +0.260 C 
BRANCH   5   6
ATOM      6  C   LIG    1       17.665  27.985  22.639  0.00  0.00    +0.020 C 
BRANCH   6   7
ATOM      7  C   LIG    1       16.600  28.400  21.623  0.00  0.00    +0.140 C 
BRANCH   7   8
ATOM      8  C   LIG    1       15.400  28.951  22.350  0.00  0.00    +0.190 A 
ATOM      9  C   LIG    1       14.278  29.425  21.774  0.00  0.00    -0.180 A 
ATOM     10  C   LIG    1       13.399  29.842  22.800  0.00  0.00    +0.530 A 
ATOM     11  N   LIG    1       14.011  29.612  23.981  0.00  0.00    -0.520 N 
ATOM     12  H   LIG    1       13.648  29.799  24.859  0.00  0.00    +0.440 HD
ATOM     13  O   LIG    1       12.291  30.324  22.648  0.00  0.00    -0.550 OA
ATOM     14  N   LIG    1       15.264  29.048  23.706  0.00  0.00    -0.500 N 
ATOM     15  H   LIG    1       15.923  28.778  24.365  0.00  0.00    +0.440 HD
ENDBRANCH   7   8
ENDBRANCH   6   7
ENDBRANCH   5   6
ENDBRANCH   3   5
BRANCH   2  16
ATOM     16  C   LIG    1       18.381  23.691  20.745  0.00  0.00    +0.050 C 
BRANCH  16  17
ATOM     17  C   LIG    1       17.698  24.110  19.442  0.00  0.00    +0.070 C 
BRANCH  17  18
ATOM     18  C   LIG    1       18.055  23.117  18.335  0.00  0.00    +0.120 C 
BRANCH  18  19
ATOM     19  C   LIG    1       16.918  22.147  18.143  0.00  0.00    +0.390 A 
ATOM     20  N   LIG    1       17.094  20.913  18.510  0.00  0.00    -0.510 NA
ATOM     21  C   LIG    1       16.116  19.983  18.369  0.00  0.00    +0.150 A 
ATOM     22  C   LIG    1       16.304  18.658  18.763  0.00  0.00    +0.030 A 
ATOM     23  C   LIG    1       15.283  17.747  18.601  0.00  0.00    +0.070 A 
ATOM     24  C   LIG    1       14.068  18.131  18.049  0.00  0.00    -0.010 A 
ATOM     25  C   LIG    1       13.860  19.433  17.650  0.00  0.00    +0.100 A 
ATOM     26  C   LIG    1       14.879  20.370  17.807  0.00  0.00    -0.200 A 
ATOM     27  C   LIG    1       14.715  21.774  17.399  0.00  0.00    +0.550 A 
ATOM     28  O   LIG    1       13.674  22.172  16.908  0.00  0.00    -0.510 OA
ATOM     29  N   LIG    1       15.762  22.607  17.599  0.00  0.00    -0.650 N 
ATOM     30  H   LIG    1       15.689  23.540  17.343  0.00  0.00    +0.420 HD
ENDBRANCH  18  19
ENDBRANCH  17  18
ENDBRANCH  16  17
ENDBRANCH   2  16
TORSDOF 8
ENDMDL
MODEL 6
REMARK VINA RESULT:     -11.9      2.084      3.000
REMARK                            x       y       z     vdW  Elec       q    Type
REMARK                         _______ _______ _______ _____ _____    ______ ____
ROOT
ATOM      1  O   LIG    1       16.878  25.811  20.071  0.00  0.00    -0.530 OA
ATOM      2  C   LIG    1       17.665  25.098  20.658  0.00  0.00    +0.510 C 
ATOM      3  N   LIG    1       18.622  25.646  21.433  0.00  0.00    -0.740 N 
ATOM      4  H   LIG    1       19.251  25.076  21.902  0.00  0.00    +0.400 HD
ENDROOT
BRANCH   3   5
ATOM      5  C   LIG    1       18.712  27.102  21.566  0.00  0.00    +0.260 C 
BRANCH   5   6
ATOM      6  C   LIG    1       18.014  27.541  22.855  0.00  0.00    +0.020 C 
BRANCH   6   7
ATOM      7  C   LIG    1       17.020  28.661  22.542  0.00  0.00    +0.140 C 
BRANCH   7   8
ATOM      8  C   LIG    1       15.697  28.060  22.139  0.00  0.00    +0.190 A 
ATOM      9  C   LIG    1       14.700  28.705  21.504  0.00  0.00    -0.180 A 
ATOM     10  C   LIG    1       13.638  27.790  21.309  0.00  0.00    +0.530 A 
ATOM     11  N   LIG    1       14.017  26.606  21.835  0.00  0.00    -0.520 N 
ATOM     12  H   LIG    1       13.493  25.792  21.849  0.00  0.00    +0.440 HD
ATOM     13  O   LIG    1       12.574  28.027  20.768  0.00  0.00    -0.550 OA
ATOM     14  N   LIG    1       15.310  26.767  22.352  0.00  0.00    -0.500 N 
ATOM     15  H   LIG    1       15.836  26.080  22.790  0.00  0.00    +0.440 HD
ENDBRANCH   7   8
ENDBRANCH   6   7
ENDBRANCH   5   6
ENDBRANCH   3   5
BRANCH   2  16
ATOM     16  C   LIG    1       17.576  23.601  20.517  0.00  0.00    +0.050 C 
BRANCH  16  17
ATOM     17  C   LIG    1       18.713  23.104  19.621  0.00  0.00    +0.070 C 
BRANCH  17  18
ATOM     18  C   LIG    1       18.242  23.076  18.166  0.00  0.00    +0.120 C 
BRANCH  18  19
ATOM     19  C   LIG    1       17.069  22.139  18.035  0.00  0.00    +0.390 A 
ATOM     20  N   LIG    1       17.223  20.904  18.407  0.00  0.00    -0.510 NA
ATOM     21  C   LIG    1       16.212  20.004  18.319  0.00  0.00    +0.150 A 
ATOM     22  C   LIG    1       16.376  18.677  18.718  0.00  0.00    +0.030 A 
ATOM     23  C   LIG    1       15.322  17.797  18.611  0.00  0.00    +0.070 A 
ATOM     24  C   LIG    1       14.096  18.213  18.110  0.00  0.00    -0.010 A 
ATOM     25  C   LIG    1       13.909  19.517  17.707  0.00  0.00    +0.100 A 
ATOM     26  C   LIG    1       14.963  20.424  17.809  0.00  0.00    -0.200 A 
ATOM     27  C   LIG    1       14.823  21.828  17.395  0.00  0.00    +0.550 A 
ATOM     28  O   LIG    1       13.774  22.254  16.946  0.00  0.00    -0.510 OA
ATOM     29  N   LIG    1       15.904  22.630  17.539  0.00  0.00    -0.650 N 
ATOM     30  H   LIG    1       15.848  23.562  17.277  0.00  0.00    +0.420 HD
ENDBRANCH  18  19
ENDBRANCH  17  18
ENDBRANCH  16  17
ENDBRANCH   2  16
TORSDOF 8
ENDMDL
MODEL 7
REMARK VINA RESULT:     -11.7      3.355      4.963
REMARK                            x       y       z     vdW  Elec       q    Type
REMARK                         _______ _______ _______ _____ _____    ______ ____
ROOT
ATOM      1  O   LIG    1       20.588  22.250  15.824  0.00  0.00    -0.530 OA
ATOM      2  C   LIG    1       19.569  22.355  16.473  0.00  0.00    +0.510 C 
ATOM      3  N   LIG    1       19.250  21.412  17.383  0.00  0.00    -0.740 N 
ATOM      4  H   LIG    1       18.434  21.495  17.901  0.00  0.00    +0.400 HD
ENDROOT
BRANCH   3   5
ATOM      5  C   LIG    1       20.135  20.263  17.587  0.00  0.00    +0.260 C 
BRANCH   5   6
ATOM      6  C   LIG    1       20.728  20.321  18.997  0.00  0.00    +0.020 C 
BRANCH   6   7
ATOM      7  C   LIG    1       19.599  20.280  20.028  0.00  0.00    +0.140 C 
BRANCH   7   8
ATOM      8  C   LIG    1       19.270  21.684  20.468  0.00  0.00    +0.190 A 
ATOM      9  C   LIG    1       18.058  22.123  20.860  0.00  0.00    -0.180 A 
ATOM     10  C   LIG    1       18.173  23.494  21.191  0.00  0.00    +0.530 A 
ATOM     11  N   LIG    1       19.458  23.856  20.990  0.00  0.00    -0.520 N 
ATOM     12  H   LIG    1       19.833  24.738  21.133  0.00  0.00    +0.440 HD
ATOM     13  O   LIG    1       17.277  24.217  21.584  0.00  0.00    -0.550 OA
ATOM     14  N   LIG    1       20.152  22.725  20.542  0.00  0.00    -0.500 N 
ATOM     15  H   LIG    1       21.095  22.688  20.318  0.00  0.00    +0.440 HD
ENDBRANCH   7   8
ENDBRANCH   6   7
ENDBRANCH   5   6
ENDBRANCH   3   5
BRANCH   2  16
ATOM     16  C   LIG    1       18.656  23.533  16.258  0.00  0.00    +0.050 C 
BRANCH  16  17
ATOM     17  C   LIG    1       17.860  23.803  17.537  0.00  0.00    +0.070 C 
BRANCH  17  18
ATOM     18  C   LIG    1       16.378  23.960  17.194  0.00  0.00    +0.120 C 
BRANCH  18  19
ATOM     19  C   LIG    1       15.678  22.637  17.368  0.00  0.00    +0.390 A 
ATOM     20  N   LIG    1       16.353  21.644  17.862  0.00  0.00    -0.510 NA
ATOM     21  C   LIG    1       15.790  20.424  18.048  0.00  0.00    +0.150 A 
ATOM     22  C   LIG    1       16.514  19.356  18.579  0.00  0.00    +0.030 A 
ATOM     23  C   LIG    1       15.902  18.135  18.750  0.00  0.00    +0.070 A 
ATOM     24  C   LIG    1       14.571  17.951  18.400  0.00  0.00    -0.010 A 
ATOM     25  C   LIG    1       13.835  18.989  17.871  0.00  0.00    +0.100 A 
ATOM     26  C   LIG    1       14.436  20.233  17.692  0.00  0.00    -0.200 A 
ATOM     27  C   LIG    1       13.702  21.378  17.132  0.00  0.00    +0.550 A 
ATOM     28  O   LIG    1       12.533  21.280  16.805  0.00  0.00    -0.510 OA
ATOM     29  N   LIG    1       14.373  22.546  17.003  0.00  0.00    -0.650 N 
ATOM     30  H   LIG    1       13.920  23.322  16.639  0.00  0.00    +0.420 HD
ENDBRANCH  18  19
ENDBRANCH  17  18
ENDBRANCH  16  17
ENDBRANCH   2  16
TORSDOF 8
ENDMDL
MODEL 8
REMARK VINA RESULT:     -11.6      1.228      1.466
REMARK                            x       y       z     vdW  Elec       q    Type
REMARK                         _______ _______ _______ _____ _____    ______ ____
ROOT
ATOM      1  O   LIG    1       16.659  24.017  20.097  0.00  0.00    -0.530 OA
ATOM      2  C   LIG    1       17.758  23.829  20.573  0.00  0.00    +0.510 C 
ATOM      3  N   LIG    1       18.513  24.878  20.959  0.00  0.00    -0.740 N 
ATOM      4  H   LIG    1       19.393  24.728  21.339  0.00  0.00    +0.400 HD
ENDROOT
BRANCH   3   5
ATOM      5  C   LIG    1       18.005  26.243  20.803  0.00  0.00    +0.260 C 
BRANCH   5   6
ATOM      6  C   LIG    1       17.736  26.848  22.183  0.00  0.00    +0.020 C 
BRANCH   6   7
ATOM      7  C   LIG    1       17.378  28.327  22.030  0.00  0.00    +0.140 C 
BRANCH   7   8
ATOM      8  C   LIG    1       15.951  28.545  22.465  0.00  0.00    +0.190 A 
ATOM      9  C   LIG    1       15.457  29.673  23.012  0.00  0.00    -0.180 A 
ATOM     10  C   LIG    1       14.082  29.470  23.274  0.00  0.00    +0.530 A 
ATOM     11  N   LIG    1       13.772  28.217  22.878  0.00  0.00    -0.520 N 
ATOM     12  H   LIG    1       12.900  27.798  22.936  0.00  0.00    +0.440 HD
ATOM     13  O   LIG    1       13.316  30.277  23.768  0.00  0.00    -0.550 OA
ATOM     14  N   LIG    1       14.938  27.634  22.365  0.00  0.00    -0.500 N 
ATOM     15  H   LIG    1       15.014  26.736  22.006  0.00  0.00    +0.440 HD
ENDBRANCH   7   8
ENDBRANCH   6   7
ENDBRANCH   5   6
ENDBRANCH   3   5
BRANCH   2  16
ATOM     16  C   LIG    1       18.284  22.426  20.728  0.00  0.00    +0.050 C 
BRANCH  16  17
ATOM     17  C   LIG    1       18.558  21.828  19.346  0.00  0.00    +0.070 C 
BRANCH  17  18
ATOM     18  C   LIG    1       18.488  20.303  19.427  0.00  0.00    +0.120 C 
BRANCH  18  19
ATOM     19  C   LIG    1       17.139  19.835  18.945  0.00  0.00    +0.390 A 
ATOM     20  N   LIG    1       16.350  20.702  18.388  0.00  0.00    -0.510 NA
ATOM     21  C   LIG    1       15.121  20.354  17.930  0.00  0.00    +0.150 A 
ATOM     22  C   LIG    1       14.272  21.286  17.331  0.00  0.00    +0.030 A 
ATOM     23  C   LIG    1       13.033  20.888  16.881  0.00  0.00    +0.070 A 
ATOM     24  C   LIG    1       12.616  19.571  17.015  0.00  0.00    -0.010 A 
ATOM     25  C   LIG    1       13.435  18.633  17.605  0.00  0.00    +0.100 A 
ATOM     26  C   LIG    1       14.693  19.015  18.067  0.00  0.00    -0.200 A 
ATOM     27  C   LIG    1       15.611  18.059  18.704  0.00  0.00    +0.550 A 
ATOM     28  O   LIG    1       15.303  16.890  18.853  0.00  0.00    -0.510 OA
ATOM     29  N   LIG    1       16.813  18.527  19.113  0.00  0.00    -0.650 N 
ATOM     30  H   LIG    1       17.444  17.925  19.537  0.00  0.00    +0.420 HD
ENDBRANCH  18  19
ENDBRANCH  17  18
ENDBRANCH  16  17
ENDBRANCH   2  16
TORSDOF 8
ENDMDL
MODEL 9
REMARK VINA RESULT:     -11.6      1.433      1.989
REMARK                            x       y       z     vdW  Elec       q    Type
REMARK                         _______ _______ _______ _____ _____    ______ ____
ROOT
ATOM      1  O   LIG    1       17.878  22.230  20.753  0.00  0.00    -0.530 OA
ATOM      2  C   LIG    1       19.042  22.561  20.660  0.00  0.00    +0.510 C 
ATOM      3  N   LIG    1       19.401  23.837  20.907  0.00  0.00    -0.740 N 
ATOM      4  H   LIG    1       20.331  24.102  20.833  0.00  0.00    +0.400 HD
ENDROOT
BRANCH   3   5
ATOM      5  C   LIG    1       18.386  24.822  21.289  0.00  0.00    +0.260 C 
BRANCH   5   6
ATOM      6  C   LIG    1       18.983  25.803  22.301  0.00  0.00    +0.020 C 
BRANCH   6   7
ATOM      7  C   LIG    1       18.887  27.227  21.749  0.00  0.00    +0.140 C 
BRANCH   7   8
ATOM      8  C   LIG    1       17.740  27.946  22.413  0.00  0.00    +0.190 A 
ATOM      9  C   LIG    1       16.881  28.788  21.806  0.00  0.00    -0.180 A 
ATOM     10  C   LIG    1       15.957  29.247  22.774  0.00  0.00    +0.530 A 
ATOM     11  N   LIG    1       16.278  28.670  23.951  0.00  0.00    -0.520 N 
ATOM     12  H   LIG    1       15.820  28.798  24.795  0.00  0.00    +0.440 HD
ATOM     13  O   LIG    1       15.038  30.022  22.582  0.00  0.00    -0.550 OA
ATOM     14  N   LIG    1       17.392  27.849  23.731  0.00  0.00    -0.500 N 
ATOM     15  H   LIG    1       17.842  27.309  24.399  0.00  0.00    +0.440 HD
ENDBRANCH   7   8
ENDBRANCH   6   7
ENDBRANCH   5   6
ENDBRANCH   3   5
BRANCH   2  16
ATOM     16  C   LIG    1       20.084  21.549  20.262  0.00  0.00    +0.050 C 
BRANCH  16  17
ATOM     17  C   LIG    1       19.959  21.249  18.766  0.00  0.00    +0.070 C 
BRANCH  17  18
ATOM     18  C   LIG    1       19.252  19.907  18.572  0.00  0.00    +0.120 C 
BRANCH  18  19
ATOM     19  C   LIG    1       17.788  20.143  18.307  0.00  0.00    +0.390 A 
ATOM     20  N   LIG    1       16.979  19.128  18.373  0.00  0.00    -0.510 NA
ATOM     21  C   LIG    1       15.649  19.264  18.147  0.00  0.00    +0.150 A 
ATOM     22  C   LIG    1       14.779  18.174  18.219  0.00  0.00    +0.030 A 
ATOM     23  C   LIG    1       13.435  18.358  17.982  0.00  0.00    +0.070 A 
ATOM     24  C   LIG    1       12.932  19.615  17.672  0.00  0.00    -0.010 A 
ATOM     25  C   LIG    1       13.771  20.705  17.593  0.00  0.00    +0.100 A 
ATOM     26  C   LIG    1       15.134  20.540  17.831  0.00  0.00    -0.200 A 
ATOM     27  C   LIG    1       16.077  21.667  17.761  0.00  0.00    +0.550 A 
ATOM     28  O   LIG    1       15.699  22.793  17.492  0.00  0.00    -0.510 OA
ATOM     29  N   LIG    1       17.380  21.405  18.014  0.00  0.00    -0.650 N 
ATOM     30  H   LIG    1       18.031  22.123  17.978  0.00  0.00    +0.420 HD
ENDBRANCH  18  19
ENDBRANCH  17  18
ENDBRANCH  16  17
ENDBRANCH   2  16
TORSDOF 8
ENDMDL
####
 X_ribose_rec.pdbqt&&&&ZINC000822964979.pdbqt
MODEL 1
REMARK VINA RESULT:     -13.4      0.000      0.000
REMARK                            x       y       z     vdW  Elec       q    Type
REMARK                         _______ _______ _______ _____ _____    ______ ____
ROOT
ATOM      1  O   LIG    1       19.602  23.850  19.988  0.00  0.00    -0.500 OA
ATOM      2  C   LIG    1       18.721  23.395  20.688  0.00  0.00    +0.500 C 
ATOM      3  N   LIG    1       18.046  24.201  21.532  0.00  0.00    -0.630 N 
ATOM      4  H   LIG    1       17.343  23.837  22.092  0.00  0.00    +0.430 HD
ENDROOT
BRANCH   3   5
ATOM      5  C   LIG    1       18.362  25.563  21.599  0.00  0.00    +0.320 A 
ATOM      6  N   LIG    1       19.567  26.078  21.585  0.00  0.00    -0.290 NA
ATOM      7  N   LIG    1       19.456  27.471  21.670  0.00  0.00    -0.480 N 
ATOM      8  H   LIG    1       20.194  28.100  21.679  0.00  0.00    +0.440 HD
ATOM      9  C   LIG    1       18.148  27.789  21.737  0.00  0.00    +0.260 A 
ATOM     10  C   LIG    1       17.435  26.627  21.690  0.00  0.00    -0.130 A 
BRANCH  10  11
ATOM     11  C   LIG    1       15.956  26.502  21.736  0.00  0.00    +0.130 A 
ATOM     12  N   LIG    1       15.073  27.482  21.578  0.00  0.00    -0.390 NA
ATOM     13  N   LIG    1       13.897  26.967  21.687  0.00  0.00    -0.190 NA
ATOM     14  N   LIG    1       14.009  25.702  21.906  0.00  0.00    -0.190 NA
ATOM     15  N   LIG    1       15.259  25.389  21.935  0.00  0.00    -0.380 NA
ENDBRANCH  10  11
ENDBRANCH   3   5
BRANCH   2  16
ATOM     16  C   LIG    1       18.386  21.928  20.619  0.00  0.00    +0.060 C 
BRANCH  16  17
ATOM     17  C   LIG    1       18.889  21.351  19.293  0.00  0.00    +0.080 C 
BRANCH  17  18
ATOM     18  C   LIG    1       18.662  19.839  19.276  0.00  0.00    +0.120 C 
BRANCH  18  19
ATOM     19  C   LIG    1       17.239  19.549  18.869  0.00  0.00    +0.400 A 
ATOM     20  N   LIG    1       16.543  20.509  18.338  0.00  0.00    -0.510 NA
ATOM     21  C   LIG    1       15.258  20.323  17.947  0.00  0.00    +0.160 A 
ATOM     22  C   LIG    1       14.509  21.353  17.376  0.00  0.00    +0.030 A 
ATOM     23  C   LIG    1       13.207  21.119  16.994  0.00  0.00    +0.060 A 
ATOM     24  C   LIG    1       12.627  19.869  17.170  0.00  0.00    -0.010 A 
ATOM     25  C   LIG    1       13.346  18.836  17.734  0.00  0.00    +0.100 A 
ATOM     26  C   LIG    1       14.665  19.053  18.126  0.00  0.00    -0.200 A 
ATOM     27  C   LIG    1       15.479  17.990  18.733  0.00  0.00    +0.550 A 
ATOM     28  O   LIG    1       15.029  16.873  18.915  0.00  0.00    -0.520 OA
ATOM     29  N   LIG    1       16.753  18.297  19.074  0.00  0.00    -0.650 N 
ATOM     30  H   LIG    1       17.320  17.621  19.476  0.00  0.00    +0.420 HD
ENDBRANCH  18  19
ENDBRANCH  17  18
ENDBRANCH  16  17
ENDBRANCH   2  16
TORSDOF 6
ENDMDL
MODEL 2
REMARK VINA RESULT:     -12.3      1.709      2.690
REMARK                            x       y       z     vdW  Elec       q    Type
REMARK                         _______ _______ _______ _____ _____    ______ ____
ROOT
ATOM      1  O   LIG    1       20.113  23.139  18.675  0.00  0.00    -0.500 OA
ATOM      2  C   LIG    1       19.483  22.445  19.445  0.00  0.00    +0.500 C 
ATOM      3  N   LIG    1       18.206  22.760  19.745  0.00  0.00    -0.630 N 
ATOM      4  H   LIG    1       17.703  22.206  20.362  0.00  0.00    +0.430 HD
ENDROOT
BRANCH   3   5
ATOM      5  C   LIG    1       17.609  23.886  19.167  0.00  0.00    +0.320 A 
ATOM      6  N   LIG    1       16.949  23.914  18.035  0.00  0.00    -0.290 NA
ATOM      7  N   LIG    1       16.512  25.224  17.808  0.00  0.00    -0.480 N 
ATOM      8  H   LIG    1       15.999  25.527  17.042  0.00  0.00    +0.440 HD
ATOM      9  C   LIG    1       16.925  25.993  18.835  0.00  0.00    +0.260 A 
ATOM     10  C   LIG    1       17.608  25.193  19.704  0.00  0.00    -0.130 A 
BRANCH  10  11
ATOM     11  C   LIG    1       18.241  25.621  20.978  0.00  0.00    +0.130 A 
ATOM     12  N   LIG    1       19.357  25.134  21.510  0.00  0.00    -0.390 NA
ATOM     13  N   LIG    1       19.569  25.767  22.613  0.00  0.00    -0.190 NA
ATOM     14  N   LIG    1       18.630  26.631  22.791  0.00  0.00    -0.190 NA
ATOM     15  N   LIG    1       17.806  26.567  21.802  0.00  0.00    -0.380 NA
ENDBRANCH  10  11
ENDBRANCH   3   5
BRANCH   2  16
ATOM     16  C   LIG    1       20.128  21.237  20.072  0.00  0.00    +0.060 C 
BRANCH  16  17
ATOM     17  C   LIG    1       19.111  20.095  20.145  0.00  0.00    +0.080 C 
BRANCH  17  18
ATOM     18  C   LIG    1       18.832  19.569  18.736  0.00  0.00    +0.120 C 
BRANCH  18  19
ATOM     19  C   LIG    1       17.344  19.437  18.535  0.00  0.00    +0.400 A 
ATOM     20  N   LIG    1       16.687  20.469  18.099  0.00  0.00    -0.510 NA
ATOM     21  C   LIG    1       15.347  20.424  17.894  0.00  0.00    +0.160 A 
ATOM     22  C   LIG    1       14.640  21.532  17.425  0.00  0.00    +0.030 A 
ATOM     23  C   LIG    1       13.280  21.442  17.231  0.00  0.00    +0.060 A 
ATOM     24  C   LIG    1       12.600  20.260  17.496  0.00  0.00    -0.010 A 
ATOM     25  C   LIG    1       13.276  19.152  17.962  0.00  0.00    +0.100 A 
ATOM     26  C   LIG    1       14.652  19.224  18.163  0.00  0.00    -0.200 A 
ATOM     27  C   LIG    1       15.426  18.075  18.658  0.00  0.00    +0.550 A 
ATOM     28  O   LIG    1       14.889  17.011  18.911  0.00  0.00    -0.520 OA
ATOM     29  N   LIG    1       16.760  18.242  18.815  0.00  0.00    -0.650 N 
ATOM     30  H   LIG    1       17.303  17.506  19.139  0.00  0.00    +0.420 HD
ENDBRANCH  18  19
ENDBRANCH  17  18
ENDBRANCH  16  17
ENDBRANCH   2  16
TORSDOF 6
ENDMDL
MODEL 3
REMARK VINA RESULT:     -12.0      1.559      2.254
REMARK                            x       y       z     vdW  Elec       q    Type
REMARK                         _______ _______ _______ _____ _____    ______ ____
ROOT
ATOM      1  O   LIG    1       19.936  24.285  21.291  0.00  0.00    -0.500 OA
ATOM      2  C   LIG    1       18.832  23.948  20.918  0.00  0.00    +0.500 C 
ATOM      3  N   LIG    1       17.828  24.848  20.887  0.00  0.00    -0.630 N 
ATOM      4  H   LIG    1       16.945  24.578  20.589  0.00  0.00    +0.430 HD
ENDROOT
BRANCH   3   5
ATOM      5  C   LIG    1       18.060  26.169  21.285  0.00  0.00    +0.320 A 
ATOM      6  N   LIG    1       19.230  26.753  21.375  0.00  0.00    -0.290 NA
ATOM      7  N   LIG    1       19.036  28.071  21.806  0.00  0.00    -0.480 N 
ATOM      8  H   LIG    1       19.734  28.728  21.957  0.00  0.00    +0.440 HD
ATOM      9  C   LIG    1       17.714  28.273  21.974  0.00  0.00    +0.260 A 
ATOM     10  C   LIG    1       17.073  27.111  21.654  0.00  0.00    -0.130 A 
BRANCH  10  11
ATOM     11  C   LIG    1       15.607  26.878  21.695  0.00  0.00    +0.130 A 
ATOM     12  N   LIG    1       14.655  27.794  21.556  0.00  0.00    -0.390 NA
ATOM     13  N   LIG    1       13.520  27.192  21.653  0.00  0.00    -0.190 NA
ATOM     14  N   LIG    1       13.724  25.935  21.846  0.00  0.00    -0.190 NA
ATOM     15  N   LIG    1       14.994  25.713  21.871  0.00  0.00    -0.380 NA
ENDBRANCH  10  11
ENDBRANCH   3   5
BRANCH   2  16
ATOM     16  C   LIG    1       18.580  22.524  20.496  0.00  0.00    +0.060 C 
BRANCH  16  17
ATOM     17  C   LIG    1       19.187  22.288  19.111  0.00  0.00    +0.080 C 
BRANCH  17  18
ATOM     18  C   LIG    1       18.251  22.851  18.041  0.00  0.00    +0.120 C 
BRANCH  18  19
ATOM     19  C   LIG    1       17.027  21.976  17.934  0.00  0.00    +0.400 A 
ATOM     20  N   LIG    1       17.126  20.733  18.295  0.00  0.00    -0.510 NA
ATOM     21  C   LIG    1       16.067  19.887  18.227  0.00  0.00    +0.160 A 
ATOM     22  C   LIG    1       16.172  18.550  18.616  0.00  0.00    +0.030 A 
ATOM     23  C   LIG    1       15.071  17.727  18.530  0.00  0.00    +0.060 A 
ATOM     24  C   LIG    1       13.856  18.210  18.061  0.00  0.00    -0.010 A 
ATOM     25  C   LIG    1       13.729  19.526  17.669  0.00  0.00    +0.100 A 
ATOM     26  C   LIG    1       14.830  20.374  17.750  0.00  0.00    -0.200 A 
ATOM     27  C   LIG    1       14.754  21.787  17.346  0.00  0.00    +0.550 A 
ATOM     28  O   LIG    1       13.719  22.270  16.925  0.00  0.00    -0.520 OA
ATOM     29  N   LIG    1       15.878  22.531  17.468  0.00  0.00    -0.650 N 
ATOM     30  H   LIG    1       15.865  23.467  17.212  0.00  0.00    +0.420 HD
ENDBRANCH  18  19
ENDBRANCH  17  18
ENDBRANCH  16  17
ENDBRANCH   2  16
TORSDOF 6
ENDMDL
MODEL 4
REMARK VINA RESULT:     -12.0      1.654      1.794
REMARK                            x       y       z     vdW  Elec       q    Type
REMARK                         _______ _______ _______ _____ _____    ______ ____
ROOT
ATOM      1  O   LIG    1       19.852  23.613  19.812  0.00  0.00    -0.500 OA
ATOM      2  C   LIG    1       19.252  22.945  20.628  0.00  0.00    +0.500 C 
ATOM      3  N   LIG    1       18.619  23.545  21.656  0.00  0.00    -0.630 N 
ATOM      4  H   LIG    1       18.140  23.011  22.309  0.00  0.00    +0.430 HD
ENDROOT
BRANCH   3   5
ATOM      5  C   LIG    1       18.653  24.939  21.780  0.00  0.00    +0.320 A 
ATOM      6  N   LIG    1       19.209  25.613  22.757  0.00  0.00    -0.290 NA
ATOM      7  N   LIG    1       19.026  26.980  22.512  0.00  0.00    -0.480 N 
ATOM      8  H   LIG    1       19.339  27.704  23.077  0.00  0.00    +0.440 HD
ATOM      9  C   LIG    1       18.344  27.118  21.358  0.00  0.00    +0.260 A 
ATOM     10  C   LIG    1       18.098  25.867  20.870  0.00  0.00    -0.130 A 
BRANCH  10  11
ATOM     11  C   LIG    1       17.371  25.542  19.616  0.00  0.00    +0.130 A 
ATOM     12  N   LIG    1       17.314  26.288  18.517  0.00  0.00    -0.390 NA
ATOM     13  N   LIG    1       16.588  25.658  17.659  0.00  0.00    -0.190 NA
ATOM     14  N   LIG    1       16.189  24.548  18.176  0.00  0.00    -0.190 NA
ATOM     15  N   LIG    1       16.658  24.448  19.373  0.00  0.00    -0.380 NA
ENDBRANCH  10  11
ENDBRANCH   3   5
BRANCH   2  16
ATOM     16  C   LIG    1       19.221  21.445  20.497  0.00  0.00    +0.060 C 
BRANCH  16  17
ATOM     17  C   LIG    1       19.125  21.063  19.018  0.00  0.00    +0.080 C 
BRANCH  17  18
ATOM     18  C   LIG    1       18.784  19.577  18.895  0.00  0.00    +0.120 C 
BRANCH  18  19
ATOM     19  C   LIG    1       17.308  19.420  18.630  0.00  0.00    +0.400 A 
ATOM     20  N   LIG    1       16.653  20.443  18.170  0.00  0.00    -0.510 NA
ATOM     21  C   LIG    1       15.324  20.377  17.908  0.00  0.00    +0.160 A 
ATOM     22  C   LIG    1       14.620  21.475  17.413  0.00  0.00    +0.030 A 
ATOM     23  C   LIG    1       13.270  21.362  17.160  0.00  0.00    +0.060 A 
ATOM     24  C   LIG    1       12.600  20.169  17.393  0.00  0.00    -0.010 A 
ATOM     25  C   LIG    1       13.274  19.071  17.884  0.00  0.00    +0.100 A 
ATOM     26  C   LIG    1       14.639  19.164  18.144  0.00  0.00    -0.200 A 
ATOM     27  C   LIG    1       15.410  18.027  18.667  0.00  0.00    +0.550 A 
ATOM     28  O   LIG    1       14.881  16.953  18.894  0.00  0.00    -0.520 OA
ATOM     29  N   LIG    1       16.733  18.216  18.882  0.00  0.00    -0.650 N 
ATOM     30  H   LIG    1       17.274  17.487  19.226  0.00  0.00    +0.420 HD
ENDBRANCH  18  19
ENDBRANCH  17  18
ENDBRANCH  16  17
ENDBRANCH   2  16
TORSDOF 6
ENDMDL
MODEL 5
REMARK VINA RESULT:     -11.9      2.570      3.434
REMARK                            x       y       z     vdW  Elec       q    Type
REMARK                         _______ _______ _______ _____ _____    ______ ____
ROOT
ATOM      1  O   LIG    1       20.407  23.499  17.098  0.00  0.00    -0.500 OA
ATOM      2  C   LIG    1       19.698  22.606  17.511  0.00  0.00    +0.500 C 
ATOM      3  N   LIG    1       18.373  22.627  17.262  0.00  0.00    -0.630 N 
ATOM      4  H   LIG    1       17.806  21.913  17.592  0.00  0.00    +0.430 HD
ENDROOT
BRANCH   3   5
ATOM      5  C   LIG    1       17.817  23.680  16.526  0.00  0.00    +0.320 A 
ATOM      6  N   LIG    1       17.850  23.813  15.223  0.00  0.00    -0.290 NA
ATOM      7  N   LIG    1       17.184  24.996  14.880  0.00  0.00    -0.480 N 
ATOM      8  H   LIG    1       17.060  25.338  13.981  0.00  0.00    +0.440 HD
ATOM      9  C   LIG    1       16.744  25.579  16.013  0.00  0.00    +0.260 A 
ATOM     10  C   LIG    1       17.115  24.785  17.059  0.00  0.00    -0.130 A 
BRANCH  10  11
ATOM     11  C   LIG    1       16.839  25.042  18.496  0.00  0.00    +0.130 A 
ATOM     12  N   LIG    1       16.295  24.193  19.362  0.00  0.00    -0.390 NA
ATOM     13  N   LIG    1       16.225  24.792  20.501  0.00  0.00    -0.190 NA
ATOM     14  N   LIG    1       16.705  25.982  20.382  0.00  0.00    -0.190 NA
ATOM     15  N   LIG    1       17.094  26.160  19.166  0.00  0.00    -0.380 NA
ENDBRANCH  10  11
ENDBRANCH   3   5
BRANCH   2  16
ATOM     16  C   LIG    1       20.296  21.476  18.307  0.00  0.00    +0.060 C 
BRANCH  16  17
ATOM     17  C   LIG    1       19.539  20.181  18.004  0.00  0.00    +0.080 C 
BRANCH  17  18
ATOM     18  C   LIG    1       18.719  19.770  19.228  0.00  0.00    +0.120 C 
BRANCH  18  19
ATOM     19  C   LIG    1       17.279  19.574  18.825  0.00  0.00    +0.400 A 
ATOM     20  N   LIG    1       16.637  20.586  18.324  0.00  0.00    -0.510 NA
ATOM     21  C   LIG    1       15.340  20.484  17.938  0.00  0.00    +0.160 A 
ATOM     22  C   LIG    1       14.649  21.571  17.400  0.00  0.00    +0.030 A 
ATOM     23  C   LIG    1       13.333  21.422  17.022  0.00  0.00    +0.060 A 
ATOM     24  C   LIG    1       12.684  20.204  17.170  0.00  0.00    -0.010 A 
ATOM     25  C   LIG    1       13.344  19.117  17.701  0.00  0.00    +0.100 A 
ATOM     26  C   LIG    1       14.676  19.247  18.088  0.00  0.00    -0.200 A 
ATOM     27  C   LIG    1       15.432  18.123  18.661  0.00  0.00    +0.550 A 
ATOM     28  O   LIG    1       14.919  17.029  18.818  0.00  0.00    -0.520 OA
ATOM     29  N   LIG    1       16.723  18.347  19.000  0.00  0.00    -0.650 N 
ATOM     30  H   LIG    1       17.253  17.629  19.380  0.00  0.00    +0.420 HD
ENDBRANCH  18  19
ENDBRANCH  17  18
ENDBRANCH  16  17
ENDBRANCH   2  16
TORSDOF 6
ENDMDL
MODEL 6
REMARK VINA RESULT:     -11.8      2.429      7.291
REMARK                            x       y       z     vdW  Elec       q    Type
REMARK                         _______ _______ _______ _____ _____    ______ ____
ROOT
ATOM      1  O   LIG    1       18.411  19.079  17.728  0.00  0.00    -0.500 OA
ATOM      2  C   LIG    1       18.367  19.478  18.873  0.00  0.00    +0.500 C 
ATOM      3  N   LIG    1       17.210  19.423  19.562  0.00  0.00    -0.630 N 
ATOM      4  H   LIG    1       17.175  19.742  20.478  0.00  0.00    +0.430 HD
ENDROOT
BRANCH   3   5
ATOM      5  C   LIG    1       16.059  18.905  18.956  0.00  0.00    +0.320 A 
ATOM      6  N   LIG    1       15.611  17.679  19.072  0.00  0.00    -0.290 NA
ATOM      7  N   LIG    1       14.439  17.562  18.315  0.00  0.00    -0.480 N 
ATOM      8  H   LIG    1       13.900  16.760  18.223  0.00  0.00    +0.440 HD
ATOM      9  C   LIG    1       14.187  18.752  17.735  0.00  0.00    +0.260 A 
ATOM     10  C   LIG    1       15.172  19.616  18.115  0.00  0.00    -0.130 A 
BRANCH  10  11
ATOM     11  C   LIG    1       15.295  21.040  17.712  0.00  0.00    +0.130 A 
ATOM     12  N   LIG    1       14.353  21.787  17.146  0.00  0.00    -0.390 NA
ATOM     13  N   LIG    1       14.851  22.960  16.954  0.00  0.00    -0.190 NA
ATOM     14  N   LIG    1       16.067  22.977  17.378  0.00  0.00    -0.190 NA
ATOM     15  N   LIG    1       16.364  21.816  17.853  0.00  0.00    -0.380 NA
ENDBRANCH  10  11
ENDBRANCH   3   5
BRANCH   2  16
ATOM     16  C   LIG    1       19.605  20.040  19.523  0.00  0.00    +0.060 C 
BRANCH  16  17
ATOM     17  C   LIG    1       19.214  21.186  20.458  0.00  0.00    +0.080 C 
BRANCH  17  18
ATOM     18  C   LIG    1       19.843  22.488  19.960  0.00  0.00    +0.120 C 
BRANCH  18  19
ATOM     19  C   LIG    1       18.945  23.647  20.313  0.00  0.00    +0.400 A 
ATOM     20  N   LIG    1       19.427  24.593  21.061  0.00  0.00    -0.510 NA
ATOM     21  C   LIG    1       18.679  25.666  21.419  0.00  0.00    +0.160 A 
ATOM     22  C   LIG    1       19.195  26.684  22.223  0.00  0.00    +0.030 A 
ATOM     23  C   LIG    1       18.399  27.756  22.562  0.00  0.00    +0.060 A 
ATOM     24  C   LIG    1       17.087  27.837  22.115  0.00  0.00    -0.010 A 
ATOM     25  C   LIG    1       16.554  26.843  21.323  0.00  0.00    +0.100 A 
ATOM     26  C   LIG    1       17.343  25.752  20.968  0.00  0.00    -0.200 A 
ATOM     27  C   LIG    1       16.828  24.662  20.125  0.00  0.00    +0.550 A 
ATOM     28  O   LIG    1       15.686  24.674  19.702  0.00  0.00    -0.520 OA
ATOM     29  N   LIG    1       17.676  23.648  19.830  0.00  0.00    -0.650 N 
ATOM     30  H   LIG    1       17.371  22.913  19.276  0.00  0.00    +0.420 HD
ENDBRANCH  18  19
ENDBRANCH  17  18
ENDBRANCH  16  17
ENDBRANCH   2  16
TORSDOF 6
ENDMDL
MODEL 7
REMARK VINA RESULT:     -11.7      2.059      7.813
REMARK                            x       y       z     vdW  Elec       q    Type
REMARK                         _______ _______ _______ _____ _____    ______ ____
ROOT
ATOM      1  O   LIG    1       18.098  19.633  20.419  0.00  0.00    -0.500 OA
ATOM      2  C   LIG    1       18.136  20.390  19.472  0.00  0.00    +0.500 C 
ATOM      3  N   LIG    1       17.292  20.214  18.435  0.00  0.00    -0.630 N 
ATOM      4  H   LIG    1       17.322  20.819  17.677  0.00  0.00    +0.430 HD
ENDROOT
BRANCH   3   5
ATOM      5  C   LIG    1       16.373  19.159  18.452  0.00  0.00    +0.320 A 
ATOM      6  N   LIG    1       16.620  17.927  18.827  0.00  0.00    -0.290 NA
ATOM      7  N   LIG    1       15.443  17.180  18.698  0.00  0.00    -0.480 N 
ATOM      8  H   LIG    1       15.342  16.238  18.907  0.00  0.00    +0.440 HD
ATOM      9  C   LIG    1       14.473  17.993  18.233  0.00  0.00    +0.260 A 
ATOM     10  C   LIG    1       15.014  19.235  18.072  0.00  0.00    -0.130 A 
BRANCH  10  11
ATOM     11  C   LIG    1       14.305  20.444  17.580  0.00  0.00    +0.130 A 
ATOM     12  N   LIG    1       13.008  20.547  17.310  0.00  0.00    -0.390 NA
ATOM     13  N   LIG    1       12.790  21.752  16.909  0.00  0.00    -0.190 NA
ATOM     14  N   LIG    1       13.899  22.407  16.917  0.00  0.00    -0.190 NA
ATOM     15  N   LIG    1       14.843  21.632  17.329  0.00  0.00    -0.380 NA
ENDBRANCH  10  11
ENDBRANCH   3   5
BRANCH   2  16
ATOM     16  C   LIG    1       19.129  21.523  19.451  0.00  0.00    +0.060 C 
BRANCH  16  17
ATOM     17  C   LIG    1       18.389  22.853  19.608  0.00  0.00    +0.080 C 
BRANCH  17  18
ATOM     18  C   LIG    1       18.209  23.165  21.095  0.00  0.00    +0.120 C 
BRANCH  18  19
ATOM     19  C   LIG    1       17.902  24.631  21.267  0.00  0.00    +0.400 A 
ATOM     20  N   LIG    1       16.659  24.990  21.388  0.00  0.00    -0.510 NA
ATOM     21  C   LIG    1       16.308  26.290  21.547  0.00  0.00    +0.160 A 
ATOM     22  C   LIG    1       14.973  26.677  21.678  0.00  0.00    +0.030 A 
ATOM     23  C   LIG    1       14.662  28.009  21.837  0.00  0.00    +0.060 A 
ATOM     24  C   LIG    1       15.659  28.974  21.869  0.00  0.00    -0.010 A 
ATOM     25  C   LIG    1       16.985  28.617  21.739  0.00  0.00    +0.100 A 
ATOM     26  C   LIG    1       17.320  27.275  21.579  0.00  0.00    -0.200 A 
ATOM     27  C   LIG    1       18.716  26.835  21.436  0.00  0.00    +0.550 A 
ATOM     28  O   LIG    1       19.637  27.632  21.454  0.00  0.00    -0.520 OA
ATOM     29  N   LIG    1       18.940  25.507  21.291  0.00  0.00    -0.650 N 
ATOM     30  H   LIG    1       19.848  25.180  21.195  0.00  0.00    +0.420 HD
ENDBRANCH  18  19
ENDBRANCH  17  18
ENDBRANCH  16  17
ENDBRANCH   2  16
TORSDOF 6
ENDMDL
MODEL 8
REMARK VINA RESULT:     -11.6      2.732      8.623
REMARK                            x       y       z     vdW  Elec       q    Type
REMARK                         _______ _______ _______ _____ _____    ______ ____
ROOT
ATOM      1  O   LIG    1       15.382  23.546  16.250  0.00  0.00    -0.500 OA
ATOM      2  C   LIG    1       15.977  23.000  17.156  0.00  0.00    +0.500 C 
ATOM      3  N   LIG    1       15.437  21.924  17.764  0.00  0.00    -0.630 N 
ATOM      4  H   LIG    1       15.912  21.488  18.488  0.00  0.00    +0.430 HD
ENDROOT
BRANCH   3   5
ATOM      5  C   LIG    1       14.191  21.439  17.350  0.00  0.00    +0.320 A 
ATOM      6  N   LIG    1       13.227  22.147  16.813  0.00  0.00    -0.290 NA
ATOM      7  N   LIG    1       12.149  21.295  16.542  0.00  0.00    -0.480 N 
ATOM      8  H   LIG    1       11.305  21.557  16.143  0.00  0.00    +0.440 HD
ATOM      9  C   LIG    1       12.486  20.048  16.929  0.00  0.00    +0.260 A 
ATOM     10  C   LIG    1       13.752  20.098  17.433  0.00  0.00    -0.130 A 
BRANCH  10  11
ATOM     11  C   LIG    1       14.526  18.953  17.978  0.00  0.00    +0.130 A 
ATOM     12  N   LIG    1       14.040  17.773  18.347  0.00  0.00    -0.390 NA
ATOM     13  N   LIG    1       15.029  17.059  18.763  0.00  0.00    -0.190 NA
ATOM     14  N   LIG    1       16.115  17.745  18.667  0.00  0.00    -0.190 NA
ATOM     15  N   LIG    1       15.837  18.907  18.185  0.00  0.00    -0.380 NA
ENDBRANCH  10  11
ENDBRANCH   3   5
BRANCH   2  16
ATOM     16  C   LIG    1       17.315  23.526  17.604  0.00  0.00    +0.060 C 
BRANCH  16  17
ATOM     17  C   LIG    1       17.121  24.852  18.342  0.00  0.00    +0.080 C 
BRANCH  17  18
ATOM     18  C   LIG    1       16.865  24.579  19.825  0.00  0.00    +0.120 C 
BRANCH  18  19
ATOM     19  C   LIG    1       16.648  25.885  20.546  0.00  0.00    +0.400 A 
ATOM     20  N   LIG    1       15.432  26.225  20.851  0.00  0.00    -0.510 NA
ATOM     21  C   LIG    1       15.159  27.384  21.500  0.00  0.00    +0.160 A 
ATOM     22  C   LIG    1       13.853  27.751  21.828  0.00  0.00    +0.030 A 
ATOM     23  C   LIG    1       13.623  28.938  22.487  0.00  0.00    +0.060 A 
ATOM     24  C   LIG    1       14.675  29.777  22.831  0.00  0.00    -0.010 A 
ATOM     25  C   LIG    1       15.974  29.438  22.515  0.00  0.00    +0.100 A 
ATOM     26  C   LIG    1       16.227  28.241  21.850  0.00  0.00    -0.200 A 
ATOM     27  C   LIG    1       17.591  27.827  21.488  0.00  0.00    +0.550 A 
ATOM     28  O   LIG    1       18.556  28.518  21.759  0.00  0.00    -0.520 OA
ATOM     29  N   LIG    1       17.734  26.643  20.847  0.00  0.00    -0.650 N 
ATOM     30  H   LIG    1       18.619  26.337  20.594  0.00  0.00    +0.420 HD
ENDBRANCH  18  19
ENDBRANCH  17  18
ENDBRANCH  16  17
ENDBRANCH   2  16
TORSDOF 6
ENDMDL
####
 X_ribose_rec.pdbqt&&&&ZINC000771154707.pdbqt
MODEL 1
REMARK VINA RESULT:     -13.4      0.000      0.000
REMARK                            x       y       z     vdW  Elec       q    Type
REMARK                         _______ _______ _______ _____ _____    ______ ____
ROOT
ATOM      1  C   LIG    1       19.435  22.306  19.347  0.00  0.00    +0.190 C 
ENDROOT
BRANCH   1   5
ATOM      2  C   LIG    1       18.436  25.301  21.068  0.00  0.00    +0.240 A 
ATOM      3  N   LIG    1       19.567  24.992  21.653  0.00  0.00    -0.380 NA
ATOM      4  O   LIG    1       20.026  23.982  21.161  0.00  0.00    +0.080 OA
ATOM      5  C   LIG    1       19.219  23.533  20.196  0.00  0.00    +0.180 A 
ATOM      6  N   LIG    1       18.202  24.356  20.127  0.00  0.00    -0.440 NA
BRANCH   2  11
ATOM      7  C   LIG    1       15.128  29.829  22.286  0.00  0.00    +0.150 C 
ATOM      8  C   LIG    1       15.991  28.635  21.967  0.00  0.00    +0.190 A 
ATOM      9  C   LIG    1       15.414  27.417  21.818  0.00  0.00    -0.080 A 
ATOM     10  C   LIG    1       16.200  26.302  21.521  0.00  0.00    +0.190 A 
ATOM     11  C   LIG    1       17.572  26.460  21.383  0.00  0.00    -0.170 A 
ATOM     12  C   LIG    1       18.130  27.752  21.547  0.00  0.00    +0.530 A 
ATOM     13  O   LIG    1       19.333  27.916  21.430  0.00  0.00    -0.510 OA
ATOM     14  N   LIG    1       17.330  28.798  21.828  0.00  0.00    -0.600 N 
ATOM     15  H   LIG    1       17.718  29.680  21.939  0.00  0.00    +0.420 HD
ENDBRANCH   2  11
ENDBRANCH   1   5
BRANCH   1  16
ATOM     16  C   LIG    1       19.208  21.053  20.196  0.00  0.00    +0.280 C 
BRANCH  16  17
ATOM     17  N   LIG    1       17.893  20.485  19.886  0.00  0.00    -0.720 N 
ATOM     18  H   LIG    1       17.123  20.724  20.425  0.00  0.00    +0.410 HD
ATOM     19  C   LIG    1       17.755  19.632  18.853  0.00  0.00    +0.610 C 
ATOM     20  O   LIG    1       18.722  19.333  18.177  0.00  0.00    -0.520 OA
BRANCH  19  21
ATOM     21  C   LIG    1       16.433  19.061  18.540  0.00  0.00    +0.000 A 
ATOM     22  N   LIG    1       16.068  17.803  18.669  0.00  0.00    -0.200 NA
ATOM     23  N   LIG    1       14.847  17.618  18.313  0.00  0.00    -0.410 N 
ATOM     24  H   LIG    1       14.394  16.761  18.334  0.00  0.00    +0.450 HD
ATOM     25  C   LIG    1       14.268  18.790  17.900  0.00  0.00    +0.060 A 
ATOM     26  C   LIG    1       13.009  19.145  17.426  0.00  0.00    +0.010 A 
ATOM     27  C   LIG    1       12.753  20.456  17.089  0.00  0.00    +0.050 A 
ATOM     28  C   LIG    1       13.737  21.427  17.216  0.00  0.00    -0.010 A 
ATOM     29  C   LIG    1       14.982  21.100  17.678  0.00  0.00    +0.100 A 
ATOM     30  C   LIG    1       15.260  19.783  18.031  0.00  0.00    -0.110 A 
ENDBRANCH  19  21
ENDBRANCH  16  17
ENDBRANCH   1  16
TORSDOF 5
ENDMDL
MODEL 2
REMARK VINA RESULT:     -13.3      1.047      1.295
REMARK                            x       y       z     vdW  Elec       q    Type
REMARK                         _______ _______ _______ _____ _____    ______ ____
ROOT
ATOM      1  C   LIG    1       19.390  22.423  19.328  0.00  0.00    +0.190 C 
ENDROOT
BRANCH   1   5
ATOM      2  C   LIG    1       18.358  25.341  21.156  0.00  0.00    +0.240 A 
ATOM      3  N   LIG    1       19.527  25.067  21.679  0.00  0.00    -0.380 NA
ATOM      4  O   LIG    1       20.001  24.086  21.146  0.00  0.00    +0.080 OA
ATOM      5  C   LIG    1       19.167  23.623  20.211  0.00  0.00    +0.180 A 
ATOM      6  N   LIG    1       18.116  24.405  20.208  0.00  0.00    -0.440 NA
BRANCH   2  11
ATOM      7  C   LIG    1       14.852  29.640  22.626  0.00  0.00    +0.150 C 
ATOM      8  C   LIG    1       15.779  28.516  22.240  0.00  0.00    +0.190 A 
ATOM      9  C   LIG    1       17.108  28.759  22.122  0.00  0.00    -0.080 A 
ATOM     10  C   LIG    1       17.979  27.726  21.766  0.00  0.00    +0.190 A 
ATOM     11  C   LIG    1       17.464  26.459  21.535  0.00  0.00    -0.170 A 
ATOM     12  C   LIG    1       16.069  26.252  21.671  0.00  0.00    +0.530 A 
ATOM     13  O   LIG    1       15.594  25.146  21.474  0.00  0.00    -0.510 OA
ATOM     14  N   LIG    1       15.270  27.277  22.021  0.00  0.00    -0.600 N 
ATOM     15  H   LIG    1       14.316  27.130  22.113  0.00  0.00    +0.420 HD
ENDBRANCH   2  11
ENDBRANCH   1   5
BRANCH   1  16
ATOM     16  C   LIG    1       19.189  21.144  20.145  0.00  0.00    +0.280 C 
BRANCH  16  17
ATOM     17  N   LIG    1       17.878  20.568  19.836  0.00  0.00    -0.720 N 
ATOM     18  H   LIG    1       17.099  20.834  20.349  0.00  0.00    +0.410 HD
ATOM     19  C   LIG    1       17.755  19.669  18.839  0.00  0.00    +0.610 C 
ATOM     20  O   LIG    1       18.734  19.337  18.196  0.00  0.00    -0.520 OA
BRANCH  19  21
ATOM     21  C   LIG    1       16.436  19.090  18.527  0.00  0.00    +0.000 A 
ATOM     22  N   LIG    1       16.079  17.830  18.658  0.00  0.00    -0.200 NA
ATOM     23  N   LIG    1       14.860  17.638  18.302  0.00  0.00    -0.410 N 
ATOM     24  H   LIG    1       14.412  16.778  18.325  0.00  0.00    +0.450 HD
ATOM     25  C   LIG    1       14.274  18.805  17.886  0.00  0.00    +0.060 A 
ATOM     26  C   LIG    1       13.014  19.152  17.410  0.00  0.00    +0.010 A 
ATOM     27  C   LIG    1       12.750  20.460  17.070  0.00  0.00    +0.050 A 
ATOM     28  C   LIG    1       13.728  21.437  17.195  0.00  0.00    -0.010 A 
ATOM     29  C   LIG    1       14.974  21.119  17.659  0.00  0.00    +0.100 A 
ATOM     30  C   LIG    1       15.260  19.804  18.015  0.00  0.00    -0.110 A 
ENDBRANCH  19  21
ENDBRANCH  16  17
ENDBRANCH   1  16
TORSDOF 5
ENDMDL
MODEL 3
REMARK VINA RESULT:     -12.5      2.104      2.626
REMARK                            x       y       z     vdW  Elec       q    Type
REMARK                         _______ _______ _______ _____ _____    ______ ____
ROOT
ATOM      1  C   LIG    1       19.380  22.643  19.996  0.00  0.00    +0.190 C 
ENDROOT
BRANCH   1   5
ATOM      2  C   LIG    1       18.149  25.712  21.408  0.00  0.00    +0.240 A 
ATOM      3  N   LIG    1       19.401  25.694  21.794  0.00  0.00    -0.380 NA
ATOM      4  O   LIG    1       19.949  24.695  21.380  0.00  0.00    +0.080 OA
ATOM      5  C   LIG    1       19.087  23.957  20.675  0.00  0.00    +0.180 A 
ATOM      6  N   LIG    1       17.938  24.585  20.688  0.00  0.00    -0.440 NA
BRANCH   2  11
ATOM      7  C   LIG    1       14.238  29.745  22.576  0.00  0.00    +0.150 C 
ATOM      8  C   LIG    1       15.271  28.691  22.269  0.00  0.00    +0.190 A 
ATOM      9  C   LIG    1       16.583  29.030  22.253  0.00  0.00    -0.080 A 
ATOM     10  C   LIG    1       17.553  28.063  21.972  0.00  0.00    +0.190 A 
ATOM     11  C   LIG    1       17.151  26.762  21.710  0.00  0.00    -0.170 A 
ATOM     12  C   LIG    1       15.768  26.454  21.738  0.00  0.00    +0.530 A 
ATOM     13  O   LIG    1       15.391  25.317  21.512  0.00  0.00    -0.510 OA
ATOM     14  N   LIG    1       14.872  27.419  22.019  0.00  0.00    -0.600 N 
ATOM     15  H   LIG    1       13.927  27.203  22.037  0.00  0.00    +0.420 HD
ENDBRANCH   2  11
ENDBRANCH   1   5
BRANCH   1  16
ATOM     16  C   LIG    1       19.063  22.758  18.503  0.00  0.00    +0.280 C 
BRANCH  16  17
ATOM     17  N   LIG    1       17.827  22.028  18.209  0.00  0.00    -0.720 N 
ATOM     18  H   LIG    1       17.818  21.058  18.241  0.00  0.00    +0.410 HD
ATOM     19  C   LIG    1       16.704  22.703  17.893  0.00  0.00    +0.610 C 
ATOM     20  O   LIG    1       16.717  23.919  17.853  0.00  0.00    -0.520 OA
BRANCH  19  21
ATOM     21  C   LIG    1       15.461  21.969  17.598  0.00  0.00    +0.000 A 
ATOM     22  N   LIG    1       14.368  22.458  17.053  0.00  0.00    -0.200 NA
ATOM     23  N   LIG    1       13.454  21.565  16.925  0.00  0.00    -0.410 N 
ATOM     24  H   LIG    1       12.576  21.729  16.546  0.00  0.00    +0.450 HD
ATOM     25  C   LIG    1       13.878  20.349  17.394  0.00  0.00    +0.060 A 
ATOM     26  C   LIG    1       13.307  19.085  17.492  0.00  0.00    +0.010 A 
ATOM     27  C   LIG    1       14.035  18.048  18.033  0.00  0.00    +0.050 A 
ATOM     28  C   LIG    1       15.333  18.251  18.483  0.00  0.00    -0.010 A 
ATOM     29  C   LIG    1       15.914  19.486  18.396  0.00  0.00    +0.100 A 
ATOM     30  C   LIG    1       15.199  20.545  17.847  0.00  0.00    -0.110 A 
ENDBRANCH  19  21
ENDBRANCH  16  17
ENDBRANCH   1  16
TORSDOF 5
ENDMDL
MODEL 4
REMARK VINA RESULT:     -12.5      1.976      2.435
REMARK                            x       y       z     vdW  Elec       q    Type
REMARK                         _______ _______ _______ _____ _____    ______ ____
ROOT
ATOM      1  C   LIG    1       19.244  22.768  20.036  0.00  0.00    +0.190 C 
ENDROOT
BRANCH   1   5
ATOM      2  C   LIG    1       18.287  25.861  21.598  0.00  0.00    +0.240 A 
ATOM      3  N   LIG    1       19.561  25.769  21.888  0.00  0.00    -0.380 NA
ATOM      4  O   LIG    1       20.023  24.753  21.414  0.00  0.00    +0.080 OA
ATOM      5  C   LIG    1       19.073  24.078  20.761  0.00  0.00    +0.180 A 
ATOM      6  N   LIG    1       17.963  24.765  20.873  0.00  0.00    -0.440 NA
BRANCH   2  11
ATOM      7  C   LIG    1       14.764  30.105  23.183  0.00  0.00    +0.150 C 
ATOM      8  C   LIG    1       15.685  28.989  22.761  0.00  0.00    +0.190 A 
ATOM      9  C   LIG    1       15.477  28.367  21.574  0.00  0.00    -0.080 A 
ATOM     10  C   LIG    1       16.323  27.331  21.169  0.00  0.00    +0.190 A 
ATOM     11  C   LIG    1       17.371  26.954  21.995  0.00  0.00    -0.170 A 
ATOM     12  C   LIG    1       17.550  27.632  23.226  0.00  0.00    +0.530 A 
ATOM     13  O   LIG    1       18.464  27.319  23.969  0.00  0.00    -0.510 OA
ATOM     14  N   LIG    1       16.711  28.628  23.571  0.00  0.00    -0.600 N 
ATOM     15  H   LIG    1       16.839  29.089  24.414  0.00  0.00    +0.420 HD
ENDBRANCH   2  11
ENDBRANCH   1   5
BRANCH   1  16
ATOM     16  C   LIG    1       18.945  22.965  18.548  0.00  0.00    +0.280 C 
BRANCH  16  17
ATOM     17  N   LIG    1       17.777  22.162  18.175  0.00  0.00    -0.720 N 
ATOM     18  H   LIG    1       17.872  21.208  18.028  0.00  0.00    +0.410 HD
ATOM     19  C   LIG    1       16.573  22.750  18.035  0.00  0.00    +0.610 C 
ATOM     20  O   LIG    1       16.455  23.947  18.219  0.00  0.00    -0.520 OA
BRANCH  19  21
ATOM     21  C   LIG    1       15.398  21.943  17.660  0.00  0.00    +0.000 A 
ATOM     22  N   LIG    1       14.317  22.366  17.039  0.00  0.00    -0.200 NA
ATOM     23  N   LIG    1       13.468  21.420  16.855  0.00  0.00    -0.410 N 
ATOM     24  H   LIG    1       12.610  21.532  16.416  0.00  0.00    +0.450 HD
ATOM     25  C   LIG    1       13.932  20.232  17.357  0.00  0.00    +0.060 A 
ATOM     26  C   LIG    1       13.431  18.936  17.422  0.00  0.00    +0.010 A 
ATOM     27  C   LIG    1       14.181  17.945  18.016  0.00  0.00    +0.050 A 
ATOM     28  C   LIG    1       15.431  18.225  18.551  0.00  0.00    -0.010 A 
ATOM     29  C   LIG    1       15.942  19.492  18.499  0.00  0.00    +0.100 A 
ATOM     30  C   LIG    1       15.204  20.507  17.897  0.00  0.00    -0.110 A 
ENDBRANCH  19  21
ENDBRANCH  16  17
ENDBRANCH   1  16
TORSDOF 5
ENDMDL
MODEL 5
REMARK VINA RESULT:     -11.7      1.605      7.963
REMARK                            x       y       z     vdW  Elec       q    Type
REMARK                         _______ _______ _______ _____ _____    ______ ____
ROOT
ATOM      1  C   LIG    1       19.753  20.765  19.907  0.00  0.00    +0.190 C 
ENDROOT
BRANCH   1   5
ATOM      2  C   LIG    1       16.483  19.619  18.947  0.00  0.00    +0.240 A 
ATOM      3  N   LIG    1       16.846  18.742  19.850  0.00  0.00    -0.380 NA
ATOM      4  O   LIG    1       17.952  19.012  20.269  0.00  0.00    +0.080 OA
ATOM      5  C   LIG    1       18.418  20.108  19.664  0.00  0.00    +0.180 A 
ATOM      6  N   LIG    1       17.500  20.503  18.818  0.00  0.00    -0.440 NA
BRANCH   2  11
ATOM      7  C   LIG    1       11.519  19.630  16.067  0.00  0.00    +0.150 C 
ATOM      8  C   LIG    1       12.824  19.635  16.822  0.00  0.00    +0.190 A 
ATOM      9  C   LIG    1       13.504  20.798  16.969  0.00  0.00    -0.080 A 
ATOM     10  C   LIG    1       14.715  20.818  17.667  0.00  0.00    +0.190 A 
ATOM     11  C   LIG    1       15.204  19.636  18.202  0.00  0.00    -0.170 A 
ATOM     12  C   LIG    1       14.459  18.444  18.023  0.00  0.00    +0.530 A 
ATOM     13  O   LIG    1       14.868  17.393  18.485  0.00  0.00    -0.510 OA
ATOM     14  N   LIG    1       13.295  18.476  17.347  0.00  0.00    -0.600 N 
ATOM     15  H   LIG    1       12.788  17.658  17.228  0.00  0.00    +0.420 HD
ENDBRANCH   2  11
ENDBRANCH   1   5
BRANCH   1  16
ATOM     16  C   LIG    1       19.812  22.095  19.151  0.00  0.00    +0.280 C 
BRANCH  16  17
ATOM     17  N   LIG    1       18.647  22.910  19.507  0.00  0.00    -0.720 N 
ATOM     18  H   LIG    1       17.789  22.737  19.091  0.00  0.00    +0.410 HD
ATOM     19  C   LIG    1       18.771  23.901  20.412  0.00  0.00    +0.610 C 
ATOM     20  O   LIG    1       19.849  24.117  20.934  0.00  0.00    -0.520 OA
BRANCH  19  21
ATOM     21  C   LIG    1       17.600  24.721  20.771  0.00  0.00    +0.000 A 
ATOM     22  N   LIG    1       16.336  24.362  20.706  0.00  0.00    -0.200 NA
ATOM     23  N   LIG    1       15.549  25.302  21.087  0.00  0.00    -0.410 N 
ATOM     24  H   LIG    1       14.582  25.231  21.111  0.00  0.00    +0.450 HD
ATOM     25  C   LIG    1       16.252  26.418  21.458  0.00  0.00    +0.060 A 
ATOM     26  C   LIG    1       15.907  27.679  21.934  0.00  0.00    +0.010 A 
ATOM     27  C   LIG    1       16.895  28.596  22.216  0.00  0.00    +0.050 A 
ATOM     28  C   LIG    1       18.233  28.276  22.031  0.00  0.00    -0.010 A 
ATOM     29  C   LIG    1       18.596  27.042  21.564  0.00  0.00    +0.100 A 
ATOM     30  C   LIG    1       17.613  26.099  21.279  0.00  0.00    -0.110 A 
ENDBRANCH  19  21
ENDBRANCH  16  17
ENDBRANCH   1  16
TORSDOF 5
ENDMDL
MODEL 6
REMARK VINA RESULT:     -11.4      1.808      2.250
REMARK                            x       y       z     vdW  Elec       q    Type
REMARK                         _______ _______ _______ _____ _____    ______ ____
ROOT
ATOM      1  C   LIG    1       20.836  21.241  19.332  0.00  0.00    +0.190 C 
ENDROOT
BRANCH   1   5
ATOM      2  C   LIG    1       18.607  23.620  20.847  0.00  0.00    +0.240 A 
ATOM      3  N   LIG    1       18.245  22.489  21.399  0.00  0.00    -0.380 NA
ATOM      4  O   LIG    1       18.928  21.582  20.973  0.00  0.00    +0.080 OA
ATOM      5  C   LIG    1       19.811  22.049  20.086  0.00  0.00    +0.180 A 
ATOM      6  N   LIG    1       19.618  23.341  19.991  0.00  0.00    -0.440 NA
BRANCH   2  11
ATOM      7  C   LIG    1       16.365  28.804  21.867  0.00  0.00    +0.150 C 
ATOM      8  C   LIG    1       16.947  27.440  21.597  0.00  0.00    +0.190 A 
ATOM      9  C   LIG    1       16.189  26.503  20.976  0.00  0.00    -0.080 A 
ATOM     10  C   LIG    1       16.715  25.235  20.717  0.00  0.00    +0.190 A 
ATOM     11  C   LIG    1       18.017  24.953  21.105  0.00  0.00    -0.170 A 
ATOM     12  C   LIG    1       18.772  25.963  21.751  0.00  0.00    +0.530 A 
ATOM     13  O   LIG    1       19.918  25.739  22.101  0.00  0.00    -0.510 OA
ATOM     14  N   LIG    1       18.223  27.172  21.974  0.00  0.00    -0.600 N 
ATOM     15  H   LIG    1       18.744  27.859  22.416  0.00  0.00    +0.420 HD
ENDBRANCH   2  11
ENDBRANCH   1   5
BRANCH   1  16
ATOM     16  C   LIG    1       20.134  20.390  18.271  0.00  0.00    +0.280 C 
BRANCH  16  17
ATOM     17  N   LIG    1       18.842  20.995  17.937  0.00  0.00    -0.720 N 
ATOM     18  H   LIG    1       18.811  21.829  17.444  0.00  0.00    +0.410 HD
ATOM     19  C   LIG    1       17.698  20.391  18.314  0.00  0.00    +0.610 C 
ATOM     20  O   LIG    1       17.739  19.343  18.933  0.00  0.00    -0.520 OA
BRANCH  19  21
ATOM     21  C   LIG    1       16.398  20.998  17.978  0.00  0.00    +0.000 A 
ATOM     22  N   LIG    1       16.159  22.272  17.752  0.00  0.00    -0.200 NA
ATOM     23  N   LIG    1       14.922  22.488  17.484  0.00  0.00    -0.410 N 
ATOM     24  H   LIG    1       14.548  23.362  17.289  0.00  0.00    +0.450 HD
ATOM     25  C   LIG    1       14.198  21.325  17.507  0.00  0.00    +0.060 A 
ATOM     26  C   LIG    1       12.862  20.999  17.297  0.00  0.00    +0.010 A 
ATOM     27  C   LIG    1       12.455  19.687  17.404  0.00  0.00    +0.050 A 
ATOM     28  C   LIG    1       13.364  18.686  17.719  0.00  0.00    -0.010 A 
ATOM     29  C   LIG    1       14.682  18.984  17.931  0.00  0.00    +0.100 A 
ATOM     30  C   LIG    1       15.115  20.302  17.822  0.00  0.00    -0.110 A 
ENDBRANCH  19  21
ENDBRANCH  16  17
ENDBRANCH   1  16
TORSDOF 5
ENDMDL
MODEL 7
REMARK VINA RESULT:     -11.2      4.268      6.980
REMARK                            x       y       z     vdW  Elec       q    Type
REMARK                         _______ _______ _______ _____ _____    ______ ____
ROOT
ATOM      1  C   LIG    1       15.183  17.658  18.717  0.00  0.00    +0.190 C 
ENDROOT
BRANCH   1   5
ATOM      2  C   LIG    1       18.142  19.696  18.601  0.00  0.00    +0.240 A 
ATOM      3  N   LIG    1       17.818  19.725  19.870  0.00  0.00    -0.380 NA
ATOM      4  O   LIG    1       16.818  19.065  20.057  0.00  0.00    +0.080 OA
ATOM      5  C   LIG    1       16.392  18.539  18.906  0.00  0.00    +0.180 A 
ATOM      6  N   LIG    1       17.219  18.934  17.970  0.00  0.00    -0.440 NA
BRANCH   2  11
ATOM      7  C   LIG    1       22.625  22.292  16.132  0.00  0.00    +0.150 C 
ATOM      8  C   LIG    1       21.447  21.616  16.786  0.00  0.00    +0.190 A 
ATOM      9  C   LIG    1       20.804  22.238  17.804  0.00  0.00    -0.080 A 
ATOM     10  C   LIG    1       19.709  21.624  18.419  0.00  0.00    +0.190 A 
ATOM     11  C   LIG    1       19.298  20.377  17.973  0.00  0.00    -0.170 A 
ATOM     12  C   LIG    1       20.001  19.765  16.906  0.00  0.00    +0.530 A 
ATOM     13  O   LIG    1       19.657  18.669  16.497  0.00  0.00    -0.510 OA
ATOM     14  N   LIG    1       21.046  20.399  16.342  0.00  0.00    -0.600 N 
ATOM     15  H   LIG    1       21.524  19.976  15.612  0.00  0.00    +0.420 HD
ENDBRANCH   2  11
ENDBRANCH   1   5
BRANCH   1  16
ATOM     16  C   LIG    1       13.976  18.523  18.344  0.00  0.00    +0.280 C 
BRANCH  16  17
ATOM     17  N   LIG    1       14.437  19.740  17.670  0.00  0.00    -0.720 N 
ATOM     18  H   LIG    1       15.320  19.767  17.269  0.00  0.00    +0.410 HD
ATOM     19  C   LIG    1       13.634  20.821  17.610  0.00  0.00    +0.610 C 
ATOM     20  O   LIG    1       12.527  20.785  18.113  0.00  0.00    -0.520 OA
BRANCH  19  21
ATOM     21  C   LIG    1       14.097  22.045  16.932  0.00  0.00    +0.000 A 
ATOM     22  N   LIG    1       13.514  22.655  15.922  0.00  0.00    -0.200 NA
ATOM     23  N   LIG    1       14.163  23.700  15.553  0.00  0.00    -0.410 N 
ATOM     24  H   LIG    1       13.894  24.283  14.826  0.00  0.00    +0.450 HD
ATOM     25  C   LIG    1       15.283  23.886  16.320  0.00  0.00    +0.060 A 
ATOM     26  C   LIG    1       16.305  24.829  16.347  0.00  0.00    +0.010 A 
ATOM     27  C   LIG    1       17.313  24.716  17.279  0.00  0.00    +0.050 A 
ATOM     28  C   LIG    1       17.321  23.670  18.192  0.00  0.00    -0.010 A 
ATOM     29  C   LIG    1       16.327  22.731  18.183  0.00  0.00    +0.100 A 
ATOM     30  C   LIG    1       15.295  22.830  17.254  0.00  0.00    -0.110 A 
ENDBRANCH  19  21
ENDBRANCH  16  17
ENDBRANCH   1  16
TORSDOF 5
ENDMDL
MODEL 8
REMARK VINA RESULT:     -11.0      2.330      8.007
REMARK                            x       y       z     vdW  Elec       q    Type
REMARK                         _______ _______ _______ _____ _____    ______ ____
ROOT
ATOM      1  C   LIG    1       18.950  21.908  18.585  0.00  0.00    +0.190 C 
ENDROOT
BRANCH   1   5
ATOM      2  C   LIG    1       15.451  21.874  17.760  0.00  0.00    +0.240 A 
ATOM      3  N   LIG    1       15.603  23.038  18.341  0.00  0.00    -0.380 NA
ATOM      4  O   LIG    1       16.759  23.188  18.676  0.00  0.00    +0.080 OA
ATOM      5  C   LIG    1       17.477  22.112  18.340  0.00  0.00    +0.180 A 
ATOM      6  N   LIG    1       16.661  21.267  17.762  0.00  0.00    -0.440 NA
BRANCH   2  11
ATOM      7  C   LIG    1       10.560  19.781  15.609  0.00  0.00    +0.150 C 
ATOM      8  C   LIG    1       11.846  20.324  16.178  0.00  0.00    +0.190 A 
ATOM      9  C   LIG    1       12.609  19.534  16.973  0.00  0.00    -0.080 A 
ATOM     10  C   LIG    1       13.804  20.023  17.506  0.00  0.00    +0.190 A 
ATOM     11  C   LIG    1       14.192  21.322  17.212  0.00  0.00    -0.170 A 
ATOM     12  C   LIG    1       13.362  22.112  16.378  0.00  0.00    +0.530 A 
ATOM     13  O   LIG    1       13.683  23.256  16.105  0.00  0.00    -0.510 OA
ATOM     14  N   LIG    1       12.222  21.594  15.883  0.00  0.00    -0.600 N 
ATOM     15  H   LIG    1       11.659  22.138  15.312  0.00  0.00    +0.420 HD
ENDBRANCH   2  11
ENDBRANCH   1   5
BRANCH   1  16
ATOM     16  C   LIG    1       19.270  22.206  20.052  0.00  0.00    +0.280 C 
BRANCH  16  17
ATOM     17  N   LIG    1       19.241  23.655  20.273  0.00  0.00    -0.720 N 
ATOM     18  H   LIG    1       19.719  24.247  19.671  0.00  0.00    +0.410 HD
ATOM     19  C   LIG    1       18.550  24.163  21.312  0.00  0.00    +0.610 C 
ATOM     20  O   LIG    1       17.950  23.419  22.066  0.00  0.00    -0.520 OA
BRANCH  19  21
ATOM     21  C   LIG    1       18.519  25.620  21.535  0.00  0.00    +0.000 A 
ATOM     22  N   LIG    1       19.554  26.408  21.735  0.00  0.00    -0.200 NA
ATOM     23  N   LIG    1       19.200  27.632  21.898  0.00  0.00    -0.410 N 
ATOM     24  H   LIG    1       19.817  28.363  22.059  0.00  0.00    +0.450 HD
ATOM     25  C   LIG    1       17.839  27.771  21.815  0.00  0.00    +0.060 A 
ATOM     26  C   LIG    1       16.958  28.842  21.915  0.00  0.00    +0.010 A 
ATOM     27  C   LIG    1       15.604  28.626  21.779  0.00  0.00    +0.050 A 
ATOM     28  C   LIG    1       15.109  27.351  21.543  0.00  0.00    -0.010 A 
ATOM     29  C   LIG    1       15.958  26.283  21.442  0.00  0.00    +0.100 A 
ATOM     30  C   LIG    1       17.330  26.480  21.570  0.00  0.00    -0.110 A 
ENDBRANCH  19  21
ENDBRANCH  16  17
ENDBRANCH   1  16
TORSDOF 5
ENDMDL
MODEL 9
REMARK VINA RESULT:     -10.8      1.756      1.970
REMARK                            x       y       z     vdW  Elec       q    Type
REMARK                         _______ _______ _______ _____ _____    ______ ____
ROOT
ATOM      1  C   LIG    1       20.298  21.179  19.649  0.00  0.00    +0.190 C 
ENDROOT
BRANCH   1   5
ATOM      2  C   LIG    1       17.950  23.900  19.587  0.00  0.00    +0.240 A 
ATOM      3  N   LIG    1       18.200  23.701  18.317  0.00  0.00    -0.380 NA
ATOM      4  O   LIG    1       18.992  22.792  18.187  0.00  0.00    +0.080 OA
ATOM      5  C   LIG    1       19.338  22.309  19.384  0.00  0.00    +0.180 A 
ATOM      6  N   LIG    1       18.689  23.005  20.284  0.00  0.00    -0.440 NA
BRANCH   2  11
ATOM      7  C   LIG    1       14.421  27.878  21.746  0.00  0.00    +0.150 C 
ATOM      8  C   LIG    1       15.347  26.828  21.185  0.00  0.00    +0.190 A 
ATOM      9  C   LIG    1       15.520  25.664  21.858  0.00  0.00    -0.080 A 
ATOM     10  C   LIG    1       16.374  24.682  21.350  0.00  0.00    +0.190 A 
ATOM     11  C   LIG    1       17.038  24.918  20.155  0.00  0.00    -0.170 A 
ATOM     12  C   LIG    1       16.826  26.149  19.487  0.00  0.00    +0.530 A 
ATOM     13  O   LIG    1       17.398  26.379  18.435  0.00  0.00    -0.510 OA
ATOM     14  N   LIG    1       15.989  27.063  20.013  0.00  0.00    -0.600 N 
ATOM     15  H   LIG    1       15.848  27.904  19.552  0.00  0.00    +0.420 HD
ENDBRANCH   2  11
ENDBRANCH   1   5
BRANCH   1  16
ATOM     16  C   LIG    1       20.255  20.188  18.483  0.00  0.00    +0.280 C 
BRANCH  16  17
ATOM     17  N   LIG    1       18.861  19.938  18.107  0.00  0.00    -0.720 N 
ATOM     18  H   LIG    1       18.537  20.215  17.235  0.00  0.00    +0.410 HD
ATOM     19  C   LIG    1       18.029  19.325  18.972  0.00  0.00    +0.610 C 
ATOM     20  O   LIG    1       18.437  18.978  20.065  0.00  0.00    -0.520 OA
BRANCH  19  21
ATOM     21  C   LIG    1       16.627  19.073  18.594  0.00  0.00    +0.000 A 
ATOM     22  N   LIG    1       15.997  17.919  18.631  0.00  0.00    -0.200 NA
ATOM     23  N   LIG    1       14.778  18.024  18.238  0.00  0.00    -0.410 N 
ATOM     24  H   LIG    1       14.151  17.286  18.192  0.00  0.00    +0.450 HD
ATOM     25  C   LIG    1       14.478  19.316  17.892  0.00  0.00    +0.060 A 
ATOM     26  C   LIG    1       13.343  19.963  17.416  0.00  0.00    +0.010 A 
ATOM     27  C   LIG    1       13.385  21.316  17.162  0.00  0.00    +0.050 A 
ATOM     28  C   LIG    1       14.549  22.042  17.374  0.00  0.00    -0.010 A 
ATOM     29  C   LIG    1       15.678  21.426  17.840  0.00  0.00    +0.100 A 
ATOM     30  C   LIG    1       15.655  20.061  18.110  0.00  0.00    -0.110 A 
ENDBRANCH  19  21
ENDBRANCH  16  17
ENDBRANCH   1  16
TORSDOF 5
ENDMDL
####
 X_ribose_rec.pdbqt&&&&ZINC000104907748.pdbqt
MODEL 1
REMARK VINA RESULT:     -13.4      0.000      0.000
REMARK                            x       y       z     vdW  Elec       q    Type
REMARK                         _______ _______ _______ _____ _____    ______ ____
ROOT
ATOM      1  O   LIG    1       18.814  23.189  18.461  0.00  0.00    -0.530 OA
ATOM      2  C   LIG    1       19.329  22.709  19.449  0.00  0.00    +0.510 C 
ATOM      3  N   LIG    1       19.065  23.227  20.665  0.00  0.00    -0.730 N 
ATOM      4  H   LIG    1       19.477  22.844  21.455  0.00  0.00    +0.400 HD
ENDROOT
BRANCH   3   5
ATOM      5  C   LIG    1       18.157  24.369  20.793  0.00  0.00    +0.240 C 
BRANCH   5   6
ATOM      6  C   LIG    1       18.601  25.245  21.967  0.00  0.00    +0.210 C 
BRANCH   6   7
ATOM      7  O   LIG    1       19.877  24.803  22.434  0.00  0.00    -0.550 OA
ATOM      8  H   LIG    1       20.030  24.967  23.375  0.00  0.00    +0.380 HD
ENDBRANCH   6   7
BRANCH   6   9
ATOM      9  C   LIG    1       18.701  26.700  21.507  0.00  0.00    +0.060 C 
BRANCH   9  10
ATOM     10  C   LIG    1       17.394  27.402  21.769  0.00  0.00    -0.080 A 
ATOM     11  C   LIG    1       17.312  28.371  22.751  0.00  0.00    +0.000 A 
ATOM     12  C   LIG    1       16.113  29.014  22.990  0.00  0.00    +0.000 A 
ATOM     13  C   LIG    1       14.994  28.689  22.247  0.00  0.00    +0.000 A 
ATOM     14  C   LIG    1       15.075  27.720  21.264  0.00  0.00    +0.000 A 
ATOM     15  C   LIG    1       16.276  27.080  21.022  0.00  0.00    +0.020 A 
ENDBRANCH   9  10
ENDBRANCH   6   9
ENDBRANCH   5   6
ENDBRANCH   3   5
BRANCH   2  16
ATOM     16  C   LIG    1       20.268  21.538  19.316  0.00  0.00    +0.060 C 
BRANCH  16  17
ATOM     17  C   LIG    1       19.529  20.361  18.677  0.00  0.00    +0.070 C 
BRANCH  17  18
ATOM     18  C   LIG    1       18.654  19.675  19.727  0.00  0.00    +0.120 C 
BRANCH  18  19
ATOM     19  C   LIG    1       17.271  19.461  19.169  0.00  0.00    +0.390 A 
ATOM     20  N   LIG    1       16.668  20.470  18.616  0.00  0.00    -0.510 NA
ATOM     21  C   LIG    1       15.422  20.354  18.092  0.00  0.00    +0.150 A 
ATOM     22  C   LIG    1       14.774  21.437  17.498  0.00  0.00    +0.030 A 
ATOM     23  C   LIG    1       13.509  21.274  16.978  0.00  0.00    +0.070 A 
ATOM     24  C   LIG    1       12.869  20.043  17.038  0.00  0.00    -0.010 A 
ATOM     25  C   LIG    1       13.487  18.959  17.621  0.00  0.00    +0.100 A 
ATOM     26  C   LIG    1       14.768  19.103  18.152  0.00  0.00    -0.200 A 
ATOM     27  C   LIG    1       15.478  17.982  18.786  0.00  0.00    +0.550 A 
ATOM     28  O   LIG    1       14.970  16.879  18.871  0.00  0.00    -0.510 OA
ATOM     29  N   LIG    1       16.720  18.223  19.266  0.00  0.00    -0.650 N 
ATOM     30  H   LIG    1       17.219  17.508  19.690  0.00  0.00    +0.420 HD
ENDBRANCH  18  19
ENDBRANCH  17  18
ENDBRANCH  16  17
ENDBRANCH   2  16
TORSDOF 9
ENDMDL
MODEL 2
REMARK VINA RESULT:     -13.1      1.162      1.683
REMARK                            x       y       z     vdW  Elec       q    Type
REMARK                         _______ _______ _______ _____ _____    ______ ____
ROOT
ATOM      1  O   LIG    1       17.905  23.041  22.002  0.00  0.00    -0.530 OA
ATOM      2  C   LIG    1       18.621  23.440  21.107  0.00  0.00    +0.510 C 
ATOM      3  N   LIG    1       19.166  24.671  21.179  0.00  0.00    -0.730 N 
ATOM      4  H   LIG    1       19.738  24.991  20.464  0.00  0.00    +0.400 HD
ENDROOT
BRANCH   3   5
ATOM      5  C   LIG    1       18.893  25.526  22.337  0.00  0.00    +0.240 C 
BRANCH   5   6
ATOM      6  C   LIG    1       18.568  26.943  21.859  0.00  0.00    +0.210 C 
BRANCH   6   7
ATOM      7  O   LIG    1       19.703  27.490  21.185  0.00  0.00    -0.550 OA
ATOM      8  H   LIG    1       20.215  28.115  21.718  0.00  0.00    +0.380 HD
ENDBRANCH   6   7
BRANCH   6   9
ATOM      9  C   LIG    1       17.378  26.898  20.900  0.00  0.00    +0.060 C 
BRANCH   9  10
ATOM     10  C   LIG    1       16.233  27.684  21.484  0.00  0.00    -0.080 A 
ATOM     11  C   LIG    1       14.932  27.258  21.293  0.00  0.00    +0.000 A 
ATOM     12  C   LIG    1       13.882  27.979  21.829  0.00  0.00    +0.000 A 
ATOM     13  C   LIG    1       14.132  29.128  22.556  0.00  0.00    +0.000 A 
ATOM     14  C   LIG    1       15.433  29.554  22.748  0.00  0.00    +0.000 A 
ATOM     15  C   LIG    1       16.483  28.830  22.216  0.00  0.00    +0.020 A 
ENDBRANCH   9  10
ENDBRANCH   6   9
ENDBRANCH   5   6
ENDBRANCH   3   5
BRANCH   2  16
ATOM     16  C   LIG    1       18.896  22.563  19.914  0.00  0.00    +0.060 C 
BRANCH  16  17
ATOM     17  C   LIG    1       18.717  21.095  20.308  0.00  0.00    +0.070 C 
BRANCH  17  18
ATOM     18  C   LIG    1       18.705  20.226  19.049  0.00  0.00    +0.120 C 
BRANCH  18  19
ATOM     19  C   LIG    1       17.287  19.835  18.721  0.00  0.00    +0.390 A 
ATOM     20  N   LIG    1       16.506  20.733  18.199  0.00  0.00    -0.510 NA
ATOM     21  C   LIG    1       15.218  20.454  17.877  0.00  0.00    +0.150 A 
ATOM     22  C   LIG    1       14.379  21.417  17.316  0.00  0.00    +0.030 A 
ATOM     23  C   LIG    1       13.078  21.090  17.004  0.00  0.00    +0.070 A 
ATOM     24  C   LIG    1       12.589  19.812  17.242  0.00  0.00    -0.010 A 
ATOM     25  C   LIG    1       13.398  18.845  17.796  0.00  0.00    +0.100 A 
ATOM     26  C   LIG    1       14.718  19.155  18.118  0.00  0.00    -0.200 A 
ATOM     27  C   LIG    1       15.627  18.164  18.712  0.00  0.00    +0.550 A 
ATOM     28  O   LIG    1       15.258  17.027  18.945  0.00  0.00    -0.510 OA
ATOM     29  N   LIG    1       16.892  18.562  18.982  0.00  0.00    -0.650 N 
ATOM     30  H   LIG    1       17.520  17.935  19.373  0.00  0.00    +0.420 HD
ENDBRANCH  18  19
ENDBRANCH  17  18
ENDBRANCH  16  17
ENDBRANCH   2  16
TORSDOF 9
ENDMDL
MODEL 3
REMARK VINA RESULT:     -12.6      1.483      2.051
REMARK                            x       y       z     vdW  Elec       q    Type
REMARK                         _______ _______ _______ _____ _____    ______ ____
ROOT
ATOM      1  O   LIG    1       19.807  23.159  16.940  0.00  0.00    -0.530 OA
ATOM      2  C   LIG    1       19.354  22.526  17.870  0.00  0.00    +0.510 C 
ATOM      3  N   LIG    1       18.111  22.791  18.323  0.00  0.00    -0.730 N 
ATOM      4  H   LIG    1       17.749  22.285  19.067  0.00  0.00    +0.400 HD
ENDROOT
BRANCH   3   5
ATOM      5  C   LIG    1       17.310  23.840  17.690  0.00  0.00    +0.240 C 
BRANCH   5   6
ATOM      6  C   LIG    1       17.435  25.134  18.497  0.00  0.00    +0.210 C 
BRANCH   6   7
ATOM      7  O   LIG    1       16.764  26.191  17.808  0.00  0.00    -0.550 OA
ATOM      8  H   LIG    1       17.208  27.049  17.875  0.00  0.00    +0.380 HD
ENDBRANCH   6   7
BRANCH   6   9
ATOM      9  C   LIG    1       16.800  24.940  19.875  0.00  0.00    +0.060 C 
BRANCH   9  10
ATOM     10  C   LIG    1       16.995  26.187  20.699  0.00  0.00    -0.080 A 
ATOM     11  C   LIG    1       15.909  26.975  21.028  0.00  0.00    +0.000 A 
ATOM     12  C   LIG    1       16.088  28.119  21.784  0.00  0.00    +0.000 A 
ATOM     13  C   LIG    1       17.354  28.474  22.211  0.00  0.00    +0.000 A 
ATOM     14  C   LIG    1       18.441  27.685  21.882  0.00  0.00    +0.000 A 
ATOM     15  C   LIG    1       18.261  26.539  21.131  0.00  0.00    +0.020 A 
ENDBRANCH   9  10
ENDBRANCH   6   9
ENDBRANCH   5   6
ENDBRANCH   3   5
BRANCH   2  16
ATOM     16  C   LIG    1       20.181  21.451  18.525  0.00  0.00    +0.060 C 
BRANCH  16  17
ATOM     17  C   LIG    1       19.542  20.085  18.263  0.00  0.00    +0.070 C 
BRANCH  17  18
ATOM     18  C   LIG    1       18.677  19.688  19.460  0.00  0.00    +0.120 C 
BRANCH  18  19
ATOM     19  C   LIG    1       17.265  19.435  19.000  0.00  0.00    +0.390 A 
ATOM     20  N   LIG    1       16.609  20.416  18.457  0.00  0.00    -0.510 NA
ATOM     21  C   LIG    1       15.335  20.263  18.018  0.00  0.00    +0.150 A 
ATOM     22  C   LIG    1       14.630  21.317  17.435  0.00  0.00    +0.030 A 
ATOM     23  C   LIG    1       13.337  21.117  17.004  0.00  0.00    +0.070 A 
ATOM     24  C   LIG    1       12.725  19.878  17.142  0.00  0.00    -0.010 A 
ATOM     25  C   LIG    1       13.399  18.823  17.717  0.00  0.00    +0.100 A 
ATOM     26  C   LIG    1       14.709  19.005  18.158  0.00  0.00    -0.200 A 
ATOM     27  C   LIG    1       15.478  17.916  18.779  0.00  0.00    +0.550 A 
ATOM     28  O   LIG    1       14.997  16.808  18.930  0.00  0.00    -0.510 OA
ATOM     29  N   LIG    1       16.744  18.192  19.169  0.00  0.00    -0.650 N 
ATOM     30  H   LIG    1       17.282  17.498  19.582  0.00  0.00    +0.420 HD
ENDBRANCH  18  19
ENDBRANCH  17  18
ENDBRANCH  16  17
ENDBRANCH   2  16
TORSDOF 9
ENDMDL
MODEL 4
REMARK VINA RESULT:     -12.5      2.000      2.792
REMARK                            x       y       z     vdW  Elec       q    Type
REMARK                         _______ _______ _______ _____ _____    ______ ____
ROOT
ATOM      1  O   LIG    1       20.274  22.558  16.129  0.00  0.00    -0.530 OA
ATOM      2  C   LIG    1       19.745  22.192  17.157  0.00  0.00    +0.510 C 
ATOM      3  N   LIG    1       18.551  22.702  17.519  0.00  0.00    -0.730 N 
ATOM      4  H   LIG    1       18.128  22.410  18.342  0.00  0.00    +0.400 HD
ENDROOT
BRANCH   3   5
ATOM      5  C   LIG    1       17.892  23.697  16.670  0.00  0.00    +0.240 C 
BRANCH   5   6
ATOM      6  C   LIG    1       17.298  24.803  17.546  0.00  0.00    +0.210 C 
BRANCH   6   7
ATOM      7  O   LIG    1       16.151  25.358  16.898  0.00  0.00    -0.550 OA
ATOM      8  H   LIG    1       15.916  24.918  16.069  0.00  0.00    +0.380 HD
ENDBRANCH   6   7
BRANCH   6   9
ATOM      9  C   LIG    1       16.887  24.218  18.898  0.00  0.00    +0.060 C 
BRANCH   9  10
ATOM     10  C   LIG    1       17.531  25.010  20.005  0.00  0.00    -0.080 A 
ATOM     11  C   LIG    1       18.480  24.420  20.818  0.00  0.00    +0.000 A 
ATOM     12  C   LIG    1       19.071  25.149  21.833  0.00  0.00    +0.000 A 
ATOM     13  C   LIG    1       18.713  26.468  22.037  0.00  0.00    +0.000 A 
ATOM     14  C   LIG    1       17.764  27.059  21.223  0.00  0.00    +0.000 A 
ATOM     15  C   LIG    1       17.177  26.332  20.205  0.00  0.00    +0.020 A 
ENDBRANCH   9  10
ENDBRANCH   6   9
ENDBRANCH   5   6
ENDBRANCH   3   5
BRANCH   2  16
ATOM     16  C   LIG    1       20.425  21.173  18.033  0.00  0.00    +0.060 C 
BRANCH  16  17
ATOM     17  C   LIG    1       19.627  19.867  18.012  0.00  0.00    +0.070 C 
BRANCH  17  18
ATOM     18  C   LIG    1       18.755  19.781  19.265  0.00  0.00    +0.120 C 
BRANCH  18  19
ATOM     19  C   LIG    1       17.319  19.563  18.864  0.00  0.00    +0.390 A 
ATOM     20  N   LIG    1       16.665  20.561  18.351  0.00  0.00    -0.510 NA
ATOM     21  C   LIG    1       15.370  20.439  17.966  0.00  0.00    +0.150 A 
ATOM     22  C   LIG    1       14.666  21.511  17.415  0.00  0.00    +0.030 A 
ATOM     23  C   LIG    1       13.352  21.342  17.038  0.00  0.00    +0.070 A 
ATOM     24  C   LIG    1       12.716  20.118  17.201  0.00  0.00    -0.010 A 
ATOM     25  C   LIG    1       13.389  19.046  17.745  0.00  0.00    +0.100 A 
ATOM     26  C   LIG    1       14.720  19.196  18.132  0.00  0.00    -0.200 A 
ATOM     27  C   LIG    1       15.488  18.088  18.718  0.00  0.00    +0.550 A 
ATOM     28  O   LIG    1       14.987  16.991  18.888  0.00  0.00    -0.510 OA
ATOM     29  N   LIG    1       16.776  18.332  19.054  0.00  0.00    -0.650 N 
ATOM     30  H   LIG    1       17.314  17.625  19.443  0.00  0.00    +0.420 HD
ENDBRANCH  18  19
ENDBRANCH  17  18
ENDBRANCH  16  17
ENDBRANCH   2  16
TORSDOF 9
ENDMDL
MODEL 5
REMARK VINA RESULT:     -12.5      1.166      1.553
REMARK                            x       y       z     vdW  Elec       q    Type
REMARK                         _______ _______ _______ _____ _____    ______ ____
ROOT
ATOM      1  O   LIG    1       20.115  23.696  20.754  0.00  0.00    -0.530 OA
ATOM      2  C   LIG    1       18.910  23.754  20.629  0.00  0.00    +0.510 C 
ATOM      3  N   LIG    1       18.216  24.739  21.233  0.00  0.00    -0.730 N 
ATOM      4  H   LIG    1       17.252  24.785  21.133  0.00  0.00    +0.400 HD
ENDROOT
BRANCH   3   5
ATOM      5  C   LIG    1       18.918  25.741  22.039  0.00  0.00    +0.240 C 
BRANCH   5   6
ATOM      6  C   LIG    1       18.185  27.080  21.940  0.00  0.00    +0.210 C 
BRANCH   6   7
ATOM      7  O   LIG    1       18.980  28.003  21.191  0.00  0.00    -0.550 OA
ATOM      8  H   LIG    1       18.798  28.932  21.391  0.00  0.00    +0.380 HD
ENDBRANCH   6   7
BRANCH   6   9
ATOM      9  C   LIG    1       16.842  26.877  21.237  0.00  0.00    +0.060 C 
BRANCH   9  10
ATOM     10  C   LIG    1       15.823  27.823  21.816  0.00  0.00    -0.080 A 
ATOM     11  C   LIG    1       16.195  28.729  22.792  0.00  0.00    +0.000 A 
ATOM     12  C   LIG    1       15.260  29.598  23.322  0.00  0.00    +0.000 A 
ATOM     13  C   LIG    1       13.952  29.561  22.878  0.00  0.00    +0.000 A 
ATOM     14  C   LIG    1       13.579  28.656  21.901  0.00  0.00    +0.000 A 
ATOM     15  C   LIG    1       14.515  27.791  21.367  0.00  0.00    +0.020 A 
ENDBRANCH   9  10
ENDBRANCH   6   9
ENDBRANCH   5   6
ENDBRANCH   3   5
BRANCH   2  16
ATOM     16  C   LIG    1       18.188  22.720  19.804  0.00  0.00    +0.060 C 
BRANCH  16  17
ATOM     17  C   LIG    1       18.549  21.321  20.309  0.00  0.00    +0.070 C 
BRANCH  17  18
ATOM     18  C   LIG    1       18.611  20.352  19.127  0.00  0.00    +0.120 C 
BRANCH  18  19
ATOM     19  C   LIG    1       17.217  19.903  18.771  0.00  0.00    +0.390 A 
ATOM     20  N   LIG    1       16.416  20.763  18.218  0.00  0.00    -0.510 NA
ATOM     21  C   LIG    1       15.148  20.431  17.869  0.00  0.00    +0.150 A 
ATOM     22  C   LIG    1       14.287  21.354  17.274  0.00  0.00    +0.030 A 
ATOM     23  C   LIG    1       13.007  20.973  16.937  0.00  0.00    +0.070 A 
ATOM     24  C   LIG    1       12.561  19.681  17.182  0.00  0.00    -0.010 A 
ATOM     25  C   LIG    1       13.392  18.752  17.770  0.00  0.00    +0.100 A 
ATOM     26  C   LIG    1       14.691  19.117  18.118  0.00  0.00    -0.200 A 
ATOM     27  C   LIG    1       15.622  18.170  18.748  0.00  0.00    +0.550 A 
ATOM     28  O   LIG    1       15.291  17.023  18.990  0.00  0.00    -0.510 OA
ATOM     29  N   LIG    1       16.864  18.619  19.042  0.00  0.00    -0.650 N 
ATOM     30  H   LIG    1       17.506  18.022  19.457  0.00  0.00    +0.420 HD
ENDBRANCH  18  19
ENDBRANCH  17  18
ENDBRANCH  16  17
ENDBRANCH   2  16
TORSDOF 9
ENDMDL
MODEL 6
REMARK VINA RESULT:     -12.5      1.270      1.855
REMARK                            x       y       z     vdW  Elec       q    Type
REMARK                         _______ _______ _______ _____ _____    ______ ____
ROOT
ATOM      1  O   LIG    1       19.591  24.216  20.712  0.00  0.00    -0.530 OA
ATOM      2  C   LIG    1       18.642  23.505  20.456  0.00  0.00    +0.510 C 
ATOM      3  N   LIG    1       17.488  24.052  20.023  0.00  0.00    -0.730 N 
ATOM      4  H   LIG    1       16.729  23.484  19.819  0.00  0.00    +0.400 HD
ENDROOT
BRANCH   3   5
ATOM      5  C   LIG    1       17.381  25.504  19.861  0.00  0.00    +0.240 C 
BRANCH   5   6
ATOM      6  C   LIG    1       16.289  26.041  20.788  0.00  0.00    +0.210 C 
BRANCH   6   7
ATOM      7  O   LIG    1       15.925  25.030  21.730  0.00  0.00    -0.550 OA
ATOM      8  H   LIG    1       14.971  24.880  21.798  0.00  0.00    +0.380 HD
ENDBRANCH   6   7
BRANCH   6   9
ATOM      9  C   LIG    1       16.811  27.270  21.535  0.00  0.00    +0.060 C 
BRANCH   9  10
ATOM     10  C   LIG    1       15.650  28.133  21.957  0.00  0.00    -0.080 A 
ATOM     11  C   LIG    1       14.414  27.970  21.360  0.00  0.00    +0.000 A 
ATOM     12  C   LIG    1       13.350  28.762  21.748  0.00  0.00    +0.000 A 
ATOM     13  C   LIG    1       13.521  29.717  22.733  0.00  0.00    +0.000 A 
ATOM     14  C   LIG    1       14.757  29.879  23.331  0.00  0.00    +0.000 A 
ATOM     15  C   LIG    1       15.820  29.084  22.946  0.00  0.00    +0.020 A 
ENDBRANCH   9  10
ENDBRANCH   6   9
ENDBRANCH   5   6
ENDBRANCH   3   5
BRANCH   2  16
ATOM     16  C   LIG    1       18.751  22.013  20.628  0.00  0.00    +0.060 C 
BRANCH  16  17
ATOM     17  C   LIG    1       18.935  21.353  19.259  0.00  0.00    +0.070 C 
BRANCH  17  18
ATOM     18  C   LIG    1       18.666  19.852  19.375  0.00  0.00    +0.120 C 
BRANCH  18  19
ATOM     19  C   LIG    1       17.255  19.558  18.935  0.00  0.00    +0.390 A 
ATOM     20  N   LIG    1       16.564  20.519  18.402  0.00  0.00    -0.510 NA
ATOM     21  C   LIG    1       15.288  20.329  17.983  0.00  0.00    +0.150 A 
ATOM     22  C   LIG    1       14.544  21.362  17.410  0.00  0.00    +0.030 A 
ATOM     23  C   LIG    1       13.251  21.123  16.998  0.00  0.00    +0.070 A 
ATOM     24  C   LIG    1       12.677  19.868  17.145  0.00  0.00    -0.010 A 
ATOM     25  C   LIG    1       13.391  18.833  17.710  0.00  0.00    +0.100 A 
ATOM     26  C   LIG    1       14.700  19.053  18.132  0.00  0.00    -0.200 A 
ATOM     27  C   LIG    1       15.510  17.988  18.742  0.00  0.00    +0.550 A 
ATOM     28  O   LIG    1       15.064  16.866  18.900  0.00  0.00    -0.510 OA
ATOM     29  N   LIG    1       16.773  18.300  19.113  0.00  0.00    -0.650 N 
ATOM     30  H   LIG    1       17.337  17.623  19.518  0.00  0.00    +0.420 HD
ENDBRANCH  18  19
ENDBRANCH  17  18
ENDBRANCH  16  17
ENDBRANCH   2  16
TORSDOF 9
ENDMDL
MODEL 7
REMARK VINA RESULT:     -12.4      2.015      3.219
REMARK                            x       y       z     vdW  Elec       q    Type
REMARK                         _______ _______ _______ _____ _____    ______ ____
ROOT
ATOM      1  O   LIG    1       19.908  24.851  21.652  0.00  0.00    -0.530 OA
ATOM      2  C   LIG    1       18.756  24.644  21.335  0.00  0.00    +0.510 C 
ATOM      3  N   LIG    1       17.769  25.405  21.850  0.00  0.00    -0.730 N 
ATOM      4  H   LIG    1       16.847  25.239  21.598  0.00  0.00    +0.400 HD
ENDROOT
BRANCH   3   5
ATOM      5  C   LIG    1       18.089  26.480  22.792  0.00  0.00    +0.240 C 
BRANCH   5   6
ATOM      6  C   LIG    1       17.861  27.834  22.117  0.00  0.00    +0.210 C 
BRANCH   6   7
ATOM      7  O   LIG    1       19.005  28.173  21.331  0.00  0.00    -0.550 OA
ATOM      8  H   LIG    1       19.807  27.690  21.575  0.00  0.00    +0.380 HD
ENDBRANCH   6   7
BRANCH   6   9
ATOM      9  C   LIG    1       16.628  27.754  21.215  0.00  0.00    +0.060 C 
BRANCH   9  10
ATOM     10  C   LIG    1       15.472  28.454  21.880  0.00  0.00    -0.080 A 
ATOM     11  C   LIG    1       14.180  28.221  21.449  0.00  0.00    +0.000 A 
ATOM     12  C   LIG    1       13.120  28.864  22.060  0.00  0.00    +0.000 A 
ATOM     13  C   LIG    1       13.351  29.741  23.102  0.00  0.00    +0.000 A 
ATOM     14  C   LIG    1       14.644  29.975  23.535  0.00  0.00    +0.000 A 
ATOM     15  C   LIG    1       15.703  29.328  22.927  0.00  0.00    +0.020 A 
ENDBRANCH   9  10
ENDBRANCH   6   9
ENDBRANCH   5   6
ENDBRANCH   3   5
BRANCH   2  16
ATOM     16  C   LIG    1       18.426  23.535  20.371  0.00  0.00    +0.060 C 
BRANCH  16  17
ATOM     17  C   LIG    1       17.482  24.062  19.288  0.00  0.00    +0.070 C 
BRANCH  17  18
ATOM     18  C   LIG    1       17.677  23.256  18.004  0.00  0.00    +0.120 C 
BRANCH  18  19
ATOM     19  C   LIG    1       16.603  22.204  17.902  0.00  0.00    +0.390 A 
ATOM     20  N   LIG    1       16.882  20.999  18.300  0.00  0.00    -0.510 NA
ATOM     21  C   LIG    1       15.966  20.000  18.240  0.00  0.00    +0.150 A 
ATOM     22  C   LIG    1       16.266  18.706  18.667  0.00  0.00    +0.030 A 
ATOM     23  C   LIG    1       15.305  17.722  18.588  0.00  0.00    +0.070 A 
ATOM     24  C   LIG    1       14.040  18.002  18.087  0.00  0.00    -0.010 A 
ATOM     25  C   LIG    1       13.721  19.271  17.657  0.00  0.00    +0.100 A 
ATOM     26  C   LIG    1       14.679  20.281  17.730  0.00  0.00    -0.200 A 
ATOM     27  C   LIG    1       14.397  21.654  17.286  0.00  0.00    +0.550 A 
ATOM     28  O   LIG    1       13.308  21.962  16.836  0.00  0.00    -0.510 OA
ATOM     29  N   LIG    1       15.392  22.564  17.404  0.00  0.00    -0.650 N 
ATOM     30  H   LIG    1       15.241  23.479  17.122  0.00  0.00    +0.420 HD
ENDBRANCH  18  19
ENDBRANCH  17  18
ENDBRANCH  16  17
ENDBRANCH   2  16
TORSDOF 9
ENDMDL
MODEL 8
REMARK VINA RESULT:     -12.0      1.720      2.366
REMARK                            x       y       z     vdW  Elec       q    Type
REMARK                         _______ _______ _______ _____ _____    ______ ____
ROOT
ATOM      1  O   LIG    1       17.817  23.275  21.380  0.00  0.00    -0.530 OA
ATOM      2  C   LIG    1       18.895  23.629  20.951  0.00  0.00    +0.510 C 
ATOM      3  N   LIG    1       19.466  24.759  21.415  0.00  0.00    -0.730 N 
ATOM      4  H   LIG    1       20.327  25.043  21.072  0.00  0.00    +0.400 HD
ENDROOT
BRANCH   3   5
ATOM      5  C   LIG    1       18.784  25.557  22.437  0.00  0.00    +0.240 C 
BRANCH   5   6
ATOM      6  C   LIG    1       18.556  26.975  21.909  0.00  0.00    +0.210 C 
BRANCH   6   7
ATOM      7  O   LIG    1       19.738  27.433  21.250  0.00  0.00    -0.550 OA
ATOM      8  H   LIG    1       20.297  26.722  20.906  0.00  0.00    +0.380 HD
ENDBRANCH   6   7
BRANCH   6   9
ATOM      9  C   LIG    1       17.390  26.969  20.919  0.00  0.00    +0.060 C 
BRANCH   9  10
ATOM     10  C   LIG    1       16.229  27.729  21.505  0.00  0.00    -0.080 A 
ATOM     11  C   LIG    1       16.452  28.882  22.233  0.00  0.00    +0.000 A 
ATOM     12  C   LIG    1       15.386  29.579  22.770  0.00  0.00    +0.000 A 
ATOM     13  C   LIG    1       14.096  29.122  22.581  0.00  0.00    +0.000 A 
ATOM     14  C   LIG    1       13.871  27.969  21.853  0.00  0.00    +0.000 A 
ATOM     15  C   LIG    1       14.937  27.275  21.312  0.00  0.00    +0.020 A 
ENDBRANCH   9  10
ENDBRANCH   6   9
ENDBRANCH   5   6
ENDBRANCH   3   5
BRANCH   2  16
ATOM     16  C   LIG    1       19.592  22.811  19.896  0.00  0.00    +0.060 C 
BRANCH  16  17
ATOM     17  C   LIG    1       19.376  21.323  20.178  0.00  0.00    +0.070 C 
BRANCH  17  18
ATOM     18  C   LIG    1       19.177  20.577  18.858  0.00  0.00    +0.120 C 
BRANCH  18  19
ATOM     19  C   LIG    1       17.723  20.628  18.465  0.00  0.00    +0.390 A 
ATOM     20  N   LIG    1       17.027  19.534  18.535  0.00  0.00    -0.510 NA
ATOM     21  C   LIG    1       15.714  19.503  18.198  0.00  0.00    +0.150 A 
ATOM     22  C   LIG    1       14.965  18.328  18.274  0.00  0.00    +0.030 A 
ATOM     23  C   LIG    1       13.634  18.343  17.922  0.00  0.00    +0.070 A 
ATOM     24  C   LIG    1       13.025  19.515  17.491  0.00  0.00    -0.010 A 
ATOM     25  C   LIG    1       13.744  20.687  17.405  0.00  0.00    +0.100 A 
ATOM     26  C   LIG    1       15.092  20.693  17.758  0.00  0.00    -0.200 A 
ATOM     27  C   LIG    1       15.909  21.914  17.688  0.00  0.00    +0.550 A 
ATOM     28  O   LIG    1       15.434  22.972  17.316  0.00  0.00    -0.510 OA
ATOM     29  N   LIG    1       17.207  21.817  18.058  0.00  0.00    -0.650 N 
ATOM     30  H   LIG    1       17.776  22.602  18.025  0.00  0.00    +0.420 HD
ENDBRANCH  18  19
ENDBRANCH  17  18
ENDBRANCH  16  17
ENDBRANCH   2  16
TORSDOF 9
ENDMDL
MODEL 9
REMARK VINA RESULT:     -11.8      1.351      2.037
REMARK                            x       y       z     vdW  Elec       q    Type
REMARK                         _______ _______ _______ _____ _____    ______ ____
ROOT
ATOM      1  O   LIG    1       17.708  22.888  20.800  0.00  0.00    -0.530 OA
ATOM      2  C   LIG    1       18.377  22.572  19.839  0.00  0.00    +0.510 C 
ATOM      3  N   LIG    1       18.058  23.036  18.613  0.00  0.00    -0.730 N 
ATOM      4  H   LIG    1       18.592  22.782  17.845  0.00  0.00    +0.400 HD
ENDROOT
BRANCH   3   5
ATOM      5  C   LIG    1       16.904  23.922  18.444  0.00  0.00    +0.240 C 
BRANCH   5   6
ATOM      6  C   LIG    1       17.251  25.317  18.969  0.00  0.00    +0.210 C 
BRANCH   6   7
ATOM      7  O   LIG    1       17.270  26.244  17.882  0.00  0.00    -0.550 OA
ATOM      8  H   LIG    1       16.638  26.038  17.178  0.00  0.00    +0.380 HD
ENDBRANCH   6   7
BRANCH   6   9
ATOM      9  C   LIG    1       16.202  25.753  19.993  0.00  0.00    +0.060 C 
BRANCH   9  10
ATOM     10  C   LIG    1       16.862  26.575  21.070  0.00  0.00    -0.080 A 
ATOM     11  C   LIG    1       18.011  26.116  21.685  0.00  0.00    +0.000 A 
ATOM     12  C   LIG    1       18.616  26.871  22.673  0.00  0.00    +0.000 A 
ATOM     13  C   LIG    1       18.071  28.085  23.046  0.00  0.00    +0.000 A 
ATOM     14  C   LIG    1       16.922  28.545  22.430  0.00  0.00    +0.000 A 
ATOM     15  C   LIG    1       16.320  27.792  21.440  0.00  0.00    +0.020 A 
ENDBRANCH   9  10
ENDBRANCH   6   9
ENDBRANCH   5   6
ENDBRANCH   3   5
BRANCH   2  16
ATOM     16  C   LIG    1       19.559  21.655  20.012  0.00  0.00    +0.060 C 
BRANCH  16  17
ATOM     17  C   LIG    1       19.073  20.208  20.119  0.00  0.00    +0.070 C 
BRANCH  17  18
ATOM     18  C   LIG    1       18.811  19.653  18.718  0.00  0.00    +0.120 C 
BRANCH  18  19
ATOM     19  C   LIG    1       17.331  19.441  18.529  0.00  0.00    +0.390 A 
ATOM     20  N   LIG    1       16.624  20.422  18.055  0.00  0.00    -0.510 NA
ATOM     21  C   LIG    1       15.287  20.305  17.857  0.00  0.00    +0.150 A 
ATOM     22  C   LIG    1       14.527  21.359  17.347  0.00  0.00    +0.030 A 
ATOM     23  C   LIG    1       13.172  21.196  17.163  0.00  0.00    +0.070 A 
ATOM     24  C   LIG    1       12.551  19.995  17.479  0.00  0.00    -0.010 A 
ATOM     25  C   LIG    1       13.279  18.941  17.986  0.00  0.00    +0.100 A 
ATOM     26  C   LIG    1       14.652  19.086  18.178  0.00  0.00    -0.200 A 
ATOM     27  C   LIG    1       15.480  17.996  18.716  0.00  0.00    +0.550 A 
ATOM     28  O   LIG    1       14.995  16.919  19.013  0.00  0.00    -0.510 OA
ATOM     29  N   LIG    1       16.804  18.233  18.860  0.00  0.00    -0.650 N 
ATOM     30  H   LIG    1       17.382  17.538  19.211  0.00  0.00    +0.420 HD
ENDBRANCH  18  19
ENDBRANCH  17  18
ENDBRANCH  16  17
ENDBRANCH   2  16
TORSDOF 9
ENDMDL
####
 X_ribose_rec.pdbqt&&&&ZINC000047343178.pdbqt
MODEL 1
REMARK VINA RESULT:     -13.4      0.000      0.000
REMARK                            x       y       z     vdW  Elec       q    Type
REMARK                         _______ _______ _______ _____ _____    ______ ____
ROOT
ATOM      1  O   LIG    1       19.917  22.251  19.609  0.00  0.00    -0.530 OA
ATOM      2  C   LIG    1       19.201  21.598  20.337  0.00  0.00    +0.530 C 
ATOM      3  N   LIG    1       18.447  22.215  21.271  0.00  0.00    -0.620 N 
ATOM      4  H   LIG    1       17.874  21.693  21.853  0.00  0.00    +0.440 HD
ENDROOT
BRANCH   3   5
ATOM      5  C   LIG    1       18.492  23.596  21.397  0.00  0.00    +0.500 A 
ATOM      6  N   LIG    1       17.454  24.398  21.458  0.00  0.00    -0.520 NA
ATOM      7  C   LIG    1       17.871  25.667  21.578  0.00  0.00    +0.290 A 
ATOM      8  N   LIG    1       19.185  25.683  21.596  0.00  0.00    -0.290 NA
ATOM      9  N   LIG    1       19.610  24.349  21.485  0.00  0.00    -0.460 N 
ATOM     10  H   LIG    1       20.526  24.030  21.470  0.00  0.00    +0.450 HD
BRANCH   7  11
ATOM     11  C   LIG    1       16.993  26.858  21.676  0.00  0.00    +0.200 A 
ATOM     12  C   LIG    1       17.517  28.068  22.126  0.00  0.00    +0.020 A 
ATOM     13  C   LIG    1       16.685  29.171  22.212  0.00  0.00    +0.060 A 
ATOM     14  C   LIG    1       15.355  29.028  21.844  0.00  0.00    -0.020 A 
ATOM     15  C   LIG    1       14.901  27.797  21.406  0.00  0.00    +0.260 A 
ATOM     16  N   LIG    1       15.716  26.765  21.329  0.00  0.00    -0.450 NA
ENDBRANCH   7  11
ENDBRANCH   3   5
BRANCH   2  17
ATOM     17  C   LIG    1       19.156  20.098  20.204  0.00  0.00    +0.130 C 
BRANCH  17  18
ATOM     18  C   LIG    1       18.879  19.724  18.745  0.00  0.00    +0.150 C 
BRANCH  18  19
ATOM     19  C   LIG    1       17.400  19.507  18.555  0.00  0.00    +0.400 A 
ATOM     20  N   LIG    1       16.687  20.490  18.096  0.00  0.00    -0.520 NA
ATOM     21  C   LIG    1       15.351  20.368  17.899  0.00  0.00    +0.150 A 
ATOM     22  C   LIG    1       14.583  21.425  17.406  0.00  0.00    +0.030 A 
ATOM     23  C   LIG    1       13.229  21.256  17.220  0.00  0.00    +0.070 A 
ATOM     24  C   LIG    1       12.616  20.045  17.519  0.00  0.00    +0.000 A 
ATOM     25  C   LIG    1       13.352  18.989  18.008  0.00  0.00    +0.100 A 
ATOM     26  C   LIG    1       14.723  19.139  18.202  0.00  0.00    -0.200 A 
ATOM     27  C   LIG    1       15.560  18.046  18.721  0.00  0.00    +0.550 A 
ATOM     28  O   LIG    1       15.082  16.963  19.002  0.00  0.00    -0.510 OA
ATOM     29  N   LIG    1       16.883  18.290  18.867  0.00  0.00    -0.650 N 
ATOM     30  H   LIG    1       17.466  17.593  19.207  0.00  0.00    +0.420 HD
ENDBRANCH  18  19
ENDBRANCH  17  18
ENDBRANCH   2  17
TORSDOF 5
ENDMDL
MODEL 2
REMARK VINA RESULT:     -12.3      1.654      2.032
REMARK                            x       y       z     vdW  Elec       q    Type
REMARK                         _______ _______ _______ _____ _____    ______ ____
ROOT
ATOM      1  O   LIG    1       19.777  22.776  19.050  0.00  0.00    -0.530 OA
ATOM      2  C   LIG    1       18.987  22.130  18.396  0.00  0.00    +0.530 C 
ATOM      3  N   LIG    1       17.853  22.705  17.947  0.00  0.00    -0.620 N 
ATOM      4  H   LIG    1       17.221  22.188  17.424  0.00  0.00    +0.440 HD
ENDROOT
BRANCH   3   5
ATOM      5  C   LIG    1       17.591  24.038  18.234  0.00  0.00    +0.500 A 
ATOM      6  N   LIG    1       17.511  24.565  19.433  0.00  0.00    -0.520 NA
ATOM      7  C   LIG    1       17.247  25.876  19.333  0.00  0.00    +0.290 A 
ATOM      8  N   LIG    1       17.156  26.195  18.061  0.00  0.00    -0.290 NA
ATOM      9  N   LIG    1       17.382  25.018  17.329  0.00  0.00    -0.460 N 
ATOM     10  H   LIG    1       17.383  24.926  16.363  0.00  0.00    +0.450 HD
BRANCH   7  11
ATOM     11  C   LIG    1       17.082  26.813  20.471  0.00  0.00    +0.200 A 
ATOM     12  C   LIG    1       15.808  27.092  20.958  0.00  0.00    +0.020 A 
ATOM     13  C   LIG    1       15.670  27.969  22.021  0.00  0.00    +0.060 A 
ATOM     14  C   LIG    1       16.814  28.539  22.562  0.00  0.00    -0.020 A 
ATOM     15  C   LIG    1       18.049  28.217  22.028  0.00  0.00    +0.260 A 
ATOM     16  N   LIG    1       18.152  27.375  21.020  0.00  0.00    -0.450 NA
ENDBRANCH   7  11
ENDBRANCH   3   5
BRANCH   2  17
ATOM     17  C   LIG    1       19.268  20.681  18.089  0.00  0.00    +0.130 C 
BRANCH  17  18
ATOM     18  C   LIG    1       18.647  19.801  19.176  0.00  0.00    +0.150 C 
BRANCH  18  19
ATOM     19  C   LIG    1       17.218  19.489  18.814  0.00  0.00    +0.400 A 
ATOM     20  N   LIG    1       16.497  20.429  18.282  0.00  0.00    -0.520 NA
ATOM     21  C   LIG    1       15.204  20.222  17.931  0.00  0.00    +0.150 A 
ATOM     22  C   LIG    1       14.429  21.232  17.358  0.00  0.00    +0.030 A 
ATOM     23  C   LIG    1       13.120  20.977  17.016  0.00  0.00    +0.070 A 
ATOM     24  C   LIG    1       12.559  19.725  17.233  0.00  0.00    +0.000 A 
ATOM     25  C   LIG    1       13.303  18.712  17.797  0.00  0.00    +0.100 A 
ATOM     26  C   LIG    1       14.630  18.950  18.150  0.00  0.00    -0.200 A 
ATOM     27  C   LIG    1       15.473  17.907  18.756  0.00  0.00    +0.550 A 
ATOM     28  O   LIG    1       15.039  16.791  18.972  0.00  0.00    -0.510 OA
ATOM     29  N   LIG    1       16.750  18.237  19.057  0.00  0.00    -0.650 N 
ATOM     30  H   LIG    1       17.336  17.575  19.457  0.00  0.00    +0.420 HD
ENDBRANCH  18  19
ENDBRANCH  17  18
ENDBRANCH   2  17
TORSDOF 5
ENDMDL
MODEL 3
REMARK VINA RESULT:     -11.5      1.907      2.801
REMARK                            x       y       z     vdW  Elec       q    Type
REMARK                         _______ _______ _______ _____ _____    ______ ____
ROOT
ATOM      1  O   LIG    1       17.612  24.526  19.553  0.00  0.00    -0.530 OA
ATOM      2  C   LIG    1       18.470  24.080  20.284  0.00  0.00    +0.530 C 
ATOM      3  N   LIG    1       18.951  24.830  21.297  0.00  0.00    -0.620 N 
ATOM      4  H   LIG    1       19.637  24.474  21.881  0.00  0.00    +0.440 HD
ENDROOT
BRANCH   3   5
ATOM      5  C   LIG    1       18.461  26.112  21.502  0.00  0.00    +0.500 A 
ATOM      6  N   LIG    1       17.205  26.432  21.717  0.00  0.00    -0.520 NA
ATOM      7  C   LIG    1       17.097  27.759  21.872  0.00  0.00    +0.290 A 
ATOM      8  N   LIG    1       18.291  28.299  21.758  0.00  0.00    -0.290 NA
ATOM      9  N   LIG    1       19.192  27.248  21.523  0.00  0.00    -0.460 N 
ATOM     10  H   LIG    1       20.151  27.322  21.396  0.00  0.00    +0.450 HD
BRANCH   7  11
ATOM     11  C   LIG    1       15.838  28.499  22.130  0.00  0.00    +0.200 A 
ATOM     12  C   LIG    1       15.749  29.349  23.230  0.00  0.00    +0.020 A 
ATOM     13  C   LIG    1       14.567  30.033  23.459  0.00  0.00    +0.060 A 
ATOM     14  C   LIG    1       13.511  29.843  22.578  0.00  0.00    -0.020 A 
ATOM     15  C   LIG    1       13.669  28.983  21.506  0.00  0.00    +0.260 A 
ATOM     16  N   LIG    1       14.806  28.349  21.309  0.00  0.00    -0.450 NA
ENDBRANCH   7  11
ENDBRANCH   3   5
BRANCH   2  17
ATOM     17  C   LIG    1       19.006  22.690  20.058  0.00  0.00    +0.130 C 
BRANCH  17  18
ATOM     18  C   LIG    1       18.894  22.336  18.573  0.00  0.00    +0.150 C 
BRANCH  18  19
ATOM     19  C   LIG    1       17.568  21.668  18.315  0.00  0.00    +0.400 A 
ATOM     20  N   LIG    1       17.442  20.411  18.613  0.00  0.00    -0.520 NA
ATOM     21  C   LIG    1       16.279  19.745  18.409  0.00  0.00    +0.150 A 
ATOM     22  C   LIG    1       16.143  18.392  18.729  0.00  0.00    +0.030 A 
ATOM     23  C   LIG    1       14.943  17.756  18.505  0.00  0.00    +0.070 A 
ATOM     24  C   LIG    1       13.863  18.442  17.965  0.00  0.00    +0.000 A 
ATOM     25  C   LIG    1       13.973  19.777  17.640  0.00  0.00    +0.100 A 
ATOM     26  C   LIG    1       15.178  20.439  17.859  0.00  0.00    -0.200 A 
ATOM     27  C   LIG    1       15.355  21.863  17.532  0.00  0.00    +0.550 A 
ATOM     28  O   LIG    1       14.447  22.519  17.055  0.00  0.00    -0.510 OA
ATOM     29  N   LIG    1       16.563  22.416  17.788  0.00  0.00    -0.650 N 
ATOM     30  H   LIG    1       16.715  23.352  17.586  0.00  0.00    +0.420 HD
ENDBRANCH  18  19
ENDBRANCH  17  18
ENDBRANCH   2  17
TORSDOF 5
ENDMDL
MODEL 4
REMARK VINA RESULT:     -10.8      1.675      2.408
REMARK                            x       y       z     vdW  Elec       q    Type
REMARK                         _______ _______ _______ _____ _____    ______ ____
ROOT
ATOM      1  O   LIG    1       19.002  23.996  21.428  0.00  0.00    -0.530 OA
ATOM      2  C   LIG    1       18.571  23.911  20.298  0.00  0.00    +0.530 C 
ATOM      3  N   LIG    1       17.840  24.918  19.777  0.00  0.00    -0.620 N 
ATOM      4  H   LIG    1       17.495  24.851  18.874  0.00  0.00    +0.440 HD
ENDROOT
BRANCH   3   5
ATOM      5  C   LIG    1       17.582  26.052  20.536  0.00  0.00    +0.500 A 
ATOM      6  N   LIG    1       16.394  26.535  20.819  0.00  0.00    -0.520 NA
ATOM      7  C   LIG    1       16.523  27.637  21.572  0.00  0.00    +0.290 A 
ATOM      8  N   LIG    1       17.801  27.865  21.777  0.00  0.00    -0.290 NA
ATOM      9  N   LIG    1       18.507  26.845  21.119  0.00  0.00    -0.460 N 
ATOM     10  H   LIG    1       19.471  26.734  21.084  0.00  0.00    +0.450 HD
BRANCH   7  11
ATOM     11  C   LIG    1       15.406  28.464  22.090  0.00  0.00    +0.200 A 
ATOM     12  C   LIG    1       14.137  28.340  21.529  0.00  0.00    +0.020 A 
ATOM     13  C   LIG    1       13.104  29.118  22.023  0.00  0.00    +0.060 A 
ATOM     14  C   LIG    1       13.375  29.997  23.063  0.00  0.00    -0.020 A 
ATOM     15  C   LIG    1       14.659  30.069  23.572  0.00  0.00    +0.260 A 
ATOM     16  N   LIG    1       15.622  29.312  23.087  0.00  0.00    -0.450 NA
ENDBRANCH   7  11
ENDBRANCH   3   5
BRANCH   2  17
ATOM     17  C   LIG    1       18.846  22.679  19.476  0.00  0.00    +0.130 C 
BRANCH  17  18
ATOM     18  C   LIG    1       18.123  22.792  18.131  0.00  0.00    +0.150 C 
BRANCH  18  19
ATOM     19  C   LIG    1       17.051  21.736  18.049  0.00  0.00    +0.400 A 
ATOM     20  N   LIG    1       15.863  22.091  17.662  0.00  0.00    -0.520 NA
ATOM     21  C   LIG    1       14.850  21.196  17.564  0.00  0.00    +0.150 A 
ATOM     22  C   LIG    1       13.573  21.578  17.148  0.00  0.00    +0.030 A 
ATOM     23  C   LIG    1       12.573  20.635  17.062  0.00  0.00    +0.070 A 
ATOM     24  C   LIG    1       12.818  19.306  17.385  0.00  0.00    +0.000 A 
ATOM     25  C   LIG    1       14.070  18.905  17.799  0.00  0.00    +0.100 A 
ATOM     26  C   LIG    1       15.095  19.844  17.892  0.00  0.00    -0.200 A 
ATOM     27  C   LIG    1       16.451  19.475  18.328  0.00  0.00    +0.550 A 
ATOM     28  O   LIG    1       16.728  18.328  18.626  0.00  0.00    -0.510 OA
ATOM     29  N   LIG    1       17.378  20.459  18.379  0.00  0.00    -0.650 N 
ATOM     30  H   LIG    1       18.283  20.253  18.661  0.00  0.00    +0.420 HD
ENDBRANCH  18  19
ENDBRANCH  17  18
ENDBRANCH   2  17
TORSDOF 5
ENDMDL
MODEL 5
REMARK VINA RESULT:     -10.4      2.113      7.368
REMARK                            x       y       z     vdW  Elec       q    Type
REMARK                         _______ _______ _______ _____ _____    ______ ____
ROOT
ATOM      1  O   LIG    1       18.213  19.971  18.198  0.00  0.00    -0.530 OA
ATOM      2  C   LIG    1       18.280  19.658  19.367  0.00  0.00    +0.530 C 
ATOM      3  N   LIG    1       17.244  19.028  19.958  0.00  0.00    -0.620 N 
ATOM      4  H   LIG    1       17.298  18.779  20.893  0.00  0.00    +0.440 HD
ENDROOT
BRANCH   3   5
ATOM      5  C   LIG    1       16.101  18.738  19.225  0.00  0.00    +0.500 A 
ATOM      6  N   LIG    1       15.378  19.603  18.552  0.00  0.00    -0.520 NA
ATOM      7  C   LIG    1       14.350  18.972  17.966  0.00  0.00    +0.290 A 
ATOM      8  N   LIG    1       14.411  17.693  18.263  0.00  0.00    -0.290 NA
ATOM      9  N   LIG    1       15.544  17.517  19.075  0.00  0.00    -0.460 N 
ATOM     10  H   LIG    1       15.860  16.684  19.458  0.00  0.00    +0.450 HD
BRANCH   7  11
ATOM     11  C   LIG    1       13.313  19.612  17.121  0.00  0.00    +0.200 A 
ATOM     12  C   LIG    1       13.171  20.998  17.132  0.00  0.00    +0.020 A 
ATOM     13  C   LIG    1       12.199  21.581  16.338  0.00  0.00    +0.060 A 
ATOM     14  C   LIG    1       11.399  20.758  15.558  0.00  0.00    -0.020 A 
ATOM     15  C   LIG    1       11.594  19.389  15.596  0.00  0.00    +0.260 A 
ATOM     16  N   LIG    1       12.531  18.861  16.356  0.00  0.00    -0.450 NA
ENDBRANCH   7  11
ENDBRANCH   3   5
BRANCH   2  17
ATOM     17  C   LIG    1       19.519  19.979  20.164  0.00  0.00    +0.130 C 
BRANCH  17  18
ATOM     18  C   LIG    1       20.192  21.224  19.580  0.00  0.00    +0.150 C 
BRANCH  18  19
ATOM     19  C   LIG    1       19.297  22.419  19.783  0.00  0.00    +0.400 A 
ATOM     20  N   LIG    1       19.599  23.263  20.723  0.00  0.00    -0.520 NA
ATOM     21  C   LIG    1       18.840  24.361  20.964  0.00  0.00    +0.150 A 
ATOM     22  C   LIG    1       19.164  25.268  21.974  0.00  0.00    +0.030 A 
ATOM     23  C   LIG    1       18.366  26.370  22.183  0.00  0.00    +0.070 A 
ATOM     24  C   LIG    1       17.240  26.592  21.400  0.00  0.00    +0.000 A 
ATOM     25  C   LIG    1       16.899  25.711  20.397  0.00  0.00    +0.100 A 
ATOM     26  C   LIG    1       17.694  24.590  20.170  0.00  0.00    -0.200 A 
ATOM     27  C   LIG    1       17.381  23.614  19.114  0.00  0.00    +0.550 A 
ATOM     28  O   LIG    1       16.408  23.752  18.396  0.00  0.00    -0.510 OA
ATOM     29  N   LIG    1       18.219  22.562  18.969  0.00  0.00    -0.650 N 
ATOM     30  H   LIG    1       18.044  21.899  18.283  0.00  0.00    +0.420 HD
ENDBRANCH  18  19
ENDBRANCH  17  18
ENDBRANCH   2  17
TORSDOF 5
ENDMDL
MODEL 6
REMARK VINA RESULT:     -10.4      2.445      3.464
REMARK                            x       y       z     vdW  Elec       q    Type
REMARK                         _______ _______ _______ _____ _____    ______ ____
ROOT
ATOM      1  O   LIG    1       17.284  26.507  17.615  0.00  0.00    -0.530 OA
ATOM      2  C   LIG    1       17.395  25.375  18.033  0.00  0.00    +0.530 C 
ATOM      3  N   LIG    1       17.375  25.141  19.361  0.00  0.00    -0.620 N 
ATOM      4  H   LIG    1       17.464  24.236  19.696  0.00  0.00    +0.440 HD
ENDROOT
BRANCH   3   5
ATOM      5  C   LIG    1       17.227  26.198  20.248  0.00  0.00    +0.500 A 
ATOM      6  N   LIG    1       16.091  26.754  20.601  0.00  0.00    -0.520 NA
ATOM      7  C   LIG    1       16.325  27.745  21.474  0.00  0.00    +0.290 A 
ATOM      8  N   LIG    1       17.620  27.828  21.685  0.00  0.00    -0.290 NA
ATOM      9  N   LIG    1       18.225  26.829  20.905  0.00  0.00    -0.460 N 
ATOM     10  H   LIG    1       19.173  26.635  20.844  0.00  0.00    +0.450 HD
BRANCH   7  11
ATOM     11  C   LIG    1       15.293  28.608  22.099  0.00  0.00    +0.200 A 
ATOM     12  C   LIG    1       14.019  28.676  21.539  0.00  0.00    +0.020 A 
ATOM     13  C   LIG    1       13.066  29.485  22.133  0.00  0.00    +0.060 A 
ATOM     14  C   LIG    1       13.419  30.200  23.269  0.00  0.00    -0.020 A 
ATOM     15  C   LIG    1       14.702  30.085  23.771  0.00  0.00    +0.260 A 
ATOM     16  N   LIG    1       15.588  29.303  23.189  0.00  0.00    -0.450 NA
ENDBRANCH   7  11
ENDBRANCH   3   5
BRANCH   2  17
ATOM     17  C   LIG    1       17.561  24.228  17.070  0.00  0.00    +0.130 C 
BRANCH  17  18
ATOM     18  C   LIG    1       17.952  22.966  17.844  0.00  0.00    +0.150 C 
BRANCH  18  19
ATOM     19  C   LIG    1       16.807  21.987  17.817  0.00  0.00    +0.400 A 
ATOM     20  N   LIG    1       17.024  20.773  18.222  0.00  0.00    -0.520 NA
ATOM     21  C   LIG    1       16.041  19.838  18.227  0.00  0.00    +0.150 A 
ATOM     22  C   LIG    1       16.274  18.532  18.662  0.00  0.00    +0.030 A 
ATOM     23  C   LIG    1       15.247  17.616  18.650  0.00  0.00    +0.070 A 
ATOM     24  C   LIG    1       13.979  17.974  18.209  0.00  0.00    +0.000 A 
ATOM     25  C   LIG    1       13.725  19.256  17.774  0.00  0.00    +0.100 A 
ATOM     26  C   LIG    1       14.750  20.198  17.778  0.00  0.00    -0.200 A 
ATOM     27  C   LIG    1       14.539  21.582  17.326  0.00  0.00    +0.550 A 
ATOM     28  O   LIG    1       13.452  21.956  16.927  0.00  0.00    -0.510 OA
ATOM     29  N   LIG    1       15.598  22.422  17.375  0.00  0.00    -0.650 N 
ATOM     30  H   LIG    1       15.495  23.342  17.085  0.00  0.00    +0.420 HD
ENDBRANCH  18  19
ENDBRANCH  17  18
ENDBRANCH   2  17
TORSDOF 5
ENDMDL
####
 X_ribose_rec.pdbqt&&&&ZINC000124145507.pdbqt
MODEL 1
REMARK VINA RESULT:     -13.4      0.000      0.000
REMARK                            x       y       z     vdW  Elec       q    Type
REMARK                         _______ _______ _______ _____ _____    ______ ____
ROOT
ATOM      1  C   LIG    1       17.949  20.183  18.739  0.00  0.00    +0.010 A 
ATOM      2  C   LIG    1       19.062  19.788  17.993  0.00  0.00    +0.050 A 
ATOM      3  C   LIG    1       20.281  20.401  18.197  0.00  0.00    +0.010 A 
ATOM      4  C   LIG    1       20.407  21.405  19.139  0.00  0.00    -0.020 A 
ATOM      5  C   LIG    1       19.305  21.804  19.887  0.00  0.00    +0.120 A 
ATOM      6  C   LIG    1       18.074  21.200  19.686  0.00  0.00    +0.070 A 
ENDROOT
BRANCH   1  11
ATOM      7  C   LIG    1       14.444  19.682  17.827  0.00  0.00    +0.170 A 
ATOM      8  C   LIG    1       14.236  18.365  18.113  0.00  0.00    -0.270 A 
ATOM      9  C   LIG    1       15.304  17.604  18.631  0.00  0.00    +0.490 A 
ATOM     10  N   LIG    1       16.495  18.208  18.827  0.00  0.00    -0.640 NA
ATOM     11  C   LIG    1       16.642  19.529  18.523  0.00  0.00    +0.370 A 
ATOM     12  O   LIG    1       15.153  16.423  18.897  0.00  0.00    -0.630 OA
ATOM     13  N   LIG    1       15.640  20.231  18.033  0.00  0.00    -0.610 NA
BRANCH   7  15
ATOM     14  C   LIG    1       13.829  21.934  16.991  0.00  0.00    +0.020 C 
ATOM     15  C   LIG    1       13.321  20.517  17.270  0.00  0.00    +0.060 C 
ENDBRANCH   7  15
ENDBRANCH   1  11
BRANCH   5  16
ATOM     16  N   LIG    1       19.439  22.820  20.839  0.00  0.00    -0.640 N 
ATOM     17  H   LIG    1       20.008  22.687  21.613  0.00  0.00    +0.420 HD
ATOM     18  C   LIG    1       18.777  23.983  20.680  0.00  0.00    +0.500 C 
ATOM     19  O   LIG    1       17.992  24.114  19.764  0.00  0.00    -0.480 OA
BRANCH  18  20
ATOM     20  C   LIG    1       19.010  25.111  21.632  0.00  0.00    +0.520 C 
ATOM     21  N   LIG    1       18.344  26.271  21.476  0.00  0.00    -0.700 N 
ATOM     22  H   LIG    1       17.714  26.375  20.746  0.00  0.00    +0.420 HD
ATOM     23  O   LIG    1       19.799  24.981  22.544  0.00  0.00    -0.520 OA
BRANCH  21  24
ATOM     24  C   LIG    1       18.573  27.378  22.409  0.00  0.00    +0.370 C 
BRANCH  24  25
ATOM     25  C   LIG    1       17.302  28.171  22.570  0.00  0.00    -0.020 A 
ATOM     26  C   LIG    1       16.574  28.708  21.569  0.00  0.00    -0.020 A 
ATOM     27  C   LIG    1       15.472  29.362  22.154  0.00  0.00    -0.060 A 
ATOM     28  C   LIG    1       15.567  29.198  23.489  0.00  0.00    +0.170 A 
ATOM     29  N   LIG    1       16.685  28.463  23.750  0.00  0.00    -0.550 N 
ATOM     30  H   LIG    1       16.995  28.198  24.630  0.00  0.00    +0.410 HD
ENDBRANCH  24  25
ENDBRANCH  21  24
ENDBRANCH  18  20
ENDBRANCH   5  16
TORSDOF 6
ENDMDL
MODEL 2
REMARK VINA RESULT:     -11.3      2.335      8.902
REMARK                            x       y       z     vdW  Elec       q    Type
REMARK                         _______ _______ _______ _____ _____    ______ ____
ROOT
ATOM      1  C   LIG    1       16.785  27.536  21.680  0.00  0.00    +0.010 A 
ATOM      2  C   LIG    1       17.828  27.992  22.489  0.00  0.00    +0.050 A 
ATOM      3  C   LIG    1       18.999  27.268  22.579  0.00  0.00    +0.010 A 
ATOM      4  C   LIG    1       19.146  26.090  21.870  0.00  0.00    -0.020 A 
ATOM      5  C   LIG    1       18.113  25.627  21.061  0.00  0.00    +0.120 A 
ATOM      6  C   LIG    1       16.930  26.344  20.969  0.00  0.00    +0.070 A 
ENDROOT
BRANCH   1  11
ATOM      7  C   LIG    1       14.437  30.336  21.762  0.00  0.00    +0.170 A 
ATOM      8  C   LIG    1       13.253  29.756  21.411  0.00  0.00    -0.270 A 
ATOM      9  C   LIG    1       13.228  28.375  21.133  0.00  0.00    +0.490 A 
ATOM     10  N   LIG    1       14.379  27.674  21.226  0.00  0.00    -0.640 NA
ATOM     11  C   LIG    1       15.530  28.309  21.582  0.00  0.00    +0.370 A 
ATOM     12  O   LIG    1       12.187  27.823  20.815  0.00  0.00    -0.630 OA
ATOM     13  N   LIG    1       15.546  29.602  21.834  0.00  0.00    -0.610 NA
BRANCH   7  15
ATOM     14  C   LIG    1       13.588  32.564  21.082  0.00  0.00    +0.020 C 
ATOM     15  C   LIG    1       14.491  31.812  22.062  0.00  0.00    +0.060 C 
ENDBRANCH   7  15
ENDBRANCH   1  11
BRANCH   5  16
ATOM     16  N   LIG    1       18.267  24.436  20.347  0.00  0.00    -0.640 N 
ATOM     17  H   LIG    1       18.420  24.461  19.389  0.00  0.00    +0.420 HD
ATOM     18  C   LIG    1       18.203  23.252  20.988  0.00  0.00    +0.500 C 
ATOM     19  O   LIG    1       17.916  23.215  22.167  0.00  0.00    -0.480 OA
BRANCH  18  20
ATOM     20  C   LIG    1       18.484  21.986  20.248  0.00  0.00    +0.520 C 
ATOM     21  N   LIG    1       17.614  21.541  19.320  0.00  0.00    -0.700 N 
ATOM     22  H   LIG    1       16.805  22.043  19.133  0.00  0.00    +0.420 HD
ATOM     23  O   LIG    1       19.495  21.358  20.481  0.00  0.00    -0.520 OA
BRANCH  21  24
ATOM     24  C   LIG    1       17.889  20.298  18.593  0.00  0.00    +0.370 C 
BRANCH  24  25
ATOM     25  C   LIG    1       16.649  19.442  18.574  0.00  0.00    -0.020 A 
ATOM     26  C   LIG    1       15.456  19.792  18.050  0.00  0.00    -0.020 A 
ATOM     27  C   LIG    1       14.578  18.707  18.242  0.00  0.00    -0.060 A 
ATOM     28  C   LIG    1       15.268  17.736  18.874  0.00  0.00    +0.170 A 
ATOM     29  N   LIG    1       16.541  18.180  19.076  0.00  0.00    -0.550 N 
ATOM     30  H   LIG    1       17.251  17.682  19.510  0.00  0.00    +0.410 HD
ENDBRANCH  24  25
ENDBRANCH  21  24
ENDBRANCH  18  20
ENDBRANCH   5  16
TORSDOF 6
ENDMDL
MODEL 3
REMARK VINA RESULT:     -11.1      1.088      1.273
REMARK                            x       y       z     vdW  Elec       q    Type
REMARK                         _______ _______ _______ _____ _____    ______ ____
ROOT
ATOM      1  C   LIG    1       17.219  20.673  18.520  0.00  0.00    +0.010 A 
ATOM      2  C   LIG    1       18.235  19.732  18.337  0.00  0.00    +0.050 A 
ATOM      3  C   LIG    1       19.529  20.036  18.707  0.00  0.00    +0.010 A 
ATOM      4  C   LIG    1       19.826  21.268  19.258  0.00  0.00    -0.020 A 
ATOM      5  C   LIG    1       18.821  22.211  19.444  0.00  0.00    +0.120 A 
ATOM      6  C   LIG    1       17.519  21.920  19.071  0.00  0.00    +0.070 A 
ENDROOT
BRANCH   1  11
ATOM      7  C   LIG    1       13.826  21.040  17.208  0.00  0.00    +0.170 A 
ATOM      8  C   LIG    1       13.290  19.799  17.389  0.00  0.00    -0.270 A 
ATOM      9  C   LIG    1       14.085  18.792  17.972  0.00  0.00    +0.490 A 
ATOM     10  N   LIG    1       15.352  19.093  18.331  0.00  0.00    -0.640 NA
ATOM     11  C   LIG    1       15.832  20.352  18.125  0.00  0.00    +0.370 A 
ATOM     12  O   LIG    1       13.638  17.671  18.148  0.00  0.00    -0.630 OA
ATOM     13  N   LIG    1       15.083  21.285  17.574  0.00  0.00    -0.610 NA
BRANCH   7  15
ATOM     14  C   LIG    1       11.952  21.513  15.656  0.00  0.00    +0.020 C 
ATOM     15  C   LIG    1       12.998  22.133  16.585  0.00  0.00    +0.060 C 
ENDBRANCH   7  15
ENDBRANCH   1  11
BRANCH   5  16
ATOM     16  N   LIG    1       19.127  23.456  20.002  0.00  0.00    -0.640 N 
ATOM     17  H   LIG    1       19.661  24.093  19.504  0.00  0.00    +0.420 HD
ATOM     18  C   LIG    1       18.678  23.771  21.234  0.00  0.00    +0.500 C 
ATOM     19  O   LIG    1       18.091  22.940  21.896  0.00  0.00    -0.480 OA
BRANCH  18  20
ATOM     20  C   LIG    1       18.902  25.141  21.782  0.00  0.00    +0.520 C 
ATOM     21  N   LIG    1       17.857  25.973  21.964  0.00  0.00    -0.700 N 
ATOM     22  H   LIG    1       16.960  25.682  21.738  0.00  0.00    +0.420 HD
ATOM     23  O   LIG    1       20.024  25.505  22.065  0.00  0.00    -0.520 OA
BRANCH  21  24
ATOM     24  C   LIG    1       18.077  27.318  22.502  0.00  0.00    +0.370 C 
BRANCH  24  25
ATOM     25  C   LIG    1       16.780  28.085  22.484  0.00  0.00    -0.020 A 
ATOM     26  C   LIG    1       15.980  28.260  21.412  0.00  0.00    -0.020 A 
ATOM     27  C   LIG    1       14.878  29.032  21.830  0.00  0.00    -0.060 A 
ATOM     28  C   LIG    1       15.046  29.298  23.141  0.00  0.00    +0.170 A 
ATOM     29  N   LIG    1       16.208  28.715  23.549  0.00  0.00    -0.550 N 
ATOM     30  H   LIG    1       16.572  28.748  24.448  0.00  0.00    +0.410 HD
ENDBRANCH  24  25
ENDBRANCH  21  24
ENDBRANCH  18  20
ENDBRANCH   5  16
TORSDOF 6
ENDMDL
MODEL 4
REMARK VINA RESULT:     -11.0      5.057      5.950
REMARK                            x       y       z     vdW  Elec       q    Type
REMARK                         _______ _______ _______ _____ _____    ______ ____
ROOT
ATOM      1  C   LIG    1       18.261  20.238  18.777  0.00  0.00    +0.010 A 
ATOM      2  C   LIG    1       18.992  19.818  19.890  0.00  0.00    +0.050 A 
ATOM      3  C   LIG    1       20.261  20.313  20.109  0.00  0.00    +0.010 A 
ATOM      4  C   LIG    1       20.814  21.226  19.230  0.00  0.00    -0.020 A 
ATOM      5  C   LIG    1       20.094  21.652  18.119  0.00  0.00    +0.120 A 
ATOM      6  C   LIG    1       18.821  21.156  17.886  0.00  0.00    +0.070 A 
ENDROOT
BRANCH   1  11
ATOM      7  C   LIG    1       14.730  20.077  17.844  0.00  0.00    +0.170 A 
ATOM      8  C   LIG    1       14.405  18.776  18.092  0.00  0.00    -0.270 A 
ATOM      9  C   LIG    1       15.398  17.909  18.591  0.00  0.00    +0.490 A 
ATOM     10  N   LIG    1       16.638  18.399  18.807  0.00  0.00    -0.640 NA
ATOM     11  C   LIG    1       16.902  19.709  18.540  0.00  0.00    +0.370 A 
ATOM     12  O   LIG    1       15.142  16.739  18.824  0.00  0.00    -0.630 OA
ATOM     13  N   LIG    1       15.970  20.511  18.068  0.00  0.00    -0.610 NA
BRANCH   7  15
ATOM     14  C   LIG    1       12.478  20.224  16.818  0.00  0.00    +0.020 C 
ATOM     15  C   LIG    1       13.688  21.023  17.308  0.00  0.00    +0.060 C 
ENDBRANCH   7  15
ENDBRANCH   1  11
BRANCH   5  16
ATOM     16  N   LIG    1       20.657  22.575  17.234  0.00  0.00    -0.640 N 
ATOM     17  H   LIG    1       20.431  23.516  17.306  0.00  0.00    +0.420 HD
ATOM     18  C   LIG    1       21.515  22.160  16.281  0.00  0.00    +0.500 C 
ATOM     19  O   LIG    1       21.724  20.973  16.129  0.00  0.00    -0.480 OA
BRANCH  18  20
ATOM     20  C   LIG    1       22.208  23.158  15.413  0.00  0.00    +0.520 C 
ATOM     21  N   LIG    1       21.870  24.460  15.483  0.00  0.00    -0.700 N 
ATOM     22  H   LIG    1       21.178  24.750  16.097  0.00  0.00    +0.420 HD
ATOM     23  O   LIG    1       23.074  22.795  14.645  0.00  0.00    -0.520 OA
BRANCH  21  24
ATOM     24  C   LIG    1       22.549  25.440  14.631  0.00  0.00    +0.370 C 
BRANCH  24  25
ATOM     25  C   LIG    1       23.639  26.121  15.418  0.00  0.00    -0.020 A 
ATOM     26  C   LIG    1       24.965  25.936  15.255  0.00  0.00    -0.020 A 
ATOM     27  C   LIG    1       25.623  26.762  16.187  0.00  0.00    -0.060 A 
ATOM     28  C   LIG    1       24.675  27.421  16.884  0.00  0.00    +0.170 A 
ATOM     29  N   LIG    1       23.455  27.035  16.412  0.00  0.00    -0.550 N 
ATOM     30  H   LIG    1       22.598  27.354  16.734  0.00  0.00    +0.410 HD
ENDBRANCH  24  25
ENDBRANCH  21  24
ENDBRANCH  18  20
ENDBRANCH   5  16
TORSDOF 6
ENDMDL
MODEL 5
REMARK VINA RESULT:     -10.5      3.514      8.866
REMARK                            x       y       z     vdW  Elec       q    Type
REMARK                         _______ _______ _______ _____ _____    ______ ____
ROOT
ATOM      1  C   LIG    1       16.711  27.612  21.884  0.00  0.00    +0.010 A 
ATOM      2  C   LIG    1       17.621  28.019  22.863  0.00  0.00    +0.050 A 
ATOM      3  C   LIG    1       18.788  27.309  23.057  0.00  0.00    +0.010 A 
ATOM      4  C   LIG    1       19.064  26.196  22.285  0.00  0.00    -0.020 A 
ATOM      5  C   LIG    1       18.165  25.783  21.307  0.00  0.00    +0.120 A 
ATOM      6  C   LIG    1       16.986  26.484  21.108  0.00  0.00    +0.070 A 
ENDROOT
BRANCH   1  11
ATOM      7  C   LIG    1       14.351  30.395  21.670  0.00  0.00    +0.170 A 
ATOM      8  C   LIG    1       13.189  29.786  21.298  0.00  0.00    -0.270 A 
ATOM      9  C   LIG    1       13.183  28.390  21.109  0.00  0.00    +0.490 A 
ATOM     10  N   LIG    1       14.330  27.704  21.303  0.00  0.00    -0.640 NA
ATOM     11  C   LIG    1       15.460  28.369  21.674  0.00  0.00    +0.370 A 
ATOM     12  O   LIG    1       12.161  27.812  20.776  0.00  0.00    -0.630 OA
ATOM     13  N   LIG    1       15.458  29.675  21.843  0.00  0.00    -0.610 NA
BRANCH   7  15
ATOM     14  C   LIG    1       13.362  32.553  20.953  0.00  0.00    +0.020 C 
ATOM     15  C   LIG    1       14.386  31.887  21.877  0.00  0.00    +0.060 C 
ENDBRANCH   7  15
ENDBRANCH   1  11
BRANCH   5  16
ATOM     16  N   LIG    1       18.448  24.657  20.529  0.00  0.00    -0.640 N 
ATOM     17  H   LIG    1       18.749  24.764  19.613  0.00  0.00    +0.420 HD
ATOM     18  C   LIG    1       18.304  23.423  21.051  0.00  0.00    +0.500 C 
ATOM     19  O   LIG    1       17.837  23.286  22.163  0.00  0.00    -0.480 OA
BRANCH  18  20
ATOM     20  C   LIG    1       18.719  22.225  20.262  0.00  0.00    +0.520 C 
ATOM     21  N   LIG    1       19.976  21.751  20.368  0.00  0.00    -0.700 N 
ATOM     22  H   LIG    1       20.611  22.188  20.957  0.00  0.00    +0.420 HD
ATOM     23  O   LIG    1       17.924  21.679  19.526  0.00  0.00    -0.520 OA
BRANCH  21  24
ATOM     24  C   LIG    1       20.383  20.576  19.594  0.00  0.00    +0.370 C 
BRANCH  24  25
ATOM     25  C   LIG    1       20.866  21.012  18.235  0.00  0.00    -0.020 A 
ATOM     26  C   LIG    1       20.375  20.593  17.050  0.00  0.00    -0.020 A 
ATOM     27  C   LIG    1       21.107  21.243  16.038  0.00  0.00    -0.060 A 
ATOM     28  C   LIG    1       22.016  22.035  16.641  0.00  0.00    +0.170 A 
ATOM     29  N   LIG    1       21.869  21.901  17.990  0.00  0.00    -0.550 N 
ATOM     30  H   LIG    1       22.396  22.358  18.664  0.00  0.00    +0.410 HD
ENDBRANCH  24  25
ENDBRANCH  21  24
ENDBRANCH  18  20
ENDBRANCH   5  16
TORSDOF 6
ENDMDL
MODEL 6
REMARK VINA RESULT:     -10.5      2.149      2.934
REMARK                            x       y       z     vdW  Elec       q    Type
REMARK                         _______ _______ _______ _____ _____    ______ ____
ROOT
ATOM      1  C   LIG    1       16.881  22.151  18.350  0.00  0.00    +0.010 A 
ATOM      2  C   LIG    1       18.110  21.698  17.865  0.00  0.00    +0.050 A 
ATOM      3  C   LIG    1       19.282  22.276  18.308  0.00  0.00    +0.010 A 
ATOM      4  C   LIG    1       19.246  23.302  19.233  0.00  0.00    -0.020 A 
ATOM      5  C   LIG    1       18.028  23.760  19.723  0.00  0.00    +0.120 A 
ATOM      6  C   LIG    1       16.844  23.191  19.280  0.00  0.00    +0.070 A 
ENDROOT
BRANCH   1  11
ATOM      7  C   LIG    1       14.290  19.659  17.689  0.00  0.00    +0.170 A 
ATOM      8  C   LIG    1       13.336  20.375  17.027  0.00  0.00    -0.270 A 
ATOM      9  C   LIG    1       13.558  21.746  16.787  0.00  0.00    +0.490 A 
ATOM     10  N   LIG    1       14.709  22.302  17.221  0.00  0.00    -0.640 NA
ATOM     11  C   LIG    1       15.625  21.535  17.877  0.00  0.00    +0.370 A 
ATOM     12  O   LIG    1       12.725  22.416  16.198  0.00  0.00    -0.630 OA
ATOM     13  N   LIG    1       15.407  20.256  18.102  0.00  0.00    -0.610 NA
BRANCH   7  15
ATOM     14  C   LIG    1       15.263  17.644  18.756  0.00  0.00    +0.020 C 
ATOM     15  C   LIG    1       14.076  18.192  17.960  0.00  0.00    +0.060 C 
ENDBRANCH   7  15
ENDBRANCH   1  11
BRANCH   5  16
ATOM     16  N   LIG    1       17.998  24.798  20.659  0.00  0.00    -0.640 N 
ATOM     17  H   LIG    1       18.210  24.620  21.589  0.00  0.00    +0.420 HD
ATOM     18  C   LIG    1       17.673  26.047  20.270  0.00  0.00    +0.500 C 
ATOM     19  O   LIG    1       17.314  26.253  19.129  0.00  0.00    -0.480 OA
BRANCH  18  20
ATOM     20  C   LIG    1       17.755  27.177  21.243  0.00  0.00    +0.520 C 
ATOM     21  N   LIG    1       16.816  27.311  22.200  0.00  0.00    -0.700 N 
ATOM     22  H   LIG    1       16.088  26.674  22.257  0.00  0.00    +0.420 HD
ATOM     23  O   LIG    1       18.667  27.974  21.171  0.00  0.00    -0.520 OA
BRANCH  21  24
ATOM     24  C   LIG    1       16.896  28.420  23.154  0.00  0.00    +0.370 C 
BRANCH  24  25
ATOM     25  C   LIG    1       15.654  29.266  23.047  0.00  0.00    -0.020 A 
ATOM     26  C   LIG    1       15.448  30.257  22.155  0.00  0.00    -0.020 A 
ATOM     27  C   LIG    1       14.165  30.784  22.400  0.00  0.00    -0.060 A 
ATOM     28  C   LIG    1       13.636  30.096  23.432  0.00  0.00    +0.170 A 
ATOM     29  N   LIG    1       14.543  29.159  23.829  0.00  0.00    -0.550 N 
ATOM     30  H   LIG    1       14.421  28.526  24.553  0.00  0.00    +0.410 HD
ENDBRANCH  24  25
ENDBRANCH  21  24
ENDBRANCH  18  20
ENDBRANCH   5  16
TORSDOF 6
ENDMDL
####
 X_ribose_rec.pdbqt&&&&ZINC000739536116.pdbqt
MODEL 1
REMARK VINA RESULT:     -13.3      0.000      0.000
REMARK                            x       y       z     vdW  Elec       q    Type
REMARK                         _______ _______ _______ _____ _____    ______ ____
ROOT
ATOM      1  C   LIG    1       18.056  20.179  18.799  0.00  0.00    -0.060 A 
ATOM      2  C   LIG    1       19.160  19.707  18.088  0.00  0.00    +0.020 A 
ATOM      3  C   LIG    1       20.399  20.288  18.270  0.00  0.00    +0.040 A 
ATOM      4  C   LIG    1       20.551  21.339  19.154  0.00  0.00    +0.030 A 
ATOM      5  C   LIG    1       19.457  21.817  19.867  0.00  0.00    +0.140 A 
ATOM      6  C   LIG    1       18.208  21.244  19.688  0.00  0.00    +0.110 A 
ENDROOT
BRANCH   1  12
ATOM      7  C   LIG    1       14.528  19.763  17.938  0.00  0.00    +0.190 A 
ATOM      8  C   LIG    1       14.288  18.455  18.240  0.00  0.00    -0.140 A 
ATOM      9  C   LIG    1       15.341  17.672  18.753  0.00  0.00    +0.530 A 
ATOM     10  N   LIG    1       16.551  18.246  18.927  0.00  0.00    -0.630 N 
ATOM     11  H   LIG    1       17.290  17.726  19.278  0.00  0.00    +0.420 HD
ATOM     12  C   LIG    1       16.729  19.559  18.606  0.00  0.00    +0.450 A 
ATOM     13  O   LIG    1       15.163  16.499  19.034  0.00  0.00    -0.540 OA
ATOM     14  N   LIG    1       15.741  20.282  18.122  0.00  0.00    -0.520 NA
BRANCH   7  16
ATOM     15  C   LIG    1       13.986  21.983  16.975  0.00  0.00    +0.040 C 
ATOM     16  C   LIG    1       13.419  20.623  17.387  0.00  0.00    +0.100 C 
ENDBRANCH   7  16
ENDBRANCH   1  12
BRANCH   5  17
ATOM     17  N   LIG    1       19.616  22.881  20.760  0.00  0.00    -0.650 N 
ATOM     18  H   LIG    1       20.320  22.854  21.427  0.00  0.00    +0.430 HD
ATOM     19  C   LIG    1       18.792  23.945  20.694  0.00  0.00    +0.510 C 
ATOM     20  O   LIG    1       17.853  23.939  19.925  0.00  0.00    -0.490 OA
BRANCH  19  21
ATOM     21  C   LIG    1       19.034  25.133  21.566  0.00  0.00    +0.510 C 
ATOM     22  N   LIG    1       18.538  26.337  21.218  0.00  0.00    -0.690 N 
ATOM     23  H   LIG    1       18.025  26.432  20.400  0.00  0.00    +0.410 HD
ATOM     24  O   LIG    1       19.675  25.014  22.589  0.00  0.00    -0.520 OA
BRANCH  22  25
ATOM     25  C   LIG    1       18.776  27.502  22.074  0.00  0.00    +0.280 C 
BRANCH  25  26
ATOM     26  C   LIG    1       17.530  27.778  22.917  0.00  0.00    +0.000 C 
BRANCH  26  27
ATOM     27  C   LIG    1       16.397  28.264  22.011  0.00  0.00    +0.250 C 
BRANCH  27  28
ATOM     28  N   LIG    1       15.168  27.536  22.333  0.00  0.00    -0.790 N 
ATOM     29  H   LIG    1       14.535  27.908  22.968  0.00  0.00    +0.370 HD
ATOM     30  C   LIG    1       14.915  26.348  21.748  0.00  0.00    +0.660 C 
ATOM     31  O   LIG    1       13.890  25.739  22.016  0.00  0.00    -0.730 OA
ATOM     32  O   LIG    1       15.713  25.880  20.947  0.00  0.00    -0.720 OA
ENDBRANCH  27  28
ENDBRANCH  26  27
ENDBRANCH  25  26
ENDBRANCH  22  25
ENDBRANCH  19  21
ENDBRANCH   5  17
TORSDOF 8
ENDMDL
MODEL 2
REMARK VINA RESULT:     -12.8      1.445      1.550
REMARK                            x       y       z     vdW  Elec       q    Type
REMARK                         _______ _______ _______ _____ _____    ______ ____
ROOT
ATOM      1  C   LIG    1       18.046  20.171  18.809  0.00  0.00    -0.060 A 
ATOM      2  C   LIG    1       19.149  19.716  18.084  0.00  0.00    +0.020 A 
ATOM      3  C   LIG    1       20.382  20.314  18.254  0.00  0.00    +0.040 A 
ATOM      4  C   LIG    1       20.530  21.362  19.141  0.00  0.00    +0.030 A 
ATOM      5  C   LIG    1       19.438  21.823  19.869  0.00  0.00    +0.140 A 
ATOM      6  C   LIG    1       18.195  21.234  19.701  0.00  0.00    +0.110 A 
ENDROOT
BRANCH   1  12
ATOM      7  C   LIG    1       14.517  19.709  17.979  0.00  0.00    +0.190 A 
ATOM      8  C   LIG    1       14.296  18.399  18.285  0.00  0.00    -0.140 A 
ATOM      9  C   LIG    1       15.363  17.630  18.791  0.00  0.00    +0.530 A 
ATOM     10  N   LIG    1       16.568  18.219  18.953  0.00  0.00    -0.630 N 
ATOM     11  H   LIG    1       17.316  17.709  19.299  0.00  0.00    +0.420 HD
ATOM     12  C   LIG    1       16.726  19.534  18.629  0.00  0.00    +0.450 A 
ATOM     13  O   LIG    1       15.203  16.455  19.075  0.00  0.00    -0.540 OA
ATOM     14  N   LIG    1       15.725  20.243  18.153  0.00  0.00    -0.520 NA
BRANCH   7  16
ATOM     15  C   LIG    1       13.950  21.894  16.952  0.00  0.00    +0.040 C 
ATOM     16  C   LIG    1       13.393  20.554  17.437  0.00  0.00    +0.100 C 
ENDBRANCH   7  16
ENDBRANCH   1  12
BRANCH   5  17
ATOM     17  N   LIG    1       19.593  22.885  20.765  0.00  0.00    -0.650 N 
ATOM     18  H   LIG    1       20.286  22.852  21.441  0.00  0.00    +0.430 HD
ATOM     19  C   LIG    1       18.779  23.956  20.686  0.00  0.00    +0.510 C 
ATOM     20  O   LIG    1       17.851  23.958  19.903  0.00  0.00    -0.490 OA
BRANCH  19  21
ATOM     21  C   LIG    1       19.018  25.141  21.563  0.00  0.00    +0.510 C 
ATOM     22  N   LIG    1       18.480  26.336  21.243  0.00  0.00    -0.690 N 
ATOM     23  H   LIG    1       17.938  26.425  20.444  0.00  0.00    +0.410 HD
ATOM     24  O   LIG    1       19.696  25.030  22.563  0.00  0.00    -0.520 OA
BRANCH  22  25
ATOM     25  C   LIG    1       18.715  27.498  22.103  0.00  0.00    +0.280 C 
BRANCH  25  26
ATOM     26  C   LIG    1       17.550  27.652  23.082  0.00  0.00    +0.000 C 
BRANCH  26  27
ATOM     27  C   LIG    1       16.526  28.634  22.507  0.00  0.00    +0.250 C 
BRANCH  27  28
ATOM     28  N   LIG    1       15.583  29.026  23.557  0.00  0.00    -0.790 N 
ATOM     29  H   LIG    1       15.671  28.658  24.450  0.00  0.00    +0.370 HD
ATOM     30  C   LIG    1       14.594  29.899  23.282  0.00  0.00    +0.660 C 
ATOM     31  O   LIG    1       13.807  30.227  24.158  0.00  0.00    -0.730 OA
ATOM     32  O   LIG    1       14.484  30.364  22.156  0.00  0.00    -0.720 OA
ENDBRANCH  27  28
ENDBRANCH  26  27
ENDBRANCH  25  26
ENDBRANCH  22  25
ENDBRANCH  19  21
ENDBRANCH   5  17
TORSDOF 8
ENDMDL
####
 X_ribose_rec.pdbqt&&&&ZINC000104907752.pdbqt
MODEL 1
REMARK VINA RESULT:     -13.3      0.000      0.000
REMARK                            x       y       z     vdW  Elec       q    Type
REMARK                         _______ _______ _______ _____ _____    ______ ____
ROOT
ATOM      1  O   LIG    1       17.829  23.035  21.784  0.00  0.00    -0.530 OA
ATOM      2  C   LIG    1       18.753  23.322  21.051  0.00  0.00    +0.510 C 
ATOM      3  N   LIG    1       19.407  24.489  21.217  0.00  0.00    -0.730 N 
ATOM      4  H   LIG    1       20.145  24.719  20.630  0.00  0.00    +0.410 HD
ENDROOT
BRANCH   3   5
ATOM      5  C   LIG    1       19.003  25.410  22.282  0.00  0.00    +0.240 C 
BRANCH   5   6
ATOM      6  C   LIG    1       18.589  26.750  21.668  0.00  0.00    +0.210 C 
BRANCH   6   7
ATOM      7  O   LIG    1       19.749  27.430  21.184  0.00  0.00    -0.550 OA
ATOM      8  H   LIG    1       19.602  28.364  20.985  0.00  0.00    +0.380 HD
ENDBRANCH   6   7
BRANCH   6   9
ATOM      9  C   LIG    1       17.900  27.607  22.731  0.00  0.00    +0.060 C 
BRANCH   9  10
ATOM     10  C   LIG    1       16.508  27.955  22.271  0.00  0.00    -0.080 A 
ATOM     11  C   LIG    1       16.077  29.269  22.306  0.00  0.00    +0.020 A 
ATOM     12  C   LIG    1       14.800  29.589  21.884  0.00  0.00    +0.000 A 
ATOM     13  C   LIG    1       13.954  28.596  21.427  0.00  0.00    +0.000 A 
ATOM     14  C   LIG    1       14.385  27.283  21.392  0.00  0.00    +0.000 A 
ATOM     15  C   LIG    1       15.664  26.963  21.809  0.00  0.00    +0.000 A 
ENDBRANCH   9  10
ENDBRANCH   6   9
ENDBRANCH   5   6
ENDBRANCH   3   5
BRANCH   2  16
ATOM     16  C   LIG    1       19.164  22.377  19.952  0.00  0.00    +0.060 C 
BRANCH  16  17
ATOM     17  C   LIG    1       18.787  20.946  20.342  0.00  0.00    +0.070 C 
BRANCH  17  18
ATOM     18  C   LIG    1       18.752  20.068  19.090  0.00  0.00    +0.120 C 
BRANCH  18  19
ATOM     19  C   LIG    1       17.323  19.726  18.756  0.00  0.00    +0.390 A 
ATOM     20  N   LIG    1       16.572  20.652  18.241  0.00  0.00    -0.510 NA
ATOM     21  C   LIG    1       15.277  20.417  17.914  0.00  0.00    +0.150 A 
ATOM     22  C   LIG    1       14.470  21.412  17.360  0.00  0.00    +0.030 A 
ATOM     23  C   LIG    1       13.159  21.129  17.043  0.00  0.00    +0.070 A 
ATOM     24  C   LIG    1       12.630  19.866  17.269  0.00  0.00    -0.010 A 
ATOM     25  C   LIG    1       13.406  18.868  17.817  0.00  0.00    +0.100 A 
ATOM     26  C   LIG    1       14.734  19.133  18.143  0.00  0.00    -0.200 A 
ATOM     27  C   LIG    1       15.610  18.108  18.730  0.00  0.00    +0.550 A 
ATOM     28  O   LIG    1       15.205  16.982  18.953  0.00  0.00    -0.510 OA
ATOM     29  N   LIG    1       16.887  18.464  19.006  0.00  0.00    -0.650 N 
ATOM     30  H   LIG    1       17.493  17.814  19.393  0.00  0.00    +0.420 HD
ENDBRANCH  18  19
ENDBRANCH  17  18
ENDBRANCH  16  17
ENDBRANCH   2  16
TORSDOF 9
ENDMDL
MODEL 2
REMARK VINA RESULT:     -13.0      1.747      2.428
REMARK                            x       y       z     vdW  Elec       q    Type
REMARK                         _______ _______ _______ _____ _____    ______ ____
ROOT
ATOM      1  O   LIG    1       20.285  22.872  18.020  0.00  0.00    -0.530 OA
ATOM      2  C   LIG    1       19.543  22.515  18.911  0.00  0.00    +0.510 C 
ATOM      3  N   LIG    1       18.279  22.981  18.963  0.00  0.00    -0.730 N 
ATOM      4  H   LIG    1       17.686  22.696  19.676  0.00  0.00    +0.410 HD
ENDROOT
BRANCH   3   5
ATOM      5  C   LIG    1       17.802  23.918  17.943  0.00  0.00    +0.240 C 
BRANCH   5   6
ATOM      6  C   LIG    1       16.875  24.949  18.591  0.00  0.00    +0.210 C 
BRANCH   6   7
ATOM      7  O   LIG    1       17.350  26.265  18.301  0.00  0.00    -0.550 OA
ATOM      8  H   LIG    1       18.312  26.329  18.230  0.00  0.00    +0.380 HD
ENDBRANCH   6   7
BRANCH   6   9
ATOM      9  C   LIG    1       16.854  24.735  20.106  0.00  0.00    +0.060 C 
BRANCH   9  10
ATOM     10  C   LIG    1       17.010  26.063  20.801  0.00  0.00    -0.080 A 
ATOM     11  C   LIG    1       18.262  26.487  21.209  0.00  0.00    +0.020 A 
ATOM     12  C   LIG    1       18.405  27.705  21.848  0.00  0.00    +0.000 A 
ATOM     13  C   LIG    1       17.298  28.499  22.078  0.00  0.00    +0.000 A 
ATOM     14  C   LIG    1       16.047  28.076  21.670  0.00  0.00    +0.000 A 
ATOM     15  C   LIG    1       15.903  26.860  21.027  0.00  0.00    +0.000 A 
ENDBRANCH   9  10
ENDBRANCH   6   9
ENDBRANCH   5   6
ENDBRANCH   3   5
BRANCH   2  16
ATOM     16  C   LIG    1       20.036  21.555  19.963  0.00  0.00    +0.060 C 
BRANCH  16  17
ATOM     17  C   LIG    1       18.939  20.537  20.280  0.00  0.00    +0.070 C 
BRANCH  17  18
ATOM     18  C   LIG    1       18.778  19.576  19.101  0.00  0.00    +0.120 C 
BRANCH  18  19
ATOM     19  C   LIG    1       17.316  19.434  18.763  0.00  0.00    +0.390 A 
ATOM     20  N   LIG    1       16.694  20.466  18.279  0.00  0.00    -0.510 NA
ATOM     21  C   LIG    1       15.379  20.413  17.951  0.00  0.00    +0.150 A 
ATOM     22  C   LIG    1       14.708  21.521  17.430  0.00  0.00    +0.030 A 
ATOM     23  C   LIG    1       13.372  21.422  17.111  0.00  0.00    +0.070 A 
ATOM     24  C   LIG    1       12.682  20.232  17.301  0.00  0.00    -0.010 A 
ATOM     25  C   LIG    1       13.320  19.125  17.815  0.00  0.00    +0.100 A 
ATOM     26  C   LIG    1       14.672  19.204  18.144  0.00  0.00    -0.200 A 
ATOM     27  C   LIG    1       15.407  18.056  18.696  0.00  0.00    +0.550 A 
ATOM     28  O   LIG    1       14.858  16.986  18.887  0.00  0.00    -0.510 OA
ATOM     29  N   LIG    1       16.719  18.233  18.976  0.00  0.00    -0.650 N 
ATOM     30  H   LIG    1       17.235  17.497  19.341  0.00  0.00    +0.420 HD
ENDBRANCH  18  19
ENDBRANCH  17  18
ENDBRANCH  16  17
ENDBRANCH   2  16
TORSDOF 9
ENDMDL
MODEL 3
REMARK VINA RESULT:     -12.9      0.895      1.279
REMARK                            x       y       z     vdW  Elec       q    Type
REMARK                         _______ _______ _______ _____ _____    ______ ____
ROOT
ATOM      1  O   LIG    1       19.296  23.950  19.686  0.00  0.00    -0.530 OA
ATOM      2  C   LIG    1       18.917  23.389  20.693  0.00  0.00    +0.510 C 
ATOM      3  N   LIG    1       18.727  24.095  21.826  0.00  0.00    -0.730 N 
ATOM      4  H   LIG    1       18.425  23.647  22.632  0.00  0.00    +0.410 HD
ENDROOT
BRANCH   3   5
ATOM      5  C   LIG    1       18.978  25.538  21.840  0.00  0.00    +0.240 C 
BRANCH   5   6
ATOM      6  C   LIG    1       17.747  26.275  21.305  0.00  0.00    +0.210 C 
BRANCH   6   7
ATOM      7  O   LIG    1       17.835  26.374  19.882  0.00  0.00    -0.550 OA
ATOM      8  H   LIG    1       18.690  26.107  19.521  0.00  0.00    +0.380 HD
ENDBRANCH   6   7
BRANCH   6   9
ATOM      9  C   LIG    1       17.688  27.677  21.913  0.00  0.00    +0.060 C 
BRANCH   9  10
ATOM     10  C   LIG    1       16.259  28.156  21.931  0.00  0.00    -0.080 A 
ATOM     11  C   LIG    1       15.239  27.301  21.552  0.00  0.00    +0.020 A 
ATOM     12  C   LIG    1       13.929  27.740  21.568  0.00  0.00    +0.000 A 
ATOM     13  C   LIG    1       13.637  29.033  21.962  0.00  0.00    +0.000 A 
ATOM     14  C   LIG    1       14.656  29.886  22.340  0.00  0.00    +0.000 A 
ATOM     15  C   LIG    1       15.967  29.447  22.329  0.00  0.00    +0.000 A 
ENDBRANCH   9  10
ENDBRANCH   6   9
ENDBRANCH   5   6
ENDBRANCH   3   5
BRANCH   2  16
ATOM     16  C   LIG    1       18.666  21.904  20.680  0.00  0.00    +0.060 C 
BRANCH  16  17
ATOM     17  C   LIG    1       18.912  21.357  19.272  0.00  0.00    +0.070 C 
BRANCH  17  18
ATOM     18  C   LIG    1       18.684  19.845  19.264  0.00  0.00    +0.120 C 
BRANCH  18  19
ATOM     19  C   LIG    1       17.259  19.554  18.868  0.00  0.00    +0.390 A 
ATOM     20  N   LIG    1       16.564  20.507  18.326  0.00  0.00    -0.510 NA
ATOM     21  C   LIG    1       15.276  20.319  17.944  0.00  0.00    +0.150 A 
ATOM     22  C   LIG    1       14.528  21.343  17.361  0.00  0.00    +0.030 A 
ATOM     23  C   LIG    1       13.223  21.107  16.989  0.00  0.00    +0.070 A 
ATOM     24  C   LIG    1       12.640  19.862  17.186  0.00  0.00    -0.010 A 
ATOM     25  C   LIG    1       13.357  18.836  17.762  0.00  0.00    +0.100 A 
ATOM     26  C   LIG    1       14.680  19.054  18.145  0.00  0.00    -0.200 A 
ATOM     27  C   LIG    1       15.494  17.998  18.763  0.00  0.00    +0.550 A 
ATOM     28  O   LIG    1       15.041  16.885  18.964  0.00  0.00    -0.510 OA
ATOM     29  N   LIG    1       16.769  18.307  19.094  0.00  0.00    -0.650 N 
ATOM     30  H   LIG    1       17.336  17.635  19.503  0.00  0.00    +0.420 HD
ENDBRANCH  18  19
ENDBRANCH  17  18
ENDBRANCH  16  17
ENDBRANCH   2  16
TORSDOF 9
ENDMDL
MODEL 4
REMARK VINA RESULT:     -11.9      1.864      2.724
REMARK                            x       y       z     vdW  Elec       q    Type
REMARK                         _______ _______ _______ _____ _____    ______ ____
ROOT
ATOM      1  O   LIG    1       19.833  24.771  22.236  0.00  0.00    -0.530 OA
ATOM      2  C   LIG    1       19.000  24.891  21.362  0.00  0.00    +0.510 C 
ATOM      3  N   LIG    1       18.460  26.100  21.107  0.00  0.00    -0.730 N 
ATOM      4  H   LIG    1       17.793  26.196  20.409  0.00  0.00    +0.410 HD
ENDROOT
BRANCH   3   5
ATOM      5  C   LIG    1       18.880  27.268  21.885  0.00  0.00    +0.240 C 
BRANCH   5   6
ATOM      6  C   LIG    1       17.644  28.006  22.405  0.00  0.00    +0.210 C 
BRANCH   6   7
ATOM      7  O   LIG    1       17.423  27.656  23.773  0.00  0.00    -0.550 OA
ATOM      8  H   LIG    1       16.588  27.983  24.132  0.00  0.00    +0.380 HD
ENDBRANCH   6   7
BRANCH   6   9
ATOM      9  C   LIG    1       16.424  27.607  21.573  0.00  0.00    +0.060 C 
BRANCH   9  10
ATOM     10  C   LIG    1       15.272  28.521  21.904  0.00  0.00    -0.080 A 
ATOM     11  C   LIG    1       15.504  29.716  22.561  0.00  0.00    +0.020 A 
ATOM     12  C   LIG    1       14.447  30.554  22.865  0.00  0.00    +0.000 A 
ATOM     13  C   LIG    1       13.159  30.198  22.512  0.00  0.00    +0.000 A 
ATOM     14  C   LIG    1       12.927  29.004  21.855  0.00  0.00    +0.000 A 
ATOM     15  C   LIG    1       13.984  28.168  21.546  0.00  0.00    +0.000 A 
ENDBRANCH   9  10
ENDBRANCH   6   9
ENDBRANCH   5   6
ENDBRANCH   3   5
BRANCH   2  16
ATOM     16  C   LIG    1       18.563  23.688  20.567  0.00  0.00    +0.060 C 
BRANCH  16  17
ATOM     17  C   LIG    1       17.560  24.121  19.495  0.00  0.00    +0.070 C 
BRANCH  17  18
ATOM     18  C   LIG    1       17.807  23.325  18.213  0.00  0.00    +0.120 C 
BRANCH  18  19
ATOM     19  C   LIG    1       16.735  22.276  18.058  0.00  0.00    +0.390 A 
ATOM     20  N   LIG    1       16.996  21.067  18.455  0.00  0.00    -0.510 NA
ATOM     21  C   LIG    1       16.081  20.071  18.348  0.00  0.00    +0.150 A 
ATOM     22  C   LIG    1       16.360  18.772  18.774  0.00  0.00    +0.030 A 
ATOM     23  C   LIG    1       15.401  17.792  18.646  0.00  0.00    +0.070 A 
ATOM     24  C   LIG    1       14.158  18.079  18.097  0.00  0.00    -0.010 A 
ATOM     25  C   LIG    1       13.860  19.354  17.667  0.00  0.00    +0.100 A 
ATOM     26  C   LIG    1       14.817  20.360  17.789  0.00  0.00    -0.200 A 
ATOM     27  C   LIG    1       14.555  21.738  17.347  0.00  0.00    +0.550 A 
ATOM     28  O   LIG    1       13.486  22.054  16.857  0.00  0.00    -0.510 OA
ATOM     29  N   LIG    1       15.546  22.644  17.515  0.00  0.00    -0.650 N 
ATOM     30  H   LIG    1       15.410  23.563  17.236  0.00  0.00    +0.420 HD
ENDBRANCH  18  19
ENDBRANCH  17  18
ENDBRANCH  16  17
ENDBRANCH   2  16
TORSDOF 9
ENDMDL
MODEL 5
REMARK VINA RESULT:     -11.8      4.493      6.410
REMARK                            x       y       z     vdW  Elec       q    Type
REMARK                         _______ _______ _______ _____ _____    ______ ____
ROOT
ATOM      1  O   LIG    1       18.290  23.729  14.243  0.00  0.00    -0.530 OA
ATOM      2  C   LIG    1       18.722  24.326  15.206  0.00  0.00    +0.510 C 
ATOM      3  N   LIG    1       19.985  24.105  15.625  0.00  0.00    -0.730 N 
ATOM      4  H   LIG    1       20.331  24.582  16.395  0.00  0.00    +0.410 HD
ENDROOT
BRANCH   3   5
ATOM      5  C   LIG    1       20.833  23.144  14.916  0.00  0.00    +0.240 C 
BRANCH   5   6
ATOM      6  C   LIG    1       21.415  22.143  15.916  0.00  0.00    +0.210 C 
BRANCH   6   7
ATOM      7  O   LIG    1       22.566  21.516  15.346  0.00  0.00    -0.550 OA
ATOM      8  H   LIG    1       23.266  22.133  15.095  0.00  0.00    +0.380 HD
ENDBRANCH   6   7
BRANCH   6   9
ATOM      9  C   LIG    1       20.365  21.080  16.244  0.00  0.00    +0.060 C 
BRANCH   9  10
ATOM     10  C   LIG    1       20.069  21.107  17.721  0.00  0.00    -0.080 A 
ATOM     11  C   LIG    1       20.150  22.297  18.421  0.00  0.00    +0.020 A 
ATOM     12  C   LIG    1       19.880  22.322  19.776  0.00  0.00    +0.000 A 
ATOM     13  C   LIG    1       19.527  21.158  20.432  0.00  0.00    +0.000 A 
ATOM     14  C   LIG    1       19.445  19.968  19.733  0.00  0.00    +0.000 A 
ATOM     15  C   LIG    1       19.712  19.943  18.377  0.00  0.00    +0.000 A 
ENDBRANCH   9  10
ENDBRANCH   6   9
ENDBRANCH   5   6
ENDBRANCH   3   5
BRANCH   2  16
ATOM     16  C   LIG    1       17.847  25.310  15.939  0.00  0.00    +0.060 C 
BRANCH  16  17
ATOM     17  C   LIG    1       16.595  24.595  16.453  0.00  0.00    +0.070 C 
BRANCH  17  18
ATOM     18  C   LIG    1       16.972  23.679  17.618  0.00  0.00    +0.120 C 
BRANCH  18  19
ATOM     19  C   LIG    1       16.063  22.477  17.628  0.00  0.00    +0.390 A 
ATOM     20  N   LIG    1       16.536  21.352  18.070  0.00  0.00    -0.510 NA
ATOM     21  C   LIG    1       15.778  20.228  18.109  0.00  0.00    +0.150 A 
ATOM     22  C   LIG    1       16.285  19.018  18.584  0.00  0.00    +0.030 A 
ATOM     23  C   LIG    1       15.479  17.902  18.606  0.00  0.00    +0.070 A 
ATOM     24  C   LIG    1       14.165  17.964  18.161  0.00  0.00    -0.010 A 
ATOM     25  C   LIG    1       13.642  19.147  17.686  0.00  0.00    +0.100 A 
ATOM     26  C   LIG    1       14.441  20.288  17.656  0.00  0.00    -0.200 A 
ATOM     27  C   LIG    1       13.937  21.577  17.160  0.00  0.00    +0.550 A 
ATOM     28  O   LIG    1       12.795  21.697  16.755  0.00  0.00    -0.510 OA
ATOM     29  N   LIG    1       14.790  22.628  17.178  0.00  0.00    -0.650 N 
ATOM     30  H   LIG    1       14.493  23.494  16.859  0.00  0.00    +0.420 HD
ENDBRANCH  18  19
ENDBRANCH  17  18
ENDBRANCH  16  17
ENDBRANCH   2  16
TORSDOF 9
ENDMDL
MODEL 6
REMARK VINA RESULT:     -11.5      1.798      2.675
REMARK                            x       y       z     vdW  Elec       q    Type
REMARK                         _______ _______ _______ _____ _____    ______ ____
ROOT
ATOM      1  O   LIG    1       19.867  24.927  21.382  0.00  0.00    -0.530 OA
ATOM      2  C   LIG    1       18.735  24.593  21.102  0.00  0.00    +0.510 C 
ATOM      3  N   LIG    1       17.687  25.234  21.658  0.00  0.00    -0.730 N 
ATOM      4  H   LIG    1       16.781  24.967  21.435  0.00  0.00    +0.410 HD
ENDROOT
BRANCH   3   5
ATOM      5  C   LIG    1       17.916  26.333  22.599  0.00  0.00    +0.240 C 
BRANCH   5   6
ATOM      6  C   LIG    1       17.614  27.666  21.910  0.00  0.00    +0.210 C 
BRANCH   6   7
ATOM      7  O   LIG    1       18.827  28.221  21.397  0.00  0.00    -0.550 OA
ATOM      8  H   LIG    1       19.498  27.562  21.175  0.00  0.00    +0.380 HD
ENDBRANCH   6   7
BRANCH   6   9
ATOM      9  C   LIG    1       16.996  28.634  22.920  0.00  0.00    +0.060 C 
BRANCH   9  10
ATOM     10  C   LIG    1       15.539  28.836  22.595  0.00  0.00    -0.080 A 
ATOM     11  C   LIG    1       14.915  28.011  21.676  0.00  0.00    +0.020 A 
ATOM     12  C   LIG    1       13.579  28.196  21.376  0.00  0.00    +0.000 A 
ATOM     13  C   LIG    1       12.865  29.205  21.995  0.00  0.00    +0.000 A 
ATOM     14  C   LIG    1       13.487  30.028  22.914  0.00  0.00    +0.000 A 
ATOM     15  C   LIG    1       14.823  29.841  23.218  0.00  0.00    +0.000 A 
ENDBRANCH   9  10
ENDBRANCH   6   9
ENDBRANCH   5   6
ENDBRANCH   3   5
BRANCH   2  16
ATOM     16  C   LIG    1       18.499  23.459  20.140  0.00  0.00    +0.060 C 
BRANCH  16  17
ATOM     17  C   LIG    1       17.601  23.938  18.996  0.00  0.00    +0.070 C 
BRANCH  17  18
ATOM     18  C   LIG    1       17.771  23.012  17.791  0.00  0.00    +0.120 C 
BRANCH  18  19
ATOM     19  C   LIG    1       16.654  22.000  17.773  0.00  0.00    +0.390 A 
ATOM     20  N   LIG    1       16.908  20.795  18.185  0.00  0.00    -0.510 NA
ATOM     21  C   LIG    1       15.954  19.832  18.198  0.00  0.00    +0.150 A 
ATOM     22  C   LIG    1       16.226  18.537  18.641  0.00  0.00    +0.030 A 
ATOM     23  C   LIG    1       15.226  17.590  18.636  0.00  0.00    +0.070 A 
ATOM     24  C   LIG    1       13.948  17.907  18.195  0.00  0.00    -0.010 A 
ATOM     25  C   LIG    1       13.655  19.178  17.751  0.00  0.00    +0.100 A 
ATOM     26  C   LIG    1       14.653  20.151  17.749  0.00  0.00    -0.200 A 
ATOM     27  C   LIG    1       14.399  21.523  17.287  0.00  0.00    +0.550 A 
ATOM     28  O   LIG    1       13.300  21.863  16.887  0.00  0.00    -0.510 OA
ATOM     29  N   LIG    1       15.432  22.396  17.330  0.00  0.00    -0.650 N 
ATOM     30  H   LIG    1       15.302  23.310  17.034  0.00  0.00    +0.420 HD
ENDBRANCH  18  19
ENDBRANCH  17  18
ENDBRANCH  16  17
ENDBRANCH   2  16
TORSDOF 9
ENDMDL
MODEL 7
REMARK VINA RESULT:     -11.5      1.603      2.336
REMARK                            x       y       z     vdW  Elec       q    Type
REMARK                         _______ _______ _______ _____ _____    ______ ____
ROOT
ATOM      1  O   LIG    1       19.779  24.784  22.348  0.00  0.00    -0.530 OA
ATOM      2  C   LIG    1       18.996  24.926  21.432  0.00  0.00    +0.510 C 
ATOM      3  N   LIG    1       18.482  26.144  21.167  0.00  0.00    -0.730 N 
ATOM      4  H   LIG    1       17.855  26.257  20.435  0.00  0.00    +0.410 HD
ENDROOT
BRANCH   3   5
ATOM      5  C   LIG    1       18.870  27.295  21.985  0.00  0.00    +0.240 C 
BRANCH   5   6
ATOM      6  C   LIG    1       17.614  28.042  22.442  0.00  0.00    +0.210 C 
BRANCH   6   7
ATOM      7  O   LIG    1       17.337  27.716  23.805  0.00  0.00    -0.550 OA
ATOM      8  H   LIG    1       16.429  27.427  23.963  0.00  0.00    +0.380 HD
ENDBRANCH   6   7
BRANCH   6   9
ATOM      9  C   LIG    1       16.429  27.631  21.567  0.00  0.00    +0.060 C 
BRANCH   9  10
ATOM     10  C   LIG    1       15.283  28.582  21.796  0.00  0.00    -0.080 A 
ATOM     11  C   LIG    1       13.980  28.140  21.657  0.00  0.00    +0.020 A 
ATOM     12  C   LIG    1       12.928  29.012  21.866  0.00  0.00    +0.000 A 
ATOM     13  C   LIG    1       13.178  30.326  22.215  0.00  0.00    +0.000 A 
ATOM     14  C   LIG    1       14.480  30.768  22.355  0.00  0.00    +0.000 A 
ATOM     15  C   LIG    1       15.533  29.895  22.150  0.00  0.00    +0.000 A 
ENDBRANCH   9  10
ENDBRANCH   6   9
ENDBRANCH   5   6
ENDBRANCH   3   5
BRANCH   2  16
ATOM     16  C   LIG    1       18.593  23.740  20.595  0.00  0.00    +0.060 C 
BRANCH  16  17
ATOM     17  C   LIG    1       17.478  24.151  19.630  0.00  0.00    +0.070 C 
BRANCH  17  18
ATOM     18  C   LIG    1       17.691  23.463  18.281  0.00  0.00    +0.120 C 
BRANCH  18  19
ATOM     19  C   LIG    1       17.023  22.112  18.295  0.00  0.00    +0.390 A 
ATOM     20  N   LIG    1       15.807  22.022  17.848  0.00  0.00    -0.510 NA
ATOM     21  C   LIG    1       15.142  20.840  17.829  0.00  0.00    +0.150 A 
ATOM     22  C   LIG    1       13.835  20.742  17.349  0.00  0.00    +0.030 A 
ATOM     23  C   LIG    1       13.199  19.521  17.348  0.00  0.00    +0.070 A 
ATOM     24  C   LIG    1       13.841  18.383  17.818  0.00  0.00    -0.010 A 
ATOM     25  C   LIG    1       15.130  18.454  18.299  0.00  0.00    +0.100 A 
ATOM     26  C   LIG    1       15.792  19.681  18.308  0.00  0.00    -0.200 A 
ATOM     27  C   LIG    1       17.168  19.818  18.808  0.00  0.00    +0.550 A 
ATOM     28  O   LIG    1       17.784  18.858  19.235  0.00  0.00    -0.510 OA
ATOM     29  N   LIG    1       17.725  21.050  18.769  0.00  0.00    -0.650 N 
ATOM     30  H   LIG    1       18.632  21.178  19.090  0.00  0.00    +0.420 HD
ENDBRANCH  18  19
ENDBRANCH  17  18
ENDBRANCH  16  17
ENDBRANCH   2  16
TORSDOF 9
ENDMDL
MODEL 8
REMARK VINA RESULT:     -11.4      1.670      8.185
REMARK                            x       y       z     vdW  Elec       q    Type
REMARK                         _______ _______ _______ _____ _____    ______ ____
ROOT
ATOM      1  O   LIG    1       18.656  20.906  17.961  0.00  0.00    -0.530 OA
ATOM      2  C   LIG    1       18.750  21.296  19.106  0.00  0.00    +0.510 C 
ATOM      3  N   LIG    1       18.404  20.484  20.125  0.00  0.00    -0.730 N 
ATOM      4  H   LIG    1       18.479  20.796  21.041  0.00  0.00    +0.410 HD
ENDROOT
BRANCH   3   5
ATOM      5  C   LIG    1       17.915  19.132  19.850  0.00  0.00    +0.240 C 
BRANCH   5   6
ATOM      6  C   LIG    1       16.385  19.138  19.823  0.00  0.00    +0.210 C 
BRANCH   6   7
ATOM      7  O   LIG    1       15.887  18.278  20.850  0.00  0.00    -0.550 OA
ATOM      8  H   LIG    1       16.496  18.157  21.590  0.00  0.00    +0.380 HD
ENDBRANCH   6   7
BRANCH   6   9
ATOM      9  C   LIG    1       15.897  18.643  18.460  0.00  0.00    +0.060 C 
BRANCH   9  10
ATOM     10  C   LIG    1       14.848  19.586  17.930  0.00  0.00    -0.080 A 
ATOM     11  C   LIG    1       13.588  19.112  17.614  0.00  0.00    +0.020 A 
ATOM     12  C   LIG    1       12.626  19.977  17.126  0.00  0.00    +0.000 A 
ATOM     13  C   LIG    1       12.924  21.316  16.954  0.00  0.00    +0.000 A 
ATOM     14  C   LIG    1       14.183  21.790  17.271  0.00  0.00    +0.000 A 
ATOM     15  C   LIG    1       15.144  20.926  17.763  0.00  0.00    +0.000 A 
ENDBRANCH   9  10
ENDBRANCH   6   9
ENDBRANCH   5   6
ENDBRANCH   3   5
BRANCH   2  16
ATOM     16  C   LIG    1       19.248  22.690  19.389  0.00  0.00    +0.060 C 
BRANCH  16  17
ATOM     17  C   LIG    1       18.390  23.326  20.485  0.00  0.00    +0.070 C 
BRANCH  17  18
ATOM     18  C   LIG    1       17.168  23.994  19.854  0.00  0.00    +0.120 C 
BRANCH  18  19
ATOM     19  C   LIG    1       16.964  25.355  20.468  0.00  0.00    +0.390 A 
ATOM     20  N   LIG    1       15.756  25.714  20.781  0.00  0.00    -0.510 NA
ATOM     21  C   LIG    1       15.495  26.923  21.338  0.00  0.00    +0.150 A 
ATOM     22  C   LIG    1       14.197  27.310  21.674  0.00  0.00    +0.030 A 
ATOM     23  C   LIG    1       13.979  28.547  22.238  0.00  0.00    +0.070 A 
ATOM     24  C   LIG    1       15.035  29.417  22.476  0.00  0.00    -0.010 A 
ATOM     25  C   LIG    1       16.325  29.059  22.151  0.00  0.00    +0.100 A 
ATOM     26  C   LIG    1       16.567  27.811  21.581  0.00  0.00    -0.200 A 
ATOM     27  C   LIG    1       17.922  27.374  21.213  0.00  0.00    +0.550 A 
ATOM     28  O   LIG    1       18.889  28.091  21.395  0.00  0.00    -0.510 OA
ATOM     29  N   LIG    1       18.053  26.141  20.671  0.00  0.00    -0.650 N 
ATOM     30  H   LIG    1       18.932  25.819  20.416  0.00  0.00    +0.420 HD
ENDBRANCH  18  19
ENDBRANCH  17  18
ENDBRANCH  16  17
ENDBRANCH   2  16
TORSDOF 9
ENDMDL
MODEL 9
REMARK VINA RESULT:     -11.4      2.563      3.749
REMARK                            x       y       z     vdW  Elec       q    Type
REMARK                         _______ _______ _______ _____ _____    ______ ____
ROOT
ATOM      1  O   LIG    1       18.460  22.365  21.599  0.00  0.00    -0.530 OA
ATOM      2  C   LIG    1       19.061  22.697  20.599  0.00  0.00    +0.510 C 
ATOM      3  N   LIG    1       18.933  23.951  20.122  0.00  0.00    -0.730 N 
ATOM      4  H   LIG    1       19.413  24.217  19.321  0.00  0.00    +0.410 HD
ENDROOT
BRANCH   3   5
ATOM      5  C   LIG    1       18.070  24.912  20.812  0.00  0.00    +0.240 C 
BRANCH   5   6
ATOM      6  C   LIG    1       16.788  25.120  20.002  0.00  0.00    +0.210 C 
BRANCH   6   7
ATOM      7  O   LIG    1       15.661  25.095  20.881  0.00  0.00    -0.550 OA
ATOM      8  H   LIG    1       15.161  25.922  20.902  0.00  0.00    +0.380 HD
ENDBRANCH   6   7
BRANCH   6   9
ATOM      9  C   LIG    1       16.652  24.003  18.966  0.00  0.00    +0.060 C 
BRANCH   9  10
ATOM     10  C   LIG    1       17.118  24.505  17.624  0.00  0.00    -0.080 A 
ATOM     11  C   LIG    1       17.734  23.639  16.738  0.00  0.00    +0.020 A 
ATOM     12  C   LIG    1       18.162  24.099  15.507  0.00  0.00    +0.000 A 
ATOM     13  C   LIG    1       17.974  25.424  15.160  0.00  0.00    +0.000 A 
ATOM     14  C   LIG    1       17.358  26.289  16.045  0.00  0.00    +0.000 A 
ATOM     15  C   LIG    1       16.925  25.828  17.275  0.00  0.00    +0.000 A 
ENDBRANCH   9  10
ENDBRANCH   6   9
ENDBRANCH   5   6
ENDBRANCH   3   5
BRANCH   2  16
ATOM     16  C   LIG    1       19.944  21.706  19.886  0.00  0.00    +0.060 C 
BRANCH  16  17
ATOM     17  C   LIG    1       19.157  21.043  18.753  0.00  0.00    +0.070 C 
BRANCH  17  18
ATOM     18  C   LIG    1       18.702  19.651  19.193  0.00  0.00    +0.120 C 
BRANCH  18  19
ATOM     19  C   LIG    1       17.259  19.448  18.809  0.00  0.00    +0.390 A 
ATOM     20  N   LIG    1       16.612  20.450  18.294  0.00  0.00    -0.510 NA
ATOM     21  C   LIG    1       15.312  20.342  17.924  0.00  0.00    +0.150 A 
ATOM     22  C   LIG    1       14.616  21.418  17.371  0.00  0.00    +0.030 A 
ATOM     23  C   LIG    1       13.296  21.263  17.009  0.00  0.00    +0.070 A 
ATOM     24  C   LIG    1       12.647  20.049  17.188  0.00  0.00    -0.010 A 
ATOM     25  C   LIG    1       13.312  18.973  17.735  0.00  0.00    +0.100 A 
ATOM     26  C   LIG    1       14.648  19.108  18.106  0.00  0.00    -0.200 A 
ATOM     27  C   LIG    1       15.409  17.995  18.693  0.00  0.00    +0.550 A 
ATOM     28  O   LIG    1       14.896  16.906  18.877  0.00  0.00    -0.510 OA
ATOM     29  N   LIG    1       16.703  18.226  19.015  0.00  0.00    -0.650 N 
ATOM     30  H   LIG    1       17.236  17.515  19.404  0.00  0.00    +0.420 HD
ENDBRANCH  18  19
ENDBRANCH  17  18
ENDBRANCH  16  17
ENDBRANCH   2  16
TORSDOF 9
ENDMDL
####
 X_ribose_rec.pdbqt&&&&ZINC000111592498.pdbqt
MODEL 1
REMARK VINA RESULT:     -13.3      0.000      0.000
REMARK                            x       y       z     vdW  Elec       q    Type
REMARK                         _______ _______ _______ _____ _____    ______ ____
ROOT
ATOM      1  C   LIG    1       20.001  20.935  18.283  0.00  0.00    +0.310 C 
ENDROOT
BRANCH   1   3
ATOM      2  O   LIG    1       18.747  19.160  17.365  0.00  0.00    -0.510 OA
ATOM      3  C   LIG    1       18.748  20.116  18.110  0.00  0.00    +0.510 C 
ATOM      4  N   LIG    1       17.627  20.451  18.779  0.00  0.00    -0.660 N 
ATOM      5  H   LIG    1       17.645  21.176  19.423  0.00  0.00    +0.420 HD
BRANCH   4   6
ATOM      6  C   LIG    1       16.439  19.754  18.543  0.00  0.00    +0.170 A 
ATOM      7  C   LIG    1       15.338  20.408  17.946  0.00  0.00    +0.110 A 
ATOM      8  N   LIG    1       15.407  21.695  17.598  0.00  0.00    -0.470 NA
ATOM      9  C   LIG    1       14.389  22.306  17.043  0.00  0.00    +0.290 A 
ATOM     10  C   LIG    1       13.187  21.647  16.791  0.00  0.00    -0.030 A 
ATOM     11  C   LIG    1       13.050  20.330  17.124  0.00  0.00    +0.080 A 
ATOM     12  C   LIG    1       14.146  19.677  17.719  0.00  0.00    -0.090 A 
ATOM     13  C   LIG    1       14.078  18.324  18.088  0.00  0.00    +0.010 A 
ATOM     14  C   LIG    1       15.156  17.720  18.661  0.00  0.00    +0.040 A 
ATOM     15  C   LIG    1       16.334  18.424  18.886  0.00  0.00    +0.040 A 
ENDBRANCH   4   6
ENDBRANCH   1   3
BRANCH   1  16
ATOM     16  N   LIG    1       19.651  22.260  18.801  0.00  0.00    -0.720 N 
ATOM     17  H   LIG    1       19.578  23.014  18.195  0.00  0.00    +0.420 HD
ATOM     18  C   LIG    1       19.428  22.431  20.119  0.00  0.00    +0.600 C 
ATOM     19  O   LIG    1       19.520  21.486  20.878  0.00  0.00    -0.550 OA
BRANCH  18  20
ATOM     20  C   LIG    1       19.075  23.765  20.640  0.00  0.00    -0.240 A 
ATOM     21  N   LIG    1       19.909  24.416  21.420  0.00  0.00    -0.140 NA
ATOM     22  N   LIG    1       19.680  25.574  21.912  0.00  0.00    -0.380 NA
ATOM     23  C   LIG    1       18.523  26.279  21.679  0.00  0.00    +0.130 A 
ATOM     24  C   LIG    1       18.315  27.537  22.234  0.00  0.00    -0.020 A 
ATOM     25  C   LIG    1       17.141  28.211  21.976  0.00  0.00    +0.020 A 
ATOM     26  C   LIG    1       16.161  27.651  21.168  0.00  0.00    -0.080 A 
ATOM     27  C   LIG    1       16.345  26.414  20.612  0.00  0.00    +0.080 A 
ATOM     28  C   LIG    1       17.524  25.718  20.860  0.00  0.00    -0.230 A 
ATOM     29  C   LIG    1       17.785  24.385  20.285  0.00  0.00    +0.400 A 
ATOM     30  O   LIG    1       16.978  23.827  19.562  0.00  0.00    -0.510 OA
ENDBRANCH  18  20
ENDBRANCH   1  16
TORSDOF 4
ENDMDL
MODEL 2
REMARK VINA RESULT:     -11.8      1.551      2.123
REMARK                            x       y       z     vdW  Elec       q    Type
REMARK                         _______ _______ _______ _____ _____    ______ ____
ROOT
ATOM      1  C   LIG    1       18.988  22.756  19.344  0.00  0.00    +0.310 C 
ENDROOT
BRANCH   1   3
ATOM      2  O   LIG    1       18.120  20.738  20.208  0.00  0.00    -0.510 OA
ATOM      3  C   LIG    1       18.041  21.582  19.342  0.00  0.00    +0.510 C 
ATOM      4  N   LIG    1       17.112  21.469  18.372  0.00  0.00    -0.660 N 
ATOM      5  H   LIG    1       17.006  22.176  17.717  0.00  0.00    +0.420 HD
BRANCH   4   6
ATOM      6  C   LIG    1       16.302  20.333  18.312  0.00  0.00    +0.170 A 
ATOM      7  C   LIG    1       14.989  20.422  17.799  0.00  0.00    +0.110 A 
ATOM      8  N   LIG    1       14.497  21.585  17.364  0.00  0.00    -0.470 NA
ATOM      9  C   LIG    1       13.279  21.673  16.885  0.00  0.00    +0.290 A 
ATOM     10  C   LIG    1       12.439  20.564  16.809  0.00  0.00    -0.030 A 
ATOM     11  C   LIG    1       12.881  19.345  17.238  0.00  0.00    +0.080 A 
ATOM     12  C   LIG    1       14.189  19.253  17.750  0.00  0.00    -0.090 A 
ATOM     13  C   LIG    1       14.710  18.034  18.209  0.00  0.00    +0.010 A 
ATOM     14  C   LIG    1       15.980  17.978  18.698  0.00  0.00    +0.040 A 
ATOM     15  C   LIG    1       16.778  19.116  18.748  0.00  0.00    +0.040 A 
ENDBRANCH   4   6
ENDBRANCH   1   3
BRANCH   1  16
ATOM     16  N   LIG    1       18.257  23.971  19.713  0.00  0.00    -0.720 N 
ATOM     17  H   LIG    1       17.447  24.213  19.239  0.00  0.00    +0.420 HD
ATOM     18  C   LIG    1       18.711  24.752  20.713  0.00  0.00    +0.600 C 
ATOM     19  O   LIG    1       19.728  24.449  21.308  0.00  0.00    -0.550 OA
BRANCH  18  20
ATOM     20  C   LIG    1       17.976  25.976  21.084  0.00  0.00    -0.240 A 
ATOM     21  N   LIG    1       18.626  27.078  21.380  0.00  0.00    -0.140 NA
ATOM     22  N   LIG    1       18.065  28.180  21.710  0.00  0.00    -0.380 NA
ATOM     23  C   LIG    1       16.703  28.337  21.796  0.00  0.00    +0.130 A 
ATOM     24  C   LIG    1       16.133  29.553  22.159  0.00  0.00    -0.020 A 
ATOM     25  C   LIG    1       14.762  29.670  22.233  0.00  0.00    +0.020 A 
ATOM     26  C   LIG    1       13.939  28.589  21.949  0.00  0.00    -0.080 A 
ATOM     27  C   LIG    1       14.477  27.383  21.590  0.00  0.00    +0.080 A 
ATOM     28  C   LIG    1       15.860  27.245  21.510  0.00  0.00    -0.230 A 
ATOM     29  C   LIG    1       16.501  25.975  21.122  0.00  0.00    +0.400 A 
ATOM     30  O   LIG    1       15.850  24.980  20.853  0.00  0.00    -0.510 OA
ENDBRANCH  18  20
ENDBRANCH   1  16
TORSDOF 4
ENDMDL
MODEL 3
REMARK VINA RESULT:     -11.4      1.436      1.852
REMARK                            x       y       z     vdW  Elec       q    Type
REMARK                         _______ _______ _______ _____ _____    ______ ____
ROOT
ATOM      1  C   LIG    1       19.588  21.255  18.499  0.00  0.00    +0.310 C 
ENDROOT
BRANCH   1   3
ATOM      2  O   LIG    1       18.660  19.165  17.917  0.00  0.00    -0.510 OA
ATOM      3  C   LIG    1       18.449  20.280  18.344  0.00  0.00    +0.510 C 
ATOM      4  N   LIG    1       17.196  20.650  18.673  0.00  0.00    -0.660 N 
ATOM      5  H   LIG    1       17.036  21.518  19.075  0.00  0.00    +0.420 HD
BRANCH   4   6
ATOM      6  C   LIG    1       16.127  19.782  18.435  0.00  0.00    +0.170 A 
ATOM      7  C   LIG    1       14.937  20.264  17.847  0.00  0.00    +0.110 A 
ATOM      8  N   LIG    1       14.808  21.549  17.508  0.00  0.00    -0.470 NA
ATOM      9  C   LIG    1       13.706  22.002  16.960  0.00  0.00    +0.290 A 
ATOM     10  C   LIG    1       12.617  21.170  16.707  0.00  0.00    -0.030 A 
ATOM     11  C   LIG    1       12.684  19.844  17.030  0.00  0.00    +0.080 A 
ATOM     12  C   LIG    1       13.869  19.361  17.618  0.00  0.00    -0.090 A 
ATOM     13  C   LIG    1       14.009  18.012  17.975  0.00  0.00    +0.010 A 
ATOM     14  C   LIG    1       15.169  17.575  18.541  0.00  0.00    +0.040 A 
ATOM     15  C   LIG    1       16.228  18.449  18.768  0.00  0.00    +0.040 A 
ENDBRANCH   4   6
ENDBRANCH   1   3
BRANCH   1  16
ATOM     16  N   LIG    1       19.142  22.402  19.295  0.00  0.00    -0.720 N 
ATOM     17  H   LIG    1       19.376  22.462  20.234  0.00  0.00    +0.420 HD
ATOM     18  C   LIG    1       18.408  23.376  18.720  0.00  0.00    +0.600 C 
ATOM     19  O   LIG    1       18.114  23.302  17.543  0.00  0.00    -0.550 OA
BRANCH  18  20
ATOM     20  C   LIG    1       17.960  24.531  19.522  0.00  0.00    -0.240 A 
ATOM     21  N   LIG    1       16.889  25.207  19.171  0.00  0.00    -0.140 NA
ATOM     22  N   LIG    1       16.434  26.218  19.811  0.00  0.00    -0.380 NA
ATOM     23  C   LIG    1       17.020  26.718  20.948  0.00  0.00    +0.130 A 
ATOM     24  C   LIG    1       16.492  27.820  21.613  0.00  0.00    -0.020 A 
ATOM     25  C   LIG    1       17.110  28.290  22.752  0.00  0.00    +0.020 A 
ATOM     26  C   LIG    1       18.253  27.679  23.247  0.00  0.00    -0.080 A 
ATOM     27  C   LIG    1       18.790  26.593  22.609  0.00  0.00    +0.080 A 
ATOM     28  C   LIG    1       18.181  26.103  21.457  0.00  0.00    -0.230 A 
ATOM     29  C   LIG    1       18.706  24.934  20.728  0.00  0.00    +0.400 A 
ATOM     30  O   LIG    1       19.702  24.337  21.099  0.00  0.00    -0.510 OA
ENDBRANCH  18  20
ENDBRANCH   1  16
TORSDOF 4
ENDMDL
MODEL 4
REMARK VINA RESULT:     -11.3      1.559      1.899
REMARK                            x       y       z     vdW  Elec       q    Type
REMARK                         _______ _______ _______ _____ _____    ______ ____
ROOT
ATOM      1  C   LIG    1       19.335  22.016  18.533  0.00  0.00    +0.310 C 
ENDROOT
BRANCH   1   3
ATOM      2  O   LIG    1       18.646  20.002  17.516  0.00  0.00    -0.510 OA
ATOM      3  C   LIG    1       18.365  20.888  18.293  0.00  0.00    +0.510 C 
ATOM      4  N   LIG    1       17.182  20.868  18.939  0.00  0.00    -0.660 N 
ATOM      5  H   LIG    1       16.984  21.541  19.609  0.00  0.00    +0.420 HD
BRANCH   4   6
ATOM      6  C   LIG    1       16.242  19.878  18.643  0.00  0.00    +0.170 A 
ATOM      7  C   LIG    1       15.043  20.214  17.977  0.00  0.00    +0.110 A 
ATOM      8  N   LIG    1       14.783  21.473  17.619  0.00  0.00    -0.470 NA
ATOM      9  C   LIG    1       13.672  21.790  16.999  0.00  0.00    +0.290 A 
ATOM     10  C   LIG    1       12.708  20.833  16.686  0.00  0.00    -0.030 A 
ATOM     11  C   LIG    1       12.912  19.526  17.025  0.00  0.00    +0.080 A 
ATOM     12  C   LIG    1       14.107  19.189  17.690  0.00  0.00    -0.090 A 
ATOM     13  C   LIG    1       14.384  17.866  18.068  0.00  0.00    +0.010 A 
ATOM     14  C   LIG    1       15.550  17.573  18.709  0.00  0.00    +0.040 A 
ATOM     15  C   LIG    1       16.480  18.567  18.994  0.00  0.00    +0.040 A 
ENDBRANCH   4   6
ENDBRANCH   1   3
BRANCH   1  16
ATOM     16  N   LIG    1       18.598  23.218  18.932  0.00  0.00    -0.720 N 
ATOM     17  H   LIG    1       18.407  23.909  18.278  0.00  0.00    +0.420 HD
ATOM     18  C   LIG    1       18.183  23.363  20.206  0.00  0.00    +0.600 C 
ATOM     19  O   LIG    1       18.422  22.497  21.025  0.00  0.00    -0.550 OA
BRANCH  18  20
ATOM     20  C   LIG    1       17.440  24.572  20.606  0.00  0.00    -0.240 A 
ATOM     21  N   LIG    1       16.133  24.622  20.482  0.00  0.00    -0.140 NA
ATOM     22  N   LIG    1       15.416  25.630  20.805  0.00  0.00    -0.380 NA
ATOM     23  C   LIG    1       15.936  26.792  21.324  0.00  0.00    +0.130 A 
ATOM     24  C   LIG    1       15.119  27.865  21.664  0.00  0.00    -0.020 A 
ATOM     25  C   LIG    1       15.681  29.013  22.182  0.00  0.00    +0.020 A 
ATOM     26  C   LIG    1       17.052  29.112  22.372  0.00  0.00    -0.080 A 
ATOM     27  C   LIG    1       17.875  28.068  22.045  0.00  0.00    +0.080 A 
ATOM     28  C   LIG    1       17.327  26.901  21.520  0.00  0.00    -0.230 A 
ATOM     29  C   LIG    1       18.158  25.738  21.156  0.00  0.00    +0.400 A 
ATOM     30  O   LIG    1       19.369  25.743  21.295  0.00  0.00    -0.510 OA
ENDBRANCH  18  20
ENDBRANCH   1  16
TORSDOF 4
ENDMDL
####
 X_ribose_rec.pdbqt&&&&ZINC000673544895.pdbqt
MODEL 1
REMARK VINA RESULT:     -13.3      0.000      0.000
REMARK                            x       y       z     vdW  Elec       q    Type
REMARK                         _______ _______ _______ _____ _____    ______ ____
ROOT
ATOM      1  O   LIG    1       17.658  22.848  21.191  0.00  0.00    -0.530 OA
ATOM      2  C   LIG    1       18.818  22.991  20.864  0.00  0.00    +0.510 C 
ATOM      3  N   LIG    1       19.507  24.071  21.285  0.00  0.00    -0.740 N 
ATOM      4  H   LIG    1       20.434  24.186  21.023  0.00  0.00    +0.400 HD
ENDROOT
BRANCH   3   5
ATOM      5  C   LIG    1       18.857  25.069  22.136  0.00  0.00    +0.260 C 
BRANCH   5   6
ATOM      6  C   LIG    1       18.291  26.193  21.265  0.00  0.00    +0.020 C 
BRANCH   6   7
ATOM      7  C   LIG    1       18.698  27.546  21.850  0.00  0.00    +0.140 C 
BRANCH   7   8
ATOM      8  C   LIG    1       17.493  28.209  22.468  0.00  0.00    +0.190 A 
ATOM      9  C   LIG    1       16.595  28.974  21.818  0.00  0.00    -0.180 A 
ATOM     10  C   LIG    1       15.623  29.401  22.753  0.00  0.00    +0.530 A 
ATOM     11  N   LIG    1       15.956  28.883  23.954  0.00  0.00    -0.520 N 
ATOM     12  H   LIG    1       15.473  29.007  24.784  0.00  0.00    +0.440 HD
ATOM     13  O   LIG    1       14.660  30.108  22.519  0.00  0.00    -0.550 OA
ATOM     14  N   LIG    1       17.125  28.130  23.781  0.00  0.00    -0.500 N 
ATOM     15  H   LIG    1       17.595  27.642  24.475  0.00  0.00    +0.440 HD
ENDBRANCH   7   8
ENDBRANCH   6   7
ENDBRANCH   5   6
ENDBRANCH   3   5
BRANCH   2  16
ATOM     16  C   LIG    1       19.485  21.968  19.983  0.00  0.00    +0.050 C 
BRANCH  16  17
ATOM     17  C   LIG    1       18.942  20.576  20.317  0.00  0.00    +0.070 C 
BRANCH  17  18
ATOM     18  C   LIG    1       18.811  19.757  19.032  0.00  0.00    +0.120 C 
BRANCH  18  19
ATOM     19  C   LIG    1       17.354  19.533  18.723  0.00  0.00    +0.390 A 
ATOM     20  N   LIG    1       16.669  20.522  18.233  0.00  0.00    -0.510 NA
ATOM     21  C   LIG    1       15.353  20.394  17.930  0.00  0.00    +0.150 A 
ATOM     22  C   LIG    1       14.616  21.456  17.403  0.00  0.00    +0.030 A 
ATOM     23  C   LIG    1       13.282  21.281  17.111  0.00  0.00    +0.070 A 
ATOM     24  C   LIG    1       12.658  20.061  17.333  0.00  0.00    -0.010 A 
ATOM     25  C   LIG    1       13.363  18.998  17.855  0.00  0.00    +0.100 A 
ATOM     26  C   LIG    1       14.715  19.154  18.157  0.00  0.00    -0.200 A 
ATOM     27  C   LIG    1       15.519  18.056  18.715  0.00  0.00    +0.550 A 
ATOM     28  O   LIG    1       15.030  16.963  18.934  0.00  0.00    -0.510 OA
ATOM     29  N   LIG    1       16.824  18.306  18.968  0.00  0.00    -0.650 N 
ATOM     30  H   LIG    1       17.385  17.605  19.336  0.00  0.00    +0.420 HD
ENDBRANCH  18  19
ENDBRANCH  17  18
ENDBRANCH  16  17
ENDBRANCH   2  16
TORSDOF 8
ENDMDL
MODEL 2
REMARK VINA RESULT:     -12.6      1.066      1.155
REMARK                            x       y       z     vdW  Elec       q    Type
REMARK                         _______ _______ _______ _____ _____    ______ ____
ROOT
ATOM      1  O   LIG    1       19.450  24.302  20.603  0.00  0.00    -0.530 OA
ATOM      2  C   LIG    1       18.467  23.623  20.390  0.00  0.00    +0.510 C 
ATOM      3  N   LIG    1       17.327  24.204  19.963  0.00  0.00    -0.740 N 
ATOM      4  H   LIG    1       16.541  23.661  19.794  0.00  0.00    +0.400 HD
ENDROOT
BRANCH   3   5
ATOM      5  C   LIG    1       17.276  25.653  19.756  0.00  0.00    +0.260 C 
BRANCH   5   6
ATOM      6  C   LIG    1       16.530  26.308  20.920  0.00  0.00    +0.020 C 
BRANCH   6   7
ATOM      7  C   LIG    1       17.391  27.424  21.514  0.00  0.00    +0.140 C 
BRANCH   7   8
ATOM      8  C   LIG    1       16.549  28.272  22.433  0.00  0.00    +0.190 A 
ATOM      9  C   LIG    1       15.557  29.101  22.052  0.00  0.00    -0.180 A 
ATOM     10  C   LIG    1       15.021  29.707  23.213  0.00  0.00    +0.530 A 
ATOM     11  N   LIG    1       15.703  29.231  24.275  0.00  0.00    -0.520 N 
ATOM     12  H   LIG    1       15.557  29.469  25.203  0.00  0.00    +0.440 HD
ATOM     13  O   LIG    1       14.109  30.513  23.248  0.00  0.00    -0.550 OA
ATOM     14  N   LIG    1       16.660  28.327  23.794  0.00  0.00    -0.500 N 
ATOM     15  H   LIG    1       17.294  27.830  24.333  0.00  0.00    +0.440 HD
ENDBRANCH   7   8
ENDBRANCH   6   7
ENDBRANCH   5   6
ENDBRANCH   3   5
BRANCH   2  16
ATOM     16  C   LIG    1       18.518  22.134  20.609  0.00  0.00    +0.050 C 
BRANCH  16  17
ATOM     17  C   LIG    1       18.879  21.437  19.296  0.00  0.00    +0.070 C 
BRANCH  17  18
ATOM     18  C   LIG    1       18.640  19.933  19.433  0.00  0.00    +0.120 C 
BRANCH  18  19
ATOM     19  C   LIG    1       17.241  19.602  18.980  0.00  0.00    +0.390 A 
ATOM     20  N   LIG    1       16.542  20.537  18.411  0.00  0.00    -0.510 NA
ATOM     21  C   LIG    1       15.276  20.313  17.977  0.00  0.00    +0.150 A 
ATOM     22  C   LIG    1       14.524  21.317  17.365  0.00  0.00    +0.030 A 
ATOM     23  C   LIG    1       13.242  21.045  16.940  0.00  0.00    +0.070 A 
ATOM     24  C   LIG    1       12.688  19.784  17.113  0.00  0.00    -0.010 A 
ATOM     25  C   LIG    1       13.410  18.777  17.716  0.00  0.00    +0.100 A 
ATOM     26  C   LIG    1       14.709  19.031  18.152  0.00  0.00    -0.200 A 
ATOM     27  C   LIG    1       15.527  17.997  18.802  0.00  0.00    +0.550 A 
ATOM     28  O   LIG    1       15.097  16.872  18.983  0.00  0.00    -0.510 OA
ATOM     29  N   LIG    1       16.778  18.342  19.184  0.00  0.00    -0.650 N 
ATOM     30  H   LIG    1       17.347  17.685  19.615  0.00  0.00    +0.420 HD
ENDBRANCH  18  19
ENDBRANCH  17  18
ENDBRANCH  16  17
ENDBRANCH   2  16
TORSDOF 8
ENDMDL
MODEL 3
REMARK VINA RESULT:     -12.5      2.572      3.405
REMARK                            x       y       z     vdW  Elec       q    Type
REMARK                         _______ _______ _______ _____ _____    ______ ____
ROOT
ATOM      1  O   LIG    1       20.338  23.094  16.650  0.00  0.00    -0.530 OA
ATOM      2  C   LIG    1       19.655  22.441  17.411  0.00  0.00    +0.510 C 
ATOM      3  N   LIG    1       18.329  22.675  17.495  0.00  0.00    -0.740 N 
ATOM      4  H   LIG    1       17.783  22.153  18.103  0.00  0.00    +0.400 HD
ENDROOT
BRANCH   3   5
ATOM      5  C   LIG    1       17.715  23.715  16.667  0.00  0.00    +0.260 C 
BRANCH   5   6
ATOM      6  C   LIG    1       17.034  24.748  17.567  0.00  0.00    +0.020 C 
BRANCH   6   7
ATOM      7  C   LIG    1       16.747  24.123  18.934  0.00  0.00    +0.140 C 
BRANCH   7   8
ATOM      8  C   LIG    1       17.542  24.845  19.992  0.00  0.00    +0.190 A 
ATOM      9  C   LIG    1       18.369  24.268  20.886  0.00  0.00    -0.180 A 
ATOM     10  C   LIG    1       18.919  25.288  21.698  0.00  0.00    +0.530 A 
ATOM     11  N   LIG    1       18.409  26.465  21.276  0.00  0.00    -0.520 N 
ATOM     12  H   LIG    1       18.605  27.338  21.646  0.00  0.00    +0.440 HD
ATOM     13  O   LIG    1       19.707  25.134  22.612  0.00  0.00    -0.550 OA
ATOM     14  N   LIG    1       17.549  26.194  20.204  0.00  0.00    -0.500 N 
ATOM     15  H   LIG    1       17.042  26.851  19.701  0.00  0.00    +0.440 HD
ENDBRANCH   7   8
ENDBRANCH   6   7
ENDBRANCH   5   6
ENDBRANCH   3   5
BRANCH   2  16
ATOM     16  C   LIG    1       20.287  21.375  18.266  0.00  0.00    +0.050 C 
BRANCH  16  17
ATOM     17  C   LIG    1       19.563  20.045  18.044  0.00  0.00    +0.070 C 
BRANCH  17  18
ATOM     18  C   LIG    1       18.727  19.706  19.278  0.00  0.00    +0.120 C 
BRANCH  18  19
ATOM     19  C   LIG    1       17.290  19.501  18.872  0.00  0.00    +0.390 A 
ATOM     20  N   LIG    1       16.647  20.505  18.357  0.00  0.00    -0.510 NA
ATOM     21  C   LIG    1       15.352  20.396  17.967  0.00  0.00    +0.150 A 
ATOM     22  C   LIG    1       14.660  21.474  17.414  0.00  0.00    +0.030 A 
ATOM     23  C   LIG    1       13.346  21.318  17.033  0.00  0.00    +0.070 A 
ATOM     24  C   LIG    1       12.699  20.100  17.191  0.00  0.00    -0.010 A 
ATOM     25  C   LIG    1       13.360  19.021  17.737  0.00  0.00    +0.100 A 
ATOM     26  C   LIG    1       14.691  19.158  18.129  0.00  0.00    -0.200 A 
ATOM     27  C   LIG    1       15.447  18.043  18.717  0.00  0.00    +0.550 A 
ATOM     28  O   LIG    1       14.936  16.950  18.883  0.00  0.00    -0.510 OA
ATOM     29  N   LIG    1       16.735  18.275  19.058  0.00  0.00    -0.650 N 
ATOM     30  H   LIG    1       17.265  17.563  19.448  0.00  0.00    +0.420 HD
ENDBRANCH  18  19
ENDBRANCH  17  18
ENDBRANCH  16  17
ENDBRANCH   2  16
TORSDOF 8
ENDMDL
MODEL 4
REMARK VINA RESULT:     -12.5      3.170      3.430
REMARK                            x       y       z     vdW  Elec       q    Type
REMARK                         _______ _______ _______ _____ _____    ______ ____
ROOT
ATOM      1  O   LIG    1       19.377  23.031  18.389  0.00  0.00    -0.530 OA
ATOM      2  C   LIG    1       19.916  22.324  19.215  0.00  0.00    +0.510 C 
ATOM      3  N   LIG    1       19.887  22.668  20.518  0.00  0.00    -0.740 N 
ATOM      4  H   LIG    1       20.319  22.104  21.178  0.00  0.00    +0.400 HD
ENDROOT
BRANCH   3   5
ATOM      5  C   LIG    1       19.203  23.894  20.936  0.00  0.00    +0.260 C 
BRANCH   5   6
ATOM      6  C   LIG    1       17.855  23.537  21.565  0.00  0.00    +0.020 C 
BRANCH   6   7
ATOM      7  C   LIG    1       16.791  24.526  21.086  0.00  0.00    +0.140 C 
BRANCH   7   8
ATOM      8  C   LIG    1       16.842  24.630  19.583  0.00  0.00    +0.190 A 
ATOM      9  C   LIG    1       17.014  25.765  18.877  0.00  0.00    -0.180 A 
ATOM     10  C   LIG    1       17.004  25.433  17.502  0.00  0.00    +0.530 A 
ATOM     11  N   LIG    1       16.823  24.099  17.406  0.00  0.00    -0.520 N 
ATOM     12  H   LIG    1       16.774  23.586  16.585  0.00  0.00    +0.440 HD
ATOM     13  O   LIG    1       17.133  26.209  16.573  0.00  0.00    -0.550 OA
ATOM     14  N   LIG    1       16.727  23.589  18.707  0.00  0.00    -0.500 N 
ATOM     15  H   LIG    1       16.595  22.657  18.944  0.00  0.00    +0.440 HD
ENDBRANCH   7   8
ENDBRANCH   6   7
ENDBRANCH   5   6
ENDBRANCH   3   5
BRANCH   2  16
ATOM     16  C   LIG    1       20.624  21.066  18.784  0.00  0.00    +0.050 C 
BRANCH  16  17
ATOM     17  C   LIG    1       19.591  20.005  18.400  0.00  0.00    +0.070 C 
BRANCH  17  18
ATOM     18  C   LIG    1       18.638  19.772  19.574  0.00  0.00    +0.120 C 
BRANCH  18  19
ATOM     19  C   LIG    1       17.246  19.528  19.051  0.00  0.00    +0.390 A 
ATOM     20  N   LIG    1       16.609  20.522  18.510  0.00  0.00    -0.510 NA
ATOM     21  C   LIG    1       15.354  20.379  18.017  0.00  0.00    +0.150 A 
ATOM     22  C   LIG    1       14.669  21.446  17.435  0.00  0.00    +0.030 A 
ATOM     23  C   LIG    1       13.395  21.255  16.948  0.00  0.00    +0.070 A 
ATOM     24  C   LIG    1       12.781  20.012  17.029  0.00  0.00    -0.010 A 
ATOM     25  C   LIG    1       13.436  18.943  17.601  0.00  0.00    +0.100 A 
ATOM     26  C   LIG    1       14.726  19.116  18.099  0.00  0.00    -0.200 A 
ATOM     27  C   LIG    1       15.474  18.012  18.720  0.00  0.00    +0.550 A 
ATOM     28  O   LIG    1       14.991  16.899  18.822  0.00  0.00    -0.510 OA
ATOM     29  N   LIG    1       16.723  18.280  19.167  0.00  0.00    -0.650 N 
ATOM     30  H   LIG    1       17.246  17.576  19.582  0.00  0.00    +0.420 HD
ENDBRANCH  18  19
ENDBRANCH  17  18
ENDBRANCH  16  17
ENDBRANCH   2  16
TORSDOF 8
ENDMDL
MODEL 5
REMARK VINA RESULT:     -12.5      1.683      1.954
REMARK                            x       y       z     vdW  Elec       q    Type
REMARK                         _______ _______ _______ _____ _____    ______ ____
ROOT
ATOM      1  O   LIG    1       19.471  24.092  20.438  0.00  0.00    -0.530 OA
ATOM      2  C   LIG    1       18.850  23.113  20.080  0.00  0.00    +0.510 C 
ATOM      3  N   LIG    1       17.679  23.260  19.428  0.00  0.00    -0.740 N 
ATOM      4  H   LIG    1       17.182  22.477  19.141  0.00  0.00    +0.400 HD
ENDROOT
BRANCH   3   5
ATOM      5  C   LIG    1       17.157  24.600  19.152  0.00  0.00    +0.260 C 
BRANCH   5   6
ATOM      6  C   LIG    1       16.500  25.162  20.415  0.00  0.00    +0.020 C 
BRANCH   6   7
ATOM      7  C   LIG    1       16.695  26.678  20.461  0.00  0.00    +0.140 C 
BRANCH   7   8
ATOM      8  C   LIG    1       17.120  27.088  21.848  0.00  0.00    +0.190 A 
ATOM      9  C   LIG    1       18.292  26.779  22.437  0.00  0.00    -0.180 A 
ATOM     10  C   LIG    1       18.298  27.352  23.730  0.00  0.00    +0.530 A 
ATOM     11  N   LIG    1       17.125  27.997  23.897  0.00  0.00    -0.520 N 
ATOM     12  H   LIG    1       16.846  28.483  24.687  0.00  0.00    +0.440 HD
ATOM     13  O   LIG    1       19.199  27.277  24.546  0.00  0.00    -0.550 OA
ATOM     14  N   LIG    1       16.383  27.840  22.719  0.00  0.00    -0.500 N 
ATOM     15  H   LIG    1       15.497  28.198  22.552  0.00  0.00    +0.440 HD
ENDBRANCH   7   8
ENDBRANCH   6   7
ENDBRANCH   5   6
ENDBRANCH   3   5
BRANCH   2  16
ATOM     16  C   LIG    1       19.384  21.735  20.369  0.00  0.00    +0.050 C 
BRANCH  16  17
ATOM     17  C   LIG    1       19.263  20.867  19.114  0.00  0.00    +0.070 C 
BRANCH  17  18
ATOM     18  C   LIG    1       18.669  19.508  19.488  0.00  0.00    +0.120 C 
BRANCH  18  19
ATOM     19  C   LIG    1       17.252  19.422  18.982  0.00  0.00    +0.390 A 
ATOM     20  N   LIG    1       16.710  20.492  18.485  0.00  0.00    -0.510 NA
ATOM     21  C   LIG    1       15.439  20.491  18.009  0.00  0.00    +0.150 A 
ATOM     22  C   LIG    1       14.856  21.640  17.475  0.00  0.00    +0.030 A 
ATOM     23  C   LIG    1       13.563  21.593  17.004  0.00  0.00    +0.070 A 
ATOM     24  C   LIG    1       12.830  20.414  17.053  0.00  0.00    -0.010 A 
ATOM     25  C   LIG    1       13.383  19.267  17.577  0.00  0.00    +0.100 A 
ATOM     26  C   LIG    1       14.691  19.294  18.059  0.00  0.00    -0.200 A 
ATOM     27  C   LIG    1       15.334  18.100  18.629  0.00  0.00    +0.550 A 
ATOM     28  O   LIG    1       14.745  17.038  18.702  0.00  0.00    -0.510 OA
ATOM     29  N   LIG    1       16.609  18.228  19.064  0.00  0.00    -0.650 N 
ATOM     30  H   LIG    1       17.066  17.462  19.446  0.00  0.00    +0.420 HD
ENDBRANCH  18  19
ENDBRANCH  17  18
ENDBRANCH  16  17
ENDBRANCH   2  16
TORSDOF 8
ENDMDL
MODEL 6
REMARK VINA RESULT:     -12.3      1.981      2.851
REMARK                            x       y       z     vdW  Elec       q    Type
REMARK                         _______ _______ _______ _____ _____    ______ ____
ROOT
ATOM      1  O   LIG    1       19.651  24.933  22.492  0.00  0.00    -0.530 OA
ATOM      2  C   LIG    1       18.931  24.983  21.517  0.00  0.00    +0.510 C 
ATOM      3  N   LIG    1       18.480  26.174  21.073  0.00  0.00    -0.740 N 
ATOM      4  H   LIG    1       17.903  26.214  20.294  0.00  0.00    +0.400 HD
ENDROOT
BRANCH   3   5
ATOM      5  C   LIG    1       18.859  27.406  21.768  0.00  0.00    +0.260 C 
BRANCH   5   6
ATOM      6  C   LIG    1       17.724  27.837  22.700  0.00  0.00    +0.020 C 
BRANCH   6   7
ATOM      7  C   LIG    1       16.431  27.983  21.895  0.00  0.00    +0.140 C 
BRANCH   7   8
ATOM      8  C   LIG    1       15.597  29.093  22.482  0.00  0.00    +0.190 A 
ATOM      9  C   LIG    1       15.144  30.174  21.818  0.00  0.00    -0.180 A 
ATOM     10  C   LIG    1       14.403  30.968  22.724  0.00  0.00    +0.530 A 
ATOM     11  N   LIG    1       14.426  30.349  23.923  0.00  0.00    -0.520 N 
ATOM     12  H   LIG    1       14.002  30.661  24.736  0.00  0.00    +0.440 HD
ATOM     13  O   LIG    1       13.847  32.021  22.471  0.00  0.00    -0.550 OA
ATOM     14  N   LIG    1       15.168  29.169  23.777  0.00  0.00    -0.500 N 
ATOM     15  H   LIG    1       15.350  28.522  24.476  0.00  0.00    +0.440 HD
ENDBRANCH   7   8
ENDBRANCH   6   7
ENDBRANCH   5   6
ENDBRANCH   3   5
BRANCH   2  16
ATOM     16  C   LIG    1       18.536  23.716  20.806  0.00  0.00    +0.050 C 
BRANCH  16  17
ATOM     17  C   LIG    1       17.736  24.064  19.548  0.00  0.00    +0.070 C 
BRANCH  17  18
ATOM     18  C   LIG    1       18.099  23.090  18.426  0.00  0.00    +0.120 C 
BRANCH  18  19
ATOM     19  C   LIG    1       16.954  22.138  18.196  0.00  0.00    +0.390 A 
ATOM     20  N   LIG    1       17.100  20.900  18.561  0.00  0.00    -0.510 NA
ATOM     21  C   LIG    1       16.114  19.986  18.386  0.00  0.00    +0.150 A 
ATOM     22  C   LIG    1       16.270  18.656  18.778  0.00  0.00    +0.030 A 
ATOM     23  C   LIG    1       15.241  17.761  18.582  0.00  0.00    +0.070 A 
ATOM     24  C   LIG    1       14.048  18.166  17.997  0.00  0.00    -0.010 A 
ATOM     25  C   LIG    1       13.871  19.473  17.599  0.00  0.00    +0.100 A 
ATOM     26  C   LIG    1       14.900  20.394  17.790  0.00  0.00    -0.200 A 
ATOM     27  C   LIG    1       14.768  21.802  17.386  0.00  0.00    +0.550 A 
ATOM     28  O   LIG    1       13.748  22.218  16.867  0.00  0.00    -0.510 OA
ATOM     29  N   LIG    1       15.821  22.618  17.621  0.00  0.00    -0.650 N 
ATOM     30  H   LIG    1       15.770  23.553  17.368  0.00  0.00    +0.420 HD
ENDBRANCH  18  19
ENDBRANCH  17  18
ENDBRANCH  16  17
ENDBRANCH   2  16
TORSDOF 8
ENDMDL
MODEL 7
REMARK VINA RESULT:     -11.6      2.433      8.627
REMARK                            x       y       z     vdW  Elec       q    Type
REMARK                         _______ _______ _______ _____ _____    ______ ____
ROOT
ATOM      1  O   LIG    1       19.574  20.162  20.653  0.00  0.00    -0.530 OA
ATOM      2  C   LIG    1       19.057  21.009  19.955  0.00  0.00    +0.510 C 
ATOM      3  N   LIG    1       18.142  20.653  19.031  0.00  0.00    -0.740 N 
ATOM      4  H   LIG    1       17.728  21.329  18.472  0.00  0.00    +0.400 HD
ENDROOT
BRANCH   3   5
ATOM      5  C   LIG    1       17.773  19.244  18.870  0.00  0.00    +0.260 C 
BRANCH   5   6
ATOM      6  C   LIG    1       16.410  18.997  19.521  0.00  0.00    +0.020 C 
BRANCH   6   7
ATOM      7  C   LIG    1       15.592  18.045  18.647  0.00  0.00    +0.140 C 
BRANCH   7   8
ATOM      8  C   LIG    1       14.431  18.791  18.041  0.00  0.00    +0.190 A 
ATOM      9  C   LIG    1       14.397  20.112  17.775  0.00  0.00    -0.180 A 
ATOM     10  C   LIG    1       13.134  20.414  17.212  0.00  0.00    +0.530 A 
ATOM     11  N   LIG    1       12.429  19.264  17.150  0.00  0.00    -0.520 N 
ATOM     12  H   LIG    1       11.528  19.164  16.809  0.00  0.00    +0.440 HD
ATOM     13  O   LIG    1       12.752  21.511  16.849  0.00  0.00    -0.550 OA
ATOM     14  N   LIG    1       13.239  18.242  17.663  0.00  0.00    -0.500 N 
ATOM     15  H   LIG    1       12.993  17.307  17.742  0.00  0.00    +0.440 HD
ENDBRANCH   7   8
ENDBRANCH   6   7
ENDBRANCH   5   6
ENDBRANCH   3   5
BRANCH   2  16
ATOM     16  C   LIG    1       19.441  22.456  20.116  0.00  0.00    +0.050 C 
BRANCH  16  17
ATOM     17  C   LIG    1       18.387  23.173  20.964  0.00  0.00    +0.070 C 
BRANCH  17  18
ATOM     18  C   LIG    1       17.429  23.937  20.050  0.00  0.00    +0.120 C 
BRANCH  18  19
ATOM     19  C   LIG    1       17.202  25.321  20.603  0.00  0.00    +0.390 A 
ATOM     20  N   LIG    1       15.983  25.689  20.858  0.00  0.00    -0.510 NA
ATOM     21  C   LIG    1       15.701  26.918  21.357  0.00  0.00    +0.150 A 
ATOM     22  C   LIG    1       14.391  27.314  21.632  0.00  0.00    +0.030 A 
ATOM     23  C   LIG    1       14.152  28.572  22.138  0.00  0.00    +0.070 A 
ATOM     24  C   LIG    1       15.197  29.454  22.379  0.00  0.00    -0.010 A 
ATOM     25  C   LIG    1       16.498  29.087  22.114  0.00  0.00    +0.100 A 
ATOM     26  C   LIG    1       16.762  27.817  21.602  0.00  0.00    -0.200 A 
ATOM     27  C   LIG    1       18.130  27.370  21.300  0.00  0.00    +0.550 A 
ATOM     28  O   LIG    1       19.089  28.096  21.487  0.00  0.00    -0.510 OA
ATOM     29  N   LIG    1       18.282  26.117  20.812  0.00  0.00    -0.650 N 
ATOM     30  H   LIG    1       19.170  25.788  20.601  0.00  0.00    +0.420 HD
ENDBRANCH  18  19
ENDBRANCH  17  18
ENDBRANCH  16  17
ENDBRANCH   2  16
TORSDOF 8
ENDMDL
MODEL 8
REMARK VINA RESULT:     -11.6      3.804      6.126
REMARK                            x       y       z     vdW  Elec       q    Type
REMARK                         _______ _______ _______ _____ _____    ______ ____
ROOT
ATOM      1  O   LIG    1       19.207  24.123  20.539  0.00  0.00    -0.530 OA
ATOM      2  C   LIG    1       18.363  23.612  19.832  0.00  0.00    +0.510 C 
ATOM      3  N   LIG    1       18.222  22.272  19.813  0.00  0.00    -0.740 N 
ATOM      4  H   LIG    1       17.548  21.863  19.247  0.00  0.00    +0.400 HD
ENDROOT
BRANCH   3   5
ATOM      5  C   LIG    1       19.086  21.432  20.646  0.00  0.00    +0.260 C 
BRANCH   5   6
ATOM      6  C   LIG    1       19.488  20.180  19.864  0.00  0.00    +0.020 C 
BRANCH   6   7
ATOM      7  C   LIG    1       20.890  20.369  19.283  0.00  0.00    +0.140 C 
BRANCH   7   8
ATOM      8  C   LIG    1       20.813  21.249  18.062  0.00  0.00    +0.190 A 
ATOM      9  C   LIG    1       20.237  20.920  16.889  0.00  0.00    -0.180 A 
ATOM     10  C   LIG    1       20.377  22.018  16.007  0.00  0.00    +0.530 A 
ATOM     11  N   LIG    1       21.039  22.991  16.669  0.00  0.00    -0.520 N 
ATOM     12  H   LIG    1       21.279  23.861  16.316  0.00  0.00    +0.440 HD
ATOM     13  O   LIG    1       19.976  22.075  14.859  0.00  0.00    -0.550 OA
ATOM     14  N   LIG    1       21.310  22.518  17.959  0.00  0.00    -0.500 N 
ATOM     15  H   LIG    1       21.775  23.004  18.657  0.00  0.00    +0.440 HD
ENDBRANCH   7   8
ENDBRANCH   6   7
ENDBRANCH   5   6
ENDBRANCH   3   5
BRANCH   2  16
ATOM     16  C   LIG    1       17.479  24.476  18.971  0.00  0.00    +0.050 C 
BRANCH  16  17
ATOM     17  C   LIG    1       17.504  23.956  17.531  0.00  0.00    +0.070 C 
BRANCH  17  18
ATOM     18  C   LIG    1       16.083  23.949  16.966  0.00  0.00    +0.120 C 
BRANCH  18  19
ATOM     19  C   LIG    1       15.449  22.605  17.216  0.00  0.00    +0.390 A 
ATOM     20  N   LIG    1       16.186  21.661  17.718  0.00  0.00    -0.510 NA
ATOM     21  C   LIG    1       15.684  20.426  17.971  0.00  0.00    +0.150 A 
ATOM     22  C   LIG    1       16.475  19.411  18.511  0.00  0.00    +0.030 A 
ATOM     23  C   LIG    1       15.924  18.172  18.752  0.00  0.00    +0.070 A 
ATOM     24  C   LIG    1       14.589  17.918  18.464  0.00  0.00    -0.010 A 
ATOM     25  C   LIG    1       13.789  18.904  17.928  0.00  0.00    +0.100 A 
ATOM     26  C   LIG    1       14.327  20.165  17.679  0.00  0.00    -0.200 A 
ATOM     27  C   LIG    1       13.521  21.255  17.109  0.00  0.00    +0.550 A 
ATOM     28  O   LIG    1       12.346  21.096  16.833  0.00  0.00    -0.510 OA
ATOM     29  N   LIG    1       14.135  22.444  16.909  0.00  0.00    -0.650 N 
ATOM     30  H   LIG    1       13.635  23.187  16.536  0.00  0.00    +0.420 HD
ENDBRANCH  18  19
ENDBRANCH  17  18
ENDBRANCH  16  17
ENDBRANCH   2  16
TORSDOF 8
ENDMDL
MODEL 9
REMARK VINA RESULT:     -11.6      3.023      5.546
REMARK                            x       y       z     vdW  Elec       q    Type
REMARK                         _______ _______ _______ _____ _____    ______ ____
ROOT
ATOM      1  O   LIG    1       13.283  21.448  17.293  0.00  0.00    -0.530 OA
ATOM      2  C   LIG    1       14.179  20.765  17.741  0.00  0.00    +0.510 C 
ATOM      3  N   LIG    1       15.430  21.262  17.821  0.00  0.00    -0.740 N 
ATOM      4  H   LIG    1       16.147  20.716  18.179  0.00  0.00    +0.400 HD
ENDROOT
BRANCH   3   5
ATOM      5  C   LIG    1       15.705  22.627  17.365  0.00  0.00    +0.260 C 
BRANCH   5   6
ATOM      6  C   LIG    1       16.998  23.129  18.012  0.00  0.00    +0.020 C 
BRANCH   6   7
ATOM      7  C   LIG    1       16.668  24.220  19.032  0.00  0.00    +0.140 C 
BRANCH   7   8
ATOM      8  C   LIG    1       17.768  24.295  20.060  0.00  0.00    +0.190 A 
ATOM      9  C   LIG    1       17.774  25.084  21.152  0.00  0.00    -0.180 A 
ATOM     10  C   LIG    1       18.981  24.855  21.854  0.00  0.00    +0.530 A 
ATOM     11  N   LIG    1       19.683  23.929  21.168  0.00  0.00    -0.520 N 
ATOM     12  H   LIG    1       20.551  23.574  21.410  0.00  0.00    +0.440 HD
ATOM     13  O   LIG    1       19.325  25.395  22.889  0.00  0.00    -0.550 OA
ATOM     14  N   LIG    1       18.926  23.569  20.045  0.00  0.00    -0.500 N 
ATOM     15  H   LIG    1       19.182  22.921  19.370  0.00  0.00    +0.440 HD
ENDBRANCH   7   8
ENDBRANCH   6   7
ENDBRANCH   5   6
ENDBRANCH   3   5
BRANCH   2  16
ATOM     16  C   LIG    1       13.897  19.360  18.204  0.00  0.00    +0.050 C 
BRANCH  16  17
ATOM     17  C   LIG    1       15.140  18.493  17.994  0.00  0.00    +0.070 C 
BRANCH  17  18
ATOM     18  C   LIG    1       15.903  18.364  19.313  0.00  0.00    +0.120 C 
BRANCH  18  19
ATOM     19  C   LIG    1       17.205  19.117  19.218  0.00  0.00    +0.390 A 
ATOM     20  N   LIG    1       17.823  19.136  18.076  0.00  0.00    -0.510 NA
ATOM     21  C   LIG    1       18.998  19.793  17.914  0.00  0.00    +0.150 A 
ATOM     22  C   LIG    1       19.663  19.814  16.687  0.00  0.00    +0.030 A 
ATOM     23  C   LIG    1       20.855  20.494  16.569  0.00  0.00    +0.070 A 
ATOM     24  C   LIG    1       21.405  21.160  17.656  0.00  0.00    -0.010 A 
ATOM     25  C   LIG    1       20.769  21.153  18.878  0.00  0.00    +0.100 A 
ATOM     26  C   LIG    1       19.561  20.471  19.018  0.00  0.00    -0.200 A 
ATOM     27  C   LIG    1       18.837  20.428  20.297  0.00  0.00    +0.550 A 
ATOM     28  O   LIG    1       19.268  20.991  21.287  0.00  0.00    -0.510 OA
ATOM     29  N   LIG    1       17.669  19.745  20.329  0.00  0.00    -0.650 N 
ATOM     30  H   LIG    1       17.164  19.696  21.155  0.00  0.00    +0.420 HD
ENDBRANCH  18  19
ENDBRANCH  17  18
ENDBRANCH  16  17
ENDBRANCH   2  16
TORSDOF 8
ENDMDL
####
 X_ribose_rec.pdbqt&&&&ZINC000739330104.pdbqt
MODEL 1
REMARK VINA RESULT:     -13.3      0.000      0.000
REMARK                            x       y       z     vdW  Elec       q    Type
REMARK                         _______ _______ _______ _____ _____    ______ ____
ROOT
ATOM      1  N   LIG    1       17.220  25.155  20.967  0.00  0.00    -0.710 N 
ATOM      2  H   LIG    1       17.637  24.596  21.642  0.00  0.00    +0.410 HD
ATOM      3  C   LIG    1       17.355  24.849  19.661  0.00  0.00    +0.510 C 
ATOM      4  O   LIG    1       16.834  25.548  18.818  0.00  0.00    -0.530 OA
ENDROOT
BRANCH   1   5
ATOM      5  C   LIG    1       16.443  26.331  21.367  0.00  0.00    +0.280 C 
BRANCH   5   6
ATOM      6  C   LIG    1       17.308  27.238  22.245  0.00  0.00    -0.100 C 
BRANCH   6   8
ATOM      7  O   LIG    1       19.248  25.969  22.718  0.00  0.00    -0.690 OA
ATOM      8  C   LIG    1       18.760  26.875  22.065  0.00  0.00    +0.500 C 
ATOM      9  O   LIG    1       19.445  27.483  21.260  0.00  0.00    -0.700 OA
ENDBRANCH   6   8
BRANCH   6  10
ATOM     10  C   LIG    1       17.093  28.696  21.838  0.00  0.00    +0.080 C 
BRANCH  10  11
ATOM     11  C   LIG    1       15.689  29.115  22.190  0.00  0.00    -0.070 A 
ATOM     12  C   LIG    1       14.715  29.158  21.209  0.00  0.00    +0.020 A 
ATOM     13  C   LIG    1       13.427  29.541  21.530  0.00  0.00    -0.030 A 
ATOM     14  C   LIG    1       13.111  29.882  22.837  0.00  0.00    +0.090 A 
ATOM     15  C   LIG    1       14.090  29.838  23.819  0.00  0.00    -0.020 A 
ATOM     16  C   LIG    1       15.375  29.449  23.495  0.00  0.00    +0.050 A 
BRANCH  14  17
ATOM     17  O   LIG    1       11.844  30.258  23.155  0.00  0.00    -0.500 OA
ATOM     18  H   LIG    1       11.511  31.001  22.633  0.00  0.00    +0.390 HD
ENDBRANCH  14  17
ENDBRANCH  10  11
ENDBRANCH   6  10
ENDBRANCH   5   6
ENDBRANCH   1   5
BRANCH   3  19
ATOM     19  C   LIG    1       18.155  23.640  19.249  0.00  0.00    +0.240 C 
BRANCH  19  20
ATOM     20  O   LIG    1       17.762  23.234  17.936  0.00  0.00    -0.280 OA
BRANCH  20  21
ATOM     21  C   LIG    1       16.742  22.344  17.845  0.00  0.00    +0.200 A 
ATOM     22  C   LIG    1       15.512  22.751  17.333  0.00  0.00    -0.080 A 
ATOM     23  C   LIG    1       14.476  21.867  17.234  0.00  0.00    +0.130 A 
ATOM     24  C   LIG    1       14.651  20.543  17.652  0.00  0.00    -0.210 A 
ATOM     25  C   LIG    1       13.558  19.572  17.559  0.00  0.00    +0.170 A 
ATOM     26  C   LIG    1       13.791  18.302  17.980  0.00  0.00    -0.100 A 
ATOM     27  C   LIG    1       15.058  17.952  18.489  0.00  0.00    +0.510 A 
ATOM     28  O   LIG    1       16.055  18.847  18.573  0.00  0.00    -0.270 OA
ATOM     29  O   LIG    1       15.252  16.810  18.864  0.00  0.00    -0.470 OA
ATOM     30  C   LIG    1       15.891  20.126  18.171  0.00  0.00    +0.190 A 
ATOM     31  C   LIG    1       16.934  21.034  18.259  0.00  0.00    -0.030 A 
ENDBRANCH  20  21
ENDBRANCH  19  20
ENDBRANCH   3  19
TORSDOF 9
ENDMDL
MODEL 2
REMARK VINA RESULT:     -13.0      0.961      1.336
REMARK                            x       y       z     vdW  Elec       q    Type
REMARK                         _______ _______ _______ _____ _____    ______ ____
ROOT
ATOM      1  N   LIG    1       17.806  24.735  20.418  0.00  0.00    -0.710 N 
ATOM      2  H   LIG    1       18.033  25.321  19.679  0.00  0.00    +0.410 HD
ATOM      3  C   LIG    1       18.210  23.449  20.406  0.00  0.00    +0.510 C 
ATOM      4  O   LIG    1       17.926  22.716  21.329  0.00  0.00    -0.530 OA
ENDROOT
BRANCH   1   5
ATOM      5  C   LIG    1       17.024  25.247  21.546  0.00  0.00    +0.280 C 
BRANCH   5   6
ATOM      6  C   LIG    1       17.529  26.640  21.925  0.00  0.00    -0.100 C 
BRANCH   6   8
ATOM      7  O   LIG    1       19.724  25.779  22.112  0.00  0.00    -0.690 OA
ATOM      8  C   LIG    1       19.023  26.702  21.735  0.00  0.00    +0.500 C 
ATOM      9  O   LIG    1       19.530  27.672  21.198  0.00  0.00    -0.700 OA
ENDBRANCH   6   8
BRANCH   6  10
ATOM     10  C   LIG    1       16.858  27.686  21.033  0.00  0.00    +0.080 C 
BRANCH  10  11
ATOM     11  C   LIG    1       15.703  28.311  21.772  0.00  0.00    -0.070 A 
ATOM     12  C   LIG    1       15.944  29.169  22.830  0.00  0.00    +0.020 A 
ATOM     13  C   LIG    1       14.886  29.744  23.508  0.00  0.00    -0.030 A 
ATOM     14  C   LIG    1       13.583  29.461  23.127  0.00  0.00    +0.090 A 
ATOM     15  C   LIG    1       13.344  28.600  22.065  0.00  0.00    -0.020 A 
ATOM     16  C   LIG    1       14.404  28.032  21.386  0.00  0.00    +0.050 A 
BRANCH  14  17
ATOM     17  O   LIG    1       12.541  30.026  23.793  0.00  0.00    -0.500 OA
ATOM     18  H   LIG    1       12.309  29.576  24.617  0.00  0.00    +0.390 HD
ENDBRANCH  14  17
ENDBRANCH  10  11
ENDBRANCH   6  10
ENDBRANCH   5   6
ENDBRANCH   1   5
BRANCH   3  19
ATOM     19  C   LIG    1       19.013  22.922  19.245  0.00  0.00    +0.240 C 
BRANCH  19  20
ATOM     20  O   LIG    1       18.239  23.017  18.047  0.00  0.00    -0.280 OA
BRANCH  20  21
ATOM     21  C   LIG    1       17.149  22.214  17.953  0.00  0.00    +0.200 A 
ATOM     22  C   LIG    1       15.952  22.728  17.460  0.00  0.00    -0.080 A 
ATOM     23  C   LIG    1       14.847  21.933  17.357  0.00  0.00    +0.130 A 
ATOM     24  C   LIG    1       14.917  20.593  17.752  0.00  0.00    -0.210 A 
ATOM     25  C   LIG    1       13.748  19.715  17.654  0.00  0.00    +0.170 A 
ATOM     26  C   LIG    1       13.880  18.423  18.052  0.00  0.00    -0.100 A 
ATOM     27  C   LIG    1       15.120  17.964  18.543  0.00  0.00    +0.510 A 
ATOM     28  O   LIG    1       16.187  18.772  18.630  0.00  0.00    -0.270 OA
ATOM     29  O   LIG    1       15.224  16.803  18.897  0.00  0.00    -0.470 OA
ATOM     30  C   LIG    1       16.124  20.067  18.251  0.00  0.00    +0.190 A 
ATOM     31  C   LIG    1       17.238  20.887  18.343  0.00  0.00    -0.030 A 
ENDBRANCH  20  21
ENDBRANCH  19  20
ENDBRANCH   3  19
TORSDOF 9
ENDMDL
MODEL 3
REMARK VINA RESULT:     -12.8      2.124      8.964
REMARK                            x       y       z     vdW  Elec       q    Type
REMARK                         _______ _______ _______ _____ _____    ______ ____
ROOT
ATOM      1  N   LIG    1       18.902  21.805  20.793  0.00  0.00    -0.710 N 
ATOM      2  H   LIG    1       18.311  21.525  21.510  0.00  0.00    +0.410 HD
ATOM      3  C   LIG    1       19.120  23.117  20.573  0.00  0.00    +0.510 C 
ATOM      4  O   LIG    1       19.858  23.467  19.678  0.00  0.00    -0.530 OA
ENDROOT
BRANCH   1   5
ATOM      5  C   LIG    1       19.557  20.803  19.949  0.00  0.00    +0.280 C 
BRANCH   5   6
ATOM      6  C   LIG    1       18.608  20.383  18.825  0.00  0.00    -0.100 C 
BRANCH   6   8
ATOM      7  O   LIG    1       19.430  18.997  17.093  0.00  0.00    -0.690 OA
ATOM      8  C   LIG    1       19.401  20.118  17.572  0.00  0.00    +0.500 C 
ATOM      9  O   LIG    1       20.011  21.026  17.032  0.00  0.00    -0.700 OA
ENDBRANCH   6   8
BRANCH   6  10
ATOM     10  C   LIG    1       17.863  19.111  19.236  0.00  0.00    +0.080 C 
BRANCH  10  11
ATOM     11  C   LIG    1       16.457  19.155  18.693  0.00  0.00    -0.070 A 
ATOM     12  C   LIG    1       15.665  18.021  18.737  0.00  0.00    +0.020 A 
ATOM     13  C   LIG    1       14.376  18.059  18.241  0.00  0.00    -0.030 A 
ATOM     14  C   LIG    1       13.877  19.235  17.700  0.00  0.00    +0.090 A 
ATOM     15  C   LIG    1       14.673  20.370  17.658  0.00  0.00    -0.020 A 
ATOM     16  C   LIG    1       15.959  20.329  18.159  0.00  0.00    +0.050 A 
BRANCH  14  17
ATOM     17  O   LIG    1       12.608  19.274  17.213  0.00  0.00    -0.500 OA
ATOM     18  H   LIG    1       11.957  18.831  17.774  0.00  0.00    +0.390 HD
ENDBRANCH  14  17
ENDBRANCH  10  11
ENDBRANCH   6  10
ENDBRANCH   5   6
ENDBRANCH   1   5
BRANCH   3  19
ATOM     19  C   LIG    1       18.445  24.148  21.441  0.00  0.00    +0.240 C 
BRANCH  19  20
ATOM     20  O   LIG    1       18.821  25.457  21.005  0.00  0.00    -0.280 OA
BRANCH  20  21
ATOM     21  C   LIG    1       17.959  26.468  21.277  0.00  0.00    +0.200 A 
ATOM     22  C   LIG    1       18.428  27.634  21.878  0.00  0.00    -0.080 A 
ATOM     23  C   LIG    1       17.574  28.661  22.158  0.00  0.00    +0.130 A 
ATOM     24  C   LIG    1       16.216  28.542  21.840  0.00  0.00    -0.210 A 
ATOM     25  C   LIG    1       15.276  29.627  22.128  0.00  0.00    +0.170 A 
ATOM     26  C   LIG    1       13.971  29.450  21.795  0.00  0.00    -0.100 A 
ATOM     27  C   LIG    1       13.558  28.246  21.189  0.00  0.00    +0.510 A 
ATOM     28  O   LIG    1       14.425  27.255  20.928  0.00  0.00    -0.270 OA
ATOM     29  O   LIG    1       12.384  28.101  20.897  0.00  0.00    -0.470 OA
ATOM     30  C   LIG    1       15.736  27.366  21.233  0.00  0.00    +0.190 A 
ATOM     31  C   LIG    1       16.618  26.335  20.951  0.00  0.00    -0.030 A 
ENDBRANCH  20  21
ENDBRANCH  19  20
ENDBRANCH   3  19
TORSDOF 9
ENDMDL
MODEL 4
REMARK VINA RESULT:     -12.2      1.741      2.316
REMARK                            x       y       z     vdW  Elec       q    Type
REMARK                         _______ _______ _______ _____ _____    ______ ____
ROOT
ATOM      1  N   LIG    1       17.562  24.462  20.302  0.00  0.00    -0.710 N 
ATOM      2  H   LIG    1       17.389  25.047  19.546  0.00  0.00    +0.410 HD
ATOM      3  C   LIG    1       18.149  23.265  20.105  0.00  0.00    +0.510 C 
ATOM      4  O   LIG    1       18.365  22.534  21.049  0.00  0.00    -0.530 OA
ENDROOT
BRANCH   1   5
ATOM      5  C   LIG    1       17.186  24.881  21.654  0.00  0.00    +0.280 C 
BRANCH   5   6
ATOM      6  C   LIG    1       17.541  26.356  21.848  0.00  0.00    -0.100 C 
BRANCH   6   8
ATOM      7  O   LIG    1       19.781  25.610  21.697  0.00  0.00    -0.690 OA
ATOM      8  C   LIG    1       19.015  26.553  21.600  0.00  0.00    +0.500 C 
ATOM      9  O   LIG    1       19.440  27.656  21.298  0.00  0.00    -0.700 OA
ENDBRANCH   6   8
BRANCH   6  10
ATOM     10  C   LIG    1       16.740  27.208  20.862  0.00  0.00    +0.080 C 
BRANCH  10  11
ATOM     11  C   LIG    1       15.693  27.992  21.610  0.00  0.00    -0.070 A 
ATOM     12  C   LIG    1       14.351  27.740  21.387  0.00  0.00    +0.020 A 
ATOM     13  C   LIG    1       13.390  28.457  22.072  0.00  0.00    -0.030 A 
ATOM     14  C   LIG    1       13.770  29.430  22.985  0.00  0.00    +0.090 A 
ATOM     15  C   LIG    1       15.117  29.681  23.207  0.00  0.00    -0.020 A 
ATOM     16  C   LIG    1       16.075  28.958  22.524  0.00  0.00    +0.050 A 
BRANCH  14  17
ATOM     17  O   LIG    1       12.825  30.136  23.661  0.00  0.00    -0.500 OA
ATOM     18  H   LIG    1       11.959  29.708  23.689  0.00  0.00    +0.390 HD
ENDBRANCH  14  17
ENDBRANCH  10  11
ENDBRANCH   6  10
ENDBRANCH   5   6
ENDBRANCH   1   5
BRANCH   3  19
ATOM     19  C   LIG    1       18.535  22.834  18.714  0.00  0.00    +0.240 C 
BRANCH  19  20
ATOM     20  O   LIG    1       18.544  21.406  18.643  0.00  0.00    -0.280 OA
BRANCH  20  21
ATOM     21  C   LIG    1       17.354  20.793  18.419  0.00  0.00    +0.200 A 
ATOM     22  C   LIG    1       17.208  19.439  18.711  0.00  0.00    -0.080 A 
ATOM     23  C   LIG    1       16.018  18.808  18.492  0.00  0.00    +0.130 A 
ATOM     24  C   LIG    1       14.937  19.526  17.969  0.00  0.00    -0.210 A 
ATOM     25  C   LIG    1       13.647  18.876  17.724  0.00  0.00    +0.170 A 
ATOM     26  C   LIG    1       12.636  19.627  17.216  0.00  0.00    -0.100 A 
ATOM     27  C   LIG    1       12.847  20.994  16.942  0.00  0.00    +0.510 A 
ATOM     28  O   LIG    1       14.031  21.584  17.169  0.00  0.00    -0.270 OA
ATOM     29  O   LIG    1       11.932  21.656  16.486  0.00  0.00    -0.470 OA
ATOM     30  C   LIG    1       15.078  20.894  17.672  0.00  0.00    +0.190 A 
ATOM     31  C   LIG    1       16.291  21.521  17.906  0.00  0.00    -0.030 A 
ENDBRANCH  20  21
ENDBRANCH  19  20
ENDBRANCH   3  19
TORSDOF 9
ENDMDL
MODEL 5
REMARK VINA RESULT:     -12.2      1.983      8.734
REMARK                            x       y       z     vdW  Elec       q    Type
REMARK                         _______ _______ _______ _____ _____    ______ ____
ROOT
ATOM      1  N   LIG    1       19.508  22.662  20.701  0.00  0.00    -0.710 N 
ATOM      2  H   LIG    1       20.359  22.987  20.365  0.00  0.00    +0.410 HD
ATOM      3  C   LIG    1       18.719  23.472  21.434  0.00  0.00    +0.510 C 
ATOM      4  O   LIG    1       17.656  23.066  21.853  0.00  0.00    -0.530 OA
ENDROOT
BRANCH   1   5
ATOM      5  C   LIG    1       19.081  21.291  20.410  0.00  0.00    +0.280 C 
BRANCH   5   6
ATOM      6  C   LIG    1       18.334  21.262  19.075  0.00  0.00    -0.100 C 
BRANCH   6   8
ATOM      7  O   LIG    1       20.353  22.086  18.157  0.00  0.00    -0.690 OA
ATOM      8  C   LIG    1       19.144  21.986  18.031  0.00  0.00    +0.500 C 
ATOM      9  O   LIG    1       18.592  22.466  17.055  0.00  0.00    -0.700 OA
ENDBRANCH   6   8
BRANCH   6  10
ATOM     10  C   LIG    1       18.122  19.811  18.641  0.00  0.00    +0.080 C 
BRANCH  10  11
ATOM     11  C   LIG    1       16.651  19.560  18.427  0.00  0.00    -0.070 A 
ATOM     12  C   LIG    1       16.117  18.313  18.698  0.00  0.00    +0.020 A 
ATOM     13  C   LIG    1       14.769  18.081  18.503  0.00  0.00    -0.030 A 
ATOM     14  C   LIG    1       13.952  19.099  18.035  0.00  0.00    +0.090 A 
ATOM     15  C   LIG    1       14.489  20.348  17.764  0.00  0.00    -0.020 A 
ATOM     16  C   LIG    1       15.836  20.578  17.966  0.00  0.00    +0.050 A 
BRANCH  14  17
ATOM     17  O   LIG    1       12.625  18.872  17.844  0.00  0.00    -0.500 OA
ATOM     18  H   LIG    1       12.412  18.481  16.986  0.00  0.00    +0.390 HD
ENDBRANCH  14  17
ENDBRANCH  10  11
ENDBRANCH   6  10
ENDBRANCH   5   6
ENDBRANCH   1   5
BRANCH   3  19
ATOM     19  C   LIG    1       19.158  24.882  21.733  0.00  0.00    +0.240 C 
BRANCH  19  20
ATOM     20  O   LIG    1       18.652  25.763  20.727  0.00  0.00    -0.280 OA
BRANCH  20  21
ATOM     21  C   LIG    1       17.742  26.689  21.121  0.00  0.00    +0.200 A 
ATOM     22  C   LIG    1       18.151  27.777  21.890  0.00  0.00    -0.080 A 
ATOM     23  C   LIG    1       17.248  28.718  22.293  0.00  0.00    +0.130 A 
ATOM     24  C   LIG    1       15.902  28.589  21.932  0.00  0.00    -0.210 A 
ATOM     25  C   LIG    1       14.911  29.583  22.350  0.00  0.00    +0.170 A 
ATOM     26  C   LIG    1       13.620  29.402  21.966  0.00  0.00    -0.100 A 
ATOM     27  C   LIG    1       13.270  28.280  21.188  0.00  0.00    +0.510 A 
ATOM     28  O   LIG    1       14.183  27.373  20.809  0.00  0.00    -0.270 OA
ATOM     29  O   LIG    1       12.108  28.130  20.852  0.00  0.00    -0.470 OA
ATOM     30  C   LIG    1       15.483  27.493  21.155  0.00  0.00    +0.190 A 
ATOM     31  C   LIG    1       16.414  26.549  20.750  0.00  0.00    -0.030 A 
ENDBRANCH  20  21
ENDBRANCH  19  20
ENDBRANCH   3  19
TORSDOF 9
ENDMDL
MODEL 6
REMARK VINA RESULT:     -12.1      2.031      9.229
REMARK                            x       y       z     vdW  Elec       q    Type
REMARK                         _______ _______ _______ _____ _____    ______ ____
ROOT
ATOM      1  N   LIG    1       18.394  22.080  20.243  0.00  0.00    -0.710 N 
ATOM      2  H   LIG    1       17.553  21.659  20.482  0.00  0.00    +0.410 HD
ATOM      3  C   LIG    1       18.678  23.319  20.690  0.00  0.00    +0.510 C 
ATOM      4  O   LIG    1       19.730  23.845  20.392  0.00  0.00    -0.530 OA
ENDROOT
BRANCH   1   5
ATOM      5  C   LIG    1       19.355  21.368  19.398  0.00  0.00    +0.280 C 
BRANCH   5   6
ATOM      6  C   LIG    1       18.601  20.530  18.364  0.00  0.00    -0.100 C 
BRANCH   6   8
ATOM      7  O   LIG    1       20.533  20.680  17.005  0.00  0.00    -0.690 OA
ATOM      8  C   LIG    1       19.573  20.005  17.338  0.00  0.00    +0.500 C 
ATOM      9  O   LIG    1       19.404  18.903  16.845  0.00  0.00    -0.700 OA
ENDBRANCH   6   8
BRANCH   6  10
ATOM     10  C   LIG    1       17.915  19.355  19.063  0.00  0.00    +0.080 C 
BRANCH  10  11
ATOM     11  C   LIG    1       16.484  19.259  18.596  0.00  0.00    -0.070 A 
ATOM     12  C   LIG    1       15.865  20.363  18.038  0.00  0.00    +0.020 A 
ATOM     13  C   LIG    1       14.554  20.276  17.609  0.00  0.00    -0.030 A 
ATOM     14  C   LIG    1       13.860  19.082  17.738  0.00  0.00    +0.090 A 
ATOM     15  C   LIG    1       14.484  17.977  18.298  0.00  0.00    -0.020 A 
ATOM     16  C   LIG    1       15.796  18.066  18.720  0.00  0.00    +0.050 A 
BRANCH  14  17
ATOM     17  O   LIG    1       12.571  18.996  17.316  0.00  0.00    -0.500 OA
ATOM     18  H   LIG    1       12.132  19.851  17.214  0.00  0.00    +0.390 HD
ENDBRANCH  14  17
ENDBRANCH  10  11
ENDBRANCH   6  10
ENDBRANCH   5   6
ENDBRANCH   1   5
BRANCH   3  19
ATOM     19  C   LIG    1       17.689  24.052  21.560  0.00  0.00    +0.240 C 
BRANCH  19  20
ATOM     20  O   LIG    1       16.812  24.824  20.736  0.00  0.00    -0.280 OA
BRANCH  20  21
ATOM     21  C   LIG    1       16.506  26.075  21.166  0.00  0.00    +0.200 A 
ATOM     22  C   LIG    1       17.519  27.019  21.323  0.00  0.00    -0.080 A 
ATOM     23  C   LIG    1       17.227  28.281  21.754  0.00  0.00    +0.130 A 
ATOM     24  C   LIG    1       15.902  28.629  22.039  0.00  0.00    -0.210 A 
ATOM     25  C   LIG    1       15.559  29.976  22.502  0.00  0.00    +0.170 A 
ATOM     26  C   LIG    1       14.255  30.252  22.762  0.00  0.00    -0.100 A 
ATOM     27  C   LIG    1       13.277  29.252  22.582  0.00  0.00    +0.510 A 
ATOM     28  O   LIG    1       13.598  28.021  22.158  0.00  0.00    -0.270 OA
ATOM     29  O   LIG    1       12.111  29.514  22.820  0.00  0.00    -0.470 OA
ATOM     30  C   LIG    1       14.875  27.680  21.882  0.00  0.00    +0.190 A 
ATOM     31  C   LIG    1       15.188  26.405  21.439  0.00  0.00    -0.030 A 
ENDBRANCH  20  21
ENDBRANCH  19  20
ENDBRANCH   3  19
TORSDOF 9
ENDMDL
MODEL 7
REMARK VINA RESULT:     -11.6      1.701      8.689
REMARK                            x       y       z     vdW  Elec       q    Type
REMARK                         _______ _______ _______ _____ _____    ______ ____
ROOT
ATOM      1  N   LIG    1       19.197  23.512  20.521  0.00  0.00    -0.710 N 
ATOM      2  H   LIG    1       19.789  23.940  19.882  0.00  0.00    +0.410 HD
ATOM      3  C   LIG    1       18.816  24.172  21.632  0.00  0.00    +0.510 C 
ATOM      4  O   LIG    1       18.076  23.638  22.430  0.00  0.00    -0.530 OA
ENDROOT
BRANCH   1   5
ATOM      5  C   LIG    1       18.717  22.150  20.276  0.00  0.00    +0.280 C 
BRANCH   5   6
ATOM      6  C   LIG    1       17.766  22.152  19.077  0.00  0.00    -0.100 C 
BRANCH   6   8
ATOM      7  O   LIG    1       17.436  24.381  18.355  0.00  0.00    -0.690 OA
ATOM      8  C   LIG    1       18.062  23.345  18.205  0.00  0.00    +0.500 C 
ATOM      9  O   LIG    1       18.931  23.276  17.353  0.00  0.00    -0.700 OA
ENDBRANCH   6   8
BRANCH   6  10
ATOM     10  C   LIG    1       17.962  20.868  18.269  0.00  0.00    +0.080 C 
BRANCH  10  11
ATOM     11  C   LIG    1       16.673  20.087  18.245  0.00  0.00    -0.070 A 
ATOM     12  C   LIG    1       16.640  18.795  18.737  0.00  0.00    +0.020 A 
ATOM     13  C   LIG    1       15.459  18.078  18.716  0.00  0.00    -0.030 A 
ATOM     14  C   LIG    1       14.307  18.655  18.202  0.00  0.00    +0.090 A 
ATOM     15  C   LIG    1       14.343  19.951  17.709  0.00  0.00    -0.020 A 
ATOM     16  C   LIG    1       15.525  20.667  17.737  0.00  0.00    +0.050 A 
BRANCH  14  17
ATOM     17  O   LIG    1       13.145  17.951  18.181  0.00  0.00    -0.500 OA
ATOM     18  H   LIG    1       12.784  17.812  17.295  0.00  0.00    +0.390 HD
ENDBRANCH  14  17
ENDBRANCH  10  11
ENDBRANCH   6  10
ENDBRANCH   5   6
ENDBRANCH   1   5
BRANCH   3  19
ATOM     19  C   LIG    1       19.311  25.573  21.883  0.00  0.00    +0.240 C 
BRANCH  19  20
ATOM     20  O   LIG    1       18.722  26.464  20.933  0.00  0.00    -0.280 OA
BRANCH  20  21
ATOM     21  C   LIG    1       17.657  27.194  21.349  0.00  0.00    +0.200 A 
ATOM     22  C   LIG    1       17.836  28.203  22.293  0.00  0.00    -0.080 A 
ATOM     23  C   LIG    1       16.775  28.946  22.722  0.00  0.00    +0.130 A 
ATOM     24  C   LIG    1       15.497  28.693  22.211  0.00  0.00    -0.210 A 
ATOM     25  C   LIG    1       14.339  29.474  22.651  0.00  0.00    +0.170 A 
ATOM     26  C   LIG    1       13.126  29.180  22.117  0.00  0.00    -0.100 A 
ATOM     27  C   LIG    1       13.010  28.146  21.165  0.00  0.00    +0.510 A 
ATOM     28  O   LIG    1       14.074  27.434  20.766  0.00  0.00    -0.270 OA
ATOM     29  O   LIG    1       11.915  27.893  20.695  0.00  0.00    -0.470 OA
ATOM     30  C   LIG    1       15.309  27.675  21.257  0.00  0.00    +0.190 A 
ATOM     31  C   LIG    1       16.399  26.933  20.828  0.00  0.00    -0.030 A 
ENDBRANCH  20  21
ENDBRANCH  19  20
ENDBRANCH   3  19
TORSDOF 9
ENDMDL
MODEL 8
REMARK VINA RESULT:     -11.6      2.301      4.070
REMARK                            x       y       z     vdW  Elec       q    Type
REMARK                         _______ _______ _______ _____ _____    ______ ____
ROOT
ATOM      1  N   LIG    1       18.585  21.961  19.582  0.00  0.00    -0.710 N 
ATOM      2  H   LIG    1       17.659  21.930  19.292  0.00  0.00    +0.410 HD
ATOM      3  C   LIG    1       19.416  20.941  19.293  0.00  0.00    +0.510 C 
ATOM      4  O   LIG    1       20.573  20.980  19.656  0.00  0.00    -0.530 OA
ENDROOT
BRANCH   1   5
ATOM      5  C   LIG    1       19.077  23.117  20.335  0.00  0.00    +0.280 C 
BRANCH   5   6
ATOM      6  C   LIG    1       18.127  24.299  20.134  0.00  0.00    -0.100 C 
BRANCH   6   8
ATOM      7  O   LIG    1       16.048  23.749  19.148  0.00  0.00    -0.690 OA
ATOM      8  C   LIG    1       17.222  24.021  18.962  0.00  0.00    +0.500 C 
ATOM      9  O   LIG    1       17.662  24.074  17.826  0.00  0.00    -0.700 OA
ENDBRANCH   6   8
BRANCH   6  10
ATOM     10  C   LIG    1       17.283  24.494  21.395  0.00  0.00    +0.080 C 
BRANCH  10  11
ATOM     11  C   LIG    1       16.953  25.956  21.558  0.00  0.00    -0.070 A 
ATOM     12  C   LIG    1       17.968  26.874  21.753  0.00  0.00    +0.020 A 
ATOM     13  C   LIG    1       17.668  28.215  21.902  0.00  0.00    -0.030 A 
ATOM     14  C   LIG    1       16.347  28.638  21.856  0.00  0.00    +0.090 A 
ATOM     15  C   LIG    1       15.331  27.715  21.660  0.00  0.00    -0.020 A 
ATOM     16  C   LIG    1       15.636  26.376  21.506  0.00  0.00    +0.050 A 
BRANCH  14  17
ATOM     17  O   LIG    1       16.051  29.957  22.001  0.00  0.00    -0.500 OA
ATOM     18  H   LIG    1       15.207  30.217  21.606  0.00  0.00    +0.390 HD
ENDBRANCH  14  17
ENDBRANCH  10  11
ENDBRANCH   6  10
ENDBRANCH   5   6
ENDBRANCH   1   5
BRANCH   3  19
ATOM     19  C   LIG    1       18.909  19.751  18.519  0.00  0.00    +0.240 C 
BRANCH  19  20
ATOM     20  O   LIG    1       17.857  19.119  19.253  0.00  0.00    -0.280 OA
BRANCH  20  21
ATOM     21  C   LIG    1       16.604  19.216  18.741  0.00  0.00    +0.200 A 
ATOM     22  C   LIG    1       15.762  18.106  18.759  0.00  0.00    -0.080 A 
ATOM     23  C   LIG    1       14.499  18.187  18.249  0.00  0.00    +0.130 A 
ATOM     24  C   LIG    1       14.046  19.394  17.703  0.00  0.00    -0.210 A 
ATOM     25  C   LIG    1       12.695  19.511  17.148  0.00  0.00    +0.170 A 
ATOM     26  C   LIG    1       12.315  20.709  16.633  0.00  0.00    -0.100 A 
ATOM     27  C   LIG    1       13.214  21.795  16.645  0.00  0.00    +0.510 A 
ATOM     28  O   LIG    1       14.451  21.681  17.154  0.00  0.00    -0.270 OA
ATOM     29  O   LIG    1       12.860  22.863  16.179  0.00  0.00    -0.470 OA
ATOM     30  C   LIG    1       14.892  20.518  17.681  0.00  0.00    +0.190 A 
ATOM     31  C   LIG    1       16.170  20.420  18.209  0.00  0.00    -0.030 A 
ENDBRANCH  20  21
ENDBRANCH  19  20
ENDBRANCH   3  19
TORSDOF 9
ENDMDL
MODEL 9
REMARK VINA RESULT:     -11.4      5.346      6.992
REMARK                            x       y       z     vdW  Elec       q    Type
REMARK                         _______ _______ _______ _____ _____    ______ ____
ROOT
ATOM      1  N   LIG    1       18.677  23.400  15.565  0.00  0.00    -0.710 N 
ATOM      2  H   LIG    1       18.208  22.569  15.744  0.00  0.00    +0.410 HD
ATOM      3  C   LIG    1       18.030  24.577  15.677  0.00  0.00    +0.510 C 
ATOM      4  O   LIG    1       18.616  25.614  15.454  0.00  0.00    -0.530 OA
ENDROOT
BRANCH   1   5
ATOM      5  C   LIG    1       20.088  23.374  15.174  0.00  0.00    +0.280 C 
BRANCH   5   6
ATOM      6  C   LIG    1       20.810  22.265  15.942  0.00  0.00    -0.100 C 
BRANCH   6   8
ATOM      7  O   LIG    1       22.950  21.261  15.849  0.00  0.00    -0.690 OA
ATOM      8  C   LIG    1       22.236  22.171  15.464  0.00  0.00    +0.500 C 
ATOM      9  O   LIG    1       22.675  23.002  14.687  0.00  0.00    -0.700 OA
ENDBRANCH   6   8
BRANCH   6  10
ATOM     10  C   LIG    1       20.794  22.586  17.437  0.00  0.00    +0.080 C 
BRANCH  10  11
ATOM     11  C   LIG    1       19.989  21.540  18.167  0.00  0.00    -0.070 A 
ATOM     12  C   LIG    1       19.588  20.393  17.507  0.00  0.00    +0.020 A 
ATOM     13  C   LIG    1       18.851  19.434  18.174  0.00  0.00    -0.030 A 
ATOM     14  C   LIG    1       18.515  19.621  19.507  0.00  0.00    +0.090 A 
ATOM     15  C   LIG    1       18.920  20.772  20.167  0.00  0.00    -0.020 A 
ATOM     16  C   LIG    1       19.661  21.727  19.497  0.00  0.00    +0.050 A 
BRANCH  14  17
ATOM     17  O   LIG    1       17.792  18.677  20.165  0.00  0.00    -0.500 OA
ATOM     18  H   LIG    1       17.580  18.910  21.079  0.00  0.00    +0.390 HD
ENDBRANCH  14  17
ENDBRANCH  10  11
ENDBRANCH   6  10
ENDBRANCH   5   6
ENDBRANCH   1   5
BRANCH   3  19
ATOM     19  C   LIG    1       16.578  24.602  16.079  0.00  0.00    +0.240 C 
BRANCH  19  20
ATOM     20  O   LIG    1       16.416  23.921  17.326  0.00  0.00    -0.280 OA
BRANCH  20  21
ATOM     21  C   LIG    1       15.618  22.824  17.330  0.00  0.00    +0.200 A 
ATOM     22  C   LIG    1       14.350  22.890  16.756  0.00  0.00    -0.080 A 
ATOM     23  C   LIG    1       13.535  21.795  16.751  0.00  0.00    +0.130 A 
ATOM     24  C   LIG    1       13.975  20.598  17.327  0.00  0.00    -0.210 A 
ATOM     25  C   LIG    1       13.123  19.407  17.336  0.00  0.00    +0.170 A 
ATOM     26  C   LIG    1       13.608  18.275  17.910  0.00  0.00    -0.100 A 
ATOM     27  C   LIG    1       14.901  18.273  18.473  0.00  0.00    +0.510 A 
ATOM     28  O   LIG    1       15.677  19.368  18.462  0.00  0.00    -0.270 OA
ATOM     29  O   LIG    1       15.323  17.251  18.985  0.00  0.00    -0.470 OA
ATOM     30  C   LIG    1       15.255  20.525  17.908  0.00  0.00    +0.190 A 
ATOM     31  C   LIG    1       16.072  21.645  17.899  0.00  0.00    -0.030 A 
ENDBRANCH  20  21
ENDBRANCH  19  20
ENDBRANCH   3  19
TORSDOF 9
ENDMDL
####
 X_ribose_rec.pdbqt&&&&ZINC000004251543.pdbqt
MODEL 1
REMARK VINA RESULT:     -13.3      0.000      0.000
REMARK                            x       y       z     vdW  Elec       q    Type
REMARK                         _______ _______ _______ _____ _____    ______ ____
ROOT
ATOM      1  C   LIG    1       18.770  21.140  20.267  0.00  0.00    +0.150 C 
ENDROOT
BRANCH   1   2
ATOM      2  C   LIG    1       19.745  22.149  19.718  0.00  0.00    +0.460 C 
ATOM      3  O   LIG    1       20.744  21.777  19.150  0.00  0.00    -0.510 OA
BRANCH   2   4
ATOM      4  O   LIG    1       19.503  23.461  19.861  0.00  0.00    -0.330 OA
BRANCH   4   5
ATOM      5  C   LIG    1       18.459  23.842  20.796  0.00  0.00    +0.250 C 
BRANCH   5  12
ATOM      6  C   LIG    1       15.221  28.976  22.425  0.00  0.00    +0.020 C 
ATOM      7  C   LIG    1       16.436  28.325  21.761  0.00  0.00    -0.020 C 
ATOM      8  C   LIG    1       17.504  28.042  22.821  0.00  0.00    +0.020 C 
ATOM      9  C   LIG    1       18.733  27.423  22.147  0.00  0.00    +0.280 C 
ATOM     10  N   LIG    1       18.311  26.239  21.386  0.00  0.00    -0.610 N 
ATOM     11  C   LIG    1       17.226  26.382  20.404  0.00  0.00    +0.260 C 
ATOM     12  C   LIG    1       18.904  25.046  21.585  0.00  0.00    +0.520 C 
ATOM     13  O   LIG    1       19.798  24.942  22.398  0.00  0.00    -0.510 OA
ATOM     14  C   LIG    1       16.014  27.013  21.097  0.00  0.00    +0.020 C 
ENDBRANCH   5  12
ENDBRANCH   4   5
ENDBRANCH   2   4
ENDBRANCH   1   2
BRANCH   1  15
ATOM     15  C   LIG    1       18.748  19.907  19.361  0.00  0.00    +0.150 C 
BRANCH  15  16
ATOM     16  C   LIG    1       17.331  19.619  18.938  0.00  0.00    +0.400 A 
ATOM     17  N   LIG    1       16.643  20.579  18.399  0.00  0.00    -0.520 NA
ATOM     18  C   LIG    1       15.361  20.394  17.993  0.00  0.00    +0.150 A 
ATOM     19  C   LIG    1       14.620  21.426  17.413  0.00  0.00    +0.030 A 
ATOM     20  C   LIG    1       13.323  21.193  17.016  0.00  0.00    +0.070 A 
ATOM     21  C   LIG    1       12.740  19.944  17.184  0.00  0.00    -0.010 A 
ATOM     22  C   LIG    1       13.451  18.910  17.754  0.00  0.00    +0.100 A 
ATOM     23  C   LIG    1       14.765  19.124  18.163  0.00  0.00    -0.200 A 
ATOM     24  C   LIG    1       15.572  18.060  18.778  0.00  0.00    +0.550 A 
ATOM     25  O   LIG    1       15.119  16.944  18.953  0.00  0.00    -0.510 OA
ATOM     26  N   LIG    1       16.840  18.368  19.134  0.00  0.00    -0.650 N 
ATOM     27  H   LIG    1       17.403  17.690  19.543  0.00  0.00    +0.420 HD
ENDBRANCH  15  16
ENDBRANCH   1  15
TORSDOF 6
ENDMDL
####
 X_ribose_rec.pdbqt&&&&ZINC000952872383.pdbqt
MODEL 1
REMARK VINA RESULT:     -13.3      0.000      0.000
REMARK                            x       y       z     vdW  Elec       q    Type
REMARK                         _______ _______ _______ _____ _____    ______ ____
ROOT
ATOM      1  O   LIG    1       20.104  22.773  19.985  0.00  0.00    -0.550 OA
ATOM      2  C   LIG    1       18.944  22.676  20.342  0.00  0.00    +0.590 C 
ATOM      3  N   LIG    1       18.402  21.460  20.546  0.00  0.00    -0.730 N 
ATOM      4  H   LIG    1       17.502  21.383  20.900  0.00  0.00    +0.410 HD
ENDROOT
BRANCH   2   5
ATOM      5  C   LIG    1       18.139  23.884  20.555  0.00  0.00    -0.370 A 
ATOM      6  C   LIG    1       16.816  23.955  20.099  0.00  0.00    +0.460 A 
ATOM      7  N   LIG    1       16.111  25.048  20.300  0.00  0.00    -0.540 NA
ATOM      8  C   LIG    1       16.623  26.107  20.934  0.00  0.00    +0.400 A 
ATOM      9  C   LIG    1       15.825  27.247  21.122  0.00  0.00    +0.030 A 
ATOM     10  C   LIG    1       16.342  28.332  21.769  0.00  0.00    +0.140 A 
ATOM     11  C   LIG    1       17.662  28.292  22.236  0.00  0.00    +0.010 A 
ATOM     12  C   LIG    1       18.416  27.184  22.046  0.00  0.00    +0.290 A 
ATOM     13  N   LIG    1       17.907  26.097  21.402  0.00  0.00    -0.420 N 
ATOM     14  C   LIG    1       18.680  25.004  21.232  0.00  0.00    +0.530 A 
ATOM     15  O   LIG    1       19.825  24.984  21.649  0.00  0.00    -0.530 OA
ENDBRANCH   2   5
BRANCH   3  16
ATOM     16  C   LIG    1       19.170  20.253  20.231  0.00  0.00    +0.300 C 
BRANCH  16  17
ATOM     17  C   LIG    1       18.908  19.846  18.779  0.00  0.00    +0.130 C 
BRANCH  17  18
ATOM     18  C   LIG    1       17.431  19.622  18.579  0.00  0.00    +0.400 A 
ATOM     19  N   LIG    1       16.718  20.600  18.106  0.00  0.00    -0.510 NA
ATOM     20  C   LIG    1       15.384  20.471  17.899  0.00  0.00    +0.150 A 
ATOM     21  C   LIG    1       14.617  21.521  17.391  0.00  0.00    +0.030 A 
ATOM     22  C   LIG    1       13.265  21.346  17.196  0.00  0.00    +0.070 A 
ATOM     23  C   LIG    1       12.654  20.137  17.499  0.00  0.00    -0.010 A 
ATOM     24  C   LIG    1       13.389  19.086  18.002  0.00  0.00    +0.100 A 
ATOM     25  C   LIG    1       14.758  19.243  18.207  0.00  0.00    -0.200 A 
ATOM     26  C   LIG    1       15.594  18.157  18.740  0.00  0.00    +0.550 A 
ATOM     27  O   LIG    1       15.117  17.074  19.026  0.00  0.00    -0.510 OA
ATOM     28  N   LIG    1       16.915  18.406  18.896  0.00  0.00    -0.650 N 
ATOM     29  H   LIG    1       17.497  17.714  19.246  0.00  0.00    +0.420 HD
ENDBRANCH  17  18
ENDBRANCH  16  17
ENDBRANCH   3  16
TORSDOF 4
ENDMDL
MODEL 2
REMARK VINA RESULT:     -12.4      2.019      3.241
REMARK                            x       y       z     vdW  Elec       q    Type
REMARK                         _______ _______ _______ _____ _____    ______ ____
ROOT
ATOM      1  O   LIG    1       19.619  25.004  21.523  0.00  0.00    -0.550 OA
ATOM      2  C   LIG    1       18.501  25.127  21.058  0.00  0.00    +0.590 C 
ATOM      3  N   LIG    1       17.986  24.160  20.274  0.00  0.00    -0.730 N 
ATOM      4  H   LIG    1       17.070  24.224  19.963  0.00  0.00    +0.410 HD
ENDROOT
BRANCH   2   5
ATOM      5  C   LIG    1       17.712  26.328  21.357  0.00  0.00    -0.370 A 
ATOM      6  C   LIG    1       18.341  27.536  21.684  0.00  0.00    +0.460 A 
ATOM      7  N   LIG    1       17.614  28.602  21.949  0.00  0.00    -0.540 NA
ATOM      8  C   LIG    1       16.279  28.568  21.914  0.00  0.00    +0.400 A 
ATOM      9  C   LIG    1       15.555  29.735  22.205  0.00  0.00    +0.030 A 
ATOM     10  C   LIG    1       14.191  29.708  22.171  0.00  0.00    +0.140 A 
ATOM     11  C   LIG    1       13.533  28.514  21.846  0.00  0.00    +0.010 A 
ATOM     12  C   LIG    1       14.249  27.400  21.569  0.00  0.00    +0.290 A 
ATOM     13  N   LIG    1       15.610  27.420  21.600  0.00  0.00    -0.420 N 
ATOM     14  C   LIG    1       16.297  26.293  21.314  0.00  0.00    +0.530 A 
ATOM     15  O   LIG    1       15.709  25.264  21.028  0.00  0.00    -0.530 OA
ENDBRANCH   2   5
BRANCH   3  16
ATOM     16  C   LIG    1       18.812  23.013  19.888  0.00  0.00    +0.300 C 
BRANCH  16  17
ATOM     17  C   LIG    1       18.624  22.728  18.396  0.00  0.00    +0.130 C 
BRANCH  17  18
ATOM     18  C   LIG    1       17.362  21.931  18.192  0.00  0.00    +0.400 A 
ATOM     19  N   LIG    1       17.366  20.674  18.523  0.00  0.00    -0.510 NA
ATOM     20  C   LIG    1       16.266  19.895  18.370  0.00  0.00    +0.150 A 
ATOM     21  C   LIG    1       16.271  18.545  18.725  0.00  0.00    +0.030 A 
ATOM     22  C   LIG    1       15.131  17.791  18.552  0.00  0.00    +0.070 A 
ATOM     23  C   LIG    1       13.977  18.356  18.027  0.00  0.00    -0.010 A 
ATOM     24  C   LIG    1       13.949  19.686  17.668  0.00  0.00    +0.100 A 
ATOM     25  C   LIG    1       15.091  20.466  17.835  0.00  0.00    -0.200 A 
ATOM     26  C   LIG    1       15.120  21.891  17.470  0.00  0.00    +0.550 A 
ATOM     27  O   LIG    1       14.141  22.444  17.004  0.00  0.00    -0.510 OA
ATOM     28  N   LIG    1       16.276  22.564  17.678  0.00  0.00    -0.650 N 
ATOM     29  H   LIG    1       16.332  23.505  17.449  0.00  0.00    +0.420 HD
ENDBRANCH  17  18
ENDBRANCH  16  17
ENDBRANCH   3  16
TORSDOF 4
ENDMDL
MODEL 3
REMARK VINA RESULT:     -10.8      1.939      7.089
REMARK                            x       y       z     vdW  Elec       q    Type
REMARK                         _______ _______ _______ _____ _____    ______ ____
ROOT
ATOM      1  O   LIG    1       18.519  19.129  18.649  0.00  0.00    -0.550 OA
ATOM      2  C   LIG    1       17.649  19.917  18.972  0.00  0.00    +0.590 C 
ATOM      3  N   LIG    1       17.935  20.931  19.811  0.00  0.00    -0.730 N 
ATOM      4  H   LIG    1       17.262  21.601  20.010  0.00  0.00    +0.410 HD
ENDROOT
BRANCH   2   5
ATOM      5  C   LIG    1       16.289  19.765  18.439  0.00  0.00    -0.370 A 
ATOM      6  C   LIG    1       15.652  18.518  18.447  0.00  0.00    +0.460 A 
ATOM      7  N   LIG    1       14.432  18.403  17.964  0.00  0.00    -0.540 NA
ATOM      8  C   LIG    1       13.774  19.452  17.461  0.00  0.00    +0.400 A 
ATOM      9  C   LIG    1       12.475  19.271  16.961  0.00  0.00    +0.030 A 
ATOM     10  C   LIG    1       11.797  20.338  16.445  0.00  0.00    +0.140 A 
ATOM     11  C   LIG    1       12.409  21.598  16.424  0.00  0.00    +0.010 A 
ATOM     12  C   LIG    1       13.662  21.752  16.911  0.00  0.00    +0.290 A 
ATOM     13  N   LIG    1       14.344  20.693  17.427  0.00  0.00    -0.420 N 
ATOM     14  C   LIG    1       15.591  20.878  17.911  0.00  0.00    +0.530 A 
ATOM     15  O   LIG    1       16.107  21.982  17.890  0.00  0.00    -0.530 OA
ENDBRANCH   2   5
BRANCH   3  16
ATOM     16  C   LIG    1       19.262  21.021  20.426  0.00  0.00    +0.300 C 
BRANCH  16  17
ATOM     17  C   LIG    1       20.003  22.235  19.862  0.00  0.00    +0.130 C 
BRANCH  17  18
ATOM     18  C   LIG    1       19.155  23.468  20.039  0.00  0.00    +0.400 A 
ATOM     19  N   LIG    1       19.409  24.253  21.043  0.00  0.00    -0.510 NA
ATOM     20  C   LIG    1       18.689  25.380  21.264  0.00  0.00    +0.150 A 
ATOM     21  C   LIG    1       18.961  26.223  22.342  0.00  0.00    +0.030 A 
ATOM     22  C   LIG    1       18.204  27.358  22.529  0.00  0.00    +0.070 A 
ATOM     23  C   LIG    1       17.171  27.675  21.658  0.00  0.00    -0.010 A 
ATOM     24  C   LIG    1       16.882  26.858  20.587  0.00  0.00    +0.100 A 
ATOM     25  C   LIG    1       17.636  25.705  20.381  0.00  0.00    -0.200 A 
ATOM     26  C   LIG    1       17.374  24.796  19.255  0.00  0.00    +0.550 A 
ATOM     27  O   LIG    1       16.482  25.017  18.457  0.00  0.00    -0.510 OA
ATOM     28  N   LIG    1       18.167  23.705  19.137  0.00  0.00    -0.650 N 
ATOM     29  H   LIG    1       18.024  23.083  18.407  0.00  0.00    +0.420 HD
ENDBRANCH  17  18
ENDBRANCH  16  17
ENDBRANCH   3  16
TORSDOF 4
ENDMDL
MODEL 4
REMARK VINA RESULT:     -10.3      3.553      4.109
REMARK                            x       y       z     vdW  Elec       q    Type
REMARK                         _______ _______ _______ _____ _____    ______ ____
ROOT
ATOM      1  O   LIG    1       20.759  22.472  17.644  0.00  0.00    -0.550 OA
ATOM      2  C   LIG    1       19.644  22.385  17.164  0.00  0.00    +0.590 C 
ATOM      3  N   LIG    1       18.914  21.269  17.352  0.00  0.00    -0.730 N 
ATOM      4  H   LIG    1       17.999  21.228  17.033  0.00  0.00    +0.410 HD
ENDROOT
BRANCH   2   5
ATOM      5  C   LIG    1       19.093  23.501  16.384  0.00  0.00    -0.370 A 
ATOM      6  C   LIG    1       19.866  24.144  15.409  0.00  0.00    +0.460 A 
ATOM      7  N   LIG    1       19.353  25.143  14.721  0.00  0.00    -0.540 NA
ATOM      8  C   LIG    1       18.102  25.567  14.925  0.00  0.00    +0.400 A 
ATOM      9  C   LIG    1       17.607  26.636  14.161  0.00  0.00    +0.030 A 
ATOM     10  C   LIG    1       16.330  27.074  14.365  0.00  0.00    +0.140 A 
ATOM     11  C   LIG    1       15.533  26.450  15.333  0.00  0.00    +0.010 A 
ATOM     12  C   LIG    1       16.029  25.421  16.059  0.00  0.00    +0.290 A 
ATOM     13  N   LIG    1       17.300  24.978  15.861  0.00  0.00    -0.420 N 
ATOM     14  C   LIG    1       17.766  23.946  16.597  0.00  0.00    +0.530 A 
ATOM     15  O   LIG    1       17.057  23.411  17.432  0.00  0.00    -0.530 OA
ENDBRANCH   2   5
BRANCH   3  16
ATOM     16  C   LIG    1       19.502  20.116  18.038  0.00  0.00    +0.300 C 
BRANCH  16  17
ATOM     17  C   LIG    1       18.679  19.791  19.287  0.00  0.00    +0.130 C 
BRANCH  17  18
ATOM     18  C   LIG    1       17.254  19.505  18.889  0.00  0.00    +0.400 A 
ATOM     19  N   LIG    1       16.560  20.464  18.354  0.00  0.00    -0.510 NA
ATOM     20  C   LIG    1       15.272  20.280  17.970  0.00  0.00    +0.150 A 
ATOM     21  C   LIG    1       14.525  21.310  17.396  0.00  0.00    +0.030 A 
ATOM     22  C   LIG    1       13.221  21.079  17.020  0.00  0.00    +0.070 A 
ATOM     23  C   LIG    1       12.637  19.833  17.207  0.00  0.00    -0.010 A 
ATOM     24  C   LIG    1       13.353  18.801  17.772  0.00  0.00    +0.100 A 
ATOM     25  C   LIG    1       14.675  19.015  18.159  0.00  0.00    -0.200 A 
ATOM     26  C   LIG    1       15.488  17.951  18.767  0.00  0.00    +0.550 A 
ATOM     27  O   LIG    1       15.034  16.838  18.958  0.00  0.00    -0.510 OA
ATOM     28  N   LIG    1       16.764  18.256  19.102  0.00  0.00    -0.650 N 
ATOM     29  H   LIG    1       17.330  17.580  19.505  0.00  0.00    +0.420 HD
ENDBRANCH  17  18
ENDBRANCH  16  17
ENDBRANCH   3  16
TORSDOF 4
ENDMDL
####
 X_ribose_rec.pdbqt&&&&ZINC000605100609.pdbqt
MODEL 1
REMARK VINA RESULT:     -13.3      0.000      0.000
REMARK                            x       y       z     vdW  Elec       q    Type
REMARK                         _______ _______ _______ _____ _____    ______ ____
ROOT
ATOM      1  N   LIG    1       19.716  22.647  20.609  0.00  0.00    -0.640 N 
ATOM      2  H   LIG    1       20.007  22.060  21.324  0.00  0.00    +0.420 HD
ATOM      3  C   LIG    1       19.928  22.301  19.324  0.00  0.00    +0.520 C 
ATOM      4  O   LIG    1       19.564  23.036  18.430  0.00  0.00    -0.500 OA
ENDROOT
BRANCH   1   8
ATOM      5  N   LIG    1       18.667  25.923  21.537  0.00  0.00    -0.370 N 
ATOM      6  C   LIG    1       17.480  25.391  21.176  0.00  0.00    +0.250 A 
ATOM      7  C   LIG    1       17.700  24.115  20.785  0.00  0.00    -0.100 A 
ATOM      8  C   LIG    1       19.074  23.856  20.913  0.00  0.00    +0.300 A 
ATOM      9  N   LIG    1       19.654  24.945  21.358  0.00  0.00    -0.320 NA
BRANCH   5  10
ATOM     10  C   LIG    1       18.885  27.287  22.023  0.00  0.00    +0.350 C 
BRANCH  10  11
ATOM     11  C   LIG    1       17.600  28.102  21.851  0.00  0.00    +0.050 C 
BRANCH  11  15
ATOM     12  N   LIG    1       15.716  28.851  23.268  0.00  0.00    -0.850 N 
ATOM     13  H   LIG    1       15.267  29.144  22.460  0.00  0.00    +0.400 HD
ATOM     14  H   LIG    1       15.290  28.968  24.131  0.00  0.00    +0.410 HD
ATOM     15  C   LIG    1       16.937  28.284  23.192  0.00  0.00    +0.520 C 
ATOM     16  O   LIG    1       17.501  27.920  24.202  0.00  0.00    -0.540 OA
ENDBRANCH  11  15
ENDBRANCH  10  11
ENDBRANCH   5  10
ENDBRANCH   1   8
BRANCH   3  17
ATOM     17  C   LIG    1       20.618  21.001  18.998  0.00  0.00    +0.060 C 
BRANCH  17  18
ATOM     18  C   LIG    1       19.594  20.002  18.457  0.00  0.00    +0.090 C 
BRANCH  18  19
ATOM     19  C   LIG    1       18.663  19.563  19.591  0.00  0.00    +0.120 C 
BRANCH  19  20
ATOM     20  C   LIG    1       17.259  19.425  19.062  0.00  0.00    +0.390 A 
ATOM     21  N   LIG    1       16.691  20.470  18.541  0.00  0.00    -0.510 NA
ATOM     22  C   LIG    1       15.429  20.422  18.045  0.00  0.00    +0.150 A 
ATOM     23  C   LIG    1       14.818  21.544  17.485  0.00  0.00    +0.030 A 
ATOM     24  C   LIG    1       13.536  21.449  16.992  0.00  0.00    +0.070 A 
ATOM     25  C   LIG    1       12.841  20.248  17.046  0.00  0.00    -0.010 A 
ATOM     26  C   LIG    1       13.422  19.125  17.594  0.00  0.00    +0.100 A 
ATOM     27  C   LIG    1       14.720  19.201  18.098  0.00  0.00    -0.200 A 
ATOM     28  C   LIG    1       15.391  18.037  18.695  0.00  0.00    +0.550 A 
ATOM     29  O   LIG    1       14.834  16.957  18.772  0.00  0.00    -0.510 OA
ATOM     30  N   LIG    1       16.654  18.212  19.150  0.00  0.00    -0.650 N 
ATOM     31  H   LIG    1       17.128  17.466  19.550  0.00  0.00    +0.420 HD
ENDBRANCH  19  20
ENDBRANCH  18  19
ENDBRANCH  17  18
ENDBRANCH   3  17
TORSDOF 8
ENDMDL
MODEL 2
REMARK VINA RESULT:     -12.7      1.454      1.850
REMARK                            x       y       z     vdW  Elec       q    Type
REMARK                         _______ _______ _______ _____ _____    ______ ____
ROOT
ATOM      1  N   LIG    1       18.150  22.743  19.650  0.00  0.00    -0.640 N 
ATOM      2  H   LIG    1       17.665  21.960  19.350  0.00  0.00    +0.420 HD
ATOM      3  C   LIG    1       19.416  22.621  20.098  0.00  0.00    +0.520 C 
ATOM      4  O   LIG    1       20.023  23.602  20.475  0.00  0.00    -0.500 OA
ENDROOT
BRANCH   1   8
ATOM      5  N   LIG    1       16.598  25.902  20.205  0.00  0.00    -0.370 N 
ATOM      6  C   LIG    1       16.635  25.893  18.855  0.00  0.00    +0.250 A 
ATOM      7  C   LIG    1       17.210  24.733  18.465  0.00  0.00    -0.100 A 
ATOM      8  C   LIG    1       17.536  24.003  19.619  0.00  0.00    +0.300 A 
ATOM      9  N   LIG    1       17.174  24.710  20.663  0.00  0.00    -0.320 NA
BRANCH   5  10
ATOM     10  C   LIG    1       16.056  26.974  21.043  0.00  0.00    +0.350 C 
BRANCH  10  11
ATOM     11  C   LIG    1       16.975  27.193  22.247  0.00  0.00    +0.050 C 
BRANCH  11  15
ATOM     12  N   LIG    1       19.201  26.154  21.948  0.00  0.00    -0.850 N 
ATOM     13  H   LIG    1       18.848  25.354  22.367  0.00  0.00    +0.400 HD
ATOM     14  H   LIG    1       20.123  26.180  21.651  0.00  0.00    +0.410 HD
ATOM     15  C   LIG    1       18.409  27.233  21.784  0.00  0.00    +0.520 C 
ATOM     16  O   LIG    1       18.850  28.236  21.265  0.00  0.00    -0.540 OA
ENDBRANCH  11  15
ENDBRANCH  10  11
ENDBRANCH   5  10
ENDBRANCH   1   8
BRANCH   3  17
ATOM     17  C   LIG    1       20.076  21.267  20.133  0.00  0.00    +0.060 C 
BRANCH  17  18
ATOM     18  C   LIG    1       19.003  20.180  20.220  0.00  0.00    +0.090 C 
BRANCH  18  19
ATOM     19  C   LIG    1       18.773  19.579  18.830  0.00  0.00    +0.120 C 
BRANCH  19  20
ATOM     20  C   LIG    1       17.293  19.465  18.572  0.00  0.00    +0.390 A 
ATOM     21  N   LIG    1       16.661  20.513  18.137  0.00  0.00    -0.510 NA
ATOM     22  C   LIG    1       15.329  20.485  17.882  0.00  0.00    +0.150 A 
ATOM     23  C   LIG    1       14.649  21.611  17.415  0.00  0.00    +0.030 A 
ATOM     24  C   LIG    1       13.296  21.537  17.168  0.00  0.00    +0.070 A 
ATOM     25  C   LIG    1       12.599  20.356  17.380  0.00  0.00    -0.010 A 
ATOM     26  C   LIG    1       13.247  19.231  17.841  0.00  0.00    +0.100 A 
ATOM     27  C   LIG    1       14.616  19.284  18.095  0.00  0.00    -0.200 A 
ATOM     28  C   LIG    1       15.361  18.117  18.590  0.00  0.00    +0.550 A 
ATOM     29  O   LIG    1       14.806  17.053  18.795  0.00  0.00    -0.510 OA
ATOM     30  N   LIG    1       16.689  18.270  18.800  0.00  0.00    -0.650 N 
ATOM     31  H   LIG    1       17.214  17.520  19.126  0.00  0.00    +0.420 HD
ENDBRANCH  19  20
ENDBRANCH  18  19
ENDBRANCH  17  18
ENDBRANCH   3  17
TORSDOF 8
ENDMDL
MODEL 3
REMARK VINA RESULT:     -11.8      2.106      2.459
REMARK                            x       y       z     vdW  Elec       q    Type
REMARK                         _______ _______ _______ _____ _____    ______ ____
ROOT
ATOM      1  N   LIG    1       17.852  24.308  19.792  0.00  0.00    -0.640 N 
ATOM      2  H   LIG    1       17.966  24.290  18.830  0.00  0.00    +0.420 HD
ATOM      3  C   LIG    1       18.421  23.353  20.556  0.00  0.00    +0.520 C 
ATOM      4  O   LIG    1       18.278  23.376  21.761  0.00  0.00    -0.500 OA
ENDROOT
BRANCH   1   8
ATOM      5  N   LIG    1       15.456  26.477  21.293  0.00  0.00    -0.370 N 
ATOM      6  C   LIG    1       16.536  27.286  21.291  0.00  0.00    +0.250 A 
ATOM      7  C   LIG    1       17.565  26.603  20.740  0.00  0.00    -0.100 A 
ATOM      8  C   LIG    1       17.097  25.327  20.391  0.00  0.00    +0.300 A 
ATOM      9  N   LIG    1       15.832  25.250  20.729  0.00  0.00    -0.320 NA
BRANCH   5  10
ATOM     10  C   LIG    1       14.126  26.818  21.801  0.00  0.00    +0.350 C 
BRANCH  10  11
ATOM     11  C   LIG    1       13.793  28.264  21.426  0.00  0.00    +0.050 C 
BRANCH  11  15
ATOM     12  N   LIG    1       14.303  29.216  23.652  0.00  0.00    -0.850 N 
ATOM     13  H   LIG    1       15.201  28.858  23.564  0.00  0.00    +0.400 HD
ATOM     14  H   LIG    1       14.053  29.707  24.450  0.00  0.00    +0.410 HD
ATOM     15  C   LIG    1       13.403  29.027  22.667  0.00  0.00    +0.520 C 
ATOM     16  O   LIG    1       12.280  29.471  22.778  0.00  0.00    -0.540 OA
ENDBRANCH  11  15
ENDBRANCH  10  11
ENDBRANCH   5  10
ENDBRANCH   1   8
BRANCH   3  17
ATOM     17  C   LIG    1       19.232  22.259  19.913  0.00  0.00    +0.060 C 
BRANCH  17  18
ATOM     18  C   LIG    1       18.735  20.899  20.407  0.00  0.00    +0.090 C 
BRANCH  18  19
ATOM     19  C   LIG    1       18.721  19.907  19.241  0.00  0.00    +0.120 C 
BRANCH  19  20
ATOM     20  C   LIG    1       17.297  19.610  18.852  0.00  0.00    +0.390 A 
ATOM     21  N   LIG    1       16.589  20.564  18.326  0.00  0.00    -0.510 NA
ATOM     22  C   LIG    1       15.300  20.370  17.950  0.00  0.00    +0.150 A 
ATOM     23  C   LIG    1       14.540  21.395  17.385  0.00  0.00    +0.030 A 
ATOM     24  C   LIG    1       13.235  21.153  17.017  0.00  0.00    +0.070 A 
ATOM     25  C   LIG    1       12.665  19.901  17.203  0.00  0.00    -0.010 A 
ATOM     26  C   LIG    1       13.394  18.873  17.759  0.00  0.00    +0.100 A 
ATOM     27  C   LIG    1       14.717  19.097  18.137  0.00  0.00    -0.200 A 
ATOM     28  C   LIG    1       15.544  18.039  18.736  0.00  0.00    +0.550 A 
ATOM     29  O   LIG    1       15.101  16.921  18.925  0.00  0.00    -0.510 OA
ATOM     30  N   LIG    1       16.819  18.356  19.063  0.00  0.00    -0.650 N 
ATOM     31  H   LIG    1       17.394  17.682  19.460  0.00  0.00    +0.420 HD
ENDBRANCH  19  20
ENDBRANCH  18  19
ENDBRANCH  17  18
ENDBRANCH   3  17
TORSDOF 8
ENDMDL
MODEL 4
REMARK VINA RESULT:     -11.8      1.661      2.128
REMARK                            x       y       z     vdW  Elec       q    Type
REMARK                         _______ _______ _______ _____ _____    ______ ____
ROOT
ATOM      1  N   LIG    1       18.562  24.697  20.094  0.00  0.00    -0.640 N 
ATOM      2  H   LIG    1       18.892  24.812  19.190  0.00  0.00    +0.420 HD
ATOM      3  C   LIG    1       18.658  23.497  20.699  0.00  0.00    +0.520 C 
ATOM      4  O   LIG    1       18.245  23.353  21.831  0.00  0.00    -0.500 OA
ENDROOT
BRANCH   1   8
ATOM      5  N   LIG    1       16.559  27.272  21.528  0.00  0.00    -0.370 N 
ATOM      6  C   LIG    1       17.750  27.558  22.095  0.00  0.00    +0.250 A 
ATOM      7  C   LIG    1       18.650  26.654  21.648  0.00  0.00    -0.100 A 
ATOM      8  C   LIG    1       17.986  25.780  20.773  0.00  0.00    +0.300 A 
ATOM      9  N   LIG    1       16.728  26.149  20.707  0.00  0.00    -0.320 NA
BRANCH   5  10
ATOM     10  C   LIG    1       15.308  28.003  21.739  0.00  0.00    +0.350 C 
BRANCH  10  11
ATOM     11  C   LIG    1       15.619  29.402  22.277  0.00  0.00    +0.050 C 
BRANCH  11  15
ATOM     12  N   LIG    1       13.666  28.906  23.711  0.00  0.00    -0.850 N 
ATOM     13  H   LIG    1       13.726  27.983  23.419  0.00  0.00    +0.400 HD
ATOM     14  H   LIG    1       12.973  29.173  24.335  0.00  0.00    +0.410 HD
ATOM     15  C   LIG    1       14.543  29.818  23.246  0.00  0.00    +0.520 C 
ATOM     16  O   LIG    1       14.466  30.972  23.608  0.00  0.00    -0.540 OA
ENDBRANCH  11  15
ENDBRANCH  10  11
ENDBRANCH   5  10
ENDBRANCH   1   8
BRANCH   3  17
ATOM     17  C   LIG    1       19.278  22.333  19.970  0.00  0.00    +0.060 C 
BRANCH  17  18
ATOM     18  C   LIG    1       18.591  21.036  20.403  0.00  0.00    +0.090 C 
BRANCH  18  19
ATOM     19  C   LIG    1       18.627  20.030  19.249  0.00  0.00    +0.120 C 
BRANCH  19  20
ATOM     20  C   LIG    1       17.219  19.672  18.851  0.00  0.00    +0.390 A 
ATOM     21  N   LIG    1       16.482  20.588  18.300  0.00  0.00    -0.510 NA
ATOM     22  C   LIG    1       15.205  20.339  17.915  0.00  0.00    +0.150 A 
ATOM     23  C   LIG    1       14.413  21.323  17.323  0.00  0.00    +0.030 A 
ATOM     24  C   LIG    1       13.122  21.025  16.947  0.00  0.00    +0.070 A 
ATOM     25  C   LIG    1       12.598  19.756  17.151  0.00  0.00    -0.010 A 
ATOM     26  C   LIG    1       13.359  18.767  17.734  0.00  0.00    +0.100 A 
ATOM     27  C   LIG    1       14.668  19.049  18.121  0.00  0.00    -0.200 A 
ATOM     28  C   LIG    1       15.529  18.034  18.749  0.00  0.00    +0.550 A 
ATOM     29  O   LIG    1       15.126  16.904  18.955  0.00  0.00    -0.510 OA
ATOM     30  N   LIG    1       16.787  18.405  19.082  0.00  0.00    -0.650 N 
ATOM     31  H   LIG    1       17.383  17.762  19.498  0.00  0.00    +0.420 HD
ENDBRANCH  19  20
ENDBRANCH  18  19
ENDBRANCH  17  18
ENDBRANCH   3  17
TORSDOF 8
ENDMDL
MODEL 5
REMARK VINA RESULT:     -11.5      2.393      4.902
REMARK                            x       y       z     vdW  Elec       q    Type
REMARK                         _______ _______ _______ _____ _____    ______ ____
ROOT
ATOM      1  N   LIG    1       16.168  21.597  17.940  0.00  0.00    -0.640 N 
ATOM      2  H   LIG    1       16.849  20.909  17.982  0.00  0.00    +0.420 HD
ATOM      3  C   LIG    1       14.876  21.257  17.758  0.00  0.00    +0.520 C 
ATOM      4  O   LIG    1       14.024  22.120  17.706  0.00  0.00    -0.500 OA
ENDROOT
BRANCH   1   8
ATOM      5  N   LIG    1       16.983  24.933  18.894  0.00  0.00    -0.370 N 
ATOM      6  C   LIG    1       17.158  25.021  17.559  0.00  0.00    +0.250 A 
ATOM      7  C   LIG    1       16.884  23.810  17.023  0.00  0.00    -0.100 A 
ATOM      8  C   LIG    1       16.526  22.947  18.071  0.00  0.00    +0.300 A 
ATOM      9  N   LIG    1       16.592  23.621  19.194  0.00  0.00    -0.320 NA
BRANCH   5  10
ATOM     10  C   LIG    1       17.173  26.016  19.860  0.00  0.00    +0.350 C 
BRANCH  10  11
ATOM     11  C   LIG    1       17.354  25.425  21.260  0.00  0.00    +0.050 C 
BRANCH  11  15
ATOM     12  N   LIG    1       18.843  23.450  21.229  0.00  0.00    -0.850 N 
ATOM     13  H   LIG    1       18.059  22.901  21.068  0.00  0.00    +0.400 HD
ATOM     14  H   LIG    1       19.719  23.038  21.295  0.00  0.00    +0.410 HD
ATOM     15  C   LIG    1       18.714  24.785  21.364  0.00  0.00    +0.520 C 
ATOM     16  O   LIG    1       19.693  25.471  21.569  0.00  0.00    -0.540 OA
ENDBRANCH  11  15
ENDBRANCH  10  11
ENDBRANCH   5  10
ENDBRANCH   1   8
BRANCH   3  17
ATOM     17  C   LIG    1       14.491  19.807  17.618  0.00  0.00    +0.060 C 
BRANCH  17  18
ATOM     18  C   LIG    1       14.826  19.064  18.913  0.00  0.00    +0.090 C 
BRANCH  18  19
ATOM     19  C   LIG    1       16.056  18.180  18.689  0.00  0.00    +0.120 C 
BRANCH  19  20
ATOM     20  C   LIG    1       17.303  19.017  18.811  0.00  0.00    +0.390 A 
ATOM     21  N   LIG    1       18.007  19.236  17.742  0.00  0.00    -0.510 NA
ATOM     22  C   LIG    1       19.141  19.979  17.775  0.00  0.00    +0.150 A 
ATOM     23  C   LIG    1       19.896  20.215  16.626  0.00  0.00    +0.030 A 
ATOM     24  C   LIG    1       21.040  20.977  16.705  0.00  0.00    +0.070 A 
ATOM     25  C   LIG    1       21.453  21.514  17.917  0.00  0.00    -0.010 A 
ATOM     26  C   LIG    1       20.725  21.296  19.066  0.00  0.00    +0.100 A 
ATOM     27  C   LIG    1       19.563  20.528  19.006  0.00  0.00    -0.200 A 
ATOM     28  C   LIG    1       18.745  20.261  20.199  0.00  0.00    +0.550 A 
ATOM     29  O   LIG    1       19.055  20.704  21.290  0.00  0.00    -0.510 OA
ATOM     30  N   LIG    1       17.632  19.509  20.034  0.00  0.00    -0.650 N 
ATOM     31  H   LIG    1       17.068  19.312  20.800  0.00  0.00    +0.420 HD
ENDBRANCH  19  20
ENDBRANCH  18  19
ENDBRANCH  17  18
ENDBRANCH   3  17
TORSDOF 8
ENDMDL
MODEL 6
REMARK VINA RESULT:     -11.1      1.919      2.946
REMARK                            x       y       z     vdW  Elec       q    Type
REMARK                         _______ _______ _______ _____ _____    ______ ____
ROOT
ATOM      1  N   LIG    1       18.701  24.695  21.575  0.00  0.00    -0.640 N 
ATOM      2  H   LIG    1       19.151  24.350  22.361  0.00  0.00    +0.420 HD
ATOM      3  C   LIG    1       18.641  23.953  20.451  0.00  0.00    +0.520 C 
ATOM      4  O   LIG    1       18.078  24.386  19.468  0.00  0.00    -0.500 OA
ENDROOT
BRANCH   1   8
ATOM      5  N   LIG    1       16.651  27.609  21.646  0.00  0.00    -0.370 N 
ATOM      6  C   LIG    1       17.872  28.182  21.668  0.00  0.00    +0.250 A 
ATOM      7  C   LIG    1       18.795  27.193  21.645  0.00  0.00    -0.100 A 
ATOM      8  C   LIG    1       18.111  25.967  21.607  0.00  0.00    +0.300 A 
ATOM      9  N   LIG    1       16.824  26.218  21.614  0.00  0.00    -0.320 NA
BRANCH   5  10
ATOM     10  C   LIG    1       15.369  28.316  21.660  0.00  0.00    +0.350 C 
BRANCH  10  11
ATOM     11  C   LIG    1       15.515  29.621  22.447  0.00  0.00    +0.050 C 
BRANCH  11  15
ATOM     12  N   LIG    1       13.506  28.733  23.587  0.00  0.00    -0.850 N 
ATOM     13  H   LIG    1       13.633  27.906  23.096  0.00  0.00    +0.400 HD
ATOM     14  H   LIG    1       12.763  28.823  24.204  0.00  0.00    +0.410 HD
ATOM     15  C   LIG    1       14.360  29.760  23.406  0.00  0.00    +0.520 C 
ATOM     16  O   LIG    1       14.200  30.796  24.016  0.00  0.00    -0.540 OA
ENDBRANCH  11  15
ENDBRANCH  10  11
ENDBRANCH   5  10
ENDBRANCH   1   8
BRANCH   3  17
ATOM     17  C   LIG    1       19.275  22.586  20.417  0.00  0.00    +0.060 C 
BRANCH  17  18
ATOM     18  C   LIG    1       19.832  22.318  19.017  0.00  0.00    +0.090 C 
BRANCH  18  19
ATOM     19  C   LIG    1       19.488  20.886  18.598  0.00  0.00    +0.120 C 
BRANCH  19  20
ATOM     20  C   LIG    1       18.009  20.784  18.330  0.00  0.00    +0.390 A 
ATOM     21  N   LIG    1       17.428  19.636  18.510  0.00  0.00    -0.510 NA
ATOM     22  C   LIG    1       16.100  19.469  18.289  0.00  0.00    +0.150 A 
ATOM     23  C   LIG    1       15.475  18.236  18.482  0.00  0.00    +0.030 A 
ATOM     24  C   LIG    1       14.124  18.112  18.247  0.00  0.00    +0.070 A 
ATOM     25  C   LIG    1       13.374  19.199  17.819  0.00  0.00    -0.010 A 
ATOM     26  C   LIG    1       13.967  20.427  17.621  0.00  0.00    +0.100 A 
ATOM     27  C   LIG    1       15.334  20.573  17.854  0.00  0.00    -0.200 A 
ATOM     28  C   LIG    1       16.022  21.858  17.659  0.00  0.00    +0.550 A 
ATOM     29  O   LIG    1       15.420  22.848  17.285  0.00  0.00    -0.510 OA
ATOM     30  N   LIG    1       17.350  21.898  17.919  0.00  0.00    -0.650 N 
ATOM     31  H   LIG    1       17.837  22.730  17.802  0.00  0.00    +0.420 HD
ENDBRANCH  19  20
ENDBRANCH  18  19
ENDBRANCH  17  18
ENDBRANCH   3  17
TORSDOF 8
ENDMDL
MODEL 7
REMARK VINA RESULT:     -11.0      3.599      4.674
REMARK                            x       y       z     vdW  Elec       q    Type
REMARK                         _______ _______ _______ _____ _____    ______ ____
ROOT
ATOM      1  N   LIG    1       18.455  22.520  17.598  0.00  0.00    -0.640 N 
ATOM      2  H   LIG    1       17.932  21.821  18.018  0.00  0.00    +0.420 HD
ATOM      3  C   LIG    1       19.790  22.381  17.472  0.00  0.00    +0.520 C 
ATOM      4  O   LIG    1       20.444  23.257  16.946  0.00  0.00    -0.500 OA
ENDROOT
BRANCH   1   8
ATOM      5  N   LIG    1       16.988  25.228  15.804  0.00  0.00    -0.370 N 
ATOM      6  C   LIG    1       16.740  25.624  17.070  0.00  0.00    +0.250 A 
ATOM      7  C   LIG    1       17.244  24.686  17.904  0.00  0.00    -0.100 A 
ATOM      8  C   LIG    1       17.823  23.677  17.118  0.00  0.00    +0.300 A
[truncated: 20,891,349 more chars]
